# Supplementary material for: Thermodynamic forces from protein and water govern condensate formation of an intrinsically disordered protein domain
Source: Nat Commun. 2023 Sep 21;14:5892. doi: 10.1038/s41467-023-41586-y (PMC10514047; doi:10.1038/s41467-023-41586-y)
Supplement: Supplementary file 4 — Supplementary Data 1 [file 41467_2023_41586_MOESM4_ESM.zip › final_coord_set-3_350mgmL.gro]

Protein in water
17998
    1MET      N    1   4.488   5.912   3.374  0.1027  0.1301  0.6165
    1MET     H1    2   4.440   5.849   3.436  0.8152  0.4561  1.5232
    1MET     H2    3   4.581   5.885   3.345 -0.0818  0.9628 -0.8334
    1MET     H3    4   4.425   5.918   3.295 -1.2957 -0.3781  1.6573
    1MET     CA    5   4.509   6.041   3.442 -0.0490  0.4824 -0.0039
    1MET     HA    6   4.550   6.106   3.364 -3.0149  1.6360 -0.7407
    1MET     CB    7   4.376   6.104   3.481 -0.3133  0.1633 -0.3720
    1MET    HB1    8   4.338   6.067   3.577 -1.5628  0.8718 -0.5581
    1MET    HB2    9   4.305   6.087   3.400  0.0415  0.9960 -0.8737
    1MET     CG   10   4.383   6.255   3.500  0.4496  0.0396  0.3759
    1MET    HG1   11   4.414   6.267   3.604  1.1128 -0.7336  0.2713
    1MET    HG2   12   4.453   6.299   3.429  1.2013 -1.5459  0.1068
    1MET     SD   13   4.223   6.337   3.476  0.3590 -0.3289 -0.3033
    1MET     CE   14   4.270   6.476   3.583 -0.0496 -0.2398 -0.2394
    1MET    HE1   15   4.368   6.520   3.565 -1.3768  3.5206  0.8635
    1MET    HE2   16   4.250   6.443   3.685 -1.6662 -2.0423 -1.0694
    1MET    HE3   17   4.200   6.557   3.566  2.0645  1.7301  0.0477
    1MET      C   18   4.597   6.036   3.565  0.2281  0.2847 -0.2088
    1MET      O   19   4.666   6.136   3.586 -0.0646  0.3615  0.4135
    2ALA      N   20   4.577   5.944   3.660  0.0558  0.9261  0.3885
    2ALA      H   21   4.501   5.880   3.642 -0.7566  0.4260  4.7221
    2ALA     CA   22   4.648   5.930   3.785  0.1682 -0.2841  0.2042
    2ALA     HA   23   4.617   6.011   3.852 -0.7786  1.0630 -1.7631
    2ALA     CB   24   4.617   5.792   3.840  0.4253 -0.3865  0.0950
    2ALA    HB1   25   4.655   5.789   3.942  0.5634 -2.4423  0.0340
    2ALA    HB2   26   4.673   5.711   3.792  0.6239  0.7783 -1.7351
    2ALA    HB3   27   4.512   5.763   3.830 -0.3611  2.0363  0.8420
    2ALA      C   28   4.800   5.934   3.767  0.1426 -0.1035  0.0161
    2ALA      O   29   4.864   6.014   3.834  0.3691 -0.0018 -0.3172
    3SER      N   30   4.861   5.859   3.675 -0.2204 -0.7981  0.3293
    3SER      H   31   4.810   5.785   3.629 -2.6796 -0.4542  2.3323
    3SER     CA   32   5.002   5.846   3.644 -0.2865  0.2710 -0.4802
    3SER     HA   33   5.058   5.886   3.729  1.4247 -1.2726 -0.8151
    3SER     CB   34   5.037   5.697   3.639 -0.2911  0.2611 -0.2676
    3SER    HB1   35   5.136   5.685   3.596  0.1036 -1.1733  0.9766
    3SER    HB2   36   5.049   5.654   3.738 -0.2057 -0.0022 -0.3921
    3SER     OG   37   4.939   5.628   3.564  0.2290 -0.3344 -0.4001
    3SER     HG   38   4.969   5.551   3.516 -0.3000 -0.4983 -0.4752
    3SER      C   39   5.043   5.922   3.519  0.3726 -0.1754 -0.5458
    3SER      O   40   5.152   5.975   3.499  0.5289 -0.1765  0.2935
    4ASN      N   41   4.951   5.934   3.422 -0.2052  0.4037  0.0598
    4ASN      H   42   4.857   5.904   3.442 -0.2401  0.1585 -0.4484
    4ASN     CA   43   4.970   5.997   3.293  0.8279  0.2523  0.1263
    4ASN     HA   44   5.045   6.075   3.303  0.2777  1.1382 -2.1048
    4ASN     CB   45   5.023   5.897   3.190  0.4441  0.0897  0.0850
    4ASN    HB1   46   4.938   5.828   3.181  0.2776  0.2342  0.5116
    4ASN    HB2   47   5.112   5.846   3.225 -0.7935 -1.1598  1.5959
    4ASN     CG   48   5.046   5.958   3.053 -0.3110  0.0226 -0.0806
    4ASN    OD1   49   5.033   6.078   3.031  0.1002 -0.0060 -0.5023
    4ASN    ND2   50   5.074   5.877   2.950  0.0845  0.3313 -0.2204
    4ASN   HD21   51   5.089   5.926   2.863 -0.7120  0.1065 -0.4928
    4ASN   HD22   52   5.082   5.776   2.953 -0.6894  0.2405 -0.9059
    4ASN      C   53   4.840   6.067   3.256  0.4803 -0.4279  0.0245
    4ASN      O   54   4.732   6.010   3.264 -0.2345  0.8601 -0.1912
    5ASP      N   55   4.852   6.193   3.211 -0.0645 -0.2518  0.3576
    5ASP      H   56   4.943   6.227   3.183 -1.0656  1.1388 -1.3570
    5ASP     CA   57   4.743   6.271   3.158  0.0859 -0.3099 -0.0398
    5ASP     HA   58   4.670   6.197   3.126  0.9680 -1.1328 -0.1989
    5ASP     CB   59   4.684   6.362   3.265 -0.5320 -0.2032 -0.4642
    5ASP    HB1   60   4.759   6.437   3.292 -0.1106  0.4075 -3.0563
    5ASP    HB2   61   4.650   6.314   3.357 -1.2232  1.4696  0.2033
    5ASP     CG   62   4.566   6.441   3.211 -0.3764  0.1129 -0.3481
    5ASP    OD1   63   4.579   6.566   3.212  0.4260  0.0294 -0.0864
    5ASP    OD2   64   4.463   6.381   3.175  0.0360 -0.3645 -0.7434
    5ASP      C   65   4.787   6.354   3.038  0.1239 -0.0683  0.1406
    5ASP      O   66   4.889   6.424   3.035  0.2887 -0.3081  0.1663
    6TYR      N   67   4.715   6.341   2.927 -0.0057  0.0540  0.2091
    6TYR      H   68   4.630   6.286   2.927  0.1874 -0.4354 -3.0276
    6TYR     CA   69   4.763   6.384   2.797 -0.8787 -0.1124 -0.1827
    6TYR     HA   70   4.865   6.349   2.782 -1.0650 -1.0832  0.7384
    6TYR     CB   71   4.693   6.313   2.683  0.0597  0.5505 -1.1957
    6TYR    HB1   72   4.683   6.380   2.598 -0.1836  0.5442 -1.1744
    6TYR    HB2   73   4.592   6.290   2.716  0.4259  0.1624 -0.3268
    6TYR     CG   74   4.775   6.195   2.635  0.1949  0.0541  0.2244
    6TYR    CD1   75   4.830   6.197   2.507  0.2484  0.3676  0.2506
    6TYR    HD1   76   4.814   6.279   2.438 -0.1350  0.4085  0.3871
    6TYR    CE1   77   4.915   6.093   2.467 -0.0921  0.0667  0.3082
    6TYR    HE1   78   4.942   6.089   2.363 -2.0602  0.1701 -0.2446
    6TYR     CZ   79   4.951   5.989   2.555  0.6828  0.4116  0.4043
    6TYR     OH   80   5.030   5.887   2.510  0.5038  0.4321  0.0390
    6TYR     HH   81   5.031   5.817   2.576  0.0638  0.3098 -0.0795
    6TYR    CE2   82   4.892   5.985   2.683  0.1077  0.4846  0.1428
    6TYR    HE2   83   4.907   5.894   2.739 -1.6594  0.4978  0.7007
    6TYR    CD2   84   4.799   6.084   2.717  0.0650  0.2929  0.5934
    6TYR    HD2   85   4.756   6.073   2.815  0.7336 -0.2988  0.8279
    6TYR      C   86   4.760   6.536   2.782 -0.0833 -0.1287 -0.5573
    6TYR      O   87   4.666   6.597   2.831  0.0493 -0.2161 -0.1911
    7THR      N   88   4.862   6.591   2.716 -0.1620 -0.4236 -0.9296
    7THR      H   89   4.934   6.525   2.688 -0.5033 -0.9865 -0.4998
    7THR     CA   90   4.879   6.733   2.692  0.1264 -0.3199 -0.1413
    7THR     HA   91   4.851   6.784   2.785 -0.9568  0.6955 -0.9939
    7THR     CB   92   5.027   6.763   2.674  0.0701  0.0226 -0.0455
    7THR     HB   93   5.055   6.717   2.579  1.4415 -1.0475  0.8465
    7THR    CG2   94   5.049   6.914   2.671 -0.1599  0.0567 -0.0845
    7THR   HG21   95   4.988   6.950   2.588  0.0620 -0.5914 -0.5409
    7THR   HG22   96   5.154   6.926   2.642 -0.1251  1.3002  0.5200
    7THR   HG23   97   5.032   6.959   2.769  1.2922 -1.1389  0.7608
    7THR    OG1   98   5.102   6.709   2.780  0.4244 -0.1583 -0.3835
    7THR    HG1   99   5.196   6.721   2.766  0.1124  0.1352 -2.5486
    7THR      C  100   4.787   6.769   2.576 -0.0503 -0.0956  0.0664
    7THR      O  101   4.793   6.711   2.468  0.0267  0.3800 -0.1896
    8GLN      N  102   4.693   6.862   2.593  0.3138  0.3087 -0.1107
    8GLN      H  103   4.694   6.908   2.683  1.2016  0.2613 -0.0910
    8GLN     CA  104   4.609   6.919   2.489  0.0419 -0.2437 -0.1979
    8GLN     HA  105   4.618   6.867   2.394  0.5740 -1.2447  0.3904
    8GLN     CB  106   4.464   6.909   2.537  0.1071  0.4814  0.1780
    8GLN    HB1  107   4.401   6.960   2.465 -0.8190 -0.2405  0.4438
    8GLN    HB2  108   4.449   6.960   2.632  1.1153 -1.6013  1.5592
    8GLN     CG  109   4.416   6.764   2.553 -0.2339  0.4936 -0.6689
    8GLN    HG1  110   4.425   6.730   2.450  2.3902  3.1578 -1.4794
    8GLN    HG2  111   4.485   6.708   2.617  1.7371  1.7136 -1.6063
    8GLN     CD  112   4.272   6.751   2.599  0.1405  0.1191  0.4413
    8GLN    OE1  113   4.205   6.852   2.623 -0.3007 -0.0727  0.0534
    8GLN    NE2  114   4.219   6.630   2.613 -0.5608  0.3496 -0.0961
    8GLN   HE21  115   4.129   6.629   2.658  0.2652 -0.9136  1.6727
    8GLN   HE22  116   4.273   6.550   2.583 -0.7620  1.0183 -2.3640
    8GLN      C  117   4.647   7.064   2.462 -0.4078  0.0632  0.7540
    8GLN      O  118   4.586   7.136   2.384 -0.0288  0.1357  0.5208
    9GLN      N  119   4.752   7.116   2.526  0.0255  0.1702 -0.0262
    9GLN      H  120   4.803   7.053   2.587  1.8280 -1.6261 -3.1760
    9GLN     CA  121   4.792   7.255   2.527 -0.3621  0.2833 -0.0745
    9GLN     HA  122   4.743   7.299   2.440  1.8195  2.6344 -0.2278
    9GLN     CB  123   4.754   7.334   2.652  0.4778  0.3047  0.1720
    9GLN    HB1  124   4.787   7.438   2.652 -0.9373  0.7726 -0.6960
    9GLN    HB2  125   4.790   7.267   2.730 -1.9511  2.1161  3.0810
    9GLN     CG  126   4.602   7.339   2.663  0.4510 -0.5741  0.2300
    9GLN    HG1  127   4.554   7.406   2.592 -0.1318 -1.4990 -0.2705
    9GLN    HG2  128   4.556   7.242   2.647  0.1945 -0.0887 -2.5599
    9GLN     CD  129   4.553   7.387   2.798 -0.1712 -0.0375 -0.1849
    9GLN    OE1  130   4.611   7.475   2.863  0.2965 -0.2600 -0.3008
    9GLN    NE2  131   4.437   7.342   2.848  0.0563 -0.3466  0.0647
    9GLN   HE21  132   4.384   7.280   2.790 -0.3466 -0.3998  0.4849
    9GLN   HE22  133   4.404   7.392   2.930 -2.7214 -1.0134 -0.5784
    9GLN      C  134   4.941   7.288   2.521 -0.3273  0.2823  0.6915
    9GLN      O  135   5.017   7.219   2.588  0.4530  0.1245 -0.3301
   10ALA      N  136   4.969   7.398   2.451 -0.5691  0.2943  0.6128
   10ALA      H  137   4.894   7.452   2.409  0.6904  0.0928 -2.1661
   10ALA     CA  138   5.099   7.460   2.465 -0.3573  0.1725 -0.6329
   10ALA     HA  139   5.169   7.378   2.449 -1.6305 -0.8373 -1.2660
   10ALA     CB  140   5.111   7.567   2.357  0.0615 -0.5080 -1.2683
   10ALA    HB1  141   5.029   7.635   2.379  0.8270 -0.7171  3.0957
   10ALA    HB2  142   5.104   7.535   2.253 -0.7886 -0.9918 -1.0785
   10ALA    HB3  143   5.214   7.601   2.366 -0.6074  1.5649 -1.0548
   10ALA      C  144   5.115   7.512   2.607 -0.2894 -0.2196 -0.4952
   10ALA      O  145   5.019   7.561   2.667 -0.1277 -0.3466 -0.1314
   11THR      N  146   5.231   7.507   2.674 -0.6883 -0.1565  0.2122
   11THR      H  147   5.315   7.479   2.626  0.2502  0.9782  1.1182
   11THR     CA  148   5.247   7.553   2.810  0.1107 -0.1277  0.1125
   11THR     HA  149   5.150   7.576   2.856  0.2140  0.7453 -0.1019
   11THR     CB  150   5.316   7.450   2.899 -0.1247 -0.3536  0.0359
   11THR     HB  151   5.375   7.493   2.980 -0.1877  0.3915 -0.3117
   11THR    CG2  152   5.217   7.354   2.965 -0.4362 -0.1554 -0.1415
   11THR   HG21  153   5.149   7.412   3.027 -1.8461 -3.4612  1.6650
   11THR   HG22  154   5.272   7.292   3.035 -0.1204  1.1781  0.8165
   11THR   HG23  155   5.164   7.293   2.891 -0.5019  0.3668 -0.5269
   11THR    OG1  156   5.408   7.377   2.821  0.1406  0.2225 -0.1948
   11THR    HG1  157   5.356   7.310   2.777  0.5770  0.4090 -1.0161
   11THR      C  158   5.333   7.678   2.822 -0.4080  0.2307  0.1442
   11THR      O  159   5.328   7.739   2.928  0.8289  0.4531  0.0817
   12GLN      N  160   5.411   7.709   2.718  0.1307 -0.0058  0.4718
   12GLN      H  161   5.392   7.656   2.634  0.1880  0.5388  0.1157
   12GLN     CA  162   5.500   7.822   2.713  0.5799 -0.3677  0.2116
   12GLN     HA  163   5.488   7.884   2.802 -1.1255  1.4724 -1.1853
   12GLN     CB  164   5.644   7.773   2.725  0.8287  0.2267 -0.2380
   12GLN    HB1  165   5.714   7.856   2.729  2.3759 -1.0022 -0.8361
   12GLN    HB2  166   5.665   7.723   2.631 -1.3337  0.6959 -1.0357
   12GLN     CG  167   5.672   7.685   2.847 -0.1387 -0.0766 -0.2287
   12GLN    HG1  168   5.636   7.585   2.826 -0.4906  0.0750 -0.3596
   12GLN    HG2  169   5.609   7.722   2.928  0.4151  1.2380 -0.3628
   12GLN     CD  170   5.814   7.668   2.898 -0.2777  0.5240  0.3719
   12GLN    OE1  171   5.907   7.738   2.857 -0.0052 -0.3285 -0.4886
   12GLN    NE2  172   5.841   7.568   2.982  0.3923  0.6862  0.3532
   12GLN   HE21  173   5.764   7.512   3.014  0.6204  0.9486  1.4102
   12GLN   HE22  174   5.936   7.552   3.014  0.2157 -1.4338 -0.0616
   12GLN      C  175   5.485   7.918   2.595  0.6325 -0.1091  0.4136
   12GLN      O  176   5.409   7.886   2.504  0.6871  0.1703  0.2703
   13SER      N  177   5.558   8.030   2.607  0.5204 -0.0236  0.2883
   13SER      H  178   5.577   8.046   2.704 -1.8464 -0.2151  0.8592
   13SER     CA  179   5.572   8.133   2.506 -0.0517  0.0083  0.2373
   13SER     HA  180   5.480   8.116   2.449 -0.8019  2.0295  0.7495
   13SER     CB  181   5.551   8.279   2.544 -0.2131  0.2084 -0.6037
   13SER    HB1  182   5.633   8.308   2.608 -0.6786  0.1039  0.0461
   13SER    HB2  183   5.547   8.336   2.451 -0.7979  1.1852  0.0066
   13SER     OG  184   5.424   8.288   2.606 -0.0278 -0.1948 -0.1622
   13SER     HG  185   5.439   8.268   2.699  2.1850  3.0540  0.3462
   13SER      C  186   5.691   8.115   2.413 -0.3976  0.0408 -0.2169
   13SER      O  187   5.685   8.166   2.301  0.0901  0.2304 -0.1591
   14TYR      N  188   5.794   8.040   2.451 -0.0792  0.2587 -0.6375
   14TYR      H  189   5.796   8.003   2.546  0.8879  2.9609  0.4921
   14TYR     CA  190   5.909   8.006   2.369  0.2223 -0.1066 -0.0721
   14TYR     HA  191   5.876   8.038   2.270  0.6293  1.1058  0.1656
   14TYR     CB  192   6.040   8.073   2.409  0.0894 -0.1244  0.4061
   14TYR    HB1  193   6.079   8.028   2.501  1.5160 -0.7395 -0.4597
   14TYR    HB2  194   6.113   8.055   2.330  0.2742  2.3023 -0.0608
   14TYR     CG  195   6.033   8.219   2.447  0.8304 -0.1861  0.7961
   14TYR    CD1  196   5.991   8.257   2.575  0.2643 -0.4571  0.6919
   14TYR    HD1  197   5.955   8.181   2.642 -0.9084 -1.3750 -0.8994
   14TYR    CE1  198   5.989   8.394   2.603  0.4450 -0.2920 -0.0773
   14TYR    HE1  199   5.957   8.427   2.701  0.1877 -1.5889  0.2983
   14TYR     CZ  200   6.041   8.491   2.515 -0.1272 -0.0724 -0.1758
   14TYR     OH  201   6.043   8.622   2.552  0.0586 -0.3479  0.8120
   14TYR     HH  202   6.022   8.642   2.644 -1.3346 -0.4741  0.5419
   14TYR    CE2  203   6.090   8.446   2.390  1.0697 -0.5911  0.4622
   14TYR    HE2  204   6.136   8.511   2.318  0.1890 -0.9215 -0.4174
   14TYR    CD2  205   6.086   8.310   2.355 -0.3184 -0.4182 -0.1174
   14TYR    HD2  206   6.116   8.288   2.254 -0.4706  2.1671 -0.7967
   14TYR      C  207   5.936   7.858   2.350  0.6330 -0.1219  0.5856
   14TYR      O  208   5.924   7.776   2.441 -0.0359 -0.4155  0.2385
   15GLY      N  209   5.989   7.826   2.231 -0.2340  0.2478  0.0958
   15GLY      H  210   5.994   7.893   2.155 -1.6492 -0.2437 -0.4575
   15GLY     CA  211   6.033   7.691   2.205  0.1792  0.2632  0.6965
   15GLY    HA1  212   6.036   7.680   2.097  0.9749  2.0594  0.5047
   15GLY    HA2  213   5.960   7.614   2.231 -0.5707  0.2021 -1.3865
   15GLY      C  214   6.174   7.669   2.258  0.2448  0.0015  0.4162
   15GLY      O  215   6.239   7.754   2.319  0.6115 -0.1153  0.1948
   16ALA      N  216   6.216   7.543   2.246 -1.1328 -0.4411  0.0137
   16ALA      H  217   6.158   7.480   2.193 -1.5753  0.5758 -0.7548
   16ALA     CA  218   6.342   7.500   2.304 -0.8036  0.3065 -0.1356
   16ALA     HA  219   6.349   7.533   2.407  0.3407 -0.3025  0.0034
   16ALA     CB  220   6.335   7.348   2.299  0.6291  0.2330 -0.4208
   16ALA    HB1  221   6.340   7.312   2.197 -0.5001  4.2431 -2.0805
   16ALA    HB2  222   6.418   7.302   2.352  1.8697  1.1242 -1.5361
   16ALA    HB3  223   6.243   7.308   2.343 -0.2187  0.8364 -1.5859
   16ALA      C  224   6.468   7.540   2.228 -0.4389 -0.2246  0.1860
   16ALA      O  225   6.454   7.581   2.113  0.4053 -0.2906  0.0536
   17TYR      N  226   6.585   7.547   2.292 -0.2920  0.6368 -0.1658
   17TYR      H  227   6.585   7.524   2.390  0.5215  0.1519 -0.2740
   17TYR     CA  228   6.705   7.597   2.228  0.2415  0.0368  0.3635
   17TYR     HA  229   6.675   7.668   2.152  0.4486  0.3717  0.5917
   17TYR     CB  230   6.790   7.672   2.330  0.2574  0.0643  0.3300
   17TYR    HB1  231   6.737   7.673   2.425 -0.1097 -0.6697  0.1338
   17TYR    HB2  232   6.803   7.776   2.299 -0.6605  0.0296 -0.1844
   17TYR     CG  233   6.931   7.631   2.364  0.3043  0.0447  0.1139
   17TYR    CD1  234   7.039   7.677   2.287  0.3556  0.0823  0.2082
   17TYR    HD1  235   7.020   7.735   2.198 -3.4138 -0.2202  0.6579
   17TYR    CE1  236   7.171   7.648   2.324  0.4347 -0.1851 -0.2758
   17TYR    HE1  237   7.256   7.686   2.270  1.6086 -1.6387  0.4743
   17TYR     CZ  238   7.194   7.585   2.448  0.2468  0.1270 -0.0774
   17TYR     OH  239   7.321   7.550   2.485  0.1476  0.2210  0.3497
   17TYR     HH  240   7.323   7.517   2.575 -2.2727 -2.4458 -0.4439
   17TYR    CE2  241   7.085   7.547   2.529  0.0630 -0.2143 -0.4769
   17TYR    HE2  242   7.105   7.497   2.622 -1.2135  2.2270  1.2249
   17TYR    CD2  243   6.953   7.565   2.485 -0.1535  0.3962  0.3941
   17TYR    HD2  244   6.871   7.533   2.547 -0.0185 -0.1742  0.2898
   17TYR      C  245   6.783   7.491   2.152 -0.8425 -0.5808  0.0917
   17TYR      O  246   6.839   7.517   2.045 -0.7957 -0.6628  0.0956
   18PRO      N  247   6.803   7.370   2.205  0.3181 -0.0719  0.8685
   18PRO     CD  248   6.759   7.319   2.333  0.3796  0.1914  0.9943
   18PRO    HD1  249   6.746   7.399   2.406  0.7014 -1.0336  2.4354
   18PRO    HD2  250   6.661   7.272   2.330 -0.7440  2.4016  0.7411
   18PRO     CG  251   6.867   7.221   2.378  0.0896 -0.6200 -0.0484
   18PRO    HG1  252   6.823   7.152   2.450 -1.1431  0.5355  0.3613
   18PRO    HG2  253   6.937   7.286   2.430  0.3037  0.1075 -1.1958
   18PRO     CB  254   6.905   7.159   2.244 -0.0857 -0.2703 -0.2602
   18PRO    HB1  255   6.827   7.086   2.224 -1.3870  0.9654  0.0816
   18PRO    HB2  256   7.005   7.116   2.253 -0.0297 -0.1074 -0.0907
   18PRO     CA  257   6.890   7.273   2.142 -0.0268  0.0875  0.1282
   18PRO     HA  258   6.984   7.328   2.136 -0.1836  0.3535  0.1241
   18PRO      C  259   6.853   7.217   2.006 -0.2820 -0.5177  0.4421
   18PRO      O  260   6.938   7.157   1.941 -0.0365  0.0651  0.2204
   19THR      N  261   6.731   7.240   1.958 -0.0801 -0.4924 -0.0638
   19THR      H  262   6.664   7.287   2.017  0.9649 -0.2035  0.9147
   19THR     CA  263   6.685   7.223   1.821  0.1707 -0.3624 -0.1640
   19THR     HA  264   6.710   7.123   1.788  2.9942  0.4463 -0.7444
   19THR     CB  265   6.538   7.258   1.800  0.0875 -0.4623  0.2375
   19THR     HB  266   6.525   7.280   1.694 -0.4063  0.4823  0.4818
   19THR    CG2  267   6.454   7.136   1.835  0.2302 -0.6124  0.0678
   19THR   HG21  268   6.463   7.113   1.941  0.6802  0.8904  0.3883
   19THR   HG22  269   6.347   7.152   1.819  0.2254  0.9599  1.3712
   19THR   HG23  270   6.482   7.052   1.773  1.2063  0.2757 -0.7284
   19THR    OG1  271   6.489   7.366   1.875 -0.4690 -0.4098 -0.1931
   19THR    HG1  272   6.401   7.396   1.850 -0.4949 -0.8094 -0.5784
   19THR      C  273   6.755   7.319   1.725 -0.3751  0.0959 -0.1097
   19THR      O  274   6.801   7.263   1.626 -0.3390 -0.3236  0.1412
   20GLN      N  275   6.769   7.447   1.762 -0.3621 -0.0349  0.3541
   20GLN      H  276   6.709   7.480   1.836 -0.8564  0.1966 -0.1451
   20GLN     CA  277   6.825   7.533   1.660 -0.2310 -0.0063  0.4515
   20GLN     HA  278   6.751   7.525   1.580  1.1593  0.7386 -0.9729
   20GLN     CB  279   6.827   7.679   1.703 -0.0026  0.1642 -0.1260
   20GLN    HB1  280   6.900   7.684   1.784 -0.9973 -2.5263  1.0506
   20GLN    HB2  281   6.729   7.698   1.746  0.7564 -0.2161  1.9094
   20GLN     CG  282   6.850   7.789   1.600  0.0563  0.1502 -0.1278
   20GLN    HG1  283   6.816   7.764   1.499  0.1686  0.1600 -0.1678
   20GLN    HG2  284   6.795   7.881   1.618 -1.0471  0.0800 -2.5847
   20GLN     CD  285   6.993   7.831   1.572  0.0025  0.2586 -0.2454
   20GLN    OE1  286   7.087   7.788   1.639 -0.2090 -0.0398 -0.1397
   20GLN    NE2  287   7.015   7.919   1.475 -0.2469  0.0995 -0.4463
   20GLN   HE21  288   6.945   7.962   1.416  0.9707  0.0625 -2.0160
   20GLN   HE22  289   7.113   7.942   1.464 -0.2297 -0.2727 -1.1731
   20GLN      C  290   6.960   7.496   1.600 -0.2358 -0.3447  0.6440
   20GLN      O  291   6.962   7.500   1.477 -0.2456  0.1059  0.6556
   21PRO      N  292   7.070   7.471   1.672  0.6558  0.3588 -0.4331
   21PRO     CD  293   7.077   7.491   1.815 -0.0843  0.3061 -0.3845
   21PRO    HD1  294   7.044   7.592   1.841 -3.5324 -0.1763 -2.3064
   21PRO    HD2  295   7.022   7.415   1.870 -1.0957  0.2797 -1.3975
   21PRO     CG  296   7.221   7.476   1.863 -0.2371 -0.1630 -0.0578
   21PRO    HG1  297   7.284   7.566   1.861  0.0740 -0.3064  1.7738
   21PRO    HG2  298   7.232   7.421   1.956 -1.5907 -2.7431 -1.3304
   21PRO     CB  299   7.276   7.386   1.753 -0.2551 -0.6883  0.3619
   21PRO    HB1  300   7.384   7.397   1.744 -0.1772 -2.3788 -1.8446
   21PRO    HB2  301   7.256   7.283   1.783  0.0942 -0.6048  0.8833
   21PRO     CA  302   7.198   7.422   1.626  0.6053 -0.1616 -0.0246
   21PRO     HA  303   7.252   7.508   1.587  0.1816  0.2679  0.3239
   21PRO      C  304   7.199   7.307   1.527 -0.0924 -0.3753  0.2124
   21PRO      O  305   7.108   7.225   1.515 -0.0074 -0.4252 -0.1007
   22GLY      N  306   7.310   7.293   1.455 -0.1903  0.0873 -0.0300
   22GLY      H  307   7.396   7.342   1.476 -0.5374  0.8915 -0.4512
   22GLY     CA  308   7.333   7.200   1.346  0.5422  0.4389 -0.1878
   22GLY    HA1  309   7.250   7.190   1.275  1.3685  2.2639 -1.4902
   22GLY    HA2  310   7.421   7.230   1.289  0.2841  0.7957 -0.4027
   22GLY      C  311   7.366   7.063   1.403 -0.4347  0.3132  0.0936
   22GLY      O  312   7.365   7.049   1.526  0.1889  0.0533  0.0730
   23GLN      N  313   7.410   6.965   1.324 -0.4363 -0.4770  1.0387
   23GLN      H  314   7.425   6.989   1.227 -0.4432 -4.4916 -0.1260
   23GLN     CA  315   7.457   6.834   1.363  0.4011 -0.3966  0.3334
   23GLN     HA  316   7.494   6.823   1.465  0.2250 -0.3576  0.4023
   23GLN     CB  317   7.353   6.723   1.352  0.1209 -0.1303  0.2690
   23GLN    HB1  318   7.407   6.629   1.364  0.7653  0.3249  1.0954
   23GLN    HB2  319   7.310   6.715   1.253 -1.9254 -2.6552  1.2539
   23GLN     CG  320   7.241   6.726   1.455 -0.2573  0.0759 -0.1472
   23GLN    HG1  321   7.198   6.824   1.476  0.4365  0.3307  0.1037
   23GLN    HG2  322   7.273   6.699   1.556  3.5748 -0.7093 -1.4197
   23GLN     CD  323   7.116   6.649   1.414 -0.1233 -0.0294 -0.3587
   23GLN    OE1  324   7.039   6.689   1.327 -0.5785  0.5569  0.3035
   23GLN    NE2  325   7.080   6.536   1.475 -0.2601 -0.1629 -0.6833
   23GLN   HE21  326   7.135   6.507   1.555 -0.7143 -2.1495 -1.0399
   23GLN   HE22  327   6.997   6.485   1.449 -0.1133 -1.0002  0.3926
   23GLN      C  328   7.574   6.796   1.273  0.0832  0.2131 -0.3499
   23GLN      O  329   7.590   6.846   1.163  0.6066  0.3401 -0.2197
   24GLY      N  330   7.658   6.707   1.326 -0.1176 -0.0462 -0.4627
   24GLY      H  331   7.631   6.664   1.413  3.9448  2.4943  2.4203
   24GLY     CA  332   7.787   6.670   1.270 -0.0208 -0.2989 -0.0770
   24GLY    HA1  333   7.837   6.763   1.242 -0.6306 -0.0889 -0.4842
   24GLY    HA2  334   7.772   6.613   1.179  1.5865  2.4884 -2.2491
   24GLY      C  335   7.872   6.589   1.368 -0.9791 -0.8657  0.3051
   24GLY      O  336   7.858   6.596   1.490  0.0386  0.6017  0.3632
   25TYR      N  337   7.969   6.510   1.322 -0.0159  0.4829 -0.0531
   25TYR      H  338   7.981   6.496   1.223  1.8265 -0.3352  0.2478
   25TYR     CA  339   8.061   6.437   1.407  0.0337 -0.2086 -0.6923
   25TYR     HA  340   8.066   6.487   1.504  0.9441 -0.7589 -0.4390
   25TYR     CB  341   8.020   6.291   1.422  0.2186 -0.2216 -0.3051
   25TYR    HB1  342   8.013   6.258   1.319 -2.0931  0.7305 -0.5211
   25TYR    HB2  343   8.101   6.231   1.463  0.5390  2.4445  3.5440
   25TYR     CG  344   7.888   6.256   1.488  0.0116  0.5753 -0.2824
   25TYR    CD1  345   7.877   6.263   1.627  0.3797 -0.7451 -0.1728
   25TYR    HD1  346   7.960   6.290   1.690  0.3210 -0.2556 -0.3045
   25TYR    CE1  347   7.754   6.230   1.685  0.1365 -0.3580 -0.4633
   25TYR    HE1  348   7.746   6.226   1.793 -1.3677  2.0353 -0.4149
   25TYR     CZ  349   7.650   6.178   1.605 -0.1694 -0.1187 -0.2232
   25TYR     OH  350   7.527   6.145   1.654 -0.0920  0.1238  0.1382
   25TYR     HH  351   7.534   6.161   1.748  3.5219 -1.7891  0.3580
   25TYR    CE2  352   7.663   6.168   1.465  0.3427 -0.7907 -0.1321
   25TYR    HE2  353   7.577   6.150   1.403  0.4021  0.3915 -0.5783
   25TYR    CD2  354   7.783   6.210   1.407  0.2174 -0.3252 -0.0541
   25TYR    HD2  355   7.795   6.225   1.301 -0.8700  2.7328  0.1469
   25TYR      C  356   8.201   6.433   1.347  0.2524 -0.7961 -0.1596
   25TYR      O  357   8.221   6.448   1.227  0.7550 -0.2294 -0.0111
   26SER      N  358   8.304   6.400   1.425  0.0347 -0.2120  0.3912
   26SER      H  359   8.285   6.385   1.522 -0.7080  0.1930  0.3115
   26SER     CA  360   8.444   6.388   1.388 -0.1148 -0.1087 -0.2259
   26SER     HA  361   8.453   6.394   1.280 -1.5081  0.1957 -0.3471
   26SER     CB  362   8.521   6.511   1.435  0.2167 -0.3776 -0.0595
   26SER    HB1  363   8.626   6.510   1.404  0.5682  1.1008  0.9595
   26SER    HB2  364   8.476   6.604   1.400  1.2786  0.5228  0.8709
   26SER     OG  365   8.528   6.512   1.576  0.2226 -0.4599 -0.0592
   26SER     HG  366   8.608   6.563   1.589 -0.8178  1.1779  0.1492
   26SER      C  367   8.517   6.262   1.432  0.0355  0.0019 -0.1587
   26SER      O  368   8.625   6.227   1.385 -0.2116 -0.5070 -0.3568
   27GLN      N  369   8.458   6.183   1.521 -0.0317  0.3023  0.0648
   27GLN      H  370   8.374   6.218   1.566  0.7860  1.2455  0.9073
   27GLN     CA  371   8.514   6.062   1.579 -0.5693  0.0923  0.1542
   27GLN     HA  372   8.621   6.062   1.561 -0.4446  0.2332  0.8469
   27GLN     CB  373   8.496   6.067   1.730 -0.2678 -0.1270  0.1985
   27GLN    HB1  374   8.391   6.072   1.759 -1.0024 -1.2405 -2.0656
   27GLN    HB2  375   8.532   6.164   1.763 -0.5184 -0.0860  0.3622
   27GLN     CG  376   8.571   5.964   1.814  0.2192  0.2119  0.1856
   27GLN    HG1  377   8.667   5.949   1.766 -0.4873 -4.1076 -0.2907
   27GLN    HG2  378   8.516   5.869   1.812 -1.9347  1.4106 -0.3730
   27GLN     CD  379   8.599   6.009   1.956 -0.2562 -0.1363  0.3962
   27GLN    OE1  380   8.630   6.121   1.997  0.5514 -0.2908  0.2250
   27GLN    NE2  381   8.604   5.914   2.050  0.2393  0.0671  0.5818
   27GLN   HE21  382   8.630   5.944   2.143 -1.4312  0.2501  1.0245
   27GLN   HE22  383   8.606   5.818   2.020 -0.2497 -0.3074  1.7163
   27GLN      C  384   8.447   5.933   1.534  0.4577 -0.4815  0.2567
   27GLN      O  385   8.510   5.833   1.499  0.5623 -0.3553  0.0788
   28GLN      N  386   8.314   5.934   1.532  0.4615  0.1360  0.0561
   28GLN      H  387   8.267   6.021   1.549  0.0802 -0.0099 -0.2291
   28GLN     CA  388   8.233   5.824   1.483 -0.0179  0.5631 -0.1182
   28GLN     HA  389   8.287   5.731   1.501 -0.6545 -0.2364 -2.0145
   28GLN     CB  390   8.099   5.811   1.556  0.0019  0.6738 -0.0643
   28GLN    HB1  391   8.121   5.798   1.662  1.8269 -0.0229 -0.4796
   28GLN    HB2  392   8.051   5.723   1.514  1.0124  0.2614 -0.3942
   28GLN     CG  393   8.007   5.933   1.551 -0.1807  0.5373 -0.0121
   28GLN    HG1  394   7.986   5.969   1.451 -2.0105 -0.4380 -0.0200
   28GLN    HG2  395   8.064   6.016   1.592 -0.0528  0.3446  0.2072
   28GLN     CD  396   7.881   5.904   1.632 -0.1392 -0.2334 -0.2147
   28GLN    OE1  397   7.799   5.825   1.586 -0.0870 -0.6302  0.3687
   28GLN    NE2  398   7.865   5.945   1.757  0.0763 -0.0705 -0.2408
   28GLN   HE21  399   7.780   5.931   1.809  0.4113 -1.1138  0.0450
   28GLN   HE22  400   7.939   6.002   1.797 -1.3459  1.4590  0.3177
   28GLN      C  401   8.217   5.825   1.331  0.1840 -0.4564 -0.1519
   28GLN      O  402   8.192   5.934   1.281  0.3854  0.1927  1.1140
   29SER      N  403   8.220   5.708   1.267  0.7015 -0.1132 -0.7553
   29SER      H  404   8.231   5.626   1.325 -0.2353  0.3050  0.0397
   29SER     CA  405   8.229   5.689   1.123  0.2552 -0.5619 -0.7272
   29SER     HA  406   8.319   5.737   1.085  1.7279 -1.6748  1.1824
   29SER     CB  407   8.262   5.543   1.093  0.3132 -0.6088 -0.4377
   29SER    HB1  408   8.184   5.470   1.115 -1.8234  1.5818 -0.2098
   29SER    HB2  409   8.283   5.540   0.986 -1.3307 -0.1822 -0.8092
   29SER     OG  410   8.379   5.503   1.160  0.4075 -0.5116 -0.5427
   29SER     HG  411   8.371   5.420   1.207 -1.7361 -1.6722 -2.7377
   29SER      C  412   8.102   5.735   1.053 -0.2979 -0.5184  0.2784
   29SER      O  413   7.995   5.701   1.102 -0.6504  0.6082  0.3107
   30SER      N  414   8.120   5.799   0.938 -0.2409 -0.2299  0.4472
   30SER      H  415   8.215   5.823   0.911 -0.8065  1.5537 -0.1323
   30SER     CA  416   8.011   5.819   0.844 -0.0397 -0.2238  0.2110
   30SER     HA  417   7.923   5.828   0.908  0.0953  0.7832  0.2632
   30SER     CB  418   8.034   5.951   0.771 -0.0588 -0.1123  0.4064
   30SER    HB1  419   7.959   5.963   0.693  0.6212 -1.2972 -0.4618
   30SER    HB2  420   8.023   6.026   0.849 -0.2477 -1.1738  1.4379
   30SER     OG  421   8.162   5.951   0.712 -0.2608  0.2853 -0.0319
   30SER     HG  422   8.184   6.043   0.697 -0.3360  0.2118 -0.6138
   30SER      C  423   7.986   5.698   0.754  0.3119 -0.1129 -0.0355
   30SER      O  424   8.078   5.620   0.728  0.6148  0.1208  0.3130
   31GLN      N  425   7.862   5.687   0.707  0.2216  0.8813 -0.0577
   31GLN      H  426   7.798   5.763   0.722 -1.1969  0.1515 -1.9777
   31GLN     CA  427   7.814   5.569   0.637 -0.4051  0.7166  0.6415
   31GLN     HA  428   7.893   5.531   0.572 -1.1439  0.3565 -0.0614
   31GLN     CB  429   7.777   5.460   0.737 -0.0570 -0.0255 -0.0253
   31GLN    HB1  430   7.726   5.375   0.692 -3.1995  1.1127  1.1144
   31GLN    HB2  431   7.870   5.431   0.787 -1.9906 -1.8301  2.8205
   31GLN     CG  432   7.692   5.499   0.858  0.6377  0.1246  0.4275
   31GLN    HG1  433   7.739   5.580   0.913 -0.0349 -1.0705  2.8976
   31GLN    HG2  434   7.594   5.530   0.821  1.3939  1.8908 -0.2469
   31GLN     CD  435   7.679   5.388   0.960  0.3630 -0.3311 -0.0935
   31GLN    OE1  436   7.718   5.274   0.934  0.2836 -0.3438 -0.1541
   31GLN    NE2  437   7.613   5.416   1.073  0.0956  0.7440 -0.5036
   31GLN   HE21  438   7.595   5.341   1.139 -1.1667  1.1998 -0.3084
   31GLN   HE22  439   7.573   5.508   1.081 -0.4895  0.4672 -0.2401
   31GLN      C  440   7.697   5.597   0.544  0.1821  0.2654 -0.2449
   31GLN      O  441   7.630   5.698   0.564 -0.3311 -0.1467  0.1241
   32PRO      N  442   7.672   5.512   0.444  0.1048  0.4680 -0.3973
   32PRO     CD  443   7.741   5.392   0.401 -0.6788 -0.1837  0.1404
   32PRO    HD1  444   7.752   5.330   0.490 -1.3362  0.4495  0.6730
   32PRO    HD2  445   7.838   5.420   0.358 -0.4860 -1.6401 -0.4374
   32PRO     CG  446   7.658   5.321   0.295 -0.3921  0.1441 -0.3116
   32PRO    HG1  447   7.593   5.246   0.342 -1.5900  1.5884  0.4424
   32PRO    HG2  448   7.716   5.266   0.222 -1.8597 -1.0825 -0.6151
   32PRO     CB  449   7.575   5.439   0.244  0.5331  0.7179 -0.5027
   32PRO    HB1  450   7.638   5.495   0.176  0.2711  0.2785 -1.1147
   32PRO    HB2  451   7.486   5.402   0.194  0.6672 -0.6319  0.2056
   32PRO     CA  452   7.547   5.518   0.372  0.0876  0.3546 -0.3756
   32PRO     HA  453   7.528   5.620   0.340 -0.2218 -0.0597 -1.6023
   32PRO      C  454   7.423   5.474   0.449  0.3369  0.1243 -0.1033
   32PRO      O  455   7.336   5.415   0.386  0.1429 -0.1627  0.4256
   33TYR      N  456   7.416   5.499   0.580  0.4016 -0.4306  0.0054
   33TYR      H  457   7.489   5.553   0.622  2.0681 -2.0339 -0.7110
   33TYR     CA  458   7.301   5.467   0.664  0.1988  0.2419 -0.0136
   33TYR     HA  459   7.217   5.456   0.595  0.4059 -0.6359 -0.1434
   33TYR     CB  460   7.322   5.333   0.732 -0.1180 -0.1379 -0.6483
   33TYR    HB1  461   7.391   5.365   0.811 -0.3076  0.1945 -0.6180
   33TYR    HB2  462   7.220   5.314   0.765  0.2357 -0.1106  0.5256
   33TYR     CG  463   7.375   5.215   0.654  0.3719  0.1289 -0.7226
   33TYR    CD1  464   7.503   5.164   0.676  0.4394  0.3948 -0.4885
   33TYR    HD1  465   7.564   5.207   0.754 -0.2744  1.4350 -0.4857
   33TYR    CE1  466   7.559   5.062   0.598  0.2645 -0.1998  0.1514
   33TYR    HE1  467   7.663   5.037   0.613  0.1877 -0.9611 -0.5091
   33TYR     CZ  468   7.492   5.028   0.479  0.2424 -0.0789  0.1292
   33TYR     OH  469   7.552   4.931   0.405  0.0510 -0.3014  0.2625
   33TYR     HH  470   7.505   4.910   0.324 -1.1325 -0.7278  1.0477
   33TYR    CE2  471   7.362   5.075   0.455  0.2636 -0.1263 -0.0789
   33TYR    HE2  472   7.299   5.037   0.376  1.3926  0.1989 -1.1570
   33TYR    CD2  473   7.303   5.166   0.544  0.0023  0.0850 -0.4665
   33TYR    HD2  474   7.204   5.206   0.532  0.3530  0.6486 -1.7425
   33TYR      C  475   7.265   5.577   0.763 -0.1274  0.2131 -0.0987
   33TYR      O  476   7.351   5.657   0.798  0.3652 -0.3083 -0.0884
   34GLY      N  477   7.139   5.579   0.807 -0.2823 -0.0516 -0.5197
   34GLY      H  478   7.090   5.492   0.793  0.9449 -0.7845 -0.4565
   34GLY     CA  479   7.071   5.666   0.900 -0.2859  0.0123 -0.5823
   34GLY    HA1  480   7.128   5.758   0.917 -0.8432  0.3657 -0.5903
   34GLY    HA2  481   6.974   5.688   0.855 -0.0817 -0.1193 -1.0837
   34GLY      C  482   7.039   5.599   1.033 -0.3149  0.3215 -0.4330
   34GLY      O  483   7.117   5.531   1.100 -0.0838  0.5129 -0.5041
   35GLN      N  484   6.919   5.631   1.082 -0.1493  0.1573  0.0912
   35GLN      H  485   6.858   5.681   1.019  0.7765  1.6850  0.3655
   35GLN     CA  486   6.869   5.612   1.217 -0.2902  0.5264  0.0938
   35GLN     HA  487   6.959   5.609   1.277  0.1328 -0.6530 -0.5469
   35GLN     CB  488   6.773   5.718   1.269 -0.3077 -0.1435  1.4730
   35GLN    HB1  489   6.691   5.735   1.198  0.2747  0.4002  0.9204
   35GLN    HB2  490   6.748   5.691   1.371  1.5001 -0.1508  1.9348
   35GLN     CG  491   6.841   5.853   1.283  0.1249 -0.1935 -0.0134
   35GLN    HG1  492   6.923   5.851   1.355 -0.5624 -0.7230  0.7585
   35GLN    HG2  493   6.887   5.882   1.188 -1.2682 -0.5178 -0.8156
   35GLN     CD  494   6.741   5.955   1.334 -0.1548 -0.5148  0.0750
   35GLN    OE1  495   6.701   5.962   1.451  0.5850  0.0141  0.2998
   35GLN    NE2  496   6.694   6.044   1.247 -0.1674 -0.2333  0.3703
   35GLN   HE21  497   6.645   6.124   1.285  0.6982  0.1652  0.6768
   35GLN   HE22  498   6.705   6.041   1.147  0.6649  1.9084  0.3387
   35GLN      C  499   6.814   5.470   1.228 -0.2317  0.4431 -0.6305
   35GLN      O  500   6.739   5.424   1.141 -0.3836 -0.2845 -0.1196
   36GLN      N  501   6.829   5.404   1.342 -0.6013  0.0383 -0.8103
   36GLN      H  502   6.882   5.450   1.415 -0.6357 -0.7208 -0.2857
   36GLN     CA  503   6.758   5.283   1.377  0.0455 -0.1083  0.0369
   36GLN     HA  504   6.753   5.226   1.284  0.2383 -0.1061  0.0243
   36GLN     CB  505   6.835   5.207   1.485  0.3668  0.3001  0.0963
   36GLN    HB1  506   6.780   5.117   1.511  1.4868 -0.0967  1.2257
   36GLN    HB2  507   6.846   5.274   1.570  2.0380  0.5058 -0.2400
   36GLN     CG  508   6.974   5.162   1.440  0.2894 -0.2137  0.3647
   36GLN    HG1  509   6.993   5.089   1.519  0.3546  1.3561  1.8484
   36GLN    HG2  510   7.043   5.245   1.435  0.0258 -0.0036  0.1979
   36GLN     CD  511   6.984   5.089   1.306 -0.3249 -0.0590  0.2317
   36GLN    OE1  512   7.021   5.141   1.201  0.1351 -0.2157  0.3137
   36GLN    NE2  513   6.950   4.961   1.295  0.0454 -0.1672  0.3602
   36GLN   HE21  514   6.970   4.913   1.208  1.6516 -0.3785  0.8047
   36GLN   HE22  515   6.937   4.906   1.379 -0.2379  0.6865  0.8882
   36GLN      C  516   6.616   5.314   1.423  0.0541 -0.3295  0.2193
   36GLN      O  517   6.580   5.431   1.432  0.7448 -0.1005  0.0821
   37SER      N  518   6.542   5.208   1.455 -0.2026 -0.3361 -0.3774
   37SER      H  519   6.578   5.121   1.419  0.8563  0.2168 -0.6823
   37SER     CA  520   6.427   5.197   1.543 -0.0879  0.6434 -0.0879
   37SER     HA  521   6.387   5.296   1.566  1.2618  0.7960  1.7449
   37SER     CB  522   6.326   5.098   1.486  0.3702  0.2327 -0.1898
   37SER    HB1  523   6.349   4.992   1.498  0.3485  0.3155  0.6138
   37SER    HB2  524   6.233   5.111   1.542 -0.9339 -3.2531 -1.2644
   37SER     OG  525   6.292   5.133   1.354  0.0311 -0.0536 -0.1804
   37SER     HG  526   6.254   5.221   1.355  2.1247  0.9168 -1.0557
   37SER      C  527   6.465   5.143   1.679  0.1510  0.1059 -0.3665
   37SER      O  528   6.576   5.094   1.701 -0.2447 -0.6891 -0.0749
   38TYR      N  529   6.364   5.136   1.767  0.5706  0.6135  0.1673
   38TYR      H  530   6.274   5.170   1.738  0.2585 -0.4221 -0.1395
   38TYR     CA  531   6.360   5.076   1.899 -0.2516 -0.0347 -0.1394
   38TYR     HA  532   6.466   5.063   1.923  0.3695 -1.4337 -3.0620
   38TYR     CB  533   6.300   5.174   1.999 -0.2574  0.0411 -0.2176
   38TYR    HB1  534   6.209   5.217   1.958 -0.6058  0.0785  0.5800
   38TYR    HB2  535   6.362   5.263   2.013 -0.7454  0.4554 -0.5961
   38TYR     CG  536   6.270   5.119   2.136  0.4482 -0.7248 -0.3671
   38TYR    CD1  537   6.372   5.125   2.232  0.4312 -0.3672 -0.3711
   38TYR    HD1  538   6.466   5.175   2.216 -0.3661  1.1660 -0.4102
   38TYR    CE1  539   6.352   5.068   2.358 -0.0740  0.2141 -0.1851
   38TYR    HE1  540   6.426   5.053   2.435 -0.4103 -0.7641 -0.0342
   38TYR     CZ  541   6.230   5.003   2.388  0.2010 -0.2090  0.0281
   38TYR     OH  542   6.216   4.929   2.502  0.3905  0.3395  0.4125
   38TYR     HH  543   6.296   4.935   2.555  0.8388  1.1125 -0.3167
   38TYR    CE2  544   6.126   5.004   2.293 -0.2231  0.0782  0.4887
   38TYR    HE2  545   6.030   4.961   2.318 -0.5660  0.6095  0.1073
   38TYR    CD2  546   6.145   5.065   2.168  0.3966 -0.1074  0.4887
   38TYR    HD2  547   6.066   5.082   2.097  0.7183 -0.6374 -0.0086
   38TYR      C  548   6.290   4.941   1.895  0.0145 -0.1684 -0.3626
   38TYR      O  549   6.179   4.934   1.844  0.2784 -0.4584 -0.9028
   39SER      N  550   6.360   4.837   1.943  0.4963  0.0841 -0.5107
   39SER      H  551   6.459   4.837   1.962  0.1419 -0.5925  1.5394
   39SER     CA  552   6.301   4.708   1.969 -0.2591  0.5268  0.0320
   39SER     HA  553   6.388   4.644   1.988 -0.0724  0.2799 -1.5743
   39SER     CB  554   6.217   4.693   2.096  0.3028  0.1925  0.3765
   39SER    HB1  555   6.195   4.588   2.114  1.8421 -0.3907 -0.9119
   39SER    HB2  556   6.118   4.739   2.088 -0.5127 -1.3322  1.3332
   39SER     OG  557   6.293   4.740   2.205 -0.4922  0.4900  0.8114
   39SER     HG  558   6.226   4.760   2.271 -0.9479 -2.8900  1.5440
   39SER      C  559   6.241   4.646   1.844  0.1766 -0.0579  0.1072
   39SER      O  560   6.131   4.592   1.836  0.3060 -0.3341  0.1635
   40GLY      N  561   6.316   4.654   1.734 -0.0052 -0.5999 -0.0605
   40GLY      H  562   6.411   4.683   1.752  0.0178 -0.9136  0.3340
   40GLY     CA  563   6.286   4.613   1.598 -0.0895 -0.4631 -0.0833
   40GLY    HA1  564   6.178   4.620   1.586  0.2110 -0.2633 -3.7222
   40GLY    HA2  565   6.332   4.680   1.525  0.8232  0.3747  1.2223
   40GLY      C  566   6.331   4.474   1.557 -0.2841 -0.4924 -0.1982
   40GLY      O  567   6.401   4.403   1.629  0.0275 -0.2961 -0.3063
   41TYR      N  568   6.305   4.442   1.430 -0.5124  0.2045 -0.3311
   41TYR      H  569   6.257   4.503   1.366  1.7663  0.9784 -1.3805
   41TYR     CA  570   6.364   4.321   1.377 -0.1565 -0.0022  0.5182
   41TYR     HA  571   6.327   4.230   1.423 -1.0181  0.0437 -0.0571
   41TYR     CB  572   6.323   4.310   1.230  0.1776 -0.3329  0.4457
   41TYR    HB1  573   6.214   4.301   1.223  0.0050  0.6644  1.5165
   41TYR    HB2  574   6.356   4.405   1.187 -0.7601 -0.4121 -0.5067
   41TYR     CG  575   6.391   4.196   1.159 -0.0983 -0.3370  0.1843
   41TYR    CD1  576   6.494   4.215   1.065 -0.4114 -0.1366 -0.1193
   41TYR    HD1  577   6.538   4.313   1.051 -0.2012 -0.0303  1.1745
   41TYR    CE1  578   6.553   4.108   0.997 -0.6645 -0.2244 -0.2019
   41TYR    HE1  579   6.637   4.127   0.932  1.0797 -0.4730  1.8821
   41TYR     CZ  580   6.500   3.980   1.021 -0.1555 -0.4459 -0.2500
   41TYR     OH  581   6.526   3.889   0.922 -0.0528 -0.9390  0.2258
   41TYR     HH  582   6.590   3.931   0.865  0.9564  0.8594  2.5122
   41TYR    CE2  583   6.400   3.955   1.117 -0.1112 -0.4663 -0.2094
   41TYR    HE2  584   6.365   3.853   1.111  3.1757 -1.6256 -3.1733
   41TYR    CD2  585   6.343   4.067   1.180 -0.2588 -0.3896 -0.4735
   41TYR    HD2  586   6.251   4.059   1.236  1.2324 -0.7479  2.0752
   41TYR      C  587   6.516   4.322   1.389 -0.1127 -0.1466  0.0050
   41TYR      O  588   6.584   4.422   1.366 -0.1323 -0.1615 -0.1201
   42SER      N  589   6.573   4.205   1.421 -0.2948 -0.2971 -0.2150
   42SER      H  590   6.515   4.123   1.417 -2.0503  0.9231 -2.8807
   42SER     CA  591   6.714   4.191   1.454 -0.3112 -0.0570 -0.0428
   42SER     HA  592   6.733   4.252   1.542 -0.5449  0.3436 -0.2628
   42SER     CB  593   6.747   4.045   1.480  0.1686 -0.0250 -0.4498
   42SER    HB1  594   6.708   3.981   1.401 -0.0700  1.4908 -1.6080
   42SER    HB2  595   6.856   4.043   1.478  0.3730  2.2654  1.9046
   42SER     OG  596   6.711   3.998   1.608 -0.1727 -0.3093 -0.6466
   42SER     HG  597   6.678   3.910   1.590 -1.0611  0.0707 -0.9234
   42SER      C  598   6.800   4.246   1.341 -0.9647  0.2145 -0.4183
   42SER      O  599   6.820   4.178   1.240 -0.3155  0.3403 -0.3810
   43GLN      N  600   6.871   4.356   1.366  0.0429 -0.3829 -0.5782
   43GLN      H  601   6.861   4.392   1.460 -0.2374 -2.3079  0.1772
   43GLN     CA  602   6.972   4.405   1.275  0.3983 -0.0836 -0.0322
   43GLN     HA  603   6.983   4.346   1.184  1.3745 -0.2372  0.1841
   43GLN     CB  604   6.942   4.547   1.227  0.1227 -0.1854 -0.1629
   43GLN    HB1  605   7.029   4.584   1.173  0.7241 -4.6833 -2.8014
   43GLN    HB2  606   6.916   4.614   1.309 -2.3318  0.0902 -1.0722
   43GLN     CG  607   6.824   4.547   1.130 -0.1551  0.5503  0.1630
   43GLN    HG1  608   6.736   4.496   1.169  0.1323 -0.0446  0.0451
   43GLN    HG2  609   6.850   4.493   1.038 -0.4126  0.6087  0.0549
   43GLN     CD  610   6.785   4.688   1.087  0.3180  0.7198  0.2828
   43GLN    OE1  611   6.866   4.778   1.067  0.3782  0.6513  0.2221
   43GLN    NE2  612   6.659   4.733   1.092  0.0570  0.0443 -0.0395
   43GLN   HE21  613   6.584   4.666   1.104  1.6235 -1.8185  0.0031
   43GLN   HE22  614   6.642   4.832   1.084  2.7897  0.6928  1.0834
   43GLN      C  615   7.111   4.417   1.334  0.3467  0.0464  0.0645
   43GLN      O  616   7.117   4.455   1.451 -0.0638  0.8740 -0.1789
   44SER      N  617   7.219   4.399   1.257  0.0974  0.1416 -0.3140
   44SER      H  618   7.192   4.375   1.163 -0.3829  2.0641 -0.6952
   44SER     CA  619   7.354   4.376   1.307 -0.0351 -0.2456 -0.1240
   44SER     HA  620   7.368   4.419   1.406 -0.9081  0.9345 -0.4870
   44SER     CB  621   7.377   4.227   1.324  0.2107 -0.2977 -0.8733
   44SER    HB1  622   7.412   4.177   1.233  0.7133 -1.9695  0.1964
   44SER    HB2  623   7.460   4.216   1.394 -0.9369  1.3346  0.8265
   44SER     OG  624   7.265   4.166   1.385  0.3889  0.1232 -0.1225
   44SER     HG  625   7.261   4.192   1.478 -0.2746  1.0789 -0.4183
   44SER      C  626   7.468   4.430   1.222  0.0878  0.1357  0.2804
   44SER      O  627   7.484   4.387   1.108  0.5896  0.0015  0.4005
   45THR      N  628   7.540   4.531   1.272  0.2161  0.5872 -0.7933
   45THR      H  629   7.499   4.570   1.355 -1.2923 -1.3607 -0.5437
   45THR     CA  630   7.660   4.590   1.216  0.6222  0.7788  0.2550
   45THR     HA  631   7.690   4.508   1.150 -0.3888  0.3598  0.3072
   45THR     CB  632   7.637   4.721   1.140  0.2855  0.1898 -0.6729
   45THR     HB  633   7.735   4.764   1.119  1.3175 -1.7567 -0.1431
   45THR    CG2  634   7.586   4.700   0.997  0.5077  0.1796 -0.7521
   45THR   HG21  635   7.658   4.640   0.942 -0.1788 -1.9238  0.5173
   45THR   HG22  636   7.491   4.648   1.003 -0.1535  1.4065 -0.2042
   45THR   HG23  637   7.564   4.799   0.958 -0.9779  1.0060  1.9010
   45THR    OG1  638   7.553   4.809   1.211  0.3550 -0.4422  0.2013
   45THR    HG1  639   7.533   4.883   1.154 -1.3314 -0.9249  0.1324
   45THR      C  640   7.774   4.595   1.317  0.1854 -0.1159  0.7987
   45THR      O  641   7.869   4.517   1.308  0.1810 -0.0397  0.0091
   46ASP      N  642   7.755   4.685   1.413 -0.7045  0.2548  0.2956
   46ASP      H  643   7.662   4.723   1.415 -1.2408 -1.0132  2.0842
   46ASP     CA  644   7.843   4.694   1.529 -0.3846 -0.1437  0.0883
   46ASP     HA  645   7.946   4.677   1.500 -0.1615  0.1967  0.6718
   46ASP     CB  646   7.833   4.833   1.592 -0.1790 -0.1878  0.2144
   46ASP    HB1  647   7.860   4.898   1.510 -0.7266 -2.0451 -1.5239
   46ASP    HB2  648   7.737   4.854   1.637  0.3645  1.6881  0.6003
   46ASP     CG  649   7.925   4.850   1.713 -0.6084  0.5473  0.4395
   46ASP    OD1  650   7.891   4.795   1.820 -0.2477 -0.3590  0.0994
   46ASP    OD2  651   8.031   4.911   1.686 -0.3966  0.0559  0.1433
   46ASP      C  652   7.811   4.581   1.626 -0.2637 -0.6163 -0.4167
   46ASP      O  653   7.906   4.513   1.661  0.0589 -0.0915 -0.2653
   47THR      N  654   7.687   4.557   1.670 -0.2642  0.2828  0.1092
   47THR      H  655   7.609   4.613   1.641  0.5794  2.2683  1.4576
   47THR     CA  656   7.674   4.459   1.776 -0.0322 -0.2799 -0.3744
   47THR     HA  657   7.752   4.467   1.852 -1.0730 -3.0897  1.1532
   47THR     CB  658   7.548   4.465   1.861  0.0072 -0.1362 -0.3258
   47THR     HB  659   7.456   4.428   1.816  0.3151 -1.2444 -0.0689
   47THR    CG2  660   7.559   4.395   1.996  0.2688 -0.2378 -0.4013
   47THR   HG21  661   7.664   4.389   2.025 -0.3150  0.0467  1.9767
   47THR   HG22  662   7.509   4.299   1.989 -0.6408  0.2433 -0.6534
   47THR   HG23  663   7.505   4.447   2.075  1.6729 -0.8735  1.0450
   47THR    OG1  664   7.518   4.599   1.895 -0.0565 -0.2717  0.1607
   47THR    HG1  665   7.576   4.624   1.967  1.0900  1.6572 -1.3271
   47THR      C  666   7.672   4.318   1.719  0.2306 -0.6756  0.5755
   47THR      O  667   7.602   4.294   1.621  0.6552 -0.0566  0.1153
   48SER      N  668   7.751   4.225   1.774  0.5249 -0.4442  0.5443
   48SER      H  669   7.809   4.257   1.850 -0.8849  0.9251  1.1106
   48SER     CA  670   7.760   4.088   1.727  0.2701 -0.0874 -0.5742
   48SER     HA  671   7.791   4.093   1.623  2.4014 -0.8017 -0.0132
   48SER     CB  672   7.873   4.019   1.803  0.0934  0.3953  0.1422
   48SER    HB1  673   7.891   3.918   1.768  2.0165  0.5276  0.6793
   48SER    HB2  674   7.852   4.006   1.909 -1.6728  0.3254 -0.1815
   48SER     OG  675   7.992   4.092   1.784  0.1584  0.1548 -0.4083
   48SER     HG  676   8.062   4.046   1.830  1.4105  0.9136 -1.4867
   48SER      C  677   7.633   4.008   1.755  0.2276  0.0672 -0.3143
   48SER      O  678   7.571   4.020   1.860  0.6848 -0.5599  0.0320
   49GLY      N  679   7.599   3.921   1.659 -0.7498  0.2418 -0.1301
   49GLY      H  680   7.648   3.916   1.572  0.5445 -0.8410  0.6346
   49GLY     CA  681   7.498   3.819   1.681 -0.2769 -0.2033 -0.0128
   49GLY    HA1  682   7.506   3.768   1.777 -1.7784  0.2422  0.3783
   49GLY    HA2  683   7.515   3.739   1.610 -2.0926  0.6928 -1.5495
   49GLY      C  684   7.355   3.868   1.667 -0.2458 -0.0998  0.0303
   49GLY      O  685   7.328   3.988   1.662 -0.6823 -0.2079 -0.2447
   50TYR      N  686   7.267   3.768   1.667 -0.0945 -0.2319  0.0214
   50TYR      H  687   7.309   3.676   1.655  0.8099  0.3245 -1.2879
   50TYR     CA  688   7.124   3.786   1.660 -0.0678  0.0399  0.1483
   50TYR     HA  689   7.103   3.841   1.568 -0.2173 -0.5836 -0.2021
   50TYR     CB  690   7.070   3.646   1.628 -0.0513  0.0387  0.1254
   50TYR    HB1  691   7.119   3.596   1.545 -1.3286  0.2710 -0.8093
   50TYR    HB2  692   7.064   3.591   1.722 -1.8596  1.1230  0.6978
   50TYR     CG  693   6.926   3.652   1.583 -0.1006 -0.2791  0.2413
   50TYR    CD1  694   6.825   3.614   1.673 -0.1893 -0.3567  0.1111
   50TYR    HD1  695   6.849   3.571   1.769 -0.9349 -0.4577  0.2578
   50TYR    CE1  696   6.691   3.619   1.634 -0.3023 -0.3305  0.4964
   50TYR    HE1  697   6.610   3.584   1.696 -0.4827 -1.8064 -0.5106
   50TYR     CZ  698   6.655   3.655   1.503  0.0346  0.9145  0.7335
   50TYR     OH  699   6.523   3.644   1.470  0.1063  0.6535  0.5191
   50TYR     HH  700   6.508   3.650   1.376  0.5631 -0.9079  0.3250
   50TYR    CE2  701   6.758   3.694   1.414 -0.1371 -0.1443  0.0456
   50TYR    HE2  702   6.731   3.750   1.326  0.1007  0.4386  0.3378
   50TYR    CD2  703   6.892   3.693   1.453 -0.2342  0.0927  0.3925
   50TYR    HD2  704   6.964   3.741   1.389 -0.9138 -1.3196 -1.5318
   50TYR      C  705   7.052   3.836   1.785  0.2078 -0.1955  0.4029
   50TYR      O  706   7.073   3.783   1.894 -0.3202 -0.9364  0.1531
   51GLY      N  707   6.958   3.930   1.776  0.1116 -0.2874  0.4458
   51GLY      H  708   6.933   3.967   1.686 -1.4590  1.2661  1.4438
   51GLY     CA  709   6.879   3.987   1.883 -0.1882  0.0937  0.0256
   51GLY    HA1  710   6.783   4.022   1.845 -0.6790 -0.1412  1.0048
   51GLY    HA2  711   6.852   3.910   1.956 -0.2809  1.3172  1.3455
   51GLY      C  712   6.942   4.103   1.959 -0.3602  0.1801  0.0370
   51GLY      O  713   7.041   4.161   1.915  0.0762 -0.4325  0.2062
   52GLN      N  714   6.892   4.133   2.079  0.1127 -0.0892  0.3059
   52GLN      H  715   6.806   4.083   2.098 -1.0693  1.2957 -1.0662
   52GLN     CA  716   6.954   4.235   2.161  0.2871 -0.0255  0.0978
   52GLN     HA  717   7.057   4.237   2.126  0.7370 -3.4498  0.8741
   52GLN     CB  718   6.887   4.369   2.133  0.1041 -0.1075  0.1437
   52GLN    HB1  719   6.904   4.391   2.028  1.2390 -0.9894  0.1308
   52GLN    HB2  720   6.933   4.444   2.198  2.3346 -1.2304 -0.0326
   52GLN     CG  721   6.737   4.357   2.160  0.1398 -0.2977  0.2541
   52GLN    HG1  722   6.687   4.302   2.081 -1.4148  1.4265 -0.0185
   52GLN    HG2  723   6.714   4.301   2.251 -0.2335  0.2018  0.4662
   52GLN     CD  724   6.671   4.494   2.157  0.1785 -0.2669  0.7636
   52GLN    OE1  725   6.738   4.595   2.135  0.0832 -0.4348 -0.3236
   52GLN    NE2  726   6.542   4.500   2.189 -0.0285  0.4911 -0.1916
   52GLN   HE21  727   6.502   4.413   2.222  0.2296  0.2680 -0.4530
   52GLN   HE22  728   6.499   4.588   2.214 -0.6308 -0.0145  0.5963
   52GLN      C  729   6.952   4.205   2.310 -0.6024  0.1894  0.1341
   52GLN      O  730   6.880   4.119   2.361 -0.1603 -0.2644 -0.0027
   53SER      N  731   7.037   4.275   2.386 -0.0884 -0.3044  0.0171
   53SER      H  732   7.089   4.348   2.340 -0.8854  0.6613  0.6178
   53SER     CA  733   7.052   4.276   2.530  0.1610  0.2144 -0.0104
   53SER     HA  734   6.952   4.256   2.567 -0.1357  0.5669 -0.6200
   53SER     CB  735   7.133   4.156   2.580 -0.0329  0.1596  0.1741
   53SER    HB1  736   7.240   4.177   2.567 -0.3093  1.4047 -0.2542
   53SER    HB2  737   7.104   4.067   2.525  1.5826 -0.0753 -0.3597
   53SER     OG  738   7.097   4.136   2.715 -0.7097 -0.2398 -0.0660
   53SER     HG  739   7.091   4.041   2.728 -0.8270 -0.0270  1.5354
   53SER      C  740   7.099   4.407   2.592 -0.6595  0.4753  0.0661
   53SER      O  741   7.135   4.502   2.523 -0.1321 -0.0602 -0.4069
   54SER      N  742   7.080   4.424   2.723  0.1750 -0.3253  0.3039
   54SER      H  743   7.045   4.344   2.773  0.2273 -1.5867 -1.5554
   54SER     CA  744   7.112   4.543   2.800  0.4265  0.2289 -0.6418
   54SER     HA  745   7.058   4.538   2.894  2.3591  1.9328  0.6557
   54SER     CB  746   7.262   4.539   2.827  0.2731 -0.0543  0.1885
   54SER    HB1  747   7.316   4.552   2.733 -4.0679  0.7916 -2.4713
   54SER    HB2  748   7.276   4.624   2.893 -1.1875 -0.8250  1.5675
   54SER     OG  749   7.313   4.424   2.891  0.5715 -0.2165 -0.3370
   54SER     HG  750   7.368   4.380   2.825  0.9851  0.3623 -0.3868
   54SER      C  751   7.063   4.676   2.745 -0.2770  0.0226 -0.5311
   54SER      O  752   7.131   4.779   2.752 -0.5588  0.1584  0.2440
   55TYR      N  753   6.938   4.677   2.700 -0.4304 -0.1754 -0.1097
   55TYR      H  754   6.895   4.587   2.682 -1.7262  0.6809 -1.5259
   55TYR     CA  755   6.867   4.786   2.637  0.4804  0.2964 -0.3322
   55TYR     HA  756   6.941   4.860   2.607  2.0649 -0.4744  1.4963
   55TYR     CB  757   6.806   4.735   2.506 -0.1239  0.5371 -0.1481
   55TYR    HB1  758   6.889   4.703   2.444  0.6314 -0.6461  1.3947
   55TYR    HB2  759   6.766   4.816   2.446  2.2926  0.6049 -1.8042
   55TYR     CG  760   6.710   4.619   2.519  0.2747  0.2318  0.1042
   55TYR    CD1  761   6.575   4.654   2.534  0.3862  0.5328  0.4340
   55TYR    HD1  762   6.567   4.762   2.532  0.2922  0.5273 -1.5407
   55TYR    CE1  763   6.475   4.559   2.555  0.6158  0.1629 -0.1293
   55TYR    HE1  764   6.380   4.603   2.578  0.6566 -0.0409  0.4625
   55TYR     CZ  765   6.515   4.424   2.564  0.0331 -0.0223 -0.2584
   55TYR     OH  766   6.424   4.329   2.598  0.0291  0.0451 -0.0822
   55TYR     HH  767   6.330   4.342   2.582 -0.2552 -1.8977 -0.1995
   55TYR    CE2  768   6.652   4.391   2.549  0.1261  0.2880 -0.0997
   55TYR    HE2  769   6.688   4.289   2.554  2.7376  1.0253 -1.9451
   55TYR    CD2  770   6.752   4.486   2.524  0.2734  0.2379  0.2893
   55TYR    HD2  771   6.857   4.465   2.511  1.3286  2.1341  4.2543
   55TYR      C  772   6.761   4.851   2.725  0.4463 -0.2064  0.0038
   55TYR      O  773   6.707   4.786   2.814 -0.1996 -0.1042 -0.3125
   56SER      N  774   6.734   4.978   2.692  0.7212 -0.1043  0.1604
   56SER      H  775   6.784   5.013   2.612  2.3340 -0.5200  0.9438
   56SER     CA  776   6.649   5.079   2.752  0.1472 -0.3399 -0.2413
   56SER     HA  777   6.678   5.102   2.855 -0.2696 -2.4253  0.3764
   56SER     CB  778   6.646   5.199   2.658 -0.1690  0.1014  0.3260
   56SER    HB1  779   6.574   5.270   2.700 -2.9872 -2.6193  0.5144
   56SER    HB2  780   6.604   5.163   2.563  0.7108  1.4145 -0.5939
   56SER     OG  781   6.771   5.263   2.650  0.0709 -0.3224  0.7019
   56SER     HG  782   6.763   5.334   2.586 -0.0912 -2.0359 -1.3117
   56SER      C  783   6.508   5.023   2.757  0.2292 -0.4977  0.3562
   56SER      O  784   6.450   4.975   2.660 -0.0393  0.3661  0.0713
   57SER      N  785   6.455   5.032   2.879  0.7011 -0.5253  0.5660
   57SER      H  786   6.501   5.097   2.941 -1.1196  0.2237  1.2066
   57SER     CA  787   6.336   4.958   2.917  0.1248  0.1755  0.1619
   57SER     HA  788   6.338   4.865   2.860 -1.9247 -0.5814  1.2202
   57SER     CB  789   6.339   4.932   3.067 -0.0070 -0.2882  0.0859
   57SER    HB1  790   6.329   5.022   3.128 -1.5219 -0.6573  0.4407
   57SER    HB2  791   6.245   4.879   3.083 -0.8291  1.2968  0.7716
   57SER     OG  792   6.455   4.863   3.109  0.0652 -0.2880 -0.1131
   57SER     HG  793   6.529   4.924   3.107 -0.0768  0.1360  2.7136
   57SER      C  794   6.211   5.037   2.884  0.3837  0.4433 -0.1890
   57SER      O  795   6.208   5.160   2.890 -0.1013  0.4259  0.0235
   58TYR      N  796   6.100   4.972   2.846  0.5955  0.4682 -0.8538
   58TYR      H  797   6.095   4.873   2.828  0.5118  0.4466 -0.7125
   58TYR     CA  798   5.970   5.034   2.829  0.1486 -0.1475  0.2109
   58TYR     HA  799   5.975   5.131   2.779 -2.2817  1.2118  2.3705
   58TYR     CB  800   5.885   4.951   2.734  0.1584 -0.0198  0.0897
   58TYR    HB1  801   5.829   4.872   2.784  2.3097 -0.9707  1.1203
   58TYR    HB2  802   5.950   4.897   2.665  1.2654  1.1188  0.2258
   58TYR     CG  803   5.786   5.032   2.654 -0.5947  0.3048  1.3156
   58TYR    CD1  804   5.650   5.013   2.680 -0.7462  0.2065  0.4958
   58TYR    HD1  805   5.626   4.947   2.762  0.6857  0.2310  0.9587
   58TYR    CE1  806   5.556   5.078   2.599  0.1832  0.7144 -0.1821
   58TYR    HE1  807   5.450   5.062   2.612  0.3682  0.0315  0.4952
   58TYR     CZ  808   5.602   5.174   2.506  0.0358 -0.2070 -1.2266
   58TYR     OH  809   5.508   5.249   2.442  0.1137  0.4373 -0.5947
   58TYR     HH  810   5.416   5.233   2.463  0.4882 -1.1865 -0.0878
   58TYR    CE2  811   5.740   5.188   2.482  0.4540 -0.4844  0.8564
   58TYR    HE2  812   5.774   5.264   2.413 -0.9160  0.1291  0.8263
   58TYR    CD2  813   5.837   5.115   2.554  0.2507 -0.8640  0.7469
   58TYR    HD2  814   5.941   5.131   2.530  0.1575  1.8222  1.7221
   58TYR      C  815   5.891   5.060   2.956  0.0477  0.0814  0.1011
   58TYR      O  816   5.885   4.979   3.048 -0.3043 -0.1483 -0.1183
   59GLY      N  817   5.856   5.189   2.961 -0.1092  0.0441 -0.0079
   59GLY      H  818   5.885   5.239   2.878 -0.8606  0.6272  0.0706
   59GLY     CA  819   5.790   5.255   3.072 -0.5076  0.1315 -0.2963
   59GLY    HA1  820   5.866   5.245   3.149 -1.0281 -1.8354  0.0182
   59GLY    HA2  821   5.774   5.360   3.050 -4.1197  0.4587  2.8752
   59GLY      C  822   5.659   5.192   3.118 -0.1034 -0.3892  0.1477
   59GLY      O  823   5.560   5.200   3.046 -0.0776 -0.5468  0.0926
   60GLN      N  824   5.659   5.134   3.238 -0.2019 -0.1311  0.2715
   60GLN      H  825   5.750   5.109   3.275 -0.5892 -1.6164  0.3029
   60GLN     CA  826   5.542   5.084   3.307 -0.4273  0.0907  0.0498
   60GLN     HA  827   5.457   5.147   3.279  0.2847  1.1594  0.2072
   60GLN     CB  828   5.502   4.941   3.275 -0.3196 -0.1366  0.8918
   60GLN    HB1  829   5.403   4.916   3.314 -0.3582  0.2664  1.0530
   60GLN    HB2  830   5.511   4.934   3.166  2.8932  0.4178  1.0249
   60GLN     CG  831   5.603   4.836   3.320  0.0086 -0.1037  0.2456
   60GLN    HG1  832   5.704   4.855   3.282 -0.3307  0.7248 -0.2664
   60GLN    HG2  833   5.601   4.846   3.429 -1.3934 -0.8397  0.2996
   60GLN     CD  834   5.572   4.692   3.283 -0.7272  0.0690  0.1827
   60GLN    OE1  835   5.611   4.645   3.176 -0.2254  0.1010  0.3470
   60GLN    NE2  836   5.501   4.613   3.363  0.0541 -0.7990  0.0316
   60GLN   HE21  837   5.473   4.643   3.455  1.0039 -1.6550  0.6350
   60GLN   HE22  838   5.477   4.524   3.321 -1.3452  0.1249 -1.2114
   60GLN      C  839   5.550   5.100   3.459 -0.0185 -0.2212  0.0609
   60GLN      O  840   5.649   5.071   3.526 -0.0534  0.5211  0.4362
   61SER      N  841   5.434   5.123   3.520 -0.0186  0.1687 -0.0870
   61SER      H  842   5.349   5.136   3.467 -0.2476  2.8879  0.7663
   61SER     CA  843   5.423   5.155   3.661 -0.0033 -0.1413 -0.0152
   61SER     HA  844   5.492   5.236   3.683  0.0493 -0.3705  0.6710
   61SER     CB  845   5.286   5.211   3.700  0.0156 -0.1547  0.0689
   61SER    HB1  846   5.207   5.138   3.682 -1.1592  1.2445 -0.6205
   61SER    HB2  847   5.285   5.233   3.807 -0.6491 -1.4872  0.3565
   61SER     OG  848   5.264   5.332   3.633  0.1531 -0.1168  0.0901
   61SER     HG  849   5.295   5.403   3.689  1.5639 -0.7580  0.1684
   61SER      C  850   5.442   5.034   3.752 -0.0450 -0.2115 -0.0994
   61SER      O  851   5.406   4.923   3.715 -0.6148 -0.0612 -0.0067
   62GLN      N  852   5.495   5.057   3.872 -0.0864 -0.3325 -0.0576
   62GLN      H  853   5.529   5.151   3.887 -0.4359  0.0388 -1.4952
   62GLN     CA  854   5.538   4.956   3.967  0.1490  0.0238  0.2209
   62GLN     HA  855   5.516   4.858   3.925 -2.6976 -0.0769  1.7269
   62GLN     CB  856   5.685   4.980   3.998  0.2474 -0.2530 -0.0261
   62GLN    HB1  857   5.696   5.073   4.053  0.6334 -0.0055 -0.5103
   62GLN    HB2  858   5.704   4.892   4.060  1.3112 -0.1063 -0.1213
   62GLN     CG  859   5.793   4.974   3.890  0.2554 -0.3641 -0.0118
   62GLN    HG1  860   5.770   4.885   3.832 -0.3035  0.3878 -0.9946
   62GLN    HG2  861   5.800   5.070   3.839 -1.8871  0.7312  1.5799
   62GLN     CD  862   5.930   4.948   3.950  0.5348  0.3627 -0.3243
   62GLN    OE1  863   5.972   5.008   4.049 -0.4967  0.6030 -0.0162
   62GLN    NE2  864   6.007   4.856   3.891 -0.1213 -0.6848  0.4221
   62GLN   HE21  865   6.098   4.838   3.929 -0.0115 -2.7061 -0.6920
   62GLN   HE22  866   5.978   4.828   3.799  0.8366 -0.1522 -0.0609
   62GLN      C  867   5.456   4.958   4.095  0.4939  0.5140  0.4369
   62GLN      O  868   5.418   5.063   4.145 -0.6519  0.1056  0.4591
   63ASN      N  869   5.414   4.839   4.139 -0.0781  0.4263 -0.3136
   63ASN      H  870   5.443   4.755   4.092 -0.2499  0.2119 -0.0348
   63ASN     CA  871   5.323   4.821   4.251  0.5794 -0.8298  0.0419
   63ASN     HA  872   5.256   4.906   4.261 -0.9113 -2.0989  1.2529
   63ASN     CB  873   5.229   4.706   4.219 -0.6628  0.3971 -0.8835
   63ASN    HB1  874   5.165   4.739   4.138 -0.4045 -0.2272 -1.3560
   63ASN    HB2  875   5.287   4.618   4.187  1.2427  1.5992 -0.8751
   63ASN     CG  876   5.143   4.673   4.340  0.7968  0.3008  0.1537
   63ASN    OD1  877   5.179   4.580   4.413 -0.0336 -0.0053  0.1868
   63ASN    ND2  878   5.039   4.752   4.362  0.4658 -0.1684  0.2947
   63ASN   HD21  879   4.992   4.749   4.452  2.4302 -0.1231  1.3642
   63ASN   HD22  880   5.018   4.835   4.308 -2.3131 -0.6992  0.3887
   63ASN      C  881   5.400   4.808   4.381  0.1658  0.5118  0.4390
   63ASN      O  882   5.499   4.736   4.385 -0.3676 -0.2383  0.5200
   64THR      N  883   5.348   4.866   4.490 -0.8714 -0.4149  0.4622
   64THR      H  884   5.269   4.928   4.483  0.1107  0.6841 -2.3281
   64THR     CA  885   5.394   4.837   4.624  0.2035  0.0834  0.2137
   64THR     HA  886   5.455   4.746   4.625 -0.3253 -0.3066 -1.0470
   64THR     CB  887   5.481   4.951   4.676  0.3211  0.0382  0.1147
   64THR     HB  888   5.483   4.946   4.785 -0.4466  0.2434  0.1418
   64THR    CG2  889   5.620   4.950   4.612  0.1809  0.4442 -0.2000
   64THR   HG21  890   5.679   4.867   4.650 -0.0192  0.0750 -0.6958
   64THR   HG22  891   5.616   4.945   4.504  1.0697 -3.2550 -0.1821
   64THR   HG23  892   5.675   5.037   4.650  0.0958  0.1630  0.5932
   64THR    OG1  893   5.411   5.071   4.651  0.7491  0.1860 -0.3849
   64THR    HG1  894   5.464   5.138   4.696 -0.6686  2.0766 -1.3837
   64THR      C  895   5.288   4.800   4.727  0.1359 -0.0102  0.1104
   64THR      O  896   5.273   4.862   4.832 -0.0070 -0.3994  0.3227
   65GLY      N  897   5.219   4.689   4.700  0.1770 -0.0073 -0.0067
   65GLY      H  898   5.245   4.632   4.621  2.0352 -1.2015  1.3856
   65GLY     CA  899   5.104   4.643   4.776  0.2817  0.1747  0.2639
   65GLY    HA1  900   5.123   4.675   4.879  1.6331  0.3702 -0.0170
   65GLY    HA2  901   5.101   4.536   4.759 -2.3750  0.2671 -0.2655
   65GLY      C  902   4.970   4.706   4.740  0.1472 -0.1506  0.1893
   65GLY      O  903   4.960   4.796   4.656  0.0120 -0.0877  0.2727
   66TYR      N  904   4.870   4.661   4.815  0.1516  0.1984  0.4100
   66TYR      H  905   4.894   4.593   4.886  0.6715 -2.2314 -1.9018
   66TYR     CA  906   4.732   4.693   4.786  0.2225  0.0899 -0.0646
   66TYR     HA  907   4.725   4.780   4.721  0.5705 -1.2614 -1.9687
   66TYR     CB  908   4.665   4.580   4.708 -0.1625  0.3686 -0.1401
   66TYR    HB1  909   4.559   4.598   4.687 -0.6186 -0.0043  1.6079
   66TYR    HB2  910   4.657   4.487   4.764 -1.4103 -0.5628 -1.7770
   66TYR     CG  911   4.736   4.537   4.582 -0.0280  0.2420 -0.0213
   66TYR    CD1  912   4.724   4.608   4.462  0.5471  1.0530  0.3914
   66TYR    HD1  913   4.663   4.697   4.452 -1.6301 -0.6284 -4.3423
   66TYR    CE1  914   4.781   4.560   4.343  0.1752  0.7545  0.3313
   66TYR    HE1  915   4.763   4.609   4.249 -0.4743 -0.6804 -0.3122
   66TYR     CZ  916   4.860   4.444   4.345 -0.6528  0.1711 -0.3309
   66TYR     OH  917   4.922   4.405   4.230  0.3415 -0.0510  0.2649
   66TYR     HH  918   4.984   4.335   4.248  2.1384  1.4882  0.4003
   66TYR    CE2  919   4.875   4.375   4.467  0.0933  0.3390 -0.3255
   66TYR    HE2  920   4.940   4.289   4.465  1.5530  1.2519  2.2207
   66TYR    CD2  921   4.815   4.421   4.585 -0.3292  0.0247 -0.4185
   66TYR    HD2  922   4.829   4.364   4.675 -0.1319  0.1729 -0.3546
   66TYR      C  923   4.663   4.731   4.917  0.3060  0.0095  0.0034
   66TYR      O  924   4.714   4.711   5.026  0.3270 -0.0333 -0.0140
   67GLY      N  925   4.541   4.783   4.901 -0.1716 -1.1308 -0.1984
   67GLY      H  926   4.505   4.781   4.806  1.7735 -0.3134 -0.9995
   67GLY     CA  927   4.454   4.824   5.009  0.6200 -0.1839  0.0954
   67GLY    HA1  928   4.358   4.845   4.961 -0.2434 -0.4410  1.6264
   67GLY    HA2  929   4.442   4.747   5.085 -0.2938 -0.0104  0.1424
   67GLY      C  930   4.503   4.944   5.089 -0.2483  0.1789  0.1010
   67GLY      O  931   4.491   4.949   5.211  0.0244  0.1205  0.1312
   68THR      N  932   4.549   5.047   5.018 -0.3326  0.2279  0.1174
   68THR      H  933   4.534   5.056   4.919 -3.9571 -1.9388  0.3277
   68THR     CA  934   4.638   5.146   5.077 -0.0687  0.0721 -0.0190
   68THR     HA  935   4.681   5.102   5.167 -0.1378  2.8637  1.4731
   68THR     CB  936   4.759   5.171   4.988 -0.0698 -0.0561 -0.0572
   68THR     HB  937   4.809   5.250   5.044 -1.6221  2.2378 -1.7092
   68THR    CG2  938   4.845   5.047   4.962 -0.6654 -0.3897 -0.4581
   68THR   HG21  939   4.798   4.969   4.902 -1.1032  0.0268 -0.6615
   68THR   HG22  940   4.872   4.999   5.055 -1.1397  1.6933  0.8193
   68THR   HG23  941   4.941   5.069   4.914 -0.0610  1.0878  1.2901
   68THR    OG1  942   4.718   5.232   4.867  0.8009  0.5500 -0.0580
   68THR    HG1  943   4.803   5.256   4.830  0.9858  0.6023  0.3898
   68THR      C  944   4.574   5.272   5.132 -0.2618  0.1244 -0.3618
   68THR      O  945   4.461   5.299   5.094 -0.2064  0.2087 -0.4697
   69GLN      N  946   4.642   5.351   5.216 -0.6424 -0.1955  0.2491
   69GLN      H  947   4.736   5.320   5.232 -0.3623  0.2559 -0.5018
   69GLN     CA  948   4.594   5.479   5.266  0.0416  0.1181  0.1086
   69GLN     HA  949   4.494   5.462   5.305 -0.3735  0.2624 -0.8528
   69GLN     CB  950   4.701   5.529   5.362 -0.6028  0.7183  0.5205
   69GLN    HB1  951   4.676   5.631   5.392  2.0375  2.1979 -1.8259
   69GLN    HB2  952   4.798   5.534   5.312 -0.0979  0.3683  1.4429
   69GLN     CG  953   4.710   5.447   5.490  0.1635 -0.2155 -0.1246
   69GLN    HG1  954   4.796   5.477   5.549  1.1631 -2.0336 -0.5489
   69GLN    HG2  955   4.731   5.342   5.465 -0.6492 -0.1578 -1.1053
   69GLN     CD  956   4.587   5.459   5.578  0.2984  0.2908 -0.0067
   69GLN    OE1  957   4.500   5.543   5.557  0.2813  0.1972 -0.3094
   69GLN    NE2  958   4.582   5.387   5.691 -0.3858  0.4504  0.0683
   69GLN   HE21  959   4.512   5.415   5.758 -0.3563  0.2656  0.1770
   69GLN   HE22  960   4.648   5.312   5.704 -1.9872 -1.3181 -1.2498
   69GLN      C  961   4.579   5.583   5.156 -0.2828  0.2782  0.3021
   69GLN      O  962   4.658   5.579   5.062  0.2419  0.5184  0.7277
   70SER      N  963   4.478   5.670   5.167 -0.5062  0.0618 -0.0014
   70SER      H  964   4.437   5.683   5.258 -0.3839 -1.3764  0.2856
   70SER     CA  965   4.433   5.752   5.057  0.0802  0.2742 -0.0858
   70SER     HA  966   4.421   5.694   4.965  1.6215 -0.4303  0.1327
   70SER     CB  967   4.299   5.811   5.097 -0.2513 -0.3163 -0.3046
   70SER    HB1  968   4.312   5.864   5.191 -2.4463  0.8155 -0.5586
   70SER    HB2  969   4.267   5.875   5.015 -1.7010 -2.7312 -1.7667
   70SER     OG  970   4.200   5.710   5.098 -0.1067 -0.4595 -0.6022
   70SER     HG  971   4.220   5.655   5.174 -0.0143  0.3858 -0.0078
   70SER      C  972   4.523   5.871   5.028 -0.1773  0.5018  0.0617
   70SER      O  973   4.595   5.924   5.112  0.3563 -0.1359  0.0031
   71THR      N  974   4.522   5.917   4.903  0.0989 -0.0081 -0.1289
   71THR      H  975   4.454   5.872   4.843 -0.6648  0.5174  0.3250
   71THR     CA  976   4.603   6.023   4.846 -0.0759  0.2850  0.1653
   71THR     HA  977   4.637   6.081   4.932 -0.3469  0.9479 -0.1669
   71THR     CB  978   4.722   5.959   4.774 -0.1712 -0.1955  0.4340
   71THR     HB  979   4.747   5.999   4.676  0.6649 -4.2488 -1.1930
   71THR    CG2  980   4.849   5.963   4.859  0.1164  0.0143 -0.0028
   71THR   HG21  981   4.930   5.906   4.814 -0.2211  0.1852 -0.8455
   71THR   HG22  982   4.826   5.910   4.952  1.6468  0.7144  0.8128
   71THR   HG23  983   4.892   6.060   4.883 -0.8743 -0.0444  2.3006
   71THR    OG1  984   4.710   5.825   4.733  0.0224  0.0767 -0.5367
   71THR    HG1  985   4.765   5.763   4.782  0.4544  0.9218  0.0729
   71THR      C  986   4.535   6.110   4.742  0.0611 -0.0948 -0.2467
   71THR      O  987   4.437   6.070   4.679 -0.3357  0.2432  0.1449
   72PRO      N  988   4.572   6.237   4.723 -0.4324  0.1266  0.2182
   72PRO     CD  989   4.692   6.296   4.780  0.1467 -0.5244 -0.3134
   72PRO    HD1  990   4.670   6.333   4.880 -0.6635 -1.4140 -0.1457
   72PRO    HD2  991   4.778   6.229   4.774  0.0092 -0.6108 -1.9855
   72PRO     CG  992   4.719   6.430   4.712 -0.1066 -0.3823 -0.1376
   72PRO    HG1  993   4.795   6.417   4.635 -1.4245  0.8540 -1.7118
   72PRO    HG2  994   4.756   6.498   4.788 -0.5106  1.2248 -1.3230
   72PRO     CB  995   4.582   6.459   4.652 -0.5675 -0.0903  1.0376
   72PRO    HB1  996   4.522   6.511   4.727  1.9077  2.5656  1.3456
   72PRO    HB2  997   4.595   6.522   4.564 -0.3311 -1.2007  0.2526
   72PRO     CA  998   4.515   6.324   4.623  0.1366 -0.1514 -0.3519
   72PRO     HA  999   4.408   6.332   4.636  0.0660  0.7270 -1.2752
   72PRO      C 1000   4.542   6.298   4.475 -0.0764 -0.7242 -0.2882
   72PRO      O 1001   4.615   6.204   4.446  0.7804 -0.1084 -0.1377
   73GLN      N 1002   4.482   6.371   4.381  0.3968 -0.6400 -0.5260
   73GLN      H 1003   4.424   6.451   4.402 -0.4129 -1.1963 -0.5940
   73GLN     CA 1004   4.484   6.331   4.242 -0.4183 -0.1446 -0.6875
   73GLN     HA 1005   4.470   6.225   4.225 -0.2824 -0.0401 -1.5265
   73GLN     CB 1006   4.363   6.401   4.180 -0.1969  0.4596 -0.4432
   73GLN    HB1 1007   4.371   6.509   4.194  1.0701  0.5133 -1.4206
   73GLN    HB2 1008   4.271   6.367   4.226 -0.4778  1.5559 -0.1475
   73GLN     CG 1009   4.344   6.385   4.030  0.5699 -0.0602 -0.4913
   73GLN    HG1 1010   4.436   6.409   3.976  0.7567 -3.7246 -2.0709
   73GLN    HG2 1011   4.263   6.449   3.995  1.3727  1.3349  0.0897
   73GLN     CD 1012   4.311   6.247   3.977 -0.2873  0.1516 -0.5279
   73GLN    OE1 1013   4.230   6.176   4.035 -0.2764  0.3801 -0.2330
   73GLN    NE2 1014   4.383   6.196   3.877 -0.1837 -0.0819 -0.3363
   73GLN   HE21 1015   4.456   6.254   3.839  0.7988 -0.5711  0.7509
   73GLN   HE22 1016   4.353   6.113   3.827 -0.0863  0.7096 -1.7764
   73GLN      C 1017   4.620   6.353   4.177 -0.2364  0.2620 -0.1774
   73GLN      O 1018   4.692   6.446   4.212  0.2129 -0.0144 -0.3636
   74GLY      N 1019   4.663   6.271   4.081 -0.2741  0.4914 -0.3923
   74GLY      H 1020   4.594   6.200   4.059 -2.3407  1.9675  0.8932
   74GLY     CA 1021   4.773   6.294   3.990  0.2167 -0.1362  0.0386
   74GLY    HA1 1022   4.853   6.347   4.043 -0.4135  1.7436 -0.8196
   74GLY    HA2 1023   4.815   6.201   3.952 -0.9899 -0.4926 -0.4500
   74GLY      C 1024   4.727   6.386   3.878  0.0715  0.0437  0.2452
   74GLY      O 1025   4.621   6.362   3.821  0.2590  0.3283 -0.2342
   75TYR      N 1026   4.806   6.487   3.841 -0.3142  0.3570  0.2812
   75TYR      H 1027   4.893   6.494   3.891 -0.1311 -1.0652  0.2031
   75TYR     CA 1028   4.784   6.571   3.724  0.6572  0.2541  0.0142
   75TYR     HA 1029   4.697   6.542   3.664  0.0594 -0.8911  1.3716
   75TYR     CB 1030   4.755   6.712   3.774 -0.2451  0.1303 -0.1337
   75TYR    HB1 1031   4.834   6.762   3.830 -1.6837 -0.5869  2.7204
   75TYR    HB2 1032   4.743   6.778   3.688  1.0741  2.5338  1.3867
   75TYR     CG 1033   4.624   6.715   3.849 -0.3154 -1.0352 -0.1933
   75TYR    CD1 1034   4.615   6.689   3.986  0.1348  0.1820  0.0867
   75TYR    HD1 1035   4.704   6.657   4.039 -0.4604 -1.2185  0.3009
   75TYR    CE1 1036   4.495   6.709   4.056  0.2106  0.8446  0.0274
   75TYR    HE1 1037   4.492   6.697   4.163 -1.6226 -0.6598 -0.1364
   75TYR     CZ 1038   4.379   6.745   3.983 -0.1121  0.1149  0.1744
   75TYR     OH 1039   4.260   6.759   4.048 -0.3732 -0.1807 -0.2349
   75TYR     HH 1040   4.281   6.774   4.141  1.5976 -1.5418 -0.4054
   75TYR    CE2 1041   4.388   6.772   3.845 -0.6097 -0.1067  0.0948
   75TYR    HE2 1042   4.297   6.783   3.788  1.0795  1.3395 -2.4967
   75TYR    CD2 1043   4.509   6.749   3.778 -0.3780  0.1105  0.4327
   75TYR    HD2 1044   4.512   6.752   3.670 -0.5494 -0.3321  0.4159
   75TYR      C 1045   4.903   6.578   3.630  0.2953 -0.2090 -0.4821
   75TYR      O 1046   5.021   6.564   3.661  0.2926 -0.5093 -0.6083
   76GLY      N 1047   4.869   6.607   3.504 -0.1159 -0.9030 -0.5381
   76GLY      H 1048   4.771   6.623   3.489 -0.2523  0.3327  1.3833
   76GLY     CA 1049   4.957   6.661   3.402  0.2509 -0.7105 -0.1200
   76GLY    HA1 1050   5.057   6.616   3.410  0.3860 -0.5147 -0.6718
   76GLY    HA2 1051   4.912   6.631   3.308 -1.3045 -1.4962  0.8482
   76GLY      C 1052   4.967   6.813   3.407 -0.0517 -0.7043  0.3289
   76GLY      O 1053   4.946   6.876   3.511 -0.2228 -0.4983  0.1711
   77SER      N 1054   4.981   6.871   3.288  0.3173  0.2086  0.8048
   77SER      H 1055   5.006   6.812   3.209 -2.2646  0.8134 -0.5852
   77SER     CA 1056   5.021   7.008   3.261 -0.4821  0.2636 -0.1721
   77SER     HA 1057   5.111   7.022   3.320 -0.2451 -0.0410 -0.4567
   77SER     CB 1058   5.061   7.038   3.117  0.3901  0.1563  0.0415
   77SER    HB1 1059   5.088   7.142   3.102 -2.0188  0.6227 -1.8579
   77SER    HB2 1060   4.984   7.023   3.041  1.1858  1.3906 -1.0450
   77SER     OG 1061   5.171   6.955   3.086  0.1593 -0.0032 -0.3659
   77SER     HG 1062   5.240   6.973   3.150  0.0303  0.6654 -0.4069
   77SER      C 1063   4.922   7.114   3.306 -0.5929 -0.1004  0.4479
   77SER      O 1064   4.961   7.222   3.349 -0.7525  0.1333  0.0028
   78THR      N 1065   4.795   7.074   3.296 -0.4977 -0.2373 -0.2236
   78THR      H 1066   4.784   6.977   3.271 -1.3380 -1.5806  4.3933
   78THR     CA 1067   4.676   7.143   3.344 -0.2948 -0.2113  0.2426
   78THR     HA 1068   4.702   7.248   3.360  0.4877 -0.7462  3.1053
   78THR     CB 1069   4.562   7.135   3.243 -0.1876  0.2270  0.0829
   78THR     HB 1070   4.572   7.047   3.179  3.6921 -0.8110  1.8245
   78THR    CG2 1071   4.422   7.141   3.304 -0.2949  0.0481 -0.1449
   78THR   HG21 1072   4.353   7.165   3.224  1.3081  1.7923 -1.0771
   78THR   HG22 1073   4.399   7.046   3.353 -1.4537  0.4653  0.1545
   78THR   HG23 1074   4.420   7.220   3.378  0.0723  0.5101 -0.6245
   78THR    OG1 1075   4.566   7.244   3.154  0.2054 -0.0189 -0.2070
   78THR    HG1 1076   4.649   7.247   3.107 -0.1380  1.2792 -0.7810
   78THR      C 1077   4.631   7.078   3.474 -1.0773 -0.1307  0.0166
   78THR      O 1078   4.629   6.956   3.489  0.0689 -0.0987  0.5440
   79GLY      N 1079   4.592   7.162   3.570  0.2467  0.2067  0.2844
   79GLY      H 1080   4.598   7.262   3.556 -0.5930  0.3757  1.0284
   79GLY     CA 1081   4.534   7.126   3.698 -0.2311  0.4097  0.1251
   79GLY    HA1 1082   4.455   7.198   3.723  0.7162  1.4394  0.2190
   79GLY    HA2 1083   4.490   7.027   3.686  1.0374 -0.0734 -0.8294
   79GLY      C 1084   4.637   7.127   3.810 -0.1662 -0.1932  0.0743
   79GLY      O 1085   4.706   7.227   3.831 -0.0320 -0.1812 -0.4164
   80GLY      N 1086   4.645   7.021   3.889  0.0603 -0.1866  0.0603
   80GLY      H 1087   4.594   6.936   3.868  0.3421 -0.1022 -1.0234
   80GLY     CA 1088   4.737   7.014   4.001  0.1721  0.4698  0.0099
   80GLY    HA1 1089   4.842   7.032   3.975 -0.0549  1.6359 -0.1709
   80GLY    HA2 1090   4.724   6.922   4.057  1.5781  1.8740  2.8693
   80GLY      C 1091   4.703   7.115   4.109 -0.1814  0.5014 -0.1286
   80GLY      O 1092   4.590   7.159   4.124 -0.4283 -0.1086 -0.1818
   81TYR      N 1093   4.803   7.167   4.181  0.1579  0.1321 -0.3302
   81TYR      H 1094   4.895   7.127   4.166 -0.4680 -0.9146 -1.5213
   81TYR     CA 1095   4.797   7.271   4.281  0.0202  0.1448 -0.3517
   81TYR     HA 1096   4.719   7.341   4.252 -0.8946 -1.4074 -1.7704
   81TYR     CB 1097   4.780   7.218   4.423 -0.1797  0.2633 -0.3312
   81TYR    HB1 1098   4.863   7.251   4.486  1.5281 -0.1433 -2.2787
   81TYR    HB2 1099   4.684   7.256   4.459 -0.1164  1.0998 -1.0211
   81TYR     CG 1100   4.795   7.069   4.446  0.5670  0.2159 -1.0773
   81TYR    CD1 1101   4.688   6.981   4.427  0.6645 -0.1181 -0.1348
   81TYR    HD1 1102   4.589   7.013   4.399 -0.7334 -3.0937  0.9363
   81TYR    CE1 1103   4.702   6.841   4.433  0.0339 -0.1552  0.5641
   81TYR    HE1 1104   4.612   6.785   4.417 -0.7395  1.6840 -2.2569
   81TYR     CZ 1105   4.830   6.790   4.464  0.1334 -0.1617  0.1395
   81TYR     OH 1106   4.846   6.655   4.474  0.4976 -0.1702 -0.4934
   81TYR     HH 1107   4.934   6.630   4.506 -0.4304 -1.7747  0.9756
   81TYR    CE2 1108   4.937   6.877   4.489  0.3799 -0.2439 -0.6048
   81TYR    HE2 1109   5.036   6.841   4.514  0.5214  0.0828 -0.6805
   81TYR    CD2 1110   4.918   7.016   4.485 -0.1010 -0.2715  0.4470
   81TYR    HD2 1111   4.996   7.087   4.505  0.4080 -0.8802  0.6767
   81TYR      C 1112   4.924   7.355   4.271 -0.0487  0.3158  0.1726
   81TYR      O 1113   5.031   7.302   4.242  0.1677  0.2486  1.0637
   82GLY      N 1114   4.916   7.485   4.301 -0.2319  0.2685  0.3370
   82GLY      H 1115   4.826   7.524   4.323 -0.8239 -1.2399  0.6838
   82GLY     CA 1116   5.023   7.584   4.300 -0.0225  0.0447  0.5692
   82GLY    HA1 1117   5.119   7.534   4.307  0.3199  0.3952 -1.2206
   82GLY    HA2 1118   4.996   7.653   4.379  0.0760  0.5495  0.1685
   82GLY      C 1119   5.025   7.667   4.173 -0.0559 -0.2075  0.4013
   82GLY      O 1120   4.983   7.622   4.067 -0.0009  0.6470  0.0055
   83SER      N 1121   5.074   7.791   4.171 -0.3367 -0.0981  0.1295
   83SER      H 1122   5.100   7.827   4.262  2.9261  0.2954 -0.8001
   83SER     CA 1123   5.045   7.893   4.072  0.0884 -0.0562  0.0467
   83SER     HA 1124   4.942   7.923   4.085  0.3491  0.8611  0.0388
   83SER     CB 1125   5.133   8.015   4.096  0.2774 -0.2310  0.2534
   83SER    HB1 1126   5.124   8.090   4.017 -2.8270 -0.2816  0.4435
   83SER    HB2 1127   5.238   7.986   4.097  0.1247 -0.8422 -0.5852
   83SER     OG 1128   5.084   8.063   4.219 -0.4161 -0.4169  0.0552
   83SER     HG 1129   5.036   7.992   4.261 -0.2460 -1.1154 -0.9002
   83SER      C 1130   5.076   7.864   3.926  0.0673  0.3063 -0.0310
   83SER      O 1131   5.181   7.820   3.879 -0.1156 -0.1846  0.0147
   84SER      N 1132   4.975   7.889   3.842  0.1549  1.2585  0.1407
   84SER      H 1133   4.888   7.919   3.885 -2.8602 -1.9267 -3.0069
   84SER     CA 1134   4.966   7.890   3.698  0.1828 -0.2019  0.1147
   84SER     HA 1135   5.064   7.894   3.651 -0.1088  0.5861 -0.4560
   84SER     CB 1136   4.890   7.763   3.662 -0.1302  0.0560 -0.1425
   84SER    HB1 1137   4.952   7.676   3.683 -0.6888 -0.1419  0.7435
   84SER    HB2 1138   4.879   7.764   3.553  0.6879 -0.1690 -0.2342
   84SER     OG 1139   4.762   7.753   3.719  0.2410 -0.3294  0.6453
   84SER     HG 1140   4.772   7.682   3.782  0.9642 -1.2246 -0.4470
   84SER      C 1141   4.894   8.012   3.643  0.2657 -0.0935  0.2466
   84SER      O 1142   4.831   8.087   3.718  0.0457 -0.2214  0.1888
   85GLN      N 1143   4.921   8.029   3.513  0.2611  0.0376  0.2629
   85GLN      H 1144   4.976   7.960   3.466  0.2034  0.6954 -0.7922
   85GLN     CA 1145   4.883   8.130   3.416 -0.2378 -0.1693  0.2405
   85GLN     HA 1146   4.801   8.192   3.454  0.6654  1.8926 -1.0185
   85GLN     CB 1147   4.995   8.224   3.374 -0.5090  0.0060 -0.0928
   85GLN    HB1 1148   4.957   8.293   3.298  1.6710  1.7209  0.2841
   85GLN    HB2 1149   5.073   8.166   3.325 -0.7656  0.1067 -0.6362
   85GLN     CG 1150   5.056   8.307   3.487 -0.0793 -0.4198 -0.0116
   85GLN    HG1 1151   4.981   8.377   3.524 -1.0109  0.2808 -2.9045
   85GLN    HG2 1152   5.130   8.372   3.440 -1.3765  1.1157 -0.0191
   85GLN     CD 1153   5.126   8.237   3.602 -0.1250 -0.2970  0.0896
   85GLN    OE1 1154   5.206   8.145   3.586  0.7448  0.3457  0.6245
   85GLN    NE2 1155   5.102   8.288   3.723  0.1127 -0.0397  0.0278
   85GLN   HE21 1156   5.033   8.361   3.736  0.2960  0.3443 -1.0383
   85GLN   HE22 1157   5.125   8.234   3.806  0.5954 -1.3057 -0.9036
   85GLN      C 1158   4.824   8.066   3.291 -0.3085  0.2933  0.0353
   85GLN      O 1159   4.868   7.961   3.246 -0.2408  0.4006 -0.1483
   86SER      N 1160   4.736   8.136   3.219 -0.2948  0.3774  0.1000
   86SER      H 1161   4.733   8.236   3.236  1.0466  0.2703  1.1661
   86SER     CA 1162   4.651   8.079   3.117  0.0492 -0.4483  0.2667
   86SER     HA 1163   4.582   8.160   3.091 -0.9795 -1.4274 -0.1490
   86SER     CB 1164   4.730   8.053   2.990  0.2517  0.6323  0.1610
   86SER    HB1 1165   4.664   8.011   2.913  0.4268  0.8932 -0.1337
   86SER    HB2 1166   4.813   7.984   3.006  0.2293  0.1820 -1.4900
   86SER     OG 1167   4.782   8.172   2.934  0.1729  0.4974 -0.2072
   86SER     HG 1168   4.823   8.150   2.850  1.0667 -1.1170  0.5985
   86SER      C 1169   4.579   7.952   3.160 -0.0675 -0.5910 -0.3449
   86SER      O 1170   4.592   7.851   3.091  0.2448 -0.0186 -1.1509
   87SER      N 1171   4.538   7.948   3.287 -0.1620 -0.4962 -0.3718
   87SER      H 1172   4.542   8.036   3.336  0.2542 -0.7923  0.1400
   87SER     CA 1173   4.474   7.834   3.351 -0.3431 -0.0105  0.3172
   87SER     HA 1174   4.471   7.748   3.284 -0.4067  1.0508 -1.1022
   87SER     CB 1175   4.549   7.795   3.478  0.5116  0.1313 -0.1287
   87SER    HB1 1176   4.657   7.792   3.466  0.6866  1.4339  0.9137
   87SER    HB2 1177   4.517   7.697   3.514  0.4856  0.0188 -0.4564
   87SER     OG 1178   4.518   7.886   3.582 -0.0886  0.0930 -0.2685
   87SER     HG 1179   4.577   7.858   3.652  2.1728  1.7136 -1.4085
   87SER      C 1180   4.326   7.863   3.370 -0.4233 -0.1945 -0.0226
   87SER      O 1181   4.275   7.973   3.346  0.0797 -0.0380 -0.4035
   88GLN      N 1182   4.253   7.758   3.407  0.0795 -0.4817  0.1574
   88GLN      H 1183   4.313   7.679   3.428  3.4481  1.8304  0.1572
   88GLN     CA 1184   4.113   7.755   3.445  0.0411 -0.1384  0.0456
   88GLN     HA 1185   4.082   7.856   3.470 -0.5388 -0.4559  0.6206
   88GLN     CB 1186   4.032   7.702   3.327 -0.9190  0.5302  0.3978
   88GLN    HB1 1187   4.088   7.620   3.283 -1.8715 -0.0592  0.2355
   88GLN    HB2 1188   3.931   7.672   3.357 -1.3683 -0.9460 -2.3398
   88GLN     CG 1189   4.015   7.798   3.210 -0.2128  0.0351 -0.1156
   88GLN    HG1 1190   3.965   7.889   3.243  0.5030  0.1837  0.5935
   88GLN    HG2 1191   4.110   7.836   3.171  0.1480  0.2384  0.9255
   88GLN     CD 1192   3.939   7.728   3.099 -0.4188  0.1085 -0.0203
   88GLN    OE1 1193   3.930   7.605   3.099 -0.0487  0.0804 -0.0780
   88GLN    NE2 1194   3.901   7.811   3.002  0.1046 -0.3784 -0.6468
   88GLN   HE21 1195   3.930   7.908   3.007  1.9694 -0.7856 -2.1616
   88GLN   HE22 1196   3.874   7.777   2.911 -1.2029  0.1745 -0.4906
   88GLN      C 1197   4.105   7.668   3.569  0.0937 -0.1167  0.0641
   88GLN      O 1198   4.204   7.615   3.618  0.3893  0.3402 -0.0326
   89SER      N 1199   3.983   7.651   3.623  0.0036  1.0124  0.2439
   89SER      H 1200   3.906   7.709   3.593 -1.7192 -1.0087  0.5139
   89SER     CA 1201   3.958   7.584   3.749  0.0366  0.1882 -0.1859
   89SER     HA 1202   4.047   7.552   3.803  0.7079  2.5263  0.1670
   89SER     CB 1203   3.874   7.663   3.847  0.1944 -0.0389  0.1339
   89SER    HB1 1204   3.836   7.607   3.933  0.4735  2.4449  1.9971
   89SER    HB2 1205   3.787   7.703   3.795  1.4222  3.7373  0.6464
   89SER     OG 1206   3.945   7.768   3.910 -0.3356  0.4726 -0.1115
   89SER     HG 1207   3.907   7.781   3.997 -0.0740 -0.1791  0.1078
   89SER      C 1208   3.870   7.462   3.724 -0.3662  0.3724  0.3419
   89SER      O 1209   3.798   7.466   3.625  0.9203  0.1882 -0.6167
   90SER      N 1210   3.874   7.369   3.820 -0.2822  0.4041  0.3689
   90SER      H 1211   3.930   7.373   3.904 -0.8310 -1.6276  0.8855
   90SER     CA 1212   3.793   7.249   3.816 -0.0526  0.2516  0.2527
   90SER     HA 1213   3.697   7.274   3.772  0.6651  0.6316 -1.1390
   90SER     CB 1214   3.858   7.142   3.728 -0.1547  0.4594 -0.0738
   90SER    HB1 1215   3.801   7.050   3.732 -1.7187  1.4166  3.2728
   90SER    HB2 1216   3.963   7.130   3.755 -0.2094  2.6148  1.3993
   90SER     OG 1217   3.867   7.178   3.592  1.1026 -0.9183 -0.3803
   90SER     HG 1218   3.819   7.260   3.580 -1.9821 -2.4661  0.5214
   90SER      C 1219   3.765   7.204   3.959 -0.2217 -0.0846  0.1148
   90SER      O 1220   3.816   7.101   4.002  0.5033 -0.0467 -0.6145
   91TYR      N 1221   3.689   7.276   4.041  0.6780  0.6359  0.3285
   91TYR      H 1222   3.653   7.366   4.014 -2.4737 -0.5685  0.1515
   91TYR     CA 1223   3.630   7.236   4.168 -0.5201  0.4055 -0.2889
   91TYR     HA 1224   3.716   7.216   4.232 -0.5731  2.2756  0.4271
   91TYR     CB 1225   3.556   7.357   4.223 -0.3215  0.2813  0.2594
   91TYR    HB1 1226   3.476   7.388   4.155 -0.6030  0.6236  0.7387
   91TYR    HB2 1227   3.513   7.337   4.321  0.3904 -0.9788  0.3333
   91TYR     CG 1228   3.638   7.484   4.230 -0.5422  0.4572 -0.2622
   91TYR    CD1 1229   3.774   7.477   4.262 -0.6835  0.1883  0.2989
   91TYR    HD1 1230   3.824   7.388   4.295 -1.1265 -0.1443  0.0780
   91TYR    CE1 1231   3.855   7.591   4.251  0.1381 -0.4235 -0.0983
   91TYR    HE1 1232   3.961   7.592   4.269  0.0120  0.8969  0.7560
   91TYR     CZ 1233   3.797   7.710   4.202 -0.0016 -0.4927 -0.1036
   91TYR     OH 1234   3.869   7.826   4.195 -0.1970 -0.3346  0.4592
   91TYR     HH 1235   3.940   7.812   4.257 -2.3445 -0.9346  2.9557
   91TYR    CE2 1236   3.659   7.719   4.176  0.0811  0.3702 -0.2606
   91TYR    HE2 1237   3.619   7.814   4.143  1.4918  1.6965  1.6097
   91TYR    CD2 1238   3.581   7.604   4.185 -0.2893  0.6283 -0.1278
   91TYR    HD2 1239   3.473   7.606   4.183 -0.4247 -2.2413  0.2231
   91TYR      C 1240   3.528   7.125   4.149  0.0233 -0.2016  0.2984
   91TYR      O 1241   3.463   7.107   4.046  0.3332 -1.0244  0.2352
   92GLY      N 1242   3.501   7.060   4.263 -0.5199  0.3225  0.4711
   92GLY      H 1243   3.547   7.099   4.343  0.1250 -0.8246  0.6707
   92GLY     CA 1244   3.389   6.973   4.293 -0.2664  0.1517  0.9148
   92GLY    HA1 1245   3.383   6.951   4.400 -0.1307  0.6692  1.0315
   92GLY    HA2 1246   3.295   7.012   4.256  0.1527 -0.6178 -1.0670
   92GLY      C 1247   3.399   6.839   4.221 -0.0735  0.6846 -0.0658
   92GLY      O 1248   3.506   6.778   4.226 -0.4828 -0.0447 -0.1131
   93GLN      N 1249   3.292   6.791   4.158  0.4685 -0.2328 -0.3105
   93GLN      H 1250   3.209   6.838   4.192  0.2366  0.3971 -1.6704
   93GLN     CA 1251   3.279   6.673   4.075 -0.6880 -0.4920  0.2175
   93GLN     HA 1252   3.372   6.619   4.058 -0.4675 -0.5582  1.5267
   93GLN     CB 1253   3.180   6.579   4.142 -0.5416 -0.6276  0.2451
   93GLN    HB1 1254   3.085   6.633   4.139 -0.0759  0.1619 -1.8474
   93GLN    HB2 1255   3.170   6.499   4.067  0.7218  0.2704 -0.9227
   93GLN     CG 1256   3.212   6.517   4.278  0.8054  0.0135  0.2320
   93GLN    HG1 1257   3.131   6.449   4.302  1.0497 -0.1274  0.6543
   93GLN    HG2 1258   3.213   6.594   4.356 -1.5655 -0.4253  0.7715
   93GLN     CD 1259   3.339   6.434   4.273  0.4923 -0.4541  0.0454
   93GLN    OE1 1260   3.349   6.311   4.277  0.2891 -0.4597  0.3798
   93GLN    NE2 1261   3.448   6.509   4.278  0.0598  0.2406 -0.7578
   93GLN   HE21 1262   3.535   6.459   4.285 -0.3116 -0.1796  1.6726
   93GLN   HE22 1263   3.446   6.610   4.271  0.0057  0.3323  0.4711
   93GLN      C 1264   3.230   6.709   3.936 -0.0331 -0.5894 -0.0431
   93GLN      O 1265   3.140   6.791   3.922  0.6918  0.3233  0.5132
   94GLN      N 1266   3.284   6.637   3.837 -0.3378 -0.5131 -0.2674
   94GLN      H 1267   3.347   6.560   3.854 -1.4438 -1.3209  0.3317
   94GLN     CA 1268   3.245   6.642   3.698  0.0117 -0.2826 -0.3586
   94GLN     HA 1269   3.245   6.748   3.672 -0.5560 -0.5279 -1.4019
   94GLN     CB 1270   3.344   6.569   3.608  0.3960  0.0879 -0.2379
   94GLN    HB1 1271   3.314   6.550   3.505 -0.0291  0.8915 -0.2687
   94GLN    HB2 1272   3.364   6.470   3.650  0.5559  0.1445 -0.1822
   94GLN     CG 1273   3.473   6.651   3.602 -0.0367  0.8324  0.3672
   94GLN    HG1 1274   3.530   6.631   3.511  0.8636  0.4299  1.0064
   94GLN    HG2 1275   3.445   6.755   3.585 -2.4745  0.1931  0.0650
   94GLN     CD 1276   3.564   6.638   3.723 -0.4220  0.0568  0.5846
   94GLN    OE1 1277   3.572   6.733   3.800  0.5153  0.5501 -0.0996
   94GLN    NE2 1278   3.632   6.524   3.734 -0.0905  0.2388  0.4465
   94GLN   HE21 1279   3.724   6.525   3.776  0.6687 -3.7079 -0.6783
   94GLN   HE22 1280   3.626   6.469   3.649  0.0792  1.1261 -0.1478
   94GLN      C 1281   3.102   6.591   3.688 -0.2327  0.2064  0.4889
   94GLN      O 1282   3.064   6.498   3.758  0.4868 -0.2419  0.2879
   95SER      N 1283   3.030   6.624   3.580  0.0909  0.0205  0.2163
   95SER      H 1284   3.070   6.689   3.514  0.1330  1.0814  1.2536
   95SER     CA 1285   2.902   6.574   3.535  0.0206  0.6790 -0.3386
   95SER     HA 1286   2.850   6.533   3.622  3.1715 -2.0270  0.4578
   95SER     CB 1287   2.817   6.688   3.479 -0.7033  0.2591 -0.1143
   95SER    HB1 1288   2.863   6.732   3.390 -0.2933 -2.0994 -1.1665
   95SER    HB2 1289   2.716   6.652   3.459 -2.4007  4.3985  0.1999
   95SER     OG 1290   2.808   6.790   3.575  0.1719  0.3275 -0.0920
   95SER     HG 1291   2.789   6.741   3.656 -1.5945  1.6910  0.3924
   95SER      C 1292   2.912   6.461   3.434 -0.2423  0.1303  0.2434
   95SER      O 1293   2.807   6.403   3.406 -0.2174  0.0550  0.3069
   96SER      N 1294   3.030   6.423   3.384 -0.5154 -0.0816 -0.2427
   96SER      H 1295   3.109   6.484   3.401 -1.0975  0.1395  1.8804
   96SER     CA 1296   3.044   6.313   3.291  0.4077 -0.1756  0.0002
   96SER     HA 1297   2.960   6.243   3.295 -0.1694  0.3463 -1.9549
   96SER     CB 1298   3.056   6.371   3.151 -0.0776  0.4837  0.2239
   96SER    HB1 1299   3.146   6.432   3.148 -0.5418  1.3185  1.9649
   96SER    HB2 1300   3.048   6.287   3.081  1.5554  1.2371 -0.9538
   96SER     OG 1301   2.941   6.448   3.124 -0.4423 -0.0625  0.2104
   96SER     HG 1302   2.950   6.537   3.157 -0.6826  0.2545 -0.5429
   96SER      C 1303   3.159   6.220   3.326  0.2611 -0.5251 -0.4409
   96SER      O 1304   3.269   6.257   3.366  0.1380 -0.3963 -0.2219
   97TYR      N 1305   3.143   6.090   3.298 -0.8511 -0.5043  0.0665
   97TYR      H 1306   3.055   6.061   3.257 -0.0299 -0.9156 -1.4841
   97TYR     CA 1307   3.244   5.988   3.318 -0.2369  0.1390  0.2773
   97TYR     HA 1308   3.310   6.025   3.397  1.1057 -1.2896 -0.1192
   97TYR     CB 1309   3.171   5.858   3.348  0.0410 -0.1618 -0.3395
   97TYR    HB1 1310   3.245   5.778   3.338  0.7523  0.5949 -1.3478
   97TYR    HB2 1311   3.107   5.841   3.262  0.0621  2.5683 -0.9668
   97TYR     CG 1312   3.099   5.861   3.481 -0.0578 -0.3372 -0.3884
   97TYR    CD1 1313   2.961   5.879   3.482 -0.0189 -0.0475 -0.2068
   97TYR    HD1 1314   2.915   5.908   3.388 -1.4589  0.8093  0.7149
   97TYR    CE1 1315   2.893   5.872   3.604  0.0484 -0.4127 -0.1908
   97TYR    HE1 1316   2.787   5.891   3.604  0.1921  0.4300 -0.8905
   97TYR     CZ 1317   2.962   5.843   3.724  0.0268  0.5304  0.0575
   97TYR     OH 1318   2.903   5.810   3.843  0.3585  0.3531  0.1737
   97TYR     HH 1319   2.967   5.769   3.902 -0.7242 -3.4235 -1.0407
   97TYR    CE2 1320   3.098   5.808   3.712  0.0401  0.4498  0.4297
   97TYR    HE2 1321   3.154   5.782   3.800  0.4206 -1.5856 -0.3585
   97TYR    CD2 1322   3.173   5.824   3.595 -0.4909  0.1148  0.0384
   97TYR    HD2 1323   3.278   5.805   3.581 -0.6361  0.3969 -1.6673
   97TYR      C 1324   3.329   5.973   3.193 -0.1157  0.3662  0.3315
   97TYR      O 1325   3.274   5.986   3.084  0.2332  0.6648  0.1883
   98PRO      N 1326   3.461   5.955   3.208 -0.1185  0.0333 -0.0300
   98PRO     CD 1327   3.549   5.950   3.093  0.1298  0.1301  0.1568
   98PRO    HD1 1328   3.547   6.046   3.042 -1.3906 -0.2512 -0.5540
   98PRO    HD2 1329   3.523   5.871   3.023 -0.7515  0.6624 -0.1240
   98PRO     CG 1330   3.689   5.919   3.147 -0.1049 -0.6613  0.3289
   98PRO    HG1 1331   3.709   5.813   3.156 -1.7650 -1.2702 -2.1426
   98PRO    HG2 1332   3.764   5.977   3.093 -0.2177 -1.4121 -0.6597
   98PRO     CB 1333   3.682   5.966   3.293  0.2344  0.0383  0.1238
   98PRO    HB1 1334   3.762   5.914   3.345  3.2587  1.8773 -2.2609
   98PRO    HB2 1335   3.696   6.074   3.296 -2.0462  0.4257 -0.8034
   98PRO     CA 1336   3.537   5.939   3.330  0.1181  0.2898 -0.1420
   98PRO     HA 1337   3.510   6.010   3.408  1.5334  1.5456 -0.7439
   98PRO      C 1338   3.521   5.803   3.397 -1.1780  0.4972  0.0046
   98PRO      O 1339   3.479   5.710   3.328  0.3441 -0.2576  0.0471
   99GLY      N 1340   3.575   5.781   3.517 -0.0565 -0.0012 -0.5706
   99GLY      H 1341   3.600   5.864   3.570 -0.1519  0.3522 -1.0713
   99GLY     CA 1342   3.586   5.650   3.577  0.2132  0.1352 -0.3215
   99GLY    HA1 1343   3.667   5.650   3.651 -0.1130  2.4820  0.1154
   99GLY    HA2 1344   3.609   5.578   3.499 -0.5012  1.3025 -1.6467
   99GLY      C 1345   3.468   5.590   3.652  0.0900  0.4889 -0.2267
   99GLY      O 1346   3.410   5.662   3.733  0.2867  0.1707  0.2004
  100TYR      N 1347   3.457   5.456   3.651 -0.5737  0.5368  0.2775
  100TYR      H 1348   3.532   5.402   3.612  0.6790  0.1916  2.9109
  100TYR     CA 1349   3.345   5.383   3.707  0.0266 -0.2721  0.4297
  100TYR     HA 1350   3.332   5.282   3.669 -2.2532  0.4485 -0.8481
  100TYR     CB 1351   3.364   5.344   3.854  0.6963 -0.7915  0.2123
  100TYR    HB1 1352   3.455   5.288   3.872  0.1931 -0.5936  4.0200
  100TYR    HB2 1353   3.372   5.441   3.902 -0.0255 -0.0042 -1.1800
  100TYR     CG 1354   3.247   5.277   3.922  0.1547 -0.2382 -0.1635
  100TYR    CD1 1355   3.202   5.152   3.878 -0.1549 -0.0903 -0.2766
  100TYR    HD1 1356   3.250   5.114   3.788  3.7139 -0.4241  1.7201
  100TYR    CE1 1357   3.084   5.098   3.930 -0.5267  0.5089 -0.4895
  100TYR    HE1 1358   3.035   5.009   3.893 -1.5315 -0.3034  2.5150
  100TYR     CZ 1359   3.023   5.154   4.044 -0.2534 -0.0728 -0.0513
  100TYR     OH 1360   2.910   5.099   4.099 -0.0772 -0.3321  0.0559
  100TYR     HH 1361   2.876   5.157   4.167 -1.3236 -0.9680 -0.0098
  100TYR    CE2 1362   3.070   5.278   4.091 -0.0385 -0.2426  0.1845
  100TYR    HE2 1363   3.015   5.329   4.169  0.1750  0.2132  0.0374
  100TYR    CD2 1364   3.185   5.334   4.034 -0.1164 -0.4664 -0.1959
  100TYR    HD2 1365   3.240   5.413   4.082 -1.7380 -0.3952  1.6555
  100TYR      C 1366   3.213   5.445   3.664  0.1812 -0.2647 -0.0439
  100TYR      O 1367   3.130   5.488   3.744 -0.0875 -0.2796 -0.3146
  101GLY      N 1368   3.202   5.443   3.531  0.2354 -0.1917 -0.0500
  101GLY      H 1369   3.285   5.412   3.484  0.6809 -2.2546  1.8684
  101GLY     CA 1370   3.092   5.497   3.455 -0.0393 -0.0992  0.4069
  101GLY    HA1 1371   3.114   5.500   3.348 -1.6541  2.5612  0.0363
  101GLY    HA2 1372   3.086   5.602   3.485  0.0474  0.0023  0.0702
  101GLY      C 1373   2.954   5.435   3.475 -0.1097 -0.1037 -0.0636
  101GLY      O 1374   2.931   5.318   3.445  0.1479 -0.0441 -0.5067
  102GLN      N 1375   2.860   5.517   3.523  0.0115  0.2462 -0.4174
  102GLN      H 1376   2.889   5.611   3.544 -1.5973  0.9413 -1.1667
  102GLN     CA 1377   2.720   5.485   3.537  0.0335  0.4663  0.3548
  102GLN     HA 1378   2.703   5.381   3.507  0.8727 -0.2101  2.0417
  102GLN     CB 1379   2.689   5.492   3.687 -0.1709 -0.5963  0.3710
  102GLN    HB1 1380   2.729   5.588   3.718 -2.3173  0.5100 -0.1194
  102GLN    HB2 1381   2.581   5.504   3.696  0.2038  3.0267  1.6701
  102GLN     CG 1382   2.744   5.378   3.773  0.0616 -0.5734  0.2536
  102GLN    HG1 1383   2.727   5.276   3.739 -0.5151 -1.0517  1.8797
  102GLN    HG2 1384   2.852   5.380   3.761 -0.1526  0.6251 -2.0774
  102GLN     CD 1385   2.703   5.380   3.919 -0.0255  0.0240  0.2262
  102GLN    OE1 1386   2.635   5.293   3.975  0.3451 -0.6386 -0.3342
  102GLN    NE2 1387   2.753   5.480   3.992 -0.7378  0.5545  0.0003
  102GLN   HE21 1388   2.745   5.478   4.092  0.4820  0.9253  0.1175
  102GLN   HE22 1389   2.796   5.558   3.944 -1.4365 -0.2952 -2.1086
  102GLN      C 1390   2.628   5.569   3.450 -0.0343  0.4094  0.3712
  102GLN      O 1391   2.648   5.688   3.429 -0.9830  0.5508  0.2209
  103GLN      N 1392   2.522   5.503   3.403  0.0517  0.4129  0.1698
  103GLN      H 1393   2.514   5.409   3.440  1.6023 -0.0596 -0.5854
  103GLN     CA 1394   2.407   5.566   3.342 -0.0352 -0.1988 -0.3102
  103GLN     HA 1395   2.441   5.639   3.269 -0.7539  2.5944  1.9298
  103GLN     CB 1396   2.317   5.460   3.279 -0.2886 -0.0933 -0.1268
  103GLN    HB1 1397   2.276   5.393   3.354  0.6169  0.3221  0.7618
  103GLN    HB2 1398   2.223   5.508   3.249 -1.7351 -2.1293  0.8993
  103GLN     CG 1399   2.382   5.380   3.167  0.0007 -0.1497  0.0798
  103GLN    HG1 1400   2.301   5.321   3.123 -0.0431 -0.3992  0.4942
  103GLN    HG2 1401   2.455   5.310   3.208 -1.9421 -0.3081  3.6829
  103GLN     CD 1402   2.441   5.459   3.052  0.5940 -0.4228  0.1955
  103GLN    OE1 1403   2.451   5.582   3.047 -0.0989 -0.3454  0.6597
  103GLN    NE2 1404   2.496   5.389   2.953  0.1467 -0.0927 -0.2926
  103GLN   HE21 1405   2.560   5.434   2.889 -0.6953  1.6845  0.0805
  103GLN   HE22 1406   2.470   5.292   2.940 -1.4743  0.1805  0.6496
  103GLN      C 1407   2.311   5.639   3.435 -0.1105 -0.4521 -0.1872
  103GLN      O 1408   2.312   5.611   3.555  0.6918 -0.2149 -0.1337
  104PRO      N 1409   2.228   5.728   3.379  0.5099  0.2965  0.0587
  104PRO     CD 1410   2.237   5.797   3.252  0.1740 -0.0844 -0.1742
  104PRO    HD1 1411   2.341   5.815   3.225  0.1269 -0.3197 -0.5148
  104PRO    HD2 1412   2.181   5.740   3.178 -2.8900  1.1091  1.0416
  104PRO     CG 1413   2.166   5.930   3.279  0.1634 -0.1788  0.2657
  104PRO    HG1 1414   2.126   5.977   3.190 -1.4074 -1.5220  0.2209
  104PRO    HG2 1415   2.236   5.995   3.331  0.7398 -0.4167 -0.1995
  104PRO     CB 1416   2.049   5.886   3.367 -0.1145 -0.3391 -0.1841
  104PRO    HB1 1417   1.974   5.841   3.302 -0.2150 -1.6488  0.8015
  104PRO    HB2 1418   2.001   5.971   3.416  1.6648  0.3985  0.3549
  104PRO     CA 1419   2.124   5.789   3.458 -0.1450 -0.4177 -0.2416
  104PRO     HA 1420   2.175   5.849   3.533  2.4663 -1.2499 -1.2333
  104PRO      C 1421   2.028   5.701   3.538 -0.3319  0.2129  0.2368
  104PRO      O 1422   1.990   5.595   3.489  0.6859 -0.1335  0.1685
  105ALA      N 1423   1.984   5.748   3.655 -0.4350  0.2226  0.1944
  105ALA      H 1424   2.027   5.833   3.689 -1.1940  0.5413  0.3805
  105ALA     CA 1425   1.900   5.669   3.743 -0.2548 -0.4050 -0.1954
  105ALA     HA 1426   1.934   5.565   3.734 -0.0621 -0.1807 -3.2896
  105ALA     CB 1427   1.910   5.720   3.886 -0.5716  0.0043 -0.3185
  105ALA    HB1 1428   1.843   5.661   3.950  3.4474 -2.1015  2.3747
  105ALA    HB2 1429   2.008   5.704   3.931 -1.3167 -1.1122  0.9807
  105ALA    HB3 1430   1.880   5.825   3.887  1.6059  0.6636 -0.0316
  105ALA      C 1431   1.756   5.677   3.696 -0.2060  0.0327 -0.2707
  105ALA      O 1432   1.701   5.787   3.685 -0.2531 -0.0134 -0.4988
  106PRO      N 1433   1.690   5.564   3.671  0.0082  0.0135 -0.7476
  106PRO     CD 1434   1.745   5.429   3.672  0.5536  0.2361 -0.0714
  106PRO    HD1 1435   1.815   5.414   3.590 -1.4884  2.6021 -2.4305
  106PRO    HD2 1436   1.786   5.404   3.770  0.0304  0.2827  0.1672
  106PRO     CG 1437   1.628   5.333   3.654  0.3407  0.3669  0.5698
  106PRO    HG1 1438   1.651   5.238   3.607 -1.0852 -0.4142  1.4015
  106PRO    HG2 1439   1.582   5.309   3.750  2.0907  0.7217  1.5377
  106PRO     CB 1440   1.545   5.416   3.556  0.2050 -0.2601  0.1495
  106PRO    HB1 1441   1.442   5.379   3.555 -0.4667  1.5172 -0.5624
  106PRO    HB2 1442   1.585   5.405   3.455 -0.7581  0.5621 -0.3421
  106PRO     CA 1443   1.557   5.556   3.615 -0.0413  0.1027 -0.6408
  106PRO     HA 1444   1.556   5.623   3.529  1.1788  1.3060  0.2400
  106PRO      C 1445   1.450   5.600   3.714  0.5517 -0.3796  0.2292
  106PRO      O 1446   1.470   5.605   3.835  0.6489 -0.2234  0.2077
  107SER      N 1447   1.328   5.616   3.662  0.6423  0.4238  0.2448
  107SER      H 1448   1.318   5.599   3.563  0.5793  0.0090  0.3168
  107SER     CA 1449   1.204   5.624   3.736  0.1583 -0.4787 -0.4409
  107SER     HA 1450   1.213   5.696   3.817  0.8701 -0.5907 -0.4197
  107SER     CB 1451   1.092   5.663   3.640 -0.1471  0.2412  0.1993
  107SER    HB1 1452   1.086   5.600   3.552 -0.0146  0.6286 -0.0914
  107SER    HB2 1453   0.995   5.658   3.690 -0.7716  0.3505 -0.9770
  107SER     OG 1454   1.112   5.799   3.609  0.1158  0.1338 -0.0966
  107SER     HG 1455   1.041   5.827   3.551  1.3276 -0.6505 -2.0675
  107SER      C 1456   1.170   5.495   3.810 -0.1898 -0.0717  0.1241
  107SER      O 1457   1.200   5.383   3.768  0.0166  0.1941 -0.4591
  108SER      N 1458   1.092   5.508   3.917 -0.0166  0.3579  0.2016
  108SER      H 1459   1.063   5.601   3.941  3.2547  1.4833  0.2503
  108SER     CA 1460   1.057   5.394   3.999  0.3945 -0.1951 -0.3748
  108SER     HA 1461   1.147   5.339   4.025 -0.5243 -1.7820 -0.3767
  108SER     CB 1462   0.991   5.446   4.127  0.5943 -0.3491 -0.2081
  108SER    HB1 1463   0.901   5.503   4.103 -1.6578 -3.7231 -0.4882
  108SER    HB2 1464   1.062   5.513   4.175  1.8225 -2.0568  0.4446
  108SER     OG 1465   0.968   5.338   4.215 -0.4336 -0.3549 -0.4685
  108SER     HG 1466   1.011   5.358   4.298 -1.5327  1.5071 -0.2736
  108SER      C 1467   0.959   5.295   3.936 -0.1664  0.1619 -0.0770
  108SER      O 1468   0.878   5.334   3.852  0.1486 -0.7307 -0.8083
  109THR      N 1469   0.972   5.168   3.974 -0.3475  0.3877  0.7580
  109THR      H 1470   1.048   5.154   4.039  2.6794  1.1902 -2.2917
  109THR     CA 1471   0.907   5.051   3.920 -0.0120  0.4062  0.3037
  109THR     HA 1472   0.873   5.078   3.820 -3.1656  2.5685  1.7736
  109THR     CB 1473   1.001   4.934   3.894 -0.2354  0.2989 -0.0316
  109THR     HB 1474   0.933   4.862   3.848  0.2013 -0.5121  0.5603
  109THR    CG2 1475   1.112   4.961   3.793 -0.0705 -0.1092  0.0356
  109THR   HG21 1476   1.072   5.008   3.702 -0.0370 -3.1584 -1.6867
  109THR   HG22 1477   1.184   5.033   3.831  0.2193  0.1541 -0.9677
  109THR   HG23 1478   1.166   4.872   3.762  1.3290  1.2710 -1.7665
  109THR    OG1 1479   1.063   4.871   4.004 -0.0167  0.3167 -0.1441
  109THR    HG1 1480   1.149   4.861   3.962 -0.0938 -0.5366 -0.1134
  109THR      C 1481   0.786   4.998   3.998 -0.4907  0.7135 -0.2251
  109THR      O 1482   0.783   4.993   4.120 -0.1179  0.4847 -0.2235
  110SER      N 1483   0.685   4.956   3.921  0.0745 -0.3860 -0.3887
  110SER      H 1484   0.691   4.963   3.821  2.1327  0.4666 -0.2492
  110SER     CA 1485   0.568   4.889   3.974 -0.2346 -0.1572 -0.7783
  110SER     HA 1486   0.525   4.941   4.060  0.4908  0.3997 -0.7453
  110SER     CB 1487   0.455   4.887   3.871 -0.5127  0.2252 -0.4793
  110SER    HB1 1488   0.368   4.830   3.903  0.4395  0.3951  2.7552
  110SER    HB2 1489   0.489   4.837   3.781  1.3809  1.0279 -0.2609
  110SER     OG 1490   0.406   5.017   3.846 -0.6084  0.2637 -0.1050
  110SER     HG 1491   0.315   5.013   3.817 -1.6942  2.4890  2.5142
  110SER      C 1492   0.587   4.746   4.024  0.0617  0.0308 -0.3500
  110SER      O 1493   0.604   4.657   3.941  0.1483 -0.4204  0.1477
  111GLY      N 1494   0.566   4.726   4.154  0.1106 -0.0952 -0.3611
  111GLY      H 1495   0.536   4.807   4.206 -2.2955 -1.3452  0.3319
  111GLY     CA 1496   0.561   4.598   4.221 -0.1818  0.1088  0.0116
  111GLY    HA1 1497   0.528   4.622   4.322 -0.5469  1.3516 -0.3863
  111GLY    HA2 1498   0.655   4.544   4.226 -0.2529 -0.1255 -1.0044
  111GLY      C 1499   0.458   4.506   4.157  0.1091 -0.1939 -0.0233
  111GLY      O 1500   0.358   4.554   4.104 -0.1081 -0.1717  0.4020
  112SER      N 1501   0.491   4.377   4.150 -0.1688 -0.3054  0.7180
  112SER      H 1502   0.583   4.343   4.177 -0.4546 -0.4273  1.5671
  112SER     CA 1503   0.409   4.268   4.101 -0.2468  0.2139 -0.3129
  112SER     HA 1504   0.390   4.282   3.994  2.6051  0.3239 -0.8931
  112SER     CB 1505   0.474   4.131   4.117 -0.5305  0.1197  0.0253
  112SER    HB1 1506   0.448   4.081   4.211  1.1391  1.9562  1.5546
  112SER    HB2 1507   0.445   4.058   4.042 -1.4198  0.4943 -0.0017
  112SER     OG 1508   0.613   4.147   4.102 -0.6143  0.3792 -0.4825
  112SER     HG 1509   0.630   4.206   4.029 -1.0960  2.3685  0.9366
  112SER      C 1510   0.271   4.255   4.163 -0.2021  0.7267 -0.1056
  112SER      O 1511   0.172   4.221   4.099 -0.0497 -0.2036  0.1404
  113TYR      N 1512   0.265   4.282   4.294  0.2535 -0.2777  0.1279
  113TYR      H 1513   0.356   4.297   4.335  0.1220 -0.0055  0.3229
  113TYR     CA 1514   0.147   4.285   4.378  0.3868 -0.1960  0.3110
  113TYR     HA 1515   0.060   4.301   4.315  1.1789  0.8371 -0.5538
  113TYR     CB 1516   0.141   4.165   4.473 -0.2823  0.0364  0.5641
  113TYR    HB1 1517   0.052   4.178   4.535 -0.6374  0.0616  0.0615
  113TYR    HB2 1518   0.231   4.158   4.533 -1.1449 -3.3896  1.6811
  113TYR     CG 1519   0.132   4.035   4.397 -0.1960  0.3351  0.0364
  113TYR    CD1 1520   0.007   3.990   4.351  0.1267 -0.3080 -0.2247
  113TYR    HD1 1521   8.595   4.055   4.368  1.7555  1.8308  0.1157
  113TYR    CE1 1522   8.667   3.867   4.285 -0.3009 -0.2983 -0.1688
  113TYR    HE1 1523   8.570   3.828   4.258 -1.0196  1.3707 -0.1297
  113TYR     CZ 1524   0.108   3.794   4.244 -0.1290 -0.0983 -0.0539
  113TYR     OH 1525   0.098   3.673   4.181  0.5229 -0.1574 -0.0540
  113TYR     HH 1526   0.184   3.650   4.146  0.3562 -2.1289  0.7161
  113TYR    CE2 1527   0.235   3.851   4.270 -0.2455  0.1738 -0.0784
  113TYR    HE2 1528   0.321   3.794   4.237 -0.0794 -0.1049  0.7994
  113TYR    CD2 1529   0.243   3.962   4.355 -0.4124 -0.3695  0.6634
  113TYR    HD2 1530   0.341   3.996   4.386 -0.2927 -0.9915  0.9806
  113TYR      C 1531   0.139   4.420   4.449 -0.0023  0.0896 -0.2732
  113TYR      O 1532   0.241   4.482   4.478 -0.0771  0.0627  0.0460
  114GLY      N 1533   0.015   4.466   4.466  0.0318  0.0495  0.0802
  114GLY      H 1534   8.612   4.403   4.443  0.4997 -1.0311  1.3613
  114GLY     CA 1535   8.664   4.574   4.560 -0.6179 -0.0849  0.0752
  114GLY    HA1 1536   0.073   4.643   4.537 -1.7239  0.9932 -0.7652
  114GLY    HA2 1537   8.580   4.634   4.524 -0.2939  0.9004  0.9384
  114GLY      C 1538   8.642   4.526   4.703  0.1357 -0.0811  0.1932
  114GLY      O 1539   8.662   4.411   4.741 -0.1107  0.0927  0.8625
  115SER      N 1540   8.620   4.627   4.788  0.2221  0.1469 -0.0527
  115SER      H 1541   8.603   4.716   4.743 -0.3558 -0.4966 -1.1699
  115SER     CA 1542   8.583   4.620   4.928  0.2403 -0.5884 -0.0830
  115SER     HA 1543   8.670   4.574   4.976  1.0421  1.0085  0.0496
  115SER     CB 1544   8.593   4.759   4.990  0.2890 -0.6872  0.1321
  115SER    HB1 1545   8.513   4.819   4.946  0.7228  0.2428  0.5854
  115SER    HB2 1546   8.566   4.746   5.095  3.1169 -0.4130  0.9674
  115SER     OG 1547   0.049   4.815   4.972 -0.4446  0.7670 -0.8061
  115SER     HG 1548   0.084   4.814   5.061  1.7424 -1.6482 -1.5657
  115SER      C 1549   8.455   4.542   4.952 -0.0345 -0.0977  0.0454
  115SER      O 1550   8.346   4.595   4.933  0.0952  0.1013 -0.1370
  116SER      N 1551   8.470   4.426   5.017  0.4154 -0.3800 -0.5519
  116SER      H 1552   8.554   4.406   5.070 -0.6281 -0.4649  1.1633
  116SER     CA 1553   8.359   4.338   5.048  0.3315 -0.1373 -0.1538
  116SER     HA 1554   8.270   4.396   5.024  0.7771 -0.0210 -1.6184
  116SER     CB 1555   8.365   4.220   4.952 -0.1543 -0.2586 -0.0394
  116SER    HB1 1556   8.278   4.159   4.978 -0.8223  1.6107  2.4336
  116SER    HB2 1557   8.458   4.166   4.968 -1.1798 -1.8644  0.7848
  116SER     OG 1558   8.362   4.264   4.818 -0.0531 -0.3177 -0.0617
  116SER     HG 1559   8.432   4.213   4.777  0.3125  0.4023 -0.3504
  116SER      C 1560   8.355   4.290   5.192 -0.0038  0.1081 -0.0781
  116SER      O 1561   8.456   4.292   5.262 -0.0609 -0.3949  0.0198
  117SER      N 1562   8.237   4.250   5.241 -0.0022 -0.0442 -0.1980
  117SER      H 1563   8.155   4.259   5.183 -0.1181  0.5294  0.0505
  117SER     CA 1564   8.222   4.203   5.377  0.2988  0.5934  0.0610
  117SER     HA 1565   8.243   4.287   5.443  0.7578  0.7568 -0.2923
  117SER     CB 1566   8.075   4.177   5.409  0.4627  0.0445  0.3796
  117SER    HB1 1567   8.033   4.098   5.347 -1.7709  2.3583 -1.2510
  117SER    HB2 1568   8.072   4.143   5.512  0.7708 -0.8428  0.1063
  117SER     OG 1569   8.007   4.298   5.386  0.2607 -0.3171 -1.0499
  117SER     HG 1570   7.913   4.291   5.405  0.2744  0.1329 -0.7880
  117SER      C 1571   8.294   4.076   5.419 -0.5333  0.1562  0.1784
  117SER      O 1572   8.311   3.975   5.351 -0.0803  0.6804 -0.4964
  118GLN      N 1573   8.321   4.077   5.550 -0.6336 -0.3777  0.2063
  118GLN      H 1574   8.286   4.159   5.597  0.5846  1.2480 -1.5687
  118GLN     CA 1575   8.370   3.961   5.621 -0.1071 -0.2567  0.0418
  118GLN     HA 1576   8.461   3.927   5.573  1.2273  2.0328  0.7835
  118GLN     CB 1577   8.413   4.002   5.762  0.7394 -0.1731 -0.2379
  118GLN    HB1 1578   8.492   4.077   5.755  0.4226  0.2317  0.4520
  118GLN    HB2 1579   8.458   3.911   5.803  1.4294  0.2810  0.0410
  118GLN     CG 1580   8.300   4.044   5.855  0.6149 -0.2804 -0.3425
  118GLN    HG1 1581   8.223   3.967   5.856  0.0501  0.2790 -0.3393
  118GLN    HG2 1582   8.258   4.133   5.809  0.0720 -0.4801 -0.2428
  118GLN     CD 1583   8.351   4.067   5.996  0.2936  0.3891 -0.3314
  118GLN    OE1 1584   8.376   4.181   6.034  0.4133 -0.0536  0.9801
  118GLN    NE2 1585   8.370   3.956   6.068 -0.2254  0.3315 -0.2746
  118GLN   HE21 1586   8.386   3.965   6.168 -0.5114 -2.0156  0.0464
  118GLN   HE22 1587   8.353   3.860   6.041  0.4902 -0.2667  1.2308
  118GLN      C 1588   8.274   3.843   5.626 -0.2988 -0.1214 -0.4682
  118GLN      O 1589   8.153   3.855   5.646 -0.2093  0.0372  0.0084
  119SER      N 1590   8.331   3.725   5.604  0.3135  0.1208 -0.1870
  119SER      H 1591   8.430   3.725   5.582  0.2551  0.9635 -0.4807
  119SER     CA 1592   8.266   3.596   5.614  0.3775  0.1235  0.2869
  119SER     HA 1593   8.185   3.618   5.684 -0.1480 -0.8324 -0.0041
  119SER     CB 1594   8.195   3.565   5.482  0.1668 -0.1066  0.4530
  119SER    HB1 1595   8.118   3.641   5.475 -1.2414 -1.4487  0.8255
  119SER    HB2 1596   8.153   3.465   5.484  0.4755 -0.2320  2.2152
  119SER     OG 1597   8.278   3.562   5.368 -0.2329  0.6007  0.1412
  119SER     HG 1598   8.221   3.539   5.294 -1.3732  2.0015  0.5279
  119SER      C 1599   8.352   3.489   5.678  0.1475 -0.2629 -0.0505
  119SER      O 1600   8.473   3.507   5.694 -0.0082  0.4259  0.3473
  120SER      N 1601   8.289   3.386   5.736  0.0823  0.0263  0.3884
  120SER      H 1602   8.188   3.385   5.734 -0.0583  2.3543  1.7960
  120SER     CA 1603   8.353   3.288   5.822  0.4227 -0.2388 -0.1579
  120SER     HA 1604   8.410   3.335   5.903  1.4385 -1.5981 -0.0589
  120SER     CB 1605   8.246   3.215   5.903  0.1094  0.2134 -0.1539
  120SER    HB1 1606   8.288   3.154   5.983  0.1806  0.0921 -0.2812
  120SER    HB2 1607   8.194   3.157   5.827  0.3648  0.1237 -0.2623
  120SER     OG 1608   8.162   3.308   5.967  0.5721  0.3896  0.2003
  120SER     HG 1609   8.094   3.340   5.908 -2.6115 -3.0234  1.6240
  120SER      C 1610   8.442   3.196   5.741  0.1690 -0.4803 -0.1640
  120SER      O 1611   8.429   3.175   5.620  0.3992  0.0166 -0.2768
  121SER      N 1612   8.548   3.149   5.806  0.1547 -0.2649  0.0142
  121SER      H 1613   8.571   3.193   5.894  0.4011  1.0178 -0.6634
  121SER     CA 1614   8.647   3.064   5.743  0.6207  0.1944  0.1193
  121SER     HA 1615   0.010   3.109   5.650  0.2966  1.8437  0.7586
  121SER     CB 1616   0.091   3.054   5.841 -0.0082 -0.0376  0.8540
  121SER    HB1 1617   0.059   2.998   5.929 -0.1815  1.6639  1.9052
  121SER    HB2 1618   0.170   2.994   5.796 -0.6633 -0.4746  0.2666
  121SER     OG 1619   0.147   3.180   5.871 -0.0033  0.1666  0.0227
  121SER     HG 1620   0.240   3.161   5.882  0.3740  1.1424 -1.2323
  121SER      C 1621   8.594   2.925   5.715  0.7480  0.1157  0.2672
  121SER      O 1622   8.493   2.882   5.770  0.7101 -0.5607 -0.3121
  122TYR      N 1623   8.652   2.857   5.615 -0.1261  0.0509 -0.2113
  122TYR      H 1624   0.050   2.906   5.562 -0.2671  1.6628  0.9908
  122TYR     CA 1625   8.626   2.717   5.589  0.0967 -0.0500  0.0967
  122TYR     HA 1626   8.604   2.665   5.682 -0.4275 -0.6049 -0.3271
  122TYR     CB 1627   8.507   2.705   5.494 -0.0703  0.1120  0.2835
  122TYR    HB1 1628   8.416   2.709   5.554  0.4297  1.9474  0.9774
  122TYR    HB2 1629   8.511   2.602   5.459 -3.4205 -0.9538  2.5306
  122TYR     CG 1630   8.482   2.798   5.378 -0.4114 -0.4814 -0.1261
  122TYR    CD1 1631   8.550   2.770   5.258 -0.1410  0.2631 -0.1563
  122TYR    HD1 1632   8.613   2.685   5.240  1.1164  1.5386 -2.0803
  122TYR    CE1 1633   8.517   2.849   5.147 -0.2523 -0.4706 -0.6537
  122TYR    HE1 1634   8.553   2.823   5.049 -0.4093  4.2978 -2.2056
  122TYR     CZ 1635   8.425   2.955   5.156 -0.0926 -0.4001  0.3085
  122TYR     OH 1636   8.391   3.027   5.045 -0.4824 -0.5225  0.3461
  122TYR     HH 1637   8.436   2.982   4.973 -0.3134 -0.4805  0.4236
  122TYR    CE2 1638   8.372   2.990   5.281  0.2021  0.3776  0.2231
  122TYR    HE2 1639   8.306   3.076   5.283 -2.1914 -1.3291 -0.0614
  122TYR    CD2 1640   8.400   2.911   5.393  0.4420  0.1361 -0.0098
  122TYR    HD2 1641   8.348   2.922   5.486  0.7316 -0.2180  0.1982
  122TYR      C 1642   0.066   2.642   5.519 -0.0651 -0.4249  0.2367
  122TYR      O 1643   0.147   2.711   5.457 -0.3815  0.0481  0.3470
  123GLY      N 1644   0.076   2.509   5.525  0.2889 -0.4065  0.0828
  123GLY      H 1645   0.014   2.476   5.597 -3.5146  2.0116 -1.7733
  123GLY     CA 1646   0.177   2.412   5.486  0.5117 -0.0789 -0.1602
  123GLY    HA1 1647   0.221   2.458   5.397 -1.7758  0.6754 -0.9690
  123GLY    HA2 1648   0.127   2.321   5.454  0.6681 -0.4425  0.6175
  123GLY      C 1649   0.277   2.381   5.597  0.5975  0.5525 -0.0582
  123GLY      O 1650   0.272   2.445   5.702 -0.2393 -0.2276  0.3931
  124GLN      N 1651   0.369   2.286   5.578 -0.2205 -0.3276  0.3300
  124GLN      H 1652   0.369   2.245   5.486 -0.5761  1.6705 -0.6274
  124GLN     CA 1653   0.476   2.241   5.665  0.2551 -0.1704 -0.1694
  124GLN     HA 1654   0.495   2.327   5.729 -1.0409  1.2586 -1.6251
  124GLN     CB 1655   0.436   2.116   5.743  0.2576 -0.1342 -0.1098
  124GLN    HB1 1656   0.527   2.077   5.789  1.1114 -1.3132 -2.6125
  124GLN    HB2 1657   0.393   2.047   5.670 -0.5993  1.2522 -0.9684
  124GLN     CG 1658   0.340   2.137   5.860 -0.1724  0.1452 -0.5065
  124GLN    HG1 1659   0.243   2.182   5.839 -0.6997 -0.3260  0.7764
  124GLN    HG2 1660   0.312   2.037   5.895 -1.2115  0.3628 -0.6828
  124GLN     CD 1661   0.408   2.207   5.977 -0.1720 -0.6113 -0.0432
  124GLN    OE1 1662   0.396   2.328   5.994 -0.2960 -0.6161 -0.0947
  124GLN    NE2 1663   0.497   2.139   6.050  0.4017 -0.0095 -0.1703
  124GLN   HE21 1664   0.503   2.038   6.046  1.1528  0.0338 -0.1921
  124GLN   HE22 1665   0.557   2.183   6.118  0.1082 -1.0500  0.7803
  124GLN      C 1666   0.607   2.214   5.592  0.2584 -0.4372 -0.0674
  124GLN      O 1667   0.598   2.161   5.482 -0.2909 -0.2869 -0.1007
  125PRO      N 1668   0.726   2.223   5.652  0.2030 -0.0462 -0.0113
  125PRO     CD 1669   0.758   2.285   5.779 -0.0659  0.2635 -0.0913
  125PRO    HD1 1670   0.691   2.258   5.861  1.3563 -2.2578  0.3591
  125PRO    HD2 1671   0.757   2.393   5.766  0.1365  0.5855  2.1620
  125PRO     CG 1672   0.899   2.231   5.800 -0.1001  0.0098 -0.5059
  125PRO    HG1 1673   0.885   2.125   5.822  1.0275  0.1479  1.0939
  125PRO    HG2 1674   0.948   2.277   5.886  0.6293 -0.6726 -0.5457
  125PRO     CB 1675   0.964   2.251   5.663  0.1049  0.7773 -0.3008
  125PRO    HB1 1676   1.055   2.198   5.634  0.1024  0.2536  0.6223
  125PRO    HB2 1677   0.985   2.355   5.641 -1.5466  1.2972  0.3909
  125PRO     CA 1678   0.848   2.198   5.578  0.2550 -0.3513  0.1743
  125PRO     HA 1679   0.842   2.252   5.483  0.0218 -1.3331 -0.3784
  125PRO      C 1680   0.873   2.052   5.546  0.3136 -0.3459  0.1949
  125PRO      O 1681   0.825   1.963   5.616 -1.1603  0.3251  0.0782
  126GLN      N 1682   0.960   2.029   5.447  0.8362 -0.0971  0.5895
  126GLN      H 1683   0.996   2.112   5.402  1.9026 -0.8680 -0.0280
  126GLN     CA 1684   1.007   1.897   5.410 -0.2612 -0.3606  0.0732
  126GLN     HA 1685   0.921   1.831   5.417 -1.0739  0.7676  1.0519
  126GLN     CB 1686   1.034   1.900   5.259  0.0026  0.6365  0.1311
  126GLN    HB1 1687   0.951   1.959   5.222 -1.4958 -1.9193 -0.8099
  126GLN    HB2 1688   1.021   1.800   5.218 -2.1412  0.3433  1.3873
  126GLN     CG 1689   1.168   1.957   5.212  0.1188  0.2828  0.0298
  126GLN    HG1 1690   1.239   1.897   5.269  0.8642  0.7451 -0.3981
  126GLN    HG2 1691   1.178   2.061   5.242  1.9746 -0.0250  0.6301
  126GLN     CD 1692   1.170   1.930   5.063  0.6084 -0.2077  0.1210
  126GLN    OE1 1693   1.207   1.824   5.013  0.2922 -0.3012  0.0863
  126GLN    NE2 1694   1.128   2.030   4.985 -0.1328 -0.8731 -0.3492
  126GLN   HE21 1695   1.133   2.021   4.884 -0.3690 -2.6433 -0.2224
  126GLN   HE22 1696   1.091   2.115   5.026  0.5704  1.0088 -3.2781
  126GLN      C 1697   1.128   1.847   5.488 -0.0651  0.1521  0.1028
  126GLN      O 1698   1.198   1.926   5.552  0.2534 -0.0895  0.0547
  127SER      N 1699   1.153   1.717   5.480  0.0767  0.1882 -0.0337
  127SER      H 1700   1.099   1.666   5.412  1.0623 -1.9606  0.6866
  127SER     CA 1701   1.244   1.636   5.560 -0.2056 -0.0435  0.0555
  127SER     HA 1702   1.223   1.656   5.665 -3.0929 -0.8870 -0.2773
  127SER     CB 1703   1.214   1.490   5.526 -0.2576  0.0940 -0.4967
  127SER    HB1 1704   1.279   1.417   5.572  0.5757  1.9707  1.4846
  127SER    HB2 1705   1.212   1.460   5.421  0.8582 -0.5809 -0.3340
  127SER     OG 1706   1.082   1.464   5.568  0.0097  0.5708  0.6849
  127SER     HG 1707   1.090   1.373   5.597  0.9201  0.2990 -0.3429
  127SER      C 1708   1.391   1.671   5.539 -0.3012  0.3390  0.0213
  127SER      O 1709   1.432   1.668   5.423  0.1988 -0.6287  0.2209
  128GLY      N 1710   1.462   1.690   5.650 -0.4451  0.1227  0.1509
  128GLY      H 1711   1.416   1.689   5.740 -2.2117  3.3057 -0.5770
  128GLY     CA 1712   1.603   1.724   5.647 -0.4278  0.0357 -0.1153
  128GLY    HA1 1713   1.640   1.762   5.743 -0.7104 -0.2516  0.1119
  128GLY    HA2 1714   1.667   1.641   5.617  0.2462  1.2969 -2.3733
  128GLY      C 1715   1.631   1.832   5.544 -0.5920 -0.2604 -0.4727
  128GLY      O 1716   1.577   1.942   5.560  0.7418  0.3034  0.2991
  129SER      N 1717   1.711   1.813   5.439 -0.1860  0.1662 -0.2453
  129SER      H 1718   1.746   1.720   5.423  1.5932  0.7497  0.0161
  129SER     CA 1719   1.756   1.922   5.355  0.5107 -0.1731 -0.3175
  129SER     HA 1720   1.751   2.013   5.416 -1.0427 -1.4869  1.6370
  129SER     CB 1721   1.899   1.907   5.304  0.6507  0.2832 -0.0725
  129SER    HB1 1722   1.904   1.805   5.265  1.8967 -0.2899  1.5011
  129SER    HB2 1723   1.920   1.976   5.223  0.3635  0.7726  0.2675
  129SER     OG 1724   1.989   1.924   5.411  0.5275  1.0890 -0.0916
  129SER     HG 1725   2.059   1.868   5.376 -0.8644  1.5411 -4.1517
  129SER      C 1726   1.664   1.945   5.237 -0.3176 -0.0461  0.3392
  129SER      O 1727   1.587   1.855   5.204  0.0880 -0.1548 -0.3191
  130TYR      N 1728   1.667   2.059   5.167  0.0583 -0.3916 -0.2162
  130TYR      H 1729   1.725   2.133   5.204 -3.8700  2.4356  0.9573
  130TYR     CA 1730   1.578   2.102   5.061 -0.1081  0.4031  0.2391
  130TYR     HA 1731   1.568   2.018   4.992  0.6430  1.4976 -1.2748
  130TYR     CB 1732   1.441   2.140   5.115 -0.3827 -0.5764  0.2437
  130TYR    HB1 1733   1.374   2.172   5.034  0.9874 -0.1168 -0.7561
  130TYR    HB2 1734   1.399   2.049   5.158 -1.5491 -1.0431 -1.7264
  130TYR     CG 1735   1.422   2.244   5.222  0.2657 -0.0737 -0.1215
  130TYR    CD1 1736   1.424   2.382   5.197 -0.4524  0.0057  0.2190
  130TYR    HD1 1737   1.449   2.412   5.096 -1.9765  1.3963  0.2162
  130TYR    CE1 1738   1.411   2.480   5.296 -0.0645  0.4705 -0.1828
  130TYR    HE1 1739   1.403   2.584   5.268 -1.0249  0.6072  0.5390
  130TYR     CZ 1740   1.402   2.435   5.429 -1.0497 -0.1275 -0.4401
  130TYR     OH 1741   1.409   2.536   5.521 -0.4569 -0.3569 -0.2272
  130TYR     HH 1742   1.439   2.620   5.486 -3.0085  0.4634 -0.7200
  130TYR    CE2 1743   1.404   2.298   5.461  0.9951  0.0138  0.1462
  130TYR    HE2 1744   1.405   2.270   5.566  1.7158  0.2613  0.2119
  130TYR    CD2 1745   1.409   2.206   5.356  0.8138  0.1675  0.0013
  130TYR    HD2 1746   1.401   2.100   5.375 -1.8973 -0.0035 -1.6285
  130TYR      C 1747   1.639   2.218   4.983 -0.0842  0.2497  0.0263
  130TYR      O 1748   1.704   2.307   5.039 -0.0922  0.1167  0.2473
  131SER      N 1749   1.632   2.211   4.850 -0.3223 -0.3605  0.0678
  131SER      H 1750   1.571   2.141   4.813 -1.3536 -0.6570  2.1787
  131SER     CA 1751   1.712   2.299   4.767 -0.5012  0.1367  0.4166
  131SER     HA 1752   1.801   2.336   4.818  0.7859 -0.2909 -1.4080
  131SER     CB 1753   1.770   2.227   4.646 -0.4517  0.4101  0.2761
  131SER    HB1 1754   1.817   2.304   4.585  0.8868 -2.0575 -2.0043
  131SER    HB2 1755   1.701   2.174   4.580  2.7996 -1.1644 -2.2009
  131SER     OG 1756   1.866   2.136   4.696 -0.6125  0.1226  0.0634
  131SER     HG 1757   1.842   2.048   4.667 -0.2108 -0.4863  1.5202
  131SER      C 1758   1.630   2.414   4.711  0.1322  0.2293 -0.3408
  131SER      O 1759   1.525   2.392   4.652 -0.0418  0.6559 -0.2012
  132GLN      N 1760   1.674   2.537   4.742 -0.2419  0.1675  0.4480
  132GLN      H 1761   1.751   2.532   4.807  0.1058 -0.2377  0.0096
  132GLN     CA 1762   1.628   2.671   4.712 -0.3570  0.0297  0.0003
  132GLN     HA 1763   1.529   2.659   4.667  0.0500 -1.3809 -0.5870
  132GLN     CB 1764   1.623   2.746   4.845 -0.1077  0.2413 -0.1083
  132GLN    HB1 1765   1.719   2.740   4.897 -0.0825 -1.8852 -0.2783
  132GLN    HB2 1766   1.603   2.849   4.819 -2.1758  0.1343  0.8720
  132GLN     CG 1767   1.510   2.705   4.939  0.2854  0.0435  0.2824
  132GLN    HG1 1768   1.530   2.609   4.988  0.4628 -0.6272 -1.0539
  132GLN    HG2 1769   1.416   2.686   4.886 -0.9265  1.3490  1.8587
  132GLN     CD 1770   1.493   2.798   5.058  0.1699  0.1140  0.2106
  132GLN    OE1 1771   1.577   2.832   5.142  0.3633 -0.3449  0.2027
  132GLN    NE2 1772   1.371   2.845   5.087 -0.1403 -0.1562 -0.6428
  132GLN   HE21 1773   1.288   2.812   5.040 -0.9053  1.7369 -0.7176
  132GLN   HE22 1774   1.364   2.896   5.173 -2.3098 -0.0507 -0.8423
  132GLN      C 1775   1.718   2.752   4.621  0.1592 -0.5989 -0.0607
  132GLN      O 1776   1.839   2.733   4.611  0.1817 -0.3792 -0.2202
  133GLN      N 1777   1.663   2.853   4.553  0.2976 -0.5445 -0.0930
  133GLN      H 1778   1.563   2.861   4.565  0.4581  1.1475  0.4492
  133GLN     CA 1779   1.722   2.952   4.465  0.2683 -0.2077  0.2609
  133GLN     HA 1780   1.825   2.963   4.499  0.5924  1.4771 -1.1041
  133GLN     CB 1781   1.717   2.918   4.316  0.2398 -0.3266  0.2881
  133GLN    HB1 1782   1.782   2.830   4.307  2.0599  1.1222 -1.8488
  133GLN    HB2 1783   1.756   2.987   4.242 -0.0876 -0.7543 -0.2935
  133GLN     CG 1784   1.582   2.884   4.255  0.2981  0.1861 -0.1331
  133GLN    HG1 1785   1.582   2.894   4.146  0.5742  0.9765 -0.0619
  133GLN    HG2 1786   1.505   2.951   4.294  0.7351  1.9774 -2.1419
  133GLN     CD 1787   1.532   2.743   4.287  0.3617  0.0279 -0.7196
  133GLN    OE1 1788   1.601   2.658   4.343 -0.2916  0.1652  0.3091
  133GLN    NE2 1789   1.410   2.708   4.248 -0.2497  0.5475  0.6765
  133GLN   HE21 1790   1.344   2.773   4.209  0.0328  1.0445  1.0241
  133GLN   HE22 1791   1.382   2.618   4.286 -0.1274  1.0428  2.0057
  133GLN      C 1792   1.652   3.087   4.477  0.1234 -0.2164 -0.4004
  133GLN      O 1793   1.539   3.095   4.524  0.1209 -0.1745 -0.4140
  134PRO      N 1794   1.721   3.194   4.438  0.0288  0.0345  0.1143
  134PRO     CD 1795   1.863   3.212   4.416  0.0206 -0.1422 -0.0781
  134PRO    HD1 1796   1.894   3.191   4.313  0.1430  2.6231 -0.6801
  134PRO    HD2 1797   1.925   3.155   4.485  0.3360 -1.3082 -1.2864
  134PRO     CG 1798   1.885   3.359   4.447 -0.3959 -0.0219 -0.3355
  134PRO    HG1 1799   1.896   3.392   4.551 -1.2889  0.3485 -0.3488
  134PRO    HG2 1800   1.967   3.403   4.390 -1.4554 -1.0056 -2.7417
  134PRO     CB 1801   1.760   3.427   4.392 -0.2803  0.1858 -0.3462
  134PRO    HB1 1802   1.736   3.518   4.446 -2.0030 -0.2461 -0.3233
  134PRO    HB2 1803   1.766   3.439   4.284  3.2666 -1.8569 -0.5289
  134PRO     CA 1804   1.655   3.323   4.431  0.0900  0.0833  0.4045
  134PRO     HA 1805   1.620   3.350   4.530  0.9001  0.4980  0.5827
  134PRO      C 1806   1.532   3.338   4.343  0.6991  0.4717 -0.3941
  134PRO      O 1807   1.516   3.269   4.242 -0.0659 -0.1478  0.1325
  135SER      N 1808   1.438   3.427   4.374 -0.2125 -0.7598  0.4558
  135SER      H 1809   1.453   3.499   4.443 -0.8503  2.1086 -2.2107
  135SER     CA 1810   1.306   3.438   4.315 -0.0052  0.1738  0.1489
  135SER     HA 1811   1.287   3.344   4.264  1.9769 -1.5354  2.3214
  135SER     CB 1812   1.207   3.464   4.429 -0.7697 -0.9166 -0.2471
  135SER    HB1 1813   1.229   3.561   4.474  1.5934 -1.0350 -0.9836
  135SER    HB2 1814   1.104   3.467   4.393 -0.6067 -3.2348 -1.0519
  135SER     OG 1815   1.228   3.368   4.531 -0.2000 -0.2449  0.2771
  135SER     HG 1816   1.204   3.286   4.488 -1.2442  0.3589 -0.3319
  135SER      C 1817   1.302   3.550   4.212  0.2575  0.1308  0.0934
  135SER      O 1818   1.337   3.660   4.255  0.2118  0.1593  0.0567
  136TYR      N 1819   1.269   3.517   4.088  0.9291 -0.2099 -0.0036
  136TYR      H 1820   1.255   3.421   4.058 -1.0192 -0.2556  0.8856
  136TYR     CA 1821   1.248   3.617   3.985  0.1986 -0.0844  0.2571
  136TYR     HA 1822   1.251   3.718   4.026 -0.2924  1.4760 -3.1859
  136TYR     CB 1823   1.354   3.611   3.875  0.0713 -1.0019  0.1740
  136TYR    HB1 1824   1.335   3.531   3.803  1.4557 -2.6860  1.5827
  136TYR    HB2 1825   1.365   3.710   3.831  0.9652 -1.1311  0.0844
  136TYR     CG 1826   1.492   3.599   3.935  0.2021 -0.4345 -0.0077
  136TYR    CD1 1827   1.564   3.481   3.914  0.4514 -0.2741 -0.0709
  136TYR    HD1 1828   1.512   3.399   3.866  0.0715 -0.5487  0.7890
  136TYR    CE1 1829   1.694   3.466   3.964  0.0732 -0.8192  0.7856
  136TYR    HE1 1830   1.751   3.375   3.959  0.5712 -0.4361 -1.7455
  136TYR     CZ 1831   1.754   3.571   4.037 -0.2622  0.1828 -0.3357
  136TYR     OH 1832   1.881   3.558   4.086 -0.3450  0.5247 -0.0302
  136TYR     HH 1833   1.901   3.645   4.123 -1.1358 -0.0294  1.8497
  136TYR    CE2 1834   1.686   3.694   4.043 -0.2898  0.1297  0.5204
  136TYR    HE2 1835   1.734   3.783   4.082  3.4259 -0.8877 -1.2477
  136TYR    CD2 1836   1.557   3.710   3.990 -0.2971 -0.3392  0.3931
  136TYR    HD2 1837   1.511   3.807   3.994  1.2260  0.4248 -0.0083
  136TYR      C 1838   1.103   3.612   3.939  0.2294 -0.3356  0.1814
  136TYR      O 1839   1.031   3.516   3.962 -0.6469  0.3586  0.4013
  137GLY      N 1840   1.052   3.713   3.869 -0.0484 -0.4309  0.2463
  137GLY      H 1841   1.109   3.793   3.844  1.6400 -0.8647  2.5117
  137GLY     CA 1842   0.912   3.720   3.829  0.1431  0.0182 -0.3681
  137GLY    HA1 1843   0.848   3.710   3.916 -1.1069  1.2685 -1.1161
  137GLY    HA2 1844   0.892   3.819   3.789 -2.5455 -0.5501 -0.5695
  137GLY      C 1845   0.870   3.621   3.721 -0.0856 -0.0783 -0.1906
  137GLY      O 1846   0.951   3.551   3.661 -0.2871 -0.1730 -0.3537
  138GLY      N 1847   0.740   3.632   3.695 -0.1225 -0.1783 -0.0468
  138GLY      H 1848   0.681   3.703   3.736 -1.6595 -2.0632  1.2345
  138GLY     CA 1849   0.675   3.555   3.590 -0.1876  0.0772 -0.1942
  138GLY    HA1 1850   0.733   3.542   3.499 -2.0967 -0.3512 -1.4051
  138GLY    HA2 1851   0.583   3.605   3.561 -1.1103 -1.3741  0.1058
  138GLY      C 1852   0.626   3.420   3.640 -0.3698  0.1226 -0.2498
  138GLY      O 1853   0.571   3.415   3.750  0.1750 -1.0562 -0.0121
  139GLN      N 1854   0.642   3.307   3.571  0.2526 -0.0645  0.1854
  139GLN      H 1855   0.696   3.307   3.486 -1.4911  0.3718 -0.9740
  139GLN     CA 1856   0.600   3.177   3.618  0.3592 -0.1523  0.0386
  139GLN     HA 1857   0.500   3.180   3.661 -0.1084 -0.0697 -1.0488
  139GLN     CB 1858   0.596   3.079   3.501  0.1295 -0.0276 -0.0591
  139GLN    HB1 1859   0.551   2.982   3.525 -0.2062 -0.5332 -2.5284
  139GLN    HB2 1860   0.701   3.063   3.476  0.9142  2.2363  1.4342
  139GLN     CG 1861   0.518   3.130   3.381 -0.3582  0.1747  0.3383
  139GLN    HG1 1862   0.566   3.218   3.338 -0.0451  0.3509  1.0433
  139GLN    HG2 1863   0.417   3.147   3.418 -0.5275  0.1656 -0.1072
  139GLN     CD 1864   0.515   3.019   3.277  0.3893  0.3659  0.1061
  139GLN    OE1 1865   0.593   3.007   3.182  0.4195  0.4477  0.1210
  139GLN    NE2 1866   0.413   2.932   3.271  0.3788  0.3582  0.4105
  139GLN   HE21 1867   0.338   2.932   3.339  1.1421 -1.2594  1.3232
  139GLN   HE22 1868   0.423   2.876   3.188  0.0099  0.6832  0.1472
  139GLN      C 1869   0.680   3.120   3.735  0.2264  0.0936  0.2483
  139GLN      O 1870   0.799   3.148   3.747  0.3286 -0.2567  0.0501
  140GLN      N 1871   0.611   3.030   3.805  0.4094 -0.3715 -0.1684
  140GLN      H 1872   0.515   3.008   3.785  1.1061 -3.1853 -0.8538
  140GLN     CA 1873   0.668   2.953   3.914  0.2671  0.3186  0.4054
  140GLN     HA 1874   0.711   3.022   3.986  1.2766 -0.3787  0.5050
  140GLN     CB 1875   0.560   2.870   3.983 -0.0381  0.0751 -0.3474
  140GLN    HB1 1876   0.507   2.813   3.907 -0.0279  0.3998 -0.5999
  140GLN    HB2 1877   0.617   2.810   4.055  0.4722 -1.3040 -1.8567
  140GLN     CG 1878   0.457   2.953   4.060  0.2153 -0.0381  0.1210
  140GLN    HG1 1879   0.505   3.029   4.122  0.3375  0.4386 -0.5474
  140GLN    HG2 1880   0.408   3.012   3.982 -1.5033 -0.0896  1.1191
  140GLN     CD 1881   0.355   2.877   4.142 -0.0228  0.4370  0.2685
  140GLN    OE1 1882   0.391   2.781   4.211  0.1069  0.2973  0.0072
  140GLN    NE2 1883   0.223   2.895   4.135 -0.1439 -0.1081  0.9696
  140GLN   HE21 1884   0.183   2.975   4.087 -2.6946 -1.0897  1.2793
  140GLN   HE22 1885   0.162   2.833   4.185  0.0575  0.7274  2.2829
  140GLN      C 1886   0.781   2.860   3.871 -0.2502  0.0040 -0.2998
  140GLN      O 1887   0.774   2.803   3.762  0.5092 -0.3279 -0.1831
  141GLN      N 1888   0.890   2.843   3.947 -0.1815 -0.0380 -0.4076
  141GLN      H 1889   0.894   2.884   4.039 -1.4157 -0.1014 -0.3088
  141GLN     CA 1890   1.002   2.760   3.908 -0.1784 -0.1422 -0.1807
  141GLN     HA 1891   0.982   2.701   3.818  0.4352  0.5622 -0.8011
  141GLN     CB 1892   1.125   2.845   3.875 -0.2256 -0.0728 -0.1792
  141GLN    HB1 1893   1.198   2.778   3.829 -0.6761  0.5420 -1.8308
  141GLN    HB2 1894   1.172   2.879   3.968 -2.2042  0.5606  0.6314
  141GLN     CG 1895   1.098   2.959   3.777  0.1997  0.3908  0.2347
  141GLN    HG1 1896   1.187   3.021   3.792  0.5072  0.6247 -2.2144
  141GLN    HG2 1897   1.013   3.025   3.793  1.3443  1.8554  0.4202
  141GLN     CD 1898   1.095   2.927   3.628  0.4129 -0.5212  0.4205
  141GLN    OE1 1899   1.192   2.958   3.561  0.1438  0.3486  0.4291
  141GLN    NE2 1900   0.989   2.861   3.579  0.2422  0.1857 -0.1694
  141GLN   HE21 1901   1.004   2.817   3.490  0.8452  0.7139 -0.3416
  141GLN   HE22 1902   0.918   2.824   3.640 -1.1054 -1.4105 -2.5581
  141GLN      C 1903   1.041   2.662   4.017 -0.1192  0.1973  0.1065
  141GLN      O 1904   1.051   2.707   4.130 -0.0573  0.4554 -0.0016
  142SER      N 1905   1.078   2.540   3.978  0.6475  0.5689 -0.3515
  142SER      H 1906   1.081   2.518   3.879 -0.9950  1.4814 -0.6238
  142SER     CA 1907   1.115   2.434   4.071  0.1174  0.1536 -0.6091
  142SER     HA 1908   1.046   2.451   4.154  1.5975  2.6583  0.2205
  142SER     CB 1909   1.083   2.308   3.992 -0.3005  0.0567 -0.2899
  142SER    HB1 1910   1.105   2.219   4.051  4.3175  0.0493 -1.6605
  142SER    HB2 1911   1.153   2.311   3.908 -0.4756  1.9869 -0.4130
  142SER     OG 1912   0.948   2.311   3.950 -0.4638  0.0751  0.2340
  142SER     HG 1913   0.933   2.227   3.907 -1.1585  0.5350 -0.4431
  142SER      C 1914   1.261   2.441   4.113 -0.0260 -0.9846  0.1145
  142SER      O 1915   1.303   2.421   4.226  0.6514  0.2482  0.0967
  143TYR      N 1916   1.346   2.481   4.018  0.0151 -0.6249  0.3008
  143TYR      H 1917   1.297   2.509   3.935  0.5041 -0.8651 -0.0699
  143TYR     CA 1918   1.490   2.473   4.015  0.0407 -0.1682  0.1488
  143TYR     HA 1919   1.525   2.444   4.115  0.3970 -0.9559 -0.1925
  143TYR     CB 1920   1.529   2.359   3.921 -0.0802  0.5818 -0.8231
  143TYR    HB1 1921   1.636   2.339   3.926 -0.0319  0.8892 -0.6194
  143TYR    HB2 1922   1.501   2.387   3.819 -2.5433  0.7160 -0.1869
  143TYR     CG 1923   1.451   2.231   3.941  0.0988  0.5189 -0.5227
  143TYR    CD1 1924   1.366   2.173   3.846 -0.6686  0.1987  0.3413
  143TYR    HD1 1925   1.363   2.218   3.748  1.8259 -2.8173 -1.2962
  143TYR    CE1 1926   1.290   2.063   3.887 -0.8442  0.1066 -0.2291
  143TYR    HE1 1927   1.217   2.020   3.819 -1.1758  0.7172 -0.2653
  143TYR     CZ 1928   1.312   1.996   4.009  0.1140  0.2884 -0.2998
  143TYR     OH 1929   1.229   1.894   4.043  0.1355  0.3733  0.0101
  143TYR     HH 1930   1.165   1.874   3.973 -0.8779 -0.8775  1.2274
  143TYR    CE2 1931   1.405   2.056   4.096  0.1122  0.4897 -0.4354
  143TYR    HE2 1932   1.412   2.014   4.196 -4.0579  0.5887  0.0915
  143TYR    CD2 1933   1.483   2.166   4.061  0.4159  0.1578 -0.8010
  143TYR    HD2 1934   1.559   2.201   4.130 -0.2144  0.3197 -0.1755
  143TYR      C 1935   1.551   2.605   3.969 -0.0704 -0.2088 -0.1155
  143TYR      O 1936   1.485   2.688   3.908 -0.0829 -0.4735 -0.4677
  144GLY      N 1937   1.679   2.631   3.997 -0.1469 -0.3890  0.4161
  144GLY      H 1938   1.722   2.567   4.062 -2.6021 -1.7390  0.8483
  144GLY     CA 1939   1.752   2.749   3.955  0.0280 -0.5963  0.1388
  144GLY    HA1 1940   1.841   2.751   4.018  0.1732 -1.0046 -0.0490
  144GLY    HA2 1941   1.692   2.837   3.977 -1.0106 -1.2188 -0.1128
  144GLY      C 1942   1.796   2.754   3.809 -0.1669 -0.0028  0.0963
  144GLY      O 1943   1.831   2.647   3.759 -0.3956  0.2396 -0.5876
  145GLN      N 1944   1.797   2.867   3.739 -0.1120  0.0894  0.2460
  145GLN      H 1945   1.767   2.952   3.785 -2.8231  0.5854 -2.1283
  145GLN     CA 1946   1.809   2.881   3.596 -0.2610  0.2128  0.2443
  145GLN     HA 1947   1.757   2.974   3.573  0.7139  0.9588  0.9664
  145GLN     CB 1948   1.955   2.902   3.556 -0.1711 -0.2659  0.3225
  145GLN    HB1 1949   2.011   2.842   3.629 -1.8148 -3.1599 -0.6501
  145GLN    HB2 1950   1.978   2.864   3.457  1.1771 -0.2456  0.6061
  145GLN     CG 1951   1.996   3.047   3.580  0.3520 -0.4123  0.3327
  145GLN    HG1 1952   1.932   3.120   3.532 -0.0729 -1.1301 -0.2092
  145GLN    HG2 1953   1.977   3.056   3.687 -2.0736 -2.5696  0.1804
  145GLN     CD 1954   2.145   3.077   3.571  0.2800 -0.1933 -0.1191
  145GLN    OE1 1955   2.225   3.017   3.500  0.3204 -0.0470 -0.1981
  145GLN    NE2 1956   2.199   3.157   3.664  0.1290  0.1014 -0.2816
  145GLN   HE21 1957   2.136   3.202   3.729 -0.0903  0.7079 -0.9060
  145GLN   HE22 1958   2.298   3.157   3.679  0.1912 -0.0866 -0.6745
  145GLN      C 1959   1.735   2.778   3.512 -0.1240  0.0027  0.3823
  145GLN      O 1960   1.793   2.713   3.425 -0.2101 -0.1563  0.4439
  146GLN      N 1961   1.608   2.753   3.546 -0.3003  0.3380 -0.0282
  146GLN      H 1962   1.580   2.786   3.637 -0.7520 -0.8995  0.2957
  146GLN     CA 1963   1.521   2.660   3.478 -0.0604  0.0918  0.0021
  146GLN     HA 1964   1.580   2.569   3.469  0.5828  0.2905  1.7346
  146GLN     CB 1965   1.403   2.636   3.571  0.4254 -0.2435  0.5455
  146GLN    HB1 1966   1.369   2.735   3.602 -1.3081  0.3683 -2.7949
  146GLN    HB2 1967   1.439   2.588   3.662  1.9928  1.1654  0.7051
  146GLN     CG 1968   1.287   2.558   3.510  0.1769  0.3877  0.1919
  146GLN    HG1 1969   1.325   2.470   3.458 -1.3584  0.4506 -1.1182
  146GLN    HG2 1970   1.233   2.606   3.429  0.1019 -0.4117 -0.2464
  146GLN     CD 1971   1.179   2.532   3.615 -0.1741  0.9999 -0.0151
  146GLN    OE1 1972   1.198   2.538   3.736 -0.0536 -0.4120  0.0473
  146GLN    NE2 1973   1.060   2.490   3.570  0.4280 -0.9874  0.1339
  146GLN   HE21 1974   0.977   2.482   3.627 -1.3138  0.7334 -2.0230
  146GLN   HE22 1975   1.046   2.491   3.470  3.1590  2.0405 -0.3927
  146GLN      C 1976   1.476   2.708   3.341 -0.4555 -0.1777  0.0356
  146GLN      O 1977   1.468   2.830   3.327  0.0324 -0.1629 -0.1236
  147GLN      N 1978   1.450   2.614   3.251  0.0492 -0.4130  0.1335
  147GLN      H 1979   1.479   2.518   3.264 -1.9691 -1.4393 -2.1072
  147GLN     CA 1980   1.401   2.635   3.116 -0.3722  0.0179  0.3493
  147GLN     HA 1981   1.387   2.738   3.085  0.2888  0.0836  0.2493
  147GLN     CB 1982   1.509   2.582   3.022 -0.6187  0.2482 -0.0626
  147GLN    HB1 1983   1.530   2.481   3.057 -2.1661 -0.7560 -1.8283
  147GLN    HB2 1984   1.461   2.583   2.924 -1.3237 -0.3745  0.2584
  147GLN     CG 1985   1.630   2.674   3.014 -0.2673 -0.2564 -0.6160
  147GLN    HG1 1986   1.590   2.775   3.002  2.5618  1.1595  0.8871
  147GLN    HG2 1987   1.679   2.661   3.110  0.4822 -1.5863 -1.1473
  147GLN     CD 1988   1.736   2.639   2.910 -0.0307  0.0253 -0.4696
  147GLN    OE1 1989   1.737   2.526   2.862  0.0338 -0.0289 -0.3421
  147GLN    NE2 1990   1.824   2.731   2.869  0.7247 -0.4692 -0.0043
  147GLN   HE21 1991   1.800   2.827   2.890  0.3120 -0.9673  2.1410
  147GLN   HE22 1992   1.869   2.708   2.782  2.8563 -2.5120  1.5155
  147GLN      C 1993   1.266   2.568   3.091 -0.3981  0.2103 -0.0254
  147GLN      O 1994   1.243   2.456   3.134  0.4355  0.1200  0.2107
  148SER      N 1995   1.184   2.635   3.010 -0.1519  0.3704 -0.1475
  148SER      H 1996   1.210   2.727   2.980  1.1312  0.3276  0.7873
  148SER     CA 1997   1.053   2.585   2.973  0.1198 -0.6048  0.1809
  148SER     HA 1998   1.005   2.539   3.060 -2.4091  3.3298  1.1440
  148SER     CB 1999   0.967   2.699   2.920 -0.3294 -0.5170  1.0663
  148SER    HB1 2000   0.889   2.659   2.855 -0.5764  0.4353  0.7657
  148SER    HB2 2001   1.031   2.760   2.856 -0.7516 -1.2105 -0.0406
  148SER     OG 2002   0.915   2.769   3.030 -0.8089  0.5160  0.2030
  148SER     HG 2003   0.853   2.832   2.993 -1.2545 -1.1390 -1.9933
  148SER      C 2004   1.080   2.488   2.859  0.9671 -0.0800 -0.0659
  148SER      O 2005   1.137   2.524   2.756 -0.3376  0.7099 -0.5339
  149TYR      N 2006   1.053   2.360   2.883 -0.4034  0.1314 -0.3809
  149TYR      H 2007   0.996   2.338   2.963 -2.8971  0.4990 -1.9329
  149TYR     CA 2008   1.091   2.240   2.811 -0.1028 -0.0322  0.0499
  149TYR     HA 2009   1.077   2.250   2.704 -3.2297 -0.9993  0.2808
  149TYR     CB 2010   1.228   2.187   2.852 -0.3082 -0.0475  0.7312
  149TYR    HB1 2011   1.233   2.193   2.961  1.3420  0.9453  0.6367
  149TYR    HB2 2012   1.304   2.257   2.818 -0.4761 -0.7594 -1.2647
  149TYR     CG 2013   1.244   2.043   2.810 -0.1245  0.1894 -0.0212
  149TYR    CD1 2014   1.259   2.015   2.673 -0.2226 -0.1805  0.0421
  149TYR    HD1 2015   1.272   2.099   2.606 -0.1749 -1.1497 -1.1988
  149TYR    CE1 2016   1.256   1.885   2.622  0.3851 -0.0618 -0.2977
  149TYR    HE1 2017   1.265   1.866   2.516 -1.6903  1.4397 -0.8003
  149TYR     CZ 2018   1.249   1.777   2.711 -0.2414  0.1051 -0.1448
  149TYR     OH 2019   1.277   1.648   2.677  0.0944 -0.0284  0.6182
  149TYR     HH 2020   1.258   1.574   2.737 -0.5546 -1.3929 -1.1815
  149TYR    CE2 2021   1.209   1.803   2.844  0.3178  0.4837 -0.0492
  149TYR    HE2 2022   1.182   1.719   2.906 -1.2615  1.8438  1.2191
  149TYR    CD2 2023   1.210   1.935   2.892  0.3260  0.3358  0.3585
  149TYR    HD2 2024   1.169   1.949   2.991 -1.8100 -2.5589  0.0407
  149TYR      C 2025   0.981   2.138   2.838  0.4779 -0.5180  0.6131
  149TYR      O 2026   0.950   2.111   2.954 -0.3631 -0.2287  0.4623
  150ASN      N 2027   0.942   2.065   2.733 -0.2483  0.9006 -0.1242
  150ASN      H 2028   0.970   2.085   2.638 -0.8572  0.8436 -0.3214
  150ASN     CA 2029   0.850   1.955   2.751  0.2083  0.3808 -0.9525
  150ASN     HA 2030   0.844   1.914   2.852  2.4808 -1.7776 -1.6081
  150ASN     CB 2031   0.711   2.014   2.728  0.1313  0.5481 -0.0721
  150ASN    HB1 2032   0.708   2.040   2.623  1.1493 -1.0026 -0.5119
  150ASN    HB2 2033   0.709   2.100   2.796  0.3722 -1.0456  2.0534
  150ASN     CG 2034   0.606   1.916   2.780 -0.0979  0.6679 -0.3046
  150ASN    OD1 2035   0.543   1.846   2.702 -0.1351 -0.0868  0.3903
  150ASN    ND2 2036   0.575   1.907   2.910  0.2414  0.0880 -0.2593
  150ASN   HD21 2037   0.487   1.862   2.931  0.2643  0.5411  0.8423
  150ASN   HD22 2038   0.599   1.985   2.970 -1.3962  1.2533 -1.0364
  150ASN      C 2039   0.882   1.835   2.663 -0.0318 -0.0048 -0.5198
  150ASN      O 2040   0.936   1.861   2.556 -0.4400  0.4141 -0.6253
  151PRO      N 2041   0.858   1.709   2.702  0.3926 -0.0421 -0.3689
  151PRO     CD 2042   0.809   1.661   2.829  0.4193 -0.0849 -0.3749
  151PRO    HD1 2043   0.854   1.709   2.915  0.6087  1.7641 -1.4603
  151PRO    HD2 2044   0.700   1.667   2.839  0.1192 -2.2473 -1.6004
  151PRO     CG 2045   0.829   1.510   2.840 -0.4038 -0.2132 -0.5556
  151PRO    HG1 2046   0.750   1.466   2.901 -0.9658  2.4703  0.7771
  151PRO    HG2 2047   0.928   1.479   2.874 -0.5578 -0.7452 -0.5890
  151PRO     CB 2048   0.836   1.474   2.691 -0.1263 -0.3197 -0.5175
  151PRO    HB1 2049   0.734   1.455   2.659 -1.8396  1.7705  3.0188
  151PRO    HB2 2050   0.911   1.397   2.672  1.1689  0.5577  0.7849
  151PRO     CA 2051   0.879   1.597   2.613 -0.0903 -0.1918 -0.2985
  151PRO     HA 2052   0.987   1.588   2.604 -0.1556 -0.4123 -0.9131
  151PRO      C 2053   0.800   1.607   2.483 -0.4278 -0.5084 -0.1189
  151PRO      O 2054   0.695   1.672   2.479  0.0093  0.1864 -0.4848
  152PRO      N 2055   0.845   1.541   2.377  0.0798  0.2101 -0.3582
  152PRO     CD 2056   0.983   1.499   2.362  0.0134 -0.1062 -0.1036
  152PRO    HD1 2057   0.996   1.426   2.442 -1.0435 -3.4079 -2.7166
  152PRO    HD2 2058   1.054   1.579   2.385  1.4268 -1.3185 -0.0572
  152PRO     CG 2059   0.993   1.445   2.220 -0.0173 -0.2343 -0.0571
  152PRO    HG1 2060   1.090   1.481   2.183 -0.8265  0.7662 -1.2935
  152PRO    HG2 2061   1.000   1.337   2.208  1.2281  0.0391 -2.4029
  152PRO     CB 2062   0.871   1.490   2.140  0.2789  0.1739 -0.2841
  152PRO    HB1 2063   0.900   1.570   2.072  0.3722 -0.6354 -1.2066
  152PRO    HB2 2064   0.826   1.413   2.078 -0.3235  2.2179 -2.5106
  152PRO     CA 2065   0.775   1.532   2.251  0.0202 -0.4155 -0.2836
  152PRO     HA 2066   0.739   1.633   2.231  1.2649 -0.1013 -0.9858
  152PRO      C 2067   0.651   1.442   2.253 -0.0998 -0.2531 -0.3712
  152PRO      O 2068   0.635   1.361   2.343  0.3957 -0.1193 -0.1587
  153GLN      N 2069   0.568   1.457   2.149  0.0322  0.0879 -0.4325
  153GLN      H 2070   0.597   1.509   2.068  0.1105  0.2577 -0.2961
  153GLN     CA 2071   0.435   1.399   2.147 -0.1258  0.4425 -0.2467
  153GLN     HA 2072   0.419   1.351   2.243 -0.4526 -0.8929 -0.9522
  153GLN     CB 2073   0.332   1.511   2.139 -0.2131  0.3664 -0.1818
  153GLN    HB1 2074   0.236   1.468   2.108 -0.5015 -0.2716  1.4773
  153GLN    HB2 2075   0.369   1.578   2.061  0.4462  1.0773  0.7260
  153GLN     CG 2076   0.319   1.596   2.265 -0.4679 -0.1018  0.1119
  153GLN    HG1 2077   0.419   1.620   2.303  0.0598 -1.0346 -0.6269
  153GLN    HG2 2078   0.261   1.528   2.328 -2.7330  1.2963 -0.3806
  153GLN     CD 2079   0.244   1.723   2.230 -0.3651 -0.0983 -0.0960
  153GLN    OE1 2080   0.195   1.744   2.119 -0.2438  0.5058 -0.0363
  153GLN    NE2 2081   0.239   1.815   2.326  0.2379 -0.4466  0.2705
  153GLN   HE21 2082   0.179   1.894   2.309  0.0866 -0.5296  0.4202
  153GLN   HE22 2083   0.275   1.804   2.420 -0.2699  0.6157  0.5997
  153GLN      C 2084   0.421   1.296   2.036  0.2214  0.0017  0.1171
  153GLN      O 2085   0.508   1.285   1.950  0.1602  0.1260  0.0401
  154GLY      N 2086   0.316   1.213   2.040 -0.0474  0.2877 -0.7885
  154GLY      H 2087   0.260   1.209   2.124  0.0059 -1.1939 -0.8118
  154GLY     CA 2088   0.262   1.128   1.937 -0.0589 -0.0633 -0.4935
  154GLY    HA1 2089   0.173   1.083   1.982  1.1535 -1.6876  0.4022
  154GLY    HA2 2090   0.232   1.192   1.854  0.2519  0.2001 -0.4047
  154GLY      C 2091   0.344   1.009   1.891 -0.1754 -0.3204 -0.0422
  154GLY      O 2092   0.454   0.988   1.943 -0.5439 -0.5391  0.6515
  155TYR      N 2093   0.291   0.932   1.795 -0.5924  0.1859 -0.2222
  155TYR      H 2094   0.195   0.956   1.778 -0.6151  0.8167  0.6812
  155TYR     CA 2095   0.347   0.807   1.749 -0.3988  0.0290  0.4214
  155TYR     HA 2096   0.448   0.785   1.785 -0.8770 -2.6624  0.3546
  155TYR     CB 2097   0.258   0.700   1.812  0.2349 -0.2678  0.8237
  155TYR    HB1 2098   0.164   0.710   1.758  1.1119  0.8811 -0.5804
  155TYR    HB2 2099   0.302   0.602   1.793  1.1399  0.5491 -1.8757
  155TYR     CG 2100   0.240   0.725   1.960  0.0499  0.1380  0.7331
  155TYR    CD1 2101   0.350   0.697   2.041  0.4659  0.3904  0.2666
  155TYR    HD1 2102   0.446   0.661   2.009  1.1392  0.7225  1.8088
  155TYR    CE1 2103   0.336   0.721   2.179  0.4893  0.6278  0.2265
  155TYR    HE1 2104   0.419   0.704   2.245  1.1712  0.6179 -0.6037
  155TYR     CZ 2105   0.229   0.800   2.225 -0.0382 -0.0343  0.1408
  155TYR     OH 2106   0.235   0.856   2.349  0.2257  0.0558  0.0880
  155TYR     HH 2107   0.159   0.911   2.369 -0.4187 -0.6158 -0.4708
  155TYR    CE2 2108   0.122   0.826   2.138  0.0884  0.6213  0.1770
  155TYR    HE2 2109   0.033   0.873   2.178  0.1681 -0.9182  2.3276
  155TYR    CD2 2110   0.118   0.774   2.008 -0.0226  0.4330  0.2540
  155TYR    HD2 2111   0.027   0.790   1.951 -0.0243  1.8438  0.5999
  155TYR      C 2112   0.340   0.791   1.598  0.4161 -0.1299  0.3957
  155TYR      O 2113   0.234   0.813   1.540  0.3889  0.8606  0.8093
  156GLY      N 2114   0.441   0.724   1.540  0.1274 -0.5845  0.4096
  156GLY      H 2115   0.530   0.726   1.587 -0.5264  0.6379  1.6992
  156GLY     CA 2116   0.423   0.666   1.409 -0.3137 -0.1222  0.2622
  156GLY    HA1 2117   0.364   0.739   1.353 -0.7240 -0.8182 -0.2326
  156GLY    HA2 2118   0.518   0.656   1.357 -0.0389 -0.7864  0.8801
  156GLY      C 2119   0.343   0.537   1.393 -0.0947 -0.2568  0.2544
  156GLY      O 2120   0.283   0.482   1.486 -0.3962  0.1307  0.2900
  157GLN      N 2121   0.324   0.498   1.267 -0.3660  0.2030  0.1527
  157GLN      H 2122   0.388   0.536   1.198 -0.4699 -0.7370 -0.4784
  157GLN     CA 2123   0.244   0.385   1.226 -0.0305  0.0024  0.0451
  157GLN     HA 2124   0.144   0.404   1.266 -0.1612  0.9758 -0.7065
  157GLN     CB 2125   0.218   0.372   1.077 -0.1338  0.1130  0.0531
  157GLN    HB1 2126   0.131   0.306   1.072 -0.1313  0.1010  0.1751
  157GLN    HB2 2127   0.307   0.324   1.036 -0.9244 -1.8071  0.4427
  157GLN     CG 2128   0.193   0.498   0.994  0.1308 -0.0814 -0.3264
  157GLN    HG1 2129   0.282   0.559   1.007 -1.2136  1.8299  0.3301
  157GLN    HG2 2130   0.185   0.458   0.893 -2.2915  0.7559 -0.5231
  157GLN     CD 2131   0.069   0.575   1.038  0.4007  0.2980 -0.2250
  157GLN    OE1 2132   8.627   0.533   1.021  0.4192  0.2737 -0.2911
  157GLN    NE2 2133   0.094   0.680   1.115  0.3003 -0.2273  0.5301
  157GLN   HE21 2134   0.189   0.714   1.123  0.6054 -0.2455 -2.2841
  157GLN   HE22 2135   0.019   0.734   1.156 -0.6697 -0.0291 -1.4086
  157GLN      C 2136   0.301   0.252   1.274 -0.1360 -0.0568  0.0054
  157GLN      O 2137   0.422   0.237   1.287 -0.2604 -0.9783  0.1665
  158GLN      N 2138   0.215   0.158   1.314 -0.0113 -0.3488 -0.4027
  158GLN      H 2139   0.117   0.179   1.300  0.5921  1.7244 -1.9928
  158GLN     CA 2140   0.246   0.033   1.382 -0.2428  0.0195  0.3946
  158GLN     HA 2141   0.353   0.021   1.370  0.0951  1.3927  1.6972
  158GLN     CB 2142   0.220   0.054   1.531  0.3115 -0.3560  0.5451
  158GLN    HB1 2143   0.227   8.636   1.592  1.2872  0.1472  1.2051
  158GLN    HB2 2144   0.115   0.077   1.549  0.2381 -1.5316  1.7323
  158GLN     CG 2145   0.301   0.157   1.609  0.1634  0.5422 -0.4710
  158GLN    HG1 2146   0.307   0.255   1.561 -1.4924  1.4766  1.0857
  158GLN    HG2 2147   0.405   0.127   1.622  0.2705  1.8832  2.3913
  158GLN     CD 2148   0.250   0.188   1.749  0.1671 -0.6692 -0.1973
  158GLN    OE1 2149   0.156   0.131   1.803 -0.0814 -0.4125 -0.3561
  158GLN    NE2 2150   0.306   0.295   1.805 -0.4136 -0.3837 -0.1562
  158GLN   HE21 2151   0.391   0.335   1.768 -1.1882  1.3205 -0.1806
  158GLN   HE22 2152   0.266   0.327   1.892 -0.6303  3.3598 -1.4540
  158GLN      C 2153   0.180   8.583   1.320  0.3266  0.1483 -0.4724
  158GLN      O 2154   0.069   8.587   1.268  0.3770  0.3870 -0.5644
  159ASN      N 2155   0.254   8.473   1.334 -0.0656 -0.0792 -0.1854
  159ASN      H 2156   0.350   8.469   1.364 -0.1483 -0.7354  0.0041
  159ASN     CA 2157   0.212   8.342   1.287 -0.1481  0.1161 -0.6643
  159ASN     HA 2158   0.178   8.356   1.184 -2.5451  1.7656  0.2485
  159ASN     CB 2159   0.342   8.263   1.285 -0.0423  0.2835 -0.4066
  159ASN    HB1 2160   0.368   8.240   1.389  0.0040  0.2061 -0.4350
  159ASN    HB2 2161   0.432   8.307   1.244  2.7290 -4.8558 -0.7028
  159ASN     CG 2162   0.343   8.127   1.216 -0.2878  0.0118  0.1173
  159ASN    OD1 2163   0.250   8.091   1.144 -0.4939  0.4296  0.1701
  159ASN    ND2 2164   0.451   8.050   1.229 -0.5120 -0.2894  0.2209
  159ASN   HD21 2165   0.446   7.963   1.179 -0.0939  0.3895 -1.0503
  159ASN   HD22 2166   0.530   8.083   1.283 -0.5399  0.7692 -0.3421
  159ASN      C 2167   0.105   8.278   1.375 -0.0146  0.2882 -0.3767
  159ASN      O 2168   0.112   8.284   1.498 -0.0804  0.5328 -0.3829
  160GLN      N 2169   0.009   8.209   1.314 -0.2973  0.5323 -0.2100
  160GLN      H 2170   0.018   8.204   1.213 -1.1993 -2.7186 -0.2377
  160GLN     CA 2171   8.583   8.118   1.368  0.2880  0.0233 -0.0025
  160GLN     HA 2172   8.584   8.130   1.477  2.9468  0.8787 -0.0646
  160GLN     CB 2173   8.441   8.159   1.330  0.5253  0.7593 -0.1184
  160GLN    HB1 2174   8.418   8.139   1.225 -0.2183 -1.3092  0.3857
  160GLN    HB2 2175   8.439   8.267   1.335 -2.7373  0.8271 -0.6948
  160GLN     CG 2176   8.328   8.106   1.418  0.4592  0.9691 -0.0797
  160GLN    HG1 2177   8.343   8.129   1.524  1.6993  1.7402 -0.4016
  160GLN    HG2 2178   8.330   7.998   1.410 -2.4534  0.8798 -0.9378
  160GLN     CD 2179   8.192   8.143   1.359  0.3600 -0.1336 -0.5710
  160GLN    OE1 2180   8.163   8.233   1.280  0.1086  0.1413 -0.1713
  160GLN    NE2 2181   8.090   8.079   1.416  0.2494  0.9369  0.4795
  160GLN   HE21 2182   8.103   8.003   1.482 -0.0868  0.7437  0.3277
  160GLN   HE22 2183   7.996   8.104   1.390  0.1092 -1.0701 -1.1564
  160GLN      C 2184   8.622   7.978   1.322  0.3409  0.0040  0.1053
  160GLN      O 2185   8.628   7.953   1.202  0.1681  0.4138  0.0100
  161TYR      N 2186   8.639   7.888   1.420  0.5860  0.1019  0.1544
  161TYR      H 2187   8.629   7.926   1.512  1.4663  1.0967 -0.1413
  161TYR     CA 2188   0.019   7.754   1.399  0.0737  0.0037 -0.5215
  161TYR     HA 2189   0.060   7.750   1.297 -1.0257  1.1424 -1.0315
  161TYR     CB 2190   0.128   7.712   1.497 -0.1190  0.1004 -0.2648
  161TYR    HB1 2191   0.085   7.733   1.595  2.9251  0.5023  1.1028
  161TYR    HB2 2192   0.157   7.607   1.486  0.4887  0.4054 -1.8869
  161TYR     CG 2193   0.266   7.772   1.499 -0.1419  0.1403  0.2433
  161TYR    CD1 2194   0.287   7.911   1.489  0.6772  0.0152  0.1655
  161TYR    HD1 2195   0.203   7.978   1.483 -1.1538 -1.9812  1.8577
  161TYR    CE1 2196   0.414   7.961   1.517  0.6296  0.0043  0.3995
  161TYR    HE1 2197   0.436   8.067   1.523  0.5105 -0.0154  1.4265
  161TYR     CZ 2198   0.530   7.882   1.532  0.5873 -0.1546 -0.1209
  161TYR     OH 2199   0.651   7.943   1.544  0.6128 -0.2974  0.3740
  161TYR     HH 2200   0.643   8.039   1.548  2.4702 -0.1605  1.9130
  161TYR    CE2 2201   0.506   7.743   1.543 -0.6519  0.0611  0.1146
  161TYR    HE2 2202   0.588   7.688   1.587  1.6758  2.2918 -1.1275
  161TYR    CD2 2203   0.378   7.691   1.522 -0.4949 -0.3657  0.1932
  161TYR    HD2 2204   0.371   7.584   1.525  1.8225 -0.6918 -2.2625
  161TYR      C 2205   8.582   7.648   1.390 -0.0752  0.1399 -0.3428
  161TYR      O 2206   8.469   7.682   1.422  0.0124  0.3728 -0.2836
  162ASN      N 2207   8.620   7.528   1.345 -0.2744 -0.0259 -0.0686
  162ASN      H 2208   0.044   7.524   1.315 -0.4042  1.6463 -0.7984
  162ASN     CA 2209   8.547   7.405   1.369 -0.4255  0.0994  0.1106
  162ASN     HA 2210   8.460   7.415   1.304 -1.2320  1.9429  1.3659
  162ASN     CB 2211   8.638   7.291   1.326  0.0537  0.3699  0.3875
  162ASN    HB1 2212   0.053   7.288   1.391  0.6614  0.7882 -0.3968
  162ASN    HB2 2213   0.002   7.314   1.226 -0.2904  1.4585  0.5015
  162ASN     CG 2214   8.565   7.158   1.308  0.6447  0.0310  0.4585
  162ASN    OD1 2215   8.442   7.153   1.314  0.6344  0.2829  0.5012
  162ASN    ND2 2216   8.630   7.044   1.286  0.2413 -0.2011  0.4531
  162ASN   HD21 2217   8.575   6.961   1.272 -0.7060  0.1668  1.7263
  162ASN   HD22 2218   0.057   7.038   1.305  0.3332 -0.5694 -0.1250
  162ASN      C 2219   8.507   7.387   1.515 -0.3040  0.1026  0.1451
  162ASN      O 2220   8.572   7.447   1.601  0.1222  0.0220 -0.1194
  163SER      N 2221   8.400   7.311   1.540 -0.1331 -0.1565  0.0819
  163SER      H 2222   8.345   7.285   1.461 -0.4158  0.6322  0.0095
  163SER     CA 2223   8.354   7.277   1.673  0.0449 -0.0127  0.1813
  163SER     HA 2224   8.386   7.345   1.752 -1.3999 -0.4847  1.2234
  163SER     CB 2225   8.202   7.273   1.674  0.0320  0.3328 -0.2741
  163SER    HB1 2226   8.169   7.253   1.776  1.0602 -0.6441 -0.1163
  163SER    HB2 2227   8.163   7.205   1.598  0.0616  1.8750 -1.7250
  163SER     OG 2228   8.155   7.402   1.642 -0.1345  0.3108 -0.1232
  163SER     HG 2229   8.168   7.410   1.547 -2.8910  2.4116 -0.4831
  163SER      C 2230   8.410   7.147   1.728  0.3128 -0.0906 -0.2766
  163SER    OC1 2231   8.383   7.043   1.664  0.3533 -0.1639 -0.1745
  163SER    OC2 2232   8.460   7.153   1.842 -0.1557  0.0840 -0.0789
    1MET      N 2233   2.653   2.206   2.382 -0.1026  0.0666  0.2071
    1MET     H1 2234   2.573   2.175   2.435  0.0258  1.0787  1.0168
    1MET     H2 2235   2.707   2.137   2.332  2.4935  1.7134  0.5384
    1MET     H3 2236   2.606   2.270   2.319 -0.1562  2.8217  2.8579
    1MET     CA 2237   2.740   2.283   2.472 -0.1886  0.2725  0.1142
    1MET     HA 2238   2.683   2.369   2.510  0.1226  0.1721  0.8141
    1MET     CB 2239   2.783   2.198   2.591  0.4473 -0.0501 -0.3446
    1MET    HB1 2240   2.823   2.106   2.550 -3.0794 -1.3790 -1.1238
    1MET    HB2 2241   2.698   2.176   2.655  0.6288 -0.7042 -0.3246
    1MET     CG 2242   2.877   2.279   2.681  0.2623 -0.2162 -0.0016
    1MET    HG1 2243   2.816   2.359   2.722 -1.4545  0.1535 -2.9930
    1MET    HG2 2244   2.957   2.321   2.621 -1.7577 -0.6572 -3.2589
    1MET     SD 2245   2.943   2.181   2.819 -0.1848 -0.3447  0.1253
    1MET     CE 2246   2.793   2.129   2.905 -0.7621  0.1543 -0.5660
    1MET    HE1 2247   2.725   2.215   2.907  1.2485  1.8336 -0.2639
    1MET    HE2 2248   2.828   2.108   3.006 -3.9861  0.8019  0.8277
    1MET    HE3 2249   2.756   2.040   2.855 -0.6898 -0.7526  0.9457
    1MET      C 2250   2.861   2.315   2.386  0.0005  0.1652  0.3373
    1MET      O 2251   2.940   2.226   2.355 -0.0469  0.0647  0.5053
    2ALA      N 2252   2.884   2.444   2.358  0.3502  0.0324  0.0053
    2ALA      H 2253   2.824   2.516   2.395 -0.1981  0.3826 -1.5132
    2ALA     CA 2254   3.009   2.488   2.300  0.1985 -0.0911 -0.4233
    2ALA     HA 2255   3.049   2.407   2.239 -0.1924  0.4483 -1.4210
    2ALA     CB 2256   2.985   2.604   2.205 -0.2740 -0.1436 -0.3723
    2ALA    HB1 2257   2.920   2.584   2.119 -0.7904  0.3690 -0.1045
    2ALA    HB2 2258   3.075   2.649   2.161 -1.2704  2.0551 -0.3218
    2ALA    HB3 2259   2.938   2.684   2.262  0.3521  0.2929 -0.4474
    2ALA      C 2260   3.122   2.505   2.401 -0.1822 -0.1340  0.0140
    2ALA      O 2261   3.098   2.518   2.521 -0.0923 -0.0887  0.0269
    3SER      N 2262   3.245   2.507   2.350 -0.0551  0.1209  0.3317
    3SER      H 2263   3.252   2.485   2.252 -0.4381 -0.4435  0.4315
    3SER     CA 2264   3.365   2.550   2.420  0.3103 -0.3912  0.0270
    3SER     HA 2265   3.348   2.619   2.503 -0.7857 -0.9052  0.2568
    3SER     CB 2266   3.430   2.424   2.476  0.6358 -0.2398 -0.0095
    3SER    HB1 2267   3.455   2.359   2.392 -0.2019  0.0497 -0.4880
    3SER    HB2 2268   3.361   2.363   2.534  1.1274  0.1773  1.0392
    3SER     OG 2269   3.543   2.459   2.552  0.5639  0.3922 -0.1839
    3SER     HG 2270   3.561   2.384   2.610  1.5849 -0.7177 -1.8670
    3SER      C 2271   3.468   2.611   2.326 -0.3354  0.1659 -0.3284
    3SER      O 2272   3.473   2.574   2.209 -0.2741  0.0134 -0.2765
    4ASN      N 2273   3.570   2.684   2.373 -0.0720 -0.6147  0.3274
    4ASN      H 2274   3.579   2.704   2.472  2.1728 -1.0111  0.2457
    4ASN     CA 2275   3.682   2.735   2.297 -0.4365  0.3836  0.4379
    4ASN     HA 2276   3.654   2.710   2.194 -1.2562 -1.3586  1.0370
    4ASN     CB 2277   3.681   2.886   2.314  0.5999  0.4972 -0.4096
    4ASN    HB1 2278   3.694   2.901   2.421 -2.3669  0.0796  0.0936
    4ASN    HB2 2279   3.580   2.924   2.298  0.3387 -0.0992 -0.2006
    4ASN     CG 2280   3.780   2.967   2.232  0.5949  0.7109 -0.2055
    4ASN    OD1 2281   3.865   3.040   2.283  0.6015  0.1838  0.5407
    4ASN    ND2 2282   3.781   2.958   2.099  0.2734 -0.0493 -0.1577
    4ASN   HD21 2283   3.721   2.889   2.056 -0.5237  0.1626  0.6019
    4ASN   HD22 2284   3.866   2.992   2.056  0.5194 -0.9365 -0.3965
    4ASN      C 2285   3.810   2.661   2.335 -0.8497 -0.4523  0.2355
    4ASN      O 2286   3.912   2.690   2.274 -0.8106  0.3058  0.6448
    5ASP      N 2287   3.810   2.568   2.431 -0.5268 -1.1010 -0.3908
    5ASP      H 2288   3.723   2.544   2.477  0.3556 -2.1823  0.7840
    5ASP     CA 2289   3.913   2.467   2.444  0.2480 -0.2208  0.3479
    5ASP     HA 2290   4.008   2.522   2.443 -0.4660  1.4296 -4.8489
    5ASP     CB 2291   3.890   2.393   2.576  0.4829 -0.0941  0.4609
    5ASP    HB1 2292   3.884   2.459   2.663 -0.9721 -0.9681  1.0555
    5ASP    HB2 2293   3.796   2.338   2.569  0.1167  0.6336 -0.5937
    5ASP     CG 2294   4.010   2.303   2.600  0.5600  0.0307  0.5420
    5ASP    OD1 2295   3.981   2.185   2.628 -0.7445  0.0956 -0.4888
    5ASP    OD2 2296   4.119   2.363   2.617  0.2069  0.7733  0.2224
    5ASP      C 2297   3.926   2.369   2.329 -0.3477 -0.1086  0.1834
    5ASP      O 2298   3.827   2.307   2.291  0.1237 -0.6400 -0.2066
    6TYR      N 2299   4.049   2.354   2.280 -0.3941  0.2308 -0.0406
    6TYR      H 2300   4.128   2.413   2.302  1.2272 -1.3864 -1.1705
    6TYR     CA 2301   4.074   2.258   2.174 -0.3278  0.4554 -0.2291
    6TYR     HA 2302   3.994   2.190   2.145  1.2553 -1.0797 -1.2211
    6TYR     CB 2303   4.112   2.322   2.040  0.4903 -0.6375 -0.5379
    6TYR    HB1 2304   4.163   2.252   1.975  0.0252 -0.2156 -1.3701
    6TYR    HB2 2305   4.173   2.408   2.068 -1.7156  0.4893  1.1827
    6TYR     CG 2306   3.990   2.388   1.980  0.3662 -0.2473  0.1293
    6TYR    CD1 2307   3.905   2.318   1.893 -0.0533  0.4510 -0.0366
    6TYR    HD1 2308   3.938   2.218   1.868 -0.8689 -0.2732  1.6190
    6TYR    CE1 2309   3.787   2.380   1.852 -0.2830  0.0653  0.0289
    6TYR    HE1 2310   3.720   2.336   1.780  0.8633  1.7053 -2.1995
    6TYR     CZ 2311   3.750   2.506   1.904  0.3163  0.3618 -0.2354
    6TYR     OH 2312   3.629   2.563   1.876  0.4431  0.5808 -0.3359
    6TYR     HH 2313   3.617   2.648   1.918 -1.1584 -0.4949  1.5914
    6TYR    CE2 2314   3.833   2.572   1.997 -0.0947  0.0705  0.3493
    6TYR    HE2 2315   3.804   2.667   2.040  0.8602  1.6151 -2.1988
    6TYR    CD2 2316   3.959   2.517   2.024 -0.3233 -0.4751  0.3320
    6TYR    HD2 2317   4.022   2.555   2.103 -0.6508 -0.3813  0.5534
    6TYR      C 2318   4.184   2.162   2.216 -0.5473  0.3057  0.0001
    6TYR      O 2319   4.273   2.198   2.293 -0.7197 -0.2692  0.4782
    7THR      N 2320   4.189   2.038   2.166 -0.3211 -0.1217  1.0479
    7THR      H 2321   4.118   2.015   2.098  1.0306  0.7256 -0.7394
    7THR     CA 2322   4.266   1.924   2.211  0.3737  0.1390  0.5346
    7THR     HA 2323   4.330   1.963   2.289  1.8207  0.3780 -0.7231
    7THR     CB 2324   4.170   1.824   2.274  0.1776  0.2316  0.3827
    7THR     HB 2325   4.234   1.749   2.320 -0.5608 -0.0509  0.9705
    7THR    CG2 2326   4.075   1.863   2.387 -0.3934  0.0083 -0.0135
    7THR   HG21 2327   3.983   1.893   2.336  0.3015 -0.3716 -1.5504
    7THR   HG22 2328   4.059   1.774   2.447 -3.1657 -0.5133 -1.3776
    7THR   HG23 2329   4.117   1.939   2.453 -1.5812  0.6032  0.0772
    7THR    OG1 2330   4.084   1.771   2.175  0.0926  0.1822  0.4821
    7THR    HG1 2331   4.034   1.699   2.213 -0.1347 -0.4241 -0.9142
    7THR      C 2332   4.354   1.857   2.107  0.0575  0.2960  0.1624
    7THR      O 2333   4.426   1.762   2.140  0.3421  0.4037 -0.1332
    8GLN      N 2334   4.360   1.903   1.982 -0.0437  0.1027  0.0848
    8GLN      H 2335   4.314   1.993   1.972  1.5101  0.8833 -0.3881
    8GLN     CA 2336   4.443   1.855   1.873 -0.0801  0.3302 -0.0448
    8GLN     HA 2337   4.542   1.831   1.912  0.7525  3.9588  0.5183
    8GLN     CB 2338   4.376   1.734   1.811 -0.2084  0.5738 -0.3832
    8GLN    HB1 2339   4.374   1.656   1.887 -1.7843  0.2809 -0.6863
    8GLN    HB2 2340   4.272   1.762   1.795 -0.9165 -1.2128  0.7724
    8GLN     CG 2341   4.436   1.673   1.684  0.1192 -0.0087  0.0483
    8GLN    HG1 2342   4.540   1.642   1.697  0.4231  0.6435 -0.7609
    8GLN    HG2 2343   4.433   1.756   1.614  1.0418 -0.5512 -0.6583
    8GLN     CD 2344   4.350   1.558   1.634 -0.1810  0.2882 -0.1225
    8GLN    OE1 2345   4.298   1.479   1.713  0.2654  0.1280  0.0163
    8GLN    NE2 2346   4.339   1.542   1.502 -0.4516  0.1030 -0.0783
    8GLN   HE21 2347   4.398   1.603   1.448  0.8691 -0.3003  0.8561
    8GLN   HE22 2348   4.302   1.456   1.464 -2.5211  0.9931 -0.2256
    8GLN      C 2349   4.462   1.968   1.773 -0.0430  0.0363 -0.3710
    8GLN      O 2350   4.359   2.022   1.735  0.0520 -0.0634 -0.7771
    9GLN      N 2351   4.586   1.993   1.727  0.0007 -0.3902 -0.4886
    9GLN      H 2352   4.656   1.943   1.780  0.4867  2.5772  2.0081
    9GLN     CA 2353   4.617   2.078   1.614 -0.2565 -0.0016 -0.2705
    9GLN     HA 2354   4.535   2.149   1.601  0.8230  1.1810 -0.8606
    9GLN     CB 2355   4.739   2.166   1.640 -0.1140 -0.2975  0.0844
    9GLN    HB1 2356   4.765   2.219   1.548  1.3209  0.9609  1.1552
    9GLN    HB2 2357   4.826   2.103   1.656 -0.0554 -0.3240 -0.3049
    9GLN     CG 2358   4.714   2.258   1.759  0.2019 -0.2747  0.1333
    9GLN    HG1 2359   4.694   2.205   1.852  1.5220 -0.4824  0.3206
    9GLN    HG2 2360   4.625   2.317   1.738  0.7972  1.1168  1.3176
    9GLN     CD 2361   4.831   2.347   1.800 -0.0410  0.1750 -0.1352
    9GLN    OE1 2362   4.835   2.465   1.767  0.0234  0.1310 -0.2828
    9GLN    NE2 2363   4.928   2.288   1.871  0.0104  0.3886 -0.0267
    9GLN   HE21 2364   4.904   2.197   1.908  2.4787  0.4958  2.0592
    9GLN   HE22 2365   5.006   2.347   1.894 -1.0598  2.1377 -0.6440
    9GLN      C 2366   4.630   1.989   1.491 -0.0509 -0.1396 -0.1501
    9GLN      O 2367   4.650   1.869   1.500 -0.0517 -0.1561 -0.3806
   10ALA      N 2368   4.612   2.054   1.376  0.8202  0.3198 -0.0419
   10ALA      H 2369   4.597   2.154   1.371  0.7107  0.2867 -0.4549
   10ALA     CA 2370   4.604   1.979   1.252  0.0745  0.3060  0.0086
   10ALA     HA 2371   4.680   1.902   1.258 -0.6072 -0.4843 -1.3000
   10ALA     CB 2372   4.462   1.925   1.233  0.1094  0.1191  0.2779
   10ALA    HB1 2373   4.432   1.875   1.325  2.2713 -3.1547 -0.6177
   10ALA    HB2 2374   4.462   1.857   1.148  0.3189  0.6006 -0.1110
   10ALA    HB3 2375   4.388   2.002   1.210 -0.8384 -0.3980  1.4679
   10ALA      C 2376   4.645   2.069   1.136  0.2578  0.3600  0.1155
   10ALA      O 2377   4.670   2.188   1.150 -0.0471  0.3845  0.4628
   11THR      N 2378   4.663   1.999   1.024  0.1783  0.3784  0.0916
   11THR      H 2379   4.675   1.899   1.036  2.1912  0.7370  1.4448
   11THR     CA 2380   4.679   2.044   0.887 -0.4703 -0.4647 -0.2752
   11THR     HA 2381   4.771   2.102   0.884 -1.6662  1.4699 -2.5659
   11THR     CB 2382   4.669   1.927   0.790 -0.1372 -0.3516 -0.4458
   11THR     HB 2383   4.566   1.892   0.781  0.2800 -1.7201 -0.1047
   11THR    CG2 2384   4.721   1.967   0.652 -0.1213 -0.5032 -0.4835
   11THR   HG21 2385   4.805   2.036   0.658 -0.3467 -0.3389  1.1023
   11THR   HG22 2386   4.642   2.023   0.603 -0.3583 -1.0950 -0.7918
   11THR   HG23 2387   4.742   1.878   0.592  0.1241 -2.0474  1.7576
   11THR    OG1 2388   4.757   1.826   0.834  0.0682 -0.1186 -0.3193
   11THR    HG1 2389   4.717   1.741   0.814 -0.9617 -0.0404  1.2692
   11THR      C 2390   4.570   2.142   0.847  0.0092  0.3131  0.2923
   11THR      O 2391   4.455   2.118   0.883 -0.0167 -0.3414 -0.2226
   12GLN      N 2392   4.605   2.249   0.775  0.5125 -0.0429  0.0098
   12GLN      H 2393   4.702   2.255   0.746  0.3400 -2.1046 -1.2205
   12GLN     CA 2394   4.517   2.359   0.742  0.3312 -0.0920  0.3314
   12GLN     HA 2395   4.419   2.328   0.779  0.7989 -1.7273  0.3024
   12GLN     CB 2396   4.531   2.483   0.829 -0.3218  0.1151  0.1460
   12GLN    HB1 2397   4.629   2.524   0.804 -0.3567  0.2795  0.2719
   12GLN    HB2 2398   4.458   2.559   0.801  0.5189  0.9368  0.1447
   12GLN     CG 2399   4.517   2.458   0.979 -0.2122 -0.1275  0.1147
   12GLN    HG1 2400   4.418   2.423   1.006 -0.7097  1.3726  0.3152
   12GLN    HG2 2401   4.584   2.377   1.008 -0.8107 -0.7763 -0.2629
   12GLN     CD 2402   4.552   2.581   1.060 -0.1429 -0.4226  0.5350
   12GLN    OE1 2403   4.464   2.655   1.102 -0.1731 -0.1192 -0.0547
   12GLN    NE2 2404   4.682   2.614   1.066 -0.0328 -0.7055 -0.2751
   12GLN   HE21 2405   4.756   2.561   1.023  0.5489  0.8186 -1.2222
   12GLN   HE22 2406   4.703   2.709   1.089  2.1142 -0.4236 -2.9279
   12GLN      C 2407   4.515   2.390   0.593  0.4094 -0.7595  0.1848
   12GLN      O 2408   4.613   2.402   0.520  0.2852 -0.4244  0.0712
   13SER      N 2409   4.395   2.431   0.551  0.5869 -0.5251 -0.0961
   13SER      H 2410   4.321   2.453   0.616  0.2073 -2.8088  0.3257
   13SER     CA 2411   4.385   2.485   0.417  0.0734 -0.3625  0.0052
   13SER     HA 2412   4.462   2.445   0.351 -0.5044  0.4945 -1.2333
   13SER     CB 2413   4.253   2.449   0.349 -0.1389  0.3066  0.0561
   13SER    HB1 2414   4.229   2.521   0.270  1.4177  0.1670 -0.5835
   13SER    HB2 2415   4.170   2.451   0.418  0.4498 -0.3650  0.7892
   13SER     OG 2416   4.268   2.327   0.280 -0.3877  0.5431 -0.4208
   13SER     HG 2417   4.180   2.292   0.264 -1.1074  0.2497  3.3327
   13SER      C 2418   4.409   2.636   0.416 -0.1263 -0.3303 -0.0983
   13SER      O 2419   4.405   2.703   0.519  0.5023  0.0479 -0.3136
   14TYR      N 2420   4.460   2.696   0.308  0.1683 -0.2192  0.1002
   14TYR      H 2421   4.456   2.643   0.222 -2.8406  0.9103 -0.5862
   14TYR     CA 2422   4.490   2.837   0.295 -0.0882 -0.1538  0.2017
   14TYR     HA 2423   4.540   2.866   0.387 -1.2857  2.5213  0.0988
   14TYR     CB 2424   4.588   2.851   0.178 -0.0448  0.4185  0.3025
   14TYR    HB1 2425   4.540   2.832   0.082 -0.4897  1.8956  0.2088
   14TYR    HB2 2426   4.659   2.768   0.179 -0.7383 -0.3570 -2.7534
   14TYR     CG 2427   4.677   2.972   0.182  0.4826  0.0344  0.2233
   14TYR    CD1 2428   4.659   3.077   0.091 -0.0453 -0.5379 -0.3442
   14TYR    HD1 2429   4.571   3.085   0.030 -1.1607 -0.8996  1.1729
   14TYR    CE1 2430   4.754   3.180   0.086 -0.5576 -0.0209  0.3598
   14TYR    HE1 2431   4.752   3.257   0.010 -0.5911 -1.0734 -0.7273
   14TYR     CZ 2432   4.868   3.172   0.170 -0.3016  0.0890  0.0246
   14TYR     OH 2433   4.969   3.263   0.162 -0.5455  0.3389 -0.2908
   14TYR     HH 2434   5.048   3.243   0.213 -0.1658 -1.4517 -1.4792
   14TYR    CE2 2435   4.885   3.067   0.261 -0.1212 -0.1575 -0.2932
   14TYR    HE2 2436   4.958   3.076   0.340 -2.2516  1.6292  1.6070
   14TYR    CD2 2437   4.789   2.964   0.266  0.4246 -0.6490  0.2383
   14TYR    HD2 2438   4.802   2.884   0.337 -0.7904 -0.9242  0.1637
   14TYR      C 2439   4.369   2.930   0.298  0.2105  0.2655 -0.5182
   14TYR      O 2440   4.260   2.884   0.266  0.0521  0.4452 -0.2363
   15GLY      N 2441   4.385   3.059   0.328 -0.1795  0.1831  0.0457
   15GLY      H 2442   4.478   3.092   0.347  0.0227 -0.7003  0.6367
   15GLY     CA 2443   4.273   3.148   0.355 -0.1860  0.0961  0.3054
   15GLY    HA1 2444   4.186   3.128   0.292 -1.7938 -3.5992  3.2652
   15GLY    HA2 2445   4.313   3.249   0.350 -0.2383  0.1505  0.9723
   15GLY      C 2446   4.227   3.129   0.499 -0.2484 -0.7916  0.1745
   15GLY      O 2447   4.305   3.075   0.577  0.4670 -0.3057 -0.1993
   16ALA      N 2448   4.109   3.177   0.537 -0.1391 -0.1931 -0.2170
   16ALA      H 2449   4.051   3.226   0.471 -2.2799  0.0723  1.7080
   16ALA     CA 2450   4.055   3.177   0.672 -0.1315  0.3687 -0.2117
   16ALA     HA 2451   4.144   3.195   0.732  0.2215 -1.1964 -0.2239
   16ALA     CB 2452   3.949   3.283   0.698 -0.9475 -0.4503 -0.1155
   16ALA    HB1 2453   3.917   3.270   0.801 -0.2636 -1.4274 -0.0135
   16ALA    HB2 2454   3.867   3.255   0.633 -0.1829 -2.2983 -0.3290
   16ALA    HB3 2455   3.992   3.380   0.670 -0.3124 -0.1005  1.9316
   16ALA      C 2456   4.009   3.039   0.717 -0.3445  0.3902 -0.3679
   16ALA      O 2457   3.890   3.015   0.738 -0.3365  0.6867  0.0255
   17TYR      N 2458   4.099   2.941   0.728 -0.0861  0.6565 -0.1138
   17TYR      H 2459   4.191   2.946   0.688 -0.5438  1.3959 -1.1144
   17TYR     CA 2460   4.060   2.808   0.769  0.1300  0.7156  0.2838
   17TYR     HA 2461   3.966   2.771   0.727  0.6585 -2.1579  1.3474
   17TYR     CB 2462   4.169   2.713   0.722 -0.2868  0.5694 -0.3906
   17TYR    HB1 2463   4.266   2.735   0.767 -0.3109  0.3069 -0.2092
   17TYR    HB2 2464   4.188   2.738   0.617  1.0599  0.6694 -0.1360
   17TYR     CG 2465   4.130   2.569   0.744 -0.2984  0.6367  0.0274
   17TYR    CD1 2466   4.169   2.491   0.854 -0.3648  0.0561 -0.3565
   17TYR    HD1 2467   4.230   2.532   0.933 -0.9406  0.2696 -0.0211
   17TYR    CE1 2468   4.125   2.358   0.857  0.3280 -0.1783 -0.4937
   17TYR    HE1 2469   4.153   2.298   0.942 -1.5039 -0.9417 -0.3879
   17TYR     CZ 2470   4.050   2.299   0.753  0.2709 -0.2753 -0.3968
   17TYR     OH 2471   3.991   2.177   0.768 -0.0297 -0.1232 -0.3360
   17TYR     HH 2472   3.921   2.160   0.705 -1.4105  0.2501  1.0196
   17TYR    CE2 2473   4.008   2.380   0.646 -0.5020 -0.1985 -0.0448
   17TYR    HE2 2474   3.935   2.346   0.575 -0.6011  1.9782 -1.0702
   17TYR    CD2 2475   4.044   2.515   0.647 -0.2265 -0.2724  0.4533
   17TYR    HD2 2476   4.015   2.578   0.565  1.3333 -0.4658 -0.2907
   17TYR      C 2477   4.036   2.789   0.919  0.0420 -0.3072  0.1448
   17TYR      O 2478   3.950   2.705   0.945 -0.3263 -0.0733 -0.3099
   18PRO      N 2479   4.094   2.863   1.014  0.4068 -0.3369 -0.0506
   18PRO     CD 2480   4.196   2.965   1.003 -0.0747  0.1864  0.2913
   18PRO    HD1 2481   4.291   2.924   0.970 -1.1588 -3.7333  1.5163
   18PRO    HD2 2482   4.168   3.049   0.939 -0.8118  0.1906  0.6022
   18PRO     CG 2483   4.230   3.018   1.142  0.3626 -0.2902  0.3700
   18PRO    HG1 2484   4.161   3.100   1.160 -0.2571 -0.3424 -1.5246
   18PRO    HG2 2485   4.332   3.051   1.163 -0.6463  1.8827  2.3944
   18PRO     CB 2486   4.184   2.898   1.224 -0.0411 -0.0809  0.4578
   18PRO    HB1 2487   4.267   2.826   1.231  0.1353  0.0301 -0.3651
   18PRO    HB2 2488   4.164   2.938   1.323 -1.2000  1.8219 -0.4829
   18PRO     CA 2489   4.061   2.842   1.153 -0.0814  0.6003 -0.0160
   18PRO     HA 2490   4.057   2.735   1.176 -1.4238  0.7923  0.7241
   18PRO      C 2491   3.929   2.901   1.201 -0.3663 -0.1213  0.1020
   18PRO      O 2492   3.872   2.980   1.127 -0.4115 -0.0676  0.1935
   19THR      N 2493   3.895   2.866   1.326 -0.5248 -0.5962 -0.0724
   19THR      H 2494   3.965   2.809   1.370  1.2066  0.6857 -0.9979
   19THR     CA 2495   3.798   2.937   1.407  0.1319 -0.2443  0.4116
   19THR     HA 2496   3.715   2.969   1.344  1.9515  0.0898 -1.9694
   19THR     CB 2497   3.756   2.849   1.525  0.0723 -0.4482  0.2406
   19THR     HB 2498   3.678   2.904   1.578  0.0642  1.1429 -1.3401
   19THR    CG2 2499   3.684   2.724   1.479 -0.3290 -0.1347  0.0141
   19THR   HG21 2500   3.661   2.650   1.556 -0.6673  0.0722  0.1175
   19THR   HG22 2501   3.741   2.681   1.396 -0.1624 -1.1703  0.6447
   19THR   HG23 2502   3.590   2.760   1.436 -1.1905  0.1641  2.0470
   19THR    OG1 2503   3.861   2.811   1.612  0.3158  0.0959  0.1926
   19THR    HG1 2504   3.895   2.877   1.673 -1.0993 -0.6768  1.8886
   19THR      C 2505   3.866   3.061   1.464  0.0312 -0.0445  0.0971
   19THR      O 2506   3.985   3.087   1.449 -0.0179  0.3051  0.3121
   20GLN      N 2507   3.783   3.147   1.524 -0.0388  0.3387 -0.5475
   20GLN      H 2508   3.685   3.125   1.518  0.3661 -1.9369  0.1422
   20GLN     CA 2509   3.822   3.271   1.588  0.2805 -0.1488  0.2193
   20GLN     HA 2510   3.930   3.274   1.598  0.3401 -1.9342  0.3711
   20GLN     CB 2511   3.767   3.393   1.514  0.5751  0.1833  0.5454
   20GLN    HB1 2512   3.764   3.476   1.584  1.2837  1.4380 -0.8372
   20GLN    HB2 2513   3.667   3.386   1.471 -0.0953  0.7039  1.9814
   20GLN     CG 2514   3.867   3.452   1.415  0.2517 -0.2707 -0.0630
   20GLN    HG1 2515   3.883   3.368   1.349  1.5774 -1.1368  1.2992
   20GLN    HG2 2516   3.960   3.467   1.470 -0.8007  0.5056  1.6044
   20GLN     CD 2517   3.826   3.583   1.348 -0.3059 -0.3594  0.1013
   20GLN    OE1 2518   3.715   3.633   1.361 -0.0712  0.1440  0.1878
   20GLN    NE2 2519   3.918   3.661   1.291 -0.2857 -0.4268  0.0408
   20GLN   HE21 2520   4.013   3.627   1.288  0.4182  1.4531 -0.8333
   20GLN   HE22 2521   3.903   3.759   1.275  1.2981  0.0500  1.2227
   20GLN      C 2522   3.777   3.273   1.733  0.3511 -0.0920  0.2405
   20GLN      O 2523   3.654   3.270   1.744  0.3802 -0.8415  0.4511
   21PRO      N 2524   3.855   3.268   1.841 -0.0738  0.4026  0.5743
   21PRO     CD 2525   3.814   3.309   1.974 -0.4658  0.5454  0.4124
   21PRO    HD1 2526   3.748   3.396   1.979 -1.9450 -0.3733 -1.6046
   21PRO    HD2 2527   3.755   3.228   2.018 -2.7668  1.6025 -0.5652
   21PRO     CG 2528   3.944   3.343   2.046 -0.0370  0.3711 -0.2728
   21PRO    HG1 2529   3.985   3.445   2.041  3.6369 -0.9739 -0.8129
   21PRO    HG2 2530   3.942   3.329   2.154  1.0945 -1.1189 -0.4163
   21PRO     CB 2531   4.044   3.245   1.986 -0.6068 -0.4527  0.1122
   21PRO    HB1 2532   4.148   3.275   2.001 -0.8713  0.6000 -0.0721
   21PRO    HB2 2533   4.031   3.150   2.038 -0.8005 -0.6622 -0.3046
   21PRO     CA 2534   3.994   3.229   1.842 -0.1842 -0.0274 -0.0826
   21PRO     HA 2535   4.058   3.297   1.785  1.4011 -0.4575  1.0924
   21PRO      C 2536   4.016   3.087   1.793 -0.2309 -0.0233 -0.1135
   21PRO      O 2537   3.923   3.007   1.788  0.2060 -0.5562  0.1538
   22GLY      N 2538   4.136   3.044   1.754 -0.0742  0.2981  0.0041
   22GLY      H 2539   4.216   3.101   1.777 -0.0383 -0.1091  0.8963
   22GLY     CA 2540   4.165   2.923   1.678 -0.1608  0.2702  0.0154
   22GLY    HA1 2541   4.097   2.840   1.697 -1.0445  1.3757  1.9839
   22GLY    HA2 2542   4.150   2.944   1.572 -1.7996 -1.6143 -0.1733
   22GLY      C 2543   4.310   2.878   1.684 -0.0156  0.6845 -0.2792
   22GLY      O 2544   4.376   2.923   1.777 -0.5602  0.1923  0.3563
   23GLN      N 2545   4.354   2.790   1.593 -0.0026  0.0864  0.2963
   23GLN      H 2546   4.292   2.753   1.523 -3.5026  0.6780  2.8190
   23GLN     CA 2547   4.493   2.749   1.584 -0.0734  0.0247 -0.6300
   23GLN     HA 2548   4.518   2.708   1.682  2.0613  0.6012 -0.9044
   23GLN     CB 2549   4.495   2.624   1.496 -0.3171 -0.5195  0.1251
   23GLN    HB1 2550   4.417   2.554   1.528  0.6172 -1.2007  0.9543
   23GLN    HB2 2551   4.484   2.646   1.390  1.1817  0.9720  0.2470
   23GLN     CG 2552   4.623   2.543   1.511 -0.1311 -0.1749  0.4256
   23GLN    HG1 2553   4.701   2.618   1.501 -1.3965  1.4598  2.1562
   23GLN    HG2 2554   4.633   2.510   1.615  2.5156  0.7151  0.5328
   23GLN     CD 2555   4.616   2.425   1.415  0.4412 -0.2400  0.4588
   23GLN    OE1 2556   4.519   2.350   1.403  0.2687  0.0442  0.0581
   23GLN    NE2 2557   4.713   2.401   1.328 -0.1845  0.5582 -0.4783
   23GLN   HE21 2558   4.689   2.351   1.243  1.1472 -0.5359 -0.2452
   23GLN   HE22 2559   4.795   2.459   1.337 -1.9375  2.9786  0.8255
   23GLN      C 2560   4.585   2.863   1.544 -0.1654  0.2456 -0.2190
   23GLN      O 2561   4.545   2.952   1.470 -0.7371 -0.4400 -0.7394
   24GLY      N 2562   4.713   2.860   1.581 -0.1142  0.1997 -0.3998
   24GLY      H 2563   4.736   2.786   1.647  0.3219 -0.3150 -1.1146
   24GLY     CA 2564   4.814   2.959   1.548  0.0048  0.1128 -0.3027
   24GLY    HA1 2565   4.904   2.938   1.605 -0.1805  2.0191  0.7692
   24GLY    HA2 2566   4.783   3.059   1.580 -0.0289  0.1870 -0.5623
   24GLY      C 2567   4.858   2.969   1.402  0.0190  0.4515 -0.2766
   24GLY      O 2568   4.806   2.890   1.324  0.0302 -0.5183  0.6655
   25TYR      N 2569   4.954   3.058   1.377  0.3036  0.3054  0.2650
   25TYR      H 2570   4.996   3.110   1.453 -0.2571 -1.6341  1.9964
   25TYR     CA 2571   4.983   3.102   1.242  0.0814 -0.2127  0.0479
   25TYR     HA 2572   4.903   3.061   1.179  1.0451 -0.8096 -0.8251
   25TYR     CB 2573   4.958   3.252   1.233 -0.1913 -0.2869 -0.4982
   25TYR    HB1 2574   5.012   3.304   1.312 -3.0619  1.3088  0.5656
   25TYR    HB2 2575   4.855   3.276   1.257 -0.1627  0.0847 -0.7440
   25TYR     CG 2576   4.968   3.314   1.096  0.1988  0.4306 -0.1502
   25TYR    CD1 2577   5.085   3.380   1.058  0.5604  0.0065  0.2233
   25TYR    HD1 2578   5.167   3.384   1.129  0.1488 -3.7049  1.1247
   25TYR    CE1 2579   5.093   3.430   0.927  0.0705 -0.1015  0.1512
   25TYR    HE1 2580   5.183   3.474   0.888 -0.1430  0.1562 -0.0497
   25TYR     CZ 2581   4.989   3.408   0.835  0.0319 -0.2500  0.2299
   25TYR     OH 2582   5.003   3.450   0.706  0.1026 -0.1995  0.2543
   25TYR     HH 2583   4.928   3.415   0.658 -0.3354  0.0120  0.7696
   25TYR    CE2 2584   4.874   3.336   0.874 -0.2345  0.3428  0.5526
   25TYR    HE2 2585   4.810   3.304   0.793  1.2121  1.8221 -1.2849
   25TYR    CD2 2586   4.859   3.302   1.008 -0.1864 -0.2340  0.4140
   25TYR    HD2 2587   4.767   3.256   1.042  0.1439 -2.0683 -1.0047
   25TYR      C 2588   5.113   3.048   1.184 -0.0065 -0.3737  0.0003
   25TYR      O 2589   5.209   3.026   1.258  0.1346 -0.2448 -0.1426
   26SER      N 2590   5.114   3.036   1.051  0.0202 -0.9339  0.0481
   26SER      H 2591   5.035   3.076   1.003  0.9521  2.5881  1.1545
   26SER     CA 2592   5.227   2.985   0.975  0.4776  0.2036 -0.0624
   26SER     HA 2593   5.317   3.004   1.033 -0.4651 -0.2309  1.6239
   26SER     CB 2594   5.205   2.837   0.944 -0.5828  0.2499  0.4104
   26SER    HB1 2595   5.128   2.816   0.871  1.5485  0.3559 -2.0102
   26SER    HB2 2596   5.293   2.801   0.890 -1.5250 -1.3309 -0.1194
   26SER     OG 2597   5.175   2.763   1.061 -0.1280 -0.7581 -0.0953
   26SER     HG 2598   5.079   2.761   1.064 -0.1216 -0.0961  1.2826
   26SER      C 2599   5.239   3.066   0.847  0.1273  0.7250  0.2313
   26SER      O 2600   5.144   3.127   0.799  0.1155  0.4452 -0.1039
   27GLN      N 2601   5.359   3.068   0.790  0.1427 -0.1128  0.2248
   27GLN      H 2602   5.436   3.027   0.842 -0.7784 -2.1772  0.0873
   27GLN     CA 2603   5.402   3.123   0.663 -0.3426 -0.3007 -0.0207
   27GLN     HA 2604   5.313   3.174   0.626 -0.7763 -1.5439 -0.7607
   27GLN     CB 2605   5.505   3.233   0.684 -0.3017 -0.2937 -0.2508
   27GLN    HB1 2606   5.465   3.314   0.746 -2.2876 -0.2595 -1.4841
   27GLN    HB2 2607   5.593   3.195   0.735 -1.7859 -2.1353  1.1126
   27GLN     CG 2608   5.537   3.293   0.548 -0.0676  0.0761 -0.0363
   27GLN    HG1 2609   5.439   3.302   0.501  0.2440 -0.2778 -0.7875
   27GLN    HG2 2610   5.604   3.223   0.496  2.2551  0.2416  2.5176
   27GLN     CD 2611   5.605   3.429   0.552 -0.1731  0.1454 -0.4373
   27GLN    OE1 2612   5.726   3.445   0.537 -0.2040  0.2473 -0.5722
   27GLN    NE2 2613   5.528   3.534   0.580  0.2063  0.3858 -0.2788
   27GLN   HE21 2614   5.431   3.520   0.604 -0.1977  3.1623  0.0185
   27GLN   HE22 2615   5.574   3.623   0.587 -0.3303  0.8209 -1.8139
   27GLN      C 2616   5.422   3.028   0.545 -0.1557 -0.0936 -0.1567
   27GLN      O 2617   5.490   2.927   0.559  0.2582  0.2238  0.1573
   28GLN      N 2618   5.366   3.049   0.426  0.2602 -0.2278 -0.3759
   28GLN      H 2619   5.302   3.126   0.410 -2.7302 -2.7050 -1.2351
   28GLN     CA 2620   5.366   2.946   0.324  0.3910 -0.1474 -0.4581
   28GLN     HA 2621   5.405   2.853   0.363 -0.3583 -0.3381 -0.1372
   28GLN     CB 2622   5.226   2.899   0.284  0.4586 -0.0997 -0.7513
   28GLN    HB1 2623   5.222   2.812   0.219 -1.8651  1.4204 -2.8482
   28GLN    HB2 2624   5.170   2.978   0.233 -2.3784 -0.4785  1.5144
   28GLN     CG 2625   5.143   2.870   0.409  0.8635  0.3332 -0.3779
   28GLN    HG1 2626   5.156   2.944   0.487  0.4584 -1.1621  1.1565
   28GLN    HG2 2627   5.039   2.870   0.379  0.8349  1.5876 -0.3435
   28GLN     CD 2628   5.166   2.732   0.469 -0.8479 -0.0652 -0.5878
   28GLN    OE1 2629   5.239   2.651   0.412  0.0823 -0.0234  0.5059
   28GLN    NE2 2630   5.111   2.688   0.582  0.4639  0.1539  0.1637
   28GLN   HE21 2631   5.144   2.599   0.617 -1.7148  0.0173  2.1512
   28GLN   HE22 2632   5.035   2.734   0.631  1.5657  0.4234  1.7115
   28GLN      C 2633   5.432   3.009   0.203  0.2209  0.0224 -0.4634
   28GLN      O 2634   5.392   3.116   0.157  0.2183  0.1461 -0.1760
   29SER      N 2635   5.526   2.937   0.140  0.1713 -0.4196 -0.0310
   29SER      H 2636   5.547   2.842   0.165  0.7266  0.3805  3.0177
   29SER     CA 2637   5.631   3.000   0.063 -0.1972 -0.2594 -0.4056
   29SER     HA 2638   5.599   3.090   0.011 -2.1405 -0.7544 -0.1599
   29SER     CB 2639   5.742   3.048   0.155 -0.3814 -0.1623 -0.2340
   29SER    HB1 2640   5.827   3.088   0.099 -1.2163 -0.4816 -1.7789
   29SER    HB2 2641   5.792   2.975   0.218  2.9819 -1.1060 -3.6407
   29SER     OG 2642   5.693   3.144   0.247  0.0298 -0.3110  0.1430
   29SER     HG 2643   5.769   3.199   0.268 -0.4146  0.3409  0.0494
   29SER      C 2644   5.688   2.899   8.636  0.5538 -0.3169  0.0764
   29SER      O 2645   5.665   2.779   8.640  1.0689 -0.4113  0.1808
   30SER      N 2646   5.765   2.951   8.540  0.5337 -0.6810 -0.1375
   30SER      H 2647   5.786   3.050   8.545 -0.4384 -0.4546 -0.3602
   30SER     CA 2648   5.806   2.884   8.418  0.1049 -0.5031 -0.3860
   30SER     HA 2649   5.790   2.776   8.427  0.6612 -0.4974  1.0770
   30SER     CB 2650   5.729   2.932   8.296  0.3961  0.6589 -0.1289
   30SER    HB1 2651   5.748   3.037   8.277 -0.3527  0.5143 -1.9413
   30SER    HB2 2652   5.755   2.862   8.215 -0.4444 -1.2728  1.1876
   30SER     OG 2653   5.590   2.917   8.312  0.4306  0.3710 -0.0987
   30SER     HG 2654   5.553   2.997   8.349 -1.8395 -0.4864 -0.3411
   30SER      C 2655   5.954   2.913   8.397 -0.0039  0.1114 -0.3301
   30SER      O 2656   6.007   3.018   8.431  0.6774 -0.3144 -0.0462
   31GLN      N 2657   6.015   2.811   8.335 -0.1011 -0.0096 -0.2272
   31GLN      H 2658   5.953   2.736   8.309 -0.0025  0.2913 -1.3654
   31GLN     CA 2659   6.145   2.813   8.270  0.2310  0.1784  0.4312
   31GLN     HA 2660   6.215   2.878   8.322 -0.4141  0.4924  0.9275
   31GLN     CB 2661   6.190   2.668   8.285  0.3411  0.1715  0.0265
   31GLN    HB1 2662   6.276   2.652   8.220 -1.1201 -0.6730 -1.8221
   31GLN    HB2 2663   6.123   2.597   8.236  1.2718 -0.6339 -0.1208
   31GLN     CG 2664   6.220   2.609   8.422  0.1428  0.3670  0.1545
   31GLN    HG1 2665   6.150   2.643   8.499  1.4816  1.3675  0.9709
   31GLN    HG2 2666   6.201   2.502   8.421  0.8272  0.2456 -0.1514
   31GLN     CD 2667   6.361   2.644   8.466  0.4690 -0.2149 -0.4194
   31GLN    OE1 2668   6.423   2.741   8.423  0.2251 -0.1475 -0.6155
   31GLN    NE2 2669   6.409   2.554   8.552  0.1102  0.3764  0.4127
   31GLN   HE21 2670   6.499   2.568   8.597 -0.1719 -0.1448  1.1685
   31GLN   HE22 2671   6.350   2.484   8.595  2.6019 -0.9009  2.0564
   31GLN      C 2672   6.144   2.863   8.127  0.4197 -0.1924  0.2982
   31GLN      O 2673   6.035   2.878   8.071  0.4479 -0.0933  0.2698
   32PRO      N 2674   6.256   2.901   8.066  0.2057  0.1869  0.1296
   32PRO     CD 2675   6.385   2.923   8.129  0.2720 -0.4382  0.2253
   32PRO    HD1 2676   6.430   2.828   8.155  0.1363 -0.7096 -0.5096
   32PRO    HD2 2677   6.371   2.986   8.217  2.2504 -1.6869  1.5101
   32PRO     CG 2678   6.472   3.008   8.036 -0.1472 -0.5117 -0.2407
   32PRO    HG1 2679   6.451   3.113   8.055  1.7293  0.0751 -1.2408
   32PRO    HG2 2680   6.576   2.981   8.051 -0.2567 -1.3199 -0.8651
   32PRO     CB 2681   6.415   2.964   7.902 -0.7020  0.6232 -0.3821
   32PRO    HB1 2682   6.439   3.031   7.819  2.5719  2.0681  1.5240
   32PRO    HB2 2683   6.462   2.868   7.882  0.4368  1.1703 -0.3784
   32PRO     CA 2684   6.268   2.930   7.924 -0.4664 -0.1649 -0.0026
   32PRO     HA 2685   6.218   3.027   7.918  2.5889  1.6243  0.9631
   32PRO      C 2686   6.211   2.827   7.828 -0.1869 -0.1362 -0.1972
   32PRO      O 2687   6.228   2.707   7.848  0.4169 -0.0110  0.0580
   33TYR      N 2688   6.170   2.875   7.710 -0.2457  0.2393 -0.0266
   33TYR      H 2689   6.178   2.975   7.696  0.0954  0.2198  0.0195
   33TYR     CA 2690   6.127   2.792   7.599 -0.4919  0.1162  0.1611
   33TYR     HA 2691   6.138   2.685   7.618  1.6612  0.1503 -0.7018
   33TYR     CB 2692   5.977   2.817   7.589 -0.5488 -0.3080 -0.0710
   33TYR    HB1 2693   5.967   2.922   7.559 -0.4487 -0.1784  0.3396
   33TYR    HB2 2694   5.941   2.742   7.519 -2.6399  1.2470 -0.7937
   33TYR     CG 2695   5.899   2.806   7.718 -0.2179 -0.3428  0.1282
   33TYR    CD1 2696   5.848   2.918   7.785 -0.3209 -0.3413  0.0484
   33TYR    HD1 2697   5.875   3.019   7.758  0.9611 -0.8587 -0.6971
   33TYR    CE1 2698   5.767   2.900   7.897 -0.4498  0.0879  0.0269
   33TYR    HE1 2699   5.749   2.987   7.959  2.7144 -0.3541  1.8179
   33TYR     CZ 2700   5.721   2.772   7.932  0.5621 -0.1412  0.5463
   33TYR     OH 2701   5.639   2.754   8.040  0.1148  0.5581  0.3262
   33TYR     HH 2702   5.594   2.836   8.061 -2.6786 -0.5286 -0.9192
   33TYR    CE2 2703   5.778   2.659   7.869 -0.1116 -0.4604  0.4990
   33TYR    HE2 2704   5.751   2.566   7.916  0.5603  0.0807  2.0629
   33TYR    CD2 2705   5.867   2.678   7.762  0.1499 -0.2190  0.7550
   33TYR    HD2 2706   5.917   2.593   7.717  1.7879  1.6240 -1.1107
   33TYR      C 2707   6.202   2.838   7.476 -0.4583  0.2949  0.2485
   33TYR      O 2708   6.281   2.932   7.472  0.1007 -0.1809 -0.1509
   34GLY      N 2709   6.185   2.765   7.366  0.2918  0.0427  0.2954
   34GLY      H 2710   6.106   2.702   7.364 -0.9710  1.5981  0.0744
   34GLY     CA 2711   6.245   2.791   7.236 -0.3756  0.1739  0.0138
   34GLY    HA1 2712   6.250   2.695   7.183  0.1257 -0.5281  1.2885
   34GLY    HA2 2713   6.346   2.827   7.254 -0.8190  1.1748  0.5715
   34GLY      C 2714   6.186   2.900   7.148  0.1831  0.6594  0.2356
   34GLY      O 2715   6.112   2.981   7.204  0.3681  0.5426  0.6513
   35GLN      N 2716   6.210   2.901   7.016 -0.0254 -0.1001  0.1873
   35GLN      H 2717   6.294   2.857   6.982  1.5598  3.1446 -0.5141
   35GLN     CA 2718   6.154   3.000   6.927 -0.2567 -0.5616 -0.1859
   35GLN     HA 2719   6.148   3.092   6.986 -2.1659 -0.3936 -0.5776
   35GLN     CB 2720   6.252   3.017   6.811 -0.0039 -0.0173  0.1010
   35GLN    HB1 2721   6.276   2.917   6.774  0.1042  0.6229 -1.6356
   35GLN    HB2 2722   6.209   3.083   6.736 -1.3138  0.0771  0.8968
   35GLN     CG 2723   6.387   3.079   6.846  0.0083  0.2598 -0.4273
   35GLN    HG1 2724   6.434   3.044   6.938 -1.8127 -0.2278  0.3635
   35GLN    HG2 2725   6.363   3.184   6.864 -0.2776  0.0252  0.6165
   35GLN     CD 2726   6.484   3.068   6.730  0.1970 -0.5129 -0.2047
   35GLN    OE1 2727   6.455   3.020   6.620 -0.1771  0.0456 -0.3550
   35GLN    NE2 2728   6.609   3.106   6.757 -0.0019  0.0350 -0.0318
   35GLN   HE21 2729   6.635   3.121   6.853  1.6662 -1.3107 -0.2183
   35GLN   HE22 2730   6.677   3.123   6.683  1.5060  0.8443  1.4691
   35GLN      C 2731   6.009   2.970   6.891 -0.5095  0.1211  0.2317
   35GLN      O 2732   5.961   2.858   6.906  0.1101 -0.2176 -0.2558
   36GLN      N 2733   5.934   3.069   6.843 -0.0426  0.6540  0.5874
   36GLN      H 2734   5.984   3.156   6.829 -0.5062  0.8253 -0.0548
   36GLN     CA 2735   5.797   3.060   6.796  0.2817 -0.3345 -0.2089
   36GLN     HA 2736   5.753   3.160   6.796  2.5447  0.7213 -1.1177
   36GLN     CB 2737   5.795   3.023   6.648 -0.4187  0.2445 -0.3520
   36GLN    HB1 2738   5.877   3.076   6.599 -1.4219  0.7213 -1.5474
   36GLN    HB2 2739   5.702   3.056   6.602  0.4573  0.9320 -1.6795
   36GLN     CG 2740   5.818   2.879   6.603  0.8494  0.3933 -0.2326
   36GLN    HG1 2741   5.918   2.856   6.637  0.6229 -1.5626 -0.7684
   36GLN    HG2 2742   5.741   2.806   6.633  0.4204  0.0461 -2.0691
   36GLN     CD 2743   5.813   2.876   6.451 -0.0872 -0.1645 -0.2042
   36GLN    OE1 2744   5.916   2.866   6.384  0.2236 -0.0134  0.2416
   36GLN    NE2 2745   5.694   2.855   6.396  0.1941 -0.3859 -0.7339
   36GLN   HE21 2746   5.687   2.843   6.296  1.3690  0.2294 -0.9020
   36GLN   HE22 2747   5.608   2.870   6.447 -0.6938 -1.8234 -1.7089
   36GLN      C 2748   5.695   2.985   6.881 -0.0476  0.0783 -0.2404
   36GLN      O 2749   5.621   2.897   6.838  0.0989 -0.0590 -0.2142
   37SER      N 2750   5.692   3.030   7.006 -0.5014  0.1379 -0.2715
   37SER      H 2751   5.740   3.118   7.019  2.0024 -1.2883  0.9401
   37SER     CA 2752   5.632   2.962   7.119  0.5415  0.5976  0.5810
   37SER     HA 2753   5.565   2.883   7.083 -0.6736  1.3119  1.2005
   37SER     CB 2754   5.748   2.889   7.186  0.6851 -0.2030 -0.5143
   37SER    HB1 2755   5.832   2.950   7.219 -0.6217  1.9459 -0.9291
   37SER    HB2 2756   5.705   2.835   7.270 -1.3295  1.1418 -0.6037
   37SER     OG 2757   5.787   2.786   7.098 -0.1138 -0.7777 -0.2068
   37SER     HG 2758   5.823   2.832   7.022 -0.2171  0.6870  0.5888
   37SER      C 2759   5.557   3.056   7.213 -0.2060  0.5699  0.0190
   37SER      O 2760   5.608   3.164   7.241  0.2729  0.3774 -0.0925
   38TYR      N 2761   5.441   3.012   7.261 -0.0263 -0.0386 -0.0916
   38TYR      H 2762   5.411   2.919   7.236  0.6257 -0.4168  0.5273
   38TYR     CA 2763   5.339   3.100   7.316  0.1496  0.0760  0.0496
   38TYR     HA 2764   5.392   3.192   7.341  0.1225 -0.2594  1.3945
   38TYR     CB 2765   5.229   3.129   7.215 -0.3928 -0.2580  0.5378
   38TYR    HB1 2766   5.179   3.036   7.188 -0.0024 -0.1540 -0.6179
   38TYR    HB2 2767   5.162   3.203   7.260 -1.4459 -0.3861 -0.7532
   38TYR     CG 2768   5.297   3.185   7.092  0.2979 -0.5969  0.7647
   38TYR    CD1 2769   5.321   3.101   6.982 -0.1221  0.4076 -0.1132
   38TYR    HD1 2770   5.283   3.000   6.985 -0.3111  0.3350 -2.9491
   38TYR    CE1 2771   5.392   3.145   6.870 -0.1153 -0.0866 -0.3038
   38TYR    HE1 2772   5.415   3.079   6.787  0.7271  1.2528 -1.1643
   38TYR     CZ 2773   5.446   3.275   6.871  0.1599 -0.2022  0.2464
   38TYR     OH 2774   5.499   3.339   6.763 -0.4407 -0.4263 -0.1822
   38TYR     HH 2775   5.492   3.294   6.678  5.2866 -0.4252 -1.0182
   38TYR    CE2 2776   5.420   3.361   6.979  0.0806  0.3020 -0.1714
   38TYR    HE2 2777   5.456   3.462   6.979 -1.4815  0.9089 -1.3904
   38TYR    CD2 2778   5.344   3.316   7.088  0.0167 -0.5198 -0.5437
   38TYR    HD2 2779   5.317   3.385   7.167 -1.9887 -2.2764  0.3714
   38TYR      C 2780   5.274   3.052   7.445  0.1735  0.0193  0.0404
   38TYR      O 2781   5.222   2.940   7.452  0.0298  0.0971  0.2261
   39SER      N 2782   5.266   3.137   7.547  0.1031 -0.0630  0.1033
   39SER      H 2783   5.301   3.231   7.536  1.4409 -0.6455 -0.8426
   39SER     CA 2784   5.190   3.106   7.667  0.1108 -0.5107 -0.0043
   39SER     HA 2785   5.232   3.026   7.729  0.5743 -0.3604 -0.1193
   39SER     CB 2786   5.198   3.231   7.754 -0.1853 -0.3394 -0.2245
   39SER    HB1 2787   5.295   3.229   7.803 -0.2605 -0.3086 -0.0723
   39SER    HB2 2788   5.118   3.217   7.826 -0.6484  0.0440 -0.6512
   39SER     OG 2789   5.167   3.351   7.686  0.5551 -0.1631 -0.2541
   39SER     HG 2790   5.136   3.412   7.753 -0.3251 -1.1312  0.2374
   39SER      C 2791   5.045   3.079   7.629  0.1026 -0.1746 -0.2168
   39SER      O 2792   4.996   3.109   7.521 -0.4946  0.0147  0.0997
   40GLY      N 2793   4.973   3.005   7.713  0.0937 -0.1613 -0.2129
   40GLY      H 2794   5.005   3.002   7.809  2.2108 -0.3066 -0.8740
   40GLY     CA 2795   4.838   2.959   7.685 -0.0493  0.0568  0.1149
   40GLY    HA1 2796   4.817   2.890   7.767  2.2437 -0.7567  0.0988
   40GLY    HA2 2797   4.829   2.907   7.590  2.2920  1.2006 -0.8055
   40GLY      C 2798   4.736   3.072   7.682  0.8183  0.8311 -0.6754
   40GLY      O 2799   4.753   3.171   7.752  0.4484  0.1148  0.4421
   41TYR      N 2800   4.634   3.068   7.596  0.1605 -0.3719  0.1388
   41TYR      H 2801   4.620   2.976   7.556 -0.8358 -0.9542  1.7060
   41TYR     CA 2802   4.543   3.180   7.579  0.1115 -0.4168  0.1002
   41TYR     HA 2803   4.571   3.272   7.630 -2.4809  0.7904 -0.4921
   41TYR     CB 2804   4.513   3.203   7.431 -0.5134 -0.4316  0.2244
   41TYR    HB1 2805   4.449   3.124   7.392  0.2499 -0.6232 -0.6768
   41TYR    HB2 2806   4.605   3.194   7.373  0.0321  2.8992  0.3900
   41TYR     CG 2807   4.466   3.344   7.405  0.6881 -0.2162 -0.9124
   41TYR    CD1 2808   4.331   3.359   7.368  0.4302 -0.9424 -0.2951
   41TYR    HD1 2809   4.262   3.276   7.367 -0.5285 -0.1765  0.4913
   41TYR    CE1 2810   4.284   3.487   7.337  0.1776 -0.7354  0.8957
   41TYR    HE1 2811   4.183   3.499   7.300  0.5055  1.3851  0.5648
   41TYR     CZ 2812   4.366   3.600   7.354 -0.4639 -0.1482  0.1323
   41TYR     OH 2813   4.328   3.725   7.314  0.4741  0.2336  0.4097
   41TYR     HH 2814   4.239   3.726   7.279  1.1395 -0.3682 -1.3706
   41TYR    CE2 2815   4.498   3.581   7.399 -0.1964 -0.1627 -0.6456
   41TYR    HE2 2816   4.560   3.668   7.412  0.6493 -0.4190 -2.5907
   41TYR    CD2 2817   4.548   3.454   7.432 -0.1937  0.1290  0.5149
   41TYR    HD2 2818   4.650   3.448   7.465  0.3558  1.0239 -0.9138
   41TYR      C 2819   4.412   3.160   7.653 -0.3513  0.3423 -0.4966
   41TYR      O 2820   4.391   3.043   7.685  0.1390  0.4123  0.1208
   42SER      N 2821   4.317   3.253   7.664  0.0849  0.7289  0.0689
   42SER      H 2822   4.330   3.353   7.649 -0.2627  0.9045  0.8851
   42SER     CA 2823   4.188   3.213   7.717  0.1102  0.1912 -0.2747
   42SER     HA 2824   4.201   3.144   7.800 -1.2823 -1.6290 -1.4776
   42SER     CB 2825   4.125   3.336   7.781  0.0487  0.2456 -0.4383
   42SER    HB1 2826   4.192   3.383   7.854 -2.5706  2.0788  0.9580
   42SER    HB2 2827   4.038   3.296   7.832  0.7916  0.5199  1.0950
   42SER     OG 2828   4.091   3.438   7.689 -0.3578  0.0149 -0.5442
   42SER     HG 2829   4.063   3.511   7.744 -1.0446 -1.6806  1.5211
   42SER      C 2830   4.094   3.153   7.614  0.4261 -0.4225 -0.2116
   42SER      O 2831   4.093   3.181   7.494  0.2944 -0.5196 -0.2342
   43GLN      N 2832   4.004   3.066   7.660 -0.0198  0.3220  0.3442
   43GLN      H 2833   4.002   3.052   7.760  0.4674 -1.0735  0.1763
   43GLN     CA 2834   3.907   2.999   7.577  0.1858 -0.2950  0.5922
   43GLN     HA 2835   3.926   3.016   7.471 -0.9144  0.3468  0.4808
   43GLN     CB 2836   3.913   2.849   7.605  0.2411 -0.2884  0.6153
   43GLN    HB1 2837   3.862   2.797   7.524  1.7856 -2.3506  0.8835
   43GLN    HB2 2838   3.855   2.818   7.692  2.2446 -0.0214  2.1376
   43GLN     CG 2839   4.048   2.779   7.617  0.1809 -0.5807 -0.3428
   43GLN    HG1 2840   4.092   2.815   7.710 -0.9761  0.3160 -0.1135
   43GLN    HG2 2841   4.033   2.674   7.642 -0.0220 -0.1920  1.2872
   43GLN     CD 2842   4.131   2.802   7.492  0.2875 -0.3545 -0.2310
   43GLN    OE1 2843   4.086   2.779   7.379  0.3112 -0.5284 -0.2052
   43GLN    NE2 2844   4.258   2.844   7.500 -0.1224  0.8754  0.0025
   43GLN   HE21 2845   4.305   2.835   7.411  1.3425 -2.5316  0.9673
   43GLN   HE22 2846   4.314   2.851   7.583 -0.1452 -1.0742  0.2357
   43GLN      C 2847   3.779   3.079   7.596  0.2148  0.0055 -0.4157
   43GLN      O 2848   3.769   3.164   7.684 -0.9166 -0.3008 -0.2218
   44SER      N 2849   3.677   3.063   7.511 -0.1346  0.3059 -0.0584
   44SER      H 2850   3.700   3.010   7.428  2.3217  0.3397  0.5257
   44SER     CA 2851   3.541   3.110   7.526 -0.1435  0.1257  0.4291
   44SER     HA 2852   3.546   3.214   7.560  1.4312  0.5998 -1.1279
   44SER     CB 2853   3.465   3.112   7.394  0.0933 -0.5550  0.2777
   44SER    HB1 2854   3.465   3.014   7.347 -1.6907  0.7316 -2.7759
   44SER    HB2 2855   3.364   3.150   7.413  0.4714  0.7807 -0.2630
   44SER     OG 2856   3.528   3.206   7.310 -0.3795 -0.3198  0.1825
   44SER     HG 2857   3.479   3.288   7.315 -1.6912 -1.1751  3.3580
   44SER      C 2858   3.455   3.038   7.629 -0.3068 -0.0536  0.1685
   44SER      O 2859   3.367   3.099   7.690  0.7883  0.7440  0.9827
   45THR      N 2860   3.459   2.904   7.629 -0.4872 -0.0598 -0.3325
   45THR      H 2861   3.522   2.855   7.567 -0.1257  0.5317 -0.4464
   45THR     CA 2862   3.372   2.832   7.719  0.0883  0.1213  0.3738
   45THR     HA 2863   3.299   2.897   7.767 -0.3892  0.8771 -1.2967
   45THR     CB 2864   3.296   2.720   7.649 -0.0738  0.4495  0.0183
   45THR     HB 2865   3.224   2.667   7.712 -0.5149  0.0941 -0.7775
   45THR    CG2 2866   3.218   2.763   7.526  0.3489  0.7386 -0.1537
   45THR   HG21 2867   3.273   2.836   7.468  1.9695 -0.1720  0.1851
   45THR   HG22 2868   3.122   2.807   7.556  0.0460  0.3988 -0.6025
   45THR   HG23 2869   3.189   2.678   7.463  1.6187  0.2173 -0.0655
   45THR    OG1 2870   3.388   2.627   7.596 -0.0864  0.3228  0.2192
   45THR    HG1 2871   3.438   2.673   7.529  0.7451 -1.9245 -0.8246
   45THR      C 2872   3.457   2.777   7.833  0.0018  0.0177  0.3868
   45THR      O 2873   3.578   2.761   7.826 -0.0370  0.0259 -0.3549
   46ASP      N 2874   3.384   2.736   7.938 -0.6928 -0.2089 -0.1717
   46ASP      H 2875   3.286   2.729   7.918 -0.7921 -1.1270  0.5530
   46ASP     CA 2876   3.444   2.672   8.053 -0.1844  0.0381 -0.2930
   46ASP     HA 2877   3.531   2.724   8.091 -1.3940 -0.2566  3.2497
   46ASP     CB 2878   3.338   2.665   8.163  0.1729 -0.1744  0.0426
   46ASP    HB1 2879   3.292   2.764   8.172  0.1989 -0.2294  0.8351
   46ASP    HB2 2880   3.260   2.595   8.133 -0.0943 -0.6148  1.6791
   46ASP     CG 2881   3.389   2.634   8.302  0.4120 -0.3216 -0.0768
   46ASP    OD1 2882   3.500   2.676   8.341  0.4913 -0.6645  0.0717
   46ASP    OD2 2883   3.315   2.558   8.369  0.1448  0.1692  0.1849
   46ASP      C 2884   3.486   2.528   8.024  0.0596  0.1044 -0.2685
   46ASP      O 2885   3.434   2.462   7.935 -0.4291  0.4082 -0.2105
   47THR      N 2886   3.577   2.476   8.107 -0.2255  0.1160  0.0519
   47THR      H 2887   3.596   2.527   8.193  1.0961  1.4963 -1.0156
   47THR     CA 2888   3.655   2.356   8.087 -0.3577 -0.0562  0.5510
   47THR     HA 2889   3.717   2.361   7.998  0.2117  0.1728  0.9544
   47THR     CB 2890   3.748   2.345   8.208 -0.3015  0.1237  0.5234
   47THR     HB 2891   3.826   2.271   8.188  0.1965  0.7649  0.0180
   47THR    CG2 2892   3.839   2.466   8.229  0.2738 -0.1934 -0.0875
   47THR   HG21 2893   3.780   2.551   8.265  0.1383 -0.9146  1.4678
   47THR   HG22 2894   3.893   2.498   8.139 -1.1247  1.9676 -0.2445
   47THR   HG23 2895   3.917   2.433   8.296  0.2875 -0.7475 -0.3721
   47THR    OG1 2896   3.671   2.313   8.321 -0.8463 -0.6949 -0.0616
   47THR    HG1 2897   3.734   2.315   8.394 -4.0181  0.6971  2.9458
   47THR      C 2898   3.568   2.231   8.080  0.0400 -0.3259  0.4073
   47THR      O 2899   3.452   2.232   8.119  0.0411 -0.2614  0.4088
   48SER      N 2900   3.620   2.123   8.021  0.1529  0.1071 -0.2916
   48SER      H 2901   3.711   2.133   7.976 -0.2202 -1.9993 -1.6407
   48SER     CA 2902   3.541   2.007   7.986 -0.3781  0.1301  0.7975
   48SER     HA 2903   3.456   1.995   8.052  0.7945 -2.2071  2.0400
   48SER     CB 2904   3.494   2.006   7.841  0.4249  0.3115  0.5294
   48SER    HB1 2905   3.438   1.914   7.825 -0.4319  0.7339  1.0275
   48SER    HB2 2906   3.579   2.006   7.773  1.4152 -1.0534  1.7054
   48SER     OG 2907   3.411   2.118   7.817 -0.6773 -0.4732  0.6170
   48SER     HG 2908   3.340   2.101   7.880  0.1765 -0.5126  1.5948
   48SER      C 2909   3.628   1.884   8.010  0.2391  0.4658  0.3181
   48SER      O 2910   3.749   1.887   7.986  0.2071 -0.8675 -0.0874
   49GLY      N 2911   3.568   1.773   8.054  0.3268  0.0026 -0.6955
   49GLY      H 2912   3.473   1.779   8.089 -0.1699 -2.4439 -1.4702
   49GLY     CA 2913   3.632   1.644   8.066 -0.3462 -0.2588  0.2089
   49GLY    HA1 2914   3.552   1.570   8.058 -0.9715  0.5554 -1.4635
   49GLY    HA2 2915   3.696   1.632   7.978 -0.8325  0.9260 -0.3148
   49GLY      C 2916   3.703   1.620   8.199  0.1684  0.3813  0.0524
   49GLY      O 2917   3.761   1.711   8.257 -0.3462  0.7178  0.0411
   50TYR      N 2918   3.710   1.496   8.247  0.7112  0.5004  0.2939
   50TYR      H 2919   3.649   1.430   8.201  2.1344 -1.4158  1.0336
   50TYR     CA 2920   3.798   1.453   8.354  0.4070 -0.4980  0.1491
   50TYR     HA 2921   3.783   1.523   8.435  0.4914 -1.0141  0.6184
   50TYR     CB 2922   3.744   1.321   8.408  0.4476 -0.4911  0.2059
   50TYR    HB1 2923   3.816   1.281   8.480  1.5231  2.8701  1.1477
   50TYR    HB2 2924   3.745   1.258   8.319 -1.4862  0.4759 -0.5462
   50TYR     CG 2925   3.610   1.321   8.477  0.4645 -0.7190  0.2410
   50TYR    CD1 2926   3.586   1.383   8.600  0.1563 -0.3580 -0.0003
   50TYR    HD1 2927   3.665   1.434   8.653  0.7217 -1.8755  0.6684
   50TYR    CE1 2928   3.458   1.377   8.657  0.1491 -0.1639  0.0072
   50TYR    HE1 2929   3.433   1.424   0.079 -1.4479  2.3740 -1.5605
   50TYR     CZ 2930   3.351   1.317   8.587  0.0077 -0.1317  0.1936
   50TYR     OH 2931   3.234   1.307   8.656  0.0219 -0.2814  0.1977
   50TYR     HH 2932   3.155   1.296   8.602 -0.5875 -2.1133  1.4006
   50TYR    CE2 2933   3.378   1.251   8.465  0.1115 -0.2399  0.2750
   50TYR    HE2 2934   3.309   1.190   8.410 -0.0894 -0.2986  0.5889
   50TYR    CD2 2935   3.506   1.258   8.408  0.0883 -0.1029  0.2380
   50TYR    HD2 2936   3.522   1.203   8.317  0.0227 -3.3648  2.0478
   50TYR      C 2937   3.945   1.435   8.320  0.4489 -0.2459  0.1967
   50TYR      O 2938   3.982   1.352   8.237 -0.1285 -0.0615 -0.2544
   51GLY      N 2939   4.030   1.497   8.401  0.5873  0.3019 -0.3582
   51GLY      H 2940   4.000   1.555   8.478 -0.0924  0.5410 -0.7960
   51GLY     CA 2941   4.169   1.462   8.419  0.3555 -0.2764  0.3559
   51GLY    HA1 2942   4.221   1.552   8.451  1.5496 -1.7074  2.8109
   51GLY    HA2 2943   4.218   1.436   8.325  1.0488 -1.5299  1.0259
   51GLY      C 2944   4.199   1.362   8.530  0.4886 -0.3664  0.2398
   51GLY      O 2945   4.109   1.310   8.595  0.3858 -0.3797  0.0863
   52GLN      N 2946   4.329   1.330   8.540  0.6361  0.1645  0.0854
   52GLN      H 2947   4.392   1.374   8.475 -0.1889 -1.2872 -1.8093
   52GLN     CA 2948   4.382   1.216   8.611  0.1774  0.0879  0.3130
   52GLN     HA 2949   4.320   1.129   8.590  0.7240 -1.0089  2.8715
   52GLN     CB 2950   4.527   1.191   8.570  0.0676  0.2266 -0.1560
   52GLN    HB1 2951   4.556   1.128   8.654 -1.2244 -1.9372 -1.2335
   52GLN    HB2 2952   4.582   1.285   8.567  1.9993 -0.7408  2.0561
   52GLN     CG 2953   4.535   1.127   8.431 -0.6708  0.1274 -0.1558
   52GLN    HG1 2954   4.462   1.178   8.368 -0.4569 -0.1876 -0.6538
   52GLN    HG2 2955   4.639   1.143   8.402 -0.1671 -2.1080  0.2751
   52GLN     CD 2956   4.529   0.975   8.434  0.0506  0.1081  0.8232
   52GLN    OE1 2957   4.425   0.920   8.472 -0.0285 -0.1249  0.2730
   52GLN    NE2 2958   4.641   0.909   8.405 -0.2727  0.0094 -0.2271
   52GLN   HE21 2959   4.728   0.961   8.401 -1.5252  2.2070 -0.4685
   52GLN   HE22 2960   4.633   0.809   8.417  1.2029  0.0840  1.9977
   52GLN      C 2961   4.370   1.251   0.087 -0.4300  0.0539  0.2759
   52GLN      O 2962   4.416   1.355   0.136  0.2327 -0.0994 -0.0024
   53SER      N 2963   4.330   1.161   0.176 -0.3866 -0.1067  0.1335
   53SER      H 2964   4.301   1.071   0.140 -1.4274  0.3929 -0.3278
   53SER     CA 2965   4.285   1.188   0.311  0.3161 -0.2334  0.3935
   53SER     HA 2966   4.216   1.272   0.305  0.4820 -0.0642  0.8064
   53SER     CB 2967   4.200   1.067   0.350 -0.1626 -0.2067 -0.5425
   53SER    HB1 2968   4.177   1.076   0.456  2.3916  2.2004 -0.0738
   53SER    HB2 2969   4.254   0.974   0.334  0.1679 -0.4035  1.4313
   53SER     OG 2970   4.087   1.057   0.267 -0.7131 -0.1564  0.1934
   53SER     HG 2971   4.049   0.969   0.264 -0.9809 -0.0269 -1.8882
   53SER      C 2972   4.391   1.230   0.412  0.4029  0.7910 -0.1195
   53SER      O 2973   4.364   1.310   0.502 -0.6439  0.0643  0.2245
   54SER      N 2974   4.515   1.185   0.391  0.0736  0.1051 -0.6258
   54SER      H 2975   4.528   1.127   0.310 -2.0575 -2.7103  0.8915
   54SER     CA 2976   4.632   1.218   0.470 -0.4771 -0.0664  0.2790
   54SER     HA 2977   4.622   1.211   0.578  3.8618 -0.4027  0.8443
   54SER     CB 2978   4.741   1.116   0.439 -0.6300 -0.0414 -0.3716
   54SER    HB1 2979   4.745   1.106   0.331 -0.0828  1.2351 -0.4864
   54SER    HB2 2980   4.843   1.144   0.464 -0.7750 -0.1383  0.3555
   54SER     OG 2981   4.708   0.995   0.505  0.6489 -0.4105 -0.3826
   54SER     HG 2982   4.616   0.977   0.486  1.2053 -2.7735 -1.1745
   54SER      C 2983   4.692   1.353   0.430 -0.0198 -0.4404 -0.3114
   54SER      O 2984   4.771   1.407   0.506 -0.4501  0.4301 -0.4789
   55TYR      N 2985   4.646   1.411   0.319 -0.0557  0.1100 -0.0117
   55TYR      H 2986   4.573   1.357   0.274  1.6378 -2.3959 -0.0002
   55TYR     CA 2987   4.681   1.543   0.270 -0.3124  0.2501  0.1809
   55TYR     HA 2988   4.767   1.578   0.327  0.0753 -0.4605  0.0540
   55TYR     CB 2989   4.727   1.527   0.125 -0.4460 -0.0986  0.1758
   55TYR    HB1 2990   4.760   1.623   0.086 -0.9379  0.1616  0.3898
   55TYR    HB2 2991   4.640   1.504   0.063  0.9648  0.7765 -2.2393
   55TYR     CG 2992   4.842   1.432   0.104 -0.0743  0.1535  1.0193
   55TYR    CD1 2993   4.972   1.484   0.099 -0.0677  0.0766  0.2481
   55TYR    HD1 2994   4.985   1.591   0.103  0.4433  0.1035 -1.4180
   55TYR    CE1 2995   5.088   1.404   0.098  0.0524  0.2553 -0.3913
   55TYR    HE1 2996   5.183   1.456   0.102 -0.2582  0.7962  3.1502
   55TYR     CZ 2997   5.074   1.264   0.093  0.4320  0.1897  0.3792
   55TYR     OH 2998   5.180   1.178   0.098  0.1723 -0.1390  0.1922
   55TYR     HH 2999   5.137   1.092   0.108 -0.0222 -0.1807 -0.9073
   55TYR    CE2 3000   4.943   1.214   0.087  0.3128  0.5116  0.2767
   55TYR    HE2 3001   4.944   1.107   0.099  0.3621  0.2354 -1.7595
   55TYR    CD2 3002   4.828   1.292   0.100  0.0390  0.1618 -0.0069
   55TYR    HD2 3003   4.735   1.238   0.105  0.3250 -0.5953 -1.9970
   55TYR      C 3004   4.574   1.651   0.278 -0.0994  0.4002  0.9931
   55TYR      O 3005   4.603   1.770   0.268  0.2220  0.2752  0.4471
   56SER      N 3006   4.453   1.614   0.319 -0.1041 -0.2066  0.4418
   56SER      H 3007   4.440   1.514   0.326 -0.3187 -0.2156 -0.0607
   56SER     CA 3008   4.340   1.698   0.356  0.2265  0.4436 -0.0143
   56SER     HA 3009   4.316   1.771   0.279  1.7726  2.4402  1.3152
   56SER     CB 3010   4.214   1.614   0.377 -0.0973  0.8744 -0.2263
   56SER    HB1 3011   4.233   1.530   0.443 -1.1291  0.1081 -0.8719
   56SER    HB2 3012   4.128   1.666   0.418 -1.1308 -0.8519 -0.1052
   56SER     OG 3013   4.187   1.560   0.250  0.4420  0.4761 -0.1732
   56SER     HG 3014   4.093   1.544   0.244  0.2675  1.9024 -2.5824
   56SER      C 3015   4.368   1.771   0.486  0.9338  0.5369 -0.2135
   56SER      O 3016   4.436   1.720   0.575  0.1349 -0.4447 -0.1444
   57SER      N 3017   4.303   1.888   0.495 -0.0739 -0.0386  0.1377
   57SER      H 3018   4.251   1.918   0.414  0.4139 -1.5837 -0.8005
   57SER     CA 3019   4.296   1.970   0.614  0.1834  0.0939  0.0627
   57SER     HA 3020   4.389   1.971   0.670 -0.2350 -2.1467  0.9132
   57SER     CB 3021   4.280   2.112   0.562 -0.1434 -0.0357 -0.1968
   57SER    HB1 3022   4.282   2.184   0.644  1.1427 -0.8485  0.5297
   57SER    HB2 3023   4.184   2.117   0.511  0.4330  0.9152 -1.2557
   57SER     OG 3024   4.378   2.147   0.466  0.0792  0.9229  0.3651
   57SER     HG 3025   4.365   2.225   0.411  1.9885  0.0562 -1.4658
   57SER      C 3026   4.177   1.936   0.703  0.1594  0.3700  0.1372
   57SER      O 3027   4.076   1.882   0.658  0.3911  0.4283 -0.4669
   58TYR      N 3028   4.198   1.962   0.832 -0.2038 -0.4694  0.3723
   58TYR      H 3029   4.275   2.020   0.863 -0.2105 -0.8935  1.2113
   58TYR     CA 3030   4.109   1.922   0.939 -0.5117 -0.2500  0.2013
   58TYR     HA 3031   4.009   1.904   0.900 -1.6058  3.2742  1.0386
   58TYR     CB 3032   4.162   1.793   1.002  0.0207  0.0218  0.3157
   58TYR    HB1 3033   4.097   1.773   1.087  1.2536  0.3004  1.3609
   58TYR    HB2 3034   4.260   1.805   1.048  0.4060 -0.1132 -0.4482
   58TYR     CG 3035   4.149   1.682   0.900 -0.0764  0.1236  0.2164
   58TYR    CD1 3036   4.269   1.633   0.847 -0.1721  0.2323 -0.0997
   58TYR    HD1 3037   4.366   1.675   0.870  1.5353 -2.1606 -2.3948
   58TYR    CE1 3038   4.270   1.534   0.748  0.6253 -0.2146  0.3512
   58TYR    HE1 3039   4.365   1.505   0.704  0.8397  0.4427  0.3726
   58TYR     CZ 3040   4.149   1.468   0.719  0.6358 -0.0675 -0.0297
   58TYR     OH 3041   4.142   1.354   0.646 -0.0362 -0.1643  0.1746
   58TYR     HH 3042   4.227   1.341   0.603  0.3061  1.5963  0.2627
   58TYR    CE2 3043   4.025   1.515   0.768  0.5808  0.0604 -0.2870
   58TYR    HE2 3044   3.933   1.470   0.736 -0.1751  0.1221  1.6181
   58TYR    CD2 3045   4.030   1.623   0.858  0.1342 -0.0849 -0.0870
   58TYR    HD2 3046   3.941   1.653   0.910  0.3205 -1.6009  1.2067
   58TYR      C 3047   4.090   2.031   1.044  0.2698  0.1491 -0.0664
   58TYR      O 3048   4.188   2.094   1.083  0.2650 -0.1908  0.4966
   59GLY      N 3049   3.974   2.049   1.106 -0.0174  0.2145 -0.6157
   59GLY      H 3050   3.898   1.992   1.070 -0.8446  0.7441  0.2423
   59GLY     CA 3051   3.948   2.126   1.226  0.3158  0.1896 -0.5286
   59GLY    HA1 3052   3.974   2.231   1.213  2.2881 -0.1662  0.1894
   59GLY    HA2 3053   3.844   2.106   1.249  0.8146 -1.9567  0.1455
   59GLY      C 3054   4.026   2.063   1.341  0.6236  0.0767 -0.7958
   59GLY      O 3055   4.063   1.946   1.334  0.3239 -0.0683 -0.0367
   60GLN      N 3056   4.037   2.143   1.447  0.2432 -0.3922 -0.3966
   60GLN      H 3057   4.019   2.240   1.426 -0.4983 -0.5095 -0.3333
   60GLN     CA 3058   4.086   2.109   1.579  0.1848  0.1641 -0.2267
   60GLN     HA 3059   4.172   2.046   1.557  0.6047  0.7870 -0.3747
   60GLN     CB 3060   4.120   2.240   1.649  0.3201  0.0534 -0.0823
   60GLN    HB1 3061   4.145   2.220   1.753 -0.3396  0.2974  0.1310
   60GLN    HB2 3062   4.035   2.307   1.661 -0.4078 -0.8485 -0.1664
   60GLN     CG 3063   4.241   2.318   1.596  0.0640  0.2405 -0.4015
   60GLN    HG1 3064   4.316   2.244   1.570 -0.4292 -1.2232  1.9811
   60GLN    HG2 3065   4.210   2.378   1.511  3.2470 -0.5296 -2.2393
   60GLN     CD 3066   4.290   2.411   1.706  0.0136 -0.0965 -0.0929
   60GLN    OE1 3067   4.386   2.377   1.775 -0.2691 -0.1357  0.2870
   60GLN    NE2 3068   4.233   2.529   1.730 -0.2797 -0.3439  0.4712
   60GLN   HE21 3069   4.152   2.555   1.676 -0.5385 -0.5143  0.7787
   60GLN   HE22 3070   4.267   2.581   1.810 -2.1123  0.3189  0.8708
   60GLN      C 3071   3.983   2.023   1.653 -0.0787  0.4012 -0.3177
   60GLN      O 3072   3.862   2.046   1.650 -0.1023  0.3266  0.0958
   61SER      N 3073   4.034   1.930   1.734 -0.4816  0.1116 -0.3968
   61SER      H 3074   4.133   1.936   1.748 -0.6154 -0.0646  0.7253
   61SER     CA 3075   3.952   1.838   1.810 -0.3224  0.3288  0.0430
   61SER     HA 3076   3.862   1.815   1.752  0.5318 -0.0742 -1.1637
   61SER     CB 3077   4.022   1.707   1.845 -0.6403  0.0393 -0.3850
   61SER    HB1 3078   4.089   1.724   1.929  0.9466  1.8488 -1.9091
   61SER    HB2 3079   4.077   1.679   1.755  0.1560  0.4947 -0.0510
   61SER     OG 3080   3.932   1.601   1.868 -0.4473 -0.1236 -0.3787
   61SER     HG 3081   3.986   1.528   1.899 -0.4266 -0.4974 -1.2811
   61SER      C 3082   3.903   1.904   1.938  0.1509 -0.3099  0.5618
   61SER      O 3083   3.966   1.994   1.993  0.2496  0.0872 -0.1788
   62GLN      N 3084   3.794   1.854   1.996 -0.3673  0.2793  0.1137
   62GLN      H 3085   3.751   1.771   1.955 -1.2957  0.1704  1.2657
   62GLN     CA 3086   3.745   1.890   2.127  0.1436  0.2754  0.3075
   62GLN     HA 3087   3.833   1.941   2.164  0.7046  0.8375 -1.6946
   62GLN     CB 3088   3.630   1.992   2.128 -0.0413  0.0657  0.7462
   62GLN    HB1 3089   3.544   1.935   2.094  0.8788 -0.0768 -1.5452
   62GLN    HB2 3090   3.616   2.029   2.229  1.8310  2.1971  0.3270
   62GLN     CG 3091   3.653   2.113   2.039 -0.0192 -0.1590  0.4427
   62GLN    HG1 3092   3.645   2.078   1.936  0.2108 -0.3094  0.4764
   62GLN    HG2 3093   3.756   2.146   2.049 -0.0228 -0.1716  0.5177
   62GLN     CD 3094   3.556   2.230   2.055  0.2900  0.1908 -0.1664
   62GLN    OE1 3095   3.436   2.225   2.027  0.2382 -0.7079  0.1697
   62GLN    NE2 3096   3.594   2.331   2.133 -0.2717  0.5027 -0.2888
   62GLN   HE21 3097   3.677   2.320   2.190 -0.7989 -0.3458  0.3481
   62GLN   HE22 3098   3.555   2.424   2.143  2.4893  1.6308  1.3851
   62GLN      C 3099   3.721   1.775   2.224  0.1310 -0.1191 -0.1603
   62GLN      O 3100   3.701   1.662   2.181  0.1226 -0.1021 -0.2016
   63ASN      N 3101   3.717   1.800   2.355  0.0571 -0.1207 -0.1623
   63ASN      H 3102   3.739   1.894   2.384 -3.8369  1.5610 -1.8699
   63ASN     CA 3103   3.678   1.701   2.454 -0.0347  0.2263  0.1511
   63ASN     HA 3104   3.739   1.617   2.421 -1.5286 -0.9468  0.3236
   63ASN     CB 3105   3.733   1.750   2.588 -0.0612  0.9279 -0.0883
   63ASN    HB1 3106   3.833   1.794   2.580  0.0569  0.9193  1.1504
   63ASN    HB2 3107   3.665   1.827   2.622 -1.9316 -0.7158  0.0710
   63ASN     CG 3108   3.740   1.643   2.695  0.0326  0.3866 -0.6278
   63ASN    OD1 3109   3.719   1.522   2.681  0.5812  0.2649 -0.4198
   63ASN    ND2 3110   3.763   1.692   2.817  0.0513 -0.0864 -0.4374
   63ASN   HD21 3111   3.789   1.790   2.822 -0.3952  0.1616 -2.3433
   63ASN   HD22 3112   3.779   1.629   2.894  0.5957 -0.3296 -0.7390
   63ASN      C 3113   3.537   1.649   2.437  0.0961 -0.1226  0.1309
   63ASN      O 3114   3.445   1.712   2.386  0.5321 -0.2543 -0.8341
   64THR      N 3115   3.521   1.521   2.471 -0.1599 -0.1645 -0.1361
   64THR      H 3116   3.597   1.481   2.525 -1.7592  0.5831  2.8980
   64THR     CA 3117   3.411   1.436   2.432 -0.2114 -0.4014  0.5042
   64THR     HA 3118   3.394   1.445   2.324 -2.1206  1.7826  0.9273
   64THR     CB 3119   3.436   1.287   2.453  0.6741 -0.4154 -0.5532
   64THR     HB 3120   3.341   1.236   2.436 -0.7836  2.2773 -0.9156
   64THR    CG2 3121   3.535   1.231   2.350  0.9399 -0.2710 -0.3783
   64THR   HG21 3122   3.492   1.257   2.253  1.2108 -2.5600 -1.1513
   64THR   HG22 3123   3.629   1.285   2.357 -0.0959  1.8469 -1.7414
   64THR   HG23 3124   3.557   1.126   2.368  0.6944 -0.5160 -1.4500
   64THR    OG1 3125   3.479   1.262   2.585 -0.3276 -0.4129 -0.2174
   64THR    HG1 3126   3.438   1.183   2.620 -2.0550  0.8134  0.6527
   64THR      C 3127   3.277   1.475   2.493 -0.3520  0.5873 -0.4136
   64THR      O 3128   3.175   1.430   2.441 -0.1958 -0.9503  0.5579
   65GLY      N 3129   3.270   1.560   2.596 -0.0612  0.1837 -0.0567
   65GLY      H 3130   3.354   1.605   2.629 -1.6142  2.0735  1.5459
   65GLY     CA 3131   3.144   1.614   2.643  0.0827  0.5122 -0.0505
   65GLY    HA1 3132   3.075   1.530   2.640  1.5887 -0.8217  0.8571
   65GLY    HA2 3133   3.160   1.645   2.747 -0.3461 -1.1304  0.5248
   65GLY      C 3134   3.096   1.741   2.574 -0.2746  0.3337 -0.1291
   65GLY      O 3135   2.981   1.776   2.603 -0.3728 -0.0311 -0.0732
   66TYR      N 3136   3.170   1.805   2.484  0.4580  0.2564  0.4093
   66TYR      H 3137   3.261   1.767   2.460  0.0338 -0.8753  0.5672
   66TYR     CA 3138   3.128   1.922   2.409 -0.0147 -0.1980 -0.0447
   66TYR     HA 3139   3.048   1.969   2.467  1.1122  3.0137 -0.8785
   66TYR     CB 3140   3.249   2.013   2.390 -0.2586  0.1425  0.0174
   66TYR    HB1 3141   3.326   1.978   2.322 -1.5279 -0.4906 -1.1274
   66TYR    HB2 3142   3.205   2.091   2.327 -2.0833 -1.5214 -0.8787
   66TYR     CG 3143   3.310   2.070   2.516 -0.1394 -0.6172  0.3071
   66TYR    CD1 3144   3.449   2.062   2.532 -0.0394  0.3232 -0.0340
   66TYR    HD1 3145   3.508   2.006   2.462 -0.8146  1.1758 -1.4026
   66TYR    CE1 3146   3.508   2.111   2.650 -0.3878  0.2373  0.1781
   66TYR    HE1 3147   3.613   2.106   2.671 -0.4665 -4.5960  0.5113
   66TYR     CZ 3148   3.430   2.173   2.750  0.1945  0.1057  0.7176
   66TYR     OH 3149   3.489   2.229   2.859  0.3680  0.0497  0.6536
   66TYR     HH 3150   3.422   2.280   2.906 -0.4643  1.3731 -1.7861
   66TYR    CE2 3151   3.291   2.178   2.730  0.3166  0.1929 -0.1626
   66TYR    HE2 3152   3.222   2.226   2.798  0.6753 -0.7026  0.8593
   66TYR    CD2 3153   3.230   2.133   2.612  0.1019  0.3500 -0.1132
   66TYR    HD2 3154   3.123   2.141   2.597 -0.0471 -2.3088 -1.1839
   66TYR      C 3155   3.062   1.877   2.279 -0.0860 -0.3979  0.0596
   66TYR      O 3156   3.092   1.772   2.224  0.0067 -0.4309  0.1728
   67GLY      N 3157   2.973   1.963   2.228  0.3109  0.1656  0.2985
   67GLY      H 3158   2.958   2.053   2.271 -1.6590 -1.1379  2.5409
   67GLY     CA 3159   2.901   1.915   2.112  0.0489 -0.1259  0.5798
   67GLY    HA1 3160   2.853   1.826   2.152 -2.2999  1.8261  2.4662
   67GLY    HA2 3161   2.957   1.889   2.023 -1.3480 -0.1754 -0.3158
   67GLY      C 3162   2.791   2.014   2.075  0.5187  0.0730 -0.3050
   67GLY      O 3163   2.784   2.125   2.127  0.7975  0.1181 -0.3637
   68THR      N 3164   2.699   1.975   1.985 -0.1453  0.4824  0.1864
   68THR      H 3165   2.690   1.877   1.961 -1.7599  0.3004  1.3688
   68THR     CA 3166   2.592   2.049   1.921 -0.2254  0.0285 -0.2099
   68THR     HA 3167   2.575   2.141   1.976  0.5047 -0.9509  1.7608
   68THR     CB 3168   2.618   2.076   1.773 -0.1694  0.5980 -0.0976
   68THR     HB 3169   2.539   2.142   1.737  0.5705  2.2687  1.1997
   68THR    CG2 3170   2.753   2.140   1.742  0.0983  0.0527 -0.0678
   68THR   HG21 3171   2.763   2.244   1.772 -0.1348  0.1457 -0.3032
   68THR   HG22 3172   2.835   2.091   1.794 -0.4036  0.8275  1.5009
   68THR   HG23 3173   2.759   2.155   1.634  2.9657 -0.8524 -0.1197
   68THR    OG1 3174   2.632   1.956   1.701 -0.5371  0.3748  0.1978
   68THR    HG1 3175   2.675   1.894   1.761 -0.0221  1.2702  0.7844
   68THR      C 3176   2.467   1.963   1.932 -0.1394 -0.1233 -0.4107
   68THR      O 3177   2.476   1.841   1.920  0.5230 -0.0686 -0.5116
   69GLN      N 3178   2.350   2.023   1.955  0.1834  0.2036  0.4196
   69GLN      H 3179   2.351   2.123   1.947 -0.2395  0.3346  1.7077
   69GLN     CA 3180   2.226   1.960   1.997  0.0112  0.3528  0.1385
   69GLN     HA 3181   2.201   1.865   1.950  0.0257  0.6336 -0.4364
   69GLN     CB 3182   2.228   1.943   2.149  0.5964  0.0186  0.0983
   69GLN    HB1 3183   2.130   1.912   2.185  1.3553 -1.0748  1.3110
   69GLN    HB2 3184   2.247   2.039   2.196  1.6956 -1.1130  2.0856
   69GLN     CG 3185   2.316   1.839   2.218  0.5502 -0.5064 -0.6266
   69GLN    HG1 3186   2.265   1.808   2.309 -1.0590  2.8306 -0.2596
   69GLN    HG2 3187   2.318   1.744   2.164 -0.4957 -1.7868  1.4682
   69GLN     CD 3188   2.454   1.886   2.260  0.2630 -0.1591 -0.0582
   69GLN    OE1 3189   2.478   2.006   2.276  0.0409 -0.1121 -0.0747
   69GLN    NE2 3190   2.550   1.795   2.281  0.3584 -0.0771 -0.1359
   69GLN   HE21 3191   2.619   1.820   2.351  0.0321  0.7638 -0.0974
   69GLN   HE22 3192   2.539   1.696   2.267  0.2414 -0.5821  2.7445
   69GLN      C 3193   2.104   2.042   1.959 -0.3361  0.0200  0.5304
   69GLN      O 3194   2.104   2.164   1.944 -0.1674 -0.0706 -0.2637
   70SER      N 3195   1.989   1.975   1.947 -0.2836  0.0315 -0.0740
   70SER      H 3196   1.992   1.878   1.977 -0.6187  0.9217  3.3066
   70SER     CA 3197   1.859   2.037   1.927 -0.2616  0.2017  0.2935
   70SER     HA 3198   1.858   2.142   1.956 -1.1935  0.6174 -1.1536
   70SER     CB 3199   1.829   2.032   1.777  0.8798  0.6905  0.0350
   70SER    HB1 3200   1.792   1.932   1.753  1.0014  0.7483 -0.3996
   70SER    HB2 3201   1.915   2.046   1.712  0.3738  1.0000 -0.5753
   70SER     OG 3202   1.729   2.121   1.736  0.1063 -0.1853 -0.0137
   70SER     HG 3203   1.723   2.113   1.640  1.3997 -1.7591 -0.0019
   70SER      C 3204   1.750   1.963   2.003 -0.0897  0.0526  0.3963
   70SER      O 3205   1.754   1.842   2.023 -0.5656  0.1029  0.8178
   71THR      N 3206   1.644   2.034   2.043  0.0185  0.0817  0.6355
   71THR      H 3207   1.644   2.135   2.032 -0.7934  0.2247  1.7928
   71THR     CA 3208   1.532   1.988   2.122 -0.2212 -0.1068  0.1884
   71THR     HA 3209   1.527   1.883   2.151 -1.7680 -0.4239 -1.1102
   71THR     CB 3210   1.550   2.061   2.254  0.4402  0.0300  0.0296
   71THR     HB 3211   1.557   2.168   2.236  0.9413  0.0174  0.1413
   71THR    CG2 3212   1.445   2.023   2.358  0.8056 -0.2762  0.2893
   71THR   HG21 3213   1.425   1.916   2.364 -0.8307 -0.0990 -1.1770
   71THR   HG22 3214   1.471   2.068   2.454  1.3368  2.1799 -0.9428
   71THR   HG23 3215   1.353   2.074   2.330  0.5992 -1.1266 -0.6226
   71THR    OG1 3216   1.671   2.021   2.315  0.2938 -0.3721  0.0608
   71THR    HG1 3217   1.738   2.059   2.258  0.8165  1.0830  1.5832
   71THR      C 3218   1.399   2.024   2.058  0.3162 -0.0190 -0.9166
   71THR      O 3219   1.377   2.143   2.037  0.1664 -0.0047 -0.6883
   72PRO      N 3220   1.313   1.927   2.027  0.4005 -0.3304 -0.2002
   72PRO     CD 3221   1.199   1.946   1.939  0.4034  0.2700 -0.0733
   72PRO    HD1 3222   1.218   2.026   1.867 -2.0882 -0.4903 -1.6928
   72PRO    HD2 3223   1.117   1.974   2.005 -0.6873 -0.2010 -1.1873
   72PRO     CG 3224   1.171   1.816   1.865  0.7066  0.3996 -0.4175
   72PRO    HG1 3225   1.241   1.794   1.784  0.1871 -0.2199 -0.7014
   72PRO    HG2 3226   1.073   1.806   1.818  0.3476 -2.3530  0.7484
   72PRO     CB 3227   1.206   1.719   1.977 -0.3041  0.5483  0.0314
   72PRO    HB1 3228   1.121   1.695   2.041 -0.1021  0.6434  0.3397
   72PRO    HB2 3229   1.230   1.619   1.942 -1.0496 -0.1421  1.4048
   72PRO     CA 3230   1.324   1.784   2.048  0.3891 -0.3450 -0.2936
   72PRO     HA 3231   1.412   1.756   1.990  1.4721 -0.6676  1.4346
   72PRO      C 3232   1.326   1.718   2.185 -0.4624 -0.1486 -0.1837
   72PRO      O 3233   1.259   1.770   2.274  0.0329  0.1070  0.0439
   73GLN      N 3234   1.387   1.600   2.193  0.3259  0.2544 -0.1679
   73GLN      H 3235   1.432   1.559   2.112 -0.2123 -0.5894 -0.0471
   73GLN     CA 3236   1.410   1.524   2.314  0.2983 -0.0629 -0.3599
   73GLN     HA 3237   1.320   1.535   2.375 -0.5828  2.2152 -1.9303
   73GLN     CB 3238   1.422   1.374   2.287  0.0896 -0.2171  0.3762
   73GLN    HB1 3239   1.356   1.357   2.202  1.4875 -0.7365 -0.6430
   73GLN    HB2 3240   1.525   1.363   2.251  0.6714  0.9019  1.5899
   73GLN     CG 3241   1.397   1.280   2.405  0.1587 -0.3962  0.2487
   73GLN    HG1 3242   1.450   1.312   2.495 -0.0850 -1.7053  0.8841
   73GLN    HG2 3243   1.437   1.182   2.380  0.9023 -0.0933  0.2216
   73GLN     CD 3244   1.252   1.262   2.445  0.0665 -0.0972  0.0483
   73GLN    OE1 3245   1.206   1.334   2.533  0.5215  0.2758 -0.0170
   73GLN    NE2 3246   1.175   1.170   2.386  0.2407 -0.0050 -0.3274
   73GLN   HE21 3247   1.204   1.129   2.299 -0.6412 -1.7664  0.1649
   73GLN   HE22 3248   1.076   1.159   2.407  0.6873 -1.4144  1.2170
   73GLN      C 3249   1.529   1.580   2.391  0.1615 -0.2216 -0.0316
   73GLN      O 3250   1.642   1.559   2.348  0.0859 -0.1536 -0.2621
   74GLY      N 3251   1.511   1.640   2.509  0.3141 -0.4745  0.1232
   74GLY      H 3252   1.415   1.653   2.538  0.3181  0.6030 -0.2957
   74GLY     CA 3253   1.618   1.701   2.585 -0.2999 -0.1012  0.7021
   74GLY    HA1 3254   1.582   1.753   2.673 -1.7388  0.0267  0.0546
   74GLY    HA2 3255   1.662   1.776   2.519 -0.5679  0.2625  0.9348
   74GLY      C 3256   1.731   1.613   2.638  0.1299  0.1852  0.2744
   74GLY      O 3257   1.730   1.491   2.630 -0.0056  0.2235 -0.3396
   75TYR      N 3258   1.836   1.687   2.673  0.2438  0.2224 -0.1409
   75TYR      H 3259   1.829   1.787   2.684  2.2300  0.3613  0.2985
   75TYR     CA 3260   1.953   1.633   2.740 -0.0748 -0.1862  0.0904
   75TYR     HA 3261   1.962   1.524   2.735  1.3530 -0.0600 -0.5149
   75TYR     CB 3262   2.070   1.685   2.657 -0.0229 -0.3405  0.0665
   75TYR    HB1 3263   2.074   1.794   2.656 -0.2586 -0.2956  1.6475
   75TYR    HB2 3264   2.162   1.654   2.707  0.3172  2.2995  1.2119
   75TYR     CG 3265   2.073   1.633   2.515 -0.0392  0.0346 -0.0710
   75TYR    CD1 3266   2.001   1.708   2.422 -0.0227  0.3562  0.1727
   75TYR    HD1 3267   1.954   1.797   2.461 -0.7319 -1.3342  3.5422
   75TYR    CE1 3268   2.009   1.680   2.285  0.2692 -0.6958  0.4017
   75TYR    HE1 3269   1.953   1.745   2.220  2.7275  2.0330  0.8234
   75TYR     CZ 3270   2.088   1.571   2.241  0.3821 -0.2658 -0.4762
   75TYR     OH 3271   2.094   1.538   2.109  0.1263 -0.4196 -0.4502
   75TYR     HH 3272   2.149   1.460   2.099 -0.9268 -1.0279 -1.9897
   75TYR    CE2 3273   2.158   1.495   2.337 -0.6251 -0.1893  0.3391
   75TYR    HE2 3274   2.213   1.407   2.308 -0.3017  0.4008 -0.9342
   75TYR    CD2 3275   2.161   1.534   2.471 -0.0570 -0.1528  0.3158
   75TYR    HD2 3276   2.223   1.477   2.539  0.2739 -2.5140 -1.7889
   75TYR      C 3277   1.960   1.668   2.888 -0.5454 -0.1320  0.1014
   75TYR      O 3278   1.900   1.765   2.933  0.1437  0.3853 -0.0693
   76GLY      N 3279   2.041   1.591   2.960  0.2318  0.3934 -0.1913
   76GLY      H 3280   2.087   1.518   2.906  2.1471  1.7164 -0.4706
   76GLY     CA 3281   2.106   1.623   3.085 -0.5089  0.8429  0.0791
   76GLY    HA1 3282   2.125   1.531   3.140  0.7210  0.5603 -0.7819
   76GLY    HA2 3283   2.049   1.667   3.167  1.4242 -0.6334  2.3532
   76GLY      C 3284   2.239   1.690   3.054 -0.0133 -0.1955 -0.0804
   76GLY      O 3285   2.293   1.688   2.944  0.5511  0.0132  0.1856
   77SER      N 3286   2.284   1.775   3.147 -0.0355  0.1081 -0.3450
   77SER      H 3287   2.240   1.775   3.238  2.9328 -0.4328  1.2154
   77SER     CA 3288   2.410   1.846   3.151 -0.0954  0.1817  0.2701
   77SER     HA 3289   2.474   1.799   3.077 -1.7824 -3.0968  0.6908
   77SER     CB 3290   2.398   1.991   3.107  0.3628  0.0770 -0.2079
   77SER    HB1 3291   2.497   2.038   3.104 -0.2160  1.6154  1.9211
   77SER    HB2 3292   2.332   2.042   3.177  0.1708 -0.8507  0.3038
   77SER     OG 3293   2.334   2.000   2.982  0.8487  0.4871 -0.4336
   77SER     HG 3294   2.245   1.990   3.017  1.3844  0.2849  0.9524
   77SER      C 3295   2.489   1.832   3.281  0.1670 -0.1218  0.0786
   77SER      O 3296   2.424   1.827   3.385 -0.3710 -0.0029 -0.2516
   78THR      N 3297   2.623   1.829   3.279  0.1697  0.0096  0.0457
   78THR      H 3298   2.670   1.843   3.191 -2.0231  3.8550 -0.7095
   78THR     CA 3299   2.703   1.806   3.398  0.4806  0.1394 -0.1372
   78THR     HA 3300   2.639   1.823   3.484 -0.6710 -1.1015 -0.7083
   78THR     CB 3301   2.747   1.661   3.412 -0.1586 -0.0949 -0.5191
   78THR     HB 3302   2.819   1.672   3.493 -0.2311  0.2375 -0.4974
   78THR    CG2 3303   2.651   1.548   3.450 -0.0159 -0.3736 -0.9894
   78THR   HG21 3304   2.592   1.588   3.532  0.5296  0.5265 -1.0239
   78THR   HG22 3305   2.705   1.464   3.494 -1.0846  0.1793  1.5216
   78THR   HG23 3306   2.580   1.525   3.370 -1.2802  0.1076 -0.0243
   78THR    OG1 3307   2.816   1.623   3.296  0.2105  0.1527 -0.3819
   78THR    HG1 3308   2.894   1.679   3.301  0.6527 -0.3682 -1.1325
   78THR      C 3309   2.820   1.903   3.407  0.6681 -0.1075  0.0529
   78THR      O 3310   2.861   1.960   3.307  0.0468  0.1630 -0.0488
   79GLY      N 3311   2.843   1.949   3.530 -0.2220  0.8240 -0.1171
   79GLY      H 3312   2.801   1.893   3.603 -1.8383 -0.1071 -1.6934
   79GLY     CA 3313   2.948   2.048   3.547  0.6523 -0.0240 -0.4772
   79GLY    HA1 3314   2.927   2.116   3.629 -0.4057 -0.4384 -0.3826
   79GLY    HA2 3315   2.966   2.101   3.453 -0.3299 -1.1852 -1.3642
   79GLY      C 3316   3.081   1.981   3.580  0.1196 -0.7593  0.2181
   79GLY      O 3317   3.083   1.907   3.678 -0.4273 -0.2418  0.6286
   80GLY      N 3318   3.185   2.012   3.503 -0.1639  0.0553  0.1528
   80GLY      H 3319   3.183   2.075   3.424  2.2027  0.2304  0.1669
   80GLY     CA 3320   3.314   1.955   3.536 -0.4214 -0.0453  1.0026
   80GLY    HA1 3321   3.321   1.903   3.632  1.7377  0.2332  1.0538
   80GLY    HA2 3322   3.346   1.887   3.457  0.4418 -0.9401  2.0892
   80GLY      C 3323   3.425   2.060   3.542  0.2505 -0.6554 -0.3309
   80GLY      O 3324   3.433   2.143   3.452 -0.5028  0.3748  0.5228
   81TYR      N 3325   3.507   2.057   3.648 -0.3275  0.5848  0.1736
   81TYR      H 3326   3.479   1.994   3.722 -0.5949  1.9969  1.3194
   81TYR     CA 3327   3.598   2.163   3.685  0.1586  0.1044  0.3766
   81TYR     HA 3328   3.617   2.229   3.600  0.8029 -0.8507 -0.2279
   81TYR     CB 3329   3.526   2.255   3.784  0.1748  0.4680  0.0546
   81TYR    HB1 3330   3.527   2.201   3.879 -1.5872 -1.5122 -0.9755
   81TYR    HB2 3331   3.566   2.355   3.801 -1.5841  0.7418  3.5093
   81TYR     CG 3332   3.380   2.276   3.755  0.1871  0.7789  0.2131
   81TYR    CD1 3333   3.276   2.194   3.802  0.2287  0.3785 -0.3731
   81TYR    HD1 3334   3.297   2.121   3.878 -2.0390 -1.5594 -1.5017
   81TYR    CE1 3335   3.144   2.230   3.775 -0.1752  0.0481  1.0681
   81TYR    HE1 3336   3.061   2.179   3.821 -1.7171  1.5979  0.1221
   81TYR     CZ 3337   3.113   2.324   3.674  0.0527 -0.1778  0.7882
   81TYR     OH 3338   2.983   2.350   3.643  0.4631  0.8981 -0.0566
   81TYR     HH 3339   2.983   2.422   3.579  0.9419 -0.0087 -1.1199
   81TYR    CE2 3340   3.217   2.397   3.614 -0.3696 -0.0011  0.2669
   81TYR    HE2 3341   3.198   2.462   3.530 -1.5034  1.5596  1.6550
   81TYR    CD2 3342   3.348   2.372   3.658 -0.1261  0.0675 -0.4016
   81TYR    HD2 3343   3.425   2.430   3.609  0.0791 -1.5906 -2.1298
   81TYR      C 3344   3.736   2.118   3.730 -0.0536 -0.5018  0.4243
   81TYR      O 3345   3.753   2.007   3.781 -0.2627 -0.7968 -0.1412
   82GLY      N 3346   3.839   2.197   3.699  0.0931 -0.9119 -0.1474
   82GLY      H 3347   3.819   2.283   3.650  1.8813  0.3170  1.1763
   82GLY     CA 3348   3.978   2.171   3.730  0.1073 -0.5925  0.0655
   82GLY    HA1 3349   3.982   2.134   3.833 -0.0967 -0.9828 -0.0642
   82GLY    HA2 3350   4.040   2.260   3.733  0.2823 -0.6564 -1.2819
   82GLY      C 3351   4.026   2.074   3.623  0.2521 -0.1752 -0.2491
   82GLY      O 3352   4.013   2.101   3.504  0.1914 -0.1487 -0.2360
   83SER      N 3353   4.070   1.953   3.661  0.0299 -0.1274  0.1685
   83SER      H 3354   4.093   1.939   3.758  0.1640 -2.3329 -0.1300
   83SER     CA 3355   4.097   1.837   3.579 -0.3079  0.2151 -0.4292
   83SER     HA 3356   4.165   1.867   3.499 -1.6536  1.3204 -1.2095
   83SER     CB 3357   4.164   1.731   3.666  0.3107  0.6188 -0.4083
   83SER    HB1 3358   4.179   1.649   3.596 -0.6665  0.0616  0.0160
   83SER    HB2 3359   4.101   1.694   3.746  1.0623 -1.0494 -0.5455
   83SER     OG 3360   4.290   1.765   3.718  0.0782 -0.0305  0.6039
   83SER     HG 3361   4.334   1.682   3.738 -0.7666 -0.6402  0.0062
   83SER      C 3362   3.974   1.770   3.518 -0.3955  0.0200 -0.0379
   83SER      O 3363   3.991   1.668   3.452  0.1774  0.3901 -0.4732
   84SER      N 3364   3.854   1.822   3.544 -0.3866 -0.0816  0.2050
   84SER      H 3365   3.848   1.916   3.579 -0.9228 -0.4280  1.0947
   84SER     CA 3366   3.730   1.776   3.483 -0.2496 -0.1133 -0.0488
   84SER     HA 3367   3.757   1.693   3.418 -0.1625  0.2886 -0.5308
   84SER     CB 3368   3.631   1.716   3.582 -0.1431  0.1861  0.2409
   84SER    HB1 3369   3.544   1.683   3.527  0.0647  3.3415 -2.2939
   84SER    HB2 3370   3.604   1.787   3.660  0.4440  1.2815 -0.5252
   84SER     OG 3371   3.703   1.609   3.639  0.2072 -0.1805 -0.8613
   84SER     HG 3372   3.680   1.593   3.731 -1.1916 -0.8962 -1.2933
   84SER      C 3373   3.674   1.885   3.392 -0.5487 -0.0167  0.2514
   84SER      O 3374   3.702   2.004   3.402  0.0636 -0.1134 -0.2620
   85GLN      N 3375   3.598   1.841   3.292  0.2149 -0.2474 -0.2366
   85GLN      H 3376   3.598   1.742   3.271 -0.7875 -0.0410 -1.3211
   85GLN     CA 3377   3.535   1.928   3.194  0.2047  0.4223  0.3506
   85GLN     HA 3378   3.549   2.028   3.235  3.0359  1.0357 -1.7969
   85GLN     CB 3379   3.618   1.936   3.066  0.0340  0.3450  0.2345
   85GLN    HB1 3380   3.553   1.949   2.980  1.2042 -0.7895 -0.8645
   85GLN    HB2 3381   3.654   1.835   3.048  0.2448 -0.0088  2.4086
   85GLN     CG 3382   3.708   2.059   3.054  0.0928  0.2693 -0.1228
   85GLN    HG1 3383   3.648   2.149   3.052  0.3032  0.5880  2.8150
   85GLN    HG2 3384   3.763   2.076   3.147  0.7177  1.3029 -0.6755
   85GLN     CD 3385   3.803   2.046   2.936  0.3056 -0.0516  0.0778
   85GLN    OE1 3386   3.870   1.946   2.913  0.5358  0.0594  0.2764
   85GLN    NE2 3387   3.816   2.150   2.853 -0.0163 -0.0376  0.0434
   85GLN   HE21 3388   3.759   2.233   2.863 -1.5269 -0.8679 -1.2356
   85GLN   HE22 3389   3.893   2.143   2.789 -0.6618 -0.5108 -0.7028
   85GLN      C 3390   3.388   1.891   3.181  0.3085  0.1432 -0.0683
   85GLN      O 3391   3.341   1.778   3.169  0.1755  0.1907  0.0112
   86SER      N 3392   3.311   2.000   3.179 -0.0479 -0.1033  0.0808
   86SER      H 3393   3.348   2.093   3.189 -2.2492  0.6471  2.1127
   86SER     CA 3394   3.166   1.994   3.178 -0.0467 -0.1857  0.3512
   86SER     HA 3395   3.128   1.943   3.266 -0.2428  1.6526  1.3776
   86SER     CB 3396   3.118   2.138   3.168 -0.1227 -0.2009  0.4970
   86SER    HB1 3397   3.167   2.184   3.082 -1.1966  0.1104  0.0229
   86SER    HB2 3398   3.010   2.129   3.153  0.0254  0.8557 -1.7524
   86SER     OG 3399   3.149   2.217   3.280  0.5444 -0.2274  0.3329
   86SER     HG 3400   3.132   2.310   3.263 -1.2253 -0.2491  1.7300
   86SER      C 3401   3.118   1.925   3.051  0.2587  0.2596 -0.0131
   86SER      O 3402   3.185   1.923   2.948  0.0318 -0.3773 -0.1556
   87SER      N 3403   3.004   1.856   3.057  0.5698 -0.3231 -0.6114
   87SER      H 3404   2.947   1.876   3.139  2.7356  1.3296  0.5984
   87SER     CA 3405   2.963   1.761   2.955 -0.3104 -0.6091 -0.0097
   87SER     HA 3406   3.002   1.790   2.858  0.9601  0.0134  0.6566
   87SER     CB 3407   3.030   1.629   2.992  0.4909 -0.2434 -0.1399
   87SER    HB1 3408   3.138   1.648   2.994  1.1317 -3.3448  2.9249
   87SER    HB2 3409   3.001   1.602   3.093  2.3837 -1.7775  0.0406
   87SER     OG 3410   3.010   1.525   2.899 -0.3797  0.3003 -0.5674
   87SER     HG 3411   3.051   1.445   2.932 -1.9324 -0.1657  0.3265
   87SER      C 3412   2.811   1.754   2.956 -0.3398 -0.0214  0.3038
   87SER      O 3413   2.741   1.811   3.039  0.2764  0.6406  0.3790
   88GLN      N 3414   2.760   1.668   2.868 -0.1945 -0.1945  0.3863
   88GLN      H 3415   2.822   1.619   2.807  1.8788  1.9858  0.5933
   88GLN     CA 3416   2.619   1.636   2.850 -0.3116  0.1563  0.6544
   88GLN     HA 3417   2.572   1.676   2.940 -1.0143 -0.4168  0.5518
   88GLN     CB 3418   2.559   1.702   2.726  0.8101  0.2577  0.1487
   88GLN    HB1 3419   2.459   1.664   2.704  1.2680 -0.2474 -1.1565
   88GLN    HB2 3420   2.617   1.683   2.636 -2.6002  0.8593 -2.3359
   88GLN     CG 3421   2.555   1.853   2.742 -0.0848  0.2067  0.4874
   88GLN    HG1 3422   2.660   1.882   2.730  1.2528 -3.4719  1.9079
   88GLN    HG2 3423   2.513   1.877   2.840 -0.0394  0.1001  0.5323
   88GLN     CD 3424   2.455   1.922   2.651  0.0773 -0.4195 -0.1767
   88GLN    OE1 3425   2.487   2.003   2.564  0.3336 -0.2516  0.0735
   88GLN    NE2 3426   2.323   1.911   2.670  0.0071 -0.1916 -0.5169
   88GLN   HE21 3427   2.259   1.970   2.619  0.4520  0.2494 -0.5713
   88GLN   HE22 3428   2.287   1.866   2.753 -0.1709  0.9526  0.0347
   88GLN      C 3429   2.589   1.487   2.851 -0.2550  0.1326 -0.1436
   88GLN      O 3430   2.676   1.400   2.839  0.3772  0.7303  0.0095
   89SER      N 3431   2.459   1.457   2.861 -0.2007 -0.1147 -0.1613
   89SER      H 3432   2.400   1.539   2.867  2.2316  1.9415 -1.7079
   89SER     CA 3433   2.401   1.325   2.872 -0.1061 -0.1606 -0.2094
   89SER     HA 3434   2.471   1.254   2.827  2.3944  0.8899  1.7318
   89SER     CB 3435   2.381   1.295   3.020  0.3030  1.1565  0.1324
   89SER    HB1 3436   2.328   1.199   3.019  1.6211  0.3985 -1.9889
   89SER    HB2 3437   2.319   1.367   3.073  1.9374  1.7877  1.2779
   89SER     OG 3438   2.498   1.277   3.096  0.3376  0.7547 -0.0131
   89SER     HG 3439   2.484   1.258   3.189 -0.4977  1.4503  0.0038
   89SER      C 3440   2.275   1.309   2.788 -0.2602 -0.0652  0.0029
   89SER      O 3441   2.189   1.395   2.805  0.0920  0.3688 -0.3794
   90SER      N 3442   2.263   1.205   2.705 -0.3971  0.1450 -0.2408
   90SER      H 3443   2.330   1.130   2.699 -2.2123 -1.6156  0.2541
   90SER     CA 3444   2.143   1.186   2.626 -0.1777 -0.6433 -0.3837
   90SER     HA 3445   2.106   1.277   2.579 -0.3260 -1.3073 -1.5871
   90SER     CB 3446   2.179   1.078   2.525 -0.2674 -0.6568 -0.4010
   90SER    HB1 3447   2.196   0.990   2.587 -0.3028 -0.1565  0.3142
   90SER    HB2 3448   2.091   1.064   2.461 -0.8614  1.2864 -0.0560
   90SER     OG 3449   2.302   1.103   2.462 -0.2417  0.0836 -0.0548
   90SER     HG 3450   2.324   1.033   2.400  0.0395  0.1553 -0.0374
   90SER      C 3451   2.034   1.131   2.717 -0.0575  0.1105  0.2198
   90SER      O 3452   2.054   1.083   2.829 -0.4147  0.2340  0.3393
   91TYR      N 3453   1.909   1.140   2.671  0.0187  0.7519  0.1225
   91TYR      H 3454   1.890   1.172   2.577 -0.9905 -2.4970 -0.9013
   91TYR     CA 3455   1.799   1.079   2.743  0.0482  0.2731 -0.2322
   91TYR     HA 3456   1.792   1.135   2.836  0.6391 -0.2090  0.1151
   91TYR     CB 3457   1.669   1.110   2.670 -0.0495 -0.8002 -0.5375
   91TYR    HB1 3458   1.589   1.087   2.740  1.3396  1.0472  1.8369
   91TYR    HB2 3459   1.671   1.217   2.647  1.2680 -0.8472 -0.7372
   91TYR     CG 3460   1.637   1.039   2.541 -1.0131  0.5452 -1.0634
   91TYR    CD1 3461   1.580   0.911   2.537  0.7006 -0.2857  0.1613
   91TYR    HD1 3462   1.543   0.865   2.627 -0.9673 -1.4107 -1.0481
   91TYR    CE1 3463   1.565   0.839   2.418 -0.1350  0.2184 -0.0458
   91TYR    HE1 3464   1.526   0.739   2.424 -1.3562  0.7825  3.8411
   91TYR     CZ 3465   1.602   0.898   2.295 -0.3589  0.1351 -0.1526
   91TYR     OH 3466   1.579   0.830   2.179 -0.5643 -0.1233  0.0385
   91TYR     HH 3467   1.540   0.742   2.187 -0.0460 -0.3748 -0.1647
   91TYR    CE2 3468   1.659   1.027   2.293 -0.1157  0.0320  0.1800
   91TYR    HE2 3469   1.706   1.060   2.202 -1.6851  0.5781 -0.4586
   91TYR    CD2 3470   1.679   1.089   2.417  0.3826  1.0591 -0.4016
   91TYR    HD2 3471   1.728   1.185   2.425 -1.1440  1.7298  1.7637
   91TYR      C 3472   1.820   0.929   2.755  0.7756  0.4328  0.6210
   91TYR      O 3473   1.887   0.869   2.671 -0.1242  0.3790 -0.0799
   92GLY      N 3474   1.771   0.871   2.865  0.1086  0.5153  0.3700
   92GLY      H 3475   1.713   0.928   2.925 -0.3060 -0.7920  1.2427
   92GLY     CA 3476   1.788   0.735   2.910 -0.2903  0.2721 -0.2042
   92GLY    HA1 3477   1.893   0.712   2.929 -1.0736 -3.0356  0.7829
   92GLY    HA2 3478   1.737   0.728   3.006 -0.7042  1.2102 -0.3435
   92GLY      C 3479   1.741   0.623   2.818 -0.1507 -0.0602  0.1258
   92GLY      O 3480   1.666   0.646   2.724 -0.0804  0.1158  0.1120
   93GLN      N 3481   1.785   0.500   2.845  0.2551  0.0266 -0.1397
   93GLN      H 3482   1.859   0.488   2.913 -1.1372 -2.6904  1.0878
   93GLN     CA 3483   1.734   0.375   2.792  0.0869  0.2275 -0.4526
   93GLN     HA 3484   1.788   0.292   2.837 -2.9202 -0.6051  2.0162
   93GLN     CB 3485   1.593   0.344   2.840  0.5756 -0.1565  0.7683
   93GLN    HB1 3486   1.524   0.406   2.783  0.5006 -2.9380 -2.5077
   93GLN    HB2 3487   1.583   0.238   2.817  3.0328 -0.3827  0.4918
   93GLN     CG 3488   1.571   0.346   2.991 -0.1616  0.1306  0.6632
   93GLN    HG1 3489   1.645   0.277   3.032  0.8760  0.3652 -0.7448
   93GLN    HG2 3490   1.471   0.305   3.006  0.1701 -0.1658  2.2220
   93GLN     CD 3491   1.577   0.479   3.064 -0.3012  0.2503  0.4561
   93GLN    OE1 3492   1.517   0.579   3.024 -0.2311  0.0528 -0.1387
   93GLN    NE2 3493   1.664   0.479   3.165  0.0720 -0.4228  0.1339
   93GLN   HE21 3494   1.702   0.391   3.197 -0.6017  0.1024  2.5683
   93GLN   HE22 3495   1.682   0.558   3.225  0.1295 -0.0329 -0.3952
   93GLN      C 3496   1.759   0.366   2.642  0.0921  0.5460 -0.4710
   93GLN      O 3497   1.667   0.354   2.562 -0.1086  0.0787 -0.1714
   94GLN      N 3498   1.886   0.372   2.602  0.0220 -0.3780 -0.8525
   94GLN      H 3499   1.957   0.400   2.668  1.5221  0.0809 -2.5651
   94GLN     CA 3500   1.929   0.378   2.464 -0.0455 -0.0540 -0.8613
   94GLN     HA 3501   1.841   0.360   2.403 -0.2340 -2.0180 -0.0800
   94GLN     CB 3502   1.971   0.520   2.427 -0.2878  0.1478 -0.3749
   94GLN    HB1 3503   2.040   0.517   2.342  0.0744 -0.3495 -0.0727
   94GLN    HB2 3504   2.021   0.561   2.515 -1.6285  0.3110  0.3352
   94GLN     CG 3505   1.852   0.610   2.398 -0.2613  0.4224  0.3643
   94GLN    HG1 3506   1.786   0.564   2.324  0.0477 -1.1624  1.0200
   94GLN    HG2 3507   1.808   0.620   2.498 -0.3337  0.9096  0.2842
   94GLN     CD 3508   1.891   0.739   2.329 -0.5198  0.3126  0.0091
   94GLN    OE1 3509   1.908   0.746   2.207  0.1567 -0.6124  0.0394
   94GLN    NE2 3510   1.921   0.848   2.401 -0.5562  0.3848 -0.0848
   94GLN   HE21 3511   1.947   0.928   2.345  1.3949 -0.2680 -0.1658
   94GLN   HE22 3512   1.912   0.850   2.501 -1.6154 -1.1039 -0.1190
   94GLN      C 3513   2.034   0.274   2.427 -0.0812 -0.6276  0.5911
   94GLN      O 3514   2.097   0.209   2.511  0.8535 -0.5678 -0.0445
   95SER      N 3515   2.058   0.265   2.296 -0.3369 -0.3093  0.5218
   95SER      H 3516   2.007   0.322   2.230 -1.5654  0.7279  2.2806
   95SER     CA 3517   2.157   0.172   2.245 -0.0033  0.2933  0.0623
   95SER     HA 3518   2.239   0.163   2.316  1.1437 -1.2331 -1.3819
   95SER     CB 3519   2.104   0.030   2.228  0.3404  0.1814 -0.0928
   95SER    HB1 3520   2.186   8.638   2.197 -0.5845 -0.9839 -0.1646
   95SER    HB2 3521   2.064   0.003   2.326 -0.9101  1.7117 -0.1377
   95SER     OG 3522   1.993   0.024   2.141  0.4593 -0.1267 -0.2245
   95SER     HG 3523   1.923   0.087   2.164  0.8970  0.2595  0.0768
   95SER      C 3524   2.216   0.232   2.118  0.0476  0.3823  0.1269
   95SER      O 3525   2.139   0.273   2.031  0.0225 -0.4818 -0.2741
   96SER      N 3526   2.348   0.236   2.099  0.0107  0.0065 -0.2416
   96SER      H 3527   2.409   0.197   2.170  1.3940  0.0003 -1.4047
   96SER     CA 3528   2.410   0.277   1.975  0.1326  0.1102 -0.1467
   96SER     HA 3529   2.360   0.364   1.933 -1.9239 -0.9480  0.0162
   96SER     CB 3530   2.552   0.320   2.013  0.1209 -0.0601  0.0980
   96SER    HB1 3531   2.603   0.357   1.924 -1.8677 -0.6098 -1.3421
   96SER    HB2 3532   2.603   0.236   2.059  0.8193  1.3017  1.9435
   96SER     OG 3533   2.542   0.425   2.107 -0.4542  0.2809 -0.3372
   96SER     HG 3534   2.631   0.458   2.118  0.1691 -1.6634  0.9410
   96SER      C 3535   2.428   0.167   1.871 -0.9304 -0.3577  0.1494
   96SER      O 3536   2.452   0.051   1.904  0.5042 -0.0744  0.1975
   97TYR      N 3537   2.425   0.204   1.743 -0.8329 -0.1741  0.2003
   97TYR      H 3538   2.391   0.296   1.719  1.5680  0.0910 -2.9018
   97TYR     CA 3539   2.442   0.124   1.623  0.2052  0.0451  0.1920
   97TYR     HA 3540   2.462   0.027   1.667 -1.0759 -0.2574  0.1429
   97TYR     CB 3541   2.307   0.108   1.554  0.1560 -0.4182  0.3904
   97TYR    HB1 3542   2.231   0.094   1.630 -1.3419  1.5211 -0.6554
   97TYR    HB2 3543   2.280   0.204   1.510  0.9158 -0.4326 -0.1262
   97TYR     CG 3544   2.309   0.002   1.446 -0.1492  0.1779 -0.2108
   97TYR    CD1 3545   2.328   0.031   1.311 -0.4429  0.0957 -0.2696
   97TYR    HD1 3546   2.329   0.134   1.276 -0.1538  0.1893  0.0150
   97TYR    CE1 3547   2.339   8.594   1.224 -0.0829 -0.1542  0.0900
   97TYR    HE1 3548   2.338   8.624   1.120  0.9935  0.8928  0.3588
   97TYR     CZ 3549   2.342   8.459   1.265  0.1482 -0.2909 -0.3622
   97TYR     OH 3550   2.350   8.355   1.178 -0.2118 -0.2043 -0.4990
   97TYR     HH 3551   2.333   8.376   1.086  0.7658  0.7781 -0.4774
   97TYR    CE2 3552   2.327   8.430   1.402 -0.7433  0.0174 -0.3922
   97TYR    HE2 3553   2.311   8.331   1.441  2.7098 -0.0316  1.2127
   97TYR    CD2 3554   2.313   8.541   1.488 -0.5221  0.0903 -0.4528
   97TYR    HD2 3555   2.300   8.525   1.594 -1.1363  1.2851 -0.3299
   97TYR      C 3556   2.560   0.157   1.533 -0.2257 -0.1217 -0.4388
   97TYR      O 3557   2.568   0.271   1.490  0.4748  0.1291  0.3174
   98PRO      N 3558   2.637   0.055   1.492 -0.1765 -0.1805 -0.2037
   98PRO     CD 3559   2.717   0.073   1.373 -0.5669  0.6454 -0.3498
   98PRO    HD1 3560   2.653   0.119   1.298 -3.2181 -0.2492  1.2238
   98PRO    HD2 3561   2.811   0.122   1.397  0.6537 -1.9374  0.4565
   98PRO     CG 3562   2.748   8.603   1.327 -0.2044  0.4904  0.3598
   98PRO    HG1 3563   2.838   8.596   1.266  0.9707 -2.6559  2.1968
   98PRO    HG2 3564   2.666   8.558   1.271  1.0991  1.7883 -2.8442
   98PRO     CB 3565   2.761   8.534   1.463 -0.4429 -0.0437  0.1152
   98PRO    HB1 3566   2.761   8.426   1.452 -1.3201 -0.0913  0.5681
   98PRO    HB2 3567   2.853   8.566   1.513 -0.8357 -1.8859  2.1500
   98PRO     CA 3568   2.645   8.592   1.543 -0.4719 -0.0848  0.1028
   98PRO     HA 3569   2.557   8.534   1.518 -1.0424  1.2836 -1.1829
   98PRO      C 3570   2.670   8.583   1.693  0.2751  0.1378 -0.0035
   98PRO      O 3571   2.741   8.671   1.741  0.2952  0.0140  0.1979
   99GLY      N 3572   2.621   8.479   1.762 -0.1748  0.1380 -0.3201
   99GLY      H 3573   2.550   8.417   1.727  1.2518 -1.4656 -0.5525
   99GLY     CA 3574   2.692   8.426   1.877 -0.1289 -0.0235 -0.4221
   99GLY    HA1 3575   2.640   8.335   1.905  1.9490 -1.4560 -0.9566
   99GLY    HA2 3576   2.676   8.492   1.962  0.7946 -0.9118  0.4738
   99GLY      C 3577   2.842   8.411   1.851  0.0208  0.2757  0.2473
   99GLY      O 3578   2.886   8.345   1.757  0.2565 -0.1790  0.6688
  100TYR      N 3579   2.918   8.473   1.941  0.6361 -0.6143  0.3584
  100TYR      H 3580   2.874   8.520   2.020  0.1964  0.2236 -0.3638
  100TYR     CA 3581   3.057   8.497   1.908  0.4116  0.0803 -0.1055
  100TYR     HA 3582   3.063   8.526   1.803 -2.1178  0.5855 -0.1797
  100TYR     CB 3583   3.102   8.613   1.997  0.4274 -0.2217  0.2844
  100TYR    HB1 3584   3.030   0.022   1.984 -0.3787 -1.1414 -1.2783
  100TYR    HB2 3585   3.096   8.596   2.105  0.0457 -0.7247  0.1881
  100TYR     CG 3586   3.238   8.666   1.959  0.2141  0.1500  0.0326
  100TYR    CD1 3587   3.355   8.599   1.995 -0.2361 -0.3890  0.5177
  100TYR    HD1 3588   3.347   8.502   2.041 -1.5305 -1.4908 -1.8959
  100TYR    CE1 3589   3.479   8.653   1.957 -0.3389 -0.1413  0.5296
  100TYR    HE1 3590   3.567   8.593   1.977  0.3156  0.0976 -1.4657
  100TYR     CZ 3591   3.490   0.103   1.889  0.3216 -0.3394  0.2733
  100TYR     OH 3592   3.611   0.156   1.857 -0.0183  0.1634 -0.2094
  100TYR     HH 3593   3.684   0.107   1.897  0.4748  1.7550  0.9672
  100TYR    CE2 3594   3.371   0.168   1.851  0.3667  0.0571  0.7957
  100TYR    HE2 3595   3.371   0.257   1.789 -0.7876  0.5032  1.3983
  100TYR    CD2 3596   3.247   0.112   1.885  0.1038  0.1347 -0.0056
  100TYR    HD2 3597   3.156   0.153   1.842 -0.0563 -1.4586 -1.2874
  100TYR      C 3598   3.136   8.367   1.913 -0.2366 -0.3308 -0.4178
  100TYR      O 3599   3.230   8.353   1.834  0.1476 -0.1279 -0.0027
  101GLY      N 3600   3.100   8.267   1.993 -0.1544 -0.1353 -0.1332
  101GLY      H 3601   3.024   8.278   2.058  1.1121  1.0966  1.2173
  101GLY     CA 3602   3.176   8.144   2.008  0.4232  0.1981 -0.2852
  101GLY    HA1 3603   3.099   8.068   2.024 -1.5464  2.4771  1.8080
  101GLY    HA2 3604   3.232   8.120   1.918 -1.2067 -2.7627 -0.6606
  101GLY      C 3605   3.279   8.142   2.120  0.2142  0.1172 -0.0943
  101GLY      O 3606   3.302   8.240   2.190 -0.1741  0.3312 -0.2641
  102GLN      N 3607   3.341   8.025   2.139 -0.0420 -0.0222 -0.1092
  102GLN      H 3608   3.324   7.961   2.063  1.7317 -0.4521 -0.1674
  102GLN     CA 3609   3.426   7.988   2.250 -0.3503  0.1100  0.1737
  102GLN     HA 3610   3.396   8.024   2.348  0.6892 -2.7477  1.6612
  102GLN     CB 3611   3.424   7.836   2.255 -0.2407  0.1021 -0.0093
  102GLN    HB1 3612   3.483   7.796   2.338 -0.0029 -2.0983 -1.1590
  102GLN    HB2 3613   3.464   7.794   2.163  1.0315 -0.3024  0.7037
  102GLN     CG 3614   3.285   7.776   2.275 -0.1676 -0.0650  0.0086
  102GLN    HG1 3615   3.239   7.826   2.361  0.4618  2.1236 -0.8583
  102GLN    HG2 3616   3.224   7.796   2.187 -0.4863 -1.1081 -0.0183
  102GLN     CD 3617   3.288   7.625   2.294  0.0651 -0.0763 -0.1195
  102GLN    OE1 3618   3.373   7.554   2.242  0.0350  0.0882 -0.3963
  102GLN    NE2 3619   3.194   7.562   2.364 -0.5921  0.3580 -0.5939
  102GLN   HE21 3620   3.170   7.466   2.344  0.0061 -0.0507  0.5161
  102GLN   HE22 3621   3.125   7.615   2.415 -0.1005 -1.0719  1.7395
  102GLN      C 3622   3.569   8.041   2.254 -0.6050  0.7604  0.8101
  102GLN      O 3623   3.644   8.007   2.345 -0.2116 -0.0889  0.1770
  103GLN      N 3624   3.604   8.124   2.156  0.3935  0.1067  0.6006
  103GLN      H 3625   3.531   8.161   2.097  1.3085  0.1570 -0.5330
  103GLN     CA 3626   3.737   8.178   2.137  0.1616  0.5419  0.1705
  103GLN     HA 3627   3.807   8.150   2.216 -1.4148 -1.4565  0.9506
  103GLN     CB 3628   3.795   8.114   2.011 -0.8399  0.2370 -0.1440
  103GLN    HB1 3629   3.790   8.190   1.933 -1.3278 -0.4401 -0.7914
  103GLN    HB2 3630   3.897   8.085   2.035 -1.7039 -1.9618  1.2879
  103GLN     CG 3631   3.744   7.978   1.964 -0.2486 -0.1549  0.3260
  103GLN    HG1 3632   3.802   7.954   1.874  0.5517 -0.0829  0.8151
  103GLN    HG2 3633   3.637   7.981   1.942 -0.6220 -0.0162  2.0216
  103GLN     CD 3634   3.767   7.868   2.066  0.3147 -0.5678 -0.2326
  103GLN    OE1 3635   3.841   7.883   2.163  0.2279 -0.0507 -0.2460
  103GLN    NE2 3636   3.708   7.749   2.049  0.1882 -0.5708  0.2178
  103GLN   HE21 3637   3.733   7.674   2.112  3.1347  0.1272  0.0299
  103GLN   HE22 3638   3.652   7.732   1.967 -0.0897 -1.4442  0.5805
  103GLN      C 3639   3.752   8.329   2.132  0.3846  0.5062 -0.2977
  103GLN      O 3640   3.652   8.400   2.124 -0.0003  0.0636  0.4156
  104PRO      N 3641   3.873   8.384   2.143  0.4013  0.3877  0.1520
  104PRO     CD 3642   3.995   8.319   2.187  0.2162 -0.0584  0.0039
  104PRO    HD1 3643   3.984   8.246   2.267 -2.0618 -0.5560 -0.6759
  104PRO    HD2 3644   4.036   8.270   2.099 -0.8244  1.1811 -1.2265
  104PRO     CG 3645   4.069   8.441   2.239 -0.4910  0.1926  0.4333
  104PRO    HG1 3646   4.046   8.466   2.343 -1.8278 -2.0434  0.7430
  104PRO    HG2 3647   4.176   8.420   2.231 -0.6698  0.0194 -2.2128
  104PRO     CB 3648   4.037   8.558   2.146  0.0958  0.3283  0.3952
  104PRO    HB1 3649   4.050   8.656   2.193 -0.4348  0.4017  0.3957
  104PRO    HB2 3650   4.101   8.532   2.062 -0.1952  0.3052  0.1792
  104PRO     CA 3651   3.891   8.526   2.118  0.0563  0.4793  0.4280
  104PRO     HA 3652   3.830   8.578   2.192  0.2898  3.2241 -1.1727
  104PRO      C 3653   3.860   8.585   1.981  0.5871 -0.1283  0.0422
  104PRO      O 3654   3.820   0.029   1.971  0.2411 -0.2566 -0.1010
  105ALA      N 3655   3.861   8.502   1.876  0.4759 -0.0199 -0.0444
  105ALA      H 3656   3.881   8.405   1.893 -0.3173  0.0602  1.5393
  105ALA     CA 3657   3.825   8.528   1.738  0.3654  0.1493  0.0158
  105ALA     HA 3658   3.836   8.633   1.712  2.6269  0.1172  0.7132
  105ALA     CB 3659   3.929   8.467   1.645 -0.0763 -0.0814 -0.3334
  105ALA    HB1 3660   3.907   8.514   1.549 -1.0466  0.9814  0.3840
  105ALA    HB2 3661   4.033   8.478   1.676  1.0876 -1.8840 -3.1894
  105ALA    HB3 3662   3.907   8.360   1.645 -1.5556  0.2004 -0.5680
  105ALA      C 3663   3.684   8.474   1.713  0.2832  0.3002  0.1486
  105ALA      O 3664   3.654   8.371   1.772  0.8815 -0.0463 -0.1349
  106PRO      N 3665   3.597   8.543   1.639  0.3073  0.0486 -0.1182
  106PRO     CD 3666   3.629   8.658   1.558 -0.0855  0.0350 -0.2967
  106PRO    HD1 3667   3.639   0.075   1.621  0.2777 -0.6194  0.5869
  106PRO    HD2 3668   3.724   8.653   1.505 -0.3847 -1.5516 -0.7300
  106PRO     CG 3669   3.513   8.671   1.459 -0.5361 -0.4815  0.1566
  106PRO    HG1 3670   3.482   0.102   1.442  0.3867 -0.1746  0.2522
  106PRO    HG2 3671   3.535   8.604   1.376  1.0079  0.3222 -0.1345
  106PRO     CB 3672   3.397   8.609   1.535 -0.6757 -0.4414 -0.0245
  106PRO    HB1 3673   3.325   8.574   1.461  1.8981 -0.0231 -2.9281
  106PRO    HB2 3674   3.346   0.010   1.597  0.2393  0.8494 -0.7566
  106PRO     CA 3675   3.459   8.501   1.623  0.1644  0.3351  0.3469
  106PRO     HA 3676   3.408   8.502   1.720  0.4098 -0.5344  0.4937
  106PRO      C 3677   3.452   8.370   1.547  1.0556 -0.0375  0.8927
  106PRO      O 3678   3.537   8.331   1.467 -0.0013 -0.1978 -0.1833
  107SER      N 3679   3.355   8.285   1.583  0.2321  0.1790 -0.7378
  107SER      H 3680   3.280   8.317   1.642 -2.0072 -0.9143 -2.8089
  107SER     CA 3681   3.354   8.149   1.532  0.4686  0.2286 -0.8775
  107SER     HA 3682   3.376   8.145   1.425 -0.9681  0.0586 -1.1833
  107SER     CB 3683   3.450   8.058   1.608 -0.3739  0.1226  0.0871
  107SER    HB1 3684   3.462   7.961   1.560  0.5778  0.5000 -0.4583
  107SER    HB2 3685   3.552   8.097   1.600 -0.9916  1.8679  0.2238
  107SER     OG 3686   3.420   8.025   1.742 -0.5834 -0.4924 -0.1109
  107SER     HG 3687   3.451   8.097   1.797 -1.8494  2.5054 -2.9689
  107SER      C 3688   3.217   8.083   1.537  0.5173  0.2095  0.7777
  107SER      O 3689   3.193   7.982   1.472  0.8055  0.7459 -0.1926
  108SER      N 3690   3.125   8.130   1.622 -0.4197  0.1640 -0.1939
  108SER      H 3691   3.153   8.209   1.679 -0.2470 -1.1416  1.5923
  108SER     CA 3692   3.001   8.062   1.654 -0.3829 -0.0253 -0.4502
  108SER     HA 3693   2.955   8.112   1.739 -1.2741 -1.8630  0.1943
  108SER     CB 3694   2.905   8.071   1.535 -0.2764 -0.4231 -0.5645
  108SER    HB1 3695   2.942   8.019   1.446  0.2624 -0.3106 -0.4138
  108SER    HB2 3696   2.811   8.029   1.570 -1.7094  1.3989 -2.0323
  108SER     OG 3697   2.876   8.207   1.514 -0.0569 -0.3428 -0.3473
  108SER     HG 3698   2.893   8.239   1.603 -0.5104 -1.9866  0.3652
  108SER      C 3699   3.014   7.919   1.703 -0.0070 -0.0741 -0.6905
  108SER      O 3700   2.916   7.847   1.683 -0.0560 -0.2793  0.2712
  109THR      N 3701   3.130   7.875   1.751 -0.3524 -0.0223  0.2099
  109THR      H 3702   3.210   7.936   1.761  0.0758 -0.7422  1.3911
  109THR     CA 3703   3.151   7.743   1.807  0.5424  0.1665  0.3291
  109THR     HA 3704   3.117   7.668   1.736  0.1905 -0.1586  0.8299
  109THR     CB 3705   3.297   7.708   1.839  0.5481 -0.1158 -0.0104
  109THR     HB 3706   3.299   7.612   1.892  2.9310 -0.1822 -0.1370
  109THR    CG2 3707   3.367   7.689   1.705 -0.1555  0.0418 -0.4075
  109THR   HG21 3708   3.350   7.775   1.640  2.2105  0.3209 -0.7488
  109THR   HG22 3709   3.333   7.598   1.655 -2.7888  0.5125  0.3859
  109THR   HG23 3710   3.472   7.680   1.731 -0.0487  1.2021 -0.3986
  109THR    OG1 3711   3.361   7.812   1.909  0.5321 -0.3180  0.3081
  109THR    HG1 3712   3.382   7.884   1.849 -0.6949  1.3667  1.8171
  109THR      C 3713   3.065   7.713   1.929  0.5280  0.1310  0.3099
  109THR      O 3714   3.022   7.803   2.001  0.5468  0.1308  0.3211
  110SER      N 3715   3.044   7.583   1.952 -0.0102  0.1862  0.1597
  110SER      H 3716   3.050   7.517   1.876 -1.6752  1.8725 -1.5460
  110SER     CA 3717   2.982   7.543   2.077 -0.2866  0.0677 -0.0150
  110SER     HA 3718   2.989   7.625   2.148  1.3019  1.5157 -1.7258
  110SER     CB 3719   2.835   7.515   2.045 -0.1611 -0.3583 -0.2343
  110SER    HB1 3720   2.787   7.600   1.996 -1.7865 -1.5843 -0.8569
  110SER    HB2 3721   2.780   7.498   2.138 -0.2894 -2.1172 -0.5950
  110SER     OG 3722   2.814   7.399   1.968 -0.3919 -0.1905 -0.4236
  110SER     HG 3723   2.718   7.388   1.971 -0.5875  1.4540  0.4413
  110SER      C 3724   3.041   7.418   2.140 -0.6094 -0.0893 -0.0226
  110SER      O 3725   2.997   7.374   2.246  0.0905 -0.0853  0.2780
  111GLY      N 3726   3.146   7.357   2.083 -0.2783 -0.2008  0.6934
  111GLY      H 3727   3.175   7.390   1.992  1.2728 -2.0052  0.4783
  111GLY     CA 3728   3.210   7.235   2.128  0.0379 -0.0744  0.5891
  111GLY    HA1 3729   3.237   7.258   2.231  0.0684 -0.8059  0.7457
  111GLY    HA2 3730   3.299   7.218   2.067  0.5987 -0.2312  1.4318
  111GLY      C 3731   3.118   7.114   2.133 -0.0739 -0.0633 -0.7855
  111GLY      O 3732   3.020   7.102   2.060 -0.3746  0.0113 -0.3930
  112SER      N 3733   3.138   7.020   2.225  0.3439  0.4276 -0.3677
  112SER      H 3734   3.211   7.025   2.295  1.3448 -0.4644 -1.3018
  112SER     CA 3735   3.051   6.905   2.244 -0.0777  0.7662 -0.2386
  112SER     HA 3736   2.954   6.936   2.207 -0.8060  1.1485  1.8677
  112SER     CB 3737   3.102   6.780   2.173 -0.3622  0.5093  0.0106
  112SER    HB1 3738   3.038   6.692   2.184 -0.2703  0.5534  1.0115
  112SER    HB2 3739   3.103   6.808   2.068  1.0708  1.4226  0.2357
  112SER     OG 3740   3.231   6.751   2.225 -0.3452  0.0125 -0.3010
  112SER     HG 3741   3.225   6.730   2.318  1.5503 -0.2696 -0.2046
  112SER      C 3742   3.013   6.875   2.388 -0.2445 -0.7108 -0.5742
  112SER      O 3743   3.101   6.899   2.471 -0.1742  0.1738 -0.8932
  113TYR      N 3744   2.890   6.837   2.420 -0.3770 -0.0614 -0.3045
  113TYR      H 3745   2.818   6.845   2.349 -0.2820  1.3743 -0.2716
  113TYR     CA 3746   2.850   6.799   2.554  0.1984 -0.0334 -0.1234
  113TYR     HA 3747   2.884   6.883   2.614  0.3763  0.4855 -0.9368
  113TYR     CB 3748   2.698   6.786   2.550  0.1982  0.0347 -0.3619
  113TYR    HB1 3749   2.663   6.827   2.456  1.5601 -0.2589 -1.0296
  113TYR    HB2 3750   2.663   6.682   2.550 -2.2842  0.8015 -0.8014
  113TYR     CG 3751   2.628   6.859   2.662 -0.3421 -0.5446 -0.3130
  113TYR    CD1 3752   2.657   6.992   2.696 -0.0950 -0.6234 -0.2156
  113TYR    HD1 3753   2.743   7.042   2.654  0.1069  1.7267  2.6148
  113TYR    CE1 3754   2.590   7.051   2.804  0.0707 -0.3636 -0.2556
  113TYR    HE1 3755   2.625   7.152   2.820  0.0052 -0.0725 -1.7648
  113TYR     CZ 3756   2.483   6.987   2.869  0.0206  0.2967  0.3278
  113TYR     OH 3757   2.409   7.035   2.973 -0.2036 -0.5943  0.5866
  113TYR     HH 3758   2.358   6.966   3.016 -2.3594  1.3725  1.4394
  113TYR    CE2 3759   2.456   6.854   2.830  0.0753  0.3395  0.1429
  113TYR    HE2 3760   2.376   6.802   2.880  0.8306 -1.8204 -0.7803
  113TYR    CD2 3761   2.535   6.786   2.737 -0.6856 -0.0345 -0.2325
  113TYR    HD2 3762   2.508   6.685   2.707 -2.5047  0.0354  1.0327
  113TYR      C 3763   2.916   6.673   2.610  0.5238  0.2157  0.0589
  113TYR      O 3764   2.939   6.574   2.541 -0.1522 -0.0899  0.2556
  114GLY      N 3765   2.941   6.673   2.741 -0.3300  0.4335  0.2303
  114GLY      H 3766   2.933   6.764   2.785 -0.5981  0.6261 -0.2084
  114GLY     CA 3767   2.975   6.559   2.823 -0.0348  0.1271 -0.3090
  114GLY    HA1 3768   2.988   6.585   2.929  0.3280  2.5458 -0.8765
  114GLY    HA2 3769   2.892   6.490   2.812 -0.2965  0.4836 -0.5702
  114GLY      C 3770   3.105   6.487   2.790  0.2964  0.3473  0.4981
  114GLY      O 3771   3.194   6.530   2.717  0.0092  0.1414  0.0252
  115SER      N 3772   3.115   6.364   2.840  0.1171  0.2641  0.3295
  115SER      H 3773   3.041   6.342   2.905  2.7400 -0.9163  3.1917
  115SER     CA 3774   3.225   6.270   2.825  0.0385  0.2088  0.0972
  115SER     HA 3775   3.273   6.294   2.730 -1.2352 -2.0556 -1.1796
  115SER     CB 3776   3.320   6.273   2.944  0.3914  0.1072 -0.1802
  115SER    HB1 3777   3.415   6.225   2.918  1.4748  2.1107 -0.0680
  115SER    HB2 3778   3.276   6.227   3.033 -1.5693  1.1596 -0.5669
  115SER     OG 3779   3.337   6.406   2.985 -0.1373  0.0328  0.2936
  115SER     HG 3780   3.428   6.410   3.016  0.3697 -1.9604 -0.7682
  115SER      C 3781   3.188   6.124   2.807  0.7585  0.0031  0.2410
  115SER      O 3782   3.080   6.088   2.853  0.5172  0.1940 -0.1698
  116SER      N 3783   3.276   6.044   2.747  0.2539 -0.3427 -0.0509
  116SER      H 3784   3.365   6.088   2.728  0.5537 -0.9533 -0.1152
  116SER     CA 3785   3.276   5.900   2.762  0.1932 -0.3319  0.0467
  116SER     HA 3786   3.237   5.880   2.862  1.5805 -1.7049  0.3532
  116SER     CB 3787   3.198   5.826   2.654  0.3587 -0.6634  0.1503
  116SER    HB1 3788   3.246   5.828   2.556 -0.4756 -0.6498 -0.2685
  116SER    HB2 3789   3.101   5.875   2.643 -1.6932 -3.9806  1.7298
  116SER     OG 3790   3.164   5.692   2.682  0.1428 -0.7093 -0.3200
  116SER     HG 3791   3.102   5.653   2.621 -0.8560  0.3029  0.0242
  116SER      C 3792   3.420   5.851   2.767  0.2922 -0.0119  0.3487
  116SER      O 3793   3.514   5.923   2.733 -0.1947  0.2604 -0.4272
  117SER      N 3794   3.441   5.722   2.793  0.2190 -0.2269 -0.6373
  117SER      H 3795   3.355   5.668   2.801  0.3406 -0.3307  0.0855
  117SER     CA 3796   3.567   5.650   2.788  0.6243  0.4336 -0.0657
  117SER     HA 3797   3.648   5.722   2.803  1.6364 -1.0972  2.4425
  117SER     CB 3798   3.586   5.571   2.917 -0.1857  0.1792 -0.0950
  117SER    HB1 3799   3.664   5.495   2.911 -1.6426 -1.7122  2.6564
  117SER    HB2 3800   3.616   5.646   2.991 -0.9704  1.7842 -1.3523
  117SER     OG 3801   3.470   5.505   2.963  0.2167 -0.3921  0.1101
  117SER     HG 3802   3.495   5.493   3.055  0.5307 -0.1187  0.0642
  117SER      C 3803   3.585   5.568   2.661  0.1214 -0.3439  0.3552
  117SER      O 3804   3.657   5.468   2.657 -0.0566 -0.4620  0.0693
  118GLN      N 3805   3.504   5.601   2.560 -0.0205 -0.4161  0.4457
  118GLN      H 3806   3.444   5.680   2.579 -2.5915 -2.0736 -0.2956
  118GLN     CA 3807   3.482   5.540   2.431  0.1793 -0.3313  0.3708
  118GLN     HA 3808   3.569   5.482   2.403  1.2705 -0.5261  3.7902
  118GLN     CB 3809   3.356   5.453   2.435 -0.0219 -0.0721 -0.1289
  118GLN    HB1 3810   3.337   5.407   2.339 -0.1690 -1.5071  0.5639
  118GLN    HB2 3811   3.272   5.522   2.445  0.4183  0.3750  0.7361
  118GLN     CG 3812   3.356   5.340   2.537  0.2023  0.2479  0.2326
  118GLN    HG1 3813   3.251   5.312   2.551  0.3664 -0.3845  0.2307
  118GLN    HG2 3814   3.381   5.380   2.635  0.0565 -1.3624  0.9581
  118GLN     CD 3815   3.433   5.211   2.512  0.0436  0.2337 -0.1838
  118GLN    OE1 3816   3.395   5.123   2.435  0.1789 -0.4075  0.4708
  118GLN    NE2 3817   3.554   5.202   2.568  0.2913  0.3772 -0.6878
  118GLN   HE21 3818   3.592   5.279   2.620 -0.0291 -0.3240  0.6138
  118GLN   HE22 3819   3.601   5.114   2.551 -0.4313 -0.2788  0.5417
  118GLN      C 3820   3.476   5.648   2.323  0.3800 -0.4925  0.1977
  118GLN      O 3821   3.420   5.754   2.350 -0.1075 -0.5956 -0.4023
  119SER      N 3822   3.508   5.626   2.196 -0.8899 -0.3072 -0.1690
  119SER      H 3823   3.544   5.537   2.164  1.3227  0.4902 -0.0956
  119SER     CA 3824   3.489   5.725   2.091  0.0739 -0.0745 -0.1400
  119SER     HA 3825   3.539   5.811   2.136  0.5490 -0.7316  0.6190
  119SER     CB 3826   3.572   5.686   1.970  0.5040  0.1185  0.0902
  119SER    HB1 3827   3.524   5.598   1.926 -0.6494  1.0696 -0.6301
  119SER    HB2 3828   3.569   5.766   1.896  0.3349 -0.1524 -0.1968
  119SER     OG 3829   3.707   5.656   1.999  0.5012  0.1488  0.1346
  119SER     HG 3830   3.757   5.627   1.923 -0.2737 -0.0608 -0.3130
  119SER      C 3831   3.344   5.763   2.063  0.0693 -0.1761 -0.2532
  119SER      O 3832   3.257   5.682   2.031 -0.3466  0.2899 -0.3177
  120SER      N 3833   3.315   5.893   2.058  0.7902 -0.0098 -0.1989
  120SER      H 3834   3.394   5.956   2.046  2.1521 -1.6774 -0.3384
  120SER     CA 3835   3.185   5.950   2.030  0.6987  0.0531  0.3421
  120SER     HA 3836   3.110   5.874   2.009  0.6702 -0.0504  0.8312
  120SER     CB 3837   3.154   6.044   2.146 -0.4535 -0.0434  0.1199
  120SER    HB1 3838   3.056   6.088   2.129 -0.9525 -1.8082 -2.0290
  120SER    HB2 3839   3.228   6.123   2.153 -1.2842  0.5793  3.7182
  120SER     OG 3840   3.146   5.968   2.265  0.4077 -0.3585 -0.0164
  120SER     HG 3841   3.117   5.879   2.244  1.3237 -0.5262 -0.6369
  120SER      C 3842   3.182   6.044   1.910 -0.3783 -0.0231  0.3003
  120SER      O 3843   3.287   6.084   1.860 -0.3838 -0.4285 -0.0389
  121SER      N 3844   3.062   6.088   1.870 -0.3458 -0.0602  0.1604
  121SER      H 3845   2.979   6.056   1.917  1.7094 -2.0164  2.8290
  121SER     CA 3846   3.041   6.195   1.775 -0.2457 -0.3222 -0.1572
  121SER     HA 3847   3.134   6.233   1.734 -0.6025 -0.7267 -1.4192
  121SER     CB 3848   2.975   6.133   1.651  0.2626  0.0146 -0.6007
  121SER    HB1 3849   2.995   6.210   1.577  3.4463  1.6084  1.6466
  121SER    HB2 3850   2.870   6.111   1.670  0.0921 -0.6266 -2.1954
  121SER     OG 3851   3.038   6.012   1.617  0.0039 -0.2972  0.0163
  121SER     HG 3852   3.047   6.017   1.522  0.5840  1.8527  0.1359
  121SER      C 3853   2.960   6.306   1.840 -0.0272 -0.1278 -0.2166
  121SER      O 3854   2.852   6.283   1.894  0.2759 -0.1003  0.4073
  122TYR      N 3855   3.011   6.426   1.813 -0.1459  0.0173  0.1999
  122TYR      H 3856   3.089   6.437   1.750  0.8102 -2.1106  0.9208
  122TYR     CA 3857   2.961   6.550   1.871 -0.5515 -0.0586  0.0186
  122TYR     HA 3858   3.036   6.628   1.865  1.4180 -1.8586 -0.1659
  122TYR     CB 3859   2.850   6.610   1.786 -0.1318  0.1317 -0.3980
  122TYR    HB1 3860   2.852   6.719   1.797 -1.2560  0.1560 -0.3700
  122TYR    HB2 3861   2.750   6.586   1.820 -0.8813  1.8698 -1.2220
  122TYR     CG 3862   2.866   6.582   1.638  0.6080  0.2332 -0.3439
  122TYR    CD1 3863   2.793   6.477   1.582  0.2653  0.4536 -0.3151
  122TYR    HD1 3864   2.727   6.418   1.645  0.2023 -0.4270 -1.1843
  122TYR    CE1 3865   2.803   6.447   1.446 -0.0267 -0.4640 -0.1456
  122TYR    HE1 3866   2.741   6.368   1.406 -0.8461 -0.8861  1.8384
  122TYR     CZ 3867   2.884   6.528   1.364  0.3990 -0.5262  0.2090
  122TYR     OH 3868   2.909   6.489   1.236  0.0375  0.6328 -0.2328
  122TYR     HH 3869   2.963   6.551   1.186 -1.2746  2.9986  1.0939
  122TYR    CE2 3870   2.954   6.636   1.422  0.1562 -0.1782 -0.1312
  122TYR    HE2 3871   3.029   6.698   1.377  1.1062 -2.4123 -1.8303
  122TYR    CD2 3872   2.944   6.666   1.559  0.5890  0.3701 -0.2195
  122TYR    HD2 3873   2.999   6.746   1.606 -1.1753  1.7597 -0.4367
  122TYR      C 3874   2.933   6.539   2.020 -0.0114  0.2497  0.1449
  122TYR      O 3875   2.852   6.612   2.076  0.1971 -0.2038  1.0566
  123GLY      N 3876   2.999   6.446   2.090  0.0331  0.0640 -0.1408
  123GLY      H 3877   3.062   6.382   2.044 -0.7685 -1.4798  0.8213
  123GLY     CA 3878   2.985   6.425   2.233 -0.4756  0.2058 -0.1669
  123GLY    HA1 3879   2.973   6.514   2.295  1.6651  0.3291  0.1563
  123GLY    HA2 3880   3.073   6.376   2.276 -0.3107 -0.0504 -0.7876
  123GLY      C 3881   2.863   6.342   2.271 -0.3769  0.1098 -0.0597
  123GLY      O 3882   2.811   6.269   2.187 -0.0661 -0.3678  0.1555
  124GLN      N 3883   2.814   6.347   2.395 -0.0393  0.2450  0.0699
  124GLN      H 3884   2.853   6.416   2.457 -0.2238 -0.3604  0.8685
  124GLN     CA 3885   2.705   6.273   2.456  0.0161 -0.0562 -0.1901
  124GLN     HA 3886   2.704   6.176   2.407 -0.2481 -1.0136  1.6671
  124GLN     CB 3887   2.724   6.247   2.605 -0.4132  0.3621 -0.0586
  124GLN    HB1 3888   2.637   6.189   2.633 -1.8496  2.6525  0.5592
  124GLN    HB2 3889   2.724   6.345   2.653 -3.1646  1.5028 -2.1531
  124GLN     CG 3890   2.845   6.165   2.649 -0.3631  0.1996 -0.4894
  124GLN    HG1 3891   2.929   6.181   2.582 -2.1151  2.0384 -2.4210
  124GLN    HG2 3892   2.872   6.197   2.750 -0.7382 -0.5453 -0.1404
  124GLN     CD 3893   2.805   6.019   2.661  0.9494 -0.1273  0.0431
  124GLN    OE1 3894   2.779   5.959   2.557 -0.1018  0.6021 -0.1292
  124GLN    NE2 3895   2.770   5.972   2.781  0.1742  0.3016 -0.0128
  124GLN   HE21 3896   2.704   5.896   2.775 -0.8283  1.0681  0.9255
  124GLN   HE22 3897   2.785   6.035   2.859  1.2466 -0.1999  0.2024
  124GLN      C 3898   2.575   6.346   2.423 -0.1529 -0.5307 -0.5808
  124GLN      O 3899   2.569   6.468   2.416 -0.2307 -0.4789  0.3667
  125PRO      N 3900   2.460   6.278   2.416 -0.5311  0.0765 -0.2797
  125PRO     CD 3901   2.449   6.135   2.433  0.2501  0.0553  0.0825
  125PRO    HD1 3902   2.534   6.092   2.379  0.3513 -1.1840  1.1956
  125PRO    HD2 3903   2.452   6.119   2.541  4.2775 -1.7965 -0.1004
  125PRO     CG 3904   2.317   6.096   2.369  0.2505 -0.2544  0.2665
  125PRO    HG1 3905   2.281   6.007   2.420  0.2458  0.2823  1.2152
  125PRO    HG2 3906   2.341   6.078   2.264 -0.1112 -0.5866  0.2379
  125PRO     CB 3907   2.229   6.219   2.392  0.0402 -0.5016  0.7923
  125PRO    HB1 3908   2.197   6.209   2.496 -0.0598 -2.3590  0.6164
  125PRO    HB2 3909   2.153   6.229   2.315 -0.6423 -1.5408  1.3092
  125PRO     CA 3910   2.330   6.333   2.383 -0.5725 -0.0353 -0.3014
  125PRO     HA 3911   2.329   6.369   2.280  0.6563 -0.1857 -0.3799
  125PRO      C 3912   2.275   6.438   2.478 -0.2974 -0.2171  0.0580
  125PRO      O 3913   2.303   6.444   2.598  0.5547  0.7369 -0.1723
  126GLN      N 3914   2.177   6.512   2.428  0.2077  0.3878 -0.0545
  126GLN      H 3915   2.152   6.480   2.335  0.5444 -1.7355  0.5453
  126GLN     CA 3916   2.098   6.617   2.490 -0.2157  0.1924 -0.2547
  126GLN     HA 3917   2.121   6.622   2.596 -0.1009 -0.3674 -0.2509
  126GLN     CB 3918   2.147   6.746   2.426 -0.2496  0.5156  0.3681
  126GLN    HB1 3919   2.255   6.755   2.436 -0.1997  1.0255 -0.5143
  126GLN    HB2 3920   2.144   6.731   2.318  1.7723 -2.7073  0.6311
  126GLN     CG 3921   2.081   6.877   2.467 -1.1161 -0.0497  0.7997
  126GLN    HG1 3922   2.124   6.962   2.413 -0.5250 -0.9183 -0.1285
  126GLN    HG2 3923   1.976   6.867   2.439 -0.7784  0.0412 -0.5383
  126GLN     CD 3924   2.112   6.898   2.615  0.8442 -0.0531  0.4148
  126GLN    OE1 3925   2.044   6.853   2.707 -0.0732 -0.2819 -0.3561
  126GLN    NE2 3926   2.217   6.976   2.642  0.3657  0.4096  0.9496
  126GLN   HE21 3927   2.268   7.019   2.566  1.8023  0.5224  1.9391
  126GLN   HE22 3928   2.230   7.003   2.738 -2.2560  0.7043  1.2992
  126GLN      C 3929   1.947   6.598   2.479 -0.2034 -0.2671  0.3188
  126GLN      O 3930   1.904   6.551   2.374  0.0035 -0.0492  0.1351
  127SER      N 3931   1.870   6.617   2.586 -0.4166 -0.1707  0.1470
  127SER      H 3932   1.906   6.636   2.678  1.4401 -3.5601  0.2528
  127SER     CA 3933   1.726   6.597   2.581 -0.3762 -0.4128 -0.0463
  127SER     HA 3934   1.710   6.527   2.499  1.2229  0.1046 -0.8516
  127SER     CB 3935   1.676   6.529   2.708 -0.0651  0.3258  0.4760
  127SER    HB1 3936   1.568   6.523   2.698 -0.1163  1.8285 -0.1657
  127SER    HB2 3937   1.699   6.591   2.795  0.3891 -0.6818  1.0924
  127SER     OG 3938   1.731   6.401   2.731  0.1598  0.2281 -0.5373
  127SER     HG 3939   1.718   6.388   2.826 -0.8660  1.3375 -0.4935
  127SER      C 3940   1.653   6.728   2.560 -0.0648 -0.2400 -0.0589
  127SER      O 3941   1.708   6.833   2.594 -0.0654 -0.3426  0.2592
  128GLY      N 3942   1.529   6.731   2.510 -0.1346  0.2163  0.1354
  128GLY      H 3943   1.499   6.638   2.484  0.9587 -0.3078  0.6667
  128GLY     CA 3944   1.437   6.842   2.494 -0.3367  0.0143 -0.1044
  128GLY    HA1 3945   1.364   6.817   2.416 -0.4408 -2.0953  0.6007
  128GLY    HA2 3946   1.492   6.931   2.461  1.0281 -1.2850 -1.5264
  128GLY      C 3947   1.368   6.888   2.621 -0.3578 -0.0809 -0.0808
  128GLY      O 3948   1.301   6.991   2.627 -0.3971 -0.0943 -0.3070
  129SER      N 3949   1.377   6.817   2.734 -0.2664  0.0573  0.0002
  129SER      H 3950   1.430   6.732   2.735  0.6645  0.5806  2.5711
  129SER     CA 3951   1.338   6.857   2.868  0.3949 -0.4035  0.3324
  129SER     HA 3952   1.234   6.888   2.859  0.9827  1.8839  0.8899
  129SER     CB 3953   1.352   6.748   2.974 -0.0782 -0.5883  0.2087
  129SER    HB1 3954   1.339   6.795   3.072  1.4308 -0.0367  0.1691
  129SER    HB2 3955   1.268   6.682   2.952 -1.4292  1.9091 -2.8298
  129SER     OG 3956   1.475   6.679   2.976  0.0267 -0.4093 -0.0339
  129SER     HG 3957   1.462   6.589   3.005  0.1867 -0.0781  1.1567
  129SER      C 3958   1.409   6.981   2.921  0.0696 -0.1455  0.1644
  129SER      O 3959   1.515   7.017   2.873 -0.0679  0.5587  0.3805
  130TYR      N 3960   1.350   7.034   3.028 -0.3564  0.2380 -0.2555
  130TYR      H 3961   1.274   6.983   3.071  0.5906  0.1906  1.4707
  130TYR     CA 3962   1.407   7.140   3.108 -0.2397 -0.1208  0.1399
  130TYR     HA 3963   1.516   7.140   3.106 -0.2294 -0.7731  0.4707
  130TYR     CB 3964   1.361   7.279   3.065 -0.5715 -0.0283  0.7779
  130TYR    HB1 3965   1.252   7.283   3.068 -0.5833 -0.0219  0.3801
  130TYR    HB2 3966   1.388   7.293   2.960  1.1108  2.0478  1.4295
  130TYR     CG 3967   1.409   7.393   3.152 -0.0256 -0.1631  0.6587
  130TYR    CD1 3968   1.316   7.461   3.232 -0.5534  0.1622 -0.2218
  130TYR    HD1 3969   1.219   7.416   3.244 -0.1764 -0.7859 -0.6341
  130TYR    CE1 3970   1.354   7.575   3.305 -0.0355  0.0668 -0.3376
  130TYR    HE1 3971   1.282   7.635   3.358  0.6216  0.4741  0.1088
  130TYR     CZ 3972   1.489   7.615   3.304 -0.0828  0.2451  0.1593
  130TYR     OH 3973   1.530   7.729   3.365  0.1480 -0.1794  0.8095
  130TYR     HH 3974   1.624   7.747   3.353  0.0308 -0.5079 -0.7086
  130TYR    CE2 3975   1.583   7.548   3.222 -0.2854  0.1713 -0.0130
  130TYR    HE2 3976   1.682   7.586   3.201 -1.0237  1.2806 -1.7610
  130TYR    CD2 3977   1.541   7.438   3.147 -0.2039  0.2684 -0.2014
  130TYR    HD2 3978   1.623   7.397   3.090  1.2677  1.1126  1.2276
  130TYR      C 3979   1.389   7.125   3.259 -0.2830  0.3386  0.1829
  130TYR      O 3980   1.291   7.062   3.299 -0.2576  0.4129  0.3622
  131SER      N 3981   1.476   7.183   3.342  0.4760 -0.1787 -0.2397
  131SER      H 3982   1.560   7.231   3.312  1.5218 -1.4286  0.5803
  131SER     CA 3983   1.433   7.220   3.475  0.3756 -0.2530 -0.2508
  131SER     HA 3984   1.329   7.250   3.469  0.6075  1.0329  1.4780
  131SER     CB 3985   1.454   7.106   3.574  0.1419  0.2399  0.3758
  131SER    HB1 3986   1.562   7.091   3.578  0.5283  2.4935 -0.3081
  131SER    HB2 3987   1.412   7.019   3.523  0.1972  1.1800 -1.3541
  131SER     OG 3988   1.396   7.120   3.702 -0.5244  0.0954  0.0928
  131SER     HG 3989   1.306   7.089   3.694 -0.2332 -0.5678 -0.7851
  131SER      C 3990   1.510   7.341   3.529 -0.2127 -0.1529  0.3757
  131SER      O 3991   1.632   7.348   3.526 -0.2198 -0.1212  0.1360
  132GLN      N 3992   1.439   7.425   3.604 -0.1163  0.4438 -0.1968
  132GLN      H 3993   1.340   7.415   3.616 -0.0955 -1.2558 -1.1289
  132GLN     CA 3994   1.495   7.525   3.694  0.6034  0.1049 -0.2619
  132GLN     HA 3995   1.562   7.588   3.635  1.4850  0.2740  0.9004
  132GLN     CB 3996   1.385   7.614   3.749  0.8368  0.3354 -0.1672
  132GLN    HB1 3997   1.310   7.546   3.789  0.7830 -0.5873 -1.7428
  132GLN    HB2 3998   1.415   7.673   3.836  0.4184  2.2860 -1.2763
  132GLN     CG 3999   1.311   7.703   3.649  0.1119  0.2075  0.2481
  132GLN    HG1 4000   1.388   7.766   3.603  0.4580 -0.4988 -0.1568
  132GLN    HG2 4001   1.257   7.635   3.583  0.1645 -0.0164  0.4334
  132GLN     CD 4002   1.204   7.794   3.707  0.2020  0.2840  0.2940
  132GLN    OE1 4003   1.174   7.782   3.826  0.8841 -0.3647  0.4020
  132GLN    NE2 4004   1.149   7.888   3.630  0.2456 -0.0230 -0.1127
  132GLN   HE21 4005   1.073   7.941   3.671  1.7226  1.0193  1.3826
  132GLN   HE22 4006   1.180   7.908   3.536  1.2886  1.5823  0.5139
  132GLN      C 4007   1.575   7.467   3.809  0.1670 -0.2958 -0.1550
  132GLN      O 4008   1.653   7.544   3.866  0.1209 -0.2673 -0.1305
  133GLN      N 4009   1.544   7.344   3.852  0.0784 -0.1802  0.1146
  133GLN      H 4010   1.484   7.297   3.787 -1.6228  2.0717 -0.0790
  133GLN     CA 4011   1.611   7.273   3.958  0.0675  0.3871  0.5068
  133GLN     HA 4012   1.601   7.345   4.040 -0.3068  1.7976 -0.7361
  133GLN     CB 4013   1.511   7.169   4.007 -0.1255 -0.1900 -1.0847
  133GLN    HB1 4014   1.514   7.085   3.937  0.5727  0.3707 -1.7445
  133GLN    HB2 4015   1.543   7.135   4.105  0.0815  0.3464 -0.9669
  133GLN     CG 4016   1.367   7.212   4.032  0.1649 -0.0551  0.4397
  133GLN    HG1 4017   1.359   7.291   4.106  0.3126  0.2921  0.0883
  133GLN    HG2 4018   1.327   7.252   3.939 -0.7942 -0.4083  0.6768
  133GLN     CD 4019   1.273   7.100   4.077 -0.1966 -0.0408 -0.2607
  133GLN    OE1 4020   1.303   7.021   4.166  0.3858  0.0500 -0.3718
  133GLN    NE2 4021   1.149   7.104   4.028 -0.3188  0.2636  0.0669
  133GLN   HE21 4022   1.131   7.170   3.954  0.7158 -0.3529 -0.7644
  133GLN   HE22 4023   1.080   7.041   4.066 -0.5463 -1.2516 -2.5665
  133GLN      C 4024   1.755   7.236   3.924 -0.1908 -0.2134  0.0516
  133GLN      O 4025   1.794   7.229   3.808  0.0995 -0.1876  0.1470
  134PRO      N 4026   1.842   7.218   4.024  0.4477  0.1268 -0.4361
  134PRO     CD 4027   1.817   7.241   4.165 -0.2718 -0.2148 -0.5020
  134PRO    HD1 4028   1.720   7.203   4.195  0.7062 -0.7354  2.2538
  134PRO    HD2 4029   1.830   7.348   4.181 -2.8790  0.2675 -1.1453
  134PRO     CG 4030   1.923   7.160   4.240 -0.4721  0.2559  0.2994
  134PRO    HG1 4031   1.961   7.206   4.331  1.4070  1.3049 -0.9342
  134PRO    HG2 4032   1.876   7.064   4.260 -1.1856  0.6526  0.5792
  134PRO     CB 4033   2.042   7.167   4.144 -0.3268  0.1675  0.4731
  134PRO    HB1 4034   2.100   7.076   4.161 -0.5434  0.1960  1.4446
  134PRO    HB2 4035   2.101   7.257   4.158 -1.6580  1.6806 -2.5850
  134PRO     CA 4036   1.978   7.173   4.005  0.3608 -0.3819  0.1319
  134PRO     HA 4037   2.025   7.257   3.955 -0.4120  0.0156  0.0626
  134PRO      C 4038   1.986   7.041   3.929  0.0777 -0.2070 -0.2027
  134PRO      O 4039   1.909   6.951   3.959  0.1283 -0.0541  0.4144
  135SER      N 4040   2.071   7.030   3.827 -0.3620  0.5865 -0.6627
  135SER      H 4041   2.132   7.109   3.811  2.1566 -1.5347 -2.3176
  135SER     CA 4042   2.104   6.914   3.746  0.2579  0.5644 -0.3783
  135SER     HA 4043   2.021   6.845   3.739  2.1406 -1.8185 -0.6632
  135SER     CB 4044   2.147   6.952   3.605  0.3115  0.4974 -0.3801
  135SER    HB1 4045   2.185   6.867   3.548  0.0298  1.6575 -2.3661
  135SER    HB2 4046   2.233   7.019   3.603  1.2031 -0.6070 -0.1102
  135SER     OG 4047   2.035   7.004   3.537 -0.0008 -0.0421 -0.2801
  135SER     HG 4048   2.070   7.061   3.469  0.6510 -1.3981 -1.1325
  135SER      C 4049   2.203   6.822   3.817 -0.4466  0.1123  0.0232
  135SER      O 4050   2.186   6.700   3.816 -0.1037  0.0713 -0.7084
  136TYR      N 4051   2.312   6.871   3.876 -0.0554 -0.6942 -0.0139
  136TYR      H 4052   2.303   6.972   3.878  0.5604 -0.6416  0.9070
  136TYR     CA 4053   2.427   6.804   3.932  0.8522  0.6334 -0.2304
  136TYR     HA 4054   2.392   6.708   3.970 -3.0046  0.9101 -2.5784
  136TYR     CB 4055   2.527   6.773   3.821  0.6832  0.2692 -0.2838
  136TYR    HB1 4056   2.540   6.873   3.778  1.1373  0.2595 -0.1770
  136TYR    HB2 4057   2.617   6.747   3.877  0.6725 -0.8312 -0.7555
  136TYR     CG 4058   2.499   6.664   3.721  0.5244 -0.1309  0.1970
  136TYR    CD1 4059   2.424   6.696   3.607 -0.0785 -0.8428  0.3832
  136TYR    HD1 4060   2.398   6.801   3.597 -0.0953 -0.9457 -0.7433
  136TYR    CE1 4061   2.403   6.601   3.508  0.8020 -0.0982 -0.5390
  136TYR    HE1 4062   2.343   6.622   3.420  1.1341  1.1607 -0.4704
  136TYR     CZ 4063   2.444   6.468   3.529  0.1222 -0.2022  0.1540
  136TYR     OH 4064   2.413   6.369   3.441  0.2519  0.0631 -0.1906
  136TYR     HH 4065   2.355   6.393   3.369  2.8600 -1.8256 -3.1947
  136TYR    CE2 4066   2.514   6.434   3.647 -0.0581 -0.9354  0.0558
  136TYR    HE2 4067   2.556   6.335   3.653  0.2247 -0.7294  2.1769
  136TYR    CD2 4068   2.541   6.532   3.744 -0.1892 -0.4639 -0.3824
  136TYR    HD2 4069   2.598   6.512   3.833 -2.8515 -0.0202  1.5315
  136TYR      C 4070   2.490   6.886   4.043 -0.2250  0.2769  0.6537
  136TYR      O 4071   2.510   7.006   4.026  0.3467  0.1052  0.0954
  137GLY      N 4072   2.533   6.813   4.147  0.2012 -0.2500  0.1086
  137GLY      H 4073   2.519   6.714   4.138 -2.1536 -0.0552  1.1063
  137GLY     CA 4074   2.589   6.858   4.273 -0.2719 -0.2326  0.3149
  137GLY    HA1 4075   2.601   6.766   4.330 -0.3454 -0.8746 -0.6635
  137GLY    HA2 4076   2.690   6.896   4.255 -0.6758  1.4144  1.3356
  137GLY      C 4077   2.523   6.968   4.355 -0.0718  0.0756  0.0656
  137GLY      O 4078   2.418   7.019   4.318 -0.2289 -0.1854  0.1484
  138GLY      N 4079   2.582   6.996   4.471  0.0587  0.0190  0.0137
  138GLY      H 4080   2.672   6.960   4.499 -0.2565  1.2475  2.9964
  138GLY     CA 4081   2.513   7.065   4.578 -0.2014 -0.2807  0.0416
  138GLY    HA1 4082   2.588   7.113   4.641  1.3198 -2.1884 -0.2395
  138GLY    HA2 4083   2.448   7.140   4.533  1.6549  0.5606 -1.3397
  138GLY      C 4084   2.421   6.980   4.665 -0.3393 -0.2689 -0.0930
  138GLY      O 4085   2.412   6.857   4.654  0.0938 -0.3303  0.2373
  139GLN      N 4086   2.350   7.049   4.754 -0.6596 -0.2415 -0.3668
  139GLN      H 4087   2.358   7.150   4.753  0.5490 -0.2988 -2.1638
  139GLN     CA 4088   2.254   7.004   4.853 -0.1722 -0.0273  0.2110
  139GLN     HA 4089   2.228   6.901   4.826  0.8606  0.5974 -3.8390
  139GLN     CB 4090   2.325   6.986   4.987 -0.4296  0.1381  0.3705
  139GLN    HB1 4091   2.259   6.919   5.042  0.6766 -1.9877 -0.7380
  139GLN    HB2 4092   2.333   7.080   5.041 -0.2668 -0.5667  1.6093
  139GLN     CG 4093   2.463   6.920   4.991 -0.1702  0.6519  0.0344
  139GLN    HG1 4094   2.540   6.986   4.951  0.4864  0.9072  1.6557
  139GLN    HG2 4095   2.465   6.829   4.932  0.1936 -0.2835  1.4344
  139GLN     CD 4096   2.509   6.892   5.133  0.1327 -0.2383 -0.2347
  139GLN    OE1 4097   2.441   6.914   5.233  0.5161  0.5124 -0.1284
  139GLN    NE2 4098   2.636   6.852   5.150  0.1116 -0.2966 -0.2160
  139GLN   HE21 4099   2.690   6.822   5.070 -1.0373 -3.3129 -0.0002
  139GLN   HE22 4100   2.675   6.846   5.243  1.6487  0.2463 -0.8050
  139GLN      C 4101   2.123   7.079   4.865 -0.3991 -0.3604 -0.1579
  139GLN      O 4102   2.109   7.195   4.825 -0.1522 -0.2924 -0.0477
  140GLN      N 4103   2.018   7.004   4.898 -0.4763 -0.1236  0.1341
  140GLN      H 4104   2.026   6.904   4.910  1.6866  0.1852  2.0026
  140GLN     CA 4105   1.883   7.057   4.896 -0.2625  0.4072 -0.3516
  140GLN     HA 4106   1.876   7.165   4.906  0.2401  0.4524 -0.4818
  140GLN     CB 4107   1.801   7.018   4.773 -0.4798 -0.4551  0.0629
  140GLN    HB1 4108   1.831   6.919   4.740  3.0299  0.1437  1.0677
  140GLN    HB2 4109   1.694   7.021   4.796 -0.5413  1.6177 -0.3442
  140GLN     CG 4110   1.820   7.114   4.656 -0.2817  0.0430  0.4980
  140GLN    HG1 4111   1.924   7.105   4.626  0.0771 -1.0816  1.9367
  140GLN    HG2 4112   1.803   7.218   4.683  0.4715  0.3217 -0.0603
  140GLN     CD 4113   1.736   7.074   4.535  0.3018 -0.0904  0.1356
  140GLN    OE1 4114   1.754   6.970   4.471  0.3366 -0.2273  0.3667
  140GLN    NE2 4115   1.641   7.155   4.490  0.2591 -0.2756 -0.1122
  140GLN   HE21 4116   1.579   7.118   4.419  1.3198  2.5448 -2.7711
  140GLN   HE22 4117   1.612   7.240   4.537  2.8573 -0.8289  2.8086
  140GLN      C 4118   1.810   6.978   5.003  0.5752  0.0092 -0.0638
  140GLN      O 4119   1.830   6.859   5.028 -0.4254 -0.0290  0.6551
  141GLN      N 4120   1.729   7.050   5.082  0.0196 -0.4358 -0.2243
  141GLN      H 4121   1.718   7.148   5.060  0.9123 -0.5808 -1.4141
  141GLN     CA 4122   1.674   6.995   5.204  0.1893 -0.0088  0.0455
  141GLN     HA 4123   1.643   7.087   5.254 -0.9433  0.7234 -1.8939
  141GLN     CB 4124   1.556   6.899   5.185  0.1421 -0.0296  0.4439
  141GLN    HB1 4125   1.588   6.826   5.111  0.7764  0.9423 -0.2678
  141GLN    HB2 4126   1.520   6.853   5.277  2.3529 -0.2006  1.2981
  141GLN     CG 4127   1.440   6.974   5.120  0.7216 -0.2717 -0.8831
  141GLN    HG1 4128   1.473   7.013   5.024  2.9628  0.6432  0.1968
  141GLN    HG2 4129   1.404   7.060   5.176  0.9129 -2.3219  2.7145
  141GLN     CD 4130   1.313   6.896   5.089  0.4580 -0.5727  0.8484
  141GLN    OE1 4131   1.210   6.921   5.151  0.1624 -0.4070  0.2960
  141GLN    NE2 4132   1.306   6.819   4.980 -0.1293 -0.8595  1.0867
  141GLN   HE21 4133   1.223   6.770   4.947 -2.1669  1.6331  2.1818
  141GLN   HE22 4134   1.388   6.812   4.922 -0.5658  1.1703  0.1363
  141GLN      C 4135   1.773   6.940   5.306 -0.0828  0.0126  0.3224
  141GLN      O 4136   1.731   6.879   5.404 -0.4396 -0.2183  0.0270
  142SER      N 4137   1.904   6.962   5.296 -0.0149 -0.3673  0.3711
  142SER      H 4138   1.928   7.031   5.226 -0.2981  0.3800  0.9878
  142SER     CA 4139   2.010   6.915   5.383  0.7466  0.6238 -0.0024
  142SER     HA 4140   1.996   6.808   5.390 -1.2230  0.8442 -0.0941
  142SER     CB 4141   2.149   6.945   5.328  0.8543 -0.5689 -0.4075
  142SER    HB1 4142   2.226   6.912   5.398  1.0564  0.7184  0.0031
  142SER    HB2 4143   2.158   6.884   5.238 -0.2594 -0.4165 -0.6356
  142SER     OG 4144   2.167   7.082   5.299 -0.0256 -0.2447  0.5166
  142SER     HG 4145   2.260   7.103   5.310 -0.3226  1.3230  0.3104
  142SER      C 4146   1.990   6.973   5.523 -0.2953  0.0807  0.0823
  142SER      O 4147   1.955   7.090   5.535  0.1022  0.2373 -0.2558
  143TYR      N 4148   2.009   6.888   5.625  0.1396  0.0744 -0.0017
  143TYR      H 4149   2.046   6.794   5.621 -0.7327 -0.3062  0.6001
  143TYR     CA 4150   1.985   6.933   5.760 -0.0435 -0.1284  0.0340
  143TYR     HA 4151   1.881   6.965   5.748 -0.4169 -1.8280 -1.8283
  143TYR     CB 4152   1.974   6.822   5.864 -0.1835 -0.3838 -0.2531
  143TYR    HB1 4153   2.071   6.777   5.887 -0.2119 -0.4724 -0.3050
  143TYR    HB2 4154   1.933   6.867   5.954 -4.9928 -0.5095 -2.0754
  143TYR     CG 4155   1.871   6.716   5.830 -0.6488  0.0395 -0.1663
  143TYR    CD1 4156   1.899   6.608   5.746 -0.3077 -0.1585  0.1989
  143TYR    HD1 4157   1.999   6.590   5.709 -0.8948 -1.0691 -1.0333
  143TYR    CE1 4158   1.798   6.523   5.701 -0.2550 -0.0962 -0.0394
  143TYR    HE1 4159   1.819   6.437   5.640 -1.1514 -0.1020 -0.3632
  143TYR     CZ 4160   1.666   6.541   5.748 -0.2719 -0.3099 -0.0066
  143TYR     OH 4161   1.577   6.441   5.722 -0.3980 -0.1359 -0.2416
  143TYR     HH 4162   1.485   6.462   5.737 -1.6526 -2.2373 -3.8086
  143TYR    CE2 4163   1.635   6.650   5.832 -0.2343  0.0485 -0.4568
  143TYR    HE2 4164   1.537   6.648   5.877 -0.7517 -0.7815 -1.5674
  143TYR    CD2 4165   1.739   6.735   5.872 -0.4589 -0.1241  0.5208
  143TYR    HD2 4166   1.716   6.822   5.931 -5.0321 -1.5306  1.1877
  143TYR      C 4167   2.065   7.052   5.810  0.1418 -0.3718  0.3152
  143TYR      O 4168   2.187   7.061   5.797  0.0385  0.1691 -0.3402
  144GLY      N 4169   1.994   7.157   5.852 -0.6080 -0.3320 -1.0052
  144GLY      H 4170   1.894   7.147   5.846 -0.8333  1.7488 -1.5493
  144GLY     CA 4171   2.041   7.289   5.889  0.0769 -0.8657  0.0896
  144GLY    HA1 4172   2.088   7.301   5.987  1.3510  0.3715 -0.6444
  144GLY    HA2 4173   2.109   7.333   5.816 -0.7228  1.6386  0.7638
  144GLY      C 4174   1.922   7.385   5.896  0.4811 -0.3648  0.1181
  144GLY      O 4175   1.810   7.346   5.927  0.4271  0.0805  0.4863
  145GLN      N 4176   1.939   7.515   5.872  0.2449 -0.3928 -0.2145
  145GLN      H 4177   2.035   7.546   5.867  0.1684 -0.3637 -2.5266
  145GLN     CA 4178   1.831   7.611   5.860  0.1732 -0.3202  0.8975
  145GLN     HA 4179   1.754   7.600   5.936 -0.5406  0.4279  0.2959
  145GLN     CB 4180   1.893   7.749   5.877  0.7362 -0.3980 -0.4103
  145GLN    HB1 4181   1.940   7.778   5.783  1.7429  0.3328  0.2832
  145GLN    HB2 4182   1.813   7.823   5.884  1.4778  0.4834 -0.9735
  145GLN     CG 4183   1.991   7.778   5.991 -0.0051  0.6545 -0.0228
  145GLN    HG1 4184   2.085   7.725   5.976 -0.2523  0.3396 -0.4827
  145GLN    HG2 4185   2.013   7.885   5.991  0.3081  0.5928 -0.1420
  145GLN     CD 4186   1.936   7.751   6.130  0.4532  0.2315  0.0772
  145GLN    OE1 4187   1.977   7.646   6.180  0.0890  0.1826  0.2710
  145GLN    NE2 4188   1.842   7.826   6.186  0.7621  0.4110  0.3588
  145GLN   HE21 4189   1.794   7.896   6.131  0.1011 -0.1935  0.1629
  145GLN   HE22 4190   1.793   7.773   6.257  1.3052 -3.5516 -1.9316
  145GLN      C 4191   1.757   7.593   5.729  0.2677  0.7311  0.6877
  145GLN      O 4192   1.817   7.544   5.633  0.0881  0.3368  0.7712
  146GLN      N 4193   1.638   7.652   5.717 -0.1314 -0.0770  0.5407
  146GLN      H 4194   1.608   7.712   5.793 -0.7048  0.3683 -0.0332
  146GLN     CA 4195   1.561   7.662   5.595 -0.2675  0.4300  0.6663
  146GLN     HA 4196   1.596   7.591   5.521 -3.4730  0.1277 -0.7110
  146GLN     CB 4197   1.416   7.629   5.626 -0.4546  0.4635 -0.1408
  146GLN    HB1 4198   1.379   7.697   5.703 -1.2369 -1.2453  1.0631
  146GLN    HB2 4199   1.369   7.637   5.528  2.0591  0.8934 -1.3764
  146GLN     CG 4200   1.396   7.487   5.678 -0.1649  0.3246 -0.4079
  146GLN    HG1 4201   1.460   7.472   5.765  0.6315  2.3141 -0.6112
  146GLN    HG2 4202   1.429   7.410   5.608 -0.9241  0.9275 -1.4428
  146GLN     CD 4203   1.247   7.466   5.703 -0.0834 -0.0365 -0.2114
  146GLN    OE1 4204   1.170   7.451   5.608  0.1492 -0.1631 -0.3802
  146GLN    NE2 4205   1.200   7.479   5.827 -0.0602 -0.4613 -0.1592
  146GLN   HE21 4206   1.105   7.450   5.844 -0.3532 -0.0977 -1.1404
  146GLN   HE22 4207   1.257   7.486   5.910  0.1445  0.0669 -0.3444
  146GLN      C 4208   1.580   7.797   5.526 -0.6087  0.1688  0.0517
  146GLN      O 4209   1.613   7.899   5.587  0.6284  0.0219 -0.3437
  147GLN      N 4210   1.534   7.800   5.401 -0.1222  0.0707 -0.1284
  147GLN      H 4211   1.504   7.721   5.345  1.3965  0.3866 -1.4907
  147GLN     CA 4212   1.534   7.924   5.326  0.7560  0.0800 -0.1326
  147GLN     HA 4213   1.628   7.976   5.340  0.9387 -0.1981 -0.3278
  147GLN     CB 4214   1.519   7.889   5.178 -0.3234 -0.0375 -0.0063
  147GLN    HB1 4215   1.459   7.966   5.131  0.5310  0.8234  0.2678
  147GLN    HB2 4216   1.470   7.794   5.160 -0.0805 -0.7893  2.7658
  147GLN     CG 4217   1.656   7.881   5.112 -0.4557 -0.6267 -0.2151
  147GLN    HG1 4218   1.694   7.983   5.107  0.4361 -0.9175  0.3448
  147GLN    HG2 4219   1.711   7.811   5.175 -2.1519 -0.2146  1.8437
  147GLN     CD 4220   1.652   7.829   4.969 -0.6615 -0.2544 -0.3456
  147GLN    OE1 4221   1.680   7.712   4.947  0.0702 -0.0423 -0.5861
  147GLN    NE2 4222   1.631   7.909   4.864 -0.2737  0.0405 -0.2024
  147GLN   HE21 4223   1.606   7.870   4.774  0.0553  1.1217 -0.7850
  147GLN   HE22 4224   1.602   8.004   4.885  0.5128  0.4183 -0.7924
  147GLN      C 4225   1.425   8.024   5.364  0.4259 -0.1365 -0.5031
  147GLN      O 4226   1.315   7.979   5.393  0.6438 -0.0106  0.5306
  148SER      N 4227   1.449   8.155   5.364  0.4772 -0.1464 -0.4306
  148SER      H 4228   1.538   8.190   5.332  0.0432  2.0828  0.5668
  148SER     CA 4229   1.341   8.252   5.356  0.0908 -0.5423 -0.1030
  148SER     HA 4230   1.255   8.217   5.412 -0.9133  0.9938 -0.6308
  148SER     CB 4231   1.373   8.389   5.415  0.0261 -0.4511 -0.2803
  148SER    HB1 4232   1.456   8.443   5.369  2.1013 -1.1513  2.3626
  148SER    HB2 4233   1.283   8.450   5.410  2.1347  2.8779 -0.6619
  148SER     OG 4234   1.398   8.377   5.553  0.1258  0.2507 -0.2354
  148SER     HG 4235   1.430   8.290   5.578 -0.1365  0.4820  0.9570
  148SER      C 4236   1.301   8.271   5.210  0.4119 -0.1375 -0.1393
  148SER      O 4237   1.381   8.259   5.118  0.1048  0.4473 -0.4923
  149TYR      N 4238   1.173   8.301   5.185  0.4056 -0.3442 -0.3600
  149TYR      H 4239   1.115   8.315   5.266 -0.9634  1.9100 -1.6288
  149TYR     CA 4240   1.114   8.294   5.053 -0.1357 -0.2288 -0.1283
  149TYR     HA 4241   1.196   8.290   4.981  2.2695  1.4188  2.3247
  149TYR     CB 4242   1.023   8.173   5.038 -0.0812 -0.3439  0.4395
  149TYR    HB1 4243   0.963   8.174   4.947 -0.3595 -2.1002  0.5639
  149TYR    HB2 4244   0.966   8.163   5.131  0.1433  0.6868  0.6951
  149TYR     CG 4245   1.102   8.045   5.023  0.3196 -0.0338 -0.1300
  149TYR    CD1 4246   1.123   7.960   5.132 -0.0104  0.2018  0.1193
  149TYR    HD1 4247   1.086   7.985   5.231 -0.5025  1.4333 -0.3635
  149TYR    CE1 4248   1.192   7.838   5.123 -0.0842  0.1947 -0.3681
  149TYR    HE1 4249   1.206   7.769   5.204  0.0856  0.4129 -0.2106
  149TYR     CZ 4250   1.238   7.799   4.996  0.0262  0.3156 -0.3662
  149TYR     OH 4251   1.293   7.675   4.984  0.0086  0.2555  0.1303
  149TYR     HH 4252   1.265   7.608   5.048 -1.3536  0.3324 -0.3385
  149TYR    CE2 4253   1.226   7.885   4.886  0.1846  0.6944 -0.0888
  149TYR    HE2 4254   1.265   7.855   4.790  1.0810  3.0068 -0.5322
  149TYR    CD2 4255   1.157   8.006   4.901 -0.0655  0.6055 -0.5117
  149TYR    HD2 4256   1.144   8.067   4.812 -1.9370 -2.2468 -2.3312
  149TYR      C 4257   1.033   8.415   5.011  0.0673  0.0153  0.1784
  149TYR      O 4258   1.001   8.432   4.894 -0.3856  0.2985  0.3395
  150ASN      N 4259   1.003   8.509   5.101 -0.1703  0.0037  0.1126
  150ASN      H 4260   1.023   8.486   5.197  1.3808  0.3379 -0.1001
  150ASN     CA 4261   0.982   8.652   5.082  0.2004  0.0134 -0.2421
  150ASN     HA 4262   0.984   0.003   4.976  0.0824  1.8026  0.1159
  150ASN     CB 4263   0.845   0.025   5.130  0.1956 -0.1843 -0.0659
  150ASN    HB1 4264   0.774   8.631   5.080  2.2014 -1.4505 -1.3718
  150ASN    HB2 4265   0.825   0.010   5.236 -0.4205 -3.8328 -0.5853
  150ASN     CG 4266   0.805   0.167   5.093  0.3459  0.1666  1.0729
  150ASN    OD1 4267   0.883   0.236   5.027 -0.3102 -0.2500 -0.1761
  150ASN    ND2 4268   0.684   0.211   5.129  0.0211  0.3897 -0.2450
  150ASN   HD21 4269   0.656   0.306   5.108  3.3231  2.2460  2.7812
  150ASN   HD22 4270   0.628   0.145   5.181  0.8454  1.5103  2.2073
  150ASN      C 4271   1.090   0.061   5.151 -0.0045  0.2561 -0.2078
  150ASN      O 4272   1.079   0.072   5.273  0.5992 -0.0290 -0.1242
  151PRO      N 4273   1.189   0.113   5.078  0.2418 -0.0581 -0.0992
  151PRO     CD 4274   1.285   0.205   5.135  0.6648 -0.5542 -0.0030
  151PRO    HD1 4275   1.229   0.296   5.157  0.3741 -0.3753 -1.4219
  151PRO    HD2 4276   1.340   0.164   5.220 -0.4196 -2.9947 -0.3881
  151PRO     CG 4277   1.389   0.231   5.027  0.3132  0.2902 -0.1441
  151PRO    HG1 4278   1.468   0.157   5.036  0.6481  0.9100  3.5946
  151PRO    HG2 4279   1.428   0.333   5.035  1.8672 -0.2277 -0.7197
  151PRO     CB 4280   1.317   0.199   4.896 -0.2947  0.3655  0.1694
  151PRO    HB1 4281   1.392   0.171   4.822  1.5750  1.5492  1.5285
  151PRO    HB2 4282   1.275   0.287   4.847  1.1451  1.0920  0.1941
  151PRO     CA 4283   1.220   0.089   4.938  0.0169 -0.0354 -0.1523
  151PRO     HA 4284   1.124   0.095   4.887  0.3502  0.2976 -0.7498
  151PRO      C 4285   1.290   8.627   4.922 -0.1629 -0.2182  0.5603
  151PRO      O 4286   1.336   8.565   5.018 -0.1018 -0.3485  0.4482
  152PRO      N 4287   1.295   8.586   4.795 -0.0274  0.2927  0.4016
  152PRO     CD 4288   1.211   8.628   4.685  0.2310  0.1279  0.1424
  152PRO    HD1 4289   1.109   8.617   4.720  0.5088 -1.1305  0.6026
  152PRO    HD2 4290   1.230   0.061   4.665 -0.7109 -0.0367 -1.8696
  152PRO     CG 4291   1.242   8.541   4.563  0.1080 -0.4211  0.4968
  152PRO    HG1 4292   1.226   8.583   4.464 -1.8324 -2.0076  0.0674
  152PRO    HG2 4293   1.164   8.465   4.566  0.0957 -0.3928  0.9574
  152PRO     CB 4294   1.386   8.499   4.588  0.4780  0.4406 -0.1086
  152PRO    HB1 4295   1.448   8.582   4.554 -0.2484  1.0953  0.1375
  152PRO    HB2 4296   1.406   8.404   4.537  0.5673  0.3936  0.0122
  152PRO     CA 4297   1.394   8.496   4.741  0.0789  0.6954 -0.0821
  152PRO     HA 4298   1.365   8.398   4.780  0.2858  0.4544 -0.5156
  152PRO      C 4299   1.539   8.517   4.780  0.2479 -0.2673 -0.1549
  152PRO      O 4300   1.584   8.630   4.795 -0.1662 -0.1557  0.2645
  153GLN      N 4301   1.615   8.410   4.804 -0.3896 -0.7150 -0.1316
  153GLN      H 4302   1.573   8.318   4.814  1.7084 -1.6746  0.5003
  153GLN     CA 4303   1.759   8.418   4.799 -0.4260 -0.1676 -0.2807
  153GLN     HA 4304   1.793   8.471   4.888 -1.4882 -1.1643  0.7426
  153GLN     CB 4305   1.819   8.279   4.813 -0.5605 -0.1898  0.1020
  153GLN    HB1 4306   1.927   8.295   4.825 -0.5010  1.0557 -1.6066
  153GLN    HB2 4307   1.770   8.233   4.898 -0.7258 -1.2997 -0.5620
  153GLN     CG 4308   1.806   8.186   4.693  0.1651  0.0988 -0.2098
  153GLN    HG1 4309   1.703   8.149   4.700  0.2619  0.0031  0.8332
  153GLN    HG2 4310   1.820   8.241   4.599 -0.7366 -0.1254 -0.4935
  153GLN     CD 4311   1.882   8.054   4.702 -0.4728 -0.1900  1.0342
  153GLN    OE1 4312   1.976   8.037   4.779  0.3164  0.6024  0.2690
  153GLN    NE2 4313   1.855   7.961   4.611  0.5374  0.6875 -0.1840
  153GLN   HE21 4314   1.894   7.868   4.607 -0.6491  0.1867 -0.4622
  153GLN   HE22 4315   1.776   7.975   4.550  0.3653 -0.4907 -0.2573
  153GLN      C 4316   1.811   8.497   4.680 -0.0217  0.2070  0.1380
  153GLN      O 4317   1.749   8.497   4.573 -0.0188 -0.3999  0.1354
  154GLY      N 4318   1.941   8.528   4.681 -0.0782  0.4624 -0.1519
  154GLY      H 4319   1.984   8.528   4.772 -1.3535  1.6568  0.4978
  154GLY     CA 4320   2.028   8.514   4.566  0.3714  0.3326  0.2017
  154GLY    HA1 4321   2.129   8.551   4.583  0.2145  1.4467 -1.1439
  154GLY    HA2 4322   1.993   8.580   4.487 -1.1908 -1.2199 -0.4799
  154GLY      C 4323   2.038   8.373   4.510  0.8539  0.3501  0.2362
  154GLY      O 4324   2.071   8.278   4.581  0.0128 -0.0984  0.0465
  155TYR      N 4325   2.019   8.350   4.380 -0.0902  0.2759  0.3786
  155TYR      H 4326   1.993   8.429   4.323  0.7962 -1.4915 -2.7606
  155TYR     CA 4327   2.008   8.217   4.324 -0.3236  0.2715  0.4309
  155TYR     HA 4328   1.967   8.148   4.398  1.5781 -0.7606  0.6094
  155TYR     CB 4329   1.911   8.220   4.207 -0.0037 -0.0949  0.1514
  155TYR    HB1 4330   1.935   8.309   4.148 -0.5831 -1.1033 -1.7184
  155TYR    HB2 4331   1.911   8.132   4.143 -2.0233 -1.1000  1.4301
  155TYR     CG 4332   1.766   8.227   4.248  0.0517  0.1959  0.3025
  155TYR    CD1 4333   1.709   8.109   4.299  0.1929  0.1279  0.3041
  155TYR    HD1 4334   1.773   8.022   4.307  2.2229  1.2502 -2.1591
  155TYR    CE1 4335   1.572   8.109   4.328  0.1111 -0.5674 -0.0516
  155TYR    HE1 4336   1.529   8.016   4.362 -0.0262 -0.6775 -0.5144
  155TYR     CZ 4337   1.496   8.226   4.311  0.5443 -0.2398  0.2270
  155TYR     OH 4338   1.364   8.234   4.346  0.2630 -0.2254 -0.8112
  155TYR     HH 4339   1.321   8.308   4.301  0.0846 -0.1647 -0.5375
  155TYR    CE2 4340   1.552   8.343   4.256 -0.2888  0.3898  0.7012
  155TYR    HE2 4341   1.492   8.432   4.239 -1.3470 -0.7626 -2.1313
  155TYR    CD2 4342   1.688   8.341   4.226 -0.4703 -0.2284 -0.0950
  155TYR    HD2 4343   1.741   8.425   4.182 -0.0088 -0.3393  0.2400
  155TYR      C 4344   2.139   8.150   4.285 -0.5744 -0.0032  0.0588
  155TYR      O 4345   2.146   8.027   4.292 -0.5881  0.0075  0.2567
  156GLY      N 4346   2.242   8.222   4.240 -0.2915 -0.3281  0.1822
  156GLY      H 4347   2.240   8.322   4.231  0.4067 -0.1794  1.4337
  156GLY     CA 4348   2.373   8.168   4.206 -0.2735  0.1096 -0.4504
  156GLY    HA1 4349   2.366   8.083   4.138 -0.0758 -1.9096  1.9442
  156GLY    HA2 4350   2.416   8.129   4.298 -0.6430  1.6611  0.4231
  156GLY      C 4351   2.473   8.274   4.162 -0.4580  0.3916 -0.2000
  156GLY      O 4352   2.475   8.387   4.210  0.0123  0.4755 -0.4073
  157GLN      N 4353   2.573   8.229   4.085 -0.0462 -0.1655  0.6498
  157GLN      H 4354   2.560   8.137   4.046 -1.1716  0.1968  0.1360
  157GLN     CA 4355   2.694   8.302   4.054 -0.0144 -0.4601  0.0675
  157GLN     HA 4356   2.733   8.349   4.145 -2.1432  2.3493 -0.3363
  157GLN     CB 4357   2.804   8.208   4.006  0.6210  0.2514  0.1122
  157GLN    HB1 4358   2.893   8.271   3.995  0.9945 -0.5110 -1.4271
  157GLN    HB2 4359   2.780   8.174   3.906  1.0545  0.5731 -0.1038
  157GLN     CG 4360   2.840   8.092   4.098 -0.1142  0.2607  0.4189
  157GLN    HG1 4361   2.851   8.124   4.202  1.6893  0.7662  0.1119
  157GLN    HG2 4362   2.939   8.055   4.070 -1.0967 -1.6586 -0.7912
  157GLN     CD 4363   2.762   7.963   4.077 -0.1401  0.3355  0.0560
  157GLN    OE1 4364   2.783   7.889   3.981 -0.1571  0.0766  0.2519
  157GLN    NE2 4365   2.678   7.928   4.175 -0.5130  0.3843 -0.2431
  157GLN   HE21 4366   2.682   7.979   4.262  0.6589  1.3256 -0.8113
  157GLN   HE22 4367   2.627   7.842   4.166 -1.1460  0.7594 -0.2698
  157GLN      C 4368   2.670   8.409   3.949  0.3135 -0.1464  0.3054
  157GLN      O 4369   2.587   8.396   3.859  0.3193 -0.0008  0.2786
  158GLN      N 4370   2.750   8.515   3.947  0.4220 -0.2342 -0.0795
  158GLN      H 4371   2.830   8.514   4.008  0.7330 -0.3419 -0.4831
  158GLN     CA 4372   2.736   8.633   3.863 -0.0493 -0.0677  0.2308
  158GLN     HA 4373   2.723   8.602   3.759  2.5608 -0.0493 -0.1658
  158GLN     CB 4374   2.626   0.059   3.901 -0.4039 -0.4702  0.2494
  158GLN    HB1 4375   2.624   0.139   3.827  0.1217 -1.5163 -0.9264
  158GLN    HB2 4376   2.529   0.009   3.908  0.1507 -1.8134 -1.0592
  158GLN     CG 4377   2.658   0.129   4.033 -0.2134 -0.0972  0.0107
  158GLN    HG1 4378   2.742   0.196   4.014  0.6356 -0.5093  2.0670
  158GLN    HG2 4379   2.679   0.062   4.117 -0.1041  0.6834  0.6150
  158GLN     CD 4380   2.538   0.206   4.086 -0.1620 -0.1995  0.2789
  158GLN    OE1 4381   2.456   0.151   4.159 -0.5179  0.1410  0.1417
  158GLN    NE2 4382   2.519   0.338   4.075 -0.1926 -0.2319 -0.0647
  158GLN   HE21 4383   2.600   0.393   4.052  0.3991 -0.8473  0.5175
  158GLN   HE22 4384   2.429   0.372   4.105 -1.2554 -0.3833 -2.7892
  158GLN      C 4385   2.868   0.036   3.848 -0.1696  0.1263  0.1444
  158GLN      O 4386   2.947   0.043   3.942  0.3006  0.5028 -0.2706
  159ASN      N 4387   2.905   0.098   3.736 -0.1177 -0.3143 -0.0828
  159ASN      H 4388   2.851   0.090   3.651 -0.4242  0.8187 -0.0125
  159ASN     CA 4389   3.016   0.191   3.727  0.0871 -0.5583 -0.0829
  159ASN     HA 4390   3.084   0.159   3.807 -0.7438 -1.8388  0.1453
  159ASN     CB 4391   3.078   0.171   3.589 -0.3854 -0.0584 -0.3717
  159ASN    HB1 4392   3.106   0.066   3.578  0.2452  0.1085 -0.4240
  159ASN    HB2 4393   3.006   0.193   3.511  0.4258 -0.1170 -1.1534
  159ASN     CG 4394   3.205   0.251   3.564 -0.4454  0.1610  0.0110
  159ASN    OD1 4395   3.275   0.309   3.647 -0.6793  0.1414  0.2207
  159ASN    ND2 4396   3.258   0.229   3.443  0.0573 -0.1650  0.2830
  159ASN   HD21 4397   3.206   0.171   3.378 -1.6811  2.1647 -0.5486
  159ASN   HD22 4398   3.350   0.263   3.422  0.7107 -2.5735 -1.1546
  159ASN      C 4399   2.976   0.333   3.762  0.0509 -0.6256  0.1504
  159ASN      O 4400   3.058   0.408   3.815  0.0270 -0.1952 -0.4144
  160GLN      N 4401   2.863   0.388   3.716  0.2141 -0.1705  0.2899
  160GLN      H 4402   2.800   0.331   3.662  0.5569  0.6672 -1.0377
  160GLN     CA 4403   2.823   0.526   3.733 -0.2047 -0.2731  0.1374
  160GLN     HA 4404   2.905   0.595   3.713 -0.8094  0.3941 -0.0834
  160GLN     CB 4405   2.707   0.555   3.638  0.1852 -0.4153 -0.3830
  160GLN    HB1 4406   2.719   0.659   3.606 -0.5660  0.0485  0.7770
  160GLN    HB2 4407   2.717   0.499   3.545 -0.6848 -0.7726 -0.2665
  160GLN     CG 4408   2.565   0.528   3.686  0.1166 -0.1628 -0.4412
  160GLN    HG1 4409   2.558   0.422   3.707  1.2145 -0.5968 -2.0798
  160GLN    HG2 4410   2.547   0.592   3.773 -0.4269  0.2245 -0.8396
  160GLN     CD 4411   2.470   0.581   3.580 -0.2705  0.3264  0.1448
  160GLN    OE1 4412   2.451   0.700   3.556 -0.2321  0.3246  0.1075
  160GLN    NE2 4413   2.398   0.492   3.511  0.4640  0.2684 -0.5522
  160GLN   HE21 4414   2.338   0.528   3.439  0.2425  0.2157 -0.3926
  160GLN   HE22 4415   2.404   0.392   3.515 -3.1649 -0.1793 -2.6683
  160GLN      C 4416   2.775   0.552   3.875 -0.0019 -0.1195  0.1785
  160GLN      O 4417   2.775   0.468   3.966  0.4034  0.1458  0.4252
  161TYR      N 4418   2.754   0.680   3.907 -0.6238 -0.2250  0.1936
  161TYR      H 4419   2.781   0.744   3.834  1.3232 -0.8899  0.2708
  161TYR     CA 4420   2.747   0.741   4.038 -0.3804  0.2766 -0.0271
  161TYR     HA 4421   2.713   0.668   4.112 -2.8926 -0.1634 -1.4953
  161TYR     CB 4422   2.888   0.771   4.087 -0.1962  0.2590 -0.5401
  161TYR    HB1 4423   2.927   0.670   4.103  2.0806  1.1216 -0.1802
  161TYR    HB2 4424   2.940   0.827   4.009 -0.3503 -0.4272 -1.1397
  161TYR     CG 4425   2.894   0.846   4.218 -0.5406  0.1278 -0.4508
  161TYR    CD1 4426   2.828   0.794   4.331  0.1216 -0.0901 -0.1642
  161TYR    HD1 4427   2.786   0.695   4.341  3.0095 -1.4440 -0.2525
  161TYR    CE1 4428   2.811   0.870   4.447  0.4652 -0.4435  0.1240
  161TYR    HE1 4429   2.750   0.846   4.532  2.5535  1.6761  2.3834
  161TYR     CZ 4430   2.864   1.001   4.446 -0.6232  0.0127 -0.0556
  161TYR     OH 4431   2.843   1.080   4.556 -0.0742 -0.1416  0.1663
  161TYR     HH 4432   2.811   1.032   4.632 -1.4404  0.6802  0.1330
  161TYR    CE2 4433   2.942   1.047   4.338 -0.7728  0.3926 -0.0047
  161TYR    HE2 4434   2.994   1.141   4.350  0.7556 -0.5731  1.4809
  161TYR    CD2 4435   2.967   0.965   4.227  0.0109 -0.2845  0.6591
  161TYR    HD2 4436   3.023   0.994   4.140 -0.7581 -0.7338  0.0038
  161TYR      C 4437   2.653   0.858   4.062  0.1452  0.7477 -0.2525
  161TYR      O 4438   2.635   0.938   3.970 -0.2902  0.4973 -0.3861
  162ASN      N 4439   2.581   0.861   4.174  0.5003 -0.2713  0.0158
  162ASN      H 4440   2.582   0.777   4.230 -0.3084 -0.6666 -0.5435
  162ASN     CA 4441   2.485   0.963   4.212  0.3604 -0.4468  0.1367
  162ASN     HA 4442   2.423   0.905   4.279 -0.1641 -1.0551 -0.8523
  162ASN     CB 4443   2.549   1.075   4.293 -0.3131  0.0433  0.0040
  162ASN    HB1 4444   2.614   1.042   4.374  0.6310 -1.1546 -1.1951
  162ASN    HB2 4445   2.603   1.133   4.218 -2.3585 -1.5301 -2.8790
  162ASN     CG 4446   2.448   1.165   4.362 -0.0294  0.4231 -0.0706
  162ASN    OD1 4447   2.328   1.140   4.376  0.1013 -0.0468  0.2298
  162ASN    ND2 4448   2.498   1.264   4.436 -0.2911 -0.0583  0.7632
  162ASN   HD21 4449   2.450   1.335   4.490  2.2901  1.7212  0.8676
  162ASN   HD22 4450   2.596   1.287   4.429 -0.0526 -0.7080  1.6776
  162ASN      C 4451   2.377   1.002   4.111  0.0598  0.3965  0.7656
  162ASN      O 4452   2.398   1.106   4.050 -0.1718  0.1757  0.3003
  163SER      N 4453   2.271   0.923   4.093  0.5466 -0.0530 -0.2702
  163SER      H 4454   2.273   0.832   4.136 -1.7325 -0.0553 -0.0238
  163SER     CA 4455   2.147   0.953   4.024  0.2681 -0.1198  0.1978
  163SER     HA 4456   2.151   1.049   3.973 -0.5098 -1.3410 -2.3104
  163SER     CB 4457   2.113   0.847   3.920 -0.0984  0.3011 -0.1138
  163SER    HB1 4458   2.012   0.865   3.883 -0.6201 -0.2378  0.9952
  163SER    HB2 4459   2.099   0.753   3.973  1.2799 -0.1774 -0.5784
  163SER     OG 4460   2.217   0.823   3.829 -0.1126  0.4491 -0.1695
  163SER     HG 4461   2.257   0.903   3.793 -0.5269 -0.0862 -1.9301
  163SER      C 4462   2.027   0.972   4.116  0.2938 -0.0304  0.2143
  163SER    OC1 4463   1.980   0.878   4.184 -0.4238  0.2173  0.0779
  163SER    OC2 4464   1.959   1.077   4.111 -0.1072 -0.2990 -0.0806
    1MET      N 4465   8.238   7.660   3.764  0.4236 -0.5515  0.2224
    1MET     H1 4466   8.144   7.694   3.779 -0.0463 -1.6782 -0.0818
    1MET     H2 4467   8.239   7.573   3.816 -2.1766  0.5303  2.3474
    1MET     H3 4468   8.246   7.649   3.664 -2.8609  1.9570 -0.4817
    1MET     CA 4469   8.328   7.770   3.800  0.3690 -0.3959 -0.1182
    1MET     HA 4470   8.430   7.739   3.782  0.7543 -0.3634  1.7784
    1MET     CB 4471   8.317   7.901   3.722 -0.2578  0.0621  0.7155
    1MET    HB1 4472   8.395   7.968   3.759  2.0652 -1.1011 -1.6977
    1MET    HB2 4473   8.352   7.888   3.620  1.2971  2.0173  0.9351
    1MET     CG 4474   8.182   7.972   3.715 -0.0379  0.3962 -0.3301
    1MET    HG1 4475   8.200   8.063   3.659  2.1149  0.5371  0.4794
    1MET    HG2 4476   8.161   7.997   3.819  2.2558 -1.8809  0.8002
    1MET     SD 4477   8.059   7.869   3.631  0.0473 -0.0377  0.0704
    1MET     CE 4478   7.914   7.920   3.727 -0.0131 -0.0548 -0.0118
    1MET    HE1 4479   7.834   7.848   3.711  1.5239 -2.0745  0.8617
    1MET    HE2 4480   7.887   8.022   3.698  0.1120  0.0825  0.3460
    1MET    HE3 4481   7.928   7.915   3.835  2.8360  0.0576 -0.3078
    1MET      C 4482   8.304   7.810   3.945 -0.1890 -0.8628 -0.0776
    1MET      O 4483   8.188   7.806   3.983 -0.1682 -0.2496  0.0617
    2ALA      N 4484   8.406   7.844   4.024 -0.8903  0.3841  0.3069
    2ALA      H 4485   8.497   7.855   3.982 -0.8874  4.0485  0.8741
    2ALA     CA 4486   8.395   7.876   4.165 -0.4183  0.1209  0.4053
    2ALA     HA 4487   8.292   7.903   4.186 -0.4113 -0.2277  0.9212
    2ALA     CB 4488   8.428   7.752   4.248 -0.6448 -0.2890 -0.1104
    2ALA    HB1 4489   8.348   7.679   4.239 -0.8886  0.0242 -0.4938
    2ALA    HB2 4490   8.430   7.790   4.350  0.3641  0.3504 -0.3558
    2ALA    HB3 4491   8.522   7.706   4.217 -0.6929 -0.5107  0.0718
    2ALA      C 4492   8.491   7.990   4.196 -0.5429  0.3781 -0.1470
    2ALA      O 4493   8.581   8.026   4.121 -0.1444  0.1092  0.1957
    3SER      N 4494   8.480   8.051   4.314  0.5773 -0.4170  0.3964
    3SER      H 4495   8.398   8.025   4.368  0.2404  1.6883  0.9820
    3SER     CA 4496   8.556   8.163   4.365  0.3136  0.2238 -0.5913
    3SER     HA 4497   8.642   8.181   4.300  0.3329 -0.7459 -0.8436
    3SER     CB 4498   8.468   8.287   4.373  0.1894  0.0891  0.2594
    3SER    HB1 4499   8.401   8.262   4.455  2.5122 -1.2264  1.8478
    3SER    HB2 4500   8.518   8.382   4.389 -1.8372  0.9301  2.1653
    3SER     OG 4501   8.388   8.286   4.256  0.3021 -0.3614  0.1867
    3SER     HG 4502   8.306   8.328   4.283  0.5273  0.3784 -0.2641
    3SER      C 4503   8.610   8.148   4.507 -0.4110 -0.0569 -0.3428
    3SER      O 4504   8.546   8.074   4.581  0.0092 -0.1110 -0.0329
    4ASN      N 4505   0.058   8.201   4.531 -0.3073 -0.2680 -0.3978
    4ASN      H 4506   0.096   8.273   4.473  2.5605  0.5452  2.2007
    4ASN     CA 4507   0.115   8.198   4.665  0.1432  0.1455 -0.5809
    4ASN     HA 4508   0.037   8.179   4.739  0.8854 -0.1100  0.1394
    4ASN     CB 4509   0.217   8.085   4.672  0.0424  0.1233  0.6345
    4ASN    HB1 4510   0.254   8.077   4.774 -0.1255  4.3290  1.2147
    4ASN    HB2 4511   0.178   7.987   4.643 -2.1287  0.7777  1.1068
    4ASN     CG 4512   0.341   8.104   4.587 -0.1519 -0.0552  0.3111
    4ASN    OD1 4513   0.365   8.207   4.524 -0.1040 -0.1432  0.1829
    4ASN    ND2 4514   0.440   8.015   4.595  0.1708  0.2692  0.0083
    4ASN   HD21 4515   0.528   8.042   4.555  1.1133 -1.0453  1.0875
    4ASN   HD22 4516   0.425   7.924   4.637  0.9905  0.2133  0.1986
    4ASN      C 4517   0.176   8.331   4.708  0.0707  0.0752 -0.2585
    4ASN      O 4518   0.181   8.426   4.630 -0.0232  0.1124 -0.2199
    5ASP      N 4519   0.204   8.345   4.838  0.1883 -0.0387 -0.2722
    5ASP      H 4520   0.186   8.262   4.892  0.0128 -0.7494 -1.3923
    5ASP     CA 4521   0.262   8.456   4.911 -0.1163 -0.2531  0.3018
    5ASP     HA 4522   0.341   8.497   4.848 -0.9762  1.2900  0.1858
    5ASP     CB 4523   0.150   8.556   4.937 -0.0188 -0.2254  0.6192
    5ASP    HB1 4524   0.086   8.519   5.016  1.8371 -0.8122  1.9154
    5ASP    HB2 4525   0.100   8.575   4.842  0.8315  1.1595  0.4091
    5ASP     CG 4526   0.186   0.027   4.975  0.0325 -0.0873  0.0659
    5ASP    OD1 4527   0.125   0.095   5.060 -0.0883 -0.4148  0.2419
    5ASP    OD2 4528   0.282   0.082   4.916  0.2637 -0.1161  0.4143
    5ASP      C 4529   0.324   8.415   5.044  0.2265 -0.1342  0.1789
    5ASP      O 4530   0.261   8.333   5.109 -0.3319 -0.1546 -0.3742
    6TYR      N 4531   0.440   8.471   5.081  0.3687 -0.3251  0.0318
    6TYR      H 4532   0.482   8.538   5.018  0.3062 -0.0903  0.2371
    6TYR     CA 4533   0.501   8.439   5.209 -0.1468 -0.1956  0.3165
    6TYR     HA 4534   0.443   8.359   5.254  0.1109 -0.4304  0.2372
    6TYR     CB 4535   0.634   8.370   5.182  0.0428  0.4789 -0.5247
    6TYR    HB1 4536   0.713   8.442   5.161  0.1007  0.2167 -1.2688
    6TYR    HB2 4537   0.665   8.318   5.272 -0.8402  0.3607 -0.2818
    6TYR     CG 4538   0.635   8.261   5.077 -0.6485  0.0243 -0.0667
    6TYR    CD1 4539   0.561   8.142   5.084  0.0280 -0.3641  0.7938
    6TYR    HD1 4540   0.497   8.120   5.168  0.9550 -2.0754  1.0803
    6TYR    CE1 4541   0.564   8.044   4.984 -0.1803  0.1846  0.2372
    6TYR    HE1 4542   0.508   7.952   4.996 -1.4712  1.0154  0.7989
    6TYR     CZ 4543   0.645   8.065   4.871 -0.7426  0.3534 -0.1374
    6TYR     OH 4544   0.662   7.970   4.774 -0.8901  0.0109  0.1658
    6TYR     HH 4545   0.618   7.886   4.784 -2.8226  0.4067 -3.2959
    6TYR    CE2 4546   0.712   8.188   4.856 -0.0138 -0.0250 -0.0345
    6TYR    HE2 4547   0.767   8.204   4.765 -1.6066 -0.9079 -1.2026
    6TYR    CD2 4548   0.702   8.285   4.957 -0.1998 -0.2151  0.1328
    6TYR    HD2 4549   0.759   8.376   4.952  0.1130 -0.4178 -0.0746
    6TYR      C 4550   0.517   8.555   5.306 -0.3760  0.1793 -0.0849
    6TYR      O 4551   0.544   8.664   5.258 -0.1814  0.1419 -0.0593
    7THR      N 4552   0.518   8.530   5.438 -0.4110 -0.0741 -0.1312
    7THR      H 4553   0.500   8.437   5.473 -1.8740  0.5269  0.8190
    7THR     CA 4554   0.572   8.627   5.531  0.1218 -0.0429 -0.4680
    7THR     HA 4555   0.509   0.043   5.524  0.2387  0.2608  1.6697
    7THR     CB 4556   0.579   8.565   5.670  0.2169  0.1246 -0.3981
    7THR     HB 4557   0.656   8.624   5.719 -0.5833  0.9784 -0.1302
    7THR    CG2 4558   0.444   8.582   5.739 -0.0980 -0.9634 -0.7220
    7THR   HG21 4559   0.412   0.013   5.758 -1.9717 -1.8381  1.2687
    7THR   HG22 4560   0.371   8.536   5.672 -1.0948  1.7420 -1.6235
    7THR   HG23 4561   0.440   8.529   5.834 -0.4433  0.6234  0.1960
    7THR    OG1 4562   0.607   8.427   5.672  0.5415  0.1959  0.3454
    7THR    HG1 4563   0.608   8.386   5.759 -0.1135  0.2054  0.3624
    7THR      C 4564   0.716   8.666   5.501  0.0894  0.2357 -0.2573
    7THR      O 4565   0.801   8.583   5.469  0.1422  0.4960 -0.8072
    8GLN      N 4566   0.739   0.124   5.521 -0.1530  0.1741  0.4461
    8GLN      H 4567   0.659   0.176   5.554 -0.1671 -0.0562  0.7760
    8GLN     CA 4568   0.866   0.190   5.497 -0.0049 -0.3341 -0.1822
    8GLN     HA 4569   0.905   0.142   5.407 -1.1456  0.2402 -1.0007
    8GLN     CB 4570   0.844   0.336   5.462  0.3897 -0.1906  0.1586
    8GLN    HB1 4571   0.816   0.386   5.554 -0.1001  0.8768 -0.5433
    8GLN    HB2 4572   0.770   0.339   5.382  1.4064 -0.2225 -0.8040
    8GLN     CG 4573   0.971   0.405   5.412  0.2097  0.4076  0.5190
    8GLN    HG1 4574   1.012   0.351   5.327  0.6116 -1.0987  1.6292
    8GLN    HG2 4575   1.051   0.389   5.484  0.6348 -1.4398 -0.3193
    8GLN     CD 4576   0.939   0.550   5.376  0.0327  0.0894 -0.6382
    8GLN    OE1 4577   0.838   0.595   5.323 -0.2628  0.1321 -0.0422
    8GLN    NE2 4578   1.033   0.641   5.402 -0.7851  0.5114  0.9683
    8GLN   HE21 4579   1.030   0.739   5.376  1.4021  0.1285 -1.1017
    8GLN   HE22 4580   1.127   0.621   5.433  1.2880  2.3827 -3.1861
    8GLN      C 4581   0.969   0.170   5.608 -0.0659 -0.6446 -0.1788
    8GLN      O 4582   0.934   0.173   5.725  0.4755 -0.2621 -0.0222
    9GLN      N 4583   1.096   0.144   5.575  0.1984 -0.1220  0.3960
    9GLN      H 4584   1.114   0.129   5.476  2.3206  0.8856  0.5910
    9GLN     CA 4585   1.198   0.109   5.670  0.3231 -0.2386  0.2201
    9GLN     HA 4586   1.159   0.120   5.772 -1.2945  0.0347 -0.4067
    9GLN     CB 4587   1.234   8.634   5.648  0.1892 -0.2781  0.2616
    9GLN    HB1 4588   1.321   8.604   5.707  1.9742 -0.3717 -2.2343
    9GLN    HB2 4589   1.266   8.629   5.544  2.0462  3.2657  0.4952
    9GLN     CG 4590   1.128   8.528   5.672 -0.1936  0.0539  0.0474
    9GLN    HG1 4591   1.176   8.434   5.647  0.6346  0.1828  1.0746
    9GLN    HG2 4592   1.037   8.541   5.614 -0.6563  1.5222  1.0324
    9GLN     CD 4593   1.089   8.503   5.818 -0.3533  0.4710  0.0763
    9GLN    OE1 4594   1.131   8.567   5.914  0.1894 -0.2937  0.3499
    9GLN    NE2 4595   0.986   8.423   5.845 -0.1323  0.1797  0.0637
    9GLN   HE21 4596   0.941   8.429   5.935 -0.6650 -3.2119  0.1426
    9GLN   HE22 4597   0.934   8.377   5.771  0.0498  1.8137 -1.1465
    9GLN      C 4598   1.324   0.194   5.659 -0.0917  0.3636  0.1496
    9GLN      O 4599   1.349   0.260   5.558  0.4740  0.0432  0.0811
   10ALA      N 4600   1.405   0.196   5.765 -0.1433 -0.3143  0.2068
   10ALA      H 4601   1.377   0.132   5.837  0.6132 -3.8437 -2.3605
   10ALA     CA 4602   1.525   0.277   5.773 -0.3593  0.0407 -0.0655
   10ALA     HA 4603   1.549   0.341   5.688  0.3608 -1.0154 -0.6810
   10ALA     CB 4604   1.521   0.381   5.884  0.0965  0.5985 -0.5678
   10ALA    HB1 4605   1.427   0.436   5.878 -0.0865  0.3165 -0.2757
   10ALA    HB2 4606   1.609   0.446   5.874 -0.2726  1.1395 -0.3622
   10ALA    HB3 4607   1.521   0.336   5.983 -0.7336  1.0556 -0.3550
   10ALA      C 4608   1.651   0.194   5.795 -0.2528 -0.0503 -0.9904
   10ALA      O 4609   1.631   0.078   5.830 -0.0218  0.2927  0.3311
   11THR      N 4610   1.770   0.253   5.783 -0.1092  0.0022  0.5115
   11THR      H 4611   1.769   0.350   5.753 -1.1691 -0.1592 -0.0115
   11THR     CA 4612   1.899   0.194   5.810  0.0871  0.0806 -0.2189
   11THR     HA 4613   1.906   0.101   5.753 -4.1745  0.2727 -1.4049
   11THR     CB 4614   2.014   0.282   5.762  0.2519 -0.1373 -0.2305
   11THR     HB 4615   2.105   0.239   5.803  1.0156  1.6482  0.0584
   11THR    CG2 4616   2.025   0.276   5.610  0.0033  0.5862 -0.2830
   11THR   HG21 4617   2.118   0.324   5.582  1.2844 -0.5047  1.8557
   11THR   HG22 4618   2.036   0.171   5.582  1.1748  0.3407  1.0256
   11THR   HG23 4619   1.941   0.314   5.551 -0.0712  0.0670 -0.5164
   11THR    OG1 4620   2.004   0.421   5.786  0.0339 -0.1919  0.0012
   11THR    HG1 4621   2.079   0.476   5.763 -1.1454  1.9800  1.0158
   11THR      C 4622   1.926   0.163   5.957  0.0442 -0.2981 -0.2895
   11THR      O 4623   1.886   0.237   6.046 -0.2256  0.0946 -0.7357
   12GLN      N 4624   1.986   0.048   5.989  0.6489  0.1010  0.0197
   12GLN      H 4625   2.002   8.651   5.917  1.9248  0.5151 -0.1266
   12GLN     CA 4626   2.050   0.029   6.118  0.0022  0.1440  0.3471
   12GLN     HA 4627   2.042   0.120   6.178 -2.5980 -1.7674  3.2026
   12GLN     CB 4628   1.986   8.591   6.202  0.1469 -0.1373  0.0889
   12GLN    HB1 4629   2.024   8.586   6.304 -1.1173  0.7024  0.6274
   12GLN    HB2 4630   2.006   8.499   6.147  1.3051  0.1641 -0.0042
   12GLN     CG 4631   1.834   8.599   6.212  0.0898 -0.3434 -0.5599
   12GLN    HG1 4632   1.799   8.574   6.111  2.3704 -1.2226 -1.1842
   12GLN    HG2 4633   1.802   0.029   6.231  1.7860  0.5853 -2.3710
   12GLN     CD 4634   1.757   8.501   6.300  0.1746  0.0978  0.0097
   12GLN    OE1 4635   1.814   8.441   6.391 -0.4612 -0.1873  0.2275
   12GLN    NE2 4636   1.626   8.477   6.287  0.1863  0.3509 -0.6121
   12GLN   HE21 4637   1.583   8.520   6.207 -0.4838 -1.0576 -1.0424
   12GLN   HE22 4638   1.581   8.423   6.359  2.1348 -0.8280 -0.2124
   12GLN      C 4639   2.199   0.008   6.099 -0.1293 -0.6200  0.1577
   12GLN      O 4640   2.249   8.669   5.987 -0.1544 -0.1387  0.0965
   13SER      N 4641   2.276   0.006   6.208  0.0719  0.0662  0.0332
   13SER      H 4642   2.231   0.025   6.296 -3.3789 -0.2247 -1.5247
   13SER     CA 4643   2.421   8.667   6.210  0.0914  0.2611 -0.2611
   13SER     HA 4644   2.454   0.034   6.114 -0.1361  2.3823  0.4701
   13SER     CB 4645   2.485   0.091   6.309 -0.2677  0.4851 -0.2440
   13SER    HB1 4646   2.461   0.197   6.296 -1.3176  0.0438 -2.1692
   13SER    HB2 4647   2.591   0.065   6.300 -0.1016  1.1659 -0.3004
   13SER     OG 4648   2.442   0.053   6.438  0.4972 -0.0195 -0.1274
   13SER     HG 4649   2.523   0.041   6.488  0.1328  2.1243  1.1177
   13SER      C 4650   2.482   8.528   6.223  0.2413  0.3299 -0.2252
   13SER      O 4651   2.585   8.500   6.162  0.4839 -0.0914  0.3673
   14TYR      N 4652   2.415   8.447   6.306  0.5104  0.2512 -0.0842
   14TYR      H 4653   2.323   8.472   6.338  0.5164 -0.6047  0.6489
   14TYR     CA 4654   2.434   8.305   6.329  0.2178  0.2594  0.2034
   14TYR     HA 4655   2.480   8.262   6.240 -0.3419  1.0516 -0.4881
   14TYR     CB 4656   2.516   8.267   6.452  0.1335 -0.6531 -0.0200
   14TYR    HB1 4657   2.454   8.277   6.540  1.5789  1.6721  0.8127
   14TYR    HB2 4658   2.552   8.164   6.441 -0.7934 -1.0293  0.3995
   14TYR     CG 4659   2.637   8.355   6.473 -0.0452 -0.4439  0.1379
   14TYR    CD1 4660   2.752   8.341   6.395  0.2545 -1.0003  0.6776
   14TYR    HD1 4661   2.744   8.257   6.328 -1.1522 -0.6213  0.3370
   14TYR    CE1 4662   2.857   8.433   6.401 -0.5565 -0.0288  0.1827
   14TYR    HE1 4663   2.946   8.428   6.339 -2.0301 -0.9275 -1.9846
   14TYR     CZ 4664   2.841   8.541   6.491  0.1063  0.1463  0.0993
   14TYR     OH 4665   2.935   8.639   6.497  0.1018  0.1709 -0.1909
   14TYR     HH 4666   2.982   8.642   6.413 -0.7760  1.8453 -0.6659
   14TYR    CE2 4667   2.730   8.548   6.577  0.1333 -0.0441  0.1515
   14TYR    HE2 4668   2.725   8.622   6.657  2.1166  0.3464 -0.0281
   14TYR    CD2 4669   2.624   8.457   6.568  0.2328 -0.1270 -0.1652
   14TYR    HD2 4670   2.539   8.459   6.633 -0.8156 -2.5525 -1.3383
   14TYR      C 4671   2.306   8.223   6.329  0.1579  0.3518  0.2379
   14TYR      O 4672   2.198   8.282   6.336 -0.0866  0.0653 -0.9974
   15GLY      N 4673   2.315   8.091   6.312 -0.7798  0.2125  0.7273
   15GLY      H 4674   2.408   8.053   6.307 -1.2897 -1.6092  3.3191
   15GLY     CA 4675   2.204   7.998   6.309  0.1709 -0.9283 -0.0429
   15GLY    HA1 4676   2.141   8.014   6.222  0.6635 -2.3578 -0.7009
   15GLY    HA2 4677   2.254   7.908   6.273  1.8194 -0.2512  0.4840
   15GLY      C 4678   2.126   7.977   6.439  0.7357 -0.2649  0.4067
   15GLY      O 4679   2.185   8.006   6.543  0.8002 -0.1346  0.3360
   16ALA      N 4680   2.001   7.933   6.440  0.7721 -0.3769  0.2124
   16ALA      H 4681   1.968   7.900   6.351 -0.7453  3.4483 -0.8795
   16ALA     CA 4682   1.914   7.920   6.556 -0.3611 -0.3146 -0.6086
   16ALA     HA 4683   1.973   7.903   6.646 -0.2845 -1.5733 -0.8883
   16ALA     CB 4684   1.846   8.055   6.579  0.3219 -0.2047  0.8763
   16ALA    HB1 4685   1.782   8.056   6.667 -1.3820 -3.1467 -0.1754
   16ALA    HB2 4686   1.785   8.080   6.492 -1.0036  5.9773  3.1014
   16ALA    HB3 4687   1.924   8.131   6.588  0.8184 -0.7344  1.1318
   16ALA      C 4688   1.821   7.800   6.548 -0.5323 -0.1973 -0.3855
   16ALA      O 4689   1.788   7.754   6.439 -0.3693  0.6441 -0.7946
   17TYR      N 4690   1.784   7.752   6.667  0.2666 -0.7523 -0.3533
   17TYR      H 4691   1.814   7.798   6.752 -1.7646 -2.2218  1.2750
   17TYR     CA 4692   1.683   7.648   6.669 -0.0557 -0.4329  0.2585
   17TYR     HA 4693   1.715   7.566   6.605 -0.3808 -1.1481  0.9966
   17TYR     CB 4694   1.679   7.583   6.806 -0.4450 -0.3981  0.2639
   17TYR    HB1 4695   1.582   7.534   6.818  0.6575 -2.9809 -0.7348
   17TYR    HB2 4696   1.671   7.660   6.883  0.2991  1.0078 -1.0341
   17TYR     CG 4697   1.783   7.478   6.835 -0.1445 -0.0613  0.4019
   17TYR    CD1 4698   1.772   7.358   6.764  0.1418  0.1902 -0.0704
   17TYR    HD1 4699   1.701   7.336   6.686 -0.8686  0.5828  0.7093
   17TYR    CE1 4700   1.839   7.239   6.794 -0.0642  0.0646 -0.1093
   17TYR    HE1 4701   1.830   7.138   6.756  3.4918 -1.4803  2.5700
   17TYR     CZ 4702   1.939   7.253   6.893 -0.1057 -0.3054 -0.0152
   17TYR     OH 4703   2.025   7.150   6.919  0.2005 -0.0378  0.0281
   17TYR     HH 4704   2.088   7.179   6.985 -0.7916  2.1884  0.0874
   17TYR    CE2 4705   1.960   7.373   6.962  0.3164 -0.1830 -0.3533
   17TYR    HE2 4706   2.039   7.389   7.034  1.2242  2.8840 -1.8656
   17TYR    CD2 4707   1.888   7.489   6.927 -0.2482 -0.2558  0.5424
   17TYR    HD2 4708   1.903   7.583   6.978 -2.1295  0.9702 -1.0383
   17TYR      C 4709   1.547   7.698   6.621 -0.0018 -0.3552  0.1855
   17TYR      O 4710   1.499   7.625   6.534 -0.2865  0.2482 -0.1737
   18PRO      N 4711   1.486   7.807   6.667 -0.0841 -0.2076 -0.2763
   18PRO     CD 4712   1.368   7.859   6.600  0.1674 -0.3649 -0.8519
   18PRO    HD1 4713   1.284   7.791   6.615 -1.6096  1.7840 -0.5209
   18PRO    HD2 4714   1.392   7.870   6.494  0.7344 -0.8192 -0.7742
   18PRO     CG 4715   1.338   7.990   6.672  0.6602 -0.6237 -0.1635
   18PRO    HG1 4716   1.265   7.971   6.751  1.5875 -0.2876  0.7986
   18PRO    HG2 4717   1.307   8.071   6.606  2.3708 -0.4206 -0.7591
   18PRO     CB 4718   1.468   8.036   6.738  0.2603  0.2592  0.0212
   18PRO    HB1 4719   1.447   8.093   6.829 -0.9747  0.3804 -0.3155
   18PRO    HB2 4720   1.531   8.092   6.670  1.1848 -1.3064 -0.4586
   18PRO     CA 4721   1.528   7.900   6.770 -0.2729 -0.0604 -0.3306
   18PRO     HA 4722   1.636   7.907   6.771 -0.0876 -2.1010 -0.2179
   18PRO      C 4723   1.493   7.861   6.913 -0.1636 -0.0268 -0.2946
   18PRO      O 4724   1.546   7.912   7.012  0.0414  0.7058 -0.7802
   19THR      N 4725   1.401   7.764   6.915 -0.7775  0.5509 -0.2034
   19THR      H 4726   1.359   7.734   6.828  0.4928 -2.1271  0.0304
   19THR     CA 4727   1.366   7.693   7.037 -0.0996  0.6028  0.0273
   19THR     HA 4728   1.429   7.718   7.122 -0.2656  0.4025  0.2074
   19THR     CB 4729   1.220   7.721   7.074 -0.3909 -0.1072 -0.5517
   19THR     HB 4730   1.205   7.674   7.171 -1.0297  1.0180 -0.0877
   19THR    CG2 4731   1.188   7.870   7.081 -0.1789 -0.0888  0.1076
   19THR   HG21 4732   1.085   7.881   7.113  0.3974  2.2809  1.3643
   19THR   HG22 4733   1.247   7.920   7.158  0.0357 -0.6493  0.3122
   19THR   HG23 4734   1.189   7.925   6.986 -1.9024  0.4642  0.3793
   19THR    OG1 4735   1.127   7.673   6.979 -0.6780 -0.2248 -0.2109
   19THR    HG1 4736   1.098   7.589   7.016  2.1272 -1.3439 -0.2145
   19THR      C 4737   1.380   7.543   7.018 -0.5461  0.4808  0.6356
   19THR      O 4738   1.370   7.487   6.908  0.2848  0.4144  0.5900
   20GLN      N 4739   1.392   7.477   7.133  0.0145  0.5833  0.6377
   20GLN      H 4740   1.389   7.535   7.216 -3.1285  0.6744  0.5920
   20GLN     CA 4741   1.399   7.334   7.150 -0.0368  0.5004 -0.0279
   20GLN     HA 4742   1.392   7.284   7.053  0.6762 -0.2123  0.2794
   20GLN     CB 4743   1.532   7.291   7.211 -0.0093  0.6750  0.0359
   20GLN    HB1 4744   1.537   7.327   7.313 -3.8504  0.8122  0.3300
   20GLN    HB2 4745   1.526   7.182   7.213  0.1183  0.6393 -0.9221
   20GLN     CG 4746   1.652   7.323   7.123 -0.1136 -0.6788 -0.6233
   20GLN    HG1 4747   1.647   7.269   7.028  0.9892  0.6472 -1.4609
   20GLN    HG2 4748   1.664   7.430   7.106 -0.7673 -0.7167 -1.3635
   20GLN     CD 4749   1.781   7.285   7.195  0.0678  0.1437 -0.5054
   20GLN    OE1 4750   1.847   7.368   7.257  0.0150 -0.0335 -0.2097
   20GLN    NE2 4751   1.830   7.161   7.203 -0.1188  0.1038  0.2017
   20GLN   HE21 4752   1.887   7.138   7.283  1.4265  1.6735 -0.3801
   20GLN   HE22 4753   1.778   7.085   7.161 -1.1894  1.7235 -1.6047
   20GLN      C 4754   1.288   7.286   7.244 -0.0912  0.1885 -0.2481
   20GLN      O 4755   1.248   7.368   7.327  0.1039 -0.0039  0.0369
   21PRO      N 4756   1.244   7.160   7.239 -0.1267  0.2022 -0.2656
   21PRO     CD 4757   1.266   7.062   7.135 -0.1724  0.0947 -0.1738
   21PRO    HD1 4758   1.267   7.114   7.039  2.0366 -0.0559 -0.2728
   21PRO    HD2 4759   1.362   7.014   7.154 -0.5850 -0.0379  1.7998
   21PRO     CG 4760   1.155   6.959   7.152 -0.1891  0.1654  0.1559
   21PRO    HG1 4761   1.066   6.985   7.095  0.1563 -0.4235 -0.6717
   21PRO    HG2 4762   1.193   6.861   7.123 -3.2716 -1.6755  1.7180
   21PRO     CB 4763   1.127   6.963   7.302 -0.1309  0.0145  0.1708
   21PRO    HB1 4764   1.027   6.931   7.330  0.3989 -0.6022  1.4705
   21PRO    HB2 4765   1.199   6.907   7.362  0.0314  0.2955  0.2396
   21PRO     CA 4766   1.152   7.109   7.339 -0.0980  0.1224 -0.2806
   21PRO     HA 4767   1.054   7.157   7.335 -1.5616 -2.5789  0.5952
   21PRO      C 4768   1.201   7.112   7.483 -0.4008 -0.2668 -0.1668
   21PRO      O 4769   1.320   7.123   7.512 -0.1977 -0.2978 -0.9497
   22GLY      N 4770   1.101   7.102   7.571 -0.2687 -0.0181  0.0111
   22GLY      H 4771   1.005   7.088   7.544 -1.0421 -0.4290  2.6579
   22GLY     CA 4772   1.115   7.111   7.715  0.3155 -0.0961 -0.0375
   22GLY    HA1 4773   1.013   7.115   7.753 -0.2393 -0.5980 -1.4046
   22GLY    HA2 4774   1.150   7.016   7.755 -2.4277 -0.4192  1.8560
   22GLY      C 4775   1.195   7.229   7.770 -0.2892  0.1415  0.3306
   22GLY      O 4776   1.217   7.329   7.703 -0.2647 -0.3732 -0.4427
   23GLN      N 4777   1.237   7.223   7.897 -0.0522 -0.2488  0.2353
   23GLN      H 4778   1.228   7.136   7.947  2.1659  0.3867  1.9121
   23GLN     CA 4779   1.320   7.324   7.959 -0.2108 -0.0175  0.0762
   23GLN     HA 4780   1.387   7.369   7.885  0.4793  2.5326  2.1062
   23GLN     CB 4781   1.226   7.423   8.027  0.0659 -0.0279  0.4804
   23GLN    HB1 4782   1.284   7.498   8.080  0.8306 -0.8200  0.7971
   23GLN    HB2 4783   1.167   7.372   8.103  0.5004  1.0028  1.5295
   23GLN     CG 4784   1.131   7.501   7.937  0.3772  0.1769  0.3278
   23GLN    HG1 4785   1.083   7.432   7.868  0.0243  0.3187  0.4300
   23GLN    HG2 4786   1.196   7.561   7.873  1.6636 -0.7922  0.6863
   23GLN     CD 4787   1.045   7.599   8.015  0.0231  0.0622  0.0843
   23GLN    OE1 4788   0.988   7.567   8.119 -0.1711  0.3657  0.0755
   23GLN    NE2 4789   1.042   7.724   7.967  0.2484 -0.0768 -0.2978
   23GLN   HE21 4790   1.083   7.760   7.882 -1.1842  1.4328 -0.3938
   23GLN   HE22 4791   0.964   7.779   8.000  0.5593  0.9606 -1.2274
   23GLN      C 4792   1.415   7.272   8.066 -0.0990  0.2803  0.1194
   23GLN      O 4793   1.408   7.154   8.099  0.0816  0.1442 -0.3237
   24GLY      N 4794   1.508   7.357   8.112  0.2496  0.1359 -0.3090
   24GLY      H 4795   1.495   7.455   8.090 -0.2674  0.2813  0.5876
   24GLY     CA 4796   1.613   7.329   8.209 -0.3043  0.2718  0.3401
   24GLY    HA1 4797   1.706   7.306   8.157  0.2152  1.8061  0.5304
   24GLY    HA2 4798   1.574   7.254   8.277 -3.9972  1.5905 -0.0622
   24GLY      C 4799   1.637   7.445   8.304  0.1779  0.5887 -0.1582
   24GLY      O 4800   1.586   7.555   8.285 -0.0366  0.5249  0.0384
   25TYR      N 4801   1.720   7.420   8.406 -0.4943 -0.0335  0.2481
   25TYR      H 4802   1.762   7.328   8.402 -2.6255 -1.0718  0.4484
   25TYR     CA 4803   1.779   7.508   8.504  0.1819  0.0168 -0.1991
   25TYR     HA 4804   1.760   7.610   8.471 -0.8927  0.2159  0.9687
   25TYR     CB 4805   1.719   7.485   8.642  0.4696 -0.2367 -0.1135
   25TYR    HB1 4806   1.770   7.542   0.048 -1.0251 -0.6023  1.1977
   25TYR    HB2 4807   1.728   7.380   8.667  0.5898  0.3587  2.7271
   25TYR     CG 4808   1.572   7.521   8.642  0.4312 -0.3887 -0.6283
   25TYR    CD1 4809   1.530   7.652   8.616  0.1510 -0.4233 -0.3550
   25TYR    HD1 4810   1.610   7.721   8.597  1.3045 -0.8736  2.3757
   25TYR    CE1 4811   1.395   7.688   8.625  0.2781 -0.0778  0.2867
   25TYR    HE1 4812   1.364   7.789   8.603  0.2969  0.0969  1.0439
   25TYR     CZ 4813   1.293   7.595   8.654 -0.0606  0.1635 -0.1123
   25TYR     OH 4814   1.162   7.634   8.659  0.0160  0.4547 -0.3678
   25TYR     HH 4815   1.109   7.568   0.031 -1.0483  2.2080  1.0885
   25TYR    CE2 4816   1.334   7.466   0.021 -0.0927  0.0431 -0.4704
   25TYR    HE2 4817   1.254   7.399   0.047 -0.2126  0.9111  1.5987
   25TYR    CD2 4818   1.468   7.432   8.670 -0.1252  0.1775 -0.8672
   25TYR    HD2 4819   1.496   7.328   0.011  1.8120  0.8391  0.7000
   25TYR      C 4820   1.930   7.487   8.513  0.2282  0.0994 -0.7777
   25TYR      O 4821   1.979   7.375   8.508  0.2697  0.0543  0.3917
   26SER      N 4822   2.004   7.598   8.524  0.3290 -0.0248 -0.1641
   26SER      H 4823   1.952   7.684   8.514  0.1006 -0.1555 -0.0965
   26SER     CA 4824   2.145   7.596   8.558  0.2979  0.1059 -0.0313
   26SER     HA 4825   2.199   7.522   8.499 -1.9186 -1.1643 -0.5712
   26SER     CB 4826   2.212   7.730   8.531 -0.6330  0.4492 -0.6879
   26SER    HB1 4827   2.219   7.744   8.423  0.3123  0.5943 -0.6174
   26SER    HB2 4828   2.315   7.725   8.567 -0.4528 -0.7513 -1.3062
   26SER     OG 4829   2.142   7.826   8.606 -0.1114  0.3327 -0.0487
   26SER     HG 4830   2.197   7.902   8.583  0.2776 -0.1028 -0.5869
   26SER      C 4831   2.172   7.553   0.029 -0.1730  0.0290  0.0363
   26SER      O 4832   2.081   7.543   0.112 -0.1364  0.0692  0.0815
   27GLN      N 4833   2.293   7.513   0.068 -0.4109 -0.1258  0.6251
   27GLN      H 4834   2.366   7.509   8.671  1.0877  1.0888  2.0762
   27GLN     CA 4835   2.332   7.481   0.204  0.8226 -0.0353  0.2981
   27GLN     HA 4836   2.242   7.433   0.241 -0.3270  2.1214  0.4179
   27GLN     CB 4837   2.454   7.390   0.220  0.2894 -0.8085  0.0434
   27GLN    HB1 4838   2.485   7.393   0.324  1.5976  3.7080 -0.2384
   27GLN    HB2 4839   2.534   7.437   0.161  1.2655 -1.3445  0.9210
   27GLN     CG 4840   2.422   7.251   0.166 -0.2864 -0.5409 -0.3113
   27GLN    HG1 4841   2.338   7.213   0.225 -1.4212 -1.2485 -2.2658
   27GLN    HG2 4842   2.384   7.264   0.065 -1.7798  0.3973  0.3222
   27GLN     CD 4843   2.546   7.163   0.171  0.2619  0.2470  0.1246
   27GLN    OE1 4844   2.636   7.180   0.089  0.3832  0.4610  0.2989
   27GLN    NE2 4845   2.563   7.067   0.263  0.0356 -0.1563 -0.2515
   27GLN   HE21 4846   2.652   7.020   0.272 -0.0390 -0.0323  1.4781
   27GLN   HE22 4847   2.493   7.048   0.332 -0.1796 -1.8831 -0.9114
   27GLN      C 4848   2.340   7.614   0.278  0.5934  0.0833  0.1123
   27GLN      O 4849   2.370   7.714   0.213  0.1695 -0.0750 -0.3302
   28GLN      N 4850   2.323   7.622   0.410  0.0350  0.3426  0.0264
   28GLN      H 4851   2.295   7.541   0.464  2.1609 -1.5625 -1.5065
   28GLN     CA 4852   2.363   7.736   0.490 -0.4262  0.1862  0.4902
   28GLN     HA 4853   2.325   7.825   0.438 -0.5022 -0.3045 -0.3159
   28GLN     CB 4854   2.289   7.732   0.623 -0.0688  0.2664  0.6930
   28GLN    HB1 4855   2.306   7.639   0.676 -0.9777  0.2504  0.9660
   28GLN    HB2 4856   2.338   7.814   0.677 -0.1966  0.5235  0.4211
   28GLN     CG 4857   2.139   7.757   0.623 -0.1839 -0.3466 -0.4898
   28GLN    HG1 4858   2.116   7.857   0.589 -1.5155  0.2351  1.8655
   28GLN    HG2 4859   2.087   7.696   0.549 -0.6131  0.3640 -0.7800
   28GLN     CD 4860   2.078   7.740   0.762  0.4257 -0.4653 -0.2349
   28GLN    OE1 4861   2.132   7.776   0.866 -0.0894 -0.1943 -0.0613
   28GLN    NE2 4862   1.964   7.670   0.763  0.2906 -0.2482 -0.4522
   28GLN   HE21 4863   1.903   7.673   0.844  0.8214  2.9211 -0.0359
   28GLN   HE22 4864   1.931   7.639   0.673 -1.7796  2.3577 -0.6958
   28GLN      C 4865   2.514   7.752   0.506 -0.3668  0.0121  0.1159
   28GLN      O 4866   2.589   7.656   0.489  0.5698  0.6117  0.7586
   29SER      N 4867   2.561   7.873   0.537  0.5195 -0.3487  0.2153
   29SER      H 4868   2.494   7.946   0.558  0.4065  0.1608 -1.7377
   29SER     CA 4869   2.702   7.905   0.545  0.5004 -0.1056 -0.3787
   29SER     HA 4870   2.742   7.806   0.567 -1.6468 -0.5021  2.3161
   29SER     CB 4871   2.754   7.957   0.412  0.6604  0.2645 -0.1738
   29SER    HB1 4872   2.857   7.989   0.429  0.6951 -0.5404  1.2713
   29SER    HB2 4873   2.747   7.878   0.338  1.4530 -0.8245  0.8745
   29SER     OG 4874   2.665   8.059   0.370  0.1461 -0.0494  0.1489
   29SER     HG 4875   2.577   8.026   0.390  0.6465 -1.1213  0.7157
   29SER      C 4876   2.731   8.002   0.659  0.0588  0.5432 -0.8076
   29SER      O 4877   2.643   8.058   0.724  0.0233 -0.3441 -0.0635
   30SER      N 4878   2.861   8.012   0.688 -0.1370  0.0315  0.3078
   30SER      H 4879   2.933   7.961   0.640  2.8098  2.9338  1.2402
   30SER     CA 4880   2.914   8.108   0.784  0.1017  0.1921  0.0165
   30SER     HA 4881   2.861   8.108   0.879  3.1455  2.4493  1.8642
   30SER     CB 4882   3.062   8.080   0.810 -0.0669 -0.0394  0.7356
   30SER    HB1 4883   3.115   8.116   0.722  1.0080 -1.2721  0.8525
   30SER    HB2 4884   3.102   8.137   0.894 -1.0233  1.9926 -0.1076
   30SER     OG 4885   3.094   7.944   0.821  0.2852 -0.0283 -0.1440
   30SER     HG 4886   3.111   7.913   0.731  4.1286 -0.0037  0.3969
   30SER      C 4887   2.906   8.252   0.736 -0.0706  0.1754 -0.0060
   30SER      O 4888   2.910   8.283   0.618 -0.1347  0.0730 -0.0352
   31GLN      N 4889   2.903   8.348   0.829  0.4776  0.4746 -0.2946
   31GLN      H 4890   2.873   8.325   0.923 -1.6431 -0.9114 -1.2275
   31GLN     CA 4891   2.932   8.487   0.802 -0.1186  0.5295 -0.6829
   31GLN     HA 4892   2.861   8.504   0.721 -2.1090 -2.5731  0.2669
   31GLN     CB 4893   2.913   8.581   0.921 -0.0523  0.0221 -0.2728
   31GLN    HB1 4894   2.814   8.562   0.964 -0.4173  1.5757 -0.3728
   31GLN    HB2 4895   2.989   8.556   0.995  0.5555  1.1622 -0.4996
   31GLN     CG 4896   2.935   0.057   0.891  0.6378  0.0776  0.4724
   31GLN    HG1 4897   3.034   0.079   0.852  0.7042  0.4112  0.8232
   31GLN    HG2 4898   2.857   0.080   0.818  1.3392  1.8019  0.2245
   31GLN     CD 4899   2.893   0.155   1.000 -0.1107  0.6034 -0.2803
   31GLN    OE1 4900   2.979   0.220   1.058  0.0317  0.3876 -0.2463
   31GLN    NE2 4901   2.763   0.172   1.028 -0.1767 -0.4963  0.1588
   31GLN   HE21 4902   2.742   0.240   1.100  0.0292 -0.0465 -0.2001
   31GLN   HE22 4903   2.693   0.132   0.968  0.4245 -1.7094  0.2441
   31GLN      C 4904   3.077   8.490   0.755  0.2603  0.2050  0.4520
   31GLN      O 4905   3.158   8.405   0.795  0.2470  0.0711  0.1953
   32PRO      N 4906   3.116   8.573   0.658 -0.1086 -0.0142  0.1149
   32PRO     CD 4907   3.040   8.645   0.558  0.1673 -0.5009 -0.4510
   32PRO    HD1 4908   2.933   8.623   0.556  0.3795 -1.5877 -0.3450
   32PRO    HD2 4909   3.054   0.080   0.575 -0.8465  0.0374 -2.6515
   32PRO     CG 4910   3.105   8.624   0.421  0.1090 -0.2553 -0.5166
   32PRO    HG1 4911   3.074   8.533   0.371  0.6413 -0.0711 -1.1896
   32PRO    HG2 4912   3.082   0.042   0.364  3.1732  1.2612  0.4344
   32PRO     CB 4913   3.251   8.626   0.465  0.0491 -0.5657 -0.2984
   32PRO    HB1 4914   3.301   0.051   0.458 -1.5423  0.7447  3.6499
   32PRO    HB2 4915   3.313   8.554   0.413  0.4386  0.6430 -1.5760
   32PRO     CA 4916   3.252   8.597   0.615 -0.2193  0.1155 -0.1611
   32PRO     HA 4917   3.306   8.506   0.642  1.8611  1.3662  0.0976
   32PRO      C 4918   3.326   0.031   0.695 -0.0557  0.2960 -0.5457
   32PRO      O 4919   3.270   0.135   0.730  0.1652  0.0040  0.7572
   33TYR      N 4920   3.455   0.007   0.720 -0.1612  0.0649 -0.2122
   33TYR      H 4921   3.489   8.589   0.690 -0.9189 -0.0544 -0.7238
   33TYR     CA 4922   3.546   0.086   0.801 -0.1126  0.2020 -0.3985
   33TYR     HA 4923   3.498   0.183   0.810 -1.3051 -0.0229 -3.2042
   33TYR     CB 4924   3.554   0.020   0.939 -0.2013 -0.1358 -0.5528
   33TYR    HB1 4925   3.617   0.084   1.001 -0.4812  0.3632 -0.7733
   33TYR    HB2 4926   3.596   8.593   0.924 -1.0759 -0.4687 -0.8646
   33TYR     CG 4927   3.427   0.000   1.018 -0.1021  0.0389 -0.3473
   33TYR    CD1 4928   3.362   8.548   1.008 -0.1896  0.0523  0.0557
   33TYR    HD1 4929   3.394   8.473   0.938 -0.9589  1.4713 -1.8898
   33TYR    CE1 4930   3.249   8.531   1.089 -0.1214  0.1664  0.1769
   33TYR    HE1 4931   3.189   8.441   1.091 -0.5909  0.4915  1.4384
   33TYR     CZ 4932   3.206   8.623   1.187  0.0068 -0.0422  0.4276
   33TYR     OH 4933   3.103   8.591   1.271 -0.1578  0.3488  0.3746
   33TYR     HH 4934   3.061   8.508   1.247 -0.5228  0.9145 -1.1109
   33TYR    CE2 4935   3.272   0.075   1.185  0.1655 -0.1325 -0.2773
   33TYR    HE2 4936   3.245   0.141   1.266 -0.6120 -2.1808  1.2263
   33TYR    CD2 4937   3.379   0.103   1.100  0.2991  0.0030 -0.0659
   33TYR    HD2 4938   3.435   0.195   1.113  0.9622 -0.5924  1.4992
   33TYR      C 4939   3.683   0.114   0.741 -0.1805  0.4800 -0.4236
   33TYR      O 4940   3.705   0.071   0.629  0.0433 -0.2360 -0.1132
   34GLY      N 4941   3.764   0.197   0.807 -0.0267  0.0558 -0.0754
   34GLY      H 4942   3.728   0.226   0.897  0.6417  0.4749  0.0693
   34GLY     CA 4943   3.873   0.275   0.751  0.4704 -0.6167 -0.0653
   34GLY    HA1 4944   3.837   0.358   0.691  0.3556 -0.6290 -0.0140
   34GLY    HA2 4945   3.920   0.217   0.672 -1.1020 -0.9010 -0.8284
   34GLY      C 4946   3.979   0.329   0.846 -0.4543  0.6334  0.2880
   34GLY      O 4947   3.988   0.285   0.961 -0.5632  0.5273  0.2562
   35GLN      N 4948   4.067   0.416   0.795 -0.4297  0.4812  0.0682
   35GLN      H 4949   4.038   0.465   0.712 -1.5064 -2.3747 -1.4149
   35GLN     CA 4950   4.193   0.442   0.863 -0.3685 -0.1757  0.2207
   35GLN     HA 4951   4.217   0.358   0.927  2.5999 -0.8440 -1.5927
   35GLN     CB 4952   4.311   0.463   0.769 -0.1829  0.0977  0.5170
   35GLN    HB1 4953   4.293   0.555   0.713 -0.3484  0.0061  0.4223
   35GLN    HB2 4954   4.401   0.470   0.831 -0.3686  0.9970  0.6964
   35GLN     CG 4955   4.338   0.366   0.655 -0.3256  0.6566  0.0035
   35GLN    HG1 4956   4.421   0.407   0.597  0.4845 -0.1366  0.5735
   35GLN    HG2 4957   4.254   0.369   0.585  0.1308 -0.8575 -0.6605
   35GLN     CD 4958   4.365   0.221   0.690 -0.0201  0.7363  0.1051
   35GLN    OE1 4959   4.380   0.183   0.806 -0.1146  0.1500 -0.0696
   35GLN    NE2 4960   4.395   0.130   0.598 -0.1958  0.3663  0.4075
   35GLN   HE21 4961   4.421   0.173   0.510  2.3768  1.8604  1.7751
   35GLN   HE22 4962   4.429   0.042   0.634  0.5933  0.1016 -0.8935
   35GLN      C 4963   4.189   0.561   0.958 -0.3167  0.0985 -0.1157
   35GLN      O 4964   4.293   0.610   1.002 -0.1093 -0.4014 -0.0433
   36GLN      N 4965   4.069   0.599   1.003 -0.3509 -0.2682  0.1042
   36GLN      H 4966   3.982   0.563   0.966 -0.4114 -0.0172  0.0022
   36GLN     CA 4967   4.051   0.692   1.113 -0.6283  0.4679 -0.5561
   36GLN     HA 4968   4.120   0.776   1.103  0.0867 -0.0278  0.0770
   36GLN     CB 4969   3.909   0.745   1.100 -0.6500  0.4262 -0.4882
   36GLN    HB1 4970   3.888   0.765   0.995 -0.9646 -2.7123 -1.1245
   36GLN    HB2 4971   3.903   0.831   1.167 -1.2159  0.7699 -0.9693
   36GLN     CG 4972   3.793   0.649   1.129 -0.2275  0.0991  0.1624
   36GLN    HG1 4973   3.802   0.586   1.217 -2.0642  0.9531  1.0234
   36GLN    HG2 4974   3.792   0.582   1.043  0.9477  0.7491 -0.3861
   36GLN     CD 4975   3.662   0.724   1.147 -0.4086 -0.1903  0.0525
   36GLN    OE1 4976   3.590   0.762   1.055 -0.1595  0.3430  0.0757
   36GLN    NE2 4977   3.609   0.729   1.270 -0.5925 -0.1083 -0.0292
   36GLN   HE21 4978   3.656   0.684   1.347  0.6004  0.9106 -0.1116
   36GLN   HE22 4979   3.510   0.750   1.266 -1.0645 -2.1647 -3.8923
   36GLN      C 4980   4.077   0.636   1.252 -0.2982  0.1141 -0.7568
   36GLN      O 4981   4.105   0.518   1.273 -0.0569  0.3193  0.1048
   37SER      N 4982   4.077   0.727   1.350 -0.4133 -0.6394 -0.0415
   37SER      H 4983   4.066   0.824   1.326 -1.9072 -0.9164 -0.6310
   37SER     CA 4984   4.063   0.693   1.490 -0.2000  0.1833  0.1840
   37SER     HA 4985   4.139   0.616   1.502  0.9178  0.8407 -2.1624
   37SER     CB 4986   4.093   0.807   1.587  0.0957 -0.1345  0.4686
   37SER    HB1 4987   4.057   0.785   1.687  2.0562 -0.4053  1.1688
   37SER    HB2 4988   4.047   0.901   1.557 -2.4442 -0.9148  1.6216
   37SER     OG 4989   4.231   0.831   1.606  0.2747 -0.0570 -0.8063
   37SER     HG 4990   4.260   0.885   1.533  0.0185  1.3166  0.0777
   37SER      C 4991   3.926   0.629   1.512 -0.0034 -0.2523  0.1580
   37SER      O 4992   3.825   0.671   1.455 -0.0384  0.0821  0.4583
   38TYR      N 4993   3.920   0.536   1.607 -0.0130 -0.0107  0.3977
   38TYR      H 4994   4.010   0.499   1.632  0.8161  0.4136 -1.7325
   38TYR     CA 4995   3.803   0.474   1.666 -0.0727  0.0279  0.3205
   38TYR     HA 4996   3.718   0.536   1.638  0.6972  1.5449  1.2069
   38TYR     CB 4997   3.761   0.340   1.606 -0.0266  0.1469  0.0224
   38TYR    HB1 4998   3.668   0.312   1.657 -0.3449  1.7339  0.3855
   38TYR    HB2 4999   3.839   0.267   1.624  0.9716  0.6063 -2.1397
   38TYR     CG 5000   3.730   0.355   1.459 -0.5435 -0.1523  0.0972
   38TYR    CD1 5001   3.823   0.298   1.371 -0.0811  0.7245  0.0009
   38TYR    HD1 5002   3.920   0.269   1.408 -0.5983  0.5889  1.2960
   38TYR    CE1 5003   3.797   0.294   1.233  0.4300 -0.1161 -0.0801
   38TYR    HE1 5004   3.872   0.252   1.167  0.6585 -3.7541  2.2260
   38TYR     CZ 5005   3.675   0.343   1.183  0.3151 -0.0181  0.2928
   38TYR     OH 5006   3.644   0.340   1.050 -0.3347  0.0370  0.4395
   38TYR     HH 5007   3.559   0.384   1.035  0.7642  2.5800  1.0175
   38TYR    CE2 5008   3.582   0.396   1.275 -0.1561 -0.4358  0.0656
   38TYR    HE2 5009   3.486   0.425   1.236 -0.5488 -0.1809  1.1960
   38TYR    CD2 5010   3.607   0.404   1.413 -0.3645  0.2731  0.0671
   38TYR    HD2 5011   3.529   0.421   1.486  0.9778  1.1860  1.3385
   38TYR      C 5012   3.824   0.468   1.817 -0.1637 -1.0462  0.2996
   38TYR      O 5013   3.932   0.449   1.870 -0.1668 -0.3580  0.5651
   39SER      N 5014   3.712   0.481   1.889 -0.5093 -0.2443 -0.3586
   39SER      H 5015   3.624   0.490   1.839  0.2979 -0.6200 -1.9282
   39SER     CA 5016   3.712   0.503   2.032 -0.0750 -0.0495 -0.3867
   39SER     HA 5017   3.800   0.460   2.081  0.8968  1.1984 -0.9862
   39SER     CB 5018   3.721   0.651   2.067  0.1502 -0.2184  0.2877
   39SER    HB1 5019   3.638   0.708   2.025  0.3825  0.0785  0.2283
   39SER    HB2 5020   3.816   0.693   2.035  1.3207 -0.7865  2.7705
   39SER     OG 5021   3.725   0.656   2.208 -0.4034 -0.5352  0.3178
   39SER     HG 5022   3.641   0.700   2.222 -0.5962 -0.4044 -1.1273
   39SER      C 5023   3.581   0.459   2.095 -0.1211 -0.0449 -0.4796
   39SER      O 5024   3.474   0.503   2.053 -0.4342 -0.5197 -0.1920
   40GLY      N 5025   3.586   0.379   2.202 -0.0002 -0.0232 -0.4693
   40GLY      H 5026   3.678   0.345   2.228  0.3836  1.4624  0.1945
   40GLY     CA 5027   3.476   0.324   2.279  0.1392  0.4420  0.0709
   40GLY    HA1 5028   3.400   0.274   2.218  0.4603 -1.1808  0.9444
   40GLY    HA2 5029   3.509   0.235   2.332  2.5142  0.5234 -1.1444
   40GLY      C 5030   3.409   0.433   2.361 -0.3975  0.4137 -0.3241
   40GLY      O 5031   3.473   0.532   2.397 -0.7227  0.2989  0.5761
   41TYR      N 5032   3.284   0.416   2.405 -0.0581 -0.2294  0.3981
   41TYR      H 5033   3.223   0.354   2.353 -2.0997  3.2692 -1.7720
   41TYR     CA 5034   3.214   0.496   2.503  0.2501  0.9787 -0.3532
   41TYR     HA 5035   3.217   0.600   2.470  2.1825  1.3340  0.7874
   41TYR     CB 5036   3.067   0.458   2.511  0.4819  0.1916  0.3393
   41TYR    HB1 5037   3.060   0.354   2.540  2.2147 -0.5567 -1.7029
   41TYR    HB2 5038   3.024   0.463   2.411  0.1848  0.3602  0.4734
   41TYR     CG 5039   2.991   0.542   2.611  0.1584  0.0625  0.2031
   41TYR    CD1 5040   2.980   0.503   2.744  0.0891  0.2169  0.2438
   41TYR    HD1 5041   3.013   0.406   2.779  1.2743  0.0589 -1.2229
   41TYR    CE1 5042   2.925   0.593   2.836  0.1090  0.0055  0.4668
   41TYR    HE1 5043   2.930   0.555   2.937  0.7658 -1.0459  0.0469
   41TYR     CZ 5044   2.887   0.724   2.800 -0.4059 -0.3137 -0.1728
   41TYR     OH 5045   2.850   0.821   2.888  0.1659 -0.0311 -0.2398
   41TYR     HH 5046   2.837   0.904   2.841 -1.7900 -0.1257  0.0824
   41TYR    CE2 5047   2.904   0.762   2.665 -0.0435  0.1427 -0.0004
   41TYR    HE2 5048   2.886   0.865   2.636  2.2944  0.3187 -1.1029
   41TYR    CD2 5049   2.954   0.672   2.571 -0.4658 -0.1558  0.0633
   41TYR    HD2 5050   2.963   0.696   2.466  2.5008  1.5654  0.5987
   41TYR      C 5051   3.279   0.484   2.640 -0.6492  0.5633  0.0417
   41TYR      O 5052   3.325   0.379   2.683  0.0110  0.6439 -0.4553
   42SER      N 5053   3.274   0.591   2.719  0.0817  0.7513 -0.1569
   42SER      H 5054   3.241   0.670   2.665 -1.2295  0.0413 -0.4469
   42SER     CA 5055   3.307   0.614   2.858  0.0406  0.0384 -0.0269
   42SER     HA 5056   3.260   0.529   2.908 -0.1152 -0.1771 -0.5349
   42SER     CB 5057   3.459   0.602   2.874  0.0288  0.0038  0.0570
   42SER    HB1 5058   3.496   0.500   2.866  0.6434  0.3340 -1.6663
   42SER    HB2 5059   3.501   0.655   2.789 -0.5017 -0.6305 -0.6149
   42SER     OG 5060   3.499   0.670   2.991 -0.0288  0.3871 -0.1455
   42SER     HG 5061   3.589   0.639   3.006 -0.2479 -0.1399  0.0878
   42SER      C 5062   3.241   0.742   2.908 -0.5141 -0.1283 -0.3290
   42SER      O 5063   3.249   0.847   2.845 -0.3018  0.1822  0.2124
   43GLN      N 5064   3.183   0.728   3.027 -0.1250 -0.1174 -0.1355
   43GLN      H 5065   3.192   0.645   3.084  0.6123  0.2466  0.2861
   43GLN     CA 5066   3.122   0.834   3.104 -0.1590  0.1391 -0.5149
   43GLN     HA 5067   3.051   0.883   3.037  1.0135 -0.5273 -2.3298
   43GLN     CB 5068   3.044   0.791   3.228  0.3064  0.7812  0.0117
   43GLN    HB1 5069   2.993   0.877   3.269 -0.2192  0.0955  0.8163
   43GLN    HB2 5070   2.974   0.716   3.191  1.1670  0.7816 -1.7395
   43GLN     CG 5071   3.122   0.716   3.336 -0.0034  0.1936 -0.1649
   43GLN    HG1 5072   3.186   0.637   3.298 -0.9844 -1.5949  1.7017
   43GLN    HG2 5073   3.186   0.791   3.383  2.8000 -2.0167 -0.2569
   43GLN     CD 5074   3.035   0.647   3.440  0.6173 -0.3031  0.0262
   43GLN    OE1 5075   2.912   0.655   3.440  0.6637  0.4219 -0.0936
   43GLN    NE2 5076   3.102   0.567   3.523  0.6749 -0.1216  0.1551
   43GLN   HE21 5077   3.202   0.554   3.517  0.6071 -0.1025 -1.2101
   43GLN   HE22 5078   3.043   0.520   3.590 -3.0930  2.2601 -1.2043
   43GLN      C 5079   3.219   0.945   3.144 -0.0881 -0.2892  0.5257
   43GLN      O 5080   3.330   0.917   3.190  0.2641  0.4839  0.1684
   44SER      N 5081   3.171   1.068   3.156  0.2860 -0.0948  0.0804
   44SER      H 5082   3.074   1.079   3.129  0.3631  1.4774  0.3069
   44SER     CA 5083   3.242   1.180   3.214 -0.3353  0.1810  0.3246
   44SER     HA 5084   3.350   1.178   3.195 -0.1568  0.9437  1.1430
   44SER     CB 5085   3.191   1.315   3.164  0.3374  0.2861 -0.0990
   44SER    HB1 5086   3.091   1.329   3.206 -0.0723 -0.9997 -0.5614
   44SER    HB2 5087   3.254   1.389   3.212  0.2612 -1.8399  3.6941
   44SER     OG 5088   3.183   1.326   3.023  0.8828 -0.2876 -0.1794
   44SER     HG 5089   3.239   1.260   2.982  0.8948  0.5080 -1.4754
   44SER      C 5090   3.230   1.175   3.366  0.1702  0.1812  0.3664
   44SER      O 5091   3.136   1.128   3.429  0.0723 -0.6929 -0.4121
   45THR      N 5092   3.335   1.231   3.428  0.2590  0.6074 -0.1608
   45THR      H 5093   3.414   1.261   3.373  1.2418 -0.9610  0.3270
   45THR     CA 5094   3.355   1.225   3.571  0.5408 -0.1105 -0.2240
   45THR     HA 5095   3.266   1.193   3.626  1.1667 -1.7695 -0.1235
   45THR     CB 5096   3.469   1.127   3.595  0.2093 -0.4655 -0.1001
   45THR     HB 5097   3.484   1.107   3.701 -0.0167 -1.2313 -0.2026
   45THR    CG2 5098   3.451   0.991   3.527 -0.7166 -0.1464 -0.5166
   45THR   HG21 5099   3.521   0.926   3.580  0.0216  0.8278 -0.2588
   45THR   HG22 5100   3.462   0.993   3.419  0.3755 -3.4966 -0.5941
   45THR   HG23 5101   3.350   0.952   3.526 -0.2662 -1.6645 -4.5670
   45THR    OG1 5102   3.583   1.185   3.537 -0.3065  0.5613 -0.1092
   45THR    HG1 5103   3.643   1.112   3.522 -1.6766 -0.3488 -1.5351
   45THR      C 5104   3.375   1.359   3.641 -0.2713  0.0752 -0.3302
   45THR      O 5105   3.415   1.459   3.581 -0.6293  0.4479  0.0438
   46ASP      N 5106   3.337   1.361   3.769 -0.0013  0.2982 -0.2528
   46ASP      H 5107   3.293   1.277   3.803 -1.7943  0.7873 -1.2377
   46ASP     CA 5108   3.373   1.467   3.862 -0.3290 -0.0993  0.3341
   46ASP     HA 5109   3.343   1.559   3.813 -1.6206  0.6895  2.5009
   46ASP     CB 5110   3.286   1.469   3.987  0.1544 -0.8261  0.6945
   46ASP    HB1 5111   3.292   1.370   4.033 -0.1156 -1.2445 -0.1448
   46ASP    HB2 5112   3.183   1.483   3.954  0.4958  2.2535  0.6029
   46ASP     CG 5113   3.318   1.588   4.076 -0.3815 -0.2926  0.1845
   46ASP    OD1 5114   3.392   1.574   4.175  0.2500 -0.0560 -0.2478
   46ASP    OD2 5115   3.276   1.703   4.049  0.6586  0.1729  0.4942
   46ASP      C 5116   3.521   1.461   3.899 -0.1532 -0.1029 -0.3528
   46ASP      O 5117   3.592   1.562   3.893 -0.1264 -0.0327  0.9311
   47THR      N 5118   3.567   1.339   3.926  0.4025  0.1348 -0.2099
   47THR      H 5119   3.502   1.262   3.939  0.3942  0.0559 -0.6883
   47THR     CA 5120   3.705   1.296   3.931  0.3653  0.0740  0.2988
   47THR     HA 5121   3.762   1.360   3.864  0.6621 -1.2576 -0.7543
   47THR     CB 5122   3.761   1.324   4.071 -0.0544  0.5686  0.3698
   47THR     HB 5123   3.735   1.425   4.104 -0.8931  0.0295  1.4179
   47THR    CG2 5124   3.708   1.230   4.179  0.6720  0.4252  0.6067
   47THR   HG21 5125   3.600   1.214   4.183  0.7350 -0.1738  0.0367
   47THR   HG22 5126   3.746   1.129   4.166 -0.6258 -0.3283  2.3963
   47THR   HG23 5127   3.743   1.266   4.276  0.7588 -1.3111  1.2476
   47THR    OG1 5128   3.901   1.313   4.063 -0.1243  0.1447 -0.3833
   47THR    HG1 5129   3.933   1.387   4.011 -2.0041  0.6222 -0.9441
   47THR      C 5130   3.726   1.153   3.885 -0.1163  0.1611 -0.1944
   47THR      O 5131   3.636   1.071   3.903  0.0838  0.0665  0.3964
   48SER      N 5132   3.846   1.126   3.832 -0.1396 -0.1548 -0.0889
   48SER      H 5133   3.912   1.202   3.836  0.0473 -0.2828 -0.7043
   48SER     CA 5134   3.887   0.994   3.789 -0.2512 -0.3180  0.2937
   48SER     HA 5135   3.824   0.962   3.705  0.0951  2.3602 -1.1238
   48SER     CB 5136   4.031   1.003   3.738 -0.4266  0.0191 -0.1592
   48SER    HB1 5137   4.099   1.034   3.817  1.2530 -0.0366 -1.5381
   48SER    HB2 5138   4.048   0.910   3.684 -2.7183  0.3558 -1.6055
   48SER     OG 5139   4.030   1.112   3.649  0.1416  0.1304 -0.0332
   48SER     HG 5140   3.953   1.097   3.593  0.1851  0.9742 -0.3315
   48SER      C 5141   3.881   0.878   3.887 -0.0181 -0.6474 -0.0764
   48SER      O 5142   3.881   0.902   4.008  0.3377 -0.7534 -0.0541
   49GLY      N 5143   3.881   0.757   3.832  0.3041 -0.3547 -0.7393
   49GLY      H 5144   3.842   0.745   3.740 -0.4176  0.7416 -0.5918
   49GLY     CA 5145   3.908   0.638   3.911 -0.1127  0.0011 -0.0425
   49GLY    HA1 5146   3.853   0.655   4.003  0.6716 -0.4026  0.5086
   49GLY    HA2 5147   3.877   0.545   3.862 -1.0203  0.4336 -0.3063
   49GLY      C 5148   4.057   0.629   3.943 -0.2181 -0.0380  0.4326
   49GLY      O 5149   4.138   0.709   3.899  0.1504 -0.6088  0.0623
   50TYR      N 5150   4.100   0.534   4.027 -0.0989 -0.0971  0.3032
   50TYR      H 5151   4.032   0.469   4.064  0.1238  0.1969  1.2474
   50TYR     CA 5152   4.237   0.507   4.064 -0.0489  0.2545  0.3772
   50TYR     HA 5153   4.280   0.602   4.096 -0.9759  0.7688  0.1254
   50TYR     CB 5154   4.241   0.421   4.190  0.2466 -0.3676 -0.0528
   50TYR    HB1 5155   4.168   0.458   4.262  1.6213 -1.2936  1.9219
   50TYR    HB2 5156   4.214   0.318   4.166  1.1833 -0.3833 -1.1117
   50TYR     CG 5157   4.376   0.436   4.256  0.2004  0.1395 -0.0721
   50TYR    CD1 5158   4.409   0.552   4.327  0.1571 -0.2487  0.5912
   50TYR    HD1 5159   4.341   0.636   4.331  1.3798  0.7910  0.2298
   50TYR    CE1 5160   4.539   0.568   4.376  0.2234  0.1303  0.2980
   50TYR    HE1 5161   4.569   0.664   4.414 -0.7027  0.3486  0.5045
   50TYR     CZ 5162   4.636   0.466   4.366  0.6391  0.5215  0.2993
   50TYR     OH 5163   4.756   0.469   4.430  0.5438  0.4421  0.4841
   50TYR     HH 5164   4.771   0.535   4.498  0.6504  0.4426  0.4605
   50TYR    CE2 5165   4.601   0.350   4.294 -0.0767  0.6146  0.4806
   50TYR    HE2 5166   4.663   0.261   4.288 -0.5106  0.3088  0.5251
   50TYR    CD2 5167   4.477   0.343   4.230  0.1486  0.0369  0.0927
   50TYR    HD2 5168   4.454   0.262   4.162  1.0056  0.3400 -0.5712
   50TYR      C 5169   4.321   0.446   3.953 -0.2029  0.1938  0.2938
   50TYR      O 5170   4.282   0.349   3.887  0.1033  0.1034  0.2412
   51GLY      N 5171   4.446   0.489   3.935 -0.2626 -0.1264 -1.0479
   51GLY      H 5172   4.478   0.569   3.989 -0.0444 -0.6668 -0.3671
   51GLY     CA 5173   4.529   0.457   3.821  1.1677 -0.5261  0.0722
   51GLY    HA1 5174   4.625   0.509   3.822  1.1322 -0.4636  0.1407
   51GLY    HA2 5175   4.557   0.352   3.829  0.8984 -0.4926  5.7787
   51GLY      C 5176   4.461   0.502   3.693  0.5047  0.2479  0.6845
   51GLY      O 5177   4.384   0.596   3.678  0.7380  0.2316 -0.7733
   52GLN      N 5178   4.500   0.430   3.587 -0.3038  0.1391  0.4471
   52GLN      H 5179   4.582   0.371   3.590 -0.3532 -0.0810 -1.5104
   52GLN     CA 5180   4.415   0.418   3.471 -0.0422 -0.4791  0.3127
   52GLN     HA 5181   4.341   0.498   3.471  0.0620 -0.3833  0.2049
   52GLN     CB 5182   4.489   0.440   3.340  0.0580 -0.0647  0.4383
   52GLN    HB1 5183   4.581   0.383   3.342 -0.6311 -1.1945  1.9135
   52GLN    HB2 5184   4.427   0.408   3.257  1.3981 -1.6197 -0.0079
   52GLN     CG 5185   4.523   0.588   3.323  0.3236 -0.2125 -0.3526
   52GLN    HG1 5186   4.563   0.642   3.409 -0.6057 -0.9333  0.5459
   52GLN    HG2 5187   4.430   0.642   3.308  0.0304 -0.2704  1.1155
   52GLN     CD 5188   4.615   0.613   3.204  0.0728 -0.5394 -0.6155
   52GLN    OE1 5189   4.573   0.637   3.090 -0.2553 -0.3591 -0.4602
   52GLN    NE2 5190   4.746   0.602   3.227 -0.0700 -0.6090  0.1922
   52GLN   HE21 5191   4.772   0.551   3.310  0.7285 -1.2972 -0.4614
   52GLN   HE22 5192   4.803   0.604   3.144 -0.9454 -0.3433 -0.4162
   52GLN      C 5193   4.336   0.288   3.475 -0.4653 -0.2368 -0.0690
   52GLN      O 5194   4.391   0.192   3.529  0.2714  0.4200  0.3674
   53SER      N 5195   4.214   0.284   3.421 -0.3961 -0.0046 -0.2405
   53SER      H 5196   4.188   0.374   3.383  1.9547  1.2292  0.8668
   53SER     CA 5197   4.120   0.174   3.411 -0.1742 -0.2010 -0.1655
   53SER     HA 5198   4.173   0.080   3.419  1.3556  0.7564  1.8453
   53SER     CB 5199   4.032   0.177   3.535 -0.4155 -0.1862 -0.3351
   53SER    HB1 5200   3.947   0.110   3.522 -1.2277  1.1216 -2.2538
   53SER    HB2 5201   4.093   0.135   3.615  1.8474  0.9269 -1.3973
   53SER     OG 5202   3.983   0.302   3.576 -0.0505 -0.1230 -0.0894
   53SER     HG 5203   3.904   0.287   3.629  0.8251 -0.2568  1.2320
   53SER      C 5204   4.033   0.190   3.287 -0.5160  0.3224  0.1346
   53SER      O 5205   3.986   0.297   3.250 -0.3781  0.3576  0.0615
   54SER      N 5206   4.008   0.087   3.204  0.0331  0.5055 -0.2640
   54SER      H 5207   4.049   0.003   3.240 -0.7067  1.0314  2.0019
   54SER     CA 5208   3.907   0.080   3.100  0.0452 -0.4517 -0.2187
   54SER     HA 5209   3.920   0.172   3.043  0.1615  0.4391  1.1741
   54SER     CB 5210   3.917   8.631   3.009 -0.0638 -0.2322 -0.5230
   54SER    HB1 5211   4.014   8.627   2.958 -0.1440 -0.2211 -0.6778
   54SER    HB2 5212   3.835   8.632   2.938 -2.0756  1.4933  1.6776
   54SER     OG 5213   3.918   8.511   3.083  0.1694  0.2853  0.3263
   54SER     HG 5214   3.836   8.461   3.075  2.3833 -3.6645 -0.6134
   54SER      C 5215   3.768   0.093   3.160  0.1310 -0.8114  0.0606
   54SER      O 5216   3.738   0.066   3.276  0.2860 -0.0798  0.2748
   55TYR      N 5217   3.672   0.133   3.077  0.0530 -0.3348  0.3781
   55TYR      H 5218   3.698   0.154   2.981 -1.1937  1.4497  0.3846
   55TYR     CA 5219   3.531   0.149   3.107  0.0929 -0.1930  0.4906
   55TYR     HA 5220   3.516   0.188   3.208  2.9428  0.7698  0.6476
   55TYR     CB 5221   3.471   0.253   3.012  0.2564 -0.0153  0.5810
   55TYR    HB1 5222   3.529   0.345   3.024  1.5036 -0.6247 -0.4487
   55TYR    HB2 5223   3.498   0.216   2.913  1.6937  2.1477  0.0934
   55TYR     CG 5224   3.324   0.281   3.028  0.2166  0.1107  0.0130
   55TYR    CD1 5225   3.280   0.360   3.135 -0.0166  0.5972 -0.4370
   55TYR    HD1 5226   3.351   0.402   3.204 -0.4084  1.4761 -0.5605
   55TYR    CE1 5227   3.143   0.380   3.157 -0.0503  0.0801 -0.1672
   55TYR    HE1 5228   3.108   0.440   3.240 -2.1788 -1.7768  0.3542
   55TYR     CZ 5229   3.053   0.311   3.075  0.0159  0.0037 -0.1755
   55TYR     OH 5230   2.920   0.325   3.101 -0.0355 -1.0834  0.1837
   55TYR     HH 5231   2.860   0.303   3.029 -0.7879  0.9317  0.1247
   55TYR    CE2 5232   3.097   0.238   2.962 -0.1531 -0.1240 -0.1592
   55TYR    HE2 5233   3.027   0.191   2.895 -0.1050  2.4190 -2.1502
   55TYR    CD2 5234   3.234   0.219   2.941 -0.0523 -0.0987  0.4373
   55TYR    HD2 5235   3.258   0.156   2.856 -0.9623 -0.7115  0.6199
   55TYR      C 5236   3.460   0.015   3.092 -0.2882  0.0976 -0.4180
   55TYR      O 5237   3.495   8.612   3.002  0.3191 -0.3096  0.1429
   56SER      N 5238   3.362   8.662   3.179 -0.2317 -0.0618 -0.3996
   56SER      H 5239   3.347   0.064   3.246 -1.1634  0.8138 -1.5370
   56SER     CA 5240   3.267   8.553   3.168 -0.1345 -0.1981  0.1093
   56SER     HA 5241   3.254   8.520   3.065 -0.8986 -0.5806  0.3217
   56SER     CB 5242   3.328   8.435   3.242  0.5661 -0.2152 -0.4889
   56SER    HB1 5243   3.422   8.403   3.197  0.1639 -0.0431 -1.4599
   56SER    HB2 5244   3.247   8.362   3.238  0.6414 -0.2525 -3.2322
   56SER     OG 5245   3.354   8.467   3.377 -0.1042 -0.6337 -0.2584
   56SER     HG 5246   3.426   8.530   3.387  1.3967 -2.0095 -1.8644
   56SER      C 5247   3.132   8.601   3.221  0.1579  0.2784  0.4307
   56SER      O 5248   3.131   0.034   3.285 -0.3978  0.5406  0.0002
   57SER      N 5249   3.027   8.522   3.200  0.0888  0.5253 -0.1832
   57SER      H 5250   3.041   8.438   3.146 -0.2440  1.2980 -1.5226
   57SER     CA 5251   2.904   8.546   3.272 -0.1575 -0.3084 -0.3222
   57SER     HA 5252   2.894   8.654   3.271 -1.3957 -0.3996  0.0962
   57SER     CB 5253   2.781   8.481   3.209 -0.5362 -0.4517  0.5417
   57SER    HB1 5254   2.696   8.513   3.269 -0.7484 -0.0211  0.0291
   57SER    HB2 5255   2.794   8.373   3.204  0.5030 -0.2822 -1.5638
   57SER     OG 5256   2.767   8.524   3.075 -0.8099 -0.7530  0.4717
   57SER     HG 5257   2.717   8.457   3.028 -2.1003  0.6496 -0.2478
   57SER      C 5258   2.893   8.502   3.418  0.0317  0.0111 -0.2125
   57SER      O 5259   2.821   8.567   3.493  0.4526  0.4222 -0.1569
   58TYR      N 5260   2.965   8.394   3.446 -0.0615 -0.0856 -0.3403
   58TYR      H 5261   3.015   8.349   3.371 -0.3705  1.3327 -1.4203
   58TYR     CA 5262   2.988   8.346   3.581  0.7160 -0.2454 -0.5198
   58TYR     HA 5263   2.892   8.364   3.630  2.1682  1.1460  2.0432
   58TYR     CB 5264   3.004   8.195   3.593  0.8732 -0.1726  0.2919
   58TYR    HB1 5265   2.910   8.140   3.594 -0.1446  1.4482 -1.2338
   58TYR    HB2 5266   3.050   8.173   3.689  0.6476  2.4499  1.0829
   58TYR     CG 5267   3.088   8.135   3.482  0.2613 -0.1078 -0.2126
   58TYR    CD1 5268   3.226   8.159   3.486  0.2226 -0.0020  0.9202
   58TYR    HD1 5269   3.270   8.224   3.560 -0.8435 -1.7217  3.1634
   58TYR    CE1 5270   3.311   8.105   3.389 -0.5088  0.6504 -0.1168
   58TYR    HE1 5271   3.418   8.119   3.396 -0.5773  1.1623 -0.0456
   58TYR     CZ 5272   3.268   8.021   3.284  0.0217  0.1020  0.0956
   58TYR     OH 5273   3.348   7.939   3.210  0.6378  0.6287  0.1727
   58TYR     HH 5274   3.442   7.950   3.227  0.5035  1.3527  0.5047
   58TYR    CE2 5275   3.127   8.013   3.278 -0.0014  0.8819 -0.4775
   58TYR    HE2 5276   3.087   7.962   3.192  1.1200  0.2276 -0.6418
   58TYR    CD2 5277   3.037   8.067   3.371 -0.1414 -0.5714  0.2522
   58TYR    HD2 5278   2.931   8.055   3.355 -0.3509  0.6817  0.6098
   58TYR      C 5279   3.088   8.415   3.673 -0.0567 -0.0082  0.1601
   58TYR      O 5280   3.065   8.415   3.794 -0.2784 -0.0378  0.1194
   59GLY      N 5281   3.199   8.471   3.626  0.1836 -0.6129 -0.0082
   59GLY      H 5282   3.230   8.457   3.530  1.1356  0.4926  0.1108
   59GLY     CA 5283   3.299   8.532   3.711  0.1214 -0.0679 -0.3162
   59GLY    HA1 5284   3.355   8.593   3.641 -3.0354  2.0459 -1.2080
   59GLY    HA2 5285   3.240   8.599   3.774 -1.8360 -0.8706 -1.2086
   59GLY      C 5286   3.390   8.433   3.782 -0.0966 -0.0546 -0.0184
   59GLY      O 5287   3.361   8.314   3.797 -0.1090 -0.0105  0.3201
   60GLN      N 5288   3.506   8.490   3.816  0.1197 -0.3565 -0.2486
   60GLN      H 5289   3.513   8.589   3.796 -0.6240 -0.2387  0.0405
   60GLN     CA 5290   3.618   8.433   3.888 -0.1183 -0.2200  0.2352
   60GLN     HA 5291   3.607   8.325   3.902 -0.1439 -0.2899 -0.3037
   60GLN     CB 5292   3.752   8.462   3.820 -0.2362 -0.6359 -0.1850
   60GLN    HB1 5293   3.823   8.387   3.855  0.9718 -1.3578 -3.7866
   60GLN    HB2 5294   3.802   8.556   3.842  0.7948 -0.8302 -1.5805
   60GLN     CG 5295   3.754   8.450   3.668 -0.2093 -0.7688 -0.1740
   60GLN    HG1 5296   3.729   8.348   3.640  0.4271 -0.8480 -0.4785
   60GLN    HG2 5297   3.679   8.516   3.625 -0.9534 -0.7820  1.0517
   60GLN     CD 5298   3.894   8.476   3.613 -0.1335  0.0341  0.3783
   60GLN    OE1 5299   3.987   8.524   3.676 -0.0143  0.0397  0.1974
   60GLN    NE2 5300   3.908   8.463   3.481 -0.3160  0.0673  0.3554
   60GLN   HE21 5301   4.002   8.482   3.449  0.6034 -1.9237  1.6895
   60GLN   HE22 5302   3.832   8.423   3.428  1.6906 -1.9408 -1.1955
   60GLN      C 5303   3.625   8.488   4.029 -0.1269  0.3197  0.0282
   60GLN      O 5304   3.560   8.586   4.064 -0.2057  0.3292 -0.1464
   61SER      N 5305   3.708   8.422   4.111  0.0334  0.1358 -0.2828
   61SER      H 5306   3.733   8.331   4.074  0.5090 -0.1880  0.8099
   61SER     CA 5307   3.747   8.470   4.242  0.1406  0.1531 -0.3206
   61SER     HA 5308   3.676   8.551   4.261  1.6061  1.2540  0.6858
   61SER     CB 5309   3.719   8.363   4.346  0.1814  0.2236 -0.2372
   61SER    HB1 5310   3.752   8.395   4.444 -0.9755 -0.9695  0.5833
   61SER    HB2 5311   3.613   8.338   4.344  0.4424 -1.0144 -2.6552
   61SER     OG 5312   3.792   8.248   4.308  0.2418  0.0223  0.4835
   61SER     HG 5313   3.773   8.176   4.370  1.3016 -0.8607 -0.1846
   61SER      C 5314   3.891   8.519   4.254  0.1277  0.1593 -0.1991
   61SER      O 5315   3.975   8.498   4.167  0.1186 -0.5267 -0.0456
   62GLN      N 5316   3.916   8.608   4.350  0.1797  0.4141 -0.4475
   62GLN      H 5317   3.832   8.628   4.403 -1.2722 -3.8188 -0.7911
   62GLN     CA 5318   4.042   0.003   4.375  0.0765  0.5322 -0.2390
   62GLN     HA 5319   4.092   0.015   4.279  0.2999  3.3741  0.1502
   62GLN     CB 5320   4.032   0.144   4.432 -0.5290  0.3195  0.1938
   62GLN    HB1 5321   4.133   0.186   4.437  1.0283 -2.9199 -1.0956
   62GLN    HB2 5322   3.988   0.132   4.531  1.0147 -0.3882  0.8270
   62GLN     CG 5323   3.933   0.228   4.351 -0.7022 -0.1304 -0.0611
   62GLN    HG1 5324   3.830   0.195   4.358 -1.5038  2.1792 -0.1963
   62GLN    HG2 5325   3.966   0.225   4.247  0.0761 -1.3436  0.1943
   62GLN     CD 5326   3.928   0.370   4.405 -0.3478 -0.1989  0.1575
   62GLN    OE1 5327   4.014   0.411   4.482  0.2571 -0.8097 -0.1766
   62GLN    NE2 5328   3.831   0.446   4.353  0.0627 -0.0956 -0.4819
   62GLN   HE21 5329   3.786   0.411   4.270 -0.4999 -0.7262  0.0709
   62GLN   HE22 5330   3.825   0.546   4.361  1.4272  0.3078 -3.3489
   62GLN      C 5331   4.141   8.591   4.454 -0.1297 -0.1067 -0.6570
   62GLN      O 5332   4.101   8.515   4.542  0.4697  0.2129 -0.1007
   63ASN      N 5333   4.272   8.597   4.428  0.0874 -0.2990  0.3758
   63ASN      H 5334   4.309   8.666   4.365  0.4980  0.1614  1.0965
   63ASN     CA 5335   4.382   8.515   4.477  0.3917 -0.2503 -0.2223
   63ASN     HA 5336   4.355   8.510   4.582 -1.0119  0.5569 -0.5183
   63ASN     CB 5337   4.360   8.380   4.408  0.5432 -0.0471 -0.6747
   63ASN    HB1 5338   4.383   8.390   4.302 -0.6671  1.4869 -0.8450
   63ASN    HB2 5339   4.257   8.350   4.426  0.0797  1.8516  0.1777
   63ASN     CG 5340   4.442   8.265   4.464  0.0768 -0.0983 -0.0761
   63ASN    OD1 5341   4.508   8.270   4.568 -0.0912  0.4892  0.0091
   63ASN    ND2 5342   4.431   8.148   4.401 -0.0315 -0.1085 -0.0368
   63ASN   HD21 5343   4.363   8.143   4.327  0.8976  0.7905 -0.9859
   63ASN   HD22 5344   4.462   8.072   4.460 -0.5639  1.0503  1.8213
   63ASN      C 5345   4.508   8.589   4.436  0.4157 -0.2167 -0.0880
   63ASN      O 5346   4.517   0.009   4.355  0.3079 -0.2951 -0.1871
   64THR      N 5347   4.621   8.546   4.493  0.4246  0.1442  0.1707
   64THR      H 5348   4.611   8.478   4.566 -2.1089  0.2227 -0.0220
   64THR     CA 5349   4.758   8.577   4.459  0.3368  0.3631  0.0110
   64THR     HA 5350   4.755   8.651   4.380  2.0465 -0.6607 -1.0927
   64THR     CB 5351   4.828   8.646   4.577 -0.0413  0.0787  0.4039
   64THR     HB 5352   4.922   0.021   4.550 -0.2338  0.4960  0.4490
   64THR    CG2 5353   4.749   0.088   4.639  0.0033 -0.0016  0.6090
   64THR   HG21 5354   4.665   0.051   4.699 -1.4660  0.7655 -0.8861
   64THR   HG22 5355   4.820   0.151   4.692  0.1201  0.9827 -0.6667
   64THR   HG23 5356   4.708   0.144   4.554  1.0936  0.1148  0.1467
   64THR    OG1 5357   4.851   8.553   4.681  0.3620 -0.4736 -0.1686
   64THR    HG1 5358   4.765   8.522   4.708 -0.1842  1.1908  0.1069
   64THR      C 5359   4.835   8.456   4.409 -0.5181 -0.0468 -0.3213
   64THR      O 5360   4.805   8.339   4.434 -0.5419  0.0049 -0.1154
   65GLY      N 5361   4.940   8.498   4.337 -0.5031 -0.0964 -0.3282
   65GLY      H 5362   4.928   8.593   4.304 -1.6394 -0.3320 -0.6414
   65GLY     CA 5363   5.028   8.405   4.271  0.1114  0.3865 -0.1934
   65GLY    HA1 5364   5.118   8.462   4.245  0.1458  0.0691 -0.8002
   65GLY    HA2 5365   5.040   8.325   4.343 -0.6289  0.8417  0.4522
   65GLY      C 5366   4.976   8.344   4.142 -0.0122 -0.4800  0.2568
   65GLY      O 5367   5.044   8.346   4.039  0.1104 -0.1545  0.3422
   66TYR      N 5368   4.861   8.278   4.151 -0.4101  0.2177  0.3899
   66TYR      H 5369   4.823   8.288   4.244  0.9511  0.8748  0.9043
   66TYR     CA 5370   4.785   8.241   4.033  0.0054  0.1244  0.1493
   66TYR     HA 5371   4.841   8.162   3.983 -1.9189  0.2955 -2.5014
   66TYR     CB 5372   4.652   8.182   4.079  0.0819  0.0318  0.2536
   66TYR    HB1 5373   4.573   8.197   4.006  0.1297 -1.4399 -0.1202
   66TYR    HB2 5374   4.613   8.233   4.167 -1.6190 -1.5040  0.4527
   66TYR     CG 5375   4.656   8.036   4.117 -0.3203 -0.0825 -0.1409
   66TYR    CD1 5376   4.695   7.996   4.246 -0.6339 -0.3631 -0.1293
   66TYR    HD1 5377   4.736   8.071   4.312 -1.6499 -0.3844  0.5425
   66TYR    CE1 5378   4.701   7.860   4.277  1.1354 -0.3140 -0.1705
   66TYR    HE1 5379   4.726   7.827   4.377  0.6475 -1.0901 -0.2993
   66TYR     CZ 5380   4.670   7.766   4.177  0.0059 -0.4098  0.2576
   66TYR     OH 5381   4.689   7.633   4.202  0.3168 -0.3943  0.1111
   66TYR     HH 5382   4.643   7.582   4.134  2.1235  1.4209 -2.6695
   66TYR    CE2 5383   4.611   7.809   4.057 -0.8342 -0.1885  0.7445
   66TYR    HE2 5384   4.569   7.738   3.987  2.4330 -0.2581 -1.3562
   66TYR    CD2 5385   4.608   7.945   4.022  0.2757 -0.3798 -0.1620
   66TYR    HD2 5386   4.575   7.968   3.922 -1.3294  3.7359  1.1224
   66TYR      C 5387   4.742   8.358   3.946  0.2972  0.1790  0.0808
   66TYR      O 5388   4.710   8.467   3.990 -0.2198  0.2443 -0.4401
   67GLY      N 5389   4.750   8.334   3.814 -0.2387 -0.1418  0.1033
   67GLY      H 5390   4.769   8.240   3.782  1.4109  1.0104 -2.5968
   67GLY     CA 5391   4.728   8.426   3.705  0.0680  0.1560  0.2909
   67GLY    HA1 5392   4.632   8.475   3.717  0.8503  1.9786 -0.4713
   67GLY    HA2 5393   4.724   8.365   3.615  1.7956 -0.0172  0.2998
   67GLY      C 5394   4.825   8.543   3.689 -0.1434  0.3571  0.4707
   67GLY      O 5395   4.944   8.535   3.719 -0.0569 -0.3111 -0.0432
   68THR      N 5396   4.783   8.647   3.616 -0.1851 -0.0606 -0.1072
   68THR      H 5397   4.687   8.638   3.588 -0.4054 -2.3677  1.1276
   68THR     CA 5398   4.866   0.076   3.555  0.3373 -0.2446  0.2864
   68THR     HA 5399   4.973   0.055   3.563  0.4162  0.4549  1.1350
   68THR     CB 5400   4.851   0.086   3.403  0.5183 -0.2444  0.2675
   68THR     HB 5401   4.927   0.153   3.364 -1.4845  1.1397 -1.4980
   68THR    CG2 5402   4.880   8.624   3.338 -0.6523 -0.3281 -0.1041
   68THR   HG21 5403   4.818   8.545   3.380 -0.2322  0.0893  1.3477
   68THR   HG22 5404   4.985   8.609   3.364 -0.4961  0.2102 -0.4135
   68THR   HG23 5405   4.883   8.633   3.229 -0.0801  3.1079  0.1068
   68THR    OG1 5406   4.722   0.127   3.363  0.7163 -0.7397 -0.9139
   68THR    HG1 5407   4.745   0.162   3.276  0.4628  0.2646 -0.5960
   68THR      C 5408   4.850   0.215   3.615 -0.0507 -0.1394 -0.0524
   68THR      O 5409   4.749   0.247   3.677  0.2662  0.1540  0.3146
   69GLN      N 5410   4.956   0.296   3.610 -0.3313  0.1873 -0.7050
   69GLN      H 5411   5.036   0.254   3.566 -0.9928 -1.3210 -0.5223
   69GLN     CA 5412   4.975   0.434   3.651 -0.2382 -0.0463  0.0385
   69GLN     HA 5413   4.969   0.434   3.760 -0.0191 -1.3259  0.0627
   69GLN     CB 5414   5.117   0.477   3.615 -0.1232 -0.4329  0.0284
   69GLN    HB1 5415   5.137   0.563   3.677 -2.8561  0.9304 -0.8015
   69GLN    HB2 5416   5.183   0.396   3.645  0.1144 -0.6278 -0.9902
   69GLN     CG 5417   5.133   0.512   3.467  0.2557  0.9615  0.3885
   69GLN    HG1 5418   5.059   0.581   3.426 -0.2799 -0.7053 -1.5776
   69GLN    HG2 5419   5.104   0.428   3.404  0.0679  0.2351  1.4213
   69GLN     CD 5420   5.272   0.558   3.428  0.4475 -0.0012 -0.1004
   69GLN    OE1 5421   5.373   0.517   3.485  0.2603 -0.3359 -0.0079
   69GLN    NE2 5422   5.282   0.656   3.336  0.0455  0.2027  0.0725
   69GLN   HE21 5423   5.197   0.693   3.296  0.0399  0.3839  0.2525
   69GLN   HE22 5424   5.370   0.698   3.310  0.5491 -1.2858 -0.7384
   69GLN      C 5425   4.871   0.532   3.599 -0.0504  0.2797  0.2739
   69GLN      O 5426   4.806   0.515   3.496 -0.0854  0.1750  0.3131
   70SER      N 5427   4.846   0.642   3.671 -0.0514  0.6117 -0.2336
   70SER      H 5428   4.902   0.659   3.753  2.8859  0.8988 -2.1492
   70SER     CA 5429   4.753   0.748   3.637 -0.0274  0.6829 -0.0760
   70SER     HA 5430   4.657   0.711   3.600 -0.6174  0.8958  1.1876
   70SER     CB 5431   4.718   0.824   3.765 -0.3316 -0.2846  0.4271
   70SER    HB1 5432   4.671   0.920   3.744  2.2615  1.4755  2.1457
   70SER    HB2 5433   4.638   0.764   3.809  1.0699 -0.2127  3.2776
   70SER     OG 5434   4.827   0.846   3.851  0.3321 -0.1109 -0.4404
   70SER     HG 5435   4.892   0.896   3.801 -0.2451  0.6601 -0.4322
   70SER      C 5436   4.804   0.836   3.524  0.0202  0.1409 -0.4797
   70SER      O 5437   4.921   0.828   3.486  0.3495  0.1337  0.5114
   71THR      N 5438   4.721   0.926   3.471 -0.2433  0.0863 -0.1625
   71THR      H 5439   4.629   0.934   3.512  0.2583  0.5869  0.8984
   71THR     CA 5440   4.755   1.015   3.362 -0.1659 -0.0058 -0.2141
   71THR     HA 5441   4.801   0.958   3.281 -0.6319 -1.0395  0.2376
   71THR     CB 5442   4.628   1.080   3.308  0.0918  0.4539 -0.2680
   71THR     HB 5443   4.658   1.150   3.229 -0.1697  0.3614 -0.4483
   71THR    CG2 5444   4.549   0.968   3.242 -0.0306  0.8827 -0.8592
   71THR   HG21 5445   4.607   0.934   3.157 -1.0241 -1.9547 -0.5026
   71THR   HG22 5446   4.453   1.002   3.204 -2.0007 -2.6106  0.5286
   71THR   HG23 5447   4.539   0.881   3.307 -1.1802  0.7610 -1.1758
   71THR    OG1 5448   4.550   1.142   3.408  0.2271 -0.1756  0.2367
   71THR    HG1 5449   4.477   1.179   3.357  0.2167  1.9281  1.6728
   71THR      C 5450   4.865   1.115   3.395 -0.2497  0.1236 -0.3294
   71THR      O 5451   4.948   1.128   3.305  0.3542  0.2613  0.2404
   72PRO      N 5452   4.878   1.172   3.515 -0.1999  0.5237 -0.5216
   72PRO     CD 5453   4.800   1.151   3.635  0.4088  0.1299 -0.1939
   72PRO    HD1 5454   4.826   1.064   3.696 -0.7160 -0.3729 -0.4058
   72PRO    HD2 5455   4.694   1.147   3.612  0.4066  0.2716 -0.2047
   72PRO     CG 5456   4.820   1.279   3.715 -0.4757 -0.0931  0.3963
   72PRO    HG1 5457   4.751   1.361   3.693 -0.3480  0.7182  2.6670
   72PRO    HG2 5458   4.799   1.265   3.822  2.5700  0.3386  1.1404
   72PRO     CB 5459   4.966   1.309   3.682 -0.5594  0.2783  0.3590
   72PRO    HB1 5460   4.974   1.417   3.685 -1.9526  0.4654 -1.0718
   72PRO    HB2 5461   5.027   1.245   3.745  0.5052 -0.2133 -1.1120
   72PRO     CA 5462   4.988   1.263   3.538 -0.2606  0.3828  0.3716
   72PRO     HA 5463   4.977   1.349   3.472  0.9309 -0.1186 -0.5413
   72PRO      C 5464   5.129   1.205   3.529 -0.4726 -0.0067 -0.5668
   72PRO      O 5465   5.221   1.284   3.548 -0.1717 -0.5432  0.2710
   73GLN      N 5466   5.143   1.072   3.523 -0.1154  0.0215 -0.3859
   73GLN      H 5467   5.061   1.013   3.520 -0.4077  0.4354 -0.7360
   73GLN     CA 5468   5.272   1.011   3.499 -0.0415 -0.0605  0.2005
   73GLN     HA 5469   5.342   1.086   3.535 -0.8165 -0.1341  1.9878
   73GLN     CB 5470   5.280   0.880   3.577  0.4894 -0.1365  0.0167
   73GLN    HB1 5471   5.366   0.831   3.530  0.1942  0.6084 -1.3597
   73GLN    HB2 5472   5.197   0.813   3.558  0.5508 -0.6968  1.5925
   73GLN     CG 5473   5.301   0.900   3.727 -0.1355 -0.1441  0.1072
   73GLN    HG1 5474   5.400   0.942   3.745 -0.0143 -0.6999  0.7696
   73GLN    HG2 5475   5.304   0.802   3.775  0.7083 -0.4848 -0.6075
   73GLN     CD 5476   5.195   0.983   3.797 -0.5621 -0.8633  0.3128
   73GLN    OE1 5477   5.075   0.955   3.785 -0.7389  0.1412 -0.3312
   73GLN    NE2 5478   5.237   1.092   3.860 -0.1735 -0.6829 -0.2554
   73GLN   HE21 5479   5.169   1.143   3.914  1.3222  0.6244  0.4838
   73GLN   HE22 5480   5.331   1.130   3.858 -0.9663  1.3985 -0.3825
   73GLN      C 5481   5.285   0.985   3.349 -0.5219  0.0094  0.1440
   73GLN      O 5482   5.191   0.956   3.276 -0.6294  0.2588  0.1813
   74GLY      N 5483   5.404   1.016   3.298 -0.4977  0.5902  0.5368
   74GLY      H 5484   5.477   1.043   3.363  0.5650 -3.1829  1.2022
   74GLY     CA 5485   5.434   1.003   3.157 -0.5750 -0.5276  0.6101
   74GLY    HA1 5486   5.369   1.078   3.112 -0.2875 -0.4488  0.3152
   74GLY    HA2 5487   5.536   1.035   3.137 -0.7691  0.5497  1.2504
   74GLY      C 5488   5.412   0.868   3.091  0.3284 -0.2600 -0.2685
   74GLY      O 5489   5.454   0.763   3.137  0.3856  0.3626  1.1481
   75TYR      N 5490   5.352   0.872   2.971 -0.4376  0.0576  0.1172
   75TYR      H 5491   5.334   0.964   2.933 -0.6802  0.5263  1.3174
   75TYR     CA 5492   5.331   0.767   2.874 -0.5687  0.0961  0.1039
   75TYR     HA 5493   5.355   0.669   2.915 -0.1412  0.0835 -0.1678
   75TYR     CB 5494   5.184   0.772   2.833 -0.5223  0.2594 -0.0438
   75TYR    HB1 5495   5.161   0.862   2.776 -0.1618 -0.1938 -0.9402
   75TYR    HB2 5496   5.116   0.758   2.917  0.3723  1.3340  0.8930
   75TYR     CG 5497   5.150   0.667   2.730  0.0526  0.0131  0.0150
   75TYR    CD1 5498   5.155   0.534   2.774 -0.2239  0.0028  0.0130
   75TYR    HD1 5499   5.162   0.517   2.880 -1.9166  3.0014  0.7081
   75TYR    CE1 5500   5.129   0.425   2.689 -0.6303  0.1280 -0.0272
   75TYR    HE1 5501   5.133   0.324   2.726 -0.1705 -0.1897 -0.9332
   75TYR     CZ 5502   5.105   0.451   2.553  0.1008  0.2295 -0.1414
   75TYR     OH 5503   5.073   0.347   2.470  0.0094  0.0681  0.0959
   75TYR     HH 5504   5.055   0.267   2.521 -0.5593  1.1854  1.7128
   75TYR    CE2 5505   5.106   0.584   2.506 -0.0957  0.2033 -0.2194
   75TYR    HE2 5506   5.093   0.596   2.400 -2.6266 -0.9333 -0.1339
   75TYR    CD2 5507   5.132   0.690   2.593  0.0445 -0.0175  0.0108
   75TYR    HD2 5508   5.148   0.786   2.545 -0.3275 -0.8887 -1.9205
   75TYR      C 5509   5.420   0.781   2.752 -0.0161  0.0299  0.4962
   75TYR      O 5510   5.471   0.889   2.721 -0.3486 -0.0930 -0.5055
   76GLY      N 5511   5.433   0.681   2.665  0.1125  0.3382  0.1566
   76GLY      H 5512   5.374   0.600   2.681  0.2091 -0.2860 -2.2053
   76GLY     CA 5513   5.509   0.687   2.541  0.0913  0.5287  0.1527
   76GLY    HA1 5514   5.467   0.756   2.468 -2.3333  1.4317  2.2358
   76GLY    HA2 5515   5.610   0.717   2.569 -0.4838 -0.2591  3.5561
   76GLY      C 5516   5.507   0.553   2.469  0.1406  0.6724 -0.1148
   76GLY      O 5517   5.444   0.458   2.514 -0.1347  0.7026 -0.4325
   77SER      N 5518   5.584   0.546   2.360 -0.4187  0.5426 -0.5063
   77SER      H 5519   5.634   0.629   2.333 -1.3866  1.1242 -0.5593
   77SER     CA 5520   5.601   0.431   2.273  0.0839 -0.3086  0.6792
   77SER     HA 5521   5.512   0.369   2.286 -1.9876  1.8933 -1.8041
   77SER     CB 5522   5.581   0.479   2.129 -0.1396 -0.3684  0.6900
   77SER    HB1 5523   5.500   0.552   2.132  1.1686  1.1647 -0.0946
   77SER    HB2 5524   5.665   0.542   2.101 -1.7017  1.8493  0.7368
   77SER     OG 5525   5.547   0.370   2.047  0.3372  0.1364 -0.1915
   77SER     HG 5526   5.599   0.358   1.968 -1.2026  0.3294 -1.2906
   77SER      C 5527   5.724   0.346   2.299  0.0409 -0.4429  0.4514
   77SER      O 5528   5.815   0.395   2.366  0.3509  0.2272 -0.4318
   78THR      N 5529   5.731   0.219   2.259  0.2991 -0.1519 -0.4518
   78THR      H 5530   5.651   0.176   2.215  0.6927  0.8532 -2.2336
   78THR     CA 5531   5.842   0.132   2.288  0.3500  0.1790  0.3797
   78THR     HA 5532   5.861   0.129   2.395  0.3116 -3.0033  0.3900
   78THR     CB 5533   5.821   8.656   2.258 -0.0059  0.2892  0.0724
   78THR     HB 5534   5.916   8.603   2.271  0.5542  1.1302 -0.4501
   78THR    CG2 5535   5.729   8.581   2.353 -0.1394 -0.3655 -0.5682
   78THR   HG21 5536   5.628   8.619   2.338 -0.4164  0.5134  2.7308
   78THR   HG22 5537   5.740   8.475   2.330  1.3636 -0.1001 -1.1286
   78THR   HG23 5538   5.766   8.600   2.454  0.5101 -0.2063 -0.8352
   78THR    OG1 5539   5.774   8.621   2.130  0.1781 -0.2671  0.1533
   78THR    HG1 5540   5.849   8.570   2.098  0.9021  0.7876  0.1138
   78THR      C 5541   5.969   0.175   2.216  0.1972  0.0499  0.0311
   78THR      O 5542   5.968   0.205   2.097  0.2630  0.6846  0.1885
   79GLY      N 5543   6.079   0.158   2.290 -0.0174  0.7325  0.5126
   79GLY      H 5544   6.077   0.110   2.379 -1.5535 -1.0996 -0.4429
   79GLY     CA 5545   6.211   0.200   2.247 -0.1917  0.5111 -0.2530
   79GLY    HA1 5546   6.267   0.249   2.327 -0.8285 -0.6583  0.9551
   79GLY    HA2 5547   6.186   0.280   2.178  3.3559  1.2809 -0.8274
   79GLY      C 5548   6.284   0.093   2.166  0.2923  0.2728  0.4846
   79GLY      O 5549   6.221   8.665   2.132 -0.0781  0.6649 -0.0033
   80GLY      N 5550   6.412   0.120   2.143  0.1686  0.3312 -0.1312
   80GLY      H 5551   6.436   0.218   2.150 -0.7032  0.5791 -0.4216
   80GLY     CA 5552   6.503   0.040   2.064 -0.3647 -0.6651  0.2439
   80GLY    HA1 5553   6.467   8.612   2.042  3.0245 -2.0119  0.2286
   80GLY    HA2 5554   6.519   0.089   1.967 -1.7342 -1.4011 -0.3801
   80GLY      C 5555   6.634   0.021   2.139 -0.0610 -1.0826 -0.3834
   80GLY      O 5556   6.633   0.005   2.260 -0.3732  0.1537 -0.2128
   81TYR      N 5557   6.741   0.016   2.058  0.1733 -0.2917 -0.1350
   81TYR      H 5558   6.722   0.030   1.960  1.2943 -0.1020 -0.3369
   81TYR     CA 5559   6.880   8.668   2.093  0.1446 -0.2691 -0.0047
   81TYR     HA 5560   6.888   0.025   2.197 -1.4232  1.3152 -0.2769
   81TYR     CB 5561   6.908   8.519   2.077 -0.1125 -0.2978 -0.2030
   81TYR    HB1 5562   7.008   8.502   2.118 -0.8574 -2.3741  0.9332
   81TYR    HB2 5563   6.909   8.495   1.971 -2.5086 -2.2113  0.1214
   81TYR     CG 5564   6.820   8.417   2.145  0.3427 -0.6809 -0.1821
   81TYR    CD1 5565   6.724   8.345   2.073 -0.1680  0.4990 -0.6867
   81TYR    HD1 5566   6.726   8.347   1.965  2.5661 -1.5008 -0.7767
   81TYR    CE1 5567   6.634   8.259   2.136  0.1580  0.5455 -0.1460
   81TYR    HE1 5568   6.549   8.205   2.095  0.2599 -1.3693  1.9589
   81TYR     CZ 5569   6.648   8.237   2.274  0.4722 -0.8297 -0.3851
   81TYR     OH 5570   6.571   8.145   2.338 -0.2586 -0.2049 -0.3596
   81TYR     HH 5571   6.507   8.103   2.279 -0.9102 -2.0919  1.5055
   81TYR    CE2 5572   6.753   8.299   2.344 -0.4486  0.3550 -0.0274
   81TYR    HE2 5573   6.774   8.268   2.445 -1.0696 -0.1259 -0.0418
   81TYR    CD2 5574   6.835   8.395   2.283 -0.1554  0.1264  0.0069
   81TYR    HD2 5575   6.916   8.448   2.330  0.9907 -0.2965 -1.4078
   81TYR      C 5576   6.972   0.091   2.018 -0.1368  0.4710  0.5829
   81TYR      O 5577   6.946   0.138   1.907 -0.0585  0.6116  0.6236
   82GLY      N 5578   7.093   0.115   2.070  0.1642  0.1512  0.0433
   82GLY      H 5579   7.126   0.066   2.151  1.8675 -1.3977 -1.5044
   82GLY     CA 5580   7.173   0.226   2.022  0.1110 -0.0541 -0.5320
   82GLY    HA1 5581   7.267   0.210   2.075 -0.8466 -1.1143  0.9147
   82GLY    HA2 5582   7.193   0.212   1.916 -0.0117 -1.5422 -0.3785
   82GLY      C 5583   7.118   0.367   2.034  0.4442  0.0342  0.0083
   82GLY      O 5584   7.002   0.386   2.068  0.3635 -0.7293  0.1660
   83SER      N 5585   7.213   0.459   2.012  0.5610 -0.1745 -0.3708
   83SER      H 5586   7.306   0.425   1.993 -0.5625 -3.5216 -0.5894
   83SER     CA 5587   7.174   0.599   2.007  0.3113 -0.2307 -0.0349
   83SER     HA 5588   7.114   0.628   2.093  1.6807  2.7233  0.0482
   83SER     CB 5589   7.294   0.694   2.014 -0.2663  0.4893  0.1971
   83SER    HB1 5590   7.265   0.799   2.015 -0.8212  0.3422  1.6195
   83SER    HB2 5591   7.351   0.676   1.923 -3.1811 -2.2321 -1.3033
   83SER     OG 5592   7.375   0.678   2.128 -0.2348  0.0077  0.1100
   83SER     HG 5593   7.392   0.584   2.141  1.0800  0.1247 -0.5862
   83SER      C 5594   7.080   0.643   1.896  0.3734 -0.0772 -0.0265
   83SER      O 5595   7.107   0.607   1.782  0.2584 -0.2368 -0.0038
   84SER      N 5596   6.996   0.743   1.919  0.1594 -0.4062  0.6411
   84SER      H 5597   7.004   0.782   2.012 -0.5795  0.1779  0.4715
   84SER     CA 5598   6.883   0.765   1.831  0.5277  0.2197  0.3176
   84SER     HA 5599   6.822   0.676   1.814 -0.5038  1.1351 -1.0000
   84SER     CB 5600   6.789   0.869   1.890 -0.3774 -0.2477 -0.2787
   84SER    HB1 5601   6.840   0.963   1.909 -2.4924  0.8723  0.1333
   84SER    HB2 5602   6.714   0.895   1.815  1.1867 -0.6216 -2.0304
   84SER     OG 5603   6.721   0.827   2.006  0.2589 -0.0661  0.1624
   84SER     HG 5604   6.666   0.898   2.040  1.2165  0.9690 -0.4191
   84SER      C 5605   6.924   0.818   1.694  0.0858  0.0518  0.1196
   84SER      O 5606   7.013   0.900   1.673  0.1058 -0.0026 -0.0113
   85GLN      N 5607   6.861   0.772   1.585  0.3404 -0.4777  0.1894
   85GLN      H 5608   6.801   0.692   1.598  0.3464 -0.5863 -0.4472
   85GLN     CA 5609   6.869   0.814   1.446  0.0099 -0.0429  0.2981
   85GLN     HA 5610   6.913   0.914   1.439  0.1982 -0.1963 -0.9484
   85GLN     CB 5611   6.951   0.714   1.364 -0.0777  0.1048  0.0310
   85GLN    HB1 5612   6.949   0.733   1.257 -0.8245 -0.3392 -0.0412
   85GLN    HB2 5613   6.912   0.613   1.373 -0.7338  0.3694  0.3284
   85GLN     CG 5614   7.094   0.704   1.415  0.0529 -0.0044 -0.3547
   85GLN    HG1 5615   7.147   0.800   1.412 -2.1880  1.2715 -2.0278
   85GLN    HG2 5616   7.082   0.665   1.516  0.1758  0.6753 -0.0716
   85GLN     CD 5617   7.175   0.601   1.339 -0.2862 -0.2556 -0.3749
   85GLN    OE1 5618   7.130   0.534   1.246 -0.4394  0.2655 -0.6791
   85GLN    NE2 5619   7.305   0.583   1.365 -0.3334  0.1259  0.1384
   85GLN   HE21 5620   7.344   0.603   1.456  2.2174  1.4170 -1.1219
   85GLN   HE22 5621   7.363   0.517   1.315  0.4723 -0.2840  1.5800
   85GLN      C 5622   6.730   0.825   1.387  0.1481 -0.3742 -0.0873
   85GLN      O 5623   6.643   0.744   1.420  0.5783 -0.5023  0.7307
   86SER      N 5624   6.699   0.914   1.292 -0.0430 -0.0797  0.2520
   86SER      H 5625   6.760   0.994   1.278 -0.4066  0.5289  1.9073
   86SER     CA 5626   6.569   0.934   1.232  0.0760  0.2267  0.0930
   86SER     HA 5627   6.485   0.910   1.298  0.0618 -1.9197 -0.6364
   86SER     CB 5628   6.552   1.082   1.200 -0.0411  0.2245  0.1460
   86SER    HB1 5629   6.645   1.110   1.151  0.8814 -0.8097  1.2389
   86SER    HB2 5630   6.469   1.103   1.133  1.6396 -1.3842 -2.6337
   86SER     OG 5631   6.521   1.157   1.316 -0.8501 -0.4876  0.4037
   86SER     HG 5632   6.543   1.249   1.297 -0.5073 -0.7057 -0.3062
   86SER      C 5633   6.554   0.842   1.112 -0.1355 -0.0144  0.3025
   86SER      O 5634   6.649   0.813   1.038 -0.6045 -0.2582 -0.2103
   87SER      N 5635   6.429   0.810   1.078 -0.0487 -0.7570  0.6604
   87SER      H 5636   6.358   0.851   1.138  0.2986 -1.4156  1.5440
   87SER     CA 5637   6.381   0.747   0.957 -0.1812  0.3245  0.1352
   87SER     HA 5638   6.426   0.648   0.950  0.0233  0.3616  0.8638
   87SER     CB 5639   6.229   0.741   0.946 -0.1525  0.1960 -0.1875
   87SER    HB1 5640   6.202   0.679   0.860 -1.5459 -0.3306  0.6026
   87SER    HB2 5641   6.186   0.840   0.933 -1.2888  0.4230  3.9158
   87SER     OG 5642   6.179   0.687   1.066  0.6010  0.0006  0.0449
   87SER     HG 5643   6.084   0.676   1.057  0.6860 -1.4781  0.6387
   87SER      C 5644   6.435   0.817   0.833  0.4880 -0.1586  0.1426
   87SER      O 5645   6.437   0.940   0.821 -0.1168 -0.2016 -0.4422
   88GLN      N 5646   6.451   0.736   0.729 -0.5697 -0.3162  0.0913
   88GLN      H 5647   6.440   0.636   0.737  1.5343 -0.5006  1.4450
   88GLN     CA 5648   6.450   0.796   0.597 -0.3069 -0.2296  0.1294
   88GLN     HA 5649   6.539   0.858   0.587  0.6089 -0.9917  2.7013
   88GLN     CB 5650   6.462   0.688   0.490 -0.4138 -0.3769  0.2657
   88GLN    HB1 5651   6.452   0.729   0.389  3.4050  0.7796  0.1954
   88GLN    HB2 5652   6.387   0.609   0.499  1.3383 -2.1926 -0.4478
   88GLN     CG 5653   6.601   0.627   0.494 -0.2075 -0.0010 -0.7708
   88GLN    HG1 5654   6.607   0.586   0.595 -3.1433  1.0061 -0.1107
   88GLN    HG2 5655   6.678   0.704   0.494  0.4656 -0.6442 -1.4860
   88GLN     CD 5656   6.642   0.530   0.383 -0.4927 -0.7141 -0.2607
   88GLN    OE1 5657   6.682   0.572   0.275 -0.1054 -0.2563  0.0545
   88GLN    NE2 5658   6.639   0.399   0.406  0.5497 -0.6515  0.2825
   88GLN   HE21 5659   6.640   0.354   0.496  1.0125 -1.0156  0.1024
   88GLN   HE22 5660   6.653   0.332   0.331 -0.8934 -0.7752  0.1035
   88GLN      C 5661   6.321   0.872   0.571  0.0728  0.3585 -0.0842
   88GLN      O 5662   6.214   0.823   0.608  0.4914  0.1073  0.8083
   89SER      N 5663   6.343   0.992   0.518 -0.1070  0.1239 -0.7067
   89SER      H 5664   6.438   1.018   0.496 -0.0991  2.3726  1.4597
   89SER     CA 5665   6.238   1.090   0.499 -0.2269  0.0963 -0.2215
   89SER     HA 5666   6.140   1.046   0.514 -0.0557 -0.7635 -1.4480
   89SER     CB 5667   6.254   1.205   0.598  0.1693  0.3326 -0.5550
   89SER    HB1 5668   6.247   1.172   0.702  4.0782 -0.8437 -0.4926
   89SER    HB2 5669   6.178   1.279   0.577  0.4449  0.9822  0.6551
   89SER     OG 5670   6.377   1.275   0.596  0.1552  0.3522 -0.7762
   89SER     HG 5671   6.439   1.232   0.656 -0.6061  0.3361  0.0274
   89SER      C 5672   6.247   1.144   0.357 -0.4372 -0.2674 -0.3748
   89SER      O 5673   6.345   1.123   0.286 -0.0931 -0.0580  0.0385
   90SER      N 5674   6.147   1.224   0.317 -0.4016 -0.3127 -0.5555
   90SER      H 5675   6.062   1.227   0.371 -0.9792 -1.4353 -1.3677
   90SER     CA 5676   6.160   1.313   0.203 -0.0318 -0.0396 -0.3041
   90SER     HA 5677   6.267   1.323   0.183  0.2380 -3.3535 -1.1452
   90SER     CB 5678   6.108   1.241   0.079 -0.2438  0.2847 -0.4032
   90SER    HB1 5679   6.109   1.302   8.661 -0.9503  0.5517 -0.2370
   90SER    HB2 5680   6.174   1.157   0.057  1.1751  1.4658 -0.7753
   90SER     OG 5681   5.980   1.186   0.102 -0.1701 -0.0999 -0.9097
   90SER     HG 5682   5.938   1.173   0.016 -1.4515  1.4475 -0.5621
   90SER      C 5683   6.097   1.449   0.226 -0.1273 -0.1370  0.0128
   90SER      O 5684   5.993   1.455   0.292 -0.0977 -0.1032  0.0571
   91TYR      N 5685   6.160   1.553   0.171  0.2141 -0.4233 -0.1369
   91TYR      H 5686   6.241   1.535   0.113  0.1439  0.5003 -0.5392
   91TYR     CA 5687   6.112   1.690   0.171  0.2628 -0.4039 -0.5351
   91TYR     HA 5688   6.059   1.715   0.263 -0.4359 -1.2180 -0.7055
   91TYR     CB 5689   6.234   1.781   0.160  0.1507 -0.1085  0.5361
   91TYR    HB1 5690   6.291   1.743   0.075 -0.4723  0.7301 -0.2895
   91TYR    HB2 5691   6.210   1.884   0.132 -0.6644  0.3423  2.6772
   91TYR     CG 5692   6.319   1.775   0.285  0.0777 -0.3489  0.5747
   91TYR    CD1 5693   6.295   1.850   0.400 -0.0414  0.2066  0.1920
   91TYR    HD1 5694   6.208   1.914   0.401  1.0935  1.8489 -1.0201
   91TYR    CE1 5695   6.378   1.836   0.512  0.4349  0.2631 -0.1513
   91TYR    HE1 5696   6.370   1.901   0.598  0.6856 -1.6871  1.4237
   91TYR     CZ 5697   6.491   1.754   0.501 -0.1682 -0.6226  0.1824
   91TYR     OH 5698   6.585   1.737   0.598  0.1365 -0.1907 -0.0340
   91TYR     HH 5699   6.659   1.686   0.566 -0.4357  0.7755 -3.2405
   91TYR    CE2 5700   6.528   1.690   0.381  0.1123 -0.2948  0.0940
   91TYR    HE2 5701   6.615   1.626   0.373 -0.3292 -0.7319 -2.0182
   91TYR    CD2 5702   6.434   1.696   0.277  0.2669 -0.0247 -0.0334
   91TYR    HD2 5703   6.460   1.643   0.187 -0.2244 -0.9121  0.3249
   91TYR      C 5704   6.013   1.721   0.060  0.3082 -0.1836 -0.5135
   91TYR      O 5705   6.039   1.687   8.617 -0.6199 -0.3181 -0.6893
   92GLY      N 5706   5.904   1.792   0.088  0.4645 -0.1403  0.0001
   92GLY      H 5707   5.893   1.821   0.185 -3.2949  1.2899 -0.6699
   92GLY     CA 5708   5.791   1.811   8.672  0.3355  0.2974  0.2522
   92GLY    HA1 5709   5.721   1.883   0.042  0.7531  0.7274  0.2170
   92GLY    HA2 5710   5.734   1.718   8.661  2.1884 -0.8697  0.1481
   92GLY      C 5711   5.824   1.856   8.530 -0.3352 -0.4133 -0.1415
   92GLY      O 5712   5.911   1.942   8.518  0.0289 -0.6971  0.4242
   93GLN      N 5713   5.754   1.807   8.428 -0.3534  0.1547 -0.4055
   93GLN      H 5714   5.699   1.725   8.449  0.6399 -1.0470 -2.2274
   93GLN     CA 5715   5.770   1.843   8.288  0.1294 -0.0012 -0.3943
   93GLN     HA 5716   5.803   1.947   8.289 -0.9703  0.3697 -0.6304
   93GLN     CB 5717   5.863   1.744   8.219  0.5614 -0.0359  0.2298
   93GLN    HB1 5718   5.847   1.646   8.265  1.1150 -0.1932  0.0867
   93GLN    HB2 5719   5.848   1.757   8.112 -0.5920  0.0646  0.3868
   93GLN     CG 5720   6.010   1.774   8.244  0.4869  0.3854  0.1599
   93GLN    HG1 5721   6.024   1.773   8.352 -0.8560 -1.1621  0.3483
   93GLN    HG2 5722   6.034   1.869   8.195  0.3022 -0.5627 -1.8752
   93GLN     CD 5723   6.098   1.669   8.179  0.4121  0.5540 -0.2155
   93GLN    OE1 5724   6.066   1.586   8.093  0.3048  0.0184  0.3331
   93GLN    NE2 5725   6.222   1.668   8.229  0.1643 -0.0683  0.4032
   93GLN   HE21 5726   6.297   1.618   8.183 -0.6593 -0.7828 -0.1983
   93GLN   HE22 5727   6.244   1.716   8.315 -1.2000  0.3709  0.5267
   93GLN      C 5728   5.632   1.839   8.224 -0.0976 -0.0290  0.0901
   93GLN      O 5729   5.531   1.792   8.277 -0.2681  0.4781  0.2207
   94GLN      N 5730   5.629   1.905   8.108 -0.0725  0.0476  0.1334
   94GLN      H 5731   5.717   1.945   8.080  0.0767 -1.1393 -1.1863
   94GLN     CA 5732   5.516   1.917   8.018 -0.2224  0.2591  0.3489
   94GLN     HA 5733   5.432   1.952   8.079 -0.0370  0.4343  0.5036
   94GLN     CB 5734   5.549   2.023   7.913  0.0852 -0.1791  0.0012
   94GLN    HB1 5735   5.633   1.980   7.859 -1.4391 -2.1988 -0.9070
   94GLN    HB2 5736   5.576   2.114   7.967 -4.5441 -0.3850  3.3166
   94GLN     CG 5737   5.446   2.055   7.806  0.1348 -0.4807 -0.1395
   94GLN    HG1 5738   5.353   2.089   7.852  1.0445  2.8180 -0.4237
   94GLN    HG2 5739   5.431   1.968   7.743  0.5629 -0.4108 -0.3395
   94GLN     CD 5740   5.484   2.177   7.722 -0.5276 -0.0165  0.2223
   94GLN    OE1 5741   5.602   2.211   7.720 -0.5202 -0.0235  0.4896
   94GLN    NE2 5742   5.394   2.246   7.651 -0.2338  0.2031  0.0655
   94GLN   HE21 5743   5.431   2.325   7.600  2.2507  0.5746  2.2415
   94GLN   HE22 5744   5.299   2.213   7.652  0.4600 -2.0163 -0.3143
   94GLN      C 5745   5.463   1.783   7.968 -0.5523  0.5928 -0.2015
   94GLN      O 5746   5.541   1.693   7.941 -0.4840  0.6121 -0.0684
   95SER      N 5747   5.330   1.766   7.965 -0.5237  0.3960 -0.3343
   95SER      H 5748   5.280   1.841   8.011  1.2139  0.3245  1.9048
   95SER     CA 5749   5.267   1.642   7.923 -0.2090  0.1402 -0.0573
   95SER     HA 5750   5.298   1.565   7.994  2.4110  1.6310  0.5525
   95SER     CB 5751   5.115   1.642   7.920 -0.1998  0.0867 -0.5545
   95SER    HB1 5752   5.083   1.721   7.853 -0.0300 -0.0578 -0.8076
   95SER    HB2 5753   5.079   1.543   7.889 -1.7354 -0.0750  1.5429
   95SER     OG 5754   5.055   1.670   8.045 -0.1368 -0.6646 -0.3525
   95SER     HG 5755   5.095   1.752   8.074  0.2146 -0.9434 -0.0363
   95SER      C 5756   5.323   1.601   7.788 -0.0272 -0.1286  0.0982
   95SER      O 5757   5.335   1.680   7.694  0.4156 -0.0339  0.2323
   96SER      N 5758   5.323   1.468   7.771  0.0424 -0.0662 -0.4299
   96SER      H 5759   5.296   1.410   7.850 -0.0160 -2.6109 -2.2094
   96SER     CA 5760   5.374   1.399   7.655 -0.0998  0.0077 -0.5366
   96SER     HA 5761   5.354   1.470   7.575  1.1825  2.3193  1.0906
   96SER     CB 5762   5.525   1.377   7.667 -0.1368 -0.2401 -0.5263
   96SER    HB1 5763   5.572   1.473   7.686 -0.5963 -0.3755  1.5602
   96SER    HB2 5764   5.566   1.327   7.579  0.3061 -0.0632 -0.4223
   96SER     OG 5765   5.550   1.288   7.774  0.1522  0.0726 -0.3321
   96SER     HG 5766   5.635   1.244   7.760 -0.2911 -0.3718 -1.8420
   96SER      C 5767   5.306   1.266   7.625 -0.2296 -0.0252 -0.1055
   96SER      O 5768   5.240   1.202   7.706  0.7215 -0.3473  0.4299
   97TYR      N 5769   5.345   1.213   7.509 -0.2950  0.0980 -0.1839
   97TYR      H 5770   5.429   1.247   7.463 -1.3292  0.0805 -2.2387
   97TYR     CA 5771   5.288   1.090   7.458  0.2531 -0.2062 -0.0700
   97TYR     HA 5772   5.181   1.107   7.475  0.2104 -0.5008 -0.0371
   97TYR     CB 5773   5.295   1.082   7.306 -0.3571 -0.5252 -0.0853
   97TYR    HB1 5774   5.257   0.984   7.278 -0.0678 -1.0333  1.2454
   97TYR    HB2 5775   5.400   1.076   7.278 -0.5869 -1.4923 -0.7824
   97TYR     CG 5776   5.217   1.189   7.233  0.2045 -0.1642 -0.1632
   97TYR    CD1 5777   5.284   1.301   7.182  0.5172 -0.7493 -1.0563
   97TYR    HD1 5778   5.389   1.312   7.206 -0.2838  1.2114  2.1615
   97TYR    CE1 5779   5.211   1.400   7.116  0.3028  0.2541  0.6109
   97TYR    HE1 5780   5.263   1.488   7.082 -1.0710  1.2930  1.1463
   97TYR     CZ 5781   5.074   1.383   7.088  0.3145  0.3431  0.4999
   97TYR     OH 5782   5.008   1.475   7.012 -0.1460 -0.2858  0.1329
   97TYR     HH 5783   4.913   1.459   7.006 -0.2543  0.7504 -3.2759
   97TYR    CE2 5784   5.007   1.266   7.129 -0.7655  0.7542 -0.0606
   97TYR    HE2 5785   4.907   1.237   7.100 -0.0597 -1.2346 -0.6345
   97TYR    CD2 5786   5.080   1.175   7.206  0.1557  1.0386 -0.5884
   97TYR    HD2 5787   5.027   1.086   7.236  1.4797  0.2022 -0.6387
   97TYR      C 5788   5.317   0.958   7.528 -0.2277 -0.0740  0.3903
   97TYR      O 5789   5.223   0.882   7.544 -0.3441  0.1294  0.6869
   98PRO      N 5790   5.439   0.935   7.579 -0.2052  0.2460  0.4863
   98PRO     CD 5791   5.557   1.012   7.548 -0.2317 -0.3085 -1.0699
   98PRO    HD1 5792   5.583   1.086   7.624 -0.0815  1.0714 -2.4081
   98PRO    HD2 5793   5.552   1.076   7.459  0.3652  3.7454  1.5296
   98PRO     CG 5794   5.666   0.907   7.529 -0.1870 -0.3835 -0.4065
   98PRO    HG1 5795   5.661   0.882   7.423 -0.3122  0.2780 -0.5637
   98PRO    HG2 5796   5.761   0.947   7.567 -1.5891  0.8529  2.0713
[truncated: 841,970 more chars]
