# Supplementary material for: Thermodynamic forces from protein and water govern condensate formation of an intrinsically disordered protein domain
Source: Nat Commun. 2023 Sep 21;14:5892. doi: 10.1038/s41467-023-41586-y (PMC10514047; doi:10.1038/s41467-023-41586-y)
Supplement: Supplementary file 4 — Supplementary Data 1 [file 41467_2023_41586_MOESM4_ESM.zip › final_coord_set-3_525mgmL.gro]

Protein in water
17956
    1MET      N    1   4.325   3.697   2.185 -0.4878 -0.6323 -0.3609
    1MET     H1    2   4.303   3.616   2.128  0.0671 -0.6652 -0.5334
    1MET     H2    3   4.295   3.689   2.281 -1.6767  2.9056 -0.3056
    1MET     H3    4   4.425   3.701   2.196 -0.7328  0.7839  1.9979
    1MET     CA    5   4.273   3.822   2.128 -0.3323 -0.5864 -0.4027
    1MET     HA    6   4.307   3.830   2.025 -1.6343  1.3982 -0.7317
    1MET     CB    7   4.120   3.829   2.122 -0.3093  0.0419 -0.3077
    1MET    HB1    8   4.089   3.759   2.044  2.4222 -0.5187 -0.9980
    1MET    HB2    9   4.074   3.807   2.218 -1.1342  0.3544 -0.6197
    1MET     CG   10   4.071   3.968   2.081 -0.0216  0.1966 -0.1353
    1MET    HG1   11   4.099   4.043   2.154 -1.5928  0.9914 -0.3156
    1MET    HG2   12   3.962   3.968   2.074 -0.1047 -0.9002  0.8949
    1MET     SD   13   4.145   4.013   1.922  0.3557  0.4050  0.0985
    1MET     CE   14   4.082   4.182   1.923 -0.3518  0.1416  0.7976
    1MET    HE1   15   3.973   4.175   1.925 -0.2916 -0.8347  0.8705
    1MET    HE2   16   4.123   4.241   1.841 -2.7170  3.0508  1.5244
    1MET    HE3   17   4.108   4.232   2.016 -1.1883  3.3990 -0.5793
    1MET      C   18   4.325   3.938   2.211 -0.2706 -0.4944 -0.5699
    1MET      O   19   4.300   3.954   2.330  0.1120  0.3240 -0.5941
    2ALA      N   20   4.402   4.022   2.141  0.3497 -0.4257  0.1844
    2ALA      H   21   4.415   4.007   2.042 -1.7847 -1.3265 -0.0038
    2ALA     CA   22   4.452   4.147   2.194 -0.2865 -0.1915  0.2417
    2ALA     HA   23   4.415   4.163   2.296 -0.2366 -0.0212  0.2332
    2ALA     CB   24   4.604   4.148   2.208 -0.2048  0.1256 -0.6178
    2ALA    HB1   25   4.626   4.062   2.271  0.0687 -0.3342 -1.3300
    2ALA    HB2   26   4.640   4.240   2.255 -1.1504  0.5999 -0.7975
    2ALA    HB3   27   4.648   4.127   2.111  1.1398 -0.9061  0.1855
    2ALA      C   28   4.414   4.267   2.108  0.0692 -0.0898  0.2250
    2ALA      O   29   4.392   4.256   1.988  0.6978  0.3562  0.0677
    3SER      N   30   4.413   4.387   2.167  0.2354  0.0835 -0.1225
    3SER      H   31   4.415   4.392   2.268 -1.4257  0.7115 -0.0863
    3SER     CA   32   4.402   4.513   2.096  0.1598  0.0382 -0.1911
    3SER     HA   33   4.334   4.502   2.012  0.2541 -4.0219  0.0822
    3SER     CB   34   4.327   4.608   2.189 -0.0386 -0.3874  0.0867
    3SER    HB1   35   4.329   4.702   2.134  0.8553 -1.0552 -1.0634
    3SER    HB2   36   4.385   4.624   2.280 -0.2033 -0.7137  0.2506
    3SER     OG   37   4.198   4.570   2.231 -0.1593 -0.3604 -0.2620
    3SER     HG   38   4.189   4.609   2.318  1.8513  1.1459 -0.6571
    3SER      C   39   4.532   4.564   2.035  0.3085 -0.0129  0.0801
    3SER      O   40   4.636   4.503   2.054  0.1058 -0.4129 -0.0767
    4ASN      N   41   4.518   4.672   1.958 -0.4979  0.1540  0.4480
    4ASN      H   42   4.425   4.711   1.953 -0.6735  0.4170  3.6741
    4ASN     CA   43   4.628   4.732   1.886 -0.4571 -0.5717 -0.1001
    4ASN     HA   44   4.702   4.659   1.852  2.1228  1.6858  0.2503
    4ASN     CB   45   4.565   4.802   1.765 -0.2994  0.3185  0.3214
    4ASN    HB1   46   4.651   4.820   1.700 -0.2672 -0.6093  0.0810
    4ASN    HB2   47   4.505   4.729   1.710  0.3015 -0.2002  0.3307
    4ASN     CG   48   4.482   4.927   1.787 -0.0416  0.4923  0.3116
    4ASN    OD1   49   4.418   4.942   1.891 -0.3312  0.4047  0.1442
    4ASN    ND2   50   4.452   5.006   1.684 -0.1359  0.0700  0.0172
    4ASN   HD21   51   4.506   4.994   1.599 -0.7859  1.9388 -0.7205
    4ASN   HD22   52   4.377   5.074   1.684 -0.7418 -0.4265 -2.9172
    4ASN      C   53   4.710   4.820   1.980  0.1465 -1.0485 -0.1738
    4ASN      O   54   4.662   4.849   2.089  0.6670 -0.0096 -0.2088
    5ASP      N   55   4.829   4.868   1.943  0.0664 -0.2865  0.5328
    5ASP      H   56   4.870   4.818   1.865 -1.3457  0.3064 -0.6368
    5ASP     CA   57   4.897   4.980   2.004  0.1478  0.1426 -0.3329
    5ASP     HA   58   4.898   4.972   2.113  0.7247  0.4301 -0.3140
    5ASP     CB   59   5.041   4.964   1.955  0.2533  0.4034 -0.1077
    5ASP    HB1   60   5.035   5.002   1.853  0.6395  1.1603  0.1401
    5ASP    HB2   61   5.080   4.864   1.975 -1.3982 -0.0155  1.2900
    5ASP     CG   62   5.139   5.053   2.031  0.6563  0.1764 -0.3570
    5ASP    OD1   63   5.183   5.160   1.984  0.4860  0.4174  0.0243
    5ASP    OD2   64   5.160   5.025   2.151  0.3546 -0.1722 -0.3858
    5ASP      C   65   4.837   5.113   1.962 -0.0089  0.2091  0.1007
    5ASP      O   66   4.750   5.120   1.876 -0.2998 -0.0849  0.3663
    6TYR      N   67   4.885   5.224   2.020  0.7534  0.3496 -0.7893
    6TYR      H   68   4.958   5.212   2.089 -0.9781  2.1548  1.5006
    6TYR     CA   69   4.822   5.354   2.010  0.4930  0.3200  0.3371
    6TYR     HA   70   4.718   5.323   2.016  0.7792 -0.7735  0.0157
    6TYR     CB   71   4.863   5.446   2.124  0.7232  0.4480  0.1510
    6TYR    HB1   72   4.966   5.482   2.119  0.3497  1.4263 -0.9901
    6TYR    HB2   73   4.798   5.534   2.122 -1.3486 -0.9671  1.5816
    6TYR     CG   74   4.848   5.388   2.262 -0.0326  0.4518  0.0720
    6TYR    CD1   75   4.960   5.384   2.346  0.1696  0.5034 -0.1933
    6TYR    HD1   76   5.060   5.394   2.307  1.3479 -0.3581  2.3796
    6TYR    CE1   77   4.949   5.334   2.477 -0.0893  0.6616 -0.1538
    6TYR    HE1   78   5.036   5.316   2.538 -0.0903 -0.6376 -0.5154
    6TYR     CZ   79   4.820   5.307   2.527  0.2509 -0.4897  0.1132
    6TYR     OH   80   4.806   5.256   2.653 -0.0494 -0.6337  0.0233
    6TYR     HH   81   4.886   5.264   2.705 -0.5674 -1.4701  0.9655
    6TYR    CE2   82   4.707   5.309   2.443  0.2582 -0.2775  0.1100
    6TYR    HE2   83   4.611   5.299   2.492  0.4207 -1.9320  0.1161
    6TYR    CD2   84   4.721   5.357   2.312  0.1173  0.0683  0.2197
    6TYR    HD2   85   4.633   5.369   2.251 -0.2364 -0.5500  0.5912
    6TYR      C   86   4.841   5.407   1.868 -0.3028  0.1500  0.1609
    6TYR      O   87   4.946   5.397   1.806 -0.9236  0.4002 -0.9479
    7THR      N   88   4.734   5.464   1.813 -0.1398 -0.2557 -0.5823
    7THR      H   89   4.649   5.466   1.867  0.2962 -2.0083  0.2121
    7THR     CA   90   4.741   5.537   1.687  0.1446  0.2002 -0.3058
    7THR     HA   91   4.793   5.472   1.618  0.2490  0.6398 -0.6414
    7THR     CB   92   4.600   5.544   1.630 -0.0250 -0.1055  0.0671
    7THR     HB   93   4.601   5.600   1.537  1.0596 -1.6608 -0.9066
    7THR    CG2   94   4.527   5.411   1.611  0.2687 -0.2404 -0.1293
    7THR   HG21   95   4.474   5.361   1.693 -3.7988 -0.4132 -2.5596
    7THR   HG22   96   4.604   5.350   1.565  0.6464  0.6642 -0.7252
    7THR   HG23   97   4.454   5.416   1.530  0.9492 -1.8042 -0.8801
    7THR    OG1   98   4.516   5.625   1.709 -0.3505  0.1609 -0.5432
    7THR    HG1   99   4.432   5.633   1.663 -0.3025 -1.9177 -1.0775
    7THR      C  100   4.805   5.674   1.696  0.3702  0.0618  0.2460
    7THR      O  101   4.818   5.723   1.808 -0.2266 -0.1972  0.4328
    8GLN      N  102   4.836   5.740   1.584  0.3947  0.4610  0.4854
    8GLN      H  103   4.801   5.697   1.500  0.9436  0.0659  0.4567
    8GLN     CA  104   4.903   5.867   1.564  0.4827  0.2984 -0.2746
    8GLN     HA  105   4.912   5.883   1.457  1.4959  0.4103 -0.1800
    8GLN     CB  106   4.821   5.984   1.618  0.0598  0.1869 -0.6645
    8GLN    HB1  107   4.808   5.965   1.725 -1.3835  1.8700 -0.5034
    8GLN    HB2  108   4.885   6.072   1.605  1.5211 -0.7474 -0.1445
    8GLN     CG  109   4.695   6.010   1.537 -0.2057  0.3116 -0.2145
    8GLN    HG1  110   4.623   6.064   1.599 -1.0472 -0.5788 -0.3877
    8GLN    HG2  111   4.646   5.918   1.504 -0.6811  0.7148 -0.6511
    8GLN     CD  112   4.733   6.082   1.409 -0.0175  0.5464 -0.0267
    8GLN    OE1  113   4.787   6.032   1.310 -0.2439  0.0611  0.0963
    8GLN    NE2  114   4.700   6.211   1.402 -0.1580  0.4923 -0.3415
    8GLN   HE21  115   4.651   6.253   1.479  0.4506 -1.2049  1.0139
    8GLN   HE22  116   4.698   6.244   1.306 -1.1291 -0.3985 -0.6546
    8GLN      C  117   5.044   5.858   1.621  0.0502 -0.0596  0.7693
    8GLN      O  118   5.083   5.769   1.696  0.1282 -0.7629 -0.0871
    9GLN      N  119   5.130   5.954   1.588  0.0387 -0.1766  0.3980
    9GLN      H  120   5.106   6.014   1.510 -0.2932 -1.0137 -0.1550
    9GLN     CA  121   5.270   5.966   1.625  0.2136 -0.3473 -0.1952
    9GLN     HA  122   5.286   5.914   1.720  0.6032 -1.0639 -0.6376
    9GLN     CB  123   5.358   5.897   1.521  0.1669 -0.2201 -0.3205
    9GLN    HB1  124   5.446   5.873   1.581 -2.3652 -0.4762  3.6394
    9GLN    HB2  125   5.320   5.800   1.488  2.0652 -0.7941 -0.9738
    9GLN     CG  126   5.395   5.979   1.398  0.1333  0.4327  0.1021
    9GLN    HG1  127   5.306   6.017   1.348  1.4220  0.3038 -2.4719
    9GLN    HG2  128   5.460   6.062   1.427  1.8810 -1.5017  2.0703
    9GLN     CD  129   5.480   5.894   1.305  0.3525  0.2537  0.4608
    9GLN    OE1  130   5.535   5.792   1.345  0.3873  0.0786 -0.0210
    9GLN    NE2  131   5.500   5.937   1.180  0.1176 -0.2652  0.2398
    9GLN   HE21  132   5.574   5.887   1.133  1.2833  2.0212 -0.5371
    9GLN   HE22  133   5.479   6.030   1.145 -0.2340 -1.1764 -2.1206
    9GLN      C  134   5.315   6.107   1.659  0.8145 -0.5352 -0.1935
    9GLN      O  135   5.273   6.208   1.603  0.4347 -0.2191  0.6436
   10ALA      N  136   5.391   6.115   1.769  0.0172 -0.3332  0.3555
   10ALA      H  137   5.397   6.036   1.830  0.0006 -0.2520  0.4620
   10ALA     CA  138   5.436   6.243   1.820 -0.1004 -0.0059 -0.3392
   10ALA     HA  139   5.342   6.299   1.820 -0.4499 -0.4580  1.9631
   10ALA     CB  140   5.481   6.236   1.966  0.3254 -0.5533 -0.4946
   10ALA    HB1  141   5.399   6.196   2.024 -0.6939  2.5874  0.4609
   10ALA    HB2  142   5.575   6.180   1.966  0.1606 -0.8450  0.6429
   10ALA    HB3  143   5.493   6.332   2.017 -5.2997 -1.5032  3.4925
   10ALA      C  144   5.534   6.323   1.736  0.1281  0.2088  0.1281
   10ALA      O  145   5.620   6.274   1.663 -0.1964  0.7195 -0.6145
   11THR      N  146   5.515   6.456   1.738 -0.2111  0.1694 -0.2565
   11THR      H  147   5.444   6.497   1.797  0.2911  0.3479  0.2339
   11THR     CA  148   5.574   6.535   1.632 -0.2305 -0.1801 -0.5285
   11THR     HA  149   5.552   6.480   1.541  0.9606  0.3110 -1.1332
   11THR     CB  150   5.509   6.672   1.615 -0.0684 -0.0548 -0.1656
   11THR     HB  151   5.549   6.741   1.689 -0.8145 -0.1024  0.2776
   11THR    CG2  152   5.549   6.745   1.487 -0.1635  0.0460 -0.1375
   11THR   HG21  153   5.526   6.676   1.405 -0.8773  0.6794 -0.4829
   11THR   HG22  154   5.654   6.760   1.460  0.2821 -0.2294  1.3595
   11THR   HG23  155   5.505   6.843   1.470  0.1386  0.0222 -1.1343
   11THR    OG1  156   5.369   6.673   1.624 -0.0672 -0.2917 -0.1263
   11THR    HG1  157   5.351   6.752   1.674  1.5678  0.7372 -1.0655
   11THR      C  158   5.724   6.550   1.653 -0.3064 -0.4986  0.3045
   11THR      O  159   5.768   6.580   1.763  0.3024  0.3843 -0.1661
   12GLN      N  160   5.805   6.544   1.546 -0.2144  0.0322  0.3422
   12GLN      H  161   5.762   6.528   1.456 -2.2558 -0.1104  1.2697
   12GLN     CA  162   5.947   6.567   1.553 -0.2480  0.3495  0.0269
   12GLN     HA  163   5.969   6.553   1.659  1.1413 -1.4101 -0.4293
   12GLN     CB  164   6.014   6.450   1.480  0.0417  0.5824 -0.0831
   12GLN    HB1  165   5.961   6.358   1.503  0.0605  0.7816  0.8174
   12GLN    HB2  166   6.008   6.466   1.373 -1.7379 -2.2060 -0.4851
   12GLN     CG  167   6.159   6.437   1.527 -0.0521  0.2381  0.1135
   12GLN    HG1  168   6.213   6.531   1.514  2.2825 -0.7207  2.0877
   12GLN    HG2  169   6.163   6.407   1.631 -0.9553 -1.0438 -0.2043
   12GLN     CD  170   6.236   6.334   1.445 -0.1372  0.2113  0.0670
   12GLN    OE1  171   6.237   6.213   1.468  0.1893  0.2092  0.0410
   12GLN    NE2  172   6.298   6.385   1.339 -0.1189  0.0393 -0.0054
   12GLN   HE21  173   6.314   6.485   1.334  0.3181  0.0680  1.3630
   12GLN   HE22  174   6.370   6.331   1.293  0.4101  1.6518 -1.1784
   12GLN      C  175   5.995   6.703   1.505 -0.4744  0.5041  0.2386
   12GLN      O  176   5.945   6.744   1.401 -0.0595  0.1203 -0.1148
   13SER      N  177   6.076   6.775   1.584 -0.2093  0.0223  0.4101
   13SER      H  178   6.095   6.733   1.674 -0.1540  1.4122  1.0597
   13SER     CA  179   6.096   6.917   1.570 -0.0613 -0.1045 -0.7594
   13SER     HA  180   6.072   6.947   1.468 -0.4749 -0.2562 -0.7079
   13SER     CB  181   6.015   6.986   1.679 -0.1526 -0.6620 -0.4754
   13SER    HB1  182   6.006   7.094   1.667  1.7238 -0.0925  2.2624
   13SER    HB2  183   6.070   6.974   1.773 -0.0515 -3.2681 -0.7828
   13SER     OG  184   5.885   6.932   1.689 -0.2481 -0.2991  0.3018
   13SER     HG  185   5.833   6.977   1.621 -0.2786 -1.3764 -0.4027
   13SER      C  186   6.239   6.963   1.593 -0.0658 -0.4553 -0.0107
   13SER      O  187   6.325   6.884   1.631  0.2482 -0.2929 -0.3785
   14TYR      N  188   6.265   7.092   1.569  0.0195 -0.4068  0.3291
   14TYR      H  189   6.198   7.152   1.523  0.5035  0.3456  0.5869
   14TYR     CA  190   6.384   7.157   1.621 -0.1622  0.3976 -0.2411
   14TYR     HA  191   6.469   7.090   1.606  0.6439  1.3249  0.0846
   14TYR     CB  192   6.420   7.282   1.542 -0.9434  0.6362 -0.2224
   14TYR    HB1  193   6.514   7.318   1.582 -0.3128  0.1910 -1.2507
   14TYR    HB2  194   6.356   7.367   1.567 -1.3355 -0.3698  2.4609
   14TYR     CG  195   6.432   7.258   1.393  0.0031  0.2230 -0.0821
   14TYR    CD1  196   6.326   7.305   1.314 -0.0959  0.2125  0.0436
   14TYR    HD1  197   6.256   7.372   1.362  0.8929 -0.0003  1.8850
   14TYR    CE1  198   6.327   7.276   1.177  0.3112 -0.2583  0.1434
   14TYR    HE1  199   6.244   7.305   1.115  0.9977  3.4914  0.7476
   14TYR     CZ  200   6.428   7.200   1.115  0.2313 -0.1748 -0.0899
   14TYR     OH  201   6.426   7.169   0.983  0.1391  0.6441 -0.2861
   14TYR     HH  202   6.345   7.201   0.941 -1.1742 -2.4246 -0.3620
   14TYR    CE2  203   6.533   7.157   1.199 -0.0109 -0.0273  0.2912
   14TYR    HE2  204   6.608   7.094   1.154  0.1200  0.4906 -0.2371
   14TYR    CD2  205   6.536   7.183   1.337  0.0481  0.0105  0.2830
   14TYR    HD2  206   6.619   7.146   1.395  2.0431  3.5842 -0.0371
   14TYR      C  207   6.374   7.178   1.771  0.0632  0.2120 -0.1992
   14TYR      O  208   6.268   7.165   1.831  0.5901  0.0201  0.7125
   15GLY      N  209   6.490   7.209   1.831  0.1552 -0.6571  0.0828
   15GLY      H  210   6.572   7.208   1.773 -0.2135  0.5320 -0.4964
   15GLY     CA  211   6.507   7.262   1.964  0.2198  0.5216 -0.3791
   15GLY    HA1  212   6.612   7.285   1.976  0.0733  1.5569 -0.9490
   15GLY    HA2  213   6.479   7.184   2.035 -0.3731  0.0203 -1.1442
   15GLY      C  214   6.434   7.393   1.990 -0.3172  0.2598 -0.5538
   15GLY      O  215   6.429   7.485   1.908  0.1597  0.4509 -0.3706
   16ALA      N  216   6.367   7.395   2.105 -0.0607  0.0329 -0.4021
   16ALA      H  217   6.354   7.308   2.156 -2.2604 -0.2751 -1.3769
   16ALA     CA  218   6.283   7.494   2.169  0.2012 -0.0955  0.1511
   16ALA     HA  219   6.302   7.590   2.121 -0.7630 -0.4611 -0.9930
   16ALA     CB  220   6.136   7.455   2.161 -0.0313  0.7194  0.3394
   16ALA    HB1  221   6.107   7.357   2.198 -4.0262  1.7399  0.3087
   16ALA    HB2  222   6.071   7.521   2.218 -0.8307  0.4235 -0.2074
   16ALA    HB3  223   6.108   7.459   2.056  2.1970  1.8877 -0.2764
   16ALA      C  224   6.324   7.512   2.315 -0.1100  0.3005  0.1926
   16ALA      O  225   6.290   7.427   2.397  0.1320  0.1310  0.1188
   17TYR      N  226   6.414   7.605   2.345  0.0231  0.1528  0.2507
   17TYR      H  227   6.449   7.653   2.264  0.0336 -0.6711 -0.2393
   17TYR     CA  228   6.479   7.624   2.473  0.2722  0.1287  0.1281
   17TYR     HA  229   6.423   7.563   2.544 -0.1902  0.9216  0.4616
   17TYR     CB  230   6.623   7.573   2.472  0.3611  0.3836 -0.2106
   17TYR    HB1  231   6.679   7.608   2.385 -2.9060  1.9784 -1.8299
   17TYR    HB2  232   6.678   7.613   2.557  1.0625  2.5753 -1.6100
   17TYR     CG  233   6.634   7.423   2.491  0.0222  0.4431  0.4971
   17TYR    CD1  234   6.666   7.361   2.612  0.2714 -0.1573  0.1291
   17TYR    HD1  235   6.674   7.416   2.705 -0.6534 -2.2778  1.5418
   17TYR    CE1  236   6.687   7.223   2.620  0.3591 -0.1612 -0.1798
   17TYR    HE1  237   6.701   7.177   2.716 -2.5636  1.6476  1.2641
   17TYR     CZ  238   6.682   7.144   2.503 -0.3792  0.3242 -0.4848
   17TYR     OH  239   6.703   7.010   2.516 -0.2685  0.3391 -0.5089
   17TYR     HH  240   6.756   6.996   2.595  0.0195 -1.9707 -1.0199
   17TYR    CE2  241   6.644   7.208   2.384 -0.0606  0.1981 -0.6550
   17TYR    HE2  242   6.637   7.146   2.295 -1.4490  0.4993 -0.7807
   17TYR    CD2  243   6.613   7.344   2.378  0.4418  0.3724  0.4660
   17TYR    HD2  244   6.574   7.388   2.287  0.5387 -1.6515 -0.6210
   17TYR      C  245   6.485   7.768   2.523  0.0950  0.2037 -0.0712
   17TYR      O  246   6.543   7.848   2.450  0.1868  0.1124 -0.0992
   18PRO      N  247   6.435   7.807   2.640 -0.2514 -0.1630 -0.0951
   18PRO     CD  248   6.447   7.942   2.690  0.5766 -0.1921 -0.2086
   18PRO    HD1  249   6.554   7.963   2.699  0.7366 -0.7630 -0.7251
   18PRO    HD2  250   6.411   8.016   2.618  0.3153 -2.1954 -2.2629
   18PRO     CG  251   6.375   7.950   2.824  0.2563 -0.1883 -0.3817
   18PRO    HG1  252   6.317   8.042   2.824  0.6140  0.1005 -2.6483
   18PRO    HG2  253   6.444   7.932   2.906 -1.2090 -3.0988  0.3568
   18PRO     CB  254   6.284   7.827   2.828 -0.1014  0.0928  0.1928
   18PRO    HB1  255   6.187   7.852   2.783  1.3111  4.5126 -0.9470
   18PRO    HB2  256   6.277   7.788   2.929 -1.4347 -1.4917 -0.4647
   18PRO     CA  257   6.359   7.730   2.737 -0.1500  0.0747  0.1721
   18PRO     HA  258   6.286   7.678   2.675 -0.6650  1.8532 -0.8154
   18PRO      C  259   6.449   7.633   2.812 -0.1103 -0.1978 -0.2282
   18PRO      O  260   6.567   7.662   2.830 -0.3278  0.3802  0.3235
   19THR      N  261   6.395   7.515   2.843 -0.0766 -0.0846  0.2684
   19THR      H  262   6.296   7.508   2.825 -0.3144  1.4671  0.8054
   19THR     CA  263   6.449   7.401   2.915  0.1473 -0.0410  0.1701
   19THR     HA  264   6.557   7.400   2.927  0.2803 -0.4573 -0.9430
   19THR     CB  265   6.393   7.403   3.057 -0.5838 -0.1407 -0.1124
   19THR     HB  266   6.428   7.308   3.098 -0.7657 -1.1259 -2.1267
   19THR    CG2  267   6.437   7.518   3.147  0.1732 -0.4427 -0.0907
   19THR   HG21  268   6.413   7.619   3.112  1.6865  0.8344  2.2693
   19THR   HG22  269   6.402   7.513   3.250  1.1857  0.5505  0.3293
   19THR   HG23  270   6.546   7.513   3.152  0.0862 -3.4322  0.8177
   19THR    OG1  271   6.252   7.408   3.057 -0.5877 -0.1604  0.4935
   19THR    HG1  272   6.221   7.472   3.121  0.5767  0.6129  0.2989
   19THR      C  273   6.414   7.268   2.852 -0.6621  0.0045  0.5091
   19THR      O  274   6.329   7.266   2.762  0.0963  0.5193 -0.2294
   20GLN      N  275   6.487   7.161   2.886  0.0912  0.3342 -0.0465
   20GLN      H  276   6.570   7.175   2.942  0.9216  0.0866 -1.1749
   20GLN     CA  277   6.473   7.025   2.838  0.3086  0.3531 -0.1624
   20GLN     HA  278   6.475   7.030   2.729  2.7313 -0.4678 -0.2209
   20GLN     CB  279   6.346   6.970   2.902  0.6201  0.0589  0.2076
   20GLN    HB1  280   6.257   7.026   2.873 -1.0421 -1.2144  2.4745
   20GLN    HB2  281   6.336   6.869   2.862 -0.6450 -0.0292  0.6911
   20GLN     CG  282   6.336   6.969   3.054  0.0485  0.3036  0.1744
   20GLN    HG1  283   6.323   7.072   3.088  3.0898  1.1458 -0.8636
   20GLN    HG2  284   6.435   6.939   3.088 -0.3748 -0.2717  0.9222
   20GLN     CD  285   6.234   6.874   3.115 -0.4090  0.6640 -0.0233
   20GLN    OE1  286   6.152   6.811   3.049  0.5672 -0.7265  0.0482
   20GLN    NE2  287   6.221   6.865   3.248  0.2611  0.2948  0.0210
   20GLN   HE21  288   6.280   6.920   3.309 -1.6450  0.5990  1.6539
   20GLN   HE22  289   6.157   6.795   3.282  1.6283 -2.1988 -2.1535
   20GLN      C  290   6.597   6.942   2.870  0.2448  0.3091 -0.0259
   20GLN      O  291   6.669   6.976   2.963  0.6586  0.4738 -0.4059
   21PRO      N  292   6.611   6.828   2.800  0.1850  0.4922 -0.3388
   21PRO     CD  293   6.523   6.775   2.698  0.0520 -0.2908  0.1772
   21PRO    HD1  294   6.492   6.854   2.631  1.4948  1.4420  1.4474
   21PRO    HD2  295   6.430   6.728   2.729  1.3174 -3.0652  0.1197
   21PRO     CG  296   6.608   6.666   2.632  0.0263  0.0547 -0.4311
   21PRO    HG1  297   6.674   6.719   2.564 -1.2630  1.2819 -0.7833
   21PRO    HG2  298   6.541   6.591   2.589 -0.4625 -0.9988  2.0324
   21PRO     CB  299   6.689   6.612   2.749  0.0741  0.4442 -0.2831
   21PRO    HB1  300   6.779   6.556   2.725 -0.7468 -1.8783  1.5989
   21PRO    HB2  301   6.626   6.544   2.807 -0.7771  2.1854  0.9581
   21PRO     CA  302   6.716   6.735   2.835 -0.3665  0.1131  0.3401
   21PRO     HA  303   6.700   6.710   2.940 -0.2855  0.5307  0.4546
   21PRO      C  304   6.854   6.796   2.817 -0.0681 -0.7107 -0.2144
   21PRO      O  305   6.868   6.890   2.738 -0.3003 -0.4475  0.0546
   22GLY      N  306   6.954   6.753   2.894  0.0407 -0.4128 -0.1848
   22GLY      H  307   6.932   6.684   2.964 -0.1596 -1.7733 -1.5222
   22GLY     CA  308   7.079   6.825   2.904 -0.3210  0.0871  0.8480
   22GLY    HA1  309   7.122   6.786   2.996 -0.6575 -0.9571  0.5775
   22GLY    HA2  310   7.061   6.932   2.916  1.1498  0.5668 -0.8010
   22GLY      C  311   7.168   6.802   2.783 -0.6394  0.3307  0.5655
   22GLY      O  312   7.122   6.762   2.676  0.8864 -0.2441  0.0888
   23GLN      N  313   7.301   6.810   2.793 -0.5035 -0.2312 -0.5424
   23GLN      H  314   7.336   6.855   2.877  0.1496 -0.0169 -0.9266
   23GLN     CA  315   7.395   6.783   2.687 -0.0947 -0.8872 -0.0172
   23GLN     HA  316   7.355   6.827   2.595  1.5895  0.5632 -0.1049
   23GLN     CB  317   7.530   6.847   2.716 -0.3748 -0.2777 -0.0465
   23GLN    HB1  318   7.548   6.817   2.819 -2.7064 -3.8921 -0.4873
   23GLN    HB2  319   7.607   6.799   2.656  1.1994  1.5324  0.4230
   23GLN     CG  320   7.533   6.997   2.691  0.5924 -0.3658 -0.5305
   23GLN    HG1  321   7.497   7.023   2.592 -0.9361  1.1789  0.3527
   23GLN    HG2  322   7.467   7.038   2.768  0.5501 -2.0271  0.3614
   23GLN     CD  323   7.669   7.064   2.705  0.2614  0.1168  0.5585
   23GLN    OE1  324   7.771   6.996   2.713 -0.1400 -0.6433 -0.4776
   23GLN    NE2  325   7.681   7.195   2.685 -0.1988  0.0570 -0.1682
   23GLN   HE21  326   7.774   7.226   2.709 -0.1678 -1.6124  2.2006
   23GLN   HE22  327   7.598   7.251   2.671  0.1138  0.8307  0.9266
   23GLN      C  328   7.410   6.634   2.659 -0.2432 -0.9228  0.0904
   23GLN      O  329   7.360   6.549   2.733 -0.2319 -0.1383  1.0178
   24GLY      N  330   7.468   6.608   2.542 -0.0803  0.6925 -0.1997
   24GLY      H  331   7.517   6.683   2.495 -0.9406  1.9353  0.8190
   24GLY     CA  332   7.468   6.473   2.490  0.7912  0.4378  0.4357
   24GLY    HA1  333   7.463   6.398   2.569 -2.3433 -0.8198 -0.7889
   24GLY    HA2  334   7.562   6.466   2.436  1.2935 -0.7247  1.4069
   24GLY      C  335   7.353   6.455   2.392  0.5140 -0.0568  0.8510
   24GLY      O  336   7.294   6.551   2.344  0.0454 -0.6273  0.2659
   25TYR      N  337   7.304   6.330   2.396  0.0171  0.0870 -0.4157
   25TYR      H  338   7.355   6.265   2.453 -0.6757  1.4567  1.8992
   25TYR     CA  339   7.187   6.273   2.333  0.0918 -0.5551  0.0208
   25TYR     HA  340   7.199   6.165   2.341  1.0369 -0.4948 -0.3846
   25TYR     CB  341   7.057   6.315   2.401  0.3447 -0.3017  0.3439
   25TYR    HB1  342   6.971   6.263   2.360  0.2362 -1.3049  1.7855
   25TYR    HB2  343   7.044   6.421   2.380  1.1367  0.0245  1.3663
   25TYR     CG  344   7.049   6.302   2.551  0.5439  0.0165  0.3844
   25TYR    CD1  345   7.036   6.176   2.611  0.8913 -0.2473 -0.0913
   25TYR    HD1  346   7.045   6.083   2.556  0.6756 -0.2114 -0.1892
   25TYR    CE1  347   7.013   6.165   2.748  0.4384 -0.0294 -0.1476
   25TYR    HE1  348   7.002   6.068   2.795 -1.9187 -0.0997 -0.7222
   25TYR     CZ  349   7.010   6.281   2.828  0.0289 -0.0991 -0.0605
   25TYR     OH  350   7.008   6.264   2.963 -0.1408  0.2254 -0.0198
   25TYR     HH  351   7.017   6.172   2.990  1.5707  0.4969  0.4705
   25TYR    CE2  352   7.041   6.407   2.773  0.0210  0.0362  0.2413
   25TYR    HE2  353   7.040   6.493   2.838 -0.2964 -0.9031  1.5100
   25TYR    CD2  354   7.051   6.415   2.633 -0.3933  0.1576  0.2168
   25TYR    HD2  355   7.059   6.509   2.579  0.6092 -1.4128 -2.5573
   25TYR      C  356   7.178   6.295   2.182  0.2511 -0.0699  0.0819
   25TYR      O  357   7.255   6.367   2.119 -0.2991 -0.0333 -0.5559
   26SER      N  358   7.076   6.237   2.119 -0.0576  0.1278  0.3964
   26SER      H  359   7.018   6.173   2.172 -0.1184  0.5612  0.8644
   26SER     CA  360   7.036   6.277   1.986 -0.0465 -0.0199  0.3489
   26SER     HA  361   7.119   6.269   1.915  0.5284 -1.0645  1.1228
   26SER     CB  362   6.929   6.183   1.930  0.3817 -0.2809 -0.0431
   26SER    HB1  363   6.951   6.077   1.941 -0.5524 -0.3739  1.2128
   26SER    HB2  364   6.835   6.202   1.983  0.3189 -0.4903 -0.0776
   26SER     OG  365   6.897   6.208   1.795  0.1255 -0.1522  0.0403
   26SER     HG  366   6.852   6.127   1.769  2.3297 -1.3984 -0.1451
   26SER      C  367   6.984   6.420   1.985  0.4935  0.1748 -0.1388
   26SER      O  368   6.909   6.456   2.075  0.3507  0.2093 -0.2728
   27GLN      N  369   7.028   6.494   1.883 -0.2227 -0.0108 -0.5839
   27GLN      H  370   7.083   6.448   1.812 -1.0683 -0.9541 -0.6556
   27GLN     CA  371   6.982   6.630   1.859  0.0845  0.1191 -0.4411
   27GLN     HA  372   6.973   6.670   1.960  2.0937 -1.8666  0.6164
   27GLN     CB  373   7.089   6.700   1.775  0.3723  0.0944 -0.0983
   27GLN    HB1  374   7.061   6.805   1.770  3.1141  0.9344  0.7417
   27GLN    HB2  375   7.087   6.656   1.675 -0.1409  1.6201 -0.7823
   27GLN     CG  376   7.229   6.701   1.835  0.0724  0.5081  0.6127
   27GLN    HG1  377   7.262   6.597   1.835 -0.7642  0.1849 -1.3918
   27GLN    HG2  378   7.235   6.744   1.934 -1.9644  1.9160  0.1819
   27GLN     CD  379   7.328   6.777   1.748 -0.2043 -0.0773 -0.2346
   27GLN    OE1  380   7.350   6.894   1.781 -0.2427  0.0237 -0.5601
   27GLN    NE2  381   7.408   6.723   1.656  0.0603 -0.0240 -0.0371
   27GLN   HE21  382   7.385   6.629   1.628 -1.6486  0.4408 -0.3251
   27GLN   HE22  383   7.491   6.774   1.630 -0.0687  1.4054  2.1051
   27GLN      C  384   6.839   6.629   1.807 -0.0814 -0.4191  0.0169
   27GLN      O  385   6.775   6.527   1.781  0.1961 -0.5840 -0.0232
   28GLN      N  386   6.780   6.747   1.792 -0.1540 -0.4463  0.0897
   28GLN      H  387   6.836   6.829   1.814 -0.4923  0.1022 -1.0351
   28GLN     CA  388   6.643   6.782   1.757  0.0332  0.1816 -0.0336
   28GLN     HA  389   6.586   6.689   1.763 -0.9638  0.7975  0.1826
   28GLN     CB  390   6.591   6.877   1.865  0.2637  0.0706  0.1777
   28GLN    HB1  391   6.488   6.907   1.844 -0.2469 -0.6167  1.5534
   28GLN    HB2  392   6.654   6.963   1.885  0.5756 -0.2335  0.5120
   28GLN     CG  393   6.570   6.796   1.993  0.3120 -0.0587  0.1042
   28GLN    HG1  394   6.495   6.717   1.990 -0.9911  1.1557 -1.6732
   28GLN    HG2  395   6.659   6.736   2.010 -0.7736 -2.3271 -1.6176
   28GLN     CD  396   6.552   6.878   2.119  0.3803  0.3733 -0.1648
   28GLN    OE1  397   6.458   6.957   2.130  0.4345  0.4618 -0.3392
   28GLN    NE2  398   6.637   6.861   2.221 -0.1265 -0.1473  0.1784
   28GLN   HE21  399   6.718   6.802   2.219  0.7570  1.0404 -0.6283
   28GLN   HE22  400   6.624   6.919   2.303 -1.3620 -1.3118  0.8440
   28GLN      C  401   6.632   6.839   1.616  0.4331 -0.3472 -0.2819
   28GLN      O  402   6.678   6.949   1.590 -0.3344  0.3700  1.2626
   29SER      N  403   6.568   6.765   1.525 -0.1824 -0.2539  0.0708
   29SER      H  404   6.532   6.672   1.541  0.5415 -0.8011 -1.3440
   29SER     CA  405   6.551   6.811   1.388  0.0767 -0.0346  0.1119
   29SER     HA  406   6.587   6.912   1.367  1.2734 -0.4414  0.0968
   29SER     CB  407   6.642   6.725   1.301  0.1460  0.3421 -0.1879
   29SER    HB1  408   6.607   6.623   1.290  2.1681 -0.5119  0.8220
   29SER    HB2  409   6.742   6.720   1.344  0.2698 -0.3562 -0.5511
   29SER     OG  410   6.645   6.784   1.173 -0.1034  0.3293 -0.1995
   29SER     HG  411   6.694   6.721   1.119 -0.7423 -1.5761  1.3399
   29SER      C  412   6.409   6.783   1.342  0.1202  0.0554 -0.0789
   29SER      O  413   6.348   6.680   1.372 -0.0504  0.2559  0.2615
   30SER      N  414   6.351   6.878   1.268 -0.0717 -0.1370 -0.1779
   30SER      H  415   6.418   6.951   1.249  1.0231 -1.0001  0.2779
   30SER     CA  416   6.223   6.859   1.203 -0.2231 -0.1103  0.1075
   30SER     HA  417   6.154   6.799   1.262 -0.5336 -1.1249 -1.2467
   30SER     CB  418   6.161   6.993   1.166 -0.2970 -0.2987 -0.4538
   30SER    HB1  419   6.176   7.067   1.244 -1.5314 -1.5553  1.0298
   30SER    HB2  420   6.208   7.015   1.070  1.8170 -1.1074  0.3349
   30SER     OG  421   6.021   6.984   1.150 -0.4666  0.0999  0.7800
   30SER     HG  422   5.971   7.064   1.134 -0.2204  0.3320  1.1447
   30SER      C  423   6.242   6.772   1.079 -0.0819  0.0364  0.0258
   30SER      O  424   6.318   6.816   0.994 -0.0185 -0.2107 -0.0460
   31GLN      N  425   6.181   6.654   1.066  0.1780 -0.1173  0.1687
   31GLN      H  426   6.124   6.627   1.144 -2.2531  1.5863 -0.8733
   31GLN     CA  427   6.178   6.560   0.956 -0.0857  0.4409 -0.3132
   31GLN     HA  428   6.233   6.601   0.871  1.6262  0.2149  0.6346
   31GLN     CB  429   6.259   6.435   0.990 -0.0946  0.5866  0.2438
   31GLN    HB1  430   6.214   6.390   1.079  1.4344 -1.7415 -0.0650
   31GLN    HB2  431   6.263   6.367   0.905  0.2082  0.2533  0.5178
   31GLN     CG  432   6.405   6.474   1.013  0.0913  0.2548 -0.3800
   31GLN    HG1  433   6.449   6.506   0.918  0.5322  0.6694 -0.0378
   31GLN    HG2  434   6.412   6.552   1.088  3.2360  0.7799 -1.0759
   31GLN     CD  435   6.490   6.353   1.049 -0.0607  0.3069  0.1519
   31GLN    OE1  436   6.531   6.338   1.164 -0.2560 -0.7060  0.1041
   31GLN    NE2  437   6.531   6.267   0.955 -0.0612 -0.3045  0.7014
   31GLN   HE21  438   6.514   6.278   0.857 -1.4095  1.1947  1.0613
   31GLN   HE22  439   6.580   6.185   0.989  2.6333  0.6420 -0.5829
   31GLN      C  440   6.035   6.525   0.920  0.0170 -0.5365  0.1812
   31GLN      O  441   5.949   6.528   1.008 -0.0929 -0.0939  0.0633
   32PRO      N  442   6.010   6.494   0.792 -0.0507 -0.1047  0.0891
   32PRO     CD  443   6.106   6.479   0.686 -0.1115  0.8798 -0.1162
   32PRO    HD1  444   6.169   6.392   0.705 -1.7588 -0.6666 -1.4363
   32PRO    HD2  445   6.169   6.569   0.684 -1.2755  1.7059 -1.0297
   32PRO     CG  446   6.041   6.443   0.552  0.4312 -0.1666 -0.1103
   32PRO    HG1  447   6.042   6.337   0.530  2.0113  0.0127 -1.0831
   32PRO    HG2  448   6.074   6.498   0.464  2.8557 -1.4953 -0.1207
   32PRO     CB  449   5.900   6.489   0.586  0.6364  0.4421 -0.0631
   32PRO    HB1  450   5.832   6.432   0.523  0.2374  0.8856 -0.0416
   32PRO    HB2  451   5.888   6.595   0.566 -2.3940  0.5165  1.4612
   32PRO     CA  452   5.880   6.464   0.735 -0.0222  0.2614 -0.1764
   32PRO     HA  453   5.803   6.532   0.771 -0.4034 -0.1321 -0.2391
   32PRO      C  454   5.851   6.319   0.772  0.4191  0.2585  0.1721
   32PRO      O  455   5.927   6.227   0.742  0.1395  0.0585  0.0725
   33TYR      N  456   5.747   6.296   0.852  0.3818 -0.0635  0.0324
   33TYR      H  457   5.729   6.197   0.856  0.9369 -0.1768 -0.1646
   33TYR     CA  458   5.663   6.383   0.932  0.4972  0.0717  0.0063
   33TYR     HA  459   5.713   6.478   0.951 -0.7046  0.8275 -0.4527
   33TYR     CB  460   5.530   6.398   0.858  0.4259 -0.0345  0.1121
   33TYR    HB1  461   5.466   6.310   0.867 -0.4524  0.3418 -1.7972
   33TYR    HB2  462   5.471   6.478   0.904  0.6280  0.7497 -0.9482
   33TYR     CG  463   5.535   6.416   0.708  0.7977  0.1677  0.1476
   33TYR    CD1  464   5.524   6.310   0.617  0.1668  0.3328  0.0247
   33TYR    HD1  465   5.515   6.211   0.661  0.0227  1.7215  3.4435
   33TYR    CE1  466   5.533   6.323   0.478  0.3050  0.1698  0.0179
   33TYR    HE1  467   5.529   6.233   0.419  0.1361  0.8940 -1.0975
   33TYR     CZ  468   5.541   6.454   0.427  0.0453  0.2355  0.1463
   33TYR     OH  469   5.557   6.480   0.294  0.2262  0.3311  0.1870
   33TYR     HH  470   5.521   6.403   0.250 -0.9368 -0.0520  1.7485
   33TYR    CE2  471   5.546   6.564   0.515  0.0054 -0.1073  0.5827
   33TYR    HE2  472   5.561   6.664   0.478  1.2498 -0.5792 -0.2692
   33TYR    CD2  473   5.546   6.544   0.653  0.0863  0.4543  0.6638
   33TYR    HD2  474   5.560   6.631   0.717 -1.7122 -0.7366  2.8204
   33TYR      C  475   5.644   6.304   1.060 -0.0320 -0.1093 -0.1777
   33TYR      O  476   5.626   6.183   1.059 -0.1295 -0.0965 -0.0186
   34GLY      N  477   5.647   6.369   1.177  0.3446 -0.0675 -0.2098
   34GLY      H  478   5.664   6.469   1.181  1.1142 -0.2047  3.9814
   34GLY     CA  479   5.655   6.291   1.299 -0.1412  0.4101  0.1300
   34GLY    HA1  480   5.571   6.223   1.311 -0.1246  0.2824 -0.4666
   34GLY    HA2  481   5.652   6.359   1.385 -0.4083  0.8176 -0.1943
   34GLY      C  482   5.783   6.213   1.324 -0.2671  0.1935  0.0996
   34GLY      O  483   5.872   6.228   1.241  0.0439 -0.2994  0.3416
   35GLN      N  484   5.799   6.132   1.429  0.5798  0.0371 -0.1447
   35GLN      H  485   5.728   6.124   1.500 -1.3980  0.9663 -1.9237
   35GLN     CA  486   5.924   6.063   1.454  0.4455 -0.2190 -0.1766
   35GLN     HA  487   6.012   6.127   1.466  1.4667 -0.9562 -2.8944
   35GLN     CB  488   5.919   5.980   1.582 -0.5137  0.1401  0.0256
   35GLN    HB1  489   6.018   5.935   1.587 -0.4132  0.3438 -0.0725
   35GLN    HB2  490   5.850   5.896   1.572  1.3874 -1.5677  0.6737
   35GLN     CG  491   5.885   6.048   1.714  0.5117 -0.4983  0.6224
   35GLN    HG1  492   5.783   6.083   1.708  0.3817 -0.9608  0.0718
   35GLN    HG2  493   5.895   5.972   1.792 -1.1684 -0.2724  1.0850
   35GLN     CD  494   5.982   6.162   1.743  0.3353  0.0592 -0.9072
   35GLN    OE1  495   6.104   6.145   1.744  0.2644 -0.4936  0.2630
   35GLN    NE2  496   5.935   6.281   1.780  0.1876 -0.3449  0.2437
   35GLN   HE21  497   5.834   6.292   1.773  0.1952  1.2596  1.7487
   35GLN   HE22  498   5.996   6.343   1.830  2.7704 -0.3610 -2.6206
   35GLN      C  499   5.960   5.975   1.334 -0.0974 -0.2465 -0.3201
   35GLN      O  500   5.874   5.914   1.271 -0.4824  0.1121 -0.1524
   36GLN      N  501   6.090   5.951   1.319 -0.0892 -0.3363 -0.1150
   36GLN      H  502   6.145   6.003   1.386  0.6256 -2.7675  1.2925
   36GLN     CA  503   6.147   5.853   1.229  0.6346 -0.3983  0.4091
   36GLN     HA  504   6.083   5.842   1.142  1.3251  2.1280 -0.5017
   36GLN     CB  505   6.283   5.905   1.183  0.3237  0.2709  0.2356
   36GLN    HB1  506   6.308   5.851   1.091 -1.2062  1.5703 -1.0075
   36GLN    HB2  507   6.363   5.894   1.256  1.1447  0.8396 -0.5495
   36GLN     CG  508   6.294   6.051   1.142  0.5207  0.1865 -0.0208
   36GLN    HG1  509   6.254   6.114   1.222 -0.1501  0.0377 -0.2283
   36GLN    HG2  510   6.397   6.086   1.138  1.2144 -1.6739  0.5731
   36GLN     CD  511   6.204   6.082   1.023  0.0654 -0.1267  0.2372
   36GLN    OE1  512   6.249   6.060   0.911 -0.0232  0.2381  0.1302
   36GLN    NE2  513   6.075   6.112   1.034  0.0262 -0.3729  0.4793
   36GLN   HE21  514   6.028   6.138   1.120  0.9424  0.7557  0.6758
   36GLN   HE22  515   6.024   6.115   0.947 -0.1035 -2.9479  0.4092
   36GLN      C  516   6.155   5.715   1.295  0.1843 -0.3515  0.5655
   36GLN      O  517   6.146   5.713   1.417 -0.2507  0.5526  0.5566
   37SER      N  518   6.159   5.607   1.216  0.3495  0.0230  0.0517
   37SER      H  519   6.148   5.623   1.117 -1.7913  0.8538  0.3786
   37SER     CA  520   6.144   5.471   1.262  0.2415  0.0297  0.0370
   37SER     HA  521   6.055   5.468   1.325 -0.1110  1.9582 -0.3227
   37SER     CB  522   6.108   5.371   1.153 -0.1788  0.2092  0.0109
   37SER    HB1  523   6.101   5.267   1.185 -2.0704 -0.4132 -2.1707
   37SER    HB2  524   6.183   5.379   1.074 -0.4091  1.4736 -0.1008
   37SER     OG  525   5.982   5.412   1.105 -0.2457 -0.2927 -0.2513
   37SER     HG  526   5.913   5.387   1.168 -1.3876  2.0411 -0.4475
   37SER      C  527   6.266   5.425   1.341  0.3638  0.0977 -0.1123
   37SER      O  528   6.380   5.456   1.308  0.5306 -0.0387  0.3221
   38TYR      N  529   6.240   5.361   1.455  0.0330  0.2611 -0.0956
   38TYR      H  530   6.143   5.332   1.459  0.1721 -0.3626 -1.1034
   38TYR     CA  531   6.334   5.331   1.561 -0.2418 -0.2298  0.0140
   38TYR     HA  532   6.399   5.417   1.580  0.1440 -0.2745 -1.0250
   38TYR     CB  533   6.257   5.302   1.689 -0.2229 -0.3188  0.0053
   38TYR    HB1  534   6.173   5.370   1.700  1.1478  1.2613  1.2935
   38TYR    HB2  535   6.218   5.201   1.672 -2.2897  0.7219 -1.8916
   38TYR     CG  536   6.340   5.299   1.816 -0.2073 -0.0970  0.0008
   38TYR    CD1  537   6.392   5.178   1.863  0.5349 -0.0427 -0.6617
   38TYR    HD1  538   6.373   5.081   1.819  0.5523  0.2994 -1.4352
   38TYR    CE1  539   6.464   5.178   1.983 -0.4260  0.3514 -0.0672
   38TYR    HE1  540   6.510   5.088   2.022 -2.0743 -1.7290 -2.5426
   38TYR     CZ  541   6.503   5.300   2.042  0.3738 -0.0300  0.2170
   38TYR     OH  542   6.573   5.292   2.158  0.2854  0.1141  0.2795
   38TYR     HH  543   6.581   5.380   2.197  0.0921 -0.3154  1.3272
   38TYR    CE2  544   6.465   5.424   1.986 -0.3160 -0.2811  0.1081
   38TYR    HE2  545   6.502   5.521   2.015 -1.9828  0.9902 -1.8092
   38TYR    CD2  546   6.383   5.419   1.873  0.3053 -0.1045 -0.3594
   38TYR    HD2  547   6.351   5.515   1.836 -0.2690 -0.3614 -0.5380
   38TYR      C  548   6.423   5.212   1.528 -0.2691 -0.4305  0.6506
   38TYR      O  549   6.398   5.131   1.438  0.3276  0.0884  0.0070
   39SER      N  550   6.539   5.209   1.594  0.2979  0.6660 -0.2698
   39SER      H  551   6.552   5.271   1.673 -1.4578 -0.0891  0.6653
   39SER     CA  552   6.655   5.143   1.539  0.0065  0.3101 -0.4637
   39SER     HA  553   6.622   5.061   1.475 -1.0843  0.6772 -0.3870
   39SER     CB  554   6.734   5.240   1.451  0.2736  0.0557 -0.5083
   39SER    HB1  555   6.819   5.182   1.416  1.7657  1.8110  0.0361
   39SER    HB2  556   6.773   5.328   1.502 -0.9364  0.4377 -0.2004
   39SER     OG  557   6.656   5.276   1.339  0.3506  0.3703 -0.4602
   39SER     HG  558   6.715   5.326   1.282  1.0736  1.5529  1.2203
   39SER      C  559   6.741   5.087   1.652 -0.0767  0.0909 -0.5083
   39SER      O  560   6.723   5.113   1.770  0.0292  0.3344 -0.5456
   40GLY      N  561   6.833   4.999   1.609 -0.0951 -0.4653  0.5654
   40GLY      H  562   6.837   4.983   1.510  2.2924 -2.6212  0.9242
   40GLY     CA  563   6.948   4.960   1.687  0.5227  0.2457  0.0209
   40GLY    HA1  564   6.971   5.044   1.753  0.0302  1.0490 -0.8194
   40GLY    HA2  565   7.037   4.934   1.629  1.1069  0.8075  0.6501
   40GLY      C  566   6.924   4.851   1.791 -0.3113  0.4253  0.0188
   40GLY      O  567   6.834   4.768   1.783  0.2517 -0.2051  0.2067
   41TYR      N  568   7.009   4.854   1.893 -0.7609  0.4985  0.3927
   41TYR      H  569   7.081   4.925   1.898  0.7131 -0.9274  0.1585
   41TYR     CA  570   7.004   4.765   2.007  0.0507 -0.2188 -0.1248
   41TYR     HA  571   6.981   4.662   1.980  0.1059 -0.4330  0.6125
   41TYR     CB  572   7.135   4.760   2.085 -0.0516  0.1437  0.0672
   41TYR    HB1  573   7.209   4.712   2.021  0.4919  0.2205  0.6213
   41TYR    HB2  574   7.173   4.861   2.103  0.5482  0.4319 -2.4419
   41TYR     CG  575   7.148   4.676   2.210 -0.3191 -0.4351 -0.2926
   41TYR    CD1  576   7.148   4.744   2.333  0.1219 -0.3244 -0.3496
   41TYR    HD1  577   7.125   4.849   2.337  1.5863 -0.0293  1.8238
   41TYR    CE1  578   7.158   4.670   2.451 -0.1325 -0.1981 -0.2482
   41TYR    HE1  579   7.140   4.729   2.539 -2.3665  1.4589 -1.7196
   41TYR     CZ  580   7.177   4.530   2.447  0.5219 -0.1033 -0.4792
   41TYR     OH  581   7.172   4.457   2.562  0.4507  0.5486 -0.0594
   41TYR     HH  582   7.174   4.513   2.640 -0.2961 -1.8111  1.7904
   41TYR    CE2  583   7.174   4.463   2.323 -0.4436  0.2095 -0.6326
   41TYR    HE2  584   7.193   4.357   2.328 -0.7843  0.1573  3.1419
   41TYR    CD2  585   7.169   4.538   2.205 -0.3425 -0.4179 -1.0393
   41TYR    HD2  586   7.177   4.489   2.109 -0.3826 -2.0776 -0.2333
   41TYR      C  587   6.885   4.805   2.093  0.2367 -0.0822  0.0712
   41TYR      O  588   6.885   4.920   2.136  0.5931  0.0245 -0.2128
   42SER      N  589   6.807   4.704   2.134  0.3034 -0.0721  0.2259
   42SER      H  590   6.822   4.615   2.089  0.8210  0.5507 -0.8896
   42SER     CA  591   6.735   4.703   2.260  0.1358  0.3125  0.1372
   42SER     HA  592   6.783   4.776   2.325  0.4203 -0.4387  0.7862
   42SER     CB  593   6.587   4.732   2.241  0.0462 -0.3339 -0.1929
   42SER    HB1  594   6.531   4.732   2.335 -4.6110 -0.9670 -2.6746
   42SER    HB2  595   6.540   4.658   2.176 -2.2102  2.5777 -2.1538
   42SER     OG  596   6.567   4.851   2.169  0.7577  0.1104  0.3332
   42SER     HG  597   6.476   4.844   2.140  0.5956 -2.2032  1.1544
   42SER      C  598   6.751   4.569   2.331  0.7001  0.0643 -0.4402
   42SER      O  599   6.736   4.464   2.271  0.0677 -0.1536  0.0781
   43GLN      N  600   6.772   4.573   2.463 -1.1600  0.5360 -0.1349
   43GLN      H  601   6.793   4.668   2.491  3.3313  0.6431 -2.8914
   43GLN     CA  602   6.830   4.472   2.549 -0.7604  0.4273 -0.5277
   43GLN     HA  603   6.928   4.451   2.508 -0.0774 -1.2419  1.7362
   43GLN     CB  604   6.854   4.528   2.689  0.1254 -0.5598 -0.2762
   43GLN    HB1  605   6.919   4.615   2.680 -0.8464  0.4830  1.9169
   43GLN    HB2  606   6.905   4.461   2.758  0.1058  1.6330  2.0442
   43GLN     CG  607   6.727   4.588   2.748  0.2287 -0.6831  0.0719
   43GLN    HG1  608   6.673   4.498   2.779 -1.2025  0.1720  0.1149
   43GLN    HG2  609   6.675   4.651   2.676  0.7387  0.3029  0.5438
   43GLN     CD  610   6.745   4.672   2.874  0.0442 -0.1583 -0.2510
   43GLN    OE1  611   6.833   4.649   2.956 -0.2391 -0.0440  0.0867
   43GLN    NE2  612   6.655   4.766   2.903  0.1603 -0.4011  0.9387
   43GLN   HE21  613   6.590   4.786   2.828  1.0328 -0.3842  0.1688
   43GLN   HE22  614   6.705   4.834   2.958 -0.4003 -0.5615  1.6754
   43GLN      C  615   6.752   4.341   2.550 -0.3487  0.1781  0.5361
   43GLN      O  616   6.649   4.328   2.485  0.2789 -0.2359 -0.4019
   44SER      N  617   6.807   4.243   2.622  0.0344 -0.1790 -0.2304
   44SER      H  618   6.894   4.253   2.672 -0.4727  1.6269  0.3371
   44SER     CA  619   6.746   4.111   2.632 -0.0243 -0.1816 -0.5857
   44SER     HA  620   6.747   4.066   2.533 -2.8985 -2.1450  0.1550
   44SER     CB  621   6.831   4.022   2.722 -0.4463 -0.1018 -0.1004
   44SER    HB1  622   6.777   3.929   2.737 -0.3267 -0.2425 -0.5353
   44SER    HB2  623   6.931   4.009   2.681  0.0627  0.6062  0.8668
   44SER     OG  624   6.848   4.097   2.840 -0.4767 -0.3892  0.0873
   44SER     HG  625   6.918   4.061   2.895  1.5522  0.2954 -1.8959
   44SER      C  626   6.602   4.116   2.681  0.3515  0.0398  0.5305
   44SER      O  627   6.558   4.192   2.767  0.0738  0.3645  0.1003
   45THR      N  628   6.532   4.014   2.629 -0.0079  0.4501  0.2059
   45THR      H  629   6.587   3.944   2.582  3.1373  2.6079  0.3592
   45THR     CA  630   6.404   3.977   2.684 -0.1301 -0.2235 -0.5109
   45THR     HA  631   6.333   4.060   2.684 -1.5131 -1.3666  0.0415
   45THR     CB  632   6.346   3.859   2.607  0.0099 -0.3862 -0.3686
   45THR     HB  633   6.384   3.766   2.649  3.2261  1.5271  1.3771
   45THR    CG2  634   6.194   3.860   2.623  0.0498  0.4031  0.0144
   45THR   HG21  635   6.147   3.791   2.553 -0.9280  1.7237 -0.6680
   45THR   HG22  636   6.162   3.841   2.726  0.6331  0.4767  0.2159
   45THR   HG23  637   6.161   3.961   2.601 -0.5340  0.4855  1.1998
   45THR    OG1  638   6.356   3.873   2.467 -0.3165 -0.1170 -0.3677
   45THR    HG1  639   6.448   3.857   2.442 -0.6533  0.1553 -1.9015
   45THR      C  640   6.414   3.939   2.831 -0.1020  0.8414 -0.2252
   45THR      O  641   6.510   3.869   2.866 -0.2753  0.6042 -0.2217
   46ASP      N  642   6.313   3.960   2.916 -0.1527 -0.4011  0.0495
   46ASP      H  643   6.245   4.028   2.885  0.6430 -0.5949 -2.3576
   46ASP     CA  644   6.306   3.909   3.051  0.0682 -0.1985  0.1381
   46ASP     HA  645   6.402   3.932   3.098  0.5989  0.1206 -1.0719
   46ASP     CB  646   6.195   3.973   3.135 -0.3408 -0.7658  0.0304
   46ASP    HB1  647   6.095   3.945   3.101 -0.6636  0.9946 -0.5638
   46ASP    HB2  648   6.204   4.080   3.119  2.0739 -1.0432 -0.9845
   46ASP     CG  649   6.208   3.943   3.283 -0.6706  0.4358  0.3125
   46ASP    OD1  650   6.116   3.876   3.337 -0.1773 -0.2182  0.3531
   46ASP    OD2  651   6.311   3.981   3.342 -0.3393 -0.1400  0.1175
   46ASP      C  652   6.294   3.758   3.060  0.4980 -0.2214  0.3356
   46ASP      O  653   6.379   3.686   3.112  0.5260 -0.2126  0.3020
   47THR      N  654   6.180   3.707   3.014  0.5647 -0.4354  0.4065
   47THR      H  655   6.120   3.772   2.966  0.7399  0.2761  1.1361
   47THR     CA  656   6.149   3.565   3.016  0.1448 -0.3531 -0.0697
   47THR     HA  657   6.214   3.520   3.091  0.3567 -1.5247 -0.9394
   47THR     CB  658   5.999   3.547   3.040  0.0772  0.0565 -0.1789
   47THR     HB  659   5.980   3.440   3.048 -0.0774 -0.1416 -2.5755
   47THR    CG2  660   5.956   3.595   3.179  0.5632 -0.0945  0.0245
   47THR   HG21  661   5.959   3.702   3.196 -0.7789  0.1933 -1.2918
   47THR   HG22  662   5.854   3.561   3.195 -0.0356  2.0282  0.9374
   47THR   HG23  663   6.018   3.536   3.246  0.9918 -2.5537 -2.3331
   47THR    OG1  664   5.916   3.596   2.937  0.1094  0.2660 -0.1053
   47THR    HG1  665   5.918   3.692   2.940 -0.9052  0.2744  0.7820
   47THR      C  666   6.177   3.489   2.888  0.4202 -0.0207 -0.2065
   47THR      O  667   6.182   3.556   2.785  0.2402 -0.0366 -0.2257
   48SER      N  668   6.197   3.357   2.889 -0.1977 -0.1215 -0.5418
   48SER      H  669   6.222   3.316   2.978 -0.0623  0.0310 -0.5090
   48SER     CA  670   6.245   3.283   2.774 -0.6926 -0.3172 -0.6257
   48SER     HA  671   6.185   3.303   2.685 -1.3259 -2.5623 -0.7516
   48SER     CB  672   6.393   3.315   2.753 -0.7329  0.4900  0.2615
   48SER    HB1  673   6.390   3.424   2.750  0.9982  0.5423 -1.0033
   48SER    HB2  674   6.431   3.262   2.665 -0.5600  0.7082  0.2012
   48SER     OG  675   6.479   3.270   2.855 -0.5088  0.0070 -0.1317
   48SER     HG  676   6.471   3.333   2.928 -1.7069 -0.0750 -0.1595
   48SER      C  677   6.215   3.135   2.788 -0.4852 -0.3096 -0.0702
   48SER      O  678   6.207   3.080   2.898  0.0808 -0.2700 -0.0058
   49GLY      N  679   6.186   3.064   2.678 -0.0908  0.0320 -0.3951
   49GLY      H  680   6.204   3.100   2.585  0.2392  0.3050 -0.2294
   49GLY     CA  681   6.122   2.935   2.686 -0.2490  0.1155 -0.2952
   49GLY    HA1  682   6.027   2.946   2.738 -0.5223 -0.5206 -0.6522
   49GLY    HA2  683   6.102   2.908   2.582  1.2527 -0.1050 -0.5554
   49GLY      C  684   6.194   2.826   2.765 -0.1271  0.8532  0.6234
   49GLY      O  685   6.310   2.792   2.746 -0.3942  0.1974  0.1400
   50TYR      N  686   6.124   2.771   2.864  0.1537 -0.7430 -0.0423
   50TYR      H  687   6.033   2.806   2.891  1.8827  2.4438  2.3600
   50TYR     CA  688   6.162   2.644   2.923  0.3643 -0.7390 -0.1691
   50TYR     HA  689   6.268   2.655   2.944 -0.2218  3.0164  1.7664
   50TYR     CB  690   6.082   2.611   3.049  0.1861  0.3773  0.0230
   50TYR    HB1  691   5.980   2.582   3.028  0.3722 -1.3029  1.1909
   50TYR    HB2  692   6.138   2.527   3.092  1.3072  1.9073  1.7519
   50TYR     CG  693   6.092   2.714   3.159  0.3669  0.6238 -0.2216
   50TYR    CD1  694   5.979   2.788   3.199  0.0077 -0.3982  0.7248
   50TYR    HD1  695   5.882   2.775   3.153 -0.2236  1.4935  0.6251
   50TYR    CE1  696   5.988   2.894   3.289 -0.4505 -0.2455  0.5894
   50TYR    HE1  697   5.901   2.951   3.319 -0.4917 -0.4290  0.8233
   50TYR     CZ  698   6.112   2.919   3.350 -0.0466  0.0972 -0.3514
   50TYR     OH  699   6.133   3.025   3.433 -0.2010 -0.0102 -0.1730
   50TYR     HH  700   6.226   3.030   3.458  0.4007  1.5966 -2.4307
   50TYR    CE2  701   6.223   2.837   3.319 -0.4104 -0.6480  0.2598
   50TYR    HE2  702   6.322   2.863   3.352 -0.5856  0.0808  0.2473
   50TYR    CD2  703   6.214   2.735   3.223  0.5570 -0.2242 -0.2916
   50TYR    HD2  704   6.300   2.677   3.193  0.2000 -1.3064  0.6995
   50TYR      C  705   6.149   2.528   2.826 -0.1249 -0.0547 -0.9268
   50TYR      O  706   6.038   2.491   2.789 -0.5246  0.4031 -0.2125
   51GLY      N  707   6.263   2.473   2.784  0.3869  0.0317  0.3150
   51GLY      H  708   6.350   2.508   2.822 -0.3424  1.4220  0.7797
   51GLY     CA  709   6.269   2.373   2.679  0.0584  0.4053 -0.0663
   51GLY    HA1  710   6.171   2.324   2.684  0.0484  0.3811 -0.4931
   51GLY    HA2  711   6.339   2.294   2.707 -0.6355 -0.4752 -0.7844
   51GLY      C  712   6.285   2.420   2.536  0.2957  0.2037 -0.1065
   51GLY      O  713   6.247   2.531   2.500  0.6110  0.4479  0.2969
   52GLN      N  714   6.332   2.328   2.452  0.1712 -0.0886  0.1461
   52GLN      H  715   6.378   2.246   2.489 -0.0128  0.7217  2.3137
   52GLN     CA  716   6.322   2.347   2.309 -0.2438 -0.1900  0.1602
   52GLN     HA  717   6.359   2.442   2.270  0.7339 -0.0921  1.2670
   52GLN     CB  718   6.417   2.244   2.248 -0.6476 -0.6959  0.3783
   52GLN    HB1  719   6.415   2.153   2.308  2.4743  0.9231  3.2564
   52GLN    HB2  720   6.511   2.299   2.250 -2.1133  1.9716  2.0560
   52GLN     CG  721   6.383   2.204   2.105 -0.3634 -0.5402  0.2656
   52GLN    HG1  722   6.363   2.285   2.035  1.5776 -1.4333 -1.4302
   52GLN    HG2  723   6.288   2.150   2.100 -0.7749  0.2124 -0.1323
   52GLN     CD  724   6.490   2.115   2.043 -0.0451  0.4377 -0.6193
   52GLN    OE1  725   6.606   2.119   2.084 -0.2318 -0.0057 -0.0378
   52GLN    NE2  726   6.442   2.019   1.964 -0.6582 -0.0057  0.2817
   52GLN   HE21  727   6.347   2.025   1.929 -0.0486 -2.2958 -2.0254
   52GLN   HE22  728   6.494   1.935   1.942 -0.5518 -0.5846  2.5056
   52GLN      C  729   6.180   2.342   2.255 -0.0596 -0.1684 -0.3347
   52GLN      O  730   6.094   2.269   2.304 -0.3617  0.4121  0.0138
   53SER      N  731   6.151   2.409   2.143 -0.1787 -0.2235 -0.3381
   53SER      H  732   6.226   2.471   2.116  0.4457 -0.3256  1.0699
   53SER     CA  733   6.017   2.421   2.091 -0.1596  0.1351 -0.3059
   53SER     HA  734   6.036   2.494   2.013  0.6102  2.9290  2.2829
   53SER     CB  735   5.976   2.290   2.026 -0.2835  0.0748 -0.1088
   53SER    HB1  736   5.876   2.276   1.985 -0.0083 -1.2750 -0.3878
   53SER    HB2  737   5.990   2.208   2.097  0.4950  0.0044 -0.3325
   53SER     OG  738   6.063   2.263   1.919 -0.1773 -0.0285  0.0035
   53SER     HG  739   6.060   2.342   1.864 -0.3434 -0.0136  0.0355
   53SER      C  740   5.917   2.485   2.188  0.5129  0.3849  0.2365
   53SER      O  741   5.803   2.437   2.189  0.7274 -0.1366  0.1858
   54SER      N  742   5.952   2.579   2.275  0.2967 -0.1675  0.9278
   54SER      H  743   6.051   2.598   2.279  0.2883 -0.2661  1.9325
   54SER     CA  744   5.866   2.662   2.357 -0.4740 -0.1690  0.1270
   54SER     HA  745   5.794   2.604   2.415 -0.5245 -0.5655 -0.3215
   54SER     CB  746   5.945   2.735   2.465  0.1191 -0.3843 -0.1593
   54SER    HB1  747   5.994   2.661   2.529  2.4609  0.3797 -0.9668
   54SER    HB2  748   6.020   2.794   2.412  0.1470  0.1483  0.4686
   54SER     OG  749   5.856   2.811   2.543  0.0434 -0.4027 -0.2271
   54SER     HG  750   5.883   2.903   2.534 -1.1154 -0.0471 -0.1405
   54SER      C  751   5.804   2.763   2.261 -0.1788 -0.2189 -0.1177
   54SER      O  752   5.876   2.810   2.173 -0.2978  0.0682 -0.0605
   55TYR      N  753   5.676   2.787   2.289 -0.4112 -0.7591 -0.6875
   55TYR      H  754   5.643   2.736   2.369  0.7847 -1.5934 -0.7021
   55TYR     CA  755   5.594   2.886   2.221 -0.1240  0.1371  0.2421
   55TYR     HA  756   5.650   2.936   2.142  1.6331 -0.7305  0.8855
   55TYR     CB  757   5.477   2.811   2.157 -0.3034  0.1997  0.4948
   55TYR    HB1  758   5.418   2.767   2.237 -0.8729 -0.0558 -0.0599
   55TYR    HB2  759   5.420   2.886   2.102 -1.4606 -2.1783 -1.7544
   55TYR     CG  760   5.521   2.720   2.045  0.2524  0.2151  0.6952
   55TYR    CD1  761   5.543   2.582   2.056 -0.4237  0.0185 -0.2804
   55TYR    HD1  762   5.520   2.532   2.149 -1.7947  2.6536  0.9141
   55TYR    CE1  763   5.600   2.511   1.950  0.3104  0.3488 -0.1080
   55TYR    HE1  764   5.622   2.406   1.954  0.2338  0.3559  0.6700
   55TYR     CZ  765   5.631   2.569   1.825 -0.0282  0.0014 -0.3542
   55TYR     OH  766   5.673   2.495   1.719 -0.0046 -0.3180 -0.1235
   55TYR     HH  767   5.676   2.400   1.734 -0.7431 -0.0844  1.8341
   55TYR    CE2  768   5.611   2.708   1.814 -0.3667 -0.0033  0.1779
   55TYR    HE2  769   5.638   2.759   1.723  1.2675  1.2719  1.3105
   55TYR    CD2  770   5.555   2.778   1.922  0.1542 -0.1043  0.5160
   55TYR    HD2  771   5.550   2.884   1.905  1.7114 -0.3291 -1.9542
   55TYR      C  772   5.535   2.993   2.311 -0.2512  0.1592  0.1320
   55TYR      O  773   5.489   3.092   2.254 -0.3018  0.2536  0.3347
   56SER      N  774   5.548   2.984   2.444 -0.0398  0.3843  0.1259
   56SER      H  775   5.585   2.898   2.482 -0.1810  0.7588  1.1459
   56SER     CA  776   5.513   3.089   2.538  0.0052  0.4277  0.0942
   56SER     HA  777   5.516   3.186   2.488 -3.5872  1.4952  1.7011
   56SER     CB  778   5.368   3.080   2.583  0.1337  0.3671  0.4999
   56SER    HB1  779   5.348   3.165   2.649 -2.6252  1.1078 -1.1146
   56SER    HB2  780   5.345   2.979   2.616  0.1779 -0.5806 -2.0957
   56SER     OG  781   5.270   3.102   2.484  0.6675 -0.1088 -0.1388
   56SER     HG  782   5.192   3.048   2.499  0.0656  0.9207  0.5154
   56SER      C  783   5.601   3.095   2.662  0.7772  0.1362 -0.4287
   56SER      O  784   5.619   3.000   2.738  0.4577  0.3119 -0.1321
   57SER      N  785   5.644   3.213   2.706 -0.3478  0.5994 -0.5354
   57SER      H  786   5.626   3.297   2.653  2.6927  1.9050  0.2782
   57SER     CA  787   5.746   3.233   2.807 -0.3647  0.1986 -0.4387
   57SER     HA  788   5.788   3.144   2.854  1.7077  2.1632  1.7234
   57SER     CB  789   5.862   3.316   2.753 -0.1296  0.0856 -0.1098
   57SER    HB1  790   5.942   3.321   2.828 -0.1420 -0.2751 -0.0671
   57SER    HB2  791   5.826   3.418   2.741  1.5134  1.4697  4.3205
   57SER     OG  792   5.925   3.278   2.633  0.0539 -0.8327  0.2665
   57SER     HG  793   5.934   3.359   2.582 -0.4009 -0.4905  0.7216
   57SER      C  794   5.691   3.303   2.931 -0.0112  0.1063 -0.2269
   57SER      O  795   5.618   3.402   2.929 -0.4438 -0.1868  0.6692
   58TYR      N  796   5.723   3.246   3.047  0.2718  0.3005 -0.2093
   58TYR      H  797   5.778   3.163   3.037 -0.2325 -0.1711  0.8147
   58TYR     CA  798   5.685   3.284   3.182 -0.2149 -0.8668 -0.0143
   58TYR     HA  799   5.649   3.387   3.176  0.0085 -0.8219 -0.7185
   58TYR     CB  800   5.578   3.187   3.233 -0.0191 -0.8602  0.4137
   58TYR    HB1  801   5.624   3.093   3.264  1.0648  0.3210  2.5588
   58TYR    HB2  802   5.533   3.226   3.323  0.3192 -2.8941  1.5243
   58TYR     CG  803   5.477   3.153   3.125  0.2449  0.2944 -0.2134
   58TYR    CD1  804   5.369   3.238   3.098 -0.1234 -0.1720 -0.2175
   58TYR    HD1  805   5.358   3.331   3.151  0.8788 -0.4518  0.5236
   58TYR    CE1  806   5.276   3.199   3.002  0.2747  0.2350 -0.7714
   58TYR    HE1  807   5.197   3.269   2.980 -1.1951 -0.7754  1.0839
   58TYR     CZ  808   5.284   3.077   2.931  0.3066 -0.2399  0.0336
   58TYR     OH  809   5.187   3.047   2.839 -0.0959  0.2262  0.2978
   58TYR     HH  810   5.120   3.116   2.836  0.3421  0.6717  0.5803
   58TYR    CE2  811   5.397   2.999   2.958  0.5901  0.1311 -0.0760
   58TYR    HE2  812   5.410   2.909   2.900 -1.4466  0.9749 -1.9893
   58TYR    CD2  813   5.493   3.034   3.054 -0.1841 -0.4542  0.9226
   58TYR    HD2  814   5.581   2.973   3.068  1.9470  2.1610 -0.3524
   58TYR      C  815   5.800   3.272   3.280 -0.1537 -0.2285 -0.0072
   58TYR      O  816   5.895   3.196   3.262  0.1883  0.1962 -0.0122
   59GLY      N  817   5.784   3.341   3.393  0.1782  0.2432 -0.2431
   59GLY      H  818   5.705   3.405   3.396  0.6363  0.7992  1.7596
   59GLY     CA  819   5.876   3.354   3.504  0.0669  0.3180 -0.1585
   59GLY    HA1  820   5.962   3.407   3.465 -1.3754  2.7169 -0.2615
   59GLY    HA2  821   5.906   3.260   3.551  0.2008  0.4760  0.0763
   59GLY      C  822   5.814   3.440   3.613  0.0034 -0.0560  0.1022
   59GLY      O  823   5.703   3.406   3.655 -0.0035 -0.5026 -0.2676
   60GLN      N  824   5.885   3.544   3.657  0.3294 -0.1965 -0.0878
   60GLN      H  825   5.973   3.562   3.611 -0.4957 -1.2339 -2.1755
   60GLN     CA  826   5.830   3.638   3.752  0.2589 -0.0445 -0.2793
   60GLN     HA  827   5.793   3.573   3.831 -0.6257  0.0206 -0.6236
   60GLN     CB  828   5.945   3.725   3.802 -0.3113  0.5393  0.0397
   60GLN    HB1  829   6.026   3.662   3.838 -1.2670 -0.7091  0.0405
   60GLN    HB2  830   5.985   3.788   3.722 -1.5474  0.6117 -0.5520
   60GLN     CG  831   5.900   3.815   3.917 -0.3551  0.2763  0.2278
   60GLN    HG1  832   5.830   3.890   3.882 -0.8584 -0.3660 -0.1599
   60GLN    HG2  833   5.849   3.761   3.996  0.3480 -1.9556 -0.7362
   60GLN     CD  834   6.024   3.876   3.980 -0.0768  0.3985 -0.4242
   60GLN    OE1  835   6.096   3.954   3.917 -0.3352  0.4971 -0.5990
   60GLN    NE2  836   6.062   3.843   4.104 -0.2284  0.1000 -0.4579
   60GLN   HE21  837   6.148   3.881   4.140 -0.1244 -1.0892  0.6071
   60GLN   HE22  838   5.999   3.798   4.169 -1.2803  0.5694 -1.1249
   60GLN      C  839   5.715   3.715   3.688  0.2574  0.3806  0.2226
   60GLN      O  840   5.737   3.807   3.611  0.1317 -0.0936 -0.3906
   61SER      N  841   5.587   3.681   3.711  0.1965  0.3006 -0.2188
   61SER      H  842   5.571   3.593   3.759  0.9912 -1.8995 -3.6238
   61SER     CA  843   5.469   3.739   3.651  0.0091  0.0677 -0.0761
   61SER     HA  844   5.480   3.731   3.543  0.1093  1.8641 -0.2202
   61SER     CB  845   5.348   3.651   3.681 -0.1943  0.1832 -0.5528
   61SER    HB1  846   5.256   3.706   3.661 -1.8768 -1.0688  2.9546
   61SER    HB2  847   5.351   3.642   3.790 -0.7982  0.7716 -0.4806
   61SER     OG  848   5.362   3.524   3.622  0.6368  0.0600 -0.1002
   61SER     HG  849   5.316   3.462   3.678 -2.3770  0.3987 -1.9566
   61SER      C  850   5.453   3.887   3.683  0.1043  0.0092  0.2442
   61SER      O  851   5.488   3.934   3.791  0.3668  0.0235  0.1511
   62GLN      N  852   5.379   3.950   3.592 -0.4056 -0.0970  0.5748
   62GLN      H  853   5.363   3.899   3.506  1.1758 -0.2927  0.3649
   62GLN     CA  854   5.314   4.078   3.606 -0.7396 -0.1768 -0.1797
   62GLN     HA  855   5.363   4.140   3.681 -0.6988  0.8340 -1.0094
   62GLN     CB  856   5.336   4.154   3.475 -0.1298 -0.0075  0.0182
   62GLN    HB1  857   5.326   4.084   3.392 -0.2908  1.4875 -1.2642
   62GLN    HB2  858   5.252   4.224   3.472  0.2592  0.4457 -0.4038
   62GLN     CG  859   5.464   4.237   3.474  0.2795 -0.6268 -0.2169
   62GLN    HG1  860   5.554   4.177   3.469  0.4826 -0.3355 -0.0802
   62GLN    HG2  861   5.470   4.296   3.566 -1.0606 -1.8256  0.6882
   62GLN     CD  862   5.474   4.323   3.349 -0.1072  0.0538  0.2117
   62GLN    OE1  863   5.547   4.300   3.253 -0.2143 -0.2382  0.1990
   62GLN    NE2  864   5.406   4.436   3.333  0.1869  0.1886 -0.0949
   62GLN   HE21  865   5.404   4.475   3.239 -2.1804  0.8593  0.1508
   62GLN   HE22  866   5.368   4.492   3.408  0.1342 -0.2034  0.1708
   62GLN      C  867   5.172   4.062   3.660 -0.8757  0.3589 -0.3643
   62GLN      O  868   5.104   3.960   3.650 -0.7242  0.1814  0.3368
   63ASN      N  869   5.134   4.170   3.728 -0.1393  0.0746  0.5331
   63ASN      H  870   5.189   4.255   3.724  1.9037 -1.2346 -1.0304
   63ASN     CA  871   5.019   4.163   3.816  0.0560  0.1967  0.7994
   63ASN     HA  872   4.949   4.086   3.781 -0.8183  1.1094  0.4980
   63ASN     CB  873   5.075   4.114   3.949  0.5944  0.2376  0.5908
   63ASN    HB1  874   5.122   4.018   3.928 -2.8537 -1.5571  0.2957
   63ASN    HB2  875   5.145   4.191   3.980  1.6264 -0.6775  0.5922
   63ASN     CG  876   4.975   4.072   4.056 -0.2910 -0.1837 -0.3838
   63ASN    OD1  877   4.854   4.087   4.045 -0.2991  0.3508  0.3225
   63ASN    ND2  878   5.025   4.026   4.171 -0.3776  0.2137 -0.1837
   63ASN   HD21  879   4.956   3.995   4.238  2.0210 -0.8810  1.9411
   63ASN   HD22  880   5.125   4.018   4.185 -0.6881  0.4119  2.7871
   63ASN      C  881   4.940   4.293   3.820  0.1027  0.2308  0.5802
   63ASN      O  882   4.995   4.400   3.795  0.0083  0.0617 -0.3863
   64THR      N  883   4.809   4.286   3.845 -0.1130 -0.0051 -0.5385
   64THR      H  884   4.766   4.198   3.870  0.5724 -0.3240 -0.4602
   64THR     CA  885   4.713   4.391   3.819 -0.1437  0.1516  0.1729
   64THR     HA  886   4.735   4.435   3.721  1.9639  1.5928  1.2091
   64THR     CB  887   4.572   4.333   3.816  0.0535 -0.3178 -0.0955
   64THR     HB  888   4.555   4.277   3.907 -0.0222 -0.7045 -0.3446
   64THR    CG2  889   4.467   4.444   3.810  0.6308  0.2665  0.4566
   64THR   HG21  890   4.498   4.538   3.765  1.6719  0.2390  1.0628
   64THR   HG22  891   4.431   4.475   3.908 -1.6141 -1.4227  0.2315
   64THR   HG23  892   4.382   4.411   3.751  2.3257 -1.7991 -0.9884
   64THR    OG1  893   4.552   4.254   3.701 -0.4522  0.1457 -0.3317
   64THR    HG1  894   4.535   4.169   3.742  2.2174 -0.2041  0.2112
   64THR      C  895   4.739   4.493   3.929  0.7158  0.0853  0.0443
   64THR      O  896   4.761   4.462   4.046 -0.1153  0.2266  0.2498
   65GLY      N  897   4.724   4.622   3.897  0.0747 -0.1323 -0.5681
   65GLY      H  898   4.693   4.646   3.804 -1.2611  0.1643 -0.0735
   65GLY     CA  899   4.748   4.728   3.993  0.0658 -0.6027 -0.0413
   65GLY    HA1  900   4.803   4.710   4.086  0.9223  2.5070  0.1720
   65GLY    HA2  901   4.815   4.795   3.938  2.1351 -1.4098  1.3435
   65GLY      C  902   4.622   4.808   4.019  0.3286 -0.2894  0.2884
   65GLY      O  903   4.531   4.814   3.936  0.4342 -0.5542  0.1530
   66TYR      N  904   4.628   4.890   4.124  0.4420 -0.0612  0.1055
   66TYR      H  905   4.709   4.890   4.184  0.2847 -0.5801  0.3232
   66TYR     CA  906   4.524   4.980   4.168  0.6339  0.0750  0.2879
   66TYR     HA  907   4.457   5.014   4.089  2.7776 -0.8076 -2.0549
   66TYR     CB  908   4.443   4.911   4.277 -0.1797 -0.1431 -0.4427
   66TYR    HB1  909   4.492   4.922   4.373  1.1224  2.4845 -1.3113
   66TYR    HB2  910   4.350   4.968   4.278  0.1958  0.4658 -0.2879
   66TYR     CG  911   4.390   4.770   4.267 -0.2598 -0.1591  0.1504
   66TYR    CD1  912   4.260   4.746   4.220 -0.2787 -0.1607  0.2038
   66TYR    HD1  913   4.189   4.826   4.205  0.8015  0.7278 -0.2975
   66TYR    CE1  914   4.221   4.615   4.190 -0.0655 -0.1672 -0.0462
   66TYR    HE1  915   4.121   4.598   4.153 -0.8681 -1.0485  2.3517
   66TYR     CZ  916   4.317   4.512   4.194  0.2023  0.0872  0.1145
   66TYR     OH  917   4.279   4.388   4.152 -0.2435  0.5053 -0.7489
   66TYR     HH  918   4.187   4.383   4.125 -0.6852 -0.4565  0.7648
   66TYR    CE2  919   4.448   4.536   4.240  0.2246 -0.1532  0.1784
   66TYR    HE2  920   4.520   4.457   4.255  1.0147  0.3428 -0.9229
   66TYR    CD2  921   4.480   4.665   4.284 -0.0529 -0.0105 -0.0348
   66TYR    HD2  922   4.574   4.683   4.335  0.0942 -2.6003  0.7329
   66TYR      C  923   4.574   5.111   4.226  0.5518  0.4429 -0.4497
   66TYR      O  924   4.689   5.126   4.267  0.4669 -0.2817  0.0747
   67GLY      N  925   4.490   5.213   4.246 -0.2867 -0.3805  0.3105
   67GLY      H  926   4.398   5.200   4.207  0.2466 -1.7507 -0.5782
   67GLY     CA  927   4.516   5.346   4.298 -0.0176 -0.3860  0.1919
   67GLY    HA1  928   4.421   5.400   4.297 -1.2836 -2.4602 -0.8421
   67GLY    HA2  929   4.541   5.326   4.402 -0.6975 -1.0757  0.2363
   67GLY      C  930   4.619   5.424   4.218 -0.2461 -0.2107  0.0676
   67GLY      O  931   4.614   5.420   4.095 -0.2144  0.8534  0.0198
   68THR      N  932   4.688   5.519   4.282  0.0584 -0.2297 -0.2273
   68THR      H  933   4.660   5.532   4.379 -2.4716 -1.1017 -0.7554
   68THR     CA  934   4.779   5.610   4.216 -0.1372  0.1178 -0.0262
   68THR     HA  935   4.809   5.565   4.121 -2.6228 -1.0924 -0.3078
   68THR     CB  936   4.714   5.744   4.186  0.0082  0.1867 -0.0376
   68THR     HB  937   4.790   5.822   4.183  0.0307  0.1529 -0.3478
   68THR    CG2  938   4.634   5.731   4.056 -0.4847 -0.4871  0.3233
   68THR   HG21  939   4.685   5.679   3.975 -0.6215  1.1127 -0.8408
   68THR   HG22  940   4.536   5.688   4.076 -0.0144 -1.4099  0.7231
   68THR   HG23  941   4.611   5.833   4.025  0.2456 -0.0332  1.2116
   68THR    OG1  942   4.622   5.789   4.284  0.5707  0.5617  0.3200
   68THR    HG1  943   4.557   5.854   4.254 -0.0512  0.0096  0.4697
   68THR      C  944   4.892   5.647   4.312 -0.1456  0.0199  0.0220
   68THR      O  945   4.869   5.674   4.429  0.1608 -0.4191  0.1863
   69GLN      N  946   5.015   5.652   4.259 -0.2637  0.4762 -0.2138
   69GLN      H  947   5.022   5.625   4.162 -0.5367 -0.5781  0.0442
   69GLN     CA  948   5.144   5.674   4.321 -0.2598  0.0516 -0.0635
   69GLN     HA  949   5.123   5.729   4.413 -1.9958 -1.4505  0.4811
   69GLN     CB  950   5.213   5.545   4.362 -0.2226  0.0400 -0.1623
   69GLN    HB1  951   5.287   5.553   4.442 -1.3974  0.0298  0.9460
   69GLN    HB2  952   5.145   5.469   4.401  2.6353 -1.9347  1.4443
   69GLN     CG  953   5.286   5.479   4.245 -0.3453  0.0403 -0.2392
   69GLN    HG1  954   5.213   5.475   4.165 -1.1518 -0.1677  0.5021
   69GLN    HG2  955   5.372   5.545   4.227 -0.3606 -0.2474 -1.4275
   69GLN     CD  956   5.327   5.339   4.287 -0.1735  0.1013 -0.2003
   69GLN    OE1  957   5.441   5.319   4.327 -0.0862  0.6218 -0.1894
   69GLN    NE2  958   5.236   5.241   4.276  0.2685 -0.4163  0.5605
   69GLN   HE21  959   5.150   5.269   4.230  1.1324 -0.3637 -1.1174
   69GLN   HE22  960   5.257   5.147   4.302 -1.7359 -1.5320 -1.4349
   69GLN      C  961   5.229   5.770   4.239  0.0494 -0.2772 -0.1301
   69GLN      O  962   5.239   5.754   4.118 -0.2140  0.3868 -0.2470
   70SER      N  963   5.291   5.872   4.299 -0.1551 -0.2610  0.0571
   70SER      H  964   5.279   5.889   4.398 -1.7798  1.8213 -0.4233
   70SER     CA  965   5.371   5.978   4.241  0.4511 -0.3029  0.8054
   70SER     HA  966   5.317   6.022   4.158 -0.9199 -0.0665  1.7877
   70SER     CB  967   5.401   6.092   4.338  0.0612  0.0296  0.5377
   70SER    HB1  968   5.451   6.166   4.276 -1.5863  2.4580  1.9491
   70SER    HB2  969   5.304   6.129   4.370 -0.6225 -0.4969 -0.8683
   70SER     OG  970   5.469   6.058   4.457 -0.4560 -0.6168  0.6497
   70SER     HG  971   5.531   6.129   4.473  0.0176 -0.7662 -0.4253
   70SER      C  972   5.502   5.920   4.189  0.1033 -0.1280 -0.2763
   70SER      O  973   5.554   5.827   4.250  0.1088 -0.0450 -0.1556
   71THR      N  974   5.556   5.961   4.074 -0.2935 -0.5667 -0.6264
   71THR      H  975   5.506   6.034   4.025 -1.0735 -0.7893 -0.1656
   71THR     CA  976   5.672   5.899   4.013  0.6645 -0.4389  1.0120
   71THR     HA  977   5.717   5.824   4.078  1.4102 -1.7105 -0.8813
   71THR     CB  978   5.631   5.823   3.888  0.0634  0.5141  0.6248
   71THR     HB  979   5.714   5.760   3.854  0.8865  2.6991 -1.7469
   71THR    CG2  980   5.506   5.737   3.904 -0.0154  0.5872  0.4134
   71THR   HG21  981   5.516   5.661   3.982  1.1838  0.4207  0.1284
   71THR   HG22  982   5.490   5.685   3.809  0.2312  1.0263  0.1307
   71THR   HG23  983   5.412   5.790   3.919 -0.2776 -0.0839  1.2093
   71THR    OG1  984   5.586   5.904   3.781  0.5804 -0.3264 -0.2456
   71THR    HG1  985   5.493   5.918   3.798  1.1811  2.1463  1.4783
   71THR      C  986   5.779   6.003   3.980 -0.0216 -0.0714 -0.0740
   71THR      O  987   5.754   6.121   3.957  0.2567 -0.0250 -0.1414
   72PRO      N  988   5.905   5.960   3.973  0.2538  0.7384 -0.1638
   72PRO     CD  989   5.954   5.828   4.007  0.0033  0.6888  0.0099
   72PRO    HD1  990   5.888   5.744   3.984 -0.9603  1.8891 -1.8407
   72PRO    HD2  991   5.961   5.832   4.115 -1.7139  0.7868  0.1515
   72PRO     CG  992   6.089   5.814   3.936 -0.2603  0.4575 -0.4550
   72PRO    HG1  993   6.077   5.764   3.840  0.2360 -2.6951  0.9749
   72PRO    HG2  994   6.157   5.759   4.001  0.1508 -0.4529 -1.6209
   72PRO     CB  995   6.135   5.958   3.921  0.6605  0.2573  0.3539
   72PRO    HB1  996   6.208   5.974   3.841  0.9621 -1.4754  0.2409
   72PRO    HB2  997   6.181   5.990   4.015 -1.3591 -0.1509  1.5311
   72PRO     CA  998   6.008   6.041   3.912  0.7017  0.2802 -0.0294
   72PRO     HA  999   6.030   6.133   3.966  0.0891 -0.4042  1.4356
   72PRO      C 1000   5.969   6.069   3.767 -0.2981  0.2454  0.2255
   72PRO      O 1001   5.926   5.974   3.701  0.4869  0.2182 -0.2622
   73GLN      N 1002   5.994   6.190   3.718 -0.2346  0.2818  0.3467
   73GLN      H 1003   6.022   6.261   3.784  1.4950 -0.7282  0.7645
   73GLN     CA 1004   5.961   6.224   3.581 -0.2344  0.3575  0.3649
   73GLN     HA 1005   5.864   6.181   3.556  0.2634 -0.0012 -1.0589
   73GLN     CB 1006   5.946   6.375   3.563 -0.0186  0.3614  0.2163
   73GLN    HB1 1007   5.892   6.405   3.473  0.0262  2.2066  0.7830
   73GLN    HB2 1008   5.896   6.403   3.655 -0.3523  0.0270  0.1413
   73GLN     CG 1009   6.086   6.437   3.563  0.2710 -0.2762 -0.0861
   73GLN    HG1 1010   6.143   6.409   3.474  0.5025  1.0601 -0.3859
   73GLN    HG2 1011   6.142   6.401   3.649  0.0860 -0.2753  0.0362
   73GLN     CD 1012   6.088   6.589   3.574  0.0217 -0.2811  0.0255
   73GLN    OE1 1013   6.107   6.645   3.682  0.6580  0.5121 -0.4878
   73GLN    NE2 1014   6.075   6.666   3.466  0.6063  0.3055  0.3657
   73GLN   HE21 1015   6.063   6.612   3.381 -0.6291 -0.9106  1.2749
   73GLN   HE22 1016   6.088   6.764   3.485  0.4177  0.2763  0.6532
   73GLN      C 1017   6.059   6.154   3.487 -0.0783  0.5854  0.3578
   73GLN      O 1018   6.173   6.126   3.524 -0.0117  0.1942 -0.1362
   74GLY      N 1019   6.019   6.145   3.360  0.1953 -0.0874  0.3173
   74GLY      H 1020   5.931   6.184   3.331  0.8976  0.1544 -1.6160
   74GLY     CA 1021   6.097   6.082   3.256  0.0381  0.1504  0.0556
   74GLY    HA1 1022   6.036   6.048   3.172  1.1246 -2.9540  0.4193
   74GLY    HA2 1023   6.136   5.993   3.305 -2.7895  0.2477  2.7708
   74GLY      C 1024   6.216   6.158   3.197 -0.4478  0.6710 -0.2646
   74GLY      O 1025   6.263   6.258   3.251  0.4980 -0.1055  0.3838
   75TYR      N 1026   6.276   6.107   3.090 -0.4910 -0.1777  0.1069
   75TYR      H 1027   6.258   6.011   3.065  2.8384 -0.9496  0.1359
   75TYR     CA 1028   6.364   6.187   3.007 -0.6668  0.2421  0.3249
   75TYR     HA 1029   6.454   6.214   3.062  0.1473  2.3880 -1.8553
   75TYR     CB 1030   6.415   6.096   2.896 -0.1340  0.7512  0.1494
   75TYR    HB1 1031   6.330   6.047   2.850 -1.4224  2.7821  0.2229
   75TYR    HB2 1032   6.482   6.021   2.939 -0.6238  0.2788  0.0911
   75TYR     CG 1033   6.482   6.162   2.777  0.0734  0.5982  0.1818
   75TYR    CD1 1034   6.617   6.198   2.777  0.1061  0.4841  0.6454
   75TYR    HD1 1035   6.671   6.189   2.871 -1.3650  3.0713  1.8690
   75TYR    CE1 1036   6.680   6.269   2.674 -0.2536 -0.0505  0.0547
   75TYR    HE1 1037   6.781   6.305   2.684 -0.6889  1.2062  0.0998
   75TYR     CZ 1038   6.602   6.297   2.560  0.0113  0.1966 -0.0665
   75TYR     OH 1039   6.653   6.377   2.462  0.0655 -0.3190 -0.4611
   75TYR     HH 1040   6.579   6.396   2.404 -2.2834 -1.7968  1.8682
   75TYR    CE2 1041   6.465   6.264   2.559  0.1441 -0.3544 -0.0632
   75TYR    HE2 1042   6.396   6.305   2.488 -0.0266  1.5073  1.1133
   75TYR    CD2 1043   6.406   6.191   2.664  0.0118 -0.1103  0.0319
   75TYR    HD2 1044   6.302   6.166   2.653 -0.2115  1.1754 -1.1853
   75TYR      C 1045   6.301   6.316   2.956 -0.6718  0.1042 -0.0186
   75TYR      O 1046   6.180   6.328   2.935 -0.7036 -0.0440  0.0764
   76GLY      N 1047   6.379   6.423   2.947 -0.1975 -0.2155  0.2571
   76GLY      H 1048   6.480   6.421   2.957 -0.3094 -2.3177  1.3062
   76GLY     CA 1049   6.321   6.555   2.930 -0.2500 -0.2088  0.4902
   76GLY    HA1 1050   6.403   6.626   2.938  1.1945 -1.7605  0.1344
   76GLY    HA2 1051   6.248   6.579   3.008  2.0617 -0.7866  2.9971
   76GLY      C 1052   6.247   6.569   2.798  0.3585  0.1017  0.1767
   76GLY      O 1053   6.258   6.500   2.697 -0.6937  0.2024 -0.0142
   77SER      N 1054   6.157   6.667   2.804  0.1704 -0.0597 -0.0071
   77SER      H 1055   6.157   6.717   2.891  3.3624  0.2582 -0.0515
   77SER     CA 1056   6.059   6.701   2.703 -0.1645 -0.4411  0.1880
   77SER     HA 1057   5.999   6.612   2.682 -1.0919 -0.1987  1.6464
   77SER     CB 1058   5.974   6.816   2.757  0.5053 -0.0653  0.4541
   77SER    HB1 1059   6.031   6.907   2.773  1.2505 -0.6043  0.9604
   77SER    HB2 1060   5.897   6.831   2.682  0.3889  1.9214  0.9176
   77SER     OG 1061   5.917   6.773   2.879  0.1496 -0.5596  0.1196
   77SER     HG 1062   5.893   6.681   2.866  2.8599 -0.9080 -4.3032
   77SER      C 1063   6.127   6.751   2.576 -0.6013 -0.2680  0.0176
   77SER      O 1064   6.210   6.841   2.583 -0.7695 -0.0790 -0.3821
   78THR      N 1065   6.089   6.694   2.462 -0.0194 -0.4601 -0.0820
   78THR      H 1066   6.023   6.617   2.466 -0.5327  0.0324  1.6735
   78THR     CA 1067   6.135   6.736   2.331 -0.3773  0.5347  0.1052
   78THR     HA 1068   6.160   6.842   2.332  1.6989  0.0770  1.2263
   78THR     CB 1069   6.254   6.650   2.288 -0.5827  0.2391  0.1206
   78THR     HB 1070   6.282   6.676   2.186  1.8406 -0.8691  0.4322
   78THR    CG2 1071   6.369   6.675   2.385 -0.6002 -0.2127  0.2596
   78THR   HG21 1072   6.460   6.629   2.346 -1.3944 -1.1210 -0.5543
   78THR   HG22 1073   6.388   6.782   2.389 -0.8349 -0.0395 -2.1868
   78THR   HG23 1074   6.344   6.632   2.482  1.4547 -0.1099  0.8877
   78THR    OG1 1075   6.238   6.511   2.271  0.6409  0.0570  0.3522
   78THR    HG1 1076   6.323   6.480   2.240  2.0459  2.4149  1.5789
   78THR      C 1077   6.037   6.709   2.217  0.2698  0.0968 -0.3559
   78THR      O 1078   5.963   6.611   2.225  0.3307  0.0647 -0.1702
   79GLY      N 1079   6.036   6.783   2.106  0.2823  0.6389 -0.0007
   79GLY      H 1080   6.106   6.856   2.105  0.5265  0.4055  0.1033
   79GLY     CA 1081   5.941   6.776   1.997  0.1161  0.0205  0.1793
   79GLY    HA1 1082   5.919   6.671   1.975 -0.3187  0.0526  0.4497
   79GLY    HA2 1083   5.988   6.817   1.908  2.9169 -2.1103  0.5313
   79GLY      C 1084   5.808   6.836   2.038  0.2211  0.1048  0.3987
   79GLY      O 1085   5.765   6.828   2.153 -0.2211 -0.1211  0.2233
   80GLY      N 1086   5.733   6.889   1.941  0.0671 -0.6703  0.0865
   80GLY      H 1087   5.788   6.904   1.857  0.4918 -1.1505  0.2719
   80GLY     CA 1088   5.605   6.952   1.960  0.4274  0.0871  0.0304
   80GLY    HA1 1089   5.618   7.050   2.006 -0.2348  0.3831 -0.3923
   80GLY    HA2 1090   5.562   6.972   1.862  1.9945  1.0065 -0.5052
   80GLY      C 1091   5.504   6.869   2.038  0.0912  0.1750 -0.3064
   80GLY      O 1092   5.487   6.751   2.006 -0.5840  0.2091 -0.0887
   81TYR      N 1093   5.430   6.924   2.135 -0.0137 -0.4119 -0.0477
   81TYR      H 1094   5.429   7.024   2.147  0.6912 -0.4832  0.6836
   81TYR     CA 1095   5.345   6.845   2.222 -0.2599  0.1969  0.2667
   81TYR     HA 1096   5.382   6.743   2.215  2.1238  1.0258 -0.1390
   81TYR     CB 1097   5.358   6.896   2.365 -0.0877  0.6454  0.0961
   81TYR    HB1 1098   5.324   6.999   2.362 -0.5617  0.4863 -0.1611
   81TYR    HB2 1099   5.461   6.889   2.399  0.6984  0.4796 -2.1633
   81TYR     CG 1100   5.277   6.823   2.471 -0.7147 -0.1980 -0.9369
   81TYR    CD1 1101   5.172   6.883   2.541  0.2198  0.4292 -0.0326
   81TYR    HD1 1102   5.140   6.982   2.512  1.8397  0.8645 -0.4196
   81TYR    CE1 1103   5.105   6.813   2.642  0.5142  0.3288  0.0958
   81TYR    HE1 1104   5.027   6.865   2.696  0.3576 -0.5526  0.7559
   81TYR     CZ 1105   5.137   6.678   2.669 -0.3250  0.1706  0.3333
   81TYR     OH 1106   5.069   6.606   2.762 -0.3228 -0.0386  0.1738
   81TYR     HH 1107   4.998   6.646   2.813 -2.0265 -0.6420 -1.6055
   81TYR    CE2 1108   5.240   6.615   2.597 -0.3546  0.3291  0.1500
   81TYR    HE2 1109   5.262   6.510   2.613 -0.4145 -0.0326 -1.7712
   81TYR    CD2 1110   5.313   6.692   2.506  0.2847  0.5005  0.8039
   81TYR    HD2 1111   5.389   6.644   2.447  0.0315  1.0003  0.0491
   81TYR      C 1112   5.200   6.837   2.178 -0.1679  0.0381 -0.0114
   81TYR      O 1113   5.132   6.940   2.179 -0.6062 -0.2553  0.3119
   82GLY      N 1114   5.141   6.719   2.159 -0.2364  0.1407 -0.4612
   82GLY      H 1115   5.197   6.638   2.182 -0.7799  0.1450  0.9940
   82GLY     CA 1116   5.002   6.702   2.121 -0.0679 -0.3721 -0.8506
   82GLY    HA1 1117   4.974   6.798   2.078 -1.9126  0.1461  1.3205
   82GLY    HA2 1118   4.991   6.624   2.045  1.3730 -2.9197  1.3795
   82GLY      C 1119   4.898   6.669   2.226  0.3313  0.4049 -0.2025
   82GLY      O 1120   4.920   6.570   2.295 -0.2217  0.1441 -0.3979
   83SER      N 1121   4.796   6.753   2.246 -0.2031 -0.2796 -0.0016
   83SER      H 1122   4.791   6.836   2.188 -0.9199 -0.9868 -0.9634
   83SER     CA 1123   4.710   6.745   2.363  0.2426  0.5762  0.3968
   83SER     HA 1124   4.713   6.645   2.405 -0.5440 -0.3411 -1.5808
   83SER     CB 1125   4.753   6.848   2.467  0.0896  0.4384  0.5940
   83SER    HB1 1126   4.843   6.806   2.512  1.5380  1.4431 -1.2467
   83SER    HB2 1127   4.682   6.867   2.548  1.0240  1.0967  1.2785
   83SER     OG 1128   4.776   6.972   2.404 -0.4554  0.1819 -0.1200
   83SER     HG 1129   4.820   7.024   2.471  1.2601 -0.2149 -0.8965
   83SER      C 1130   4.564   6.764   2.326  0.1406 -0.2536  0.3683
   83SER      O 1131   4.535   6.833   2.228  0.8004  0.0064  0.3550
   84SER      N 1132   4.464   6.712   2.398 -0.2650  0.3217  0.2292
   84SER      H 1133   4.487   6.649   2.473 -1.4984 -0.2517  0.1525
   84SER     CA 1134   4.322   6.721   2.369 -0.1598  0.2779 -0.3096
   84SER     HA 1135   4.302   6.797   2.293  0.1879  1.7888  1.0648
   84SER     CB 1136   4.277   6.590   2.305  0.0386  0.2929 -0.4803
   84SER    HB1 1137   4.302   6.506   2.370  0.2474 -1.6894 -2.9248
   84SER    HB2 1138   4.169   6.594   2.289 -0.1908  0.1803  0.9054
   84SER     OG 1139   4.349   6.567   2.185  0.4123 -0.4345 -0.1242
   84SER     HG 1140   4.429   6.523   2.213 -0.2216 -0.9480  0.9473
   84SER      C 1141   4.229   6.760   2.482 -0.1565 -0.0815 -0.1821
   84SER      O 1142   4.273   6.752   2.597 -0.4191 -0.2186 -0.0882
   85GLN      N 1143   4.110   6.805   2.443 -0.1366  0.1776  0.0564
   85GLN      H 1144   4.089   6.804   2.344  1.1590 -0.5215 -0.2241
   85GLN     CA 1145   4.008   6.848   2.537  0.1537 -0.1959  0.5495
   85GLN     HA 1146   4.058   6.904   2.615  0.2124 -3.0298  2.7108
   85GLN     CB 1147   3.902   6.932   2.465  0.4732 -0.2006  0.0660
   85GLN    HB1 1148   3.849   6.875   2.389 -2.0802  1.6782  0.2790
   85GLN    HB2 1149   3.827   6.964   2.537 -0.4587  0.0990 -1.0178
   85GLN     CG 1150   3.959   7.053   2.392  0.2487  0.0528  0.3075
   85GLN    HG1 1151   4.043   7.092   2.448  1.7566 -1.1643 -1.0230
   85GLN    HG2 1152   3.991   7.024   2.292  0.8107  0.9185  0.2231
   85GLN     CD 1153   3.854   7.162   2.371  0.1810 -0.2432 -0.9576
   85GLN    OE1 1154   3.734   7.137   2.361  0.1737 -0.5503 -0.1716
   85GLN    NE2 1155   3.910   7.283   2.360 -0.1464 -0.0061 -0.0409
   85GLN   HE21 1156   3.855   7.367   2.370 -0.6412 -0.1810 -1.2134
   85GLN   HE22 1157   4.009   7.293   2.377  0.0557 -0.8317 -0.6609
   85GLN      C 1158   3.936   6.736   2.612 -0.3410 -0.3493 -0.1386
   85GLN      O 1159   3.923   6.628   2.555  0.0122  0.1018 -1.0990
   86SER      N 1160   3.885   6.767   2.731 -0.3098  0.1948 -0.2640
   86SER      H 1161   3.900   6.854   2.780  0.2933 -0.5884  0.9874
   86SER     CA 1162   3.813   6.668   2.809  0.3514  0.1535  0.2980
   86SER     HA 1163   3.774   6.588   2.746  1.4816  0.4611 -0.8536
   86SER     CB 1164   3.909   6.609   2.912 -0.0061  0.2531  0.6881
   86SER    HB1 1165   3.993   6.569   2.856 -1.5483 -0.9668 -0.8764
   86SER    HB2 1166   3.944   6.688   2.979 -0.1135  1.4522 -0.6389
   86SER     OG 1167   3.854   6.502   2.986  0.5119 -0.3665  0.1894
   86SER     HG 1168   3.896   6.491   3.071 -1.1307  1.5383  1.3495
   86SER      C 1169   3.692   6.732   2.874  0.1401  0.0151  0.0426
   86SER      O 1170   3.676   6.854   2.874  0.6311  0.0815 -0.1774
   87SER      N 1171   3.603   6.649   2.928  0.2719  0.0203  0.2716
   87SER      H 1172   3.625   6.551   2.916 -0.7091 -0.1708 -0.0808
   87SER     CA 1173   3.464   6.687   2.948  0.0847 -0.3920 -0.1975
   87SER     HA 1174   3.419   6.721   2.855  0.7896  0.6469 -0.1783
   87SER     CB 1175   3.387   6.564   2.995 -0.1938 -0.0812  0.1649
   87SER    HB1 1176   3.280   6.583   2.988 -0.2526 -0.3206  0.4098
   87SER    HB2 1177   3.421   6.541   3.096 -0.3870 -1.4809 -0.0735
   87SER     OG 1178   3.417   6.458   2.908 -0.6464  0.5139 -0.7347
   87SER     HG 1179   3.385   6.373   2.941 -0.4437  0.1259 -1.5139
   87SER      C 1180   3.460   6.803   3.047  0.7004 -0.4174 -0.1379
   87SER      O 1181   3.531   6.809   3.147 -0.5752  0.0630  0.7681
   88GLN      N 1182   3.372   6.898   3.011  0.9582 -0.0390  0.2194
   88GLN      H 1183   3.317   6.886   2.928  2.3359  0.5075 -0.8065
   88GLN     CA 1184   3.338   7.000   3.108  0.3124  0.0830 -0.1366
   88GLN     HA 1185   3.429   7.038   3.154  0.9184  2.2143 -2.8042
   88GLN     CB 1186   3.296   7.123   3.028 -0.6062 -0.3554 -0.3462
   88GLN    HB1 1187   3.368   7.139   2.947  1.1270 -1.9533  0.8110
   88GLN    HB2 1188   3.205   7.106   2.971 -0.2595  0.3573 -1.1502
   88GLN     CG 1189   3.284   7.241   3.125 -0.1387 -0.0385 -0.6686
   88GLN    HG1 1190   3.215   7.217   3.206  0.8191  2.1597  0.8877
   88GLN    HG2 1191   3.378   7.262   3.175 -1.0678 -0.0403  1.1321
   88GLN     CD 1192   3.242   7.372   3.061  0.1161  0.4081  0.0687
   88GLN    OE1 1193   3.197   7.371   2.946 -0.1308 -0.9013  0.1591
   88GLN    NE2 1194   3.262   7.487   3.126 -0.0952  0.5634 -0.1354
   88GLN   HE21 1195   3.300   7.484   3.220  2.8622  1.9279 -1.1559
   88GLN   HE22 1196   3.237   7.573   3.081 -0.0875  0.1228 -0.9897
   88GLN      C 1197   3.244   6.951   3.217  0.3433 -0.0635 -0.1748
   88GLN      O 1198   3.137   6.897   3.191  0.4172 -0.2542 -0.0796
   89SER      N 1199   3.286   6.964   3.343  0.6198  0.3136 -0.3023
   89SER      H 1200   3.373   7.014   3.356 -0.9110  2.5817  2.1281
   89SER     CA 1201   3.210   6.920   3.458  0.8582  0.2573 -0.1652
   89SER     HA 1202   3.173   6.819   3.441  0.1942  0.1148  1.8408
   89SER     CB 1203   3.298   6.930   3.582 -0.1100  0.4656  0.5230
   89SER    HB1 1204   3.244   6.881   3.663  2.0530 -1.6469  0.8101
   89SER    HB2 1205   3.326   7.032   3.607  0.6663  0.5160 -0.4939
   89SER     OG 1206   3.416   6.856   3.561 -0.3433  0.2679 -0.1162
   89SER     HG 1207   3.387   6.766   3.544 -2.7745  1.1444 -1.0939
   89SER      C 1208   3.087   7.007   3.481  0.4049 -0.5253  0.3943
   89SER      O 1209   3.078   7.113   3.421  0.1817 -0.7511  0.0218
   90SER      N 1210   2.983   6.956   3.548 -0.2348  0.5559  0.2341
   90SER      H 1211   2.977   6.858   3.572 -1.5906  0.9664  1.8090
   90SER     CA 1212   2.878   7.034   3.612 -0.3551  0.6282 -0.0524
   90SER     HA 1213   2.899   7.140   3.597 -1.3912  1.0070  0.9924
   90SER     CB 1214   2.751   7.019   3.527 -0.1223 -0.4684 -0.2296
   90SER    HB1 1215   2.666   7.060   3.581 -0.1363 -1.3475  0.4341
   90SER    HB2 1216   2.742   7.085   3.441  1.1882 -0.8197 -0.6635
   90SER     OG 1217   2.725   6.887   3.486 -0.1925 -0.3836 -0.4553
   90SER     HG 1218   2.648   6.892   3.428  1.1495  0.0583 -2.2966
   90SER      C 1219   2.857   7.003   3.759  0.0661  0.1243 -0.0936
   90SER      O 1220   2.796   7.083   3.830 -0.3908 -0.2470 -0.0622
   91TYR      N 1221   2.895   6.884   3.806 -0.2507  0.0025 -0.1417
   91TYR      H 1222   2.934   6.825   3.735  0.0869 -0.7179  0.6273
   91TYR     CA 1223   2.890   6.826   3.939 -0.0079  0.2732 -0.0139
   91TYR     HA 1224   2.880   6.904   4.015 -1.9650  0.3859 -0.3368
   91TYR     CB 1225   2.766   6.738   3.947  0.2193 -0.0192  0.3650
   91TYR    HB1 1226   2.796   6.645   3.899  1.4427  0.4812  0.1270
   91TYR    HB2 1227   2.684   6.786   3.892 -0.7805 -0.1852  1.6548
   91TYR     CG 1228   2.705   6.704   4.081  0.0521  0.0028  0.2951
   91TYR    CD1 1229   2.684   6.806   4.175  0.8839  0.1819  0.2965
   91TYR    HD1 1230   2.693   6.908   4.141  0.6568  0.5238  1.2391
   91TYR    CE1 1231   2.626   6.782   4.300 -0.6510  0.1342 -0.3997
   91TYR    HE1 1232   2.608   6.863   4.369  1.4330  1.3738 -1.2301
   91TYR     CZ 1233   2.582   6.650   4.327  0.2665 -0.1277 -0.1430
   91TYR     OH 1234   2.517   6.631   4.445  0.6367 -0.7583 -0.0415
   91TYR     HH 1235   2.479   6.543   4.458  1.9196 -1.1637  1.4218
   91TYR    CE2 1236   2.612   6.547   4.236  0.6140 -0.2106  0.0639
   91TYR    HE2 1237   2.585   6.448   4.269 -1.4826  0.9263  2.0716
   91TYR    CD2 1238   2.672   6.572   4.112 -0.3540 -0.0619 -0.3821
   91TYR    HD2 1239   2.698   6.499   4.037 -0.6908  0.6596 -1.2233
   91TYR      C 1240   3.020   6.755   3.975 -0.1587  0.1459  0.2836
   91TYR      O 1241   3.095   6.717   3.886 -0.2591 -0.1235  0.3126
   92GLY      N 1242   3.046   6.742   4.105 -0.5296  0.2965  0.3751
   92GLY      H 1243   2.975   6.763   4.174  0.4167 -1.1902  1.8714
   92GLY     CA 1244   3.145   6.652   4.159 -0.1818  0.4533 -0.0014
   92GLY    HA1 1245   3.155   6.639   4.267  0.4049 -0.0594 -0.1033
   92GLY    HA2 1246   3.246   6.679   4.127 -0.7100  2.0316 -0.4064
   92GLY      C 1247   3.128   6.504   4.126  0.5519  0.2717  0.3968
   92GLY      O 1248   3.016   6.458   4.102  0.9238 -0.4713  0.0678
   93GLN      N 1249   3.239   6.431   4.125  0.1654 -0.3247  0.4160
   93GLN      H 1250   3.328   6.479   4.135  0.6226 -1.0560  0.0020
   93GLN     CA 1251   3.238   6.289   4.096 -0.5746 -0.3063  0.3296
   93GLN     HA 1252   3.152   6.244   4.146  2.0243 -1.0230  4.6817
   93GLN     CB 1253   3.244   6.267   3.945  0.0265  0.2572  0.2653
   93GLN    HB1 1254   3.336   6.309   3.907  0.5684 -0.7194  0.4723
   93GLN    HB2 1255   3.161   6.315   3.891 -0.4087 -0.7851 -0.0100
   93GLN     CG 1256   3.240   6.123   3.897 -0.2285  0.5008 -0.4542
   93GLN    HG1 1257   3.312   6.055   3.942 -2.3333 -0.9879  0.8298
   93GLN    HG2 1258   3.141   6.093   3.932 -0.6925  1.2959 -1.0560
   93GLN     CD 1259   3.246   6.095   3.747  0.6637  0.0924 -0.3492
   93GLN    OE1 1260   3.275   6.181   3.664  0.0925  0.5979 -0.0373
   93GLN    NE2 1261   3.206   5.973   3.711 -0.2808  0.2095  0.2445
   93GLN   HE21 1262   3.203   5.901   3.781  1.5481  0.4833  0.6586
   93GLN   HE22 1263   3.209   5.950   3.613 -0.8670  0.7253  0.1005
   93GLN      C 1264   3.353   6.221   4.170 -0.3359  0.0688  0.3067
   93GLN      O 1265   3.466   6.269   4.177 -0.5055  0.4288  0.5676
   94GLN      N 1266   3.327   6.094   4.204  0.2935 -0.1509 -0.0111
   94GLN      H 1267   3.242   6.052   4.171  0.4787 -2.3258  2.0004
   94GLN     CA 1268   3.394   6.006   4.298  0.2832 -0.0247  0.1164
   94GLN     HA 1269   3.499   6.032   4.300 -0.1020  1.7339 -0.4674
   94GLN     CB 1270   3.353   6.033   4.442 -0.2438 -0.5673  0.0764
   94GLN    HB1 1271   3.245   6.025   4.448 -0.8629  1.2617 -4.4840
   94GLN    HB2 1272   3.376   6.138   4.462  1.0102 -1.2100  2.3736
   94GLN     CG 1273   3.419   5.949   4.550 -0.1335  0.0677  0.5099
   94GLN    HG1 1274   3.524   5.937   4.523 -0.3036  0.6128 -0.4381
   94GLN    HG2 1275   3.381   5.847   4.542  1.0644 -0.2765 -1.4783
   94GLN     CD 1276   3.400   6.008   4.689 -0.2840  0.0135  0.5119
   94GLN    OE1 1277   3.288   6.001   4.739 -0.5605  0.0072 -0.1028
   94GLN    NE2 1278   3.500   6.072   4.750 -0.0168  0.2831 -0.2012
   94GLN   HE21 1279   3.585   6.090   4.697 -1.2271 -1.6850 -3.0893
   94GLN   HE22 1280   3.480   6.115   4.839  1.5783 -0.0933  0.3688
   94GLN      C 1281   3.385   5.859   4.259  0.0781  0.0541 -0.1418
   94GLN      O 1282   3.469   5.779   4.300  0.1605  0.1048 -0.2153
   95SER      N 1283   3.287   5.817   4.178 -0.6787  0.1847  0.6891
   95SER      H 1284   3.214   5.881   4.151 -1.5359 -0.2834  1.8047
   95SER     CA 1285   3.268   5.687   4.117  0.0689  0.4540 -0.1237
   95SER     HA 1286   3.351   5.622   4.143 -0.2378 -0.0533 -0.4075
   95SER     CB 1287   3.138   5.628   4.170  0.2633 -0.1139 -0.2789
   95SER    HB1 1288   3.109   5.537   4.116  0.1836 -0.0070 -0.4149
   95SER    HB2 1289   3.057   5.694   4.141 -0.9525 -2.0765 -1.6094
   95SER     OG 1290   3.137   5.606   4.309 -0.0266  0.5090 -0.1829
   95SER     HG 1291   3.052   5.567   4.327  0.0580 -0.3338 -1.5011
   95SER      C 1292   3.261   5.694   3.965  0.5807  0.1015 -0.1659
   95SER      O 1293   3.186   5.777   3.914  0.1601 -0.1046  0.1167
   96SER      N 1294   3.321   5.597   3.895  0.7319 -0.0372  0.1543
   96SER      H 1295   3.388   5.536   3.941  0.1120 -0.9151 -0.0818
   96SER     CA 1296   3.306   5.602   3.751  0.3791 -0.1379  0.1864
   96SER     HA 1297   3.249   5.682   3.703  0.4721 -1.1414 -1.6765
   96SER     CB 1298   3.446   5.620   3.694  0.4369 -0.2647  0.2864
   96SER    HB1 1299   3.446   5.618   3.585 -0.1223  4.2531 -0.0217
   96SER    HB2 1300   3.498   5.527   3.714  0.6446 -0.4285 -0.9384
   96SER     OG 1301   3.519   5.730   3.744  0.5710 -0.1174 -0.2262
   96SER     HG 1302   3.531   5.796   3.675  0.9672  1.1668  1.0192
   96SER      C 1303   3.254   5.467   3.705  0.4945 -0.0895 -0.0877
   96SER      O 1304   3.312   5.364   3.738  0.2612 -0.1791  0.0490
   97TYR      N 1305   3.146   5.469   3.627  0.1426  0.0866  0.3947
   97TYR      H 1306   3.107   5.559   3.603 -0.2740 -0.4990 -1.2593
   97TYR     CA 1307   3.063   5.357   3.587  0.3449  0.2367 -0.4709
   97TYR     HA 1308   3.126   5.267   3.587 -1.2473 -0.9451  0.8230
   97TYR     CB 1309   2.947   5.337   3.684  0.7063  0.1011 -0.0649
   97TYR    HB1 1310   2.892   5.431   3.696 -1.2455 -0.9335 -0.6073
   97TYR    HB2 1311   2.872   5.269   3.646  1.1165 -1.0988  1.1842
   97TYR     CG 1312   2.988   5.282   3.819  0.3932  0.1759  0.0628
   97TYR    CD1 1313   2.962   5.357   3.934  0.9038 -0.0316  0.3180
   97TYR    HD1 1314   2.911   5.452   3.928  0.2161 -0.3312  1.1749
   97TYR    CE1 1315   2.987   5.304   4.061 -0.0153  0.3492  0.6696
   97TYR    HE1 1316   2.962   5.359   4.151  2.5040  2.6707  0.0995
   97TYR     CZ 1317   3.049   5.178   4.067  0.2508  0.4513  0.1621
   97TYR     OH 1318   3.074   5.125   4.191  0.4860  0.0231 -0.0672
   97TYR     HH 1319   3.117   5.040   4.178 -1.0744 -0.7562 -0.2473
   97TYR    CE2 1320   3.079   5.101   3.953  0.2703  0.5042  0.1312
   97TYR    HE2 1321   3.111   4.998   3.963 -1.1760 -0.1519 -1.4089
   97TYR    CD2 1322   3.044   5.154   3.829  0.3135  0.1339 -0.0405
   97TYR    HD2 1323   3.060   5.085   3.747 -0.0075 -1.8981  1.5340
   97TYR      C 1324   3.010   5.375   3.445 -0.3551  0.5444 -0.1713
   97TYR      O 1325   2.989   5.484   3.394  0.0007  0.3357 -0.7644
   98PRO      N 1326   2.988   5.266   3.371  0.5124  0.3006 -0.0805
   98PRO     CD 1327   2.984   5.129   3.419 -0.2092  0.4474  0.2936
   98PRO    HD1 1328   2.940   5.122   3.518 -0.3518 -0.4304  0.1762
   98PRO    HD2 1329   3.087   5.097   3.408 -1.2127 -2.8683 -0.5644
   98PRO     CG 1330   2.913   5.044   3.313  0.1584 -0.0036  0.4061
   98PRO    HG1 1331   2.953   4.943   3.306  3.1032  0.7283  3.6902
   98PRO    HG2 1332   2.805   5.047   3.328 -0.1506 -0.2303 -1.5112
   98PRO     CB 1333   2.928   5.130   3.188  0.3079 -0.1250  0.3401
   98PRO    HB1 1334   3.020   5.106   3.136  0.7918 -0.6894  1.4311
   98PRO    HB2 1335   2.850   5.113   3.113  0.2313  1.9901 -0.1425
   98PRO     CA 1336   2.938   5.275   3.235  0.3310 -0.0020 -0.0347
   98PRO     HA 1337   3.014   5.329   3.180 -0.6791 -0.1545 -1.6212
   98PRO      C 1338   2.804   5.348   3.236 -0.0201 -0.6378 -0.0382
   98PRO      O 1339   2.725   5.338   3.330 -0.2106  0.2034 -0.1006
   99GLY      N 1340   2.767   5.417   3.129 -0.1309  0.0861  0.4596
   99GLY      H 1341   2.832   5.439   3.054 -2.8420  1.2311 -1.7428
   99GLY     CA 1342   2.639   5.478   3.101 -0.2725 -0.3679  0.0963
   99GLY    HA1 1343   2.572   5.393   3.114  2.7772 -2.6079  2.9243
   99GLY    HA2 1344   2.641   5.507   2.996  0.5267 -2.2102 -0.4310
   99GLY      C 1345   2.602   5.599   3.187 -0.0971  0.4360 -0.9366
   99GLY      O 1346   2.482   5.616   3.209  0.0984  0.2214  0.3556
  100TYR      N 1347   2.701   5.669   3.241 -0.2881  0.2520 -0.3409
  100TYR      H 1348   2.795   5.648   3.211 -0.3514  2.5355 -2.3801
  100TYR     CA 1349   2.679   5.796   3.307  0.2165  0.1539  0.0292
  100TYR     HA 1350   2.577   5.822   3.278  1.1391  2.3001 -1.6498
  100TYR     CB 1351   2.687   5.782   3.459  0.1624  0.3377  0.0493
  100TYR    HB1 1352   2.749   5.697   3.488 -0.8191 -0.1786  0.6704
  100TYR    HB2 1353   2.580   5.765   3.470  0.1628 -3.0334 -3.1408
  100TYR     CG 1354   2.720   5.907   3.536  0.2346  0.3393  0.0149
  100TYR    CD1 1355   2.854   5.950   3.536  0.0731  0.8521 -0.1454
  100TYR    HD1 1356   2.926   5.891   3.482 -1.3622  1.5292 -3.0024
  100TYR    CE1 1357   2.890   6.059   3.615  0.3877  0.2056  0.6190
  100TYR    HE1 1358   2.993   6.094   3.617  0.2371  0.9164 -1.4483
  100TYR     CZ 1359   2.790   6.130   3.684  0.0780  0.2261  0.1501
  100TYR     OH 1360   2.833   6.238   3.754 -0.1807  0.1005  0.5093
  100TYR     HH 1361   2.759   6.286   3.791 -0.0205  0.4671  0.3706
  100TYR    CE2 1362   2.654   6.091   3.684  0.1372  0.0188  0.3726
  100TYR    HE2 1363   2.577   6.141   3.739 -0.9805 -0.7274 -0.4748
  100TYR    CD2 1364   2.625   5.973   3.614  0.1791  0.1785  0.0839
  100TYR    HD2 1365   2.521   5.942   3.607 -0.5254  2.7057 -5.2165
  100TYR      C 1366   2.780   5.898   3.257  0.1244  0.3699  0.2841
  100TYR      O 1367   2.895   5.871   3.224 -0.2268 -0.3137 -0.4133
  101GLY      N 1368   2.737   6.025   3.261 -0.4117  0.1883  0.2482
  101GLY      H 1369   2.649   6.043   3.307 -0.7236 -0.5988 -0.0228
  101GLY     CA 1370   2.820   6.140   3.236 -0.0656 -0.1339 -0.1088
  101GLY    HA1 1371   2.918   6.122   3.279  0.4858  1.7896 -0.4459
  101GLY    HA2 1372   2.830   6.125   3.128 -0.3588 -1.2899  0.0147
  101GLY      C 1373   2.752   6.268   3.285 -0.3480 -0.3219 -0.0106
  101GLY      O 1374   2.645   6.266   3.345 -0.3525  0.0455 -0.0051
  102GLN      N 1375   2.813   6.382   3.254 -0.1689 -0.3829  0.1162
  102GLN      H 1376   2.893   6.372   3.194  1.0365 -3.2030  2.0028
  102GLN     CA 1377   2.761   6.514   3.285  0.1220 -0.2374 -0.0155
  102GLN     HA 1378   2.663   6.504   3.331  0.1626  1.8078  0.6022
  102GLN     CB 1379   2.846   6.588   3.388 -0.4518  0.4267 -0.0138
  102GLN    HB1 1380   2.802   6.682   3.421  2.3457  1.6936  0.3574
  102GLN    HB2 1381   2.941   6.626   3.350  0.4308 -1.3213  0.3560
  102GLN     CG 1382   2.868   6.501   3.511 -0.5550  0.3480 -0.0507
  102GLN    HG1 1383   2.917   6.407   3.485 -2.3306 -0.6940  0.2215
  102GLN    HG2 1384   2.773   6.483   3.560 -0.2714  1.4212  0.9287
  102GLN     CD 1385   2.951   6.574   3.616 -0.0007 -0.3611  0.0157
  102GLN    OE1 1386   2.997   6.686   3.598 -0.5804 -0.0523  0.4345
  102GLN    NE2 1387   2.980   6.510   3.729 -0.3608 -0.2433  0.1764
  102GLN   HE21 1388   2.934   6.422   3.747 -1.8317  0.6313  0.8518
  102GLN   HE22 1389   3.037   6.555   3.799  1.2105  0.6335 -1.5698
  102GLN      C 1390   2.733   6.606   3.167  0.6813  0.0258  0.0524
  102GLN      O 1391   2.636   6.682   3.173 -0.0231 -0.7839 -0.7882
  103GLN      N 1392   2.806   6.600   3.055  0.7082  0.0567  0.0680
  103GLN      H 1393   2.878   6.529   3.046  0.6178 -0.0261 -0.0003
  103GLN     CA 1394   2.805   6.699   2.950 -0.3067  0.1874  0.1937
  103GLN     HA 1395   2.781   6.797   2.992  1.4544  1.3101 -1.2510
  103GLN     CB 1396   2.947   6.726   2.901 -0.3256 -0.3779 -0.1868
  103GLN    HB1 1397   2.976   6.632   2.855  0.0306 -0.3889  0.0572
  103GLN    HB2 1398   3.010   6.758   2.984  0.2704  2.8149 -1.7222
  103GLN     CG 1399   2.956   6.831   2.791 -0.1018 -0.1654  0.0314
  103GLN    HG1 1400   2.900   6.920   2.821 -0.2164 -0.2124 -0.0429
  103GLN    HG2 1401   2.927   6.795   2.692  1.5245  0.3386 -0.6583
  103GLN     CD 1402   3.094   6.885   2.756 -0.0986 -0.1037  0.1368
  103GLN    OE1 1403   3.193   6.813   2.762 -0.1372 -0.1553  0.1574
  103GLN    NE2 1404   3.105   7.004   2.697  0.0463  0.0924  0.5570
  103GLN   HE21 1405   3.199   7.037   2.685 -0.7836  1.8990 -1.9542
  103GLN   HE22 1406   3.031   7.073   2.706  0.0127  0.3189 -1.0394
  103GLN      C 1407   2.710   6.672   2.834  0.1931 -0.1207 -0.1455
  103GLN      O 1408   2.642   6.770   2.807 -0.0562 -0.1518  0.3555
  104PRO      N 1409   2.712   6.562   2.759  0.8463  0.0765 -0.4213
  104PRO     CD 1410   2.632   6.555   2.638 -0.4544 -0.2603  0.4456
  104PRO    HD1 1411   2.527   6.579   2.650 -0.4943 -0.3053  0.1878
  104PRO    HD2 1412   2.672   6.623   2.563 -1.4374  0.5251  0.6155
  104PRO     CG 1413   2.623   6.410   2.590  0.0319 -0.2419  0.2942
  104PRO    HG1 1414   2.633   6.414   2.482 -1.5211  1.1097  0.1582
  104PRO    HG2 1415   2.534   6.357   2.622  0.5255 -0.9017  0.6033
  104PRO     CB 1416   2.747   6.350   2.657  0.2611  0.0146  0.1053
  104PRO    HB1 1417   2.728   6.244   2.673  1.4701 -0.4232 -1.2551
  104PRO    HB2 1418   2.829   6.366   2.587  0.6538  0.2981  0.6203
  104PRO     CA 1419   2.760   6.428   2.788  0.3783  0.0215  0.0897
  104PRO     HA 1420   2.864   6.431   2.818  0.8492 -2.4129 -1.0894
  104PRO      C 1421   2.686   6.356   2.901  0.1219  0.6332  0.3151
  104PRO      O 1422   2.746   6.266   2.958  0.5187  0.2892 -0.6286
  105ALA      N 1423   2.564   6.397   2.936  0.1911  0.9555  0.1845
  105ALA      H 1424   2.507   6.464   2.886 -1.7636 -0.3547  0.5595
  105ALA     CA 1425   2.487   6.321   3.032  0.0178  0.0934 -0.6284
  105ALA     HA 1426   2.555   6.272   3.101  0.4974  0.9629 -0.4746
  105ALA     CB 1427   2.391   6.412   3.108  0.1277  0.1104 -0.5120
  105ALA    HB1 1428   2.351   6.476   3.030  0.8063  0.3335 -0.6891
  105ALA    HB2 1429   2.313   6.364   3.167  2.7130 -2.1258  1.3823
  105ALA    HB3 1430   2.442   6.477   3.180 -0.1461  1.3581 -1.4139
  105ALA      C 1431   2.409   6.215   2.955  0.1567 -0.2047 -0.3586
  105ALA      O 1432   2.400   6.219   2.833 -0.1341 -0.1382 -0.3354
  106PRO      N 1433   2.347   6.118   3.024  0.5401 -0.1557  0.0555
  106PRO     CD 1434   2.370   6.079   3.162  0.2452  0.0092  0.1507
  106PRO    HD1 1435   2.473   6.044   3.170  0.7670  1.0190 -1.5954
  106PRO    HD2 1436   2.365   6.164   3.230 -0.1611 -0.9089  1.2940
  106PRO     CG 1437   2.267   5.972   3.196  0.2992 -0.1542 -0.1973
  106PRO    HG1 1438   2.177   6.011   3.245  0.9891 -0.2283  1.1725
  106PRO    HG2 1439   2.308   5.892   3.258  0.5271 -0.4547 -0.7248
  106PRO     CB 1440   2.227   5.912   3.061  0.1252 -0.7630  0.1171
  106PRO    HB1 1441   2.279   5.820   3.037 -0.9596 -0.7009 -2.9483
  106PRO    HB2 1442   2.121   5.887   3.060 -0.0344 -0.1164 -0.5999
  106PRO     CA 1443   2.252   6.027   2.963  0.4785 -0.4455  0.5780
  106PRO     HA 1444   2.280   5.994   2.863 -2.8999  0.9893 -0.9503
  106PRO      C 1445   2.127   6.105   2.925  0.7941 -0.3131 -0.2005
  106PRO      O 1446   2.111   6.215   2.978  0.4099 -0.7234  0.5482
  107SER      N 1447   2.033   6.053   2.845  0.2701 -0.2078  0.3430
  107SER      H 1448   2.033   5.953   2.836  0.8599 -0.0170 -2.9260
  107SER     CA 1449   1.909   6.117   2.809 -0.1714 -1.1503  0.1712
  107SER     HA 1450   1.907   6.224   2.831  1.3198 -1.4412  1.9184
  107SER     CB 1451   1.895   6.107   2.657  0.3725  0.1192  0.0263
  107SER    HB1 1452   1.975   6.161   2.607  1.3520 -0.4480  0.9221
  107SER    HB2 1453   1.910   6.000   2.640 -0.9160 -0.0213 -0.3224
  107SER     OG 1454   1.772   6.154   2.607  0.2681  0.3049  0.4481
  107SER     HG 1455   1.780   6.249   2.609  0.4585  0.3843 -1.6998
  107SER      C 1456   1.792   6.065   2.892 -0.2320 -0.1743  0.7158
  107SER      O 1457   1.795   5.945   2.918 -0.0353 -0.5417 -0.8789
  108SER      N 1458   1.695   6.147   2.933 -0.1673  0.2726 -0.0058
  108SER      H 1459   1.687   6.242   2.900  1.6470  0.5828  0.3302
  108SER     CA 1460   1.592   6.115   3.029 -0.3873  0.4032 -0.1976
  108SER     HA 1461   1.633   6.042   3.099 -0.0653 -1.2023 -1.9989
  108SER     CB 1462   1.540   6.232   3.112 -0.1582  0.4184 -0.0738
  108SER    HB1 1463   1.481   6.198   3.198 -1.9285  0.6331 -1.1533
  108SER    HB2 1464   1.488   6.292   3.037  3.4083  0.1794 -3.0239
  108SER     OG 1465   1.650   6.310   3.154 -0.5333  0.7059  0.3937
  108SER     HG 1466   1.718   6.255   3.193 -0.0104  1.7582  0.9969
  108SER      C 1467   1.475   6.040   2.966  0.3224 -0.4366 -0.5373
  108SER      O 1468   1.434   6.071   2.854  0.6184 -0.1429 -0.5667
  109THR      N 1469   1.419   5.935   3.027 -0.3045  0.1973  0.0027
  109THR      H 1470   1.438   5.922   3.125  0.5223  0.4847 -0.1112
  109THR     CA 1471   1.322   5.839   2.978 -0.4883  0.3654  0.0344
  109THR     HA 1472   1.265   5.878   2.894 -1.1855 -3.4935 -1.4961
  109THR     CB 1473   1.400   5.725   2.914 -0.0841  0.5652  0.1680
  109THR     HB 1474   1.338   5.637   2.896  0.4265 -0.0249  1.1880
  109THR    CG2 1475   1.470   5.763   2.784  0.1666 -0.2428  0.0598
  109THR   HG21 1476   1.519   5.678   2.735  1.3837  0.6288 -0.2924
  109THR   HG22 1477   1.399   5.812   2.718 -0.9228  0.7266  1.8807
  109THR   HG23 1478   1.545   5.839   2.807 -0.6565  0.9484 -1.0381
  109THR    OG1 1479   1.490   5.669   3.008 -0.5687 -0.8865 -0.1959
  109THR    HG1 1480   1.541   5.600   2.966 -0.7248 -0.7921 -0.5440
  109THR      C 1481   1.222   5.786   3.079 -0.0247 -0.0198  0.2936
  109THR      O 1482   1.248   5.793   3.199  0.4382 -0.2553  0.2091
  110SER      N 1483   1.115   5.730   3.023  0.1483 -0.0810  0.0227
  110SER      H 1484   1.127   5.713   2.925  2.1363 -1.7074  0.4786
  110SER     CA 1485   1.006   5.675   3.103 -0.2202  0.5400 -0.0469
  110SER     HA 1486   1.010   5.731   3.196  1.9113 -1.3272  1.0955
  110SER     CB 1487   0.877   5.705   3.027 -0.1600 -0.1422 -0.4304
  110SER    HB1 1488   0.901   5.716   2.921 -0.0299  1.6301 -0.2452
  110SER    HB2 1489   0.813   5.617   3.029 -0.1801 -0.1220  0.0639
  110SER     OG 1490   0.810   5.825   3.059  0.0882 -0.2335  0.4630
  110SER     HG 1491   0.873   5.892   3.089 -0.3391 -0.2441  1.4173
  110SER      C 1492   1.021   5.531   3.148 -0.3161  0.3052 -0.7444
  110SER      O 1493   1.076   5.449   3.075 -0.1392  0.1481 -0.4370
  111GLY      N 1494   0.978   5.496   3.270  0.7379 -0.1516 -0.4895
  111GLY      H 1495   0.945   5.568   3.333 -0.3760 -0.5531 -0.5893
  111GLY     CA 1496   0.978   5.362   3.324  0.2451 -0.0803 -0.3104
  111GLY    HA1 1497   0.906   5.353   3.406 -0.6872 -1.8469 -1.2567
  111GLY    HA2 1498   0.947   5.292   3.246 -2.4313 -0.7735  1.2067
  111GLY      C 1499   1.113   5.313   3.375  0.1841 -0.0764 -0.1423
  111GLY      O 1500   1.134   5.194   3.393 -0.2767 -0.1353  0.0355
  112SER      N 1501   1.215   5.397   3.396  0.0074  0.1853 -0.3132
  112SER      H 1502   1.199   5.496   3.391  0.8383  0.3256 -0.2345
  112SER     CA 1503   1.342   5.343   3.441 -0.1050 -0.2595 -0.5115
  112SER     HA 1504   1.365   5.254   3.383 -1.9202 -2.6846  2.2246
  112SER     CB 1505   1.449   5.447   3.412  0.2274 -0.3840  0.2297
  112SER    HB1 1506   1.434   5.537   3.471 -1.3571  1.1920 -2.3355
  112SER    HB2 1507   1.549   5.410   3.435  0.7013  0.2820 -0.6524
  112SER     OG 1508   1.438   5.489   3.277 -0.5420 -0.3366  0.3024
  112SER     HG 1509   1.480   5.575   3.273  2.7511 -1.7684  0.2542
  112SER      C 1510   1.344   5.292   3.585  0.3954  0.3790 -0.2849
  112SER      O 1511   1.258   5.319   3.669  0.3825  0.3550 -0.2907
  113TYR      N 1512   1.441   5.208   3.618 -0.0210  0.0081  0.0067
  113TYR      H 1513   1.504   5.179   3.545 -1.3788 -0.5096 -0.9982
  113TYR     CA 1514   1.474   5.161   3.752 -0.1230  0.3557  0.1531
  113TYR     HA 1515   1.423   5.231   3.819  1.5719  3.2053 -1.3322
  113TYR     CB 1516   1.429   5.018   3.782  0.1615  0.1991 -0.1620
  113TYR    HB1 1517   1.481   4.948   3.717 -1.9744 -1.9293  0.3335
  113TYR    HB2 1518   1.451   4.991   3.885 -0.8006 -0.1751 -0.0526
  113TYR     CG 1519   1.283   4.985   3.773  0.2690 -0.4218  0.3476
  113TYR    CD1 1520   1.220   4.933   3.659  0.3938  0.6112 -0.1953
  113TYR    HD1 1521   1.279   4.916   3.570 -0.6345 -0.4224 -0.6952
  113TYR    CE1 1522   1.087   4.893   3.648  0.3437  0.6071  0.4083
  113TYR    HE1 1523   1.042   4.849   3.560 -1.6114 -0.4475  1.8521
  113TYR     CZ 1524   1.002   4.908   3.759 -0.4641 -0.0573 -0.1088
  113TYR     OH 1525   0.870   4.873   3.756 -0.5724  0.2822  0.4764
  113TYR     HH 1526   0.846   4.839   3.670 -1.1524  0.0425  0.7221
  113TYR    CE2 1527   1.060   4.953   3.880 -0.4654 -0.3120 -0.0119
  113TYR    HE2 1528   0.992   4.957   3.964  0.4937  2.4227  0.7355
  113TYR    CD2 1529   1.196   4.984   3.883 -0.3812 -0.6640 -0.1580
  113TYR    HD2 1530   1.242   5.010   3.978 -2.8872 -1.3317  1.3365
  113TYR      C 1531   1.622   5.186   3.775  0.0119 -0.2739 -0.0286
  113TYR      O 1532   1.703   5.170   3.684  0.1119 -0.0623  0.0236
  114GLY      N 1533   1.663   5.208   3.901  0.0086 -0.0549 -0.0660
  114GLY      H 1534   1.599   5.203   3.979  3.3237  2.2917  3.0790
  114GLY     CA 1535   1.801   5.230   3.936 -0.0031  0.0094 -0.0616
  114GLY    HA1 1536   1.820   5.335   3.910  0.9845 -0.3244 -0.7583
  114GLY    HA2 1537   1.871   5.164   3.885 -1.4804 -2.7881  1.3256
  114GLY      C 1538   1.832   5.223   4.085 -0.3090 -0.1347 -0.0040
  114GLY      O 1539   1.767   5.149   4.159 -0.0240 -0.0366  0.3483
  115SER      N 1540   1.930   5.306   4.122 -0.5656  0.0781  0.2067
  115SER      H 1541   1.976   5.367   4.055 -0.4789  1.1763  1.2457
  115SER     CA 1542   1.974   5.321   4.259  0.0399 -0.1348  0.0409
  115SER     HA 1543   1.895   5.282   4.323 -0.8485 -2.6161 -2.3950
  115SER     CB 1544   2.107   5.250   4.282  0.3386  0.3612 -0.1344
  115SER    HB1 1545   2.131   5.271   4.386  2.1283  0.5288 -0.5475
  115SER    HB2 1546   2.179   5.285   4.209  0.1213  0.8782 -0.1022
  115SER     OG 1547   2.084   5.112   4.266 -0.3264  0.4553 -0.0167
  115SER     HG 1548   2.037   5.106   4.183 -3.9598 -1.2347  1.9242
  115SER      C 1549   1.995   5.464   4.307  0.0165 -0.3130  0.5872
  115SER      O 1550   2.063   5.542   4.240 -0.2937 -0.7069 -0.2042
  116SER      N 1551   1.930   5.497   4.419 -0.2117  0.2081  0.3070
  116SER      H 1552   1.880   5.429   4.475  1.2627  0.9832  2.7045
  116SER     CA 1553   1.955   5.619   4.492  0.0684  0.5081 -0.2840
  116SER     HA 1554   2.051   5.659   4.458 -0.1233 -0.2084 -1.7252
  116SER     CB 1555   1.845   5.720   4.460 -0.2768  0.1130 -0.3474
  116SER    HB1 1556   1.852   5.792   4.541 -1.9079 -0.0536 -0.0211
  116SER    HB2 1557   1.862   5.761   4.361  1.3263  1.6179  0.4878
  116SER     OG 1558   1.726   5.646   4.475  0.1541 -0.5081  0.1047
  116SER     HG 1559   1.653   5.692   4.432 -1.2197 -1.8022  0.9570
  116SER      C 1560   1.954   5.597   4.643  0.4900 -0.1177 -0.3694
  116SER      O 1561   1.888   5.505   4.691 -0.1861  0.5492 -0.0073
  117SER      N 1562   2.022   5.684   4.717 -0.6504  0.3692  0.1332
  117SER      H 1563   2.066   5.766   4.677 -1.8385  2.5293  2.9442
  117SER     CA 1564   2.028   5.673   4.861 -0.2191  0.2401  0.1068
  117SER     HA 1565   2.016   5.569   4.893 -0.6021 -0.2209 -1.4419
  117SER     CB 1566   2.161   5.715   4.923 -0.3411  0.0710  0.4847
  117SER    HB1 1567   2.145   5.702   5.030  1.8538 -1.7062  0.6612
  117SER    HB2 1568   2.236   5.651   4.876 -1.3502 -0.6949 -0.1274
  117SER     OG 1569   2.195   5.851   4.908 -0.2487 -0.0338 -0.3072
  117SER     HG 1570   2.231   5.877   4.993  0.7285 -1.0372 -0.3955
  117SER      C 1571   1.913   5.747   4.927 -0.0155  0.2639  0.4361
  117SER      O 1572   1.881   5.701   5.037 -1.0355  0.3286  0.1742
  118GLN      N 1573   1.852   5.851   4.870  0.0725  0.2081  0.2389
  118GLN      H 1574   1.889   5.883   4.782  0.2522  0.1064  0.2766
  118GLN     CA 1575   1.744   5.925   4.933 -0.0894 -0.1221  0.3540
  118GLN     HA 1576   1.703   5.873   5.019 -1.2772 -1.4639 -0.9569
  118GLN     CB 1577   1.795   6.056   4.992 -0.4780 -0.0431  0.5189
  118GLN    HB1 1578   1.722   6.086   5.066 -1.2352 -0.6221  0.0243
  118GLN    HB2 1579   1.796   6.129   4.911  1.2841 -1.6600 -1.0521
  118GLN     CG 1580   1.934   6.048   5.054 -0.1488  0.2186 -0.1734
  118GLN    HG1 1581   2.011   6.026   4.979  0.8047  0.4129  0.7169
  118GLN    HG2 1582   1.942   5.971   5.130  0.6725 -2.1023 -2.4612
  118GLN     CD 1583   1.984   6.181   5.109 -0.2868  0.1311  0.1638
  118GLN    OE1 1584   1.910   6.279   5.116 -0.1349  0.2265  0.4285
  118GLN    NE2 1585   2.109   6.188   5.155 -0.3854  0.0798  0.4436
  118GLN   HE21 1586   2.156   6.275   5.177  1.6756 -1.0446  0.7306
  118GLN   HE22 1587   2.171   6.109   5.146  1.2397  1.5061 -2.0963
  118GLN      C 1588   1.637   5.954   4.829  0.1943 -0.0624  0.0756
  118GLN      O 1589   1.659   5.937   4.710  0.2708  0.6294 -0.0172
  119SER      N 1590   1.526   6.016   4.872  0.1539  0.2981 -0.5375
  119SER      H 1591   1.525   6.044   4.969 -1.7417 -1.5307  0.0357
  119SER     CA 1592   1.405   6.030   4.794 -0.6731  0.4163  0.7436
  119SER     HA 1593   1.407   5.959   4.712 -2.2299  1.2905 -0.0896
  119SER     CB 1594   1.295   5.977   4.886 -0.5643  0.3544  0.8386
  119SER    HB1 1595   1.195   6.002   4.850  0.0774  1.8780  0.0295
  119SER    HB2 1596   1.305   6.020   4.986  1.3045 -0.1912  0.9146
  119SER     OG 1597   1.296   5.836   4.884 -0.0344  0.3581 -0.5121
  119SER     HG 1598   1.207   5.801   4.893  0.8400 -2.1875 -0.9388
  119SER      C 1599   1.388   6.165   4.726 -0.1448  0.1296  0.0364
  119SER      O 1600   1.467   6.257   4.747 -0.2876  0.2423  0.0812
  120SER      N 1601   1.293   6.173   4.633  0.1704 -0.1219 -0.3145
  120SER      H 1602   1.231   6.093   4.629  1.5815 -1.5328  2.7288
  120SER     CA 1603   1.263   6.291   4.555 -0.3638 -0.2872 -0.3617
  120SER     HA 1604   1.298   6.382   4.603  1.2653  0.3348 -2.5785
  120SER     CB 1605   1.338   6.281   4.422  0.2035  0.1411 -0.0749
  120SER    HB1 1606   1.310   6.376   4.376 -0.1396  0.5374  0.9260
  120SER    HB2 1607   1.313   6.191   4.366  0.2584 -0.9884  1.6188
  120SER     OG 1608   1.477   6.282   4.445  0.1842 -0.2635  0.0782
  120SER     HG 1609   1.520   6.339   4.380  0.2205  0.3290  0.6051
  120SER      C 1610   1.116   6.305   4.515 -0.4434  0.4563  0.1730
  120SER      O 1611   1.028   6.231   4.558  0.2493 -0.4053  0.1293
  121SER      N 1612   1.078   6.399   4.428  0.1046  0.0487 -0.5163
  121SER      H 1613   1.160   6.452   4.399  1.2503 -0.5981  1.3851
  121SER     CA 1614   0.946   6.415   4.371 -0.5825 -0.3822  0.9177
  121SER     HA 1615   0.875   6.410   4.453 -1.5322 -1.3363  0.0695
  121SER     CB 1616   0.949   6.552   4.304  0.1250 -0.6627  0.3599
  121SER    HB1 1617   0.947   6.627   4.383 -0.5345 -0.9390  0.6169
  121SER    HB2 1618   0.860   6.570   4.244 -0.1122 -1.5883  0.4187
  121SER     OG 1619   1.063   6.577   4.225 -0.0933 -0.1312  0.2081
  121SER     HG 1620   1.033   6.631   4.151  0.1808  1.0381  0.9198
  121SER      C 1621   0.900   6.308   4.272 -0.0728  0.3619 -0.1467
  121SER      O 1622   0.988   6.240   4.220 -0.3633  0.2508 -0.4950
  122TYR      N 1623   0.773   6.301   4.231  0.0617  0.0426 -0.5085
  122TYR      H 1624   0.718   6.376   4.271  1.5077  1.1883 -0.5888
  122TYR     CA 1625   0.706   6.200   4.152 -0.0756  0.0523 -0.4055
  122TYR     HA 1626   0.778   6.131   4.108 -0.9635 -0.3200 -1.3038
  122TYR     CB 1627   0.611   6.113   4.233  0.3126  0.0951  0.0993
  122TYR    HB1 1628   0.560   6.051   4.159  1.0202  1.6283 -1.7698
  122TYR    HB2 1629   0.529   6.175   4.269  1.8299  1.1390  1.9096
  122TYR     CG 1630   0.679   6.041   4.347  0.3800  0.0903  0.0559
  122TYR    CD1 1631   0.664   6.089   4.478 -0.6059  0.5575 -0.2151
  122TYR    HD1 1632   0.602   6.175   4.495  1.3895  2.1600 -0.6509
  122TYR    CE1 1633   0.736   6.031   4.583 -0.0208  0.0817 -0.8652
  122TYR    HE1 1634   0.715   6.063   4.685 -0.2360  0.4855 -1.0348
  122TYR     CZ 1635   0.831   5.932   4.554  0.3505  0.0876  0.2640
  122TYR     OH 1636   0.887   5.851   4.649 -0.4713 -0.4317  0.3105
  122TYR     HH 1637   0.850   5.876   4.734 -1.1385 -0.1660 -0.0433
  122TYR    CE2 1638   0.840   5.883   4.422  0.1584  0.1552  0.2253
  122TYR    HE2 1639   0.896   5.793   4.400 -0.4147 -1.0373  3.2152
  122TYR    CD2 1640   0.762   5.933   4.317  0.3428  0.0647  0.0439
  122TYR    HD2 1641   0.773   5.902   4.214 -0.8883  0.8204 -0.3400
  122TYR      C 1642   0.628   6.258   4.034  0.0314  0.0778 -0.4644
  122TYR      O 1643   0.558   6.358   4.047 -0.4741 -0.3640  0.3279
  123GLY      N 1644   0.640   6.198   3.915  0.4368 -0.2660 -0.2522
  123GLY      H 1645   0.691   6.111   3.905  0.1498 -0.6330  1.1755
  123GLY     CA 1646   0.554   6.235   3.805  0.0293 -0.0884  0.1217
  123GLY    HA1 1647   0.593   6.182   3.717  0.2279 -1.7540  1.1696
  123GLY    HA2 1648   0.555   6.344   3.796 -3.3039  0.2124  1.9410
  123GLY      C 1649   0.409   6.191   3.808  0.1427 -0.4852 -0.0464
  123GLY      O 1650   0.359   6.135   3.906 -0.5280  0.1714  0.0021
  124GLN      N 1651   0.342   6.206   3.694 -0.0747 -0.1585  0.1193
  124GLN      H 1652   0.370   6.269   3.620 -1.8958 -0.2468 -0.7015
  124GLN     CA 1653   0.210   6.151   3.671 -0.1209  0.0944 -0.2362
  124GLN     HA 1654   0.179   6.092   3.758 -1.0708 -0.1471 -0.7193
  124GLN     CB 1655   0.116   6.270   3.650  0.1237  0.2215 -0.6183
  124GLN    HB1 1656   0.156   6.343   3.580 -0.6486  0.4282 -0.8495
  124GLN    HB2 1657   0.017   6.241   3.615 -0.2517 -0.0426  0.6126
  124GLN     CG 1658   0.088   6.343   3.781  0.3800  0.1109 -0.5006
  124GLN    HG1 1659   0.051   6.276   3.858 -1.1706 -0.7848 -1.9575
  124GLN    HG2 1660   0.181   6.380   3.825 -0.5033  0.6185  1.0064
  124GLN     CD 1661  -0.001   6.466   3.765  0.2034  0.0248 -0.1675
  124GLN    OE1 1662  -0.066   6.484   3.663  0.1123 -0.4234 -0.1925
  124GLN    NE2 1663   0.000   6.556   3.863 -0.2487 -0.0971 -0.0439
  124GLN   HE21 1664  -0.051   6.643   3.859 -0.7779 -0.4419 -1.3595
  124GLN   HE22 1665   0.054   6.530   3.945 -1.3572  0.9046  1.0415
  124GLN      C 1666   0.204   6.072   3.541 -0.8132  0.5529 -0.4918
  124GLN      O 1667   0.301   6.085   3.466 -0.2773  0.3440  0.1516
  125PRO      N 1668   0.104   5.986   3.519 -0.4137 -0.0807  0.1106
  125PRO     CD 1669  -0.013   5.969   3.603 -0.3016  0.3671  0.3612
  125PRO    HD1 1670   0.020   5.975   3.707  1.4563 -1.4794 -0.0254
  125PRO    HD2 1671  -0.088   6.039   3.566 -1.7324 -1.8824 -1.2393
  125PRO     CG 1672  -0.057   5.826   3.576 -0.0040  0.3715 -0.1708
  125PRO    HG1 1673  -0.022   5.756   3.652 -2.7718  0.6170  1.4626
  125PRO    HG2 1674  -0.166   5.820   3.579  0.0422 -0.0560  1.2315
  125PRO     CB 1675  -0.001   5.787   3.439  0.3718 -0.5165  0.2259
  125PRO    HB1 1676   0.035   5.685   3.425 -0.7260 -0.5709 -3.0484
  125PRO    HB2 1677  -0.085   5.786   3.370  0.4893  2.5807 -0.0969
  125PRO     CA 1678   0.109   5.889   3.411  0.0472 -0.1702  0.2072
  125PRO     HA 1679   0.210   5.850   3.421 -0.0731 -0.3345  0.8118
  125PRO      C 1680   0.082   5.963   3.281 -0.0386 -0.0016  0.3198
  125PRO      O 1681   0.017   6.067   3.285 -0.6772 -0.3579 -0.4454
  126GLN      N 1682   0.112   5.915   3.160 -0.0466  0.3608  0.1719
  126GLN      H 1683   0.085   5.973   3.082 -2.3805 -0.8798 -0.0519
  126GLN     CA 1684   0.158   5.779   3.137  0.4855  0.7582 -1.2257
  126GLN     HA 1685   0.132   5.721   3.226  1.8507  3.0169  0.7757
  126GLN     CB 1686   0.071   5.714   3.030 -0.5296  0.1057 -0.0332
  126GLN    HB1 1687   0.077   5.772   2.939 -1.4426 -0.8014 -0.6966
  126GLN    HB2 1688   0.123   5.623   3.001  2.7475  1.6531  0.5289
  126GLN     CG 1689  -0.072   5.695   3.080 -0.5000 -0.1394 -0.0403
  126GLN    HG1 1690  -0.117   5.789   3.110  1.1784  0.7257 -0.1046
  126GLN    HG2 1691  -0.060   5.630   3.167 -2.2805  1.6757  1.6366
  126GLN     CD 1692  -0.165   5.629   2.980 -0.4206 -0.9695  0.4239
  126GLN    OE1 1693  -0.141   5.594   2.864  0.2722 -0.2971  0.3626
  126GLN    NE2 1694  -0.287   5.603   3.027 -0.4664 -0.2401  0.7194
  126GLN   HE21 1695  -0.310   5.644   3.116 -0.3887  2.3734 -0.3982
  126GLN   HE22 1696  -0.353   5.553   2.969  1.2516 -0.1698 -1.4354
  126GLN      C 1697   0.309   5.770   3.126  0.6118  0.0949  0.6572
  126GLN      O 1698   0.374   5.867   3.086 -0.0017  0.4513  0.5055
  127SER      N 1699   0.368   5.656   3.163 -0.0111 -0.6864 -0.7132
  127SER      H 1700   0.300   5.597   3.209 -0.8450  0.6988 -0.0971
  127SER     CA 1701   0.507   5.620   3.149  0.1840 -0.3098  0.2244
  127SER     HA 1702   0.555   5.688   3.079  2.9682 -2.4854 -0.1548
  127SER     CB 1703   0.575   5.644   3.284  0.6392  0.4776 -0.1364
  127SER    HB1 1704   0.525   5.583   3.359 -1.9231  3.1562  0.5149
  127SER    HB2 1705   0.538   5.739   3.322 -1.2062 -0.3651  0.3079
  127SER     OG 1706   0.715   5.630   3.292  0.6114  0.2737  0.0009
  127SER     HG 1707   0.743   5.620   3.383  0.1096  0.4569  0.1787
  127SER      C 1708   0.525   5.477   3.100 -0.3676 -0.2437 -0.1695
  127SER      O 1709   0.433   5.420   3.041 -0.4286  0.4758 -0.7762
  128GLY      N 1710   0.646   5.422   3.106 -0.2321  0.1056  0.3606
  128GLY      H 1711   0.716   5.478   3.153  1.8848  1.2779 -3.7098
  128GLY     CA 1712   0.682   5.297   3.043 -0.0427  0.0977  0.4833
  128GLY    HA1 1713   0.789   5.300   3.022  0.4608  1.1398  2.8238
  128GLY    HA2 1714   0.630   5.282   2.948  0.0045  0.6330  0.3720
  128GLY      C 1715   0.652   5.185   3.142 -0.2491  0.0976  0.4198
  128GLY      O 1716   0.712   5.189   3.248  0.5306 -0.4753  0.0115
  129SER      N 1717   0.580   5.077   3.109  0.0322  0.1320 -0.3416
  129SER      H 1718   0.522   5.097   3.029 -0.7786  0.6475  0.3586
  129SER     CA 1719   0.536   4.976   3.204  0.4111  0.4774  0.2053
  129SER     HA 1720   0.545   5.018   3.305 -1.5166  0.3882  0.4597
  129SER     CB 1721   0.392   4.933   3.179  0.4736  0.3049  0.1455
  129SER    HB1 1722   0.391   4.879   3.084  1.4783 -0.7862  0.7182
  129SER    HB2 1723   0.348   4.871   3.257 -1.0388  0.7427 -0.3271
  129SER     OG 1724   0.315   5.050   3.165 -0.1877 -0.1712 -0.2572
  129SER     HG 1725   0.322   5.081   3.256 -0.7614 -1.1721  0.1547
  129SER      C 1726   0.622   4.852   3.188 -0.1219  0.0855  0.3647
  129SER      O 1727   0.601   4.773   3.097 -0.2323  0.0945  0.3825
  130TYR      N 1728   0.722   4.833   3.274 -0.0669 -0.4467  0.1873
  130TYR      H 1729   0.731   4.902   3.347  1.3461 -1.6419  1.2107
  130TYR     CA 1730   0.816   4.722   3.282 -0.1925 -0.5487  0.2512
  130TYR     HA 1731   0.785   4.638   3.220  1.3172 -0.8131 -0.1855
  130TYR     CB 1732   0.948   4.783   3.237 -0.3608 -0.2812  0.1125
  130TYR    HB1 1733   1.013   4.699   3.214  1.4691  1.4723 -1.5097
  130TYR    HB2 1734   1.003   4.828   3.320 -2.0583  1.6388  0.2919
  130TYR     CG 1735   0.954   4.872   3.115  0.2024  0.0917  0.4073
  130TYR    CD1 1736   0.979   5.009   3.128 -0.5558  0.2517  0.1889
  130TYR    HD1 1737   0.984   5.047   3.229 -0.7897  1.1173 -0.1130
  130TYR    CE1 1738   0.980   5.088   3.012  0.5103 -0.0962 -0.0469
  130TYR    HE1 1739   0.994   5.195   3.013  3.7540 -0.4255 -0.2286
  130TYR     CZ 1740   0.946   5.037   2.885 -0.8264  0.0431  0.2406
  130TYR     OH 1741   0.948   5.120   2.777 -0.1775 -0.0770  0.1592
  130TYR     HH 1742   0.945   5.071   2.694  1.0650  0.3020 -0.1339
  130TYR    CE2 1743   0.933   4.897   2.877 -0.4253 -0.0125  0.5257
  130TYR    HE2 1744   0.919   4.852   2.779  0.8058 -0.1912  0.4196
  130TYR    CD2 1745   0.946   4.813   2.989 -0.5351 -0.0465  0.5138
  130TYR    HD2 1746   0.928   4.707   2.983  0.6109 -0.1952 -1.0919
  130TYR      C 1747   0.838   4.675   3.425 -0.1629 -0.3421  0.3149
  130TYR      O 1748   0.816   4.740   3.526 -0.0621  0.8482 -0.4070
  131SER      N 1749   0.915   4.566   3.435  0.8789  0.3329 -0.0844
  131SER      H 1750   0.937   4.521   3.347 -2.0982 -3.5861  0.8664
  131SER     CA 1751   0.959   4.493   3.552 -0.0401 -0.2838 -0.1132
  131SER     HA 1752   0.894   4.505   3.638 -1.2633 -2.1229 -0.7195
  131SER     CB 1753   0.954   4.343   3.521  0.4646 -0.2798 -0.2281
  131SER    HB1 1754   1.006   4.317   3.429 -0.3509  0.6817 -0.9935
  131SER    HB2 1755   1.001   4.287   3.602 -0.6857 -1.8822 -0.6116
  131SER     OG 1756   0.817   4.311   3.514  0.3072  0.3930 -0.3232
  131SER     HG 1757   0.808   4.219   3.489  0.7828  0.7807 -1.9747
  131SER      C 1758   1.099   4.534   3.593 -0.1320  0.0333 -0.1143
  131SER      O 1759   1.182   4.552   3.504 -0.4234 -0.8374 -0.5739
  132GLN      N 1760   1.129   4.548   3.722 -0.1786  0.5074 -0.1541
  132GLN      H 1761   1.064   4.509   3.788 -0.5744 -1.9125 -1.8543
  132GLN     CA 1762   1.251   4.597   3.783  0.0962 -0.1681 -0.1574
  132GLN     HA 1763   1.278   4.694   3.740  0.6933 -0.7210 -1.0759
  132GLN     CB 1764   1.229   4.622   3.932 -0.0352  0.4142 -0.2733
  132GLN    HB1 1765   1.211   4.528   3.982 -0.6245 -1.4983 -3.7532
  132GLN    HB2 1766   1.147   4.694   3.933  0.4037  1.0030 -1.9109
  132GLN     CG 1767   1.351   4.691   3.993 -0.0034 -0.5369  0.7550
  132GLN    HG1 1768   1.440   4.631   3.976  0.1253 -0.2125  0.2815
  132GLN    HG2 1769   1.360   4.790   3.949  0.2820 -0.2635  1.4026
  132GLN     CD 1770   1.336   4.709   4.144 -0.1094  0.6531  0.6141
  132GLN    OE1 1771   1.234   4.756   4.194 -0.3712  0.3860  0.3392
  132GLN    NE2 1772   1.448   4.680   4.211  0.0254  0.0623  0.1448
  132GLN   HE21 1773   1.453   4.701   4.310 -1.3556  0.4710  0.1501
  132GLN   HE22 1774   1.525   4.644   4.157 -0.9180 -0.4125 -0.9107
  132GLN      C 1775   1.374   4.516   3.744  0.0641 -0.3352  0.0877
  132GLN      O 1776   1.477   4.568   3.702 -0.2826  0.2865 -0.0094
  133GLN      N 1777   1.351   4.385   3.729 -0.2908 -0.2416 -0.2114
  133GLN      H 1778   1.262   4.360   3.769 -0.2179  0.6376  0.5259
  133GLN     CA 1779   1.447   4.286   3.683  0.3689  0.1192  0.3611
  133GLN     HA 1780   1.507   4.342   3.612 -0.7558 -0.1286 -0.8205
  133GLN     CB 1781   1.530   4.234   3.800  0.5685  0.0900  0.2059
  133GLN    HB1 1782   1.580   4.321   3.844  1.5449  0.1504 -0.9783
  133GLN    HB2 1783   1.605   4.167   3.759  0.0526  0.7400 -1.8958
  133GLN     CG 1784   1.453   4.171   3.916 -0.3214 -0.0070 -0.4330
  133GLN    HG1 1785   1.418   4.241   3.991  1.1742 -0.8946  1.1572
  133GLN    HG2 1786   1.371   4.111   3.875  0.1243 -0.0360 -1.3096
  133GLN     CD 1787   1.529   4.078   4.009 -0.0756  0.8487  0.2329
  133GLN    OE1 1788   1.651   4.069   4.023 -0.1266 -0.0580  0.1832
  133GLN    NE2 1789   1.457   3.999   4.088  0.5218 -0.0069 -0.0609
  133GLN   HE21 1790   1.506   3.938   4.152 -0.3176 -0.8352 -0.1745
  133GLN   HE22 1791   1.359   3.989   4.063  0.5110  0.3223 -0.1489
  133GLN      C 1792   1.384   4.165   3.615  0.2524  0.3987 -0.0336
  133GLN      O 1793   1.263   4.152   3.627  0.2577  0.0442 -0.3499
  134PRO      N 1794   1.462   4.070   3.562 -0.1802  0.0035  0.0301
  134PRO     CD 1795   1.600   4.084   3.519 -0.4267  0.1307 -0.7171
  134PRO    HD1 1796   1.629   4.183   3.485 -1.2266  0.3558 -0.7704
  134PRO    HD2 1797   1.669   4.043   3.592 -1.2862 -2.7446 -1.3637
  134PRO     CG 1798   1.611   4.012   3.384  0.2853  0.1988 -0.6985
  134PRO    HG1 1799   1.713   3.978   3.367  0.5801  0.7284 -0.0519
  134PRO    HG2 1800   1.564   4.062   3.300 -0.4687 -1.2701 -1.1773
  134PRO     CB 1801   1.523   3.896   3.430  0.3682  0.5879  0.4881
  134PRO    HB1 1802   1.498   3.830   3.347  0.8923  0.5176  0.3808
  134PRO    HB2 1803   1.581   3.839   3.504  2.8606  1.6197 -0.5610
  134PRO     CA 1804   1.401   3.956   3.498 -0.2631  0.2515 -0.3343
  134PRO     HA 1805   1.335   3.984   3.416 -0.3442 -1.4137 -0.8759
  134PRO      C 1806   1.330   3.852   3.585  0.3570 -0.1694 -0.3272
  134PRO      O 1807   1.371   3.831   3.699 -0.7205  0.1634  0.1322
  135SER      N 1808   1.255   3.768   3.513  0.1895 -0.2366 -0.0745
  135SER      H 1809   1.246   3.791   3.415  2.5950  1.4282 -0.0115
  135SER     CA 1810   1.223   3.636   3.561 -0.1411 -0.2527 -0.3373
  135SER     HA 1811   1.203   3.642   3.668 -0.4637  0.7285 -0.4503
  135SER     CB 1812   1.096   3.587   3.491 -0.0577  0.0166 -0.6788
  135SER    HB1 1813   1.099   3.574   3.383 -0.1132  0.6471 -0.7618
  135SER    HB2 1814   1.077   3.487   3.530  0.0563 -0.1456 -1.0380
  135SER     OG 1815   0.992   3.671   3.535  0.5832  0.4179  0.1024
  135SER     HG 1816   1.030   3.759   3.528  2.2279 -0.1645  1.1117
  135SER      C 1817   1.335   3.536   3.535 -0.4123 -0.4418 -0.7797
  135SER      O 1818   1.418   3.551   3.446  0.1189  0.1964 -0.1821
  136TYR      N 1819   1.336   3.424   3.608  0.0838 -0.1560 -0.3494
  136TYR      H 1820   1.257   3.414   3.670  0.0689  1.0709 -0.1468
  136TYR     CA 1821   1.437   3.320   3.606  0.3374  0.0723  0.1930
  136TYR     HA 1822   1.496   3.330   3.514  1.2100 -1.3166  0.5781
  136TYR     CB 1823   1.532   3.342   3.723 -0.0830  0.1135  0.5282
  136TYR    HB1 1824   1.616   3.272   3.717 -1.0818 -1.1101  0.4977
  136TYR    HB2 1825   1.488   3.320   3.820 -3.2922 -1.4788 -1.1322
  136TYR     CG 1826   1.587   3.482   3.738 -0.2764  0.2488  0.0117
  136TYR    CD1 1827   1.546   3.555   3.851  0.0539 -0.1111  0.3678
  136TYR    HD1 1828   1.476   3.516   3.924  1.9702 -2.0629  1.2959
  136TYR    CE1 1829   1.592   3.687   3.860 -0.4187  0.1215 -0.4793
  136TYR    HE1 1830   1.544   3.756   3.927 -2.1031 -1.0444 -0.4191
  136TYR     CZ 1831   1.689   3.739   3.772 -0.0600 -0.1177 -0.2309
  136TYR     OH 1832   1.730   3.867   3.792 -0.3753 -0.0095 -0.2613
  136TYR     HH 1833   1.806   3.878   3.734 -2.6316  2.1452 -3.1179
  136TYR    CE2 1834   1.737   3.659   3.666  0.0740  0.0852 -0.3240
  136TYR    HE2 1835   1.812   3.698   3.599  1.5790 -1.2632  0.5039
  136TYR    CD2 1836   1.680   3.533   3.647 -0.0401  0.0613  0.1473
  136TYR    HD2 1837   1.701   3.476   3.557  1.3321  0.8286 -0.0557
  136TYR      C 1838   1.383   3.178   3.597 -0.4928  0.4041 -0.1898
  136TYR      O 1839   1.264   3.147   3.605 -0.4373  0.2229 -0.0565
  137GLY      N 1840   1.468   3.076   3.580 -0.6083  0.2066  0.4016
  137GLY      H 1841   1.565   3.105   3.577 -0.8309  0.9521 -0.0661
  137GLY     CA 1842   1.428   2.939   3.561 -0.6507  0.2522  0.1606
  137GLY    HA1 1843   1.369   2.901   3.645 -1.8323 -1.3544 -1.3124
  137GLY    HA2 1844   1.526   2.894   3.545 -0.3707  1.2980 -1.2725
  137GLY      C 1845   1.354   2.918   3.429  0.3325  0.2014 -0.3918
  137GLY      O 1846   1.300   3.010   3.368 -0.1059  0.2300  0.0300
  138GLY      N 1847   1.340   2.789   3.396 -0.3971  0.1704  0.0148
  138GLY      H 1848   1.361   2.721   3.467  0.8532 -0.1661 -0.6500
  138GLY     CA 1849   1.265   2.747   3.279  0.1217 -0.0713 -0.2336
  138GLY    HA1 1850   1.160   2.771   3.298 -0.1614 -0.6319 -1.0274
  138GLY    HA2 1851   1.256   2.639   3.264 -1.1775  0.0271 -0.2629
  138GLY      C 1852   1.306   2.807   3.146  0.0153 -0.0222 -0.2444
  138GLY      O 1853   1.403   2.881   3.132 -0.1131  0.2676  0.3634
  139GLN      N 1854   1.226   2.783   3.042 -0.2114 -0.3486  0.0046
  139GLN      H 1855   1.153   2.715   3.053 -1.3110  0.6570 -0.7440
  139GLN     CA 1856   1.252   2.839   2.911  0.0307 -0.4726  0.0008
  139GLN     HA 1857   1.287   2.942   2.915  0.1704 -0.4392 -1.5132
  139GLN     CB 1858   1.369   2.761   2.850  0.1700 -0.0407 -0.2888
  139GLN    HB1 1859   1.379   2.803   2.750 -0.0980 -0.6541 -0.5784
  139GLN    HB2 1860   1.457   2.760   2.915 -0.8948 -0.8714  1.2084
  139GLN     CG 1861   1.340   2.613   2.828  0.3510 -0.1106 -0.0652
  139GLN    HG1 1862   1.259   2.615   2.755  1.4750 -0.5229 -1.3812
  139GLN    HG2 1863   1.309   2.558   2.916 -1.1170 -3.0990 -2.2696
  139GLN     CD 1864   1.450   2.533   2.760  0.0082 -0.2290 -0.4846
  139GLN    OE1 1865   1.568   2.563   2.777 -0.1178  0.0742 -0.1363
  139GLN    NE2 1866   1.423   2.431   2.678 -0.2490 -0.5371 -0.0175
  139GLN   HE21 1867   1.502   2.384   2.636  0.8022  0.4371  0.7867
  139GLN   HE22 1868   1.328   2.398   2.667 -0.1674 -0.3308 -1.5158
  139GLN      C 1869   1.129   2.840   2.822 -0.1144 -0.2481  0.2049
  139GLN      O 1870   1.046   2.749   2.831 -0.1456 -0.2643 -0.2636
  140GLN      N 1871   1.124   2.940   2.735 -0.3439 -0.3751  0.0702
  140GLN      H 1872   1.205   3.001   2.728  0.6329 -1.3932  1.8503
  140GLN     CA 1873   1.033   2.943   2.622  0.3044 -0.2109 -0.4562
  140GLN     HA 1874   0.933   2.937   2.667  0.0385 -3.8223 -1.2831
  140GLN     CB 1875   1.032   3.077   2.548 -0.6157  0.0717  0.0390
  140GLN    HB1 1876   0.969   3.055   2.461  1.8313 -1.2002 -1.5397
  140GLN    HB2 1877   1.130   3.103   2.508 -0.4487 -0.6651 -0.0545
  140GLN     CG 1878   0.988   3.198   2.629 -0.3342  0.2614 -0.0880
  140GLN    HG1 1879   1.063   3.205   2.708 -0.5133  1.9254 -0.0332
  140GLN    HG2 1880   0.893   3.183   2.681 -0.0590 -1.4208 -0.0258
  140GLN     CD 1881   0.987   3.322   2.541  0.5873  0.2318 -0.1493
  140GLN    OE1 1882   0.961   3.332   2.422  0.1430 -0.7191 -0.1389
  140GLN    NE2 1883   1.002   3.440   2.602  0.8167  0.0109  0.2318
  140GLN   HE21 1884   1.004   3.445   2.702 -0.1747  0.5153  0.2465
  140GLN   HE22 1885   1.012   3.529   2.554  2.5152  0.4390  1.3010
  140GLN      C 1886   1.048   2.820   2.535  0.1562 -0.4553 -0.1394
  140GLN      O 1887   0.947   2.756   2.504 -0.1577  0.1729 -0.4289
  141GLN      N 1888   1.171   2.774   2.511  0.3026  0.0241 -0.3141
  141GLN      H 1889   1.248   2.828   2.549 -0.4236  0.9710 -0.1425
  141GLN     CA 1890   1.199   2.668   2.416 -0.2945 -0.0641 -0.3935
  141GLN     HA 1891   1.124   2.684   2.339 -1.2772 -0.7761  0.3905
  141GLN     CB 1892   1.334   2.689   2.349 -0.2915 -0.5232 -0.5295
  141GLN    HB1 1893   1.416   2.675   2.419 -0.5931  0.7907  0.1003
  141GLN    HB2 1894   1.346   2.623   2.262  1.2227  1.0548 -1.5779
  141GLN     CG 1895   1.349   2.825   2.282  0.2957  0.0327  0.7132
  141GLN    HG1 1896   1.360   2.905   2.355  0.4520  1.5012 -0.8573
  141GLN    HG2 1897   1.263   2.848   2.219 -0.5951 -0.4005  1.7319
  141GLN     CD 1898   1.469   2.836   2.190 -0.0998  0.3231  0.2261
  141GLN    OE1 1899   1.556   2.750   2.173 -0.3597  0.0791  0.1137
  141GLN    NE2 1900   1.487   2.951   2.124 -0.7127  0.6810  0.6713
  141GLN   HE21 1901   1.572   2.973   2.074 -0.0892 -0.1792  1.2990
  141GLN   HE22 1902   1.418   3.023   2.131  1.0235  2.4298  0.5985
  141GLN      C 1903   1.177   2.524   2.462  0.0800 -0.0137 -0.0468
  141GLN      O 1904   1.265   2.442   2.437  0.3501  0.2975 -0.1251
  142SER      N 1905   1.058   2.489   2.511 -0.1064  0.0628 -0.4339
  142SER      H 1906   1.005   2.574   2.522 -0.5328 -0.3521  1.0061
  142SER     CA 1907   0.996   2.360   2.534  0.4575 -0.1201  0.0962
  142SER     HA 1908   1.049   2.284   2.475 -0.0310 -0.5313  0.1756
  142SER     CB 1909   1.011   2.320   2.680  0.1672 -0.1973  0.1054
  142SER    HB1 1910   0.974   2.395   2.749  0.3372  1.4679 -1.5395
  142SER    HB2 1911   0.955   2.227   2.691 -1.8999  1.1412  1.5389
  142SER     OG 1912   1.150   2.317   2.707  0.0961  0.4334  0.5518
  142SER     HG 1913   1.168   2.231   2.745  0.9525 -0.2478 -1.2924
  142SER      C 1914   0.850   2.348   2.493  0.3183  0.3737  0.4543
  142SER      O 1915   0.776   2.446   2.505 -0.1689  0.0340  0.1996
  143TYR      N 1916   0.807   2.230   2.450  0.1016  0.4417  0.4806
  143TYR      H 1917   0.879   2.160   2.437  0.4735  1.0273 -0.8249
  143TYR     CA 1918   0.671   2.189   2.423  0.3987 -0.1336 -0.1709
  143TYR     HA 1919   0.625   2.249   2.345  0.0453  0.2078  0.2982
  143TYR     CB 1920   0.671   2.046   2.369 -0.0859 -0.1224 -0.2060
  143TYR    HB1 1921   0.753   2.041   2.297 -0.8418 -1.0564 -1.0316
  143TYR    HB2 1922   0.703   1.974   2.444 -1.7228 -0.0909  0.5611
  143TYR     CG 1923   0.545   2.002   2.298 -0.2747 -0.0681  0.0972
  143TYR    CD1 1924   0.496   2.070   2.186 -0.1583  0.0721  0.1314
  143TYR    HD1 1925   0.557   2.146   2.138 -1.1148  0.5357 -0.3619
  143TYR    CE1 1926   0.381   2.031   2.118 -0.2207  0.0499  0.2503
  143TYR    HE1 1927   0.342   2.074   2.027 -1.7290  2.6451  1.9955
  143TYR     CZ 1928   0.302   1.925   2.167  0.0001  0.0384  0.5779
  143TYR     OH 1929   0.194   1.885   2.094  0.4351 -0.5403  0.2413
  143TYR     HH 1930   0.132   1.830   2.141 -0.5654  0.1444 -0.2510
  143TYR    CE2 1931   0.348   1.860   2.284 -0.6764 -0.0356  0.8077
  143TYR    HE2 1932   0.290   1.781   2.329 -0.7856 -0.0125  0.7078
  143TYR    CD2 1933   0.472   1.891   2.342 -0.1094 -0.3052 -0.2254
  143TYR    HD2 1934   0.499   1.841   2.434 -0.1146 -0.5356 -0.3494
  143TYR      C 1935   0.577   2.200   2.542  0.4068  0.5366 -0.2255
  143TYR      O 1936   0.611   2.179   2.658  0.3726  0.3352 -0.2511
  144GLY      N 1937   0.451   2.213   2.498  0.2079 -0.5030  0.0144
  144GLY      H 1938   0.425   2.196   2.402  0.2755  1.7536 -0.4619
  144GLY     CA 1939   0.341   2.222   2.591  0.0394  0.3408 -0.2591
  144GLY    HA1 1940   0.252   2.253   2.536 -0.0228 -0.5350 -0.6613
  144GLY    HA2 1941   0.374   2.280   2.678  0.3655  1.1227 -0.8960
  144GLY      C 1942   0.312   2.083   2.647  0.6891  0.2676 -0.0977
  144GLY      O 1943   0.268   1.993   2.577  0.5236  0.1134  0.2046
  145GLN      N 1944   0.306   2.074   2.780  0.1995 -0.3868 -0.1585
  145GLN      H 1945   0.350   2.142   2.840  0.9164  0.2088 -1.3086
  145GLN     CA 1946   0.255   1.955   2.845  0.6774 -0.7247 -0.4021
  145GLN     HA 1947   0.311   1.870   2.804  1.0633  0.1542 -1.7860
  145GLN     CB 1948   0.284   1.963   2.994  0.2322 -0.3553 -0.3346
  145GLN    HB1 1949   0.255   2.061   3.032  0.6342  0.9792 -3.2218
  145GLN    HB2 1950   0.226   1.892   3.053  2.3114 -0.1039  2.2051
  145GLN     CG 1951   0.430   1.946   3.035  0.0864 -0.3531  0.1955
  145GLN    HG1 1952   0.458   1.854   2.984 -1.3054 -0.1827 -0.9345
  145GLN    HG2 1953   0.486   2.035   3.006  1.0943 -1.6816 -2.2531
  145GLN     CD 1954   0.456   1.932   3.184  0.1350  0.0655  0.2268
  145GLN    OE1 1955   0.371   1.937   3.272  0.1330  0.0085  0.2279
  145GLN    NE2 1956   0.584   1.923   3.223  0.1695 -0.0975  0.0710
  145GLN   HE21 1957   0.653   1.945   3.153 -0.3772 -0.4848 -0.6099
  145GLN   HE22 1958   0.603   1.905   3.320  1.3773  0.1697 -0.0952
  145GLN      C 1959   0.108   1.930   2.815  0.4049  0.5177 -0.1352
  145GLN      O 1960   0.072   1.814   2.800  1.0544  0.3214 -0.2094
  146GLN      N 1961   0.021   2.032   2.815  0.1304  0.2835  0.0650
  146GLN      H 1962   0.053   2.126   2.829 -0.5127  0.7628 -1.4701
  146GLN     CA 1963  -0.122   2.015   2.831  0.1682 -0.0640  0.0528
  146GLN     HA 1964  -0.145   1.940   2.907 -1.1395  0.4450  0.1869
  146GLN     CB 1965  -0.178   2.138   2.902 -0.0286  0.0232 -0.2520
  146GLN    HB1 1966  -0.152   2.231   2.853  1.3048  0.0115  0.3826
  146GLN    HB2 1967  -0.110   2.155   2.986  0.8335  0.4722 -1.0330
  146GLN     CG 1968  -0.326   2.150   2.940 -0.0835  0.1747 -0.5105
  146GLN    HG1 1969  -0.379   2.151   2.845  0.1917 -1.0383 -0.6961
  146GLN    HG2 1970  -0.343   2.240   2.998 -0.9887 -0.9606  1.0414
  146GLN     CD 1971  -0.375   2.035   3.027 -0.1993  0.3670 -0.3225
  146GLN    OE1 1972  -0.446   1.944   2.986  0.1311 -0.0223 -0.0376
  146GLN    NE2 1973  -0.348   2.030   3.158 -0.3758 -0.3761 -0.3101
  146GLN   HE21 1974  -0.391   1.954   3.208  2.6716 -1.8701  0.2240
  146GLN   HE22 1975  -0.293   2.101   3.204 -1.7372  0.1965  0.5075
  146GLN      C 1976  -0.189   2.001   2.695 -0.1256  0.1084  0.1787
  146GLN      O 1977  -0.164   2.078   2.603  0.0974 -0.1658  0.0093
  147GLN      N 1978  -0.274   1.897   2.690  0.7518 -0.6041 -0.1515
  147GLN      H 1979  -0.300   1.841   2.770 -0.6881 -0.9821 -0.8528
  147GLN     CA 1980  -0.332   1.852   2.566  0.1557 -0.1429 -0.0419
  147GLN     HA 1981  -0.249   1.858   2.496  0.1123  2.3885  0.0325
  147GLN     CB 1982  -0.377   1.710   2.597 -0.3829  0.0830  0.2273
  147GLN    HB1 1983  -0.454   1.721   2.674  0.4817  2.5786  0.8356
  147GLN    HB2 1984  -0.297   1.647   2.635 -0.5289 -0.5794 -0.5429
  147GLN     CG 1985  -0.438   1.646   2.472  0.8603 -0.2474 -0.2199
  147GLN    HG1 1986  -0.541   1.680   2.468  0.2555 -1.6697  1.9324
  147GLN    HG2 1987  -0.388   1.683   2.382 -0.8893  3.4653  0.1394
  147GLN     CD 1988  -0.451   1.495   2.466  0.5282 -0.2627  0.7704
  147GLN    OE1 1989  -0.381   1.429   2.390  0.0148  0.1726 -0.0985
  147GLN    NE2 1990  -0.557   1.439   2.526 -0.4300  0.1466 -0.4933
  147GLN   HE21 1991  -0.581   1.342   2.518  0.1989 -0.1252  0.6768
  147GLN   HE22 1992  -0.629   1.509   2.541  2.9117  3.9498 -0.1657
  147GLN      C 1993  -0.440   1.945   2.513 -0.1308 -0.0057  0.7730
  147GLN      O 1994  -0.519   1.906   2.427  0.1245 -0.0966  0.5801
  148SER      N 1995  -0.443   2.074   2.550 -0.2130  0.1971  0.0828
  148SER      H 1996  -0.367   2.118   2.600  0.9897 -1.0916 -0.5240
  148SER     CA 1997  -0.532   2.168   2.485 -0.2463 -0.0462 -0.2278
  148SER     HA 1998  -0.613   2.123   2.428 -1.9162  2.8412 -0.3029
  148SER     CB 1999  -0.601   2.260   2.585 -0.4941 -0.3714 -0.0947
  148SER    HB1 2000  -0.527   2.337   2.607 -1.4461  1.2930 -2.3480
  148SER    HB2 2001  -0.691   2.308   2.545  0.1479  1.7393  0.8198
  148SER     OG 2002  -0.636   2.202   2.708  0.1323 -0.0767  0.2261
  148SER     HG 2003  -0.690   2.124   2.696 -1.8949  1.1875  0.6723
  148SER      C 2004  -0.477   2.258   2.375  0.0532 -0.1161 -0.1365
  148SER      O 2005  -0.484   2.380   2.384 -0.0503 -0.1007 -0.4175
  149TYR      N 2006  -0.412   2.197   2.276  0.7153 -0.1094  0.2899
  149TYR      H 2007  -0.417   2.097   2.263 -1.7391 -0.4088  2.7031
  149TYR     CA 2008  -0.333   2.268   2.177  0.1061 -0.0078 -0.1326
  149TYR     HA 2009  -0.268   2.336   2.233  0.8484 -0.7729 -0.0389
  149TYR     CB 2010  -0.234   2.171   2.112  0.9743  0.7949 -0.0398
  149TYR    HB1 2011  -0.304   2.114   2.050 -1.5865  0.9222  2.5252
  149TYR    HB2 2012  -0.159   2.229   2.059  0.7233  1.5190  0.3755
  149TYR     CG 2013  -0.153   2.083   2.203  0.2937 -0.0850 -0.2639
  149TYR    CD1 2014  -0.185   1.948   2.218  0.3426 -0.0671  0.0181
  149TYR    HD1 2015  -0.269   1.902   2.168 -0.9025  2.2705 -0.1802
  149TYR    CE1 2016  -0.096   1.865   2.287  0.1479 -0.4191 -0.1499
  149TYR    HE1 2017  -0.106   1.757   2.287 -0.3656 -0.4180  1.8586
  149TYR     CZ 2018   0.016   1.925   2.349  0.2241  0.0969 -0.7798
  149TYR     OH 2019   0.082   1.840   2.432 -0.2715  0.0688 -0.4094
  149TYR     HH 2020   0.155   1.880   2.480 -0.0587  0.0211 -0.6897
  149TYR    CE2 2021   0.042   2.063   2.347 -0.1600  0.1893  0.1874
  149TYR    HE2 2022   0.125   2.106   2.401 -1.6132 -0.4426  3.1343
  149TYR    CD2 2023  -0.040   2.141   2.264 -0.3249  0.3448  0.4941
  149TYR    HD2 2024  -0.010   2.242   2.244 -0.5508  0.2016 -0.6601
  149TYR      C 2025  -0.416   2.336   2.070  0.3915 -0.4169 -0.6176
  149TYR      O 2026  -0.520   2.291   2.023  0.0800 -0.6345  0.2684
  150ASN      N 2027  -0.365   2.446   2.014  0.0425 -0.1326 -0.3799
  150ASN      H 2028  -0.282   2.474   2.064 -1.5229  0.7617  1.9131
  150ASN     CA 2029  -0.409   2.520   1.898  0.1133  0.3339 -0.1126
  150ASN     HA 2030  -0.509   2.484   1.874  0.0084  1.1456 -0.9820
  150ASN     CB 2031  -0.422   2.670   1.924 -0.3241  0.3125 -0.2014
  150ASN    HB1 2032  -0.462   2.725   1.839 -0.0543  0.0241 -0.5141
  150ASN    HB2 2033  -0.492   2.689   2.006 -0.4976  1.8119 -0.6687
  150ASN     CG 2034  -0.298   2.751   1.959  0.0206 -0.0734 -0.5196
  150ASN    OD1 2035  -0.184   2.709   1.941  0.1064 -0.0711  0.0028
  150ASN    ND2 2036  -0.301   2.879   1.997  0.3738 -0.2810  0.2182
  150ASN   HD21 2037  -0.393   2.918   2.009 -0.0492 -1.0164 -0.5560
  150ASN   HD22 2038  -0.218   2.927   2.029 -0.4556  0.9581  0.5693
  150ASN      C 2039  -0.323   2.502   1.773 -0.0314 -0.0218 -0.1614
  150ASN      O 2040  -0.284   2.594   1.701 -0.1828 -0.4390 -0.7844
  151PRO      N 2041  -0.287   2.378   1.739  0.3405 -0.0721  0.4047
  151PRO     CD 2042  -0.176   2.358   1.649  0.2700  0.3813  0.2142
  151PRO    HD1 2043  -0.213   2.391   1.552 -0.2988  0.9695  0.6260
  151PRO    HD2 2044  -0.085   2.413   1.673  0.2709  0.5466 -0.1599
  151PRO     CG 2045  -0.160   2.207   1.646 -0.2987  0.3352 -0.7357
  151PRO    HG1 2046  -0.111   2.173   1.737  0.4239 -0.3425 -1.3514
  151PRO    HG2 2047  -0.101   2.173   1.560  2.5053  0.8192  0.8745
  151PRO     CB 2048  -0.306   2.164   1.641 -0.2191 -0.0919  0.4265
  151PRO    HB1 2049  -0.350   2.194   1.546  1.2505 -0.4939 -0.4017
  151PRO    HB2 2050  -0.327   2.058   1.657  2.3869 -0.7765 -0.3172
  151PRO     CA 2051  -0.364   2.255   1.750 -0.1399  0.2076  0.2167
  151PRO     HA 2052  -0.339   2.200   1.840  1.5264 -2.7323 -1.8578
  151PRO      C 2053  -0.510   2.265   1.710  0.0367 -0.1290 -0.5310
  151PRO      O 2054  -0.546   2.365   1.649 -0.2521 -0.0268 -0.1954
  152PRO      N 2055  -0.600   2.174   1.750  0.2282  0.1912  0.6507
  152PRO     CD 2056  -0.574   2.040   1.797  0.0997 -0.1394 -0.2129
  152PRO    HD1 2057  -0.481   1.992   1.769  1.6239  1.1504  2.2907
  152PRO    HD2 2058  -0.569   2.041   1.906  0.2457  1.1448 -0.2184
  152PRO     CG 2059  -0.688   1.946   1.759 -0.3543  0.1847  0.3314
  152PRO    HG1 2060  -0.696   1.865   1.832 -0.8067 -1.4185 -1.3928
  152PRO    HG2 2061  -0.674   1.903   1.659  0.8204  1.4595 -0.0775
  152PRO     CB 2062  -0.803   2.046   1.764 -0.0035  0.6429 -0.5443
  152PRO    HB1 2063  -0.892   2.021   1.706 -0.3001 -0.7409  0.4452
  152PRO    HB2 2064  -0.838   2.056   1.867  2.9539  0.2543  0.5924
  152PRO     CA 2065  -0.740   2.176   1.713  0.4757  0.5033 -0.3131
  152PRO     HA 2066  -0.749   2.182   1.605 -1.3706  0.9569 -0.1635
  152PRO      C 2067  -0.822   2.284   1.782  0.0861 -0.0656  0.1327
  152PRO      O 2068  -0.924   2.316   1.722  0.2710 -0.4148 -0.3728
  153GLN      N 2069  -0.792   2.337   1.901 -0.3361 -0.5431  0.4553
  153GLN      H 2070  -0.707   2.314   1.950 -0.8181 -3.1608  0.2132
  153GLN     CA 2071  -0.851   2.452   1.966 -0.4337 -0.1725 -0.2775
  153GLN     HA 2072  -0.958   2.433   1.962 -0.1931 -2.2105  1.2558
  153GLN     CB 2073  -0.803   2.449   2.111  0.5800  0.6131 -0.5816
  153GLN    HB1 2074  -0.808   2.345   2.142  0.6475  1.1994  1.5318
  153GLN    HB2 2075  -0.701   2.484   2.127  2.4688 -4.0011 -1.0498
  153GLN     CG 2076  -0.893   2.536   2.198  0.7955  0.3502 -0.0959
  153GLN    HG1 2077  -0.998   2.509   2.186  0.5733  0.5774  1.1662
  153GLN    HG2 2078  -0.872   2.640   2.174  1.6862  0.4486  1.0101
  153GLN     CD 2079  -0.860   2.518   2.346  0.0341  0.2092  0.0639
  153GLN    OE1 2080  -0.904   2.422   2.408 -0.0813  0.3445  0.1920
  153GLN    NE2 2081  -0.777   2.605   2.404  0.0790  0.1420  0.1028
  153GLN   HE21 2082  -0.745   2.687   2.353 -0.2249 -0.5050 -1.1705
  153GLN   HE22 2083  -0.766   2.595   2.504 -0.1186  0.1237  0.1250
  153GLN      C 2084  -0.826   2.590   1.905  0.5300  0.1633  0.8340
  153GLN      O 2085  -0.723   2.609   1.841 -0.1820  0.0502 -0.3763
  154GLY      N 2086  -0.924   2.679   1.919  0.5883  0.3704 -0.0353
  154GLY      H 2087  -1.009   2.644   1.961  0.0112  1.5542 -0.1449
  154GLY     CA 2088  -0.922   2.818   1.878  0.0026  0.3352 -0.1979
  154GLY    HA1 2089  -1.020   2.846   1.841  0.0944  0.1517 -0.5863
  154GLY    HA2 2090  -0.839   2.844   1.812  0.0410 -1.6396 -0.9790
  154GLY      C 2091  -0.894   2.907   1.998  0.4261  0.5153 -0.4270
  154GLY      O 2092  -0.805   2.875   2.077  0.0958 -0.0462 -0.2847
  155TYR      N 2093  -0.976   3.010   2.020 -0.3567 -0.2251  0.2105
  155TYR      H 2094  -1.045   3.042   1.953 -1.1073 -1.0602  0.5769
  155TYR     CA 2095  -0.974   3.064   2.154  0.3152 -0.1397  0.1728
  155TYR     HA 2096  -0.879   3.074   2.206  0.5605  0.6581 -0.4216
  155TYR     CB 2097  -1.021   3.209   2.151  0.0029 -0.2477 -0.3348
  155TYR    HB1 2098  -1.016   3.250   2.252  0.4083 -1.3992  0.1286
  155TYR    HB2 2099  -1.124   3.210   2.116  0.5305  0.4500 -1.9562
  155TYR     CG 2100  -0.937   3.299   2.064 -0.4543  0.4778 -0.0348
  155TYR    CD1 2101  -1.002   3.366   1.960 -0.6189 -0.1779 -0.3582
  155TYR    HD1 2102  -1.108   3.348   1.947 -0.3280 -1.6733 -0.7701
  155TYR    CE1 2103  -0.935   3.458   1.879  0.2146 -0.4382  0.0214
  155TYR    HE1 2104  -0.985   3.500   1.793  0.0056  1.3612  0.9776
  155TYR     CZ 2105  -0.796   3.471   1.895  0.1595  0.1593  0.0647
  155TYR     OH 2106  -0.723   3.544   1.806  0.4138  0.1354  0.2509
  155TYR     HH 2107  -0.635   3.565   1.838  0.2572 -0.2671  0.9504
  155TYR    CE2 2108  -0.727   3.402   1.997 -0.0963  0.1590  0.2366
  155TYR    HE2 2109  -0.619   3.406   2.005 -0.2400  0.7389  3.1242
  155TYR    CD2 2110  -0.800   3.320   2.084 -0.3184 -0.1725 -0.2582
  155TYR    HD2 2111  -0.745   3.264   2.159 -1.1418  1.9438  2.0499
  155TYR      C 2112  -1.052   2.973   2.249 -0.4791  0.6278  0.2715
  155TYR      O 2113  -1.154   2.917   2.210 -0.0287  0.0669 -0.1198
  156GLY      N 2114  -1.002   2.979   2.373  0.0028  0.4517  0.0883
  156GLY      H 2115  -0.910   3.020   2.380 -0.6013  1.7345  0.7761
  156GLY     CA 2116  -1.056   2.923   2.495 -0.2326  0.1306 -0.1596
  156GLY    HA1 2117  -1.094   2.824   2.471  0.2006 -0.0615 -0.0583
  156GLY    HA2 2118  -1.137   2.983   2.536 -0.4871 -0.4968  0.2596
  156GLY      C 2119  -0.949   2.898   2.601 -0.0693 -0.4812 -0.4672
  156GLY      O 2120  -0.831   2.904   2.570 -0.0796  0.4566 -0.3322
  157GLN      N 2121  -0.986   2.868   2.726  0.2467 -0.5419 -0.3867
  157GLN      H 2122  -1.081   2.834   2.729 -0.4289  1.1094 -1.5749
  157GLN     CA 2123  -0.896   2.819   2.828  0.1065 -0.3930 -0.1906
  157GLN     HA 2124  -0.813   2.889   2.833 -0.1429 -0.1753  1.0705
  157GLN     CB 2125  -0.978   2.817   2.956 -0.5701 -0.1395 -0.6136
  157GLN    HB1 2126  -0.921   2.780   3.041 -0.7358  0.6348 -0.1552
  157GLN    HB2 2127  -1.063   2.750   2.942 -0.6830  0.1662 -1.4326
  157GLN     CG 2128  -1.039   2.953   2.990 -0.2130 -0.2037  0.3129
  157GLN    HG1 2129  -1.126   2.975   2.929 -0.7304 -0.8728  0.8000
  157GLN    HG2 2130  -0.956   3.021   2.969  0.8409 -1.7127 -0.6613
  157GLN     CD 2131  -1.083   2.980   3.133 -0.0572  0.1914  0.2883
  157GLN    OE1 2132  -1.022   2.954   3.237  0.4949  0.4227  0.0232
  157GLN    NE2 2133  -1.200   3.044   3.146 -0.2870 -0.2718  0.5385
  157GLN   HE21 2134  -1.230   3.053   3.241  0.6098  0.4401  0.7628
  157GLN   HE22 2135  -1.254   3.075   3.066  0.8448  1.6433  0.4670
  157GLN      C 2136  -0.834   2.681   2.809  0.2707 -0.3151 -0.2244
  157GLN      O 2137  -0.894   2.598   2.740 -0.0306 -0.3537  0.0810
  158GLN      N 2138  -0.723   2.655   2.878  0.0594 -0.0786  0.2058
  158GLN      H 2139  -0.699   2.727   2.945  1.8918  0.6815 -1.1940
  158GLN     CA 2140  -0.663   2.524   2.897  0.3634  0.0184 -0.0892
  158GLN     HA 2141  -0.677   2.468   2.805  1.7563 -0.4165 -0.0661
  158GLN     CB 2142  -0.516   2.545   2.934  0.2210  0.0884  0.4545
  158GLN    HB1 2143  -0.474   2.445   2.938 -0.3442 -0.1290  1.0524
  158GLN    HB2 2144  -0.502   2.591   3.032  0.4442  0.3686  0.2958
  158GLN     CG 2145  -0.437   2.637   2.841 -0.5355  0.1250 -0.1690
  158GLN    HG1 2146  -0.480   2.737   2.841 -0.5018  0.1533 -1.1450
  158GLN    HG2 2147  -0.333   2.643   2.875 -0.1944 -0.0219 -1.1342
  158GLN     CD 2148  -0.418   2.580   2.701  0.2151  0.0227 -0.0348
  158GLN    OE1 2149  -0.329   2.502   2.671  0.0539 -0.0695 -0.2792
  158GLN    NE2 2150  -0.497   2.623   2.602 -0.2307 -0.5912  0.0459
  158GLN   HE21 2151  -0.563   2.696   2.624  1.3204  1.2984 -1.1821
  158GLN   HE22 2152  -0.467   2.595   2.509 -1.9774  1.2168 -1.1450
  158GLN      C 2153  -0.735   2.443   3.003  0.2670  0.0624 -0.1213
  158GLN      O 2154  -0.810   2.501   3.081  0.2638 -0.2600  0.1182
  159ASN      N 2155  -0.720   2.311   3.015 -0.7693 -0.1104 -0.5383
  159ASN      H 2156  -0.663   2.270   2.942  3.4028 -1.3237  2.9033
  159ASN     CA 2157  -0.774   2.217   3.112  0.1420 -0.2361 -0.1312
  159ASN     HA 2158  -0.871   2.260   3.139 -0.4627 -1.2627 -0.6208
  159ASN     CB 2159  -0.785   2.080   3.046  0.7454 -0.2488 -0.2121
  159ASN    HB1 2160  -0.691   2.029   3.029  1.1211  0.8802 -1.8054
  159ASN    HB2 2161  -0.821   2.099   2.945 -2.8076 -0.5335  0.8524
  159ASN     CG 2162  -0.872   1.983   3.125  0.4387 -0.1005 -0.3627
  159ASN    OD1 2163  -0.836   1.872   3.165 -0.5751 -0.3555 -0.1352
  159ASN    ND2 2164  -1.001   2.008   3.145  0.4763 -0.0975 -0.1115
  159ASN   HD21 2165  -1.033   2.092   3.098  0.8745 -0.3334 -0.8203
  159ASN   HD22 2166  -1.059   1.942   3.194 -0.5530 -0.1933 -1.3724
  159ASN      C 2167  -0.697   2.205   3.242  0.0802 -0.1970 -0.0912
  159ASN      O 2168  -0.652   2.096   3.277 -0.1735 -0.3340 -0.1871
  160GLN      N 2169  -0.671   2.321   3.303 -0.4559 -0.0991 -0.0420
  160GLN      H 2170  -0.714   2.402   3.260  0.5329  0.3899 -0.1300
  160GLN     CA 2171  -0.616   2.339   3.436 -0.1219 -0.1462 -0.1743
  160GLN     HA 2172  -0.659   2.268   3.506 -0.4649 -1.7358 -1.9121
  160GLN     CB 2173  -0.465   2.320   3.419 -0.1262 -0.1854 -0.1639
  160GLN    HB1 2174  -0.442   2.219   3.386  0.7029 -0.3688  0.9099
  160GLN    HB2 2175  -0.413   2.337   3.513 -1.5082  1.2968  0.3736
  160GLN     CG 2176  -0.394   2.414   3.323 -0.0844  0.1474  0.1923
  160GLN    HG1 2177  -0.441   2.407   3.225  1.2796  0.2368 -0.4892
  160GLN    HG2 2178  -0.403   2.513   3.369  2.2994  0.4578  0.0928
  160GLN     CD 2179  -0.249   2.381   3.292 -0.0853  0.0172  0.3269
  160GLN    OE1 2180  -0.216   2.276   3.237 -0.1439  0.2267 -0.1107
  160GLN    NE2 2181  -0.153   2.460   3.341 -0.0720  0.1907  0.0213
  160GLN   HE21 2182  -0.060   2.421   3.334  0.2381  0.3766  2.1965
  160GLN   HE22 2183  -0.174   2.542   3.396 -0.6664  0.4327 -0.5538
  160GLN      C 2184  -0.654   2.473   3.498 -0.8777 -0.5932  0.3258
  160GLN      O 2185  -0.670   2.572   3.428 -0.0766 -0.6404  0.0703
  161TYR      N 2186  -0.666   2.477   3.631 -0.3906  0.2615  0.3464
  161TYR      H 2187  -0.663   2.395   3.690 -1.2117  0.1676  0.2734
  161TYR     CA 2188  -0.706   2.599   3.699 -0.0875  0.5566 -0.0020
  161TYR     HA 2189  -0.784   2.647   3.640  0.3662 -0.2870 -1.3386
  161TYR     CB 2190  -0.761   2.566   3.837  0.3493 -0.3558 -0.0349
  161TYR    HB1 2191  -0.813   2.654   3.876  0.5902  1.0950 -2.7184
  161TYR    HB2 2192  -0.684   2.529   3.905 -0.2277  0.6012  1.1800
  161TYR     CG 2193  -0.881   2.475   3.830 -0.2944  0.4517  0.2522
  161TYR    CD1 2194  -1.008   2.517   3.791 -0.2788 -0.0162 -0.3214
  161TYR    HD1 2195  -1.027   2.621   3.768  0.9448  0.2061 -0.3485
  161TYR    CE1 2196  -1.113   2.425   3.784 -0.3140  0.0129 -0.1899
  161TYR    HE1 2197  -1.215   2.456   3.764 -0.5943 -0.7164  0.0703
  161TYR     CZ 2198  -1.098   2.297   3.842  0.1477  0.0339 -0.2673
  161TYR     OH 2199  -1.199   2.208   3.864 -0.0882  0.2427 -0.5028
  161TYR     HH 2200  -1.158   2.122   3.871 -0.9623 -0.3819 -2.2759
  161TYR    CE2 2201  -0.966   2.252   3.866 -0.0527  0.0626  0.9379
  161TYR    HE2 2202  -0.955   2.147   3.887 -1.3447  0.0375  1.6211
  161TYR    CD2 2203  -0.857   2.340   3.859 -0.2994  0.2778 -0.5322
  161TYR    HD2 2204  -0.757   2.303   3.873  0.0047  1.2465 -0.0697
  161TYR      C 2205  -0.602   2.710   3.709  0.5618 -0.0311 -0.1383
  161TYR      O 2206  -0.640   2.825   3.731 -0.4064 -0.3464 -0.1245
  162ASN      N 2207  -0.474   2.683   3.683  0.5572  0.0350 -0.2316
  162ASN      H 2208  -0.445   2.586   3.682  1.7754  0.3727  0.6650
  162ASN     CA 2209  -0.370   2.784   3.684  0.0042  0.6082 -0.0217
  162ASN     HA 2210  -0.410   2.884   3.672 -0.1958  0.8947  2.4425
  162ASN     CB 2211  -0.316   2.784   3.827 -0.2717  0.4288  0.0826
  162ASN    HB1 2212  -0.325   2.684   3.870 -2.4825  0.9483  0.9809
  162ASN    HB2 2213  -0.367   2.839   3.906  2.6200  1.8231  1.0964
  162ASN     CG 2214  -0.179   2.845   3.847 -0.0536 -0.0358  0.0320
  162ASN    OD1 2215  -0.158   2.957   3.895 -0.2707 -0.0167  0.0812
  162ASN    ND2 2216  -0.080   2.770   3.799  0.1674 -0.0256  0.4701
  162ASN   HD21 2217  -0.103   2.678   3.763  2.0773  0.9763 -3.9940
  162ASN   HD22 2218   0.012   2.807   3.779 -0.1373  0.2665 -0.4488
  162ASN      C 2219  -0.270   2.746   3.576  0.0034  0.1958  0.1195
  162ASN      O 2220  -0.246   2.628   3.553  0.5517  0.3085  0.0966
  163SER      N 2221  -0.220   2.845   3.501  0.3829 -0.3184 -0.3107
  163SER      H 2222  -0.257   2.937   3.516 -0.0377 -0.6067  0.4783
  163SER     CA 2223  -0.134   2.829   3.385  0.4456 -0.0918 -0.2941
  163SER     HA 2224  -0.065   2.745   3.382 -0.2714 -0.6798 -0.6726
  163SER     CB 2225  -0.211   2.831   3.253 -0.1513 -0.1801  0.0475
  163SER    HB1 2226  -0.284   2.911   3.265  0.8502  0.4630  2.6841
  163SER    HB2 2227  -0.131   2.854   3.183 -0.5700  2.6873  0.4127
  163SER     OG 2228  -0.274   2.707   3.228  0.1003 -0.2412 -0.2933
  163SER     HG 2229  -0.352   2.712   3.284 -1.2434 -1.0189 -2.0094
  163SER      C 2230  -0.044   2.952   3.397  0.0012  0.1919  0.2141
  163SER    OC1 2231  -0.090   3.061   3.357  0.3206  0.3622  0.3145
  163SER    OC2 2232   0.075   2.935   3.428 -0.0601 -0.4740  0.1007
    1MET      N 2233   5.008   3.144   0.608 -0.2456 -0.1206 -0.0835
    1MET     H1 2234   4.957   3.229   0.628 -1.7580 -1.6153  3.1665
    1MET     H2 2235   5.053   3.130   0.519  1.4277 -0.6946  0.8097
    1MET     H3 2236   5.080   3.123   0.676  0.3715 -2.1289 -1.2961
    1MET     CA 2237   4.913   3.032   0.613 -0.2837 -0.0898 -0.1188
    1MET     HA 2238   4.845   3.044   0.529 -0.4373 -1.0539 -0.1427
    1MET     CB 2239   4.981   2.896   0.624 -0.7273 -0.3158 -0.1404
    1MET    HB1 2240   5.006   2.860   0.724 -2.7818 -1.0968  0.1275
    1MET    HB2 2241   5.076   2.908   0.572 -0.7331  1.9342  0.2350
    1MET     CG 2242   4.904   2.782   0.558  0.2943 -0.3257 -1.3459
    1MET    HG1 2243   4.907   2.798   0.450 -2.6651 -0.2630 -1.4882
    1MET    HG2 2244   4.961   2.692   0.581 -0.0770 -0.1220  0.5728
    1MET     SD 2245   4.735   2.769   0.620  0.6917 -0.0923 -0.1766
    1MET     CE 2246   4.664   2.651   0.502 -0.6096  0.1003  0.3948
    1MET    HE1 2247   4.735   2.571   0.485  0.3324  1.4253 -2.6658
    1MET    HE2 2248   4.571   2.603   0.531 -0.0942 -1.4563 -0.4101
    1MET    HE3 2249   4.666   2.711   0.411  1.4388  1.4422  1.2520
    1MET      C 2250   4.823   3.048   0.735  0.3086 -0.0399  0.3194
    1MET      O 2251   4.872   3.037   0.847  0.6342 -0.4632  0.1391
    2ALA      N 2252   4.702   3.098   0.708  0.4849  0.1044 -0.2114
    2ALA      H 2253   4.668   3.084   0.614 -0.3013 -0.7285  0.1819
    2ALA     CA 2254   4.606   3.146   0.806  0.5546 -0.2080  0.0108
    2ALA     HA 2255   4.663   3.218   0.864 -0.4904  3.4965 -3.1368
    2ALA     CB 2256   4.503   3.232   0.735  0.4662 -0.1145  0.2528
    2ALA    HB1 2257   4.552   3.314   0.682  0.1044  1.5448  2.3376
    2ALA    HB2 2258   4.439   3.285   0.806 -0.3706 -1.4756  0.5421
    2ALA    HB3 2259   4.435   3.169   0.677 -0.7925  0.4152  1.0996
    2ALA      C 2260   4.538   3.040   0.892 -0.7187  0.3554 -0.2792
    2ALA      O 2261   4.512   2.929   0.846  0.1393  0.0084  0.0531
    3SER      N 2262   4.521   3.061   1.023  0.3167 -0.9155  0.0752
    3SER      H 2263   4.537   3.152   1.063 -2.5401  0.7959 -2.2826
    3SER     CA 2264   4.453   2.966   1.109 -0.5719 -0.1770  0.1944
    3SER     HA 2265   4.451   3.023   1.202 -1.6537 -0.7677  0.5456
    3SER     CB 2266   4.302   2.971   1.086 -0.4788 -0.1978 -0.4620
    3SER    HB1 2267   4.244   2.904   1.150 -0.6420 -0.3196 -0.7390
    3SER    HB2 2268   4.293   2.917   0.993  1.1673 -1.3434  0.0007
    3SER     OG 2269   4.250   3.102   1.082  0.5271  0.2522  0.5782
    3SER     HG 2270   4.161   3.090   1.050  0.6861 -0.1624  0.2916
    3SER      C 2271   4.520   2.833   1.138 -0.0151  0.0766  0.0928
    3SER      O 2272   4.469   2.752   1.215  0.5340 -0.0371  0.3420
    4ASN      N 2273   4.648   2.819   1.104 -0.0729  0.3886 -0.2622
    4ASN      H 2274   4.695   2.901   1.069 -0.6946  0.9260  0.1457
    4ASN     CA 2275   4.744   2.712   1.121 -0.3944  0.0652 -0.4827
    4ASN     HA 2276   4.695   2.615   1.114  0.2126 -0.3191  0.4136
    4ASN     CB 2277   4.818   2.712   0.987  0.1489 -0.0203 -0.1850
    4ASN    HB1 2278   4.860   2.807   0.954 -2.5983  1.1970 -0.4591
    4ASN    HB2 2279   4.746   2.684   0.910  2.1075 -1.2521 -1.6463
    4ASN     CG 2280   4.924   2.603   0.989  0.0481 -0.1261 -0.5427
    4ASN    OD1 2281   5.045   2.626   0.989 -0.0516  0.4049 -0.0241
    4ASN    ND2 2282   4.880   2.477   0.995 -0.1561 -0.0140  0.3752
    4ASN   HD21 2283   4.783   2.453   1.011  0.1172 -0.5609  1.3316
    4ASN   HD22 2284   4.949   2.404   1.000 -1.3382 -1.1203  1.1524
    4ASN      C 2285   4.835   2.719   1.242 -0.0761 -0.4887 -0.6856
    4ASN      O 2286   4.903   2.818   1.268 -0.1975 -0.7028  0.5163
    5ASP      N 2287   4.843   2.608   1.316  0.0273 -0.2565 -0.3466
    5ASP      H 2288   4.800   2.525   1.279 -2.6686 -0.0074  1.9411
    5ASP     CA 2289   4.898   2.606   1.450  0.0084  0.0634 -0.3325
    5ASP     HA 2290   4.965   2.688   1.473 -0.4504  0.4116 -0.2405
    5ASP     CB 2291   4.789   2.602   1.557  0.1829  0.2123 -0.1508
    5ASP    HB1 2292   4.720   2.685   1.541  0.3205  0.7158  1.5800
    5ASP    HB2 2293   4.732   2.510   1.555  0.2561  0.1576  0.1637
    5ASP     CG 2294   4.846   2.612   1.698 -0.1525  0.2295 -0.0171
    5ASP    OD1 2295   4.886   2.720   1.747  0.3731  0.0590 -0.0666
    5ASP    OD2 2296   4.860   2.503   1.758 -0.3005  0.2122 -0.0122
    5ASP      C 2297   4.983   2.480   1.467 -0.0781  0.0497  0.0219
    5ASP      O 2298   4.967   2.376   1.405 -0.4463  0.0043  0.1932
    6TYR      N 2299   5.089   2.490   1.548 -0.3111  0.2080  0.3071
    6TYR      H 2300   5.109   2.581   1.586 -0.5658 -0.4216  2.0429
    6TYR     CA 2301   5.177   2.377   1.567 -0.3111  0.1389 -0.0959
    6TYR     HA 2302   5.209   2.343   1.469  0.3505 -2.7960  1.0197
    6TYR     CB 2303   5.294   2.435   1.646 -0.9485  0.4962  0.5981
    6TYR    HB1 2304   5.386   2.384   1.618  0.4183  1.8821  2.2816
    6TYR    HB2 2305   5.318   2.537   1.616  4.2881 -0.7015 -0.2063
    6TYR     CG 2306   5.285   2.429   1.797  0.1151  0.0556  0.6533
    6TYR    CD1 2307   5.237   2.545   1.859  0.8162  0.6945  0.0212
    6TYR    HD1 2308   5.197   2.625   1.797 -1.5716 -0.5814 -0.2045
    6TYR    CE1 2309   5.214   2.548   1.997 -0.3900 -0.0620 -0.1456
    6TYR    HE1 2310   5.173   2.639   2.038  2.4106  1.7314 -1.0310
    6TYR     CZ 2311   5.251   2.435   2.073  0.6843  0.2333 -0.2095
    6TYR     OH 2312   5.218   2.440   2.205  0.2310  0.0145 -0.3143
    6TYR     HH 2313   5.250   2.359   2.245  1.6809 -0.1992 -1.8385
    6TYR    CE2 2314   5.314   2.326   2.009  0.6694 -0.0162  0.1973
    6TYR    HE2 2315   5.335   2.239   2.069 -0.3349 -0.6238 -0.3261
    6TYR    CD2 2316   5.325   2.317   1.870  0.8402  0.0169  0.2083
    6TYR    HD2 2317   5.380   2.238   1.821 -0.2838  0.0867 -1.2516
    6TYR      C 2318   5.115   2.251   1.626 -0.0311  0.4180  0.8058
    6TYR      O 2319   5.171   2.142   1.615 -1.0359 -0.0326 -0.0132
    7THR      N 2320   4.998   2.262   1.690 -0.5462 -0.4996  0.0380
    7THR      H 2321   4.950   2.351   1.696  2.8351  1.3789  2.6022
    7THR     CA 2322   4.916   2.145   1.716 -0.1044 -0.8125  0.0431
    7THR     HA 2323   4.980   2.068   1.759  1.9577 -0.9120 -2.9416
    7THR     CB 2324   4.805   2.186   1.813 -0.1375 -0.3162 -0.1997
    7THR     HB 2325   4.750   2.093   1.832  2.7688 -2.3621 -1.0708
    7THR    CG2 2326   4.865   2.216   1.951 -0.5657 -0.1641 -0.0456
    7THR   HG21 2327   4.937   2.138   1.974 -0.8023 -0.4160 -0.1518
    7THR   HG22 2328   4.915   2.312   1.945  0.1680 -0.5270  0.2030
    7THR   HG23 2329   4.778   2.216   2.016 -0.8516  3.1904 -0.2594
    7THR    OG1 2330   4.715   2.281   1.761  0.0981  0.0199  0.0024
    7THR    HG1 2331   4.761   2.363   1.739 -1.1404  0.9368  0.7134
    7THR      C 2332   4.862   2.063   1.600 -0.4790 -0.1919 -0.2263
    7THR      O 2333   4.811   1.953   1.617  0.4599 -0.7114 -0.6887
    8GLN      N 2334   4.877   2.116   1.478  0.0916 -0.2076 -0.1648
    8GLN      H 2335   4.936   2.197   1.472  0.6139 -0.4721  1.1067
    8GLN     CA 2336   4.812   2.059   1.361 -0.3462 -0.5751  0.2505
    8GLN     HA 2337   4.723   2.010   1.399 -0.9818  1.7563  1.9802
    8GLN     CB 2338   4.766   2.168   1.265 -0.3481 -0.8263 -0.0338
    8GLN    HB1 2339   4.856   2.217   1.229  1.0202 -3.0381  0.2098
    8GLN    HB2 2340   4.710   2.127   1.180 -0.0119  0.0439 -0.6871
    8GLN     CG 2341   4.669   2.264   1.334  0.3644  0.1315 -0.3574
    8GLN    HG1 2342   4.585   2.203   1.365  1.0416 -0.7977 -0.3115
    8GLN    HG2 2343   4.722   2.311   1.417  2.6755 -0.7256 -1.2567
    8GLN     CD 2344   4.610   2.374   1.246 -0.6144 -0.1052 -0.0084
    8GLN    OE1 2345   4.645   2.385   1.129 -0.1867  0.1629  0.1386
    8GLN    NE2 2346   4.530   2.467   1.297  0.1685  0.2890  0.5307
    8GLN   HE21 2347   4.496   2.461   1.392 -0.8100 -0.4311  0.1566
    8GLN   HE22 2348   4.489   2.532   1.231  0.0144 -0.3436  0.0049
    8GLN      C 2349   4.890   1.946   1.296  0.1242  0.0364 -0.2692
    8GLN      O 2350   5.012   1.951   1.286  0.1059  0.0554 -0.4744
    9GLN      N 2351   4.816   1.837   1.274  0.1051  0.1195 -0.6092
    9GLN      H 2352   4.718   1.844   1.300  0.3743  0.4272  0.3489
    9GLN     CA 2353   4.863   1.715   1.213  0.1292 -0.4613  0.5517
    9GLN     HA 2354   4.967   1.695   1.242  0.7977 -2.6144 -2.7598
    9GLN     CB 2355   4.775   1.601   1.265 -0.2233 -0.2080  0.5113
    9GLN    HB1 2356   4.774   1.608   1.374  1.0261 -1.9770  0.6737
    9GLN    HB2 2357   4.673   1.601   1.227  0.1511 -0.7255 -0.5372
    9GLN     CG 2358   4.836   1.468   1.223 -0.0757  0.1982 -0.5998
    9GLN    HG1 2359   4.854   1.456   1.116  1.2581 -0.3207 -0.3369
    9GLN    HG2 2360   4.932   1.465   1.274 -0.1719 -1.3667 -0.4671
    9GLN     CD 2361   4.764   1.345   1.276 -0.0467  0.3466 -0.2112
    9GLN    OE1 2362   4.683   1.291   1.200 -0.1251  0.6457 -0.3399
    9GLN    NE2 2363   4.778   1.308   1.403  0.0268 -0.0751 -0.3375
    9GLN   HE21 2364   4.845   1.354   1.463  0.3154  0.1780 -0.8533
    9GLN   HE22 2365   4.732   1.225   1.436  1.4887 -1.0727 -0.7451
    9GLN      C 2366   4.861   1.729   1.061 -0.0155 -0.2401  0.5738
    9GLN      O 2367   4.946   1.681   0.986  0.0166 -0.3226  0.6630
   10ALA      N 2368   4.760   1.796   1.006  0.1316 -0.8031 -0.4068
   10ALA      H 2369   4.687   1.836   1.064  0.6990  0.2471 -0.3972
   10ALA     CA 2370   4.744   1.836   0.868  0.5829 -0.1227 -0.2673
   10ALA     HA 2371   4.833   1.806   0.812 -0.7501 -2.9420 -1.0603
   10ALA     CB 2372   4.628   1.758   0.807  0.3872 -0.4359  0.5045
   10ALA    HB1 2373   4.647   1.650   0.803 -0.2141 -0.5230 -0.1832
   10ALA    HB2 2374   4.598   1.787   0.707  1.4395  2.1013  0.8539
   10ALA    HB3 2375   4.539   1.759   0.871  0.6142  0.4456  0.8159
   10ALA      C 2376   4.730   1.986   0.844 -0.2615 -0.1852 -0.1799
   10ALA      O 2377   4.657   2.056   0.914  0.4949  0.1395  0.2982
   11THR      N 2378   4.804   2.041   0.748 -0.2981 -0.2329 -0.2359
   11THR      H 2379   4.860   1.981   0.690  1.1585  1.0991 -0.2645
   11THR     CA 2380   4.802   2.181   0.710 -0.3208 -0.2591 -0.3322
   11THR     HA 2381   4.852   2.241   0.787 -3.2592  1.5097  0.3754
   11THR     CB 2382   4.895   2.200   0.590 -0.4979  0.1313 -0.4102
   11THR     HB 2383   4.845   2.156   0.504 -0.8450  1.5943 -0.9923
   11THR    CG2 2384   4.927   2.348   0.568  0.0851  0.1624  0.5658
   11THR   HG21 2385   4.956   2.397   0.661 -0.3868  1.5422  0.0091
   11THR   HG22 2386   4.838   2.396   0.528  1.2902  2.1905  0.2164
   11THR   HG23 2387   5.013   2.341   0.503  1.4622 -0.6280  2.3882
   11THR    OG1 2388   5.015   2.131   0.617 -0.5083  0.4155  0.4135
   11THR    HG1 2389   5.032   2.151   0.709 -1.7210  2.5391  0.2496
   11THR      C 2390   4.666   2.248   0.693 -0.0061  0.2186 -1.0232
   11THR      O 2391   4.648   2.362   0.733  0.3854 -0.2715  0.6333
   12GLN      N 2392   4.577   2.171   0.629 -0.3341 -0.4004  0.1442
   12GLN      H 2393   4.610   2.078   0.606  0.0381 -0.4465  0.8328
   12GLN     CA 2394   4.457   2.218   0.564 -0.2100 -0.2401  0.0281
   12GLN     HA 2395   4.448   2.325   0.587  0.5084  0.1649 -1.4843
   12GLN     CB 2396   4.473   2.196   0.414  0.1563  0.2927 -0.0138
   12GLN    HB1 2397   4.552   2.263   0.379  0.0856  1.4197  1.8296
   12GLN    HB2 2398   4.511   2.097   0.390  0.2520  0.1062  0.8742
   12GLN     CG 2399   4.356   2.226   0.321 -0.1398 -0.2909  0.1661
   12GLN    HG1 2400   4.276   2.164   0.362  1.8073 -1.2679  2.7594
   12GLN    HG2 2401   4.380   2.193   0.220 -0.3831 -1.3772  0.4568
   12GLN     CD 2402   4.307   2.370   0.333 -0.5280 -0.3284 -0.8360
   12GLN    OE1 2403   4.217   2.411   0.407  0.3072  0.1028 -0.0334
   12GLN    NE2 2404   4.385   2.464   0.281 -0.1728 -0.3269 -0.3114
   12GLN   HE21 2405   4.361   2.560   0.303  0.6215 -0.9804  4.3550
   12GLN   HE22 2406   4.454   2.442   0.210  1.2055  0.6949  0.6518
   12GLN      C 2407   4.337   2.145   0.624  0.1755 -0.0135  1.0921
   12GLN      O 2408   4.343   2.026   0.653 -0.2255 -0.1732  0.5219
   13SER      N 2409   4.222   2.212   0.634 -0.0726 -0.3618  0.5486
   13SER      H 2410   4.229   2.312   0.627 -0.0544 -0.4085 -0.1750
   13SER     CA 2411   4.097   2.159   0.684  0.0062 -0.5425  0.5544
   13SER     HA 2412   4.119   2.098   0.772  0.1913  1.0840  1.6787
   13SER     CB 2413   4.001   2.273   0.718  0.2072 -0.0859 -0.3753
   13SER    HB1 2414   3.972   2.340   0.637 -4.2260 -0.4654  0.6723
   13SER    HB2 2415   3.904   2.242   0.757 -0.2257  3.2827  1.5732
   13SER     OG 2416   4.071   2.343   0.819 -0.3952  0.0046 -0.0155
   13SER     HG 2417   4.052   2.435   0.801  1.3373  0.2287 -0.9259
   13SER      C 2418   4.006   2.073   0.596 -0.0505  0.1820 -0.1036
   13SER      O 2419   4.011   2.095   0.475 -0.5937  0.0800 -0.1464
   14TYR      N 2420   3.916   1.997   0.658  0.4703 -0.1975  0.2024
   14TYR      H 2421   3.919   1.997   0.759 -0.7928  0.4586  0.2591
   14TYR     CA 2422   3.822   1.922   0.577  0.3421  0.1946 -0.0171
   14TYR     HA 2423   3.877   1.878   0.493 -1.6627 -2.4696 -0.0941
   14TYR     CB 2424   3.760   1.811   0.661  0.2321  0.3367  0.0896
   14TYR    HB1 2425   3.706   1.745   0.592  0.5601 -2.2725  2.1449
   14TYR    HB2 2426   3.683   1.848   0.729 -0.3001 -0.8912  0.1867
   14TYR     CG 2427   3.852   1.730   0.749  0.0333 -0.1696 -0.1636
   14TYR    CD1 2428   3.981   1.701   0.702  0.3244 -0.0549  0.5632
   14TYR    HD1 2429   4.012   1.740   0.606 -0.0519 -0.3898  0.3048
   14TYR    CE1 2430   4.073   1.628   0.778  0.3525 -0.3198  0.2751
   14TYR    HE1 2431   4.177   1.622   0.747  1.0488 -0.5570  2.4726
   14TYR     CZ 2432   4.034   1.577   0.904 -0.1198  0.1877  0.3347
   14TYR     OH 2433   4.125   1.507   0.977 -0.3708 -0.1697  0.3063
   14TYR     HH 2434   4.085   1.458   1.049  0.7985  0.7981  1.6650
   14TYR    CE2 2435   3.903   1.601   0.949 -0.3216 -0.0660 -0.1121
   14TYR    HE2 2436   3.874   1.571   1.048 -0.9996  0.0156 -0.2806
   14TYR    CD2 2437   3.814   1.678   0.873 -0.0977  0.2944 -0.0103
   14TYR    HD2 2438   3.720   1.704   0.919 -0.3497  1.3604 -1.0699
   14TYR      C 2439   3.714   2.002   0.505  0.4798  0.4590  0.0711
   14TYR      O 2440   3.679   2.110   0.552 -0.2126  0.4769 -0.4779
   15GLY      N 2441   3.656   1.940   0.402 -0.2522  0.4430  0.4875
   15GLY      H 2442   3.680   1.846   0.375 -0.1282  1.6454 -4.4818
   15GLY     CA 2443   3.572   2.009   0.306 -0.0510  0.0523  0.0292
   15GLY    HA1 2444   3.549   1.934   0.230 -0.6883 -0.5695  0.8100
   15GLY    HA2 2445   3.476   2.031   0.354  0.1962  0.2202  0.4519
   15GLY      C 2446   3.625   2.130   0.231  0.0801  0.0780  0.1638
   15GLY      O 2447   3.694   2.215   0.287 -0.3109  0.4549  0.0803
   16ALA      N 2448   3.596   2.130   0.101  0.1546 -0.0545  0.1468
   16ALA      H 2449   3.527   2.067   0.064 -0.6261  0.5201  0.5966
   16ALA     CA 2450   3.638   2.237   0.013 -0.0709  0.0643  0.1832
   16ALA     HA 2451   3.647   2.332   0.066  0.1798  1.1549 -1.7259
   16ALA     CB 2452   3.773   2.207  -0.051 -0.3205  1.0480 -0.8379
   16ALA    HB1 2453   3.775   2.113  -0.106  1.2571  1.2185 -1.1299
   16ALA    HB2 2454   3.843   2.194   0.032  2.8355 -1.7011 -3.6148
   16ALA    HB3 2455   3.805   2.295  -0.108 -0.0709  1.8329  0.4845
   16ALA      C 2456   3.539   2.261  -0.100  0.0804 -0.0783  0.0188
   16ALA      O 2457   3.462   2.171  -0.131 -0.4648  0.2242  0.4750
   17TYR      N 2458   3.529   2.382  -0.157  0.0487 -0.0969 -0.0146
   17TYR      H 2459   3.602   2.449  -0.141 -2.3585  2.4196  1.1466
   17TYR     CA 2460   3.430   2.418  -0.257 -0.1052 -0.1448  0.1205
   17TYR     HA 2461   3.404   2.328  -0.312 -3.8513 -0.9848  2.8223
   17TYR     CB 2462   3.301   2.443  -0.179  0.2079  0.3290  0.4951
   17TYR    HB1 2463   3.285   2.371  -0.099  1.5399  1.5433  1.9111
   17TYR    HB2 2464   3.319   2.532  -0.119 -1.2422  0.8338  0.2130
   17TYR     CG 2465   3.170   2.451  -0.254  0.4574  0.3110  0.0562
   17TYR    CD1 2466   3.110   2.574  -0.282  0.2035  0.1315 -0.1897
   17TYR    HD1 2467   3.156   2.665  -0.247  0.0060  0.5352 -0.9621
   17TYR    CE1 2468   2.990   2.580  -0.354  0.1380  0.2555 -0.0687
   17TYR    HE1 2469   2.955   2.679  -0.381  1.2560  0.4676 -0.8053
   17TYR     CZ 2470   2.928   2.465  -0.405  0.0565  0.3371 -0.1565
   17TYR     OH 2471   2.803   2.464  -0.461 -0.1285  0.0006  0.2555
   17TYR     HH 2472   2.775   2.374  -0.476  0.8374 -0.7324  2.4233
   17TYR    CE2 2473   2.994   2.343  -0.381 -0.3622  0.2022  0.3252
   17TYR    HE2 2474   2.942   2.257  -0.422 -0.8664  0.2950  0.7688
   17TYR    CD2 2475   3.113   2.335  -0.308  0.1867  0.6954 -0.4966
   17TYR    HD2 2476   3.157   2.238  -0.288 -0.2561  0.4575 -0.6638
   17TYR      C 2477   3.485   2.532  -0.341  0.1783 -0.1886  0.2463
   17TYR      O 2478   3.568   2.609  -0.292  0.2447 -0.3247  0.3525
   18PRO      N 2479   3.434   2.549  -0.463 -0.0357  0.0735  0.3717
   18PRO     CD 2480   3.367   2.444  -0.537 -0.2968  0.0517  0.6375
   18PRO    HD1 2481   3.433   2.359  -0.552 -1.1171 -0.7915  1.6740
   18PRO    HD2 2482   3.267   2.422  -0.501 -0.7901 -0.3959 -0.9306
   18PRO     CG 2483   3.347   2.504  -0.676 -0.1463  0.2583  0.7034
   18PRO    HG1 2484   3.257   2.565  -0.672  0.2357  0.7811  3.2427
   18PRO    HG2 2485   3.330   2.427  -0.751  0.5043  0.1619  0.6534
   18PRO     CB 2486   3.471   2.591  -0.695 -0.2874  0.2600 -0.2806
   18PRO    HB1 2487   3.464   2.674  -0.765  1.4057  0.7275  0.0588
   18PRO    HB2 2488   3.558   2.530  -0.720 -0.1550  0.3331 -0.0002
   18PRO     CA 2489   3.493   2.646  -0.554  0.0369 -0.3867 -0.0761
   18PRO     HA 2490   3.599   2.652  -0.529  0.0030  0.5400 -0.1418
   18PRO      C 2491   3.444   2.789  -0.543  0.1290 -0.2951 -0.8323
   18PRO      O 2492   3.325   2.818  -0.547  0.1979  0.1130 -0.1408
   19THR      N 2493   3.536   2.886  -0.529 -0.5157  0.2266 -0.1378
   19THR      H 2494   3.633   2.860  -0.525 -0.5624  0.1594  1.6215
   19THR     CA 2495   3.510   3.023  -0.490 -0.3549  0.1114  0.3858
   19THR     HA 2496   3.446   3.034  -0.403 -0.7934  2.7948 -0.2030
   19THR     CB 2497   3.645   3.091  -0.466  0.0192 -0.2841 -0.5571
   19THR     HB 2498   3.706   3.070  -0.554  0.3548 -0.2108 -0.3412
   19THR    CG2 2499   3.635   3.239  -0.432  0.0088 -0.6085  0.9269
   19THR   HG21 2500   3.730   3.273  -0.390  0.9293 -1.9026 -0.0159
   19THR   HG22 2501   3.614   3.299  -0.521  1.1049 -1.9097 -0.2436
   19THR   HG23 2502   3.550   3.248  -0.365 -0.2587 -2.6655  0.9072
   19THR    OG1 2503   3.701   3.037  -0.349  0.0881  0.1872 -0.3730
   19THR    HG1 2504   3.765   2.968  -0.369 -0.0892  0.0215 -0.3587
   19THR      C 2505   3.432   3.082  -0.607 -0.3116 -0.5670  0.0100
   19THR      O 2506   3.479   3.063  -0.719 -0.0921  0.2270 -0.0386
   20GLN      N 2507   3.329   3.163  -0.583 -0.0918 -0.4286  0.4958
   20GLN      H 2508   3.323   3.197  -0.488  1.3443 -0.5711  0.6684
   20GLN     CA 2509   3.262   3.237  -0.687  0.5569  0.0430  0.4042
   20GLN     HA 2510   3.292   3.198  -0.785  1.6669  0.4748  0.5564
   20GLN     CB 2511   3.110   3.226  -0.684  0.5474 -0.2247 -0.6735
   20GLN    HB1 2512   3.058   3.279  -0.764 -0.6966  1.2279  1.0294
   20GLN    HB2 2513   3.067   3.277  -0.598 -1.9235  0.1697 -2.0411
   20GLN     CG 2514   3.057   3.083  -0.676  0.4441 -0.1523 -0.0322
   20GLN    HG1 2515   2.948   3.083  -0.670  0.4424  1.3412  0.3083
   20GLN    HG2 2516   3.094   3.038  -0.583  0.4870  1.3260  0.6896
   20GLN     CD 2517   3.096   3.007  -0.802  0.3715  0.2411 -0.2907
   20GLN    OE1 2518   3.062   3.036  -0.917  0.3169 -0.3175 -0.4159
   20GLN    NE2 2519   3.180   2.904  -0.792 -0.0890 -0.0613  0.5347
   20GLN   HE21 2520   3.197   2.852  -0.877  0.2900  3.6950 -1.9213
   20GLN   HE22 2521   3.216   2.877  -0.702  1.1654 -0.4752 -0.0642
   20GLN      C 2522   3.309   3.382  -0.678  0.5069  0.0803  0.0911
   20GLN      O 2523   3.321   3.436  -0.569  0.7597 -0.2558  0.2316
   21PRO      N 2524   3.330   3.449  -0.791 -0.1369  0.1575  0.0156
   21PRO     CD 2525   3.392   3.580  -0.786  0.1727 -0.0046  0.4315
   21PRO    HD1 2526   3.494   3.574  -0.747  1.6146  0.6022 -2.8731
   21PRO    HD2 2527   3.337   3.647  -0.720  0.6031  1.4526 -0.6414
   21PRO     CG 2528   3.387   3.635  -0.928 -0.4472  0.0172  0.4588
   21PRO    HG1 2529   3.288   3.679  -0.940 -0.4235 -0.2971 -1.0854
   21PRO    HG2 2530   3.469   3.702  -0.955  0.6419 -2.0967 -1.9783
   21PRO     CB 2531   3.407   3.507  -1.009  0.1500  0.4135 -0.0334
   21PRO    HB1 2532   3.510   3.471  -1.013 -0.0698 -0.2481  0.1954
   21PRO    HB2 2533   3.371   3.526  -1.110 -0.3380  1.4492  0.3150
   21PRO     CA 2534   3.319   3.410  -0.931  0.3011  0.2628 -0.0500
   21PRO     HA 2535   3.355   3.308  -0.947 -0.2303  0.0788 -0.0946
   21PRO      C 2536   3.178   3.410  -0.989  0.2336 -0.1277  0.1100
   21PRO      O 2537   3.084   3.470  -0.937  0.0655  0.1635 -0.5176
   22GLY      N 2538   3.161   3.333  -1.096 -0.1012 -0.4873  0.4183
   22GLY      H 2539   3.243   3.283  -1.128 -0.6585 -0.8030 -0.5482
   22GLY     CA 2540   3.043   3.325  -1.179 -0.0703  0.0828  0.3143
   22GLY    HA1 2541   2.953   3.301  -1.122 -0.8741 -0.1856 -1.0264
   22GLY    HA2 2542   3.057   3.244  -1.251 -0.6012 -0.2114  0.5322
   22GLY      C 2543   3.020   3.460  -1.244 -0.2886 -0.0084  0.1997
   22GLY      O 2544   3.113   3.531  -1.282  0.0426 -0.7371 -0.3654
   23GLN      N 2545   2.892   3.497  -1.256 -0.3715 -0.4847 -0.4135
   23GLN      H 2546   2.815   3.437  -1.230  1.1839 -3.1285 -1.4579
   23GLN     CA 2547   2.852   3.628  -1.303  0.2772 -0.0885  0.1284
   23GLN     HA 2548   2.945   3.684  -1.295  1.1519 -1.3330 -0.8927
   23GLN     CB 2549   2.812   3.633  -1.450  0.0980  0.8889  0.2062
   23GLN    HB1 2550   2.745   3.719  -1.461 -0.5405  0.3385 -0.2940
   23GLN    HB2 2551   2.760   3.542  -1.479 -1.6203  0.7856  3.1795
   23GLN     CG 2552   2.935   3.651  -1.538 -0.0843 -0.2293 -0.2890
   23GLN    HG1 2553   2.987   3.742  -1.508  0.4863 -0.8294  0.5697
   23GLN    HG2 2554   3.015   3.583  -1.510  3.2376  2.9571 -1.2926
   23GLN     CD 2555   2.914   3.638  -1.689 -0.6686 -1.2227 -0.1344
   23GLN    OE1 2556   2.836   3.706  -1.755  0.2112  0.1681  0.2127
   23GLN    NE2 2557   3.013   3.578  -1.755 -0.2988 -0.6850 -0.0765
   23GLN   HE21 2558   3.028   3.571  -1.855 -0.9139  0.4673 -0.2733
   23GLN   HE22 2559   3.102   3.571  -1.707 -0.3340  0.6164  0.2184
   23GLN      C 2560   2.748   3.698  -1.217 -0.6656 -0.7771 -0.4397
   23GLN      O 2561   2.665   3.776  -1.265 -0.1093  0.0525 -0.0737
   24GLY      N 2562   2.753   3.673  -1.086 -0.0802  0.0504 -0.2963
   24GLY      H 2563   2.818   3.604  -1.050 -1.3921 -0.3867  1.3352
   24GLY     CA 2564   2.675   3.744  -0.987 -0.0279  0.1368 -0.3178
   24GLY    HA1 2565   2.569   3.749  -1.013  0.3836  1.0206 -1.9657
   24GLY    HA2 2566   2.685   3.678  -0.901  2.0400 -0.9820 -1.3371
   24GLY      C 2567   2.741   3.869  -0.929  0.1932 -0.0546 -0.1565
   24GLY      O 2568   2.849   3.910  -0.970  0.3902 -0.0221  0.3960
   25TYR      N 2569   2.671   3.935  -0.837 -0.3078  0.0664 -0.6170
   25TYR      H 2570   2.589   3.892  -0.797 -1.0139 -0.5615 -2.6113
   25TYR     CA 2571   2.699   4.069  -0.789 -0.3097 -0.2163  0.1817
   25TYR     HA 2572   2.802   4.089  -0.815 -0.2612  0.5102  0.9075
   25TYR     CB 2573   2.600   4.167  -0.850  0.2206  0.0712 -0.2163
   25TYR    HB1 2574   2.500   4.158  -0.807  1.0999 -2.9533  1.4673
   25TYR    HB2 2575   2.584   4.150  -0.956  2.5694  0.5357 -0.7003
   25TYR     CG 2576   2.642   4.312  -0.833  0.4982 -0.0827  0.4430
   25TYR    CD1 2577   2.752   4.356  -0.907  0.1923 -0.4002 -0.2122
   25TYR    HD1 2578   2.802   4.286  -0.973 -1.3007 -1.3721 -0.3584
   25TYR    CE1 2579   2.792   4.490  -0.904 -0.2714 -0.2693  0.3717
   25TYR    HE1 2580   2.875   4.523  -0.965 -0.6328  1.5646  0.8198
   25TYR     CZ 2581   2.715   4.580  -0.828 -0.3751  0.3844 -0.4953
   25TYR     OH 2582   2.745   4.711  -0.808  0.2637  0.1377  0.2113
   25TYR     HH 2583   2.696   4.755  -0.738 -1.1338 -2.1034  0.7255
   25TYR    CE2 2584   2.592   4.539  -0.772  0.1276 -0.2647  0.1396
   25TYR    HE2 2585   2.534   4.611  -0.717  0.3943 -0.5878  0.8506
   25TYR    CD2 2586   2.555   4.404  -0.773 -0.3937 -0.1249 -0.7332
   25TYR    HD2 2587   2.470   4.367  -0.718  0.5978 -1.7156 -0.2041
   25TYR      C 2588   2.686   4.069  -0.637  0.5186 -0.3053  0.2536
   25TYR      O 2589   2.644   3.975  -0.571 -0.5656  0.3161  0.4588
   26SER      N 2590   2.727   4.182  -0.578  0.1913 -0.0567  0.0092
   26SER      H 2591   2.764   4.257  -0.634 -0.6430  0.2395 -0.1573
   26SER     CA 2592   2.748   4.202  -0.436  0.1397  0.1655 -0.0153
   26SER     HA 2593   2.795   4.299  -0.420 -0.0060 -0.1059  2.4918
   26SER     CB 2594   2.613   4.204  -0.365  0.0307 -0.2964 -0.2030
   26SER    HB1 2595   2.623   4.233  -0.260  0.2496 -0.3128 -0.2179
   26SER    HB2 2596   2.564   4.109  -0.382 -2.9469  1.4020 -1.8599
   26SER     OG 2597   2.538   4.308  -0.424  0.3415  0.3347  0.4900
   26SER     HG 2598   2.449   4.300  -0.390  0.6827 -2.4632  0.9849
   26SER      C 2599   2.849   4.103  -0.379 -0.0404 -0.0815 -0.1227
   26SER      O 2600   2.830   4.035  -0.278 -0.3177  0.1753 -0.0007
   27GLN      N 2601   2.961   4.081  -0.448  0.0346  0.6165 -0.2299
   27GLN      H 2602   2.981   4.135  -0.531  0.4581  1.4672  0.4062
   27GLN     CA 2603   3.070   4.003  -0.392 -0.4059 -0.1193 -0.3839
   27GLN     HA 2604   3.056   4.001  -0.283 -3.8979  2.4775 -0.5690
   27GLN     CB 2605   3.052   3.864  -0.452 -0.6536 -0.0965 -0.3650
   27GLN    HB1 2606   3.130   3.799  -0.414 -1.1189  0.4208  1.5987
   27GLN    HB2 2607   2.953   3.828  -0.422  0.3024 -1.3090  1.5839
   27GLN     CG 2608   3.081   3.871  -0.601  0.3556  0.1468 -0.1641
   27GLN    HG1 2609   3.027   3.948  -0.657 -1.1368 -1.3931 -0.9460
   27GLN    HG2 2610   3.188   3.892  -0.605  0.4443  0.2058  1.6561
   27GLN     CD 2611   3.058   3.736  -0.667  0.7288  0.0503 -0.0957
   27GLN    OE1 2612   3.000   3.645  -0.609  0.3253  0.5298  0.2527
   27GLN    NE2 2613   3.093   3.716  -0.795  0.4011 -0.2063 -0.1467
   27GLN   HE21 2614   3.068   3.633  -0.847  0.6279 -0.1504 -0.3466
   27GLN   HE22 2615   3.139   3.788  -0.848 -0.4199 -0.3863 -1.1224
   27GLN      C 2616   3.201   4.077  -0.412 -0.6143  0.3016 -0.2145
   27GLN      O 2617   3.216   4.162  -0.500  0.3884  0.1118 -0.2343
   28GLN      N 2618   3.295   4.026  -0.333 -0.3334  0.3339 -0.5262
   28GLN      H 2619   3.271   3.970  -0.253  1.0212  1.2958  0.6170
   28GLN     CA 2620   3.417   4.102  -0.309 -0.1562 -0.0362 -0.2532
   28GLN     HA 2621   3.398   4.209  -0.310  0.5805  0.1653  1.7071
   28GLN     CB 2622   3.461   4.072  -0.166 -0.2973  0.5956 -0.0752
   28GLN    HB1 2623   3.560   4.116  -0.153 -0.5875  1.0397  0.7475
   28GLN    HB2 2624   3.480   3.965  -0.165 -2.2006  0.2139 -0.6719
   28GLN     CG 2625   3.356   4.102  -0.059 -0.1386 -0.3949  0.3699
   28GLN    HG1 2626   3.263   4.064  -0.100  0.1371 -1.3795  0.6244
   28GLN    HG2 2627   3.393   4.062   0.036  1.9153  3.1644  1.2925
   28GLN     CD 2628   3.344   4.253  -0.041 -0.0499 -0.3278 -0.1378
   28GLN    OE1 2629   3.396   4.342  -0.107 -0.0424 -0.1844  0.0628
   28GLN    NE2 2630   3.260   4.302   0.050  0.5363 -0.2848  0.3884
   28GLN   HE21 2631   3.234   4.400   0.046 -0.0854 -0.4592 -0.2057
   28GLN   HE22 2632   3.195   4.239   0.096  1.5694 -0.8900  1.0373
   28GLN      C 2633   3.526   4.075  -0.412  0.4722 -0.3401  0.4826
   28GLN      O 2634   3.633   4.133  -0.396  0.0610  0.4611  0.3823
   29SER      N 2635   3.507   3.981  -0.505  0.2130 -0.3379  0.5314
   29SER      H 2636   3.421   3.929  -0.511  0.2081 -0.1605 -1.5970
   29SER     CA 2637   3.612   3.950  -0.600 -0.0605 -0.1293  0.1614
   29SER     HA 2638   3.689   4.026  -0.607  0.2428 -0.5727 -3.4203
   29SER     CB 2639   3.674   3.819  -0.553 -0.1345 -0.2088  0.0389
   29SER    HB1 2640   3.760   3.801  -0.618 -1.8332 -0.7784 -2.1461
   29SER    HB2 2641   3.602   3.738  -0.559 -0.6622  0.1120  1.7054
   29SER     OG 2642   3.736   3.833  -0.427  0.1367 -0.4823 -0.0605
   29SER     HG 2643   3.696   3.914  -0.392  1.5908 -0.0933  0.7624
   29SER      C 2644   3.564   3.937  -0.744 -0.2147  0.1816  0.1835
   29SER      O 2645   3.452   3.898  -0.777 -0.0137 -0.3922  0.1700
   30SER      N 2646   3.654   3.969  -0.838 -0.3420 -0.1870 -0.0657
   30SER      H 2647   3.751   3.982  -0.813 -0.3356  0.2090 -0.2964
   30SER     CA 2648   3.634   3.953  -0.980 -0.4796 -0.2390 -0.0407
   30SER     HA 2649   3.540   3.900  -0.996 -0.5357  0.2453 -1.5167
   30SER     CB 2650   3.608   4.089  -1.044 -0.0772  0.0453  0.3995
   30SER    HB1 2651   3.703   4.142  -1.052 -0.7556  1.0451 -2.1582
   30SER    HB2 2652   3.573   4.080  -1.147  0.2408  2.2452  0.0443
   30SER     OG 2653   3.517   4.169  -0.972  0.0998  0.4001  0.2312
   30SER     HG 2654   3.476   4.225  -1.039 -0.2199  1.7092  1.4690
   30SER      C 2655   3.745   3.881  -1.056 -0.1750  0.0764  0.1038
   30SER      O 2656   3.859   3.878  -1.012  0.0388 -0.3128 -0.4696
   31GLN      N 2657   3.717   3.808  -1.164  0.0223  0.0587  0.0650
   31GLN      H 2658   3.631   3.836  -1.211  0.2239 -1.1126 -1.0770
   31GLN     CA 2659   3.813   3.735  -1.244  0.5560  0.6217  0.1883
   31GLN     HA 2660   3.909   3.785  -1.228 -0.2253  2.3178 -0.1666
   31GLN     CB 2661   3.810   3.585  -1.218 -0.2868  0.6712  0.3959
   31GLN    HB1 2662   3.706   3.553  -1.224 -0.2372  0.7396 -1.3646
   31GLN    HB2 2663   3.861   3.540  -1.303  1.3033  0.7947  1.2335
   31GLN     CG 2664   3.876   3.537  -1.089  0.4434 -0.2282 -0.2974
   31GLN    HG1 2665   3.982   3.560  -1.084  0.2479  2.3613 -4.2251
   31GLN    HG2 2666   3.823   3.571  -1.000 -0.1610 -0.4428 -0.5715
   31GLN     CD 2667   3.851   3.388  -1.072 -0.4651 -0.0501 -0.0019
   31GLN    OE1 2668   3.750   3.335  -1.118 -0.3616  0.1471 -0.4542
   31GLN    NE2 2669   3.923   3.316  -0.985 -0.1003  0.6130  0.2483
   31GLN   HE21 2670   4.000   3.365  -0.941  0.6807 -0.3672  0.0206
   31GLN   HE22 2671   3.885   3.228  -0.954  0.5745 -0.4858 -1.8538
   31GLN      C 2672   3.782   3.766  -1.390 -0.0525  0.2736  0.2392
   31GLN      O 2673   3.668   3.799  -1.420 -0.2324 -0.5767 -0.0161
   32PRO      N 2674   3.877   3.757  -1.483  0.0924 -0.5566  0.4586
   32PRO     CD 2675   3.844   3.794  -1.619  0.5079  0.3803  0.6008
   32PRO    HD1 2676   3.789   3.887  -1.633  1.4684  0.5712 -3.1828
   32PRO    HD2 2677   3.781   3.713  -1.657  1.0636  0.0189  0.4286
   32PRO     CG 2678   3.977   3.792  -1.695 -0.2245 -0.3706 -0.7133
   32PRO    HG1 2679   3.974   3.743  -1.792  3.0605 -0.8337 -0.6961
   32PRO    HG2 2680   4.013   3.895  -1.694 -1.4317  0.0741  0.0244
   32PRO     CB 2681   4.075   3.716  -1.606 -0.3798  0.2907  0.0416
   32PRO    HB1 2682   4.075   3.615  -1.649 -1.5464  0.5648 -0.6257
   32PRO    HB2 2683   4.177   3.754  -1.613 -0.6344  1.4128  1.7872
   32PRO     CA 2684   4.017   3.723  -1.466  0.1999 -0.2015  0.3117
   32PRO     HA 2685   4.027   3.626  -1.416  1.1377 -0.5672 -0.5492
   32PRO      C 2686   4.092   3.821  -1.377  0.5488  0.2495 -0.4753
   32PRO      O 2687   4.167   3.771  -1.294  0.1157  0.1282 -0.1541
   33TYR      N 2688   4.065   3.952  -1.378 -0.2528  0.0880 -0.1573
   33TYR      H 2689   3.991   3.986  -1.437 -1.0951 -0.0187  0.7962
   33TYR     CA 2690   4.136   4.057  -1.308  0.1075 -0.0587 -0.3020
   33TYR     HA 2691   4.231   4.021  -1.268 -0.8101  1.2396  3.5462
   33TYR     CB 2692   4.174   4.164  -1.409 -0.1546  0.2704 -0.0562
   33TYR    HB1 2693   4.220   4.244  -1.351  2.4526 -0.4881 -0.9202
   33TYR    HB2 2694   4.084   4.203  -1.458  1.0236  0.6705 -2.0458
   33TYR     CG 2695   4.278   4.128  -1.513 -0.0882  0.3343 -0.0116
   33TYR    CD1 2696   4.240   4.095  -1.643 -0.2217  0.0000  0.1116
   33TYR    HD1 2697   4.134   4.084  -1.663  0.2234  0.0508 -2.7466
   33TYR    CE1 2698   4.337   4.091  -1.744  0.3015  0.8878  0.5753
   33TYR    HE1 2699   4.314   4.077  -1.848  0.9388  2.6756  0.1565
   33TYR     CZ 2700   4.473   4.099  -1.708  0.4517  0.0820  0.2085
   33TYR     OH 2701   4.560   4.082  -1.812 -0.4001 -0.0686 -0.4899
   33TYR     HH 2702   4.651   4.099  -1.788 -0.5887  2.0738 -1.1126
   33TYR    CE2 2703   4.512   4.128  -1.575  0.2523  0.3181  0.2168
   33TYR    HE2 2704   4.613   4.147  -1.543  0.8483 -0.1939 -1.2501
   33TYR    CD2 2705   4.412   4.150  -1.480 -0.0449  0.1244 -0.0446
   33TYR    HD2 2706   4.444   4.195  -1.387  1.6049  0.9787 -0.9798
   33TYR      C 2707   4.063   4.108  -1.184  0.0869 -0.7213 -0.0337
   33TYR      O 2708   3.941   4.118  -1.185  0.1880  0.7097 -0.3022
   34GLY      N 2709   4.143   4.153  -1.087 -0.0621 -0.9319  0.1862
   34GLY      H 2710   4.241   4.128  -1.086 -0.3401 -2.2675 -1.6416
   34GLY     CA 2711   4.091   4.209  -0.964  0.3358 -0.0974 -0.0135
   34GLY    HA1 2712   4.049   4.126  -0.906 -2.3156 -0.8549 -2.7561
   34GLY    HA2 2713   4.174   4.237  -0.900  1.3064  0.2467 -1.3920
   34GLY      C 2714   3.987   4.320  -0.971  0.3417 -0.1000 -0.1406
   34GLY      O 2715   3.996   4.413  -1.050 -0.4994  0.1480  0.0433
   35GLN      N 2716   3.889   4.317  -0.880  0.5084  0.4324  0.0613
   35GLN      H 2717   3.899   4.253  -0.803  0.0068  1.5748  1.1093
   35GLN     CA 2718   3.779   4.410  -0.863 -0.0278 -0.1449 -0.2124
   35GLN     HA 2719   3.723   4.410  -0.956  0.2796  0.6264 -0.4031
   35GLN     CB 2720   3.693   4.348  -0.753 -0.1629  0.2897 -0.0735
   35GLN    HB1 2721   3.739   4.352  -0.654  0.3991  1.0202 -0.3506
   35GLN    HB2 2722   3.677   4.242  -0.766  0.7131  0.0941  0.3017
   35GLN     CG 2723   3.556   4.414  -0.755 -0.1425  0.3604  0.4831
   35GLN    HG1 2724   3.556   4.518  -0.721 -0.8291  0.1008  1.3010
   35GLN    HG2 2725   3.516   4.407  -0.857  0.9994 -2.8558  0.1520
   35GLN     CD 2726   3.462   4.338  -0.662  0.3121 -0.5092  0.2384
   35GLN    OE1 2727   3.446   4.381  -0.549  0.0322 -0.0708  0.0356
   35GLN    NE2 2728   3.405   4.226  -0.708 -0.5992  0.2346 -0.4880
   35GLN   HE21 2729   3.352   4.177  -0.638 -0.8023  1.7749  0.4752
   35GLN   HE22 2730   3.431   4.190  -0.799 -1.6460  1.2845 -1.2376
   35GLN      C 2731   3.817   4.553  -0.830  0.3309 -0.2108 -0.3349
   35GLN      O 2732   3.897   4.576  -0.739 -0.2812 -0.4241  0.2622
   36GLN      N 2733   3.764   4.650  -0.905 -0.2696  0.0749  0.4376
   36GLN      H 2734   3.710   4.628  -0.988  0.7014  0.7460 -0.4093
   36GLN     CA 2735   3.814   4.786  -0.903  0.4778 -0.1840  0.1033
   36GLN     HA 2736   3.828   4.808  -0.797 -1.5770  2.1831 -0.0066
   36GLN     CB 2737   3.945   4.787  -0.979  0.1834  0.7495 -0.4125
   36GLN    HB1 2738   4.004   4.878  -0.968  1.0454  0.7555 -3.9083
   36GLN    HB2 2739   4.012   4.708  -0.945  2.0355  2.1947 -0.5238
   36GLN     CG 2740   3.926   4.763  -1.129 -0.0502 -0.3217 -0.2209
   36GLN    HG1 2741   3.872   4.851  -1.165  1.5341  2.0676  2.7407
   36GLN    HG2 2742   3.863   4.679  -1.159 -0.8677 -0.0679  0.7430
   36GLN     CD 2743   4.055   4.747  -1.207  0.3461  0.0464  0.3511
   36GLN    OE1 2744   4.098   4.842  -1.271 -0.2885  0.4043  0.4573
   36GLN    NE2 2745   4.115   4.627  -1.205  0.7490  0.2463  0.4134
   36GLN   HE21 2746   4.079   4.553  -1.146  2.3962 -0.4864  0.5697
   36GLN   HE22 2747   4.198   4.615  -1.262  1.4666  1.8358  1.0665
   36GLN      C 2748   3.716   4.886  -0.962  0.7618 -0.3302 -0.6243
   36GLN      O 2749   3.731   5.005  -0.936 -0.2555 -0.3844  0.3277
   37SER      N 2750   3.607   4.848  -1.029  0.2804 -0.3568  0.1607
   37SER      H 2751   3.588   4.752  -1.052  1.7696  0.1886 -4.3122
   37SER     CA 2752   3.504   4.943  -1.068  0.3257 -0.3840 -0.0257
   37SER     HA 2753   3.530   5.043  -1.035  1.9635  0.4835 -3.5731
   37SER     CB 2754   3.488   4.953  -1.219 -0.0788  0.0699  0.0443
   37SER    HB1 2755   3.475   4.854  -1.263 -1.0673  0.2194 -0.0279
   37SER    HB2 2756   3.392   5.002  -1.236  0.3627  0.6621 -0.8324
   37SER     OG 2757   3.596   5.025  -1.273 -0.0307  0.1145  0.1990
   37SER     HG 2758   3.620   4.974  -1.351 -0.3933  0.0415  0.1370
   37SER      C 2759   3.364   4.910  -1.015 -0.0494  0.5831 -0.3972
   37SER      O 2760   3.281   4.999  -0.998 -0.1795  0.2400  0.8009
   38TYR      N 2761   3.335   4.781  -0.996 -0.2656  0.6104 -0.5343
   38TYR      H 2762   3.401   4.715  -1.035 -1.9965 -1.2747 -0.4241
   38TYR     CA 2763   3.204   4.731  -0.959  0.2126 -0.0417  0.3278
   38TYR     HA 2764   3.137   4.813  -0.933 -0.2541 -0.2820 -0.1030
   38TYR     CB 2765   3.137   4.682  -1.087 -0.3001  0.4114  0.4194
   38TYR    HB1 2766   3.210   4.614  -1.131 -0.4368  0.8303 -0.4855
   38TYR    HB2 2767   3.048   4.621  -1.072 -0.8174  0.2310 -2.6592
   38TYR     CG 2768   3.108   4.797  -1.182  0.3649 -0.1821 -0.5214
   38TYR    CD1 2769   3.012   4.891  -1.143  0.7715  0.1546 -0.3224
   38TYR    HD1 2770   2.965   4.890  -1.046 -0.9732  0.1455 -1.1290
   38TYR    CE1 2771   2.991   5.002  -1.226 -0.1213  0.3042  0.0995
   38TYR    HE1 2772   2.917   5.076  -1.199 -0.5885 -0.7745  1.9278
   38TYR     CZ 2773   3.064   5.020  -1.345 -0.4142 -0.1471 -0.1568
   38TYR     OH 2774   3.039   5.127  -1.427  0.0426  0.2982  0.2771
   38TYR     HH 2775   2.963   5.178  -1.399  0.4632  0.8389  0.4613
   38TYR    CE2 2776   3.148   4.917  -1.391 -0.3823  0.0404 -0.5242
   38TYR    HE2 2777   3.200   4.918  -1.485  3.3592 -1.1184  1.3174
   38TYR    CD2 2778   3.170   4.807  -1.307  0.1982  0.1101 -0.5794
   38TYR    HD2 2779   3.250   4.738  -1.331  0.9601  0.5748  0.5018
   38TYR      C 2780   3.201   4.632  -0.844 -0.4370 -0.6788 -0.2234
   38TYR      O 2781   3.301   4.563  -0.827  0.4494  0.6465  0.1365
   39SER      N 2782   3.095   4.625  -0.763 -0.2034  0.1584  0.1745
   39SER      H 2783   3.031   4.703  -0.764 -1.7191 -0.9914  1.6046
   39SER     CA 2784   3.089   4.535  -0.649  0.3419 -0.2702 -0.1261
   39SER     HA 2785   3.188   4.535  -0.604  0.6662 -0.8609 -0.8345
   39SER     CB 2786   2.989   4.592  -0.549  0.2920  0.0584 -0.3596
   39SER    HB1 2787   2.974   4.512  -0.476 -0.7825 -1.6891 -2.3819
   39SER    HB2 2788   2.888   4.612  -0.586 -0.1398 -0.1313  0.6692
   39SER     OG 2789   3.044   4.709  -0.493  0.4524 -0.2934  0.2261
   39SER     HG 2790   3.051   4.777  -0.559 -0.6478  1.1269  1.4820
   39SER      C 2791   3.050   4.391  -0.679  0.6825 -0.5237  0.6230
   39SER      O 2792   2.952   4.330  -0.639 -0.0654  0.3298  0.1332
   40GLY      N 2793   3.135   4.324  -0.757  0.4458  0.4743 -0.5312
   40GLY      H 2794   3.215   4.381  -0.778 -1.2062  2.8490 -0.7752
   40GLY     CA 2795   3.097   4.205  -0.831  0.1528  0.0323  0.3102
   40GLY    HA1 2796   3.003   4.167  -0.792  0.0580 -0.7139 -0.5860
   40GLY    HA2 2797   3.168   4.122  -0.830 -1.1755 -1.2790 -2.2592
   40GLY      C 2798   3.087   4.236  -0.980 -0.2610 -0.2907  0.2706
   40GLY      O 2799   3.114   4.348  -1.023  0.4373 -0.6191 -0.1610
   41TYR      N 2800   3.034   4.143  -1.060  0.2760 -0.4358  0.0789
   41TYR      H 2801   3.000   4.053  -1.029 -0.7886 -1.3230 -3.2236
   41TYR     CA 2802   3.022   4.153  -1.204  0.1554  0.1938  0.1278
   41TYR     HA 2803   3.106   4.213  -1.238  0.4274 -0.7258 -0.8976
   41TYR     CB 2804   3.032   4.013  -1.265 -0.1364  0.2648 -0.0863
   41TYR    HB1 2805   3.125   3.966  -1.232 -0.0669  0.6722  0.3077
   41TYR    HB2 2806   2.945   3.960  -1.228  0.9373  0.6251  3.2551
   41TYR     CG 2807   3.027   4.005  -1.416 -0.4275  0.6397 -0.0992
   41TYR    CD1 2808   3.152   3.995  -1.480 -0.3367 -0.0704  0.1727
   41TYR    HD1 2809   3.241   4.001  -1.419 -1.0566 -1.1165  1.3768
   41TYR    CE1 2810   3.162   3.976  -1.618 -0.2333 -0.0955  0.1834
   41TYR    HE1 2811   3.256   3.956  -1.666 -0.5664 -2.9472  0.5008
   41TYR     CZ 2812   3.046   3.977  -1.698 -0.0841 -0.0434 -0.0337
   41TYR     OH 2813   3.050   3.968  -1.834 -0.0079 -0.3614 -0.0124
   41TYR     HH 2814   3.137   3.959  -1.872 -0.1495 -1.5058 -0.0815
   41TYR    CE2 2815   2.921   3.993  -1.633 -0.1577 -0.8294  0.0337
   41TYR    HE2 2816   2.835   4.010  -1.695 -0.0664  0.7616  0.2885
   41TYR    CD2 2817   2.911   4.008  -1.494 -0.5210 -0.4968 -0.0261
   41TYR    HD2 2818   2.814   4.022  -1.450 -0.2188  0.7695  0.2665
   41TYR      C 2819   2.900   4.233  -1.246  0.0138 -0.0255  0.1167
   41TYR      O 2820   2.786   4.211  -1.205 -0.1305  0.0719 -0.2285
   42SER      N 2821   2.916   4.321  -1.345  0.0383  0.3516  0.4512
   42SER      H 2822   3.005   4.326  -1.393 -0.6264  0.3054 -0.8240
   42SER     CA 2823   2.813   4.403  -1.405 -0.3593 -0.3873  0.1112
   42SER     HA 2824   2.714   4.366  -1.380 -0.2157 -1.1410 -0.3846
   42SER     CB 2825   2.830   4.550  -1.367 -0.3724 -0.2943 -0.2336
   42SER    HB1 2826   2.753   4.616  -1.409 -0.0543  0.1530 -0.1148
   42SER    HB2 2827   2.826   4.550  -1.258 -1.4827 -0.5903 -0.2607
   42SER     OG 2828   2.960   4.593  -1.400 -0.4244 -0.0203 -0.0812
   42SER     HG 2829   2.976   4.667  -1.340 -2.8640 -1.0645  2.0695
   42SER      C 2830   2.822   4.401  -1.557  0.6066  0.6326  0.1402
   42SER      O 2831   2.904   4.327  -1.612 -0.2344 -0.3207  0.1433
   43GLN      N 2832   2.732   4.468  -1.629  0.8216  0.4227 -0.3331
   43GLN      H 2833   2.665   4.528  -1.584  0.4404  0.0072 -0.3368
   43GLN     CA 2834   2.718   4.444  -1.771  0.9654 -0.1139 -0.2607
   43GLN     HA 2835   2.818   4.415  -1.804  1.3608  1.8241 -0.9289
   43GLN     CB 2836   2.692   4.578  -1.839  0.4295 -0.2764 -0.3765
   43GLN    HB1 2837   2.706   4.565  -1.946  0.0779 -2.4266 -0.2013
   43GLN    HB2 2838   2.587   4.599  -1.816  0.9552 -0.1346  2.2433
   43GLN     CG 2839   2.763   4.702  -1.784 -0.3500  0.0427 -0.0733
   43GLN    HG1 2840   2.742   4.715  -1.678  0.7051  2.2606 -0.0828
   43GLN    HG2 2841   2.735   4.789  -1.844  0.6603 -0.3786 -1.1928
   43GLN     CD 2842   2.913   4.692  -1.802 -0.2880 -0.1737  0.5496
   43GLN    OE1 2843   2.968   4.594  -1.852 -0.0671 -0.1713  0.7824
   43GLN    NE2 2844   2.997   4.790  -1.767  0.3746 -0.0860 -1.1952
   43GLN   HE21 2845   3.094   4.766  -1.754 -0.1707 -1.6780  0.1986
   43GLN   HE22 2846   2.966   4.872  -1.717  3.0692 -0.2391  0.9232
   43GLN      C 2847   2.619   4.335  -1.808  0.8181 -0.1007  0.0887
   43GLN      O 2848   2.547   4.283  -1.723  0.4016  0.2273 -0.0664
   44SER      N 2849   2.614   4.298  -1.936 -0.1487 -0.1552  0.1413
   44SER      H 2850   2.684   4.343  -1.993  0.4922 -0.2526  0.8361
   44SER     CA 2851   2.527   4.194  -1.988 -0.3723  0.1111 -0.0188
   44SER     HA 2852   2.431   4.208  -1.938 -0.6697 -0.4272 -0.4287
   44SER     CB 2853   2.508   4.200  -2.139 -0.3363  0.1268 -0.0224
   44SER    HB1 2854   2.442   4.118  -2.167  2.3288 -2.5216  0.8971
   44SER    HB2 2855   2.607   4.186  -2.182 -0.0741  1.5529  0.0508
   44SER     OG 2856   2.457   4.325  -2.183  0.1536  0.2974 -0.1078
   44SER     HG 2857   2.497   4.353  -2.266  1.1947 -1.2318 -0.1702
   44SER      C 2858   2.586   4.061  -1.946  0.1166  0.3016 -0.0968
   44SER      O 2859   2.706   4.045  -1.927  0.1071  0.0540 -0.2409
   45THR      N 2860   2.498   3.966  -1.911  0.3831 -0.0609 -0.4073
   45THR      H 2861   2.399   3.985  -1.917 -0.3528 -2.9741  0.8173
   45THR     CA 2862   2.544   3.845  -1.847 -0.4211 -0.1644 -0.0217
   45THR     HA 2863   2.652   3.841  -1.830 -0.5943  1.8403  2.1726
   45THR     CB 2864   2.486   3.827  -1.706 -0.3907 -0.1514 -0.0078
   45THR     HB 2865   2.533   3.735  -1.672  2.2771 -0.0063 -2.7797
   45THR    CG2 2866   2.518   3.942  -1.611 -0.4346  0.2976 -0.5287
   45THR   HG21 2867   2.472   4.034  -1.647 -2.0650 -0.8853 -1.6749
   45THR   HG22 2868   2.625   3.957  -1.606 -0.3987  0.2461 -1.1169
   45THR   HG23 2869   2.494   3.919  -1.507 -0.2938 -0.9994 -0.7660
   45THR    OG1 2870   2.346   3.815  -1.717 -0.4360  0.0277  0.3859
   45THR    HG1 2871   2.328   3.721  -1.718  0.7149 -0.2151 -0.8003
   45THR      C 2872   2.517   3.723  -1.934 -0.0212 -0.3242  0.0769
   45THR      O 2873   2.438   3.728  -2.028 -0.2225 -0.2550  0.2488
   46ASP      N 2874   2.579   3.607  -1.910  0.2613 -0.1710  0.1017
   46ASP      H 2875   2.660   3.616  -1.851  0.4804  2.4247 -0.4863
   46ASP     CA 2876   2.568   3.483  -1.984 -0.2584  0.1990 -0.4562
   46ASP     HA 2877   2.466   3.478  -2.022 -0.3073  1.2692 -0.4800
   46ASP     CB 2878   2.667   3.498  -2.099  0.4420 -0.0113  0.1070
   46ASP    HB1 2879   2.771   3.495  -2.067  1.7076 -1.5151 -3.6211
   46ASP    HB2 2880   2.652   3.594  -2.149  1.1147  0.5585  0.9733
   46ASP     CG 2881   2.650   3.389  -2.204 -0.0423 -0.3063  0.4893
   46ASP    OD1 2882   2.746   3.318  -2.240  0.1025  0.1297  0.0056
   46ASP    OD2 2883   2.534   3.371  -2.248 -0.0542  0.4579  0.1891
   46ASP      C 2884   2.596   3.361  -1.896  0.4843  0.0458 -0.8993
   46ASP      O 2885   2.658   3.385  -1.793 -0.0780  0.0509 -0.5577
   47THR      N 2886   2.546   3.246  -1.941  0.2615 -0.3554  0.3590
   47THR      H 2887   2.489   3.251  -2.024 -0.6995  1.5220  1.0692
   47THR     CA 2888   2.556   3.121  -1.868 -0.0282 -0.3388  0.4292
   47THR     HA 2889   2.640   3.129  -1.799 -0.9140  1.8845  1.3296
   47THR     CB 2890   2.432   3.109  -1.780 -0.2166 -0.0543  0.2056
   47THR     HB 2891   2.340   3.121  -1.836 -1.1613  0.3000  1.7692
   47THR    CG2 2892   2.413   2.968  -1.724 -0.1533 -0.1109  0.0845
   47THR   HG21 2893   2.347   2.969  -1.637  0.6356  2.5971  0.7637
   47THR   HG22 2894   2.376   2.900  -1.800 -1.2902  0.3215  0.2298
   47THR   HG23 2895   2.505   2.932  -1.679 -0.5622 -2.7751 -1.0334
   47THR    OG1 2896   2.418   3.201  -1.673 -0.4959 -0.1440  0.2479
   47THR    HG1 2897   2.333   3.180  -1.635  0.7332 -1.9592  2.2240
   47THR      C 2898   2.571   3.009  -1.971 -0.1462 -0.2057  0.2670
   47THR      O 2899   2.493   3.006  -2.066  0.1356 -0.2640  0.0405
   48SER      N 2900   2.659   2.911  -1.950 -0.3754 -0.5189 -0.2251
   48SER      H 2901   2.717   2.913  -1.868  1.0637 -1.9304 -1.1595
   48SER     CA 2902   2.679   2.795  -2.034 -0.4176 -0.7112  0.0290
   48SER     HA 2903   2.602   2.772  -2.108 -2.2679  0.7662  1.3912
   48SER     CB 2904   2.814   2.815  -2.103 -0.2558  0.2007  0.5953
   48SER    HB1 2905   2.892   2.846  -2.034 -2.0367  0.1310  2.7692
   48SER    HB2 2906   2.855   2.727  -2.153 -0.0461 -1.3555  3.2846
   48SER     OG 2907   2.791   2.918  -2.195 -0.3077  0.1362  0.5358
   48SER     HG 2908   2.794   3.001  -2.147  2.6958 -0.1629  1.0698
   48SER      C 2909   2.699   2.666  -1.955  0.8199 -0.5823 -0.0604
   48SER      O 2910   2.733   2.673  -1.838  0.5110 -0.4826  0.0225
   49GLY      N 2911   2.681   2.548  -2.017 -0.6829 -0.4490  0.0846
   49GLY      H 2912   2.661   2.551  -2.115 -0.3866  1.0712  0.0326
   49GLY     CA 2913   2.703   2.422  -1.949 -0.4356 -0.0005  0.8607
   49GLY    HA1 2914   2.686   2.342  -2.022 -1.6847 -0.3487  1.5040
   49GLY    HA2 2915   2.630   2.392  -1.875 -1.5077 -0.8104 -0.4671
   49GLY      C 2916   2.845   2.397  -1.899 -0.1057  0.4356  0.1570
   49GLY      O 2917   2.943   2.420  -1.970 -0.1632  0.4505  0.0814
   50TYR      N 2918   2.861   2.357  -1.773  0.0334  0.1643  0.0531
   50TYR      H 2919   2.781   2.347  -1.712 -0.8306 -2.5623 -1.3751
   50TYR     CA 2920   2.987   2.330  -1.707 -0.1848 -0.5485  0.1906
   50TYR     HA 2921   3.065   2.301  -1.777  0.2893  2.0410 -0.4830
   50TYR     CB 2922   3.039   2.463  -1.651  0.0909 -0.5686 -0.0151
   50TYR    HB1 2923   3.022   2.534  -1.731 -0.4600 -0.4199  0.2286
   50TYR    HB2 2924   3.145   2.440  -1.637 -0.2547 -2.8074 -0.5780
   50TYR     CG 2925   2.984   2.506  -1.517 -0.3774  0.1274 -0.4308
   50TYR    CD1 2926   3.039   2.461  -1.397 -0.8810 -0.5275 -0.4408
   50TYR    HD1 2927   3.128   2.400  -1.399 -1.2316 -1.1665  1.4011
   50TYR    CE1 2928   2.971   2.481  -1.277  0.0088 -0.4862  0.0662
   50TYR    HE1 2929   3.002   2.427  -1.188  0.5726  0.2557  0.3312
   50TYR     CZ 2930   2.850   2.554  -1.275  0.0518 -0.4190  0.2226
   50TYR     OH 2931   2.789   2.570  -1.154 -0.2006  0.3244  0.0017
   50TYR     HH 2932   2.841   2.534  -1.082  1.9409 -1.0704 -2.0956
   50TYR    CE2 2933   2.811   2.619  -1.393  0.1527 -0.3896  0.2043
   50TYR    HE2 2934   2.731   2.691  -1.396  0.2679 -0.2783 -0.9393
   50TYR    CD2 2935   2.878   2.598  -1.515 -0.0468  0.4989 -0.0605
   50TYR    HD2 2936   2.837   2.637  -1.607 -0.3882  1.2411  0.3926
   50TYR      C 2937   2.968   2.222  -1.602 -0.3798  0.1684  0.9038
   50TYR      O 2938   2.860   2.179  -1.561 -0.3493 -0.8434 -0.0518
   51GLY      N 2939   3.080   2.166  -1.556 -0.0249 -0.3143 -0.5075
   51GLY      H 2940   3.161   2.201  -1.606 -0.7954  2.6921  0.1575
   51GLY     CA 2941   3.097   2.062  -1.457  0.2056  0.2603  0.0630
   51GLY    HA1 2942   3.025   1.984  -1.479  1.7896 -1.3979  0.5239
   51GLY    HA2 2943   3.190   2.006  -1.466 -0.7065 -1.2610 -0.0875
   51GLY      C 2944   3.072   2.113  -1.315 -0.6792  0.6978 -0.2446
   51GLY      O 2945   3.157   2.185  -1.265 -0.3910  0.1189  0.1071
   52GLN      N 2946   2.967   2.065  -1.247  0.3612 -0.7412  0.3918
   52GLN      H 2947   2.894   2.018  -1.298 -0.2630  1.5189 -0.9403
   52GLN     CA 2948   2.940   2.102  -1.110  0.4452 -0.0186  0.2193
   52GLN     HA 2949   2.976   2.205  -1.102  1.5101 -0.1080 -2.2739
   52GLN     CB 2950   2.790   2.096  -1.084  0.3864  0.0492 -0.1023
   52GLN    HB1 2951   2.786   2.135  -0.982  1.2012 -0.5773  0.1768
   52GLN    HB2 2952   2.745   1.997  -1.086  0.0419  0.1944  0.3445
   52GLN     CG 2953   2.718   2.189  -1.182 -0.5042  0.1472  0.6391
   52GLN    HG1 2954   2.776   2.277  -1.208  0.8870 -0.7493  0.6451
   52GLN    HG2 2955   2.700   2.135  -1.275 -2.2844  1.8220 -0.0747
   52GLN     CD 2956   2.579   2.223  -1.129 -0.8931 -0.5793  0.1012
   52GLN    OE1 2957   2.546   2.218  -1.011 -0.6539 -0.1243  0.1904
   52GLN    NE2 2958   2.493   2.274  -1.219 -0.4087 -0.0498 -0.0702
   52GLN   HE21 2959   2.533   2.309  -1.305  1.0474  0.9215  0.9422
   52GLN   HE22 2960   2.399   2.292  -1.189 -0.8261 -1.0444 -0.7199
   52GLN      C 2961   3.015   2.007  -1.017  0.3888 -0.2807  0.0006
   52GLN      O 2962   3.041   1.891  -1.046  0.3119 -0.2789 -0.0768
   53SER      N 2963   3.044   2.048  -0.893 -0.2137 -0.0308  0.0670
   53SER      H 2964   3.031   2.146  -0.869 -2.4771 -0.0961 -0.7390
   53SER     CA 2965   3.113   1.965  -0.796 -0.5887  0.1355  0.4774
   53SER     HA 2966   3.208   1.939  -0.842 -1.2522 -0.5141 -0.5663
   53SER     CB 2967   3.133   2.040  -0.665  0.3763  0.0117  0.4115
   53SER    HB1 2968   3.196   1.977  -0.603  0.2907 -0.6500 -0.1666
   53SER    HB2 2969   3.036   2.067  -0.623 -0.7610  0.1977 -2.1507
   53SER     OG 2970   3.200   2.162  -0.689 -0.2447  0.3546  0.3814
   53SER     HG 2971   3.140   2.233  -0.712 -0.1911 -0.1638 -1.4517
   53SER      C 2972   3.044   1.835  -0.759 -0.1046 -0.4112 -0.5028
   53SER      O 2973   3.111   1.740  -0.718 -0.3641 -0.3188  0.1391
   54SER      N 2974   2.912   1.835  -0.775 -0.1183  0.2142 -0.4004
   54SER      H 2975   2.875   1.912  -0.830 -1.7888 -1.7271 -2.1902
   54SER     CA 2976   2.815   1.736  -0.732  0.2935 -0.1157 -0.2326
   54SER     HA 2977   2.861   1.639  -0.712  0.2591  0.0300  0.5868
   54SER     CB 2978   2.753   1.780  -0.600  0.6057 -0.2372 -0.0441
   54SER    HB1 2979   2.712   1.881  -0.598 -2.3919 -1.3432 -0.0684
   54SER    HB2 2980   2.661   1.722  -0.588  0.3556 -0.0034 -0.8104
   54SER     OG 2981   2.831   1.747  -0.487  0.0693  0.5305  0.5616
   54SER     HG 2982   2.910   1.803  -0.484  0.5104  0.0068 -0.7365
   54SER      C 2983   2.708   1.716  -0.838  0.2033  0.1133 -0.1850
   54SER      O 2984   2.654   1.809  -0.897 -0.0937  0.3244  0.4237
   55TYR      N 2985   2.657   1.593  -0.849 -0.7269  0.5057 -0.3301
   55TYR      H 2986   2.709   1.518  -0.805  0.9335  2.5911  1.5125
   55TYR     CA 2987   2.522   1.572  -0.895 -0.5431  0.0007 -0.6406
   55TYR     HA 2988   2.508   1.624  -0.990  0.0945  2.7586  0.6846
   55TYR     CB 2989   2.498   1.422  -0.911  0.3655 -0.2269  0.1039
   55TYR    HB1 2990   2.513   1.365  -0.818 -0.7667  0.3287  0.6531
   55TYR    HB2 2991   2.390   1.410  -0.920 -0.2626  3.0120  1.6637
   55TYR     CG 2992   2.586   1.350  -1.010  0.3815 -0.0886  0.0188
   55TYR    CD1 2993   2.692   1.265  -0.977 -0.0962 -0.4215  0.7050
   55TYR    HD1 2994   2.715   1.238  -0.875  0.7932 -4.0113 -0.3124
   55TYR    CE1 2995   2.764   1.196  -1.075 -0.0640  0.3116  0.2078
   55TYR    HE1 2996   2.846   1.133  -1.044 -0.4199 -0.1976  0.1290
   55TYR     CZ 2997   2.738   1.222  -1.211  0.7745  1.0660  0.1814
   55TYR     OH 2998   2.812   1.158  -1.307  0.1558 -0.0173  0.4066
   55TYR     HH 2999   2.898   1.136  -1.272  0.2753 -1.9975 -1.0001
   55TYR    CE2 3000   2.635   1.311  -1.245  0.0413  0.2530  0.2496
   55TYR    HE2 3001   2.608   1.341  -1.346 -3.3442 -1.8311  0.3794
   55TYR    CD2 3002   2.568   1.382  -1.145 -0.1417  0.2113  0.1579
   55TYR    HD2 3003   2.488   1.450  -1.171 -1.1571 -0.2711  1.8421
   55TYR      C 3004   2.420   1.627  -0.796  0.2934 -0.3342  0.4150
   55TYR      O 3005   2.444   1.645  -0.677  0.4682  0.2378  0.2978
   56SER      N 3006   2.302   1.661  -0.847  0.1579 -0.6963  0.4861
   56SER      H 3007   2.289   1.653  -0.947 -1.2048  1.0654  0.4784
   56SER     CA 3008   2.182   1.681  -0.768 -0.0996 -0.2569 -0.0120
   56SER     HA 3009   2.191   1.776  -0.716  0.4159  1.7045 -3.3633
   56SER     CB 3010   2.061   1.692  -0.861 -0.0598  0.1452 -0.0165
   56SER    HB1 3011   1.972   1.700  -0.798  0.0639 -0.4788  0.2413
   56SER    HB2 3012   2.044   1.610  -0.930  0.5121 -1.8708  2.1182
   56SER     OG 3013   2.083   1.807  -0.940  0.3605  0.1336  0.0833
   56SER     HG 3014   2.007   1.828  -0.994 -0.1425  3.8424  1.9387
   56SER      C 3015   2.156   1.568  -0.670  0.3389 -0.2583  0.1030
   56SER      O 3016   2.184   1.450  -0.692  0.3152 -0.3106  0.3426
   57SER      N 3017   2.098   1.609  -0.557  0.4565 -0.6860  0.3237
   57SER      H 3018   2.086   1.708  -0.536 -0.8611 -0.9306  0.8197
   57SER     CA 3019   2.046   1.513  -0.462 -0.1550 -0.5685  0.1119
   57SER     HA 3020   2.134   1.460  -0.426  0.8586  0.1853 -1.1963
   57SER     CB 3021   1.979   1.579  -0.342  0.0905 -0.2441  0.0705
   57SER    HB1 3022   1.891   1.635  -0.375 -0.7319 -2.8830 -2.6579
   57SER    HB2 3023   1.946   1.504  -0.271 -1.6834 -0.8456 -1.3035
   57SER     OG 3024   2.077   1.663  -0.285  0.1176 -0.3051  0.1138
   57SER     HG 3025   2.026   1.724  -0.231 -1.5961 -0.7501 -0.9227
   57SER      C 3026   1.943   1.422  -0.528 -0.4716 -0.0271 -0.1495
   57SER      O 3027   1.881   1.455  -0.629 -0.2900  0.2880 -0.1584
   58TYR      N 3028   1.926   1.309  -0.459  0.6090  0.0560  0.2667
   58TYR      H 3029   1.977   1.286  -0.375 -1.6231  0.1593  1.7092
   58TYR     CA 3030   1.838   1.208  -0.514  0.2672  0.3256  0.3168
   58TYR     HA 3031   1.756   1.253  -0.569  0.4918  2.1455  1.4109
   58TYR     CB 3032   1.925   1.127  -0.610  0.2732  0.1820  0.4433
   58TYR    HB1 3033   1.857   1.069  -0.672  0.1732 -1.2466  1.8289
   58TYR    HB2 3034   1.973   1.201  -0.674 -0.9737  0.6770  0.0702
   58TYR     CG 3035   2.027   1.037  -0.544  0.1730  0.0686  0.4429
   58TYR    CD1 3036   2.156   1.085  -0.519 -0.0397  0.7741  0.1988
   58TYR    HD1 3037   2.185   1.185  -0.547  0.1389  0.3399 -1.2183
   58TYR    CE1 3038   2.250   1.003  -0.455 -0.0739  0.2185 -0.4596
   58TYR    HE1 3039   2.345   1.045  -0.428 -0.1907  1.2809 -1.5977
   58TYR     CZ 3040   2.217   0.869  -0.430  0.3602  0.1118 -0.4617
   58TYR     OH 3041   2.312   0.784  -0.380  0.3717  0.4172  0.0379
   58TYR     HH 3042   2.295   0.690  -0.385  1.5595  0.2458 -1.1639
   58TYR    CE2 3043   2.087   0.819  -0.449  0.3262 -0.1081  0.3201
   58TYR    HE2 3044   2.057   0.721  -0.413 -2.4934  0.8935  0.9748
   58TYR    CD2 3045   1.998   0.903  -0.517  0.4870 -0.0542  0.1754
   58TYR    HD2 3046   1.899   0.867  -0.541  1.6414 -2.3164 -1.5873
   58TYR      C 3047   1.758   1.128  -0.413  0.0953  0.1392  0.0349
   58TYR      O 3048   1.637   1.105  -0.423  0.1337 -0.3118  0.5201
   59GLY      N 3049   1.832   1.089  -0.308 -0.2378  0.2721  0.3223
   59GLY      H 3050   1.932   1.104  -0.303 -0.3945  1.0263  1.7057
   59GLY     CA 3051   1.786   0.991  -0.212 -0.2020 -0.8903 -0.8121
   59GLY    HA1 3052   1.860   0.985  -0.132  0.9945  2.7435 -1.4279
   59GLY    HA2 3053   1.773   0.896  -0.264 -1.6486 -0.3835 -1.4173
   59GLY      C 3054   1.655   1.021  -0.142  0.0910 -0.1734 -0.5588
   59GLY      O 3055   1.619   1.137  -0.124 -0.1126 -0.2764 -0.2829
   60GLN      N 3056   1.587   0.919  -0.088 -0.4501  0.4834  0.0326
   60GLN      H 3057   1.631   0.828  -0.095  1.9982  1.3890  2.1072
   60GLN     CA 3058   1.482   0.925   0.012 -0.3541  0.2293  0.1494
   60GLN     HA 3059   1.409   1.003  -0.010 -0.2702 -0.0294 -1.1254
   60GLN     CB 3060   1.416   0.789   0.031  0.2233 -0.1395 -0.4254
   60GLN    HB1 3061   1.317   0.803   0.075  0.4709  1.8352 -0.4037
   60GLN    HB2 3062   1.475   0.739   0.108  3.5090 -1.9229 -3.7986
   60GLN     CG 3063   1.399   0.701  -0.092  0.2868  0.2096 -0.6849
   60GLN    HG1 3064   1.313   0.640  -0.066  0.6586  0.1555  0.4365
   60GLN    HG2 3065   1.373   0.757  -0.182 -1.5523 -1.8966 -1.5602
   60GLN     CD 3066   1.509   0.599  -0.116  0.0691 -0.1197 -0.2827
   60GLN    OE1 3067   1.631   0.617  -0.108  0.0357  0.0437 -0.1390
   60GLN    NE2 3068   1.469   0.477  -0.154  0.3271 -0.2191 -0.2386
   60GLN   HE21 3069   1.541   0.413  -0.186  0.8103  0.0372  0.3179
   60GLN   HE22 3070   1.372   0.459  -0.173  0.5458 -0.4354 -1.2236
   60GLN      C 3071   1.538   0.983   0.141 -0.2528  0.3433  0.0548
   60GLN      O 3072   1.660   0.985   0.157 -0.2697  0.0060  0.2111
   61SER      N 3073   1.453   1.015   0.239  0.1598  0.1261  0.4832
   61SER      H 3074   1.360   1.037   0.208  0.6940 -0.9040 -2.0760
   61SER     CA 3075   1.485   1.039   0.379  0.0641  0.8848  0.3775
   61SER     HA 3076   1.565   1.112   0.366  0.5389 -0.1143 -3.7124
   61SER     CB 3077   1.365   1.096   0.455 -0.6102  0.5450 -0.4144
   61SER    HB1 3078   1.323   1.185   0.408  0.4980  0.7899 -0.9668
   61SER    HB2 3079   1.391   1.120   0.558 -1.8972 -1.8388  0.5403
   61SER     OG 3080   1.268   0.994   0.469 -0.0052  0.0566  0.2822
   61SER     HG 3081   1.186   1.029   0.505 -1.3924 -1.4222 -1.2666
   61SER      C 3082   1.542   0.921   0.455  0.4893  0.4801 -0.5499
   61SER      O 3083   1.526   0.807   0.411  0.1892  0.2073  0.2461
   62GLN      N 3084   1.596   0.947   0.574 -0.0060  0.3561 -0.2910
   62GLN      H 3085   1.603   1.043   0.604  0.6287  0.1835  0.1560
   62GLN     CA 3086   1.646   0.852   0.672  0.0091  0.4675 -0.1914
   62GLN     HA 3087   1.711   0.785   0.617  0.3818 -0.8328  1.7241
   62GLN     CB 3088   1.738   0.928   0.768  0.1209 -0.1244  0.1744
   62GLN    HB1 3089   1.794   1.008   0.721 -0.8809  0.1337 -0.6219
   62GLN    HB2 3090   1.678   0.966   0.851 -1.1740  0.2278 -0.8768
   62GLN     CG 3091   1.841   0.833   0.827  0.2149 -0.0731  0.0932
   62GLN    HG1 3092   1.790   0.742   0.858 -1.6048  0.1170 -2.0570
   62GLN    HG2 3093   1.908   0.802   0.747  0.6086 -3.4418  1.5291
   62GLN     CD 3094   1.929   0.883   0.940  0.4214 -0.1897 -0.0147
   62GLN    OE1 3095   1.938   1.000   0.978 -0.1894 -0.2312  0.2654
   62GLN    NE2 3096   2.005   0.791   1.000 -0.3003 -0.5751  0.3188
   62GLN   HE21 3097   2.071   0.825   1.068 -0.0327  1.9797 -1.0980
   62GLN   HE22 3098   1.997   0.695   0.968  0.6962 -0.4271 -0.4216
   62GLN      C 3099   1.534   0.774   0.739  0.3488  0.3470  0.2373
   62GLN      O 3100   1.429   0.826   0.775  0.1567 -0.1494  0.4072
   63ASN      N 3101   1.549   0.645   0.773 -0.1526  0.0681 -0.5632
   63ASN      H 3102   1.646   0.616   0.764  0.2516  0.8290  0.9774
   63ASN     CA 3103   1.474   0.567   0.869  0.0376  0.1814 -0.3198
   63ASN     HA 3104   1.366   0.582   0.871 -0.3516 -2.2695  0.1780
   63ASN     CB 3105   1.497   0.419   0.839  0.2448  0.1480 -0.0027
   63ASN    HB1 3106   1.603   0.396   0.835  0.2011 -0.3373  1.3064
   63ASN    HB2 3107   1.463   0.399   0.737  0.3858 -0.3904  0.0532
   63ASN     CG 3108   1.415   0.335   0.935 -0.3067  0.8406  0.1415
   63ASN    OD1 3109   1.475   0.267   1.018 -0.7677  0.2967  0.0370
   63ASN    ND2 3110   1.281   0.334   0.931 -0.3128  0.4208  0.3998
   63ASN   HD21 3111   1.227   0.403   0.881  0.0877  0.0636 -0.5493
   63ASN   HD22 3112   1.223   0.277   0.992 -1.6528  0.0111 -1.1987
   63ASN      C 3113   1.524   0.601   1.009 -0.4146  0.0102 -0.1142
   63ASN      O 3114   1.640   0.588   1.048 -0.3019  0.9427 -0.1066
   64THR      N 3115   1.426   0.636   1.092  0.1633  0.2239  0.4783
   64THR      H 3116   1.331   0.639   1.060  0.3921 -0.8260 -0.3356
   64THR     CA 3117   1.448   0.693   1.224  1.0611 -0.0234  0.4466
   64THR     HA 3118   1.553   0.684   1.250  0.9609 -0.2303  0.7937
   64THR     CB 3119   1.414   0.842   1.220  0.1994 -0.2254 -0.1810
   64THR     HB 3120   1.437   0.889   1.316  0.0506 -0.6362  0.0576
   64THR    CG2 3121   1.497   0.926   1.123 -0.1822  0.0381 -0.2803
   64THR   HG21 3122   1.453   0.932   1.024  0.8994  1.3540 -0.7089
   64THR   HG22 3123   1.508   1.032   1.146 -0.0833  0.2976 -1.4707
   64THR   HG23 3124   1.599   0.890   1.113 -0.7980 -1.5003 -1.6580
   64THR    OG1 3125   1.281   0.861   1.178  0.2007 -0.2425 -0.1923
   64THR    HG1 3126   1.259   0.954   1.168  0.9454  0.2696  2.1726
   64THR      C 3127   1.369   0.631   1.339  0.7268  0.0018  0.2326
   64THR      O 3128   1.310   0.525   1.319  0.7542 -0.0127  0.2277
   65GLY      N 3129   1.365   0.692   1.457 -0.0762 -0.4934  0.4647
   65GLY      H 3130   1.421   0.775   1.471  0.3184 -0.8323  0.9364
   65GLY     CA 3131   1.289   0.648   1.572 -0.2651  0.0613  0.5581
   65GLY    HA1 3132   1.313   0.547   1.605  0.8680 -0.2163 -1.0070
   65GLY    HA2 3133   1.181   0.661   1.558  0.3293  4.1212 -1.5203
   65GLY      C 3134   1.303   0.741   1.692  0.0032  0.1031  0.4938
   65GLY      O 3135   1.415   0.762   1.739  0.7124 -0.3113 -0.9441
   66TYR      N 3136   1.190   0.783   1.748 -0.3294  0.6429 -0.5575
   66TYR      H 3137   1.103   0.751   1.707 -2.2440  3.2263  1.1740
   66TYR     CA 3138   1.168   0.861   1.869  0.6864  0.1014 -0.0139
   66TYR     HA 3139   1.254   0.925   1.888  2.1072 -1.7155  0.0206
   66TYR     CB 3140   1.047   0.953   1.856  0.0676 -0.8021 -0.8798
   66TYR    HB1 3141   0.964   0.897   1.812  0.0592 -0.9535 -0.6749
   66TYR    HB2 3142   1.024   0.982   1.959  1.2658 -0.0322 -0.8059
   66TYR     CG 3143   1.074   1.081   1.780  0.1109 -0.3186 -0.0649
   66TYR    CD1 3144   1.158   1.179   1.834 -0.2631 -0.2045  0.3233
   66TYR    HD1 3145   1.206   1.162   1.929 -2.2897 -0.0315  1.4444
   66TYR    CE1 3146   1.179   1.300   1.767 -0.2567 -0.2498  0.2430
   66TYR    HE1 3147   1.254   1.369   1.803  0.4149 -1.4629  1.2677
   66TYR     CZ 3148   1.104   1.323   1.650 -0.0446 -0.0963  0.1361
   66TYR     OH 3149   1.124   1.432   1.570  0.2862 -0.2471  0.0124
   66TYR     HH 3150   1.192   1.488   1.608 -0.0906  0.9908 -1.0667
   66TYR    CE2 3151   1.017   1.225   1.598  0.1843 -0.1388 -0.1683
   66TYR    HE2 3152   0.973   1.239   1.501  1.0990  3.8339 -0.1747
   66TYR    CD2 3153   0.993   1.107   1.669  0.3497 -0.1998 -0.2116
   66TYR    HD2 3154   0.921   1.034   1.633 -1.1926  1.5252 -0.7845
   66TYR      C 3155   1.154   0.777   1.995 -0.0021  0.4177  0.1212
   66TYR      O 3156   1.062   0.697   2.012  0.2169  0.0399 -0.4222
   67GLY      N 3157   1.234   0.804   2.098  0.1672 -0.4702  0.2325
   67GLY      H 3158   1.303   0.876   2.082 -0.8075  0.4280 -0.0778
   67GLY     CA 3159   1.212   0.788   2.240  0.5392  0.2248  0.3759
   67GLY    HA1 3160   1.158   0.693   2.246 -0.4350  0.6935 -0.6353
   67GLY    HA2 3161   1.306   0.767   2.291  0.3215 -2.5828 -0.2060
   67GLY      C 3162   1.142   0.911   2.297  0.0999  0.1970 -0.1007
   67GLY      O 3163   1.126   1.009   2.224 -0.0861  0.0449 -0.2671
   68THR      N 3164   1.102   0.902   2.424 -0.1685  0.1945 -0.1848
   68THR      H 3165   1.118   0.816   2.475  0.1316  0.4025  0.0752
   68THR     CA 3166   1.032   1.002   2.501 -0.2727  0.3516 -0.4827
   68THR     HA 3167   0.939   1.031   2.451 -1.3609  0.9567  1.7408
   68THR     CB 3168   0.987   0.943   2.635  0.1216 -0.1085 -0.5517
   68THR     HB 3169   0.981   1.021   2.711 -1.1106  0.7383 -1.4787
   68THR    CG2 3170   0.859   0.864   2.609 -0.0965  0.0535  0.0360
   68THR   HG21 3171   0.875   0.769   2.559 -0.5133 -0.6073  1.1283
   68THR   HG22 3172   0.823   0.846   2.711  0.3365  1.3358  0.4412
   68THR   HG23 3173   0.784   0.935   2.574  1.3390  0.5126 -2.3665
   68THR    OG1 3174   1.095   0.866   2.682  0.1749 -0.0057 -0.5059
   68THR    HG1 3175   1.080   0.834   2.771 -0.1063 -0.5261 -0.7410
   68THR      C 3176   1.112   1.128   2.530 -0.3242  0.4070 -0.5789
   68THR      O 3177   1.059   1.223   2.586 -0.5475 -0.1189  0.1148
   69GLN      N 3178   1.237   1.137   2.484 -0.0504  0.3229  0.1381
   69GLN      H 3179   1.281   1.051   2.455 -2.5847 -0.6958 -0.9793
   69GLN     CA 3180   1.318   1.258   2.479  0.1970  0.1501 -0.0278
   69GLN     HA 3181   1.259   1.345   2.506  1.5469  0.3349  2.5805
   69GLN     CB 3182   1.434   1.255   2.577  0.0244  0.1442  0.1757
   69GLN    HB1 3183   1.486   1.161   2.557  0.1757  0.1850  0.3676
   69GLN    HB2 3184   1.505   1.335   2.555 -0.5621  0.5358 -0.3244
   69GLN     CG 3185   1.381   1.258   2.720 -0.6189 -0.2411 -0.0516
   69GLN    HG1 3186   1.297   1.191   2.737 -0.2330 -0.5848  0.5602
   69GLN    HG2 3187   1.349   1.361   2.730  0.0451 -0.1127  0.9991
   69GLN     CD 3188   1.488   1.222   2.823 -0.4412  0.2493 -0.0618
   69GLN    OE1 3189   1.605   1.194   2.800 -0.4179  0.6455 -0.4373
   69GLN    NE2 3190   1.448   1.243   2.949  0.0264  0.2716  0.0845
   69GLN   HE21 3191   1.519   1.240   3.020  0.0482  1.2624  0.1268
   69GLN   HE22 3192   1.354   1.270   2.975 -0.2988  0.2973 -1.0333
   69GLN      C 3193   1.357   1.285   2.334  0.2189  0.2486 -0.0031
   69GLN      O 3194   1.402   1.187   2.274  0.7686  0.5348 -0.0656
   70SER      N 3195   1.356   1.406   2.278  0.6826  0.3784  0.2578
   70SER      H 3196   1.319   1.483   2.332  2.5363  1.0397  0.6366
   70SER     CA 3197   1.407   1.443   2.147  0.0337  0.1802 -0.0591
   70SER     HA 3198   1.411   1.350   2.091  1.6364 -0.8752  1.6654
   70SER     CB 3199   1.324   1.548   2.075  0.1051  0.3356  0.0830
   70SER    HB1 3200   1.361   1.562   1.973 -0.0175 -1.6116 -0.2599
   70SER    HB2 3201   1.340   1.640   2.131 -0.3383  1.7618 -1.9773
   70SER     OG 3202   1.186   1.520   2.069  0.2561 -0.3955 -0.0525
   70SER     HG 3203   1.168   1.434   2.108  0.5064 -0.9053 -1.0475
   70SER      C 3204   1.550   1.495   2.153  0.1997 -0.3197  0.4059
   70SER      O 3205   1.591   1.551   2.255 -0.1651  0.2022  0.2708
   71THR      N 3206   1.625   1.500   2.042 -0.3007  0.2638  0.0892
   71THR      H 3207   1.581   1.476   1.955 -0.6417  1.3444 -0.0557
   71THR     CA 3208   1.767   1.524   2.032 -0.2393 -0.0939  0.0868
   71THR     HA 3209   1.821   1.530   2.126  0.0714 -1.9973  0.0603
   71THR     CB 3210   1.831   1.415   1.946 -0.0166  0.2026 -0.1291
   71THR     HB 3211   1.937   1.435   1.953 -0.1303  0.7563  0.0979
   71THR    CG2 3212   1.819   1.282   2.020 -0.3114 -0.0228 -0.5785
   71THR   HG21 3213   1.875   1.212   1.957  0.0720 -0.0427 -0.2213
   71THR   HG22 3214   1.718   1.242   2.028  0.1945 -2.0973 -3.0762
   71THR   HG23 3215   1.860   1.279   2.121 -1.8781  1.1320  0.1312
   71THR    OG1 3216   1.776   1.405   1.816 -0.0347 -0.4070 -0.0759
   71THR    HG1 3217   1.834   1.344   1.771 -0.6771 -0.9741 -0.1514
   71THR      C 3218   1.791   1.661   1.968 -0.3445 -0.0715  0.0951
   71THR      O 3219   1.703   1.716   1.903  0.0199  0.2073 -0.1689
   72PRO      N 3220   1.905   1.724   1.994 -0.2158 -0.2420 -0.0482
   72PRO     CD 3221   2.021   1.675   2.065  0.0758 -0.0431 -0.3828
   72PRO    HD1 3222   2.011   1.719   2.164 -0.0948  0.1886 -0.5023
   72PRO    HD2 3223   2.036   1.568   2.083  0.4825 -0.3200 -2.1389
   72PRO     CG 3224   2.146   1.734   2.001  0.2873 -0.0976 -0.0267
   72PRO    HG1 3225   2.235   1.743   2.064 -0.6014  0.6143  1.1629
   72PRO    HG2 3226   2.165   1.671   1.914 -3.1029 -1.4408  0.0765
   72PRO     CB 3227   2.091   1.870   1.957 -0.4856 -0.3461  0.1670
   72PRO    HB1 3228   2.081   1.930   2.047 -1.8644  0.1791 -0.3062
   72PRO    HB2 3229   2.153   1.918   1.881 -1.7382 -0.0678 -0.7175
   72PRO     CA 3230   1.949   1.836   1.912 -0.5263 -0.0394  0.0611
   72PRO     HA 3231   1.886   1.921   1.939  1.3359  1.3773  0.1763
   72PRO      C 3232   1.950   1.805   1.763 -0.8027  0.4395 -0.0420
   72PRO      O 3233   1.954   1.690   1.721  0.0069  0.3940  0.1573
   73GLN      N 3234   1.948   1.912   1.684 -0.2715  0.2712 -0.2826
   73GLN      H 3235   1.936   2.001   1.731 -1.1208  0.0732 -0.1240
   73GLN     CA 3236   1.998   1.904   1.548  0.1084 -0.2892 -0.1159
   73GLN     HA 3237   1.977   1.803   1.512 -0.4035 -0.1202 -0.3101
   73GLN     CB 3238   1.927   2.014   1.469  0.0911 -0.3401 -0.1718
   73GLN    HB1 3239   1.990   2.041   1.383 -0.0057  0.2734 -0.0568
   73GLN    HB2 3240   1.894   2.100   1.528 -3.3258 -0.2556 -1.9585
   73GLN     CG 3241   1.797   1.958   1.414  0.0299 -0.0402 -0.3392
   73GLN    HG1 3242   1.727   1.949   1.497 -0.4438  2.5605 -0.3854
   73GLN    HG2 3243   1.825   1.863   1.368  2.2623  0.6031 -0.4152
   73GLN     CD 3244   1.723   2.050   1.318  0.0128 -0.2758 -0.5535
   73GLN    OE1 3245   1.738   2.172   1.320  0.1899 -0.3027 -0.0837
   73GLN    NE2 3246   1.624   2.004   1.241 -0.0744 -0.5973 -0.2490
   73GLN   HE21 3247   1.583   2.066   1.174  0.0891  0.5071  0.6460
   73GLN   HE22 3248   1.604   1.905   1.249  1.5285 -1.2312 -2.9037
   73GLN      C 3249   2.148   1.926   1.543  0.1312 -0.4582 -0.1626
   73GLN      O 3250   2.205   1.995   1.627 -0.1070  0.1522 -0.4980
   74GLY      N 3251   2.209   1.872   1.437 -0.0743 -0.1237 -0.4501
   74GLY      H 3252   2.146   1.821   1.376 -2.0621 -0.9760  2.1113
   74GLY     CA 3253   2.350   1.880   1.406 -0.0206 -0.4601 -0.2964
   74GLY    HA1 3254   2.367   1.890   1.299  3.1517  1.0412  0.2395
   74GLY    HA2 3255   2.377   1.977   1.448 -2.8282  0.1578  0.3051
   74GLY      C 3256   2.438   1.776   1.474  0.3348  0.2394  0.3284
   74GLY      O 3257   2.389   1.704   1.560  0.2727 -0.2149 -0.0792
   75TYR      N 3258   2.564   1.758   1.433  0.1505  0.4903 -0.3700
   75TYR      H 3259   2.605   1.812   1.358 -2.5528  2.5033 -0.5396
   75TYR     CA 3260   2.645   1.647   1.481 -0.4016  0.1874 -0.1309
   75TYR     HA 3261   2.633   1.625   1.587  3.2118 -3.3764 -0.2177
   75TYR     CB 3262   2.594   1.520   1.413  0.4566 -0.0059 -0.4187
   75TYR    HB1 3263   2.653   1.435   1.447  1.3482  1.0429  0.7700
   75TYR    HB2 3264   2.494   1.495   1.448  1.3524 -1.0888  1.5473
   75TYR     CG 3265   2.582   1.518   1.262  0.1601  0.0478 -0.3951
   75TYR    CD1 3266   2.696   1.484   1.189  0.6741 -0.0142  0.4246
   75TYR    HD1 3267   2.787   1.455   1.241 -0.0647  1.0722  2.4362
   75TYR    CE1 3268   2.693   1.485   1.049  0.0058  0.1536  0.4391
   75TYR    HE1 3269   2.780   1.462   0.990 -1.8755 -3.2352 -1.3382
   75TYR     CZ 3270   2.572   1.527   0.990 -0.0783 -0.1224  0.4139
   75TYR     OH 3271   2.572   1.540   0.854 -0.3506 -0.0065  0.4237
   75TYR     HH 3272   2.663   1.533   0.823  0.0972  0.7415  1.4965
   75TYR    CE2 3273   2.456   1.561   1.063 -0.5645 -0.0632 -0.3705
   75TYR    HE2 3274   2.367   1.587   1.008 -1.5052 -1.0054  0.6484
   75TYR    CD2 3275   2.461   1.555   1.203  0.0561 -0.2867 -0.3955
   75TYR    HD2 3276   2.374   1.588   1.259  0.3536  2.3347 -1.3276
   75TYR      C 3277   2.794   1.666   1.460 -0.3609  0.4794  0.4132
   75TYR      O 3278   2.842   1.726   1.363  0.2263 -0.2886  0.2212
   76GLY      N 3279   2.862   1.609   1.560  0.2585  0.4510 -0.0136
   76GLY      H 3280   2.814   1.563   1.636  2.1465 -0.6112  0.5844
   76GLY     CA 3281   3.006   1.623   1.565  0.3232 -0.2747  0.3112
   76GLY    HA1 3282   3.039   1.557   1.645  0.2527 -0.0788  0.5005
   76GLY    HA2 3283   3.060   1.586   1.478 -0.5864  0.2983 -0.5235
   76GLY      C 3284   3.068   1.756   1.605  0.1042 -0.0029 -0.2387
   76GLY      O 3285   3.004   1.861   1.609 -0.0780 -0.0774 -1.0251
   77SER      N 3286   3.200   1.758   1.626  0.0428  0.0899  0.1337
   77SER      H 3287   3.251   1.677   1.595  1.3410  0.9271 -0.0032
   77SER     CA 3288   3.280   1.877   1.641  0.0227  0.1379 -0.1433
   77SER     HA 3289   3.236   1.939   1.719 -0.7032 -1.0368  0.4095
   77SER     CB 3290   3.427   1.852   1.676 -0.1753 -0.0491  0.5606
   77SER    HB1 3291   3.464   1.951   1.703 -0.4913  0.3521 -0.4387
   77SER    HB2 3292   3.487   1.824   1.590  1.7418  0.0837  1.7887
   77SER     OG 3293   3.434   1.754   1.777  0.5461 -0.4344  0.1392
   77SER     HG 3294   3.526   1.731   1.791  0.6903 -2.4430 -3.0855
   77SER      C 3295   3.283   1.950   1.508  0.0769  0.6175  0.1171
   77SER      O 3296   3.263   1.896   1.399  0.4901  0.4451  0.1227
   78THR      N 3297   3.318   2.079   1.518  0.5628  0.4713  0.3582
   78THR      H 3298   3.337   2.114   1.610 -1.2925  0.6948  0.6963
   78THR     CA 3299   3.314   2.176   1.410  0.2160 -0.0275 -0.0843
   78THR     HA 3300   3.212   2.174   1.370  0.9978  0.2365 -2.2020
   78THR     CB 3301   3.342   2.317   1.462 -0.4523  0.0120  0.1884
   78THR     HB 3302   3.389   2.369   1.379  0.4761 -0.6155  0.3066
   78THR    CG2 3303   3.222   2.401   1.503 -0.2941  0.3566 -0.0521
   78THR   HG21 3304   3.246   2.494   1.554  1.8497 -1.0926  1.7306
   78THR   HG22 3305   3.163   2.339   1.570 -0.1669 -2.0373 -2.0076
   78THR   HG23 3306   3.156   2.419   1.418  0.4528 -1.3625 -1.0570
   78THR    OG1 3307   3.423   2.319   1.577 -0.3420 -0.2266  0.1172
   78THR    HG1 3308   3.514   2.301   1.552 -0.3180 -0.2129  0.1942
   78THR      C 3309   3.418   2.152   1.302  0.3012  0.1809 -0.0489
   78THR      O 3310   3.521   2.092   1.331  0.3537  0.2667 -0.0582
   79GLY      N 3311   3.395   2.182   1.174  0.2791  0.1462 -0.0529
   79GLY      H 3312   3.307   2.227   1.149  0.5084 -0.3909 -2.0246
   79GLY     CA 3313   3.484   2.154   1.063  0.0939 -0.2640 -0.1025
   79GLY    HA1 3314   3.429   2.132   0.972  0.6210  2.6306 -1.2401
   79GLY    HA2 3315   3.538   2.064   1.091 -1.5476 -0.6882  1.9181
   79GLY      C 3316   3.587   2.264   1.043 -0.1010  0.0261  0.4717
   79GLY      O 3317   3.558   2.381   1.016 -0.2056 -0.0914  0.0806
   80GLY      N 3318   3.712   2.219   1.060  0.0435  0.0354 -0.5290
   80GLY      H 3319   3.717   2.120   1.080  1.5385  0.2810  0.3789
   80GLY     CA 3320   3.831   2.299   1.041 -0.1102  0.3999  0.0278
   80GLY    HA1 3321   3.898   2.239   0.980 -2.1937 -2.7109  0.5386
   80GLY    HA2 3322   3.805   2.392   0.990 -2.4625 -0.7090 -0.9507
   80GLY      C 3323   3.895   2.333   1.175  0.2120 -0.2628  0.0445
   80GLY      O 3324   3.877   2.266   1.277  0.5648 -0.0190  0.2684
   81TYR      N 3325   3.965   2.447   1.172  0.2457 -0.2917 -0.3290
   81TYR      H 3326   3.989   2.481   1.080  1.7985 -0.6935 -0.0882
   81TYR     CA 3327   4.043   2.506   1.278  0.0953 -0.4573 -0.1227
   81TYR     HA 3328   4.116   2.431   1.308 -0.7205 -1.5058 -0.7119
   81TYR     CB 3329   4.125   2.619   1.216 -0.0012  0.0879  0.7298
   81TYR    HB1 3330   4.198   2.644   1.294  0.2847  1.5319  0.0333
   81TYR    HB2 3331   4.061   2.707   1.209 -0.0521 -0.0786 -1.5873
   81TYR     CG 3332   4.201   2.594   1.088 -0.3280 -0.3584  0.6210
   81TYR    CD1 3333   4.183   2.684   0.983  0.9185 -0.3144  0.4273
   81TYR    HD1 3334   4.115   2.768   0.991 -0.2722 -0.7582 -3.1040
   81TYR    CE1 3335   4.252   2.669   0.862 -0.3311 -0.0709 -0.3254
   81TYR    HE1 3336   4.224   2.732   0.778 -0.8978  1.1703  0.7686
   81TYR     CZ 3337   4.356   2.575   0.856  0.1994  0.4724  0.3364
   81TYR     OH 3338   4.422   2.550   0.739  0.2883  0.7923  0.3146
   81TYR     HH 3339   4.495   2.496   0.768 -0.3027  0.9876  2.3487
   81TYR    CE2 3340   4.364   2.477   0.956  0.0433  0.2784  0.1594
   81TYR    HE2 3341   4.437   2.399   0.940  0.8094  1.1751 -0.8112
   81TYR    CD2 3342   4.282   2.481   1.069 -0.2939 -0.2233 -0.0654
   81TYR    HD2 3343   4.296   2.407   1.147 -0.9801  1.1289  1.4160
   81TYR      C 3344   3.963   2.555   1.398  0.4904 -0.1950  0.0381
   81TYR      O 3345   3.844   2.584   1.385  0.5944  0.1858 -0.0687
   82GLY      N 3346   4.022   2.560   1.518 -0.1289  0.0843  0.3337
   82GLY      H 3347   4.119   2.538   1.533 -0.3089 -1.0011  0.0177
   82GLY     CA 3348   3.948   2.586   1.640  0.1424  0.4531  0.4224
   82GLY    HA1 3349   3.880   2.668   1.618  0.9400  0.5854 -1.8877
   82GLY    HA2 3350   4.011   2.627   1.719 -0.2457  2.7887 -0.4192
   82GLY      C 3351   3.873   2.466   1.696  0.3818  0.0840 -0.0372
   82GLY      O 3352   3.888   2.355   1.646  0.7834 -0.2662  0.8489
   83SER      N 3353   3.795   2.487   1.802  0.0294 -1.0347 -0.0610
   83SER      H 3354   3.789   2.583   1.834  2.1230 -1.4104  1.6708
   83SER     CA 3355   3.709   2.387   1.861 -0.6819 -0.3196  0.1396
   83SER     HA 3356   3.715   2.294   1.804  1.3115 -1.2923  1.8106
   83SER     CB 3357   3.768   2.350   1.997 -0.6619 -0.1170  0.1864
   83SER    HB1 3358   3.781   2.436   2.062  0.7250  0.5650 -0.9363
   83SER    HB2 3359   3.703   2.290   2.061  0.0047  0.9140  1.8783
   83SER     OG 3360   3.894   2.291   1.978 -0.3673  0.4308  0.4382
   83SER     HG 3361   3.960   2.361   1.974  0.3716 -0.2743 -0.1204
   83SER      C 3362   3.564   2.430   1.880 -0.6581 -0.1639 -0.0331
   83SER      O 3363   3.529   2.548   1.873 -0.0580  0.0304  0.1956
   84SER      N 3364   3.477   2.333   1.908 -0.4927 -0.1942  0.3886
   84SER      H 3365   3.500   2.236   1.893 -1.3329 -0.3881  0.3241
   84SER     CA 3366   3.346   2.371   1.956 -0.6076  0.3064 -0.3083
   84SER     HA 3367   3.309   2.458   1.901 -0.7748 -0.7333 -1.9014
   84SER     CB 3368   3.249   2.255   1.935 -0.3181  0.0082 -0.0036
   84SER    HB1 3369   3.268   2.172   2.003  0.4218 -0.1296 -0.3767
   84SER    HB2 3370   3.148   2.286   1.962  0.2210  2.1283 -0.2406
   84SER     OG 3371   3.250   2.210   1.802  0.5940  0.2338 -0.0812
   84SER     HG 3372   3.315   2.259   1.751  1.3876  0.3577  1.0223
   84SER      C 3373   3.343   2.418   2.101  0.0746 -0.1494 -0.1447
   84SER      O 3374   3.443   2.400   2.170  0.0978  0.2750 -0.0670
   85GLN      N 3375   3.239   2.487   2.149  0.3281  0.3096 -0.2497
   85GLN      H 3376   3.159   2.495   2.089 -0.8512 -0.2682  1.1925
   85GLN     CA 3377   3.232   2.553   2.277 -0.0785  0.0360 -0.1326
   85GLN     HA 3378   3.305   2.513   2.348 -0.6910 -1.5505 -0.3465
   85GLN     CB 3379   3.279   2.696   2.258 -0.5995  0.2221 -0.0473
   85GLN    HB1 3380   3.205   2.760   2.210 -1.3562 -1.1553 -0.7783
   85GLN    HB2 3381   3.290   2.723   2.363 -1.1835  0.3622 -0.0207
   85GLN     CG 3382   3.408   2.731   2.185 -0.0905  0.0913  0.7756
   85GLN    HG1 3383   3.427   2.838   2.190  0.0912  0.1250 -0.2939
   85GLN    HG2 3384   3.401   2.705   2.079 -0.9092  0.5199  0.7214
   85GLN     CD 3385   3.536   2.667   2.237  0.1691 -0.0820 -0.0519
   85GLN    OE1 3386   3.543   2.608   2.345  0.1312 -0.5650 -0.3100
   85GLN    NE2 3387   3.644   2.666   2.159  0.2203  0.3950  0.0118
   85GLN   HE21 3388   3.652   2.710   2.068  1.3045  0.0345 -0.0772
   85GLN   HE22 3389   3.725   2.636   2.210  0.5440  1.8186  0.3811
   85GLN      C 3390   3.092   2.536   2.336 -0.2264  0.0477 -0.4794
   85GLN      O 3391   3.023   2.636   2.358  0.0395  0.0607  0.3391
   86SER      N 3392   3.040   2.414   2.350 -0.0901  0.0102 -0.2921
   86SER      H 3393   3.096   2.336   2.319 -0.8357 -0.9177  0.6230
   86SER     CA 3394   2.903   2.378   2.381 -0.0394 -0.0710 -0.1619
   86SER     HA 3395   2.845   2.470   2.389 -2.4858 -1.6732  2.2048
   86SER     CB 3396   2.851   2.305   2.257 -0.8081 -0.6830  0.5120
   86SER    HB1 3397   2.748   2.271   2.260 -1.7181  1.7908 -0.7112
   86SER    HB2 3398   2.853   2.372   2.172  1.8554 -1.3839 -0.0777
   86SER     OG 3399   2.936   2.199   2.217 -0.1820 -0.0953  0.2706
   86SER     HG 3400   2.881   2.138   2.167 -1.0529 -2.2680  3.5756
   86SER      C 3401   2.883   2.294   2.506  0.0307  0.2752  0.0828
   86SER      O 3402   2.777   2.237   2.533  0.0963  0.1961  0.1719
   87SER      N 3403   2.988   2.292   2.589 -0.0041  0.4493  0.1324
   87SER      H 3404   3.074   2.331   2.553  2.0258 -2.1285  1.8220
   87SER     CA 3405   2.997   2.213   2.710  0.2723 -0.1093 -0.2459
   87SER     HA 3406   2.897   2.181   2.740 -0.1165  0.0648 -1.3176
   87SER     CB 3407   3.072   2.084   2.678  0.3927 -0.0945 -0.0268
   87SER    HB1 3408   3.043   2.046   2.580 -0.7477 -0.3691  0.3965
   87SER    HB2 3409   3.179   2.099   2.670  0.5454 -0.0135  1.8525
   87SER     OG 3410   3.035   1.983   2.770  0.4680  0.1286  0.2474
   87SER     HG 3411   3.095   1.910   2.753 -0.0328 -0.3296  0.4205
   87SER      C 3412   3.062   2.288   2.825 -0.0723 -0.0696 -0.0775
   87SER      O 3413   3.173   2.338   2.811 -0.1564  0.1620  0.0625
   88GLN      N 3414   2.992   2.290   2.939 -0.3605  0.4470 -0.2559
   88GLN      H 3415   2.902   2.243   2.945 -0.5437  0.8935  0.7092
   88GLN     CA 3416   3.064   2.333   3.057 -0.5628  0.4814 -0.1446
   88GLN     HA 3417   3.172   2.317   3.056 -0.3010  1.7883  1.6383
   88GLN     CB 3418   3.043   2.484   3.072 -0.1324  0.4841  0.4853
   88GLN    HB1 3419   2.935   2.495   3.082 -0.5801 -2.5157 -0.1396
   88GLN    HB2 3420   3.081   2.533   2.982 -1.7134  0.3761 -0.2821
   88GLN     CG 3421   3.117   2.550   3.188  0.0760  0.3702  0.4179
   88GLN    HG1 3422   3.220   2.514   3.198  0.3372  0.4442 -1.5171
   88GLN    HG2 3423   3.069   2.520   3.280 -0.1499  0.3330  0.2885
   88GLN     CD 3424   3.134   2.701   3.201 -0.4197  0.4251  0.4490
   88GLN    OE1 3425   3.063   2.779   3.139 -0.1939  0.0849 -0.2482
   88GLN    NE2 3426   3.222   2.749   3.290  0.1820  0.5789 -0.2156
   88GLN   HE21 3427   3.213   2.845   3.318 -0.9478  0.6765 -0.8345
   88GLN   HE22 3428   3.272   2.682   3.347 -1.8575  0.4681  1.5832
   88GLN      C 3429   3.015   2.265   3.184  0.0814  0.2404 -0.0189
   88GLN      O 3430   2.911   2.198   3.186  0.0665  0.2728  0.4068
   89SER      N 3431   3.098   2.257   3.288  0.2880 -0.0867 -0.2092
   89SER      H 3432   3.190   2.295   3.273 -0.3922  2.9698  2.3918
   89SER     CA 3433   3.072   2.181   3.409 -0.4504  0.1038 -0.2441
   89SER     HA 3434   2.972   2.139   3.395 -1.1440  1.1732  1.2749
   89SER     CB 3435   3.159   2.057   3.420  0.1819  0.6087  0.5185
   89SER    HB1 3436   3.122   1.989   3.497  0.3094  0.7766  0.7292
   89SER    HB2 3437   3.160   2.011   3.321  2.3211 -0.7716  1.1042
   89SER     OG 3438   3.288   2.108   3.449  0.2931  0.5555  0.1215
   89SER     HG 3439   3.354   2.039   3.444  1.6491  1.7043  1.3918
   89SER      C 3440   3.080   2.272   3.531 -0.2674 -0.0518 -0.1401
   89SER      O 3441   3.151   2.372   3.526 -0.4598  0.0535 -1.0814
   90SER      N 3442   3.000   2.235   3.630  0.0745  0.0466  0.1746
   90SER      H 3443   2.953   2.147   3.616  1.9114 -0.6951 -1.8426
   90SER     CA 3444   2.980   2.316   3.749  0.2722  0.2727  0.0540
   90SER     HA 3445   3.068   2.376   3.771  0.7129 -0.1213 -0.5917
   90SER     CB 3446   2.865   2.412   3.720  0.0987 -0.0183 -0.2200
   90SER    HB1 3447   2.818   2.427   3.817 -1.1075 -2.2974 -0.3789
   90SER    HB2 3448   2.907   2.509   3.693 -0.9819  0.4477 -0.2494
   90SER     OG 3449   2.760   2.373   3.634 -0.0011  0.0767 -0.1399
   90SER     HG 3450   2.754   2.434   3.560 -0.7651 -1.1308 -1.1078
   90SER      C 3451   2.946   2.232   3.871  0.1886  0.1962 -0.0213
   90SER      O 3452   2.908   2.116   3.857  0.1456  0.2474 -0.3331
   91TYR      N 3453   2.952   2.298   3.988 -0.2803  0.4459 -0.1326
   91TYR      H 3454   2.966   2.398   3.989  4.2877  0.0447  0.6718
   91TYR     CA 3455   2.918   2.235   4.113 -0.0762  0.8545  0.1299
   91TYR     HA 3456   2.970   2.140   4.102 -0.2526  0.6244  1.1215
   91TYR     CB 3457   2.961   2.320   4.232 -0.0584  0.8143  0.1529
   91TYR    HB1 3458   3.068   2.343   4.236 -0.0282  0.5554  3.0820
   91TYR    HB2 3459   2.895   2.406   4.227 -1.4704 -0.2919 -0.9139
   91TYR     CG 3460   2.926   2.261   4.367  0.2539 -0.2321 -0.2112
   91TYR    CD1 3461   2.811   2.297   4.438  0.0961 -0.8781 -0.1365
   91TYR    HD1 3462   2.746   2.374   4.399  0.7091 -1.5069 -2.5882
   91TYR    CE1 3463   2.783   2.252   4.568 -0.2627  0.1235  0.1487
   91TYR    HE1 3464   2.686   2.264   4.614 -1.0889 -2.3143 -0.7674
   91TYR     CZ 3465   2.865   2.147   4.616 -0.5198 -0.4277 -0.5863
   91TYR     OH 3466   2.840   2.086   4.736 -0.3514  0.0165 -0.3213
   91TYR     HH 3467   2.894   2.013   4.766 -0.5993 -0.0214  0.0327
   91TYR    CE2 3468   2.973   2.099   4.540  0.0598 -0.2584  0.1115
   91TYR    HE2 3469   3.031   2.017   4.578  1.1775  0.6593  0.4179
   91TYR    CD2 3470   3.007   2.159   4.418 -0.3170 -0.6928 -0.2156
   91TYR    HD2 3471   3.091   2.135   4.355  2.0504 -0.1759  2.5053
   91TYR      C 3472   2.768   2.211   4.110  0.0910 -0.2466  0.0945
   91TYR      O 3473   2.693   2.282   4.043 -0.0232 -0.4205  0.0373
   92GLY      N 3474   2.715   2.115   4.187  0.0010  0.2227  0.6253
   92GLY      H 3475   2.772   2.054   4.243  0.7414 -2.3145 -2.6144
   92GLY     CA 3476   2.575   2.102   4.223 -0.0203 -0.1284  0.4150
   92GLY    HA1 3477   2.557   2.060   4.322  1.2353  1.0220  1.1635
   92GLY    HA2 3478   2.518   2.195   4.227 -0.9843 -0.6696 -0.2783
   92GLY      C 3479   2.511   2.002   4.128 -0.0340  0.1850  0.0907
   92GLY      O 3480   2.561   1.893   4.099 -0.5637 -0.0340 -0.0184
   93GLN      N 3481   2.396   2.040   4.071  0.6520  0.2859 -1.2649
   93GLN      H 3482   2.346   2.121   4.104 -0.4018  0.4473 -3.1246
   93GLN     CA 3483   2.317   1.949   3.990  0.3307 -0.6337  0.0370
   93GLN     HA 3484   2.314   1.848   4.030 -1.7228 -1.1828 -1.3558
   93GLN     CB 3485   2.174   2.001   3.985  0.4217 -0.3854 -0.0324
   93GLN    HB1 3486   2.180   2.108   3.966  2.5076 -0.4377  0.1147
   93GLN    HB2 3487   2.132   1.943   3.903 -0.7347  0.2671  0.0777
   93GLN     CG 3488   2.101   1.965   4.114 -0.2663  0.0282 -0.2994
   93GLN    HG1 3489   2.091   1.857   4.104  1.6886 -0.1078 -1.2061
   93GLN    HG2 3490   2.162   1.986   4.202 -2.1373 -1.0352  1.3277
   93GLN     CD 3491   1.972   2.041   4.140  0.0981  0.5098  0.1341
   93GLN    OE1 3492   1.928   2.124   4.061  0.5634  0.6561  0.0272
   93GLN    NE2 3493   1.912   2.021   4.258  0.0457  0.3347  0.0789
   93GLN   HE21 3494   1.941   1.941   4.313 -1.7245 -0.8724 -0.6710
   93GLN   HE22 3495   1.838   2.086   4.281 -1.5245 -0.6063 -2.0499
   93GLN      C 3496   2.365   1.923   3.847 -0.1979  0.0091 -0.2610
   93GLN      O 3497   2.344   2.002   3.756 -0.0567  0.6620  0.2612
   94GLN      N 3498   2.414   1.802   3.822 -0.8394 -0.2400 -0.3313
   94GLN      H 3499   2.415   1.740   3.901 -0.9798  1.4999  1.0912
   94GLN     CA 3500   2.467   1.754   3.696  0.1155  0.4979 -0.2218
   94GLN     HA 3501   2.541   1.821   3.652  1.3675 -0.9773 -0.4887
   94GLN     CB 3502   2.554   1.634   3.733  0.2181  0.5563 -0.2727
   94GLN    HB1 3503   2.594   1.595   3.640 -0.9036 -0.5107 -0.3209
   94GLN    HB2 3504   2.487   1.559   3.774 -0.3569  0.9764 -0.4284
   94GLN     CG 3505   2.666   1.643   3.837  0.0783 -0.3710 -0.0298
   94GLN    HG1 3506   2.716   1.547   3.827  1.5396 -0.1645  3.6119
   94GLN    HG2 3507   2.615   1.652   3.933 -0.2373 -0.7051 -0.1661
   94GLN     CD 3508   2.765   1.757   3.818 -0.3219 -0.0177 -0.0181
   94GLN    OE1 3509   2.827   1.768   3.712  0.1607 -0.4882  0.2132
   94GLN    NE2 3510   2.769   1.865   3.896  0.0373  0.2129 -0.3504
   94GLN   HE21 3511   2.717   1.862   3.982 -1.7401 -3.2331 -1.3638
   94GLN   HE22 3512   2.829   1.944   3.875  0.4885  0.8678  2.8479
   94GLN      C 3513   2.354   1.735   3.596 -0.1594  0.7073  0.0503
   94GLN      O 3514   2.245   1.692   3.634  0.0218  0.1605 -0.0501
   95SER      N 3515   2.381   1.758   3.467 -0.3108 -0.0454 -0.1168
   95SER      H 3516   2.470   1.798   3.443 -0.2490  0.7812  1.3728
   95SER     CA 3517   2.302   1.717   3.353 -0.2710 -0.2996 -0.0549
   95SER     HA 3518   2.208   1.773   3.354 -0.0589  0.0571  0.4909
   95SER     CB 3519   2.374   1.748   3.222  0.0528  0.2852  0.2581
   95SER    HB1 3520   2.438   1.837   3.220 -0.0717  0.4691 -3.4031
   95SER    HB2 3521   2.429   1.658   3.196  0.2072  0.7702 -1.2180
   95SER     OG 3522   2.272   1.776   3.128  0.7019  0.6979 -0.3378
   95SER     HG 3523   2.310   1.815   3.049  1.6226 -1.6280 -1.1340
   95SER      C 3524   2.262   1.571   3.362  0.0995 -0.4117 -0.1950
   95SER      O 3525   2.342   1.491   3.410 -0.0728  0.0883  0.9675
   96SER      N 3526   2.149   1.526   3.306  0.2149 -0.2243 -0.5766
   96SER      H 3527   2.090   1.591   3.256 -1.1115 -1.4056 -0.5922
   96SER     CA 3528   2.120   1.384   3.313  0.3113 -0.2232 -0.1666
   96SER     HA 3529   2.144   1.362   3.417 -1.2101  3.7915  1.2431
   96SER     CB 3530   1.969   1.368   3.320  0.2535  0.2866 -0.1672
   96SER    HB1 3531   1.956   1.262   3.344  0.5950  0.3789  0.4419
   96SER    HB2 3532   1.930   1.391   3.221  3.2513  0.0290 -1.4985
   96SER     OG 3533   1.908   1.442   3.423 -0.0932 -0.5222  0.2179
   96SER     HG 3534   1.833   1.387   3.448  0.3535 -0.6599  1.3417
   96SER      C 3535   2.189   1.291   3.215  0.1012 -0.2254 -0.3124
   96SER      O 3536   2.150   1.174   3.224  0.4027 -0.3034 -0.0091
   97TYR      N 3537   2.284   1.336   3.133  0.0376 -0.4456 -0.5080
   97TYR      H 3538   2.300   1.435   3.144  0.2442 -0.5706  0.3650
   97TYR     CA 3539   2.362   1.260   3.038  0.2104 -0.8077 -0.0806
   97TYR     HA 3540   2.352   1.156   3.068 -1.6953 -0.8591 -0.7707
   97TYR     CB 3541   2.291   1.262   2.903 -0.4053  0.3033  0.2479
   97TYR    HB1 3542   2.187   1.232   2.914 -0.3875  0.2583  0.2953
   97TYR    HB2 3543   2.341   1.190   2.837  0.5550 -2.4106  3.6449
   97TYR     CG 3544   2.295   1.397   2.837 -0.1725  0.0954 -0.1700
   97TYR    CD1 3545   2.409   1.440   2.767 -0.0528  0.4240  0.2183
   97TYR    HD1 3546   2.483   1.364   2.744 -0.1395  0.4749 -0.2445
   97TYR    CE1 3547   2.414   1.569   2.713  0.2850  0.2421 -0.1878
   97TYR    HE1 3548   2.495   1.603   2.650  1.0260 -1.1066  0.0058
   97TYR     CZ 3549   2.316   1.664   2.747  0.0601 -0.0914  0.1027
   97TYR     OH 3550   2.328   1.794   2.708  0.0251 -0.0512  0.2266
   97TYR     HH 3551   2.278   1.847   2.771 -1.1237 -1.5294  0.6082
   97TYR    CE2 3552   2.214   1.624   2.836 -0.0443  0.0500  0.0473
   97TYR    HE2 3553   2.144   1.698   2.873 -0.8662 -0.2158 -0.9332
   97TYR    CD2 3554   2.201   1.492   2.880  0.3233  0.2177  0.6754
   97TYR    HD2 3555   2.113   1.464   2.936  0.4706 -0.5945  0.5155
   97TYR      C 3556   2.506   1.310   3.041 -0.0136 -0.1347 -0.3255
   97TYR      O 3557   2.545   1.424   3.061  0.5281 -0.4354  0.3654
   98PRO      N 3558   2.600   1.216   3.024  0.4200  0.2314  0.0392
   98PRO     CD 3559   2.584   1.075   2.995  0.1895  0.2873 -0.1041
   98PRO    HD1 3560   2.555   1.022   3.085  1.3711 -0.8804 -0.3954
   98PRO    HD2 3561   2.508   1.065   2.917  1.1721  0.5952 -1.1229
   98PRO     CG 3562   2.716   1.029   2.934  0.2746 -0.1444  0.3981
   98PRO    HG1 3563   2.705   1.032   2.825 -1.9028 -2.1561  0.4670
   98PRO    HG2 3564   2.739   0.927   2.965  1.6810 -0.5940 -1.9137
   98PRO     CB 3565   2.819   1.128   2.987 -0.1305 -0.0206  0.9655
   98PRO    HB1 3566   2.907   1.139   2.923 -1.3092  0.5125 -0.6157
   98PRO    HB2 3567   2.847   1.083   3.083 -2.1803 -4.0676 -0.0874
   98PRO     CA 3568   2.739   1.256   3.008  0.4045  0.4193  0.3556
   98PRO     HA 3569   2.772   1.312   3.095 -1.1426  1.1609  0.4931
   98PRO      C 3570   2.763   1.340   2.884 -0.8264  0.0280 -0.1692
   98PRO      O 3571   2.737   1.296   2.772 -0.1015 -0.1337 -0.2850
   99GLY      N 3572   2.829   1.455   2.902  0.1035 -0.4691 -0.3223
   99GLY      H 3573   2.840   1.493   2.995  0.3472  0.7992 -0.8476
   99GLY     CA 3574   2.887   1.543   2.803  0.4677  0.3539  0.6071
   99GLY    HA1 3575   2.803   1.572   2.739  1.6927 -1.8668 -2.2287
   99GLY    HA2 3576   2.928   1.628   2.858  0.2546  1.6192 -1.1050
   99GLY      C 3577   3.004   1.489   2.721  0.2134  0.3551  0.2416
   99GLY      O 3578   3.032   1.541   2.613 -0.0084 -0.6217 -0.3022
  100TYR      N 3579   3.078   1.395   2.779 -0.3385 -0.3241 -0.1348
  100TYR      H 3580   3.063   1.378   2.877  0.4863 -1.1856 -0.1393
  100TYR     CA 3581   3.188   1.324   2.716 -0.2671 -0.4303  0.1097
  100TYR     HA 3582   3.252   1.396   2.666  0.9398 -2.0117 -0.6965
  100TYR     CB 3583   3.291   1.277   2.819 -0.2783 -0.1251  0.2619
  100TYR    HB1 3584   3.364   1.348   2.857 -0.1228 -1.0218  1.7106
  100TYR    HB2 3585   3.355   1.208   2.765  2.5939  0.8310  2.2347
  100TYR     CG 3586   3.242   1.195   2.936 -0.1340 -0.1504  0.3040
  100TYR    CD1 3587   3.202   1.062   2.922 -0.6619  0.0458 -0.0600
  100TYR    HD1 3588   3.208   1.009   2.827  1.0182 -0.6786  0.4131
  100TYR    CE1 3589   3.148   0.998   3.034 -0.0111 -0.3715  0.0223
  100TYR    HE1 3590   3.108   0.898   3.029 -1.3994  0.1333  0.5979
  100TYR     CZ 3591   3.145   1.058   3.161 -0.3615  0.2385 -0.2680
  100TYR     OH 3592   3.095   0.988   3.267  0.2759 -0.7671 -0.6185
  100TYR     HH 3593   3.097   1.051   3.339  0.1979 -0.8231 -0.5670
  100TYR    CE2 3594   3.180   1.194   3.170 -0.2983  0.2550 -0.7460
  100TYR    HE2 3595   3.176   1.229   3.272 -3.0056 -1.1133 -0.3021
  100TYR    CD2 3596   3.228   1.263   3.058 -0.0852  0.8970 -0.2642
  100TYR    HD2 3597   3.285   1.353   3.076 -0.2257  0.7563  0.9383
  100TYR      C 3598   3.149   1.218   2.614 -0.3685  0.5364 -0.8702
  100TYR      O 3599   3.036   1.169   2.613 -0.0105 -0.3790  0.4460
  101GLY      N 3600   3.241   1.187   2.523  0.2199 -0.5519  0.0667
  101GLY      H 3601   3.334   1.220   2.544  0.8365 -0.2379 -2.7576
  101GLY     CA 3602   3.213   1.122   2.397 -0.4324 -0.5581  0.2134
  101GLY    HA1 3603   3.171   1.022   2.400 -0.6999 -0.4175  2.3373
  101GLY    HA2 3604   3.310   1.117   2.348 -0.9307 -3.8547 -0.6785
  101GLY      C 3605   3.130   1.217   2.312 -0.8599 -0.7002  0.4696
  101GLY      O 3606   3.065   1.314   2.351  0.2491  0.4792 -0.5137
  102GLN      N 3607   3.136   1.171   2.186  0.2201 -0.2544  0.3450
  102GLN      H 3608   3.183   1.084   2.168 -0.4614 -0.8422  1.2776
  102GLN     CA 3609   3.065   1.237   2.078  0.4300 -0.2260  0.2250
  102GLN     HA 3610   3.094   1.342   2.072  1.2372 -0.5068 -1.4423
  102GLN     CB 3611   3.093   1.169   1.945 -0.5051 -0.6494  0.2397
  102GLN    HB1 3612   3.051   1.068   1.944 -2.7625  0.2317 -1.0084
  102GLN    HB2 3613   3.201   1.166   1.930 -0.5154  0.7413 -0.1939
  102GLN     CG 3614   3.026   1.238   1.826  0.0564 -0.2551  0.1468
  102GLN    HG1 3615   2.930   1.189   1.806  0.1772 -0.1499 -0.6832
  102GLN    HG2 3616   3.013   1.344   1.848 -0.8943 -0.1332 -0.9146
  102GLN     CD 3617   3.108   1.227   1.699 -0.3275 -0.1777 -0.1081
  102GLN    OE1 3618   3.090   1.155   1.600 -0.3284 -0.1542 -0.1250
  102GLN    NE2 3619   3.203   1.319   1.684 -0.3722 -0.0171  0.5899
  102GLN   HE21 3620   3.238   1.330   1.590 -0.7556 -1.6510  0.2284
  102GLN   HE22 3621   3.215   1.394   1.751 -1.2891 -1.1153  2.0616
  102GLN      C 3622   2.914   1.237   2.100  0.3987 -0.2946  0.0101
  102GLN      O 3623   2.839   1.327   2.062  0.3784 -0.2754  0.0958
  103GLN      N 3624   2.859   1.134   2.165 -0.5758 -0.1449 -0.5715
  103GLN      H 3625   2.912   1.050   2.180  0.6452  0.7059  0.0852
  103GLN     CA 3626   2.720   1.122   2.206 -0.3496  0.1948  0.3095
  103GLN     HA 3627   2.683   1.224   2.210 -1.1765 -0.1298  1.3888
  103GLN     CB 3628   2.654   1.040   2.096  0.1616  0.2450 -0.0421
  103GLN    HB1 3629   2.707   0.945   2.100  2.0695  1.3189  1.4705
  103GLN    HB2 3630   2.549   1.022   2.123 -0.8163  2.4890 -1.9672
  103GLN     CG 3631   2.647   1.086   1.951 -0.4004 -0.4527 -0.2469
  103GLN    HG1 3632   2.748   1.098   1.911 -1.0908  2.4726 -1.4035
  103GLN    HG2 3633   2.602   1.008   1.889 -1.1013  0.8916 -1.4889
  103GLN     CD 3634   2.577   1.220   1.934 -0.3812 -0.4271 -0.1255
  103GLN    OE1 3635   2.536   1.289   2.026  0.3275  0.2538 -0.3138
  103GLN    NE2 3636   2.550   1.267   1.812 -0.4927  0.0804  0.0900
  103GLN   HE21 3637   2.590   1.223   1.730  1.1612 -0.8857  1.3581
  103GLN   HE22 3638   2.489   1.347   1.812 -0.4350  0.1763  2.2034
  103GLN      C 3639   2.704   1.046   2.337  0.7614  0.0277  0.3613
  103GLN      O 3640   2.782   0.954   2.359  0.8304 -0.0231 -0.0906
  104PRO      N 3641   2.615   1.085   2.428 -0.1818 -0.3941 -0.3631
  104PRO     CD 3642   2.519   1.191   2.405  0.5449  0.3092 -0.2066
  104PRO    HD1 3643   2.478   1.173   2.305  0.4200 -1.2375  0.0932
  104PRO    HD2 3644   2.558   1.292   2.416 -0.8382  0.8154  0.2447
  104PRO     CG 3645   2.411   1.151   2.505  0.2206  0.2790 -0.5639
  104PRO    HG1 3646   2.350   1.075   2.457 -0.4233  0.2195  0.3067
  104PRO    HG2 3647   2.340   1.229   2.536  1.4391  1.1293  0.2093
  104PRO     CB 3648   2.487   1.094   2.625 -0.1895  0.1092 -0.3827
  104PRO    HB1 3649   2.424   1.018   2.670 -0.2684 -0.3967 -1.3200
  104PRO    HB2 3650   2.527   1.170   2.693 -0.4676  0.3771 -0.5125
  104PRO     CA 3651   2.604   1.023   2.559  0.0526  0.2005 -0.0560
  104PRO     HA 3652   2.687   1.042   2.626 -0.7147  1.9147  0.4569
  104PRO      C 3653   2.574   0.873   2.560 -0.2955  0.2572 -0.8194
  104PRO      O 3654   2.474   0.827   2.506 -0.2373 -0.1055 -0.6200
  105ALA      N 3655   2.654   0.796   2.634 -0.9475  0.1484 -0.2201
  105ALA      H 3656   2.740   0.836   2.668 -1.7997  1.3570  0.6109
  105ALA     CA 3657   2.624   0.661   2.678  0.4056 -0.2174 -0.3879
  105ALA     HA 3658   2.517   0.667   2.696  0.4516  2.3276 -0.5707
  105ALA     CB 3659   2.664   0.556   2.575  0.0733 -0.6814 -0.0521
  105ALA    HB1 3660   2.596   0.552   2.489  0.7384 -1.9534 -0.5461
  105ALA    HB2 3661   2.663   0.458   2.622 -0.4248 -0.7192 -0.1298
  105ALA    HB3 3662   2.767   0.576   2.546  0.1222 -1.5990 -0.5285
  105ALA      C 3663   2.685   0.637   2.816 -0.5167  0.3184  0.1265
  105ALA      O 3664   2.790   0.692   2.849 -0.0631 -0.4388 -0.0267
  106PRO      N 3665   2.634   0.549   2.902  0.0950 -0.2573 -0.0875
  106PRO     CD 3666   2.509   0.478   2.884 -0.1305 -0.0259  0.5607
  106PRO    HD1 3667   2.482   0.452   2.782 -1.6658  0.9942  0.6711
  106PRO    HD2 3668   2.422   0.535   2.917 -0.7872 -1.5909  1.6603
  106PRO     CG 3669   2.529   0.356   2.972 -0.0388 -0.2500  0.2280
  106PRO    HG1 3670   2.428   0.317   2.987 -0.6066  1.1448  0.1352
  106PRO    HG2 3671   2.590   0.277   2.927  1.7320  0.5915  1.0493
  106PRO     CB 3672   2.605   0.410   3.093 -0.3534  0.3826  0.1452
  106PRO    HB1 3673   2.542   0.461   3.166 -1.1947  1.4360 -1.2899
  106PRO    HB2 3674   2.663   0.333   3.145  2.4533  1.8819 -0.5574
  106PRO     CA 3675   2.703   0.501   3.020 -0.1118  0.1802  0.2157
  106PRO     HA 3676   2.725   0.574   3.098  0.6376 -0.0040  0.1880
  106PRO      C 3677   2.833   0.429   2.987 -0.0265  0.4167  0.0423
  106PRO      O 3678   2.839   0.356   2.888  0.1359  0.0348  0.3343
  107SER      N 3679   2.929   0.445   3.078 -0.5109 -0.0957  0.6437
  107SER      H 3680   2.907   0.498   3.161  3.0672  4.7333 -1.0389
  107SER     CA 3681   3.060   0.384   3.064 -0.3948  0.3037 -0.0109
  107SER     HA 3682   3.076   0.373   2.956  0.4903  0.9031  0.0461
  107SER     CB 3683   3.168   0.480   3.115 -0.1651  0.1216 -0.1523
  107SER    HB1 3684   3.146   0.575   3.066 -0.3282  0.5801  0.7931
  107SER    HB2 3685   3.263   0.457   3.066 -0.3193 -0.7621 -0.0666
  107SER     OG 3686   3.186   0.506   3.252  0.2380  0.6674 -0.3097
  107SER     HG 3687   3.276   0.512   3.286 -0.4311  1.5644  1.4528
  107SER      C 3688   3.072   0.247   3.128 -0.3981  0.0742 -0.4987
  107SER      O 3689   3.185   0.206   3.152 -0.5592 -0.3742 -0.4827
  108SER      N 3690   2.959   0.179   3.151 -0.3466  0.1652  0.0365
  108SER      H 3691   2.876   0.229   3.122 -0.5036 -1.2880 -2.3160
  108SER     CA 3692   2.940   0.067   3.240  0.1487  0.1500  0.1240
  108SER     HA 3693   3.032   0.008   3.239  0.7784  1.0399 -2.5732
  108SER     CB 3694   2.903   0.113   3.380  0.0019 -0.0465  0.1492
  108SER    HB1 3695   2.992   0.151   3.431  1.1148  0.5698 -2.1508
  108SER    HB2 3696   2.863   0.025   3.432 -1.5677 -0.0585 -1.0109
  108SER     OG 3697   2.801   0.210   3.378  0.1194  0.0669 -0.4999
  108SER     HG 3698   2.836   0.294   3.408 -1.5393  1.5227 -2.3891
  108SER      C 3699   2.831  -0.027   3.192  0.3879  0.2825 -0.6975
  108SER      O 3700   2.732   0.022   3.136  0.1219  0.1387 -0.3576
  109THR      N 3701   2.857  -0.158   3.191  0.1149  0.2133  0.4307
  109THR      H 3702   2.944  -0.185   3.236  0.3437  0.0705 -0.0882
  109THR     CA 3703   2.767  -0.259   3.141 -0.1359  0.4771  0.3506
  109THR     HA 3704   2.754  -0.256   3.032 -1.9440  0.4714  0.5357
  109THR     CB 3705   2.834  -0.392   3.176 -0.2524  0.3981  0.2767
  109THR     HB 3706   2.851  -0.400   3.283 -1.3359 -1.6514  0.3530
  109THR    CG2 3707   2.735  -0.503   3.141 -0.1370  0.4603 -0.2506
  109THR   HG21 3708   2.647  -0.505   3.205  1.1808  0.2929  1.6598
  109THR   HG22 3709   2.698  -0.486   3.040 -2.5504  2.8224  0.9028
  109THR   HG23 3710   2.774  -0.604   3.153 -0.7265  0.1742 -0.6953
  109THR    OG1 3711   2.963  -0.411   3.124 -0.1825 -0.0161  0.5965
  109THR    HG1 3712   3.017  -0.474   3.171  2.7149 -1.0249 -3.4886
  109THR      C 3713   2.634  -0.253   3.214 -0.2513  0.2153  0.1673
  109THR      O 3714   2.631  -0.280   3.334  0.2564  0.0775  0.1509
  110SER      N 3715   2.521  -0.246   3.142 -0.0331 -0.0016 -0.1990
  110SER      H 3716   2.523  -0.237   3.042 -2.2286  0.7967 -0.2174
  110SER     CA 3717   2.390  -0.237   3.203  0.0804 -0.0927  0.0584
  110SER     HA 3718   2.392  -0.171   3.290  0.4538 -0.0380  0.0124
  110SER     CB 3719   2.283  -0.177   3.113  0.1783 -0.1236 -0.0798
  110SER    HB1 3720   2.184  -0.178   3.160  0.8877 -0.4442  1.4639
  110SER    HB2 3721   2.283  -0.225   3.015 -3.0225  1.3163 -0.9333
  110SER     OG 3722   2.320  -0.045   3.081  0.2566 -0.0485  0.3113
  110SER     HG 3723   2.292  -0.031   2.990 -2.2904  0.3529  1.0659
  110SER      C 3724   2.341  -0.367   3.264  0.6263 -0.2000  0.2766
  110SER      O 3725   2.303  -0.459   3.192  0.4935  0.5375 -0.6145
  111GLY      N 3726   2.363  -0.387   3.395  0.0421 -0.2907  0.3654
  111GLY      H 3727   2.416  -0.315   3.440 -0.1842 -0.4691  0.9200
  111GLY     CA 3728   2.316  -0.503   3.467 -0.7301 -0.1609  0.0841
  111GLY    HA1 3729   2.215  -0.531   3.436 -0.7018 -0.7191  0.4698
  111GLY    HA2 3730   2.321  -0.478   3.573 -0.5993  1.2575 -0.2411
  111GLY      C 3731   2.399  -0.629   3.446 -0.0108  0.2270  0.5642
  111GLY      O 3732   2.485  -0.636   3.359  0.0301 -0.0799  0.6286
  112SER      N 3733   2.353  -0.731   3.518 -0.1358 -0.1640 -0.0677
  112SER      H 3734   2.276  -0.716   3.582 -0.2463  0.2047 -0.2873
  112SER     CA 3735   2.385  -0.872   3.500 -0.5570 -0.2033 -0.5404
  112SER     HA 3736   2.430  -0.890   3.403 -0.2256 -0.6985 -0.2960
  112SER     CB 3737   2.493  -0.905   3.602 -0.6904  0.1804 -0.2709
  112SER    HB1 3738   2.574  -0.832   3.592 -1.2272  1.2911  2.5582
  112SER    HB2 3739   2.523  -1.007   3.580  1.0339  0.6180 -0.1614
  112SER     OG 3740   2.449  -0.912   3.736 -0.2295 -0.3592 -0.1424
  112SER     HG 3741   2.444  -0.822   3.770 -1.6653 -0.9033  1.1812
  112SER      C 3742   2.268  -0.968   3.520 -0.6029  0.0606  0.5175
  112SER      O 3743   2.283  -1.083   3.480 -0.3365  0.1802  0.2648
  113TYR      N 3744   2.160  -0.928   3.588 -0.9799  0.6386 -0.3999
  113TYR      H 3745   2.156  -0.835   3.627  0.1730 -0.0966  1.6588
  113TYR     CA 3746   2.042  -1.011   3.596 -0.4295 -0.0991  0.3325
  113TYR     HA 3747   2.066  -1.113   3.566 -0.2913  0.1191 -0.3108
  113TYR     CB 3748   1.996  -1.017   3.741  0.2936 -0.0762  0.5648
  113TYR    HB1 3749   1.898  -1.065   3.750 -0.3777  0.6681 -1.9669
  113TYR    HB2 3750   1.987  -0.914   3.775  1.3601  1.1257 -2.4902
  113TYR     CG 3751   2.083  -1.099   3.834  0.4525 -0.2249  0.2837
  113TYR    CD1 3752   2.174  -1.036   3.919  0.0346  0.0894  0.4975
  113TYR    HD1 3753   2.202  -0.932   3.908 -0.7683  0.1966 -0.6293
  113TYR    CE1 3754   2.235  -1.108   4.023  0.5684 -0.1019  0.0537
  113TYR    HE1 3755   2.300  -1.052   4.089 -1.0766  0.8070  0.9694
  113TYR     CZ 3756   2.210  -1.246   4.038  0.1278 -0.0610 -0.2781
  113TYR     OH 3757   2.273  -1.326   4.128 -0.1432  0.1933  0.1363
  113TYR     HH 3758   2.247  -1.418   4.119 -1.0928  0.5478 -1.0003
  113TYR    CE2 3759   2.122  -1.311   3.948  0.0725 -0.0855 -0.2061
  113TYR    HE2 3760   2.102  -1.417   3.958  0.7382 -0.0950  1.5125
  113TYR    CD2 3761   2.052  -1.234   3.855 -0.2454 -0.1138  0.0071
  113TYR    HD2 3762   1.975  -1.289   3.803  0.5837  1.2398 -2.8877
  113TYR      C 3763   1.935  -0.953   3.505 -0.1883  0.0734  0.1585
  113TYR      O 3764   1.830  -1.012   3.482 -0.0269 -0.2429  0.2288
  114GLY      N 3765   1.960  -0.839   3.439 -0.2140 -0.0872 -0.1308
  114GLY      H 3766   2.051  -0.795   3.438 -0.8696  1.3354  0.3329
  114GLY     CA 3767   1.861  -0.796   3.343  0.2403 -0.0714 -0.5974
  114GLY    HA1 3768   1.764  -0.794   3.392  0.0896  0.8310 -0.9196
  114GLY    HA2 3769   1.861  -0.864   3.258  2.0775  0.1889 -0.8519
  114GLY      C 3770   1.892  -0.660   3.283  0.0744  0.2772  0.1026
  114GLY      O 3771   2.007  -0.616   3.284 -0.1414  0.8534  0.0758
  115SER      N 3772   1.793  -0.584   3.235 -0.0035  0.2286  0.1869
  115SER      H 3773   1.697  -0.614   3.236 -0.1230  0.3676 -2.2912
  115SER     CA 3774   1.805  -0.463   3.157  0.2444  0.0695 -0.0256
  115SER     HA 3775   1.868  -0.479   3.070 -2.1603  0.3578 -1.9407
  115SER     CB 3776   1.670  -0.433   3.093 -0.0408 -0.1511  0.4608
  115SER    HB1 3777   1.594  -0.428   3.170 -0.0245 -0.5899  0.5090
  115SER    HB2 3778   1.693  -0.341   3.039  1.3520 -0.8981 -0.2766
  115SER     OG 3779   1.643  -0.542   3.007 -0.0146  0.1110  0.1143
  115SER     HG 3780   1.557  -0.534   2.967  0.6559 -1.9179 -1.9415
  115SER      C 3781   1.869  -0.340   3.219  0.0676  0.1294  0.0393
  115SER      O 3782   1.926  -0.252   3.154 -0.2912 -0.0136 -0.4636
  116SER      N 3783   1.863  -0.338   3.353  0.6684 -0.0768  0.0744
  116SER      H 3784   1.846  -0.424   3.403 -1.1052 -0.6895 -1.4416
  116SER     CA 3785   1.915  -0.228   3.431  0.4333  0.1643 -0.1073
  116SER     HA 3786   1.953  -0.152   3.362  0.6125 -0.4010 -0.6426
  116SER     CB 3787   1.799  -0.161   3.503  0.7530  0.0298  0.5363
  116SER    HB1 3788   1.821  -0.069   3.558 -1.1621  1.6548 -1.2372
  116SER    HB2 3789   1.724  -0.122   3.434  0.3983  1.0846  1.4941
  116SER     OG 3790   1.739  -0.249   3.595  0.1416 -0.0946  0.0241
  116SER     HG 3791   1.701  -0.187   3.658 -0.2451 -1.7686  1.5274
  116SER      C 3792   2.029  -0.271   3.521  0.6104 -0.2107 -0.5054
  116SER      O 3793   2.060  -0.389   3.538 -0.1288 -0.4033 -0.4886
  117SER      N 3794   2.089  -0.175   3.592 -0.2087  0.0554 -0.1594
  117SER      H 3795   2.043  -0.085   3.587 -1.8513 -0.7891 -0.5361
  117SER     CA 3796   2.194  -0.195   3.691 -0.3820 -0.6298 -0.1092
  117SER     HA 3797   2.253  -0.277   3.651 -2.2462 -2.3792  0.5225
  117SER     CB 3798   2.286  -0.073   3.692 -0.0059 -0.9171  0.0258
  117SER    HB1 3799   2.363  -0.072   3.770  1.3417  3.9312 -1.0302
  117SER    HB2 3800   2.218   0.009   3.712  0.6366 -0.3758  0.0218
  117SER     OG 3801   2.341  -0.040   3.567  0.0909  0.6560  0.4693
  117SER     HG 3802   2.435  -0.061   3.566 -0.0551 -0.0197  0.4871
  117SER      C 3803   2.147  -0.237   3.829  0.3635  0.6350  0.5433
  117SER      O 3804   2.047  -0.186   3.878 -0.0834 -0.1066  0.4143
  118GLN      N 3805   2.214  -0.332   3.895 -0.0869 -0.0441  0.0288
  118GLN      H 3806   2.300  -0.368   3.855 -0.7394 -0.2640 -1.2318
  118GLN     CA 3807   2.176  -0.391   4.021  0.0542 -0.0706  0.0590
  118GLN     HA 3808   2.111  -0.325   4.078  0.1910  0.0991  0.0183
  118GLN     CB 3809   2.107  -0.524   3.992 -0.4361  0.2811 -0.4139
  118GLN    HB1 3810   2.085  -0.579   4.084  0.0133  0.1117 -0.4062
  118GLN    HB2 3811   2.180  -0.581   3.934 -0.3422  1.6030 -1.6479
  118GLN     CG 3812   1.973  -0.532   3.919 -0.6328 -0.9956  0.0509
  118GLN    HG1 3813   1.951  -0.637   3.900 -1.6748 -0.7788  0.0207
  118GLN    HG2 3814   1.985  -0.475   3.827  2.3315  0.3087  1.1012
  118GLN     CD 3815   1.854  -0.473   3.993 -0.3133 -0.1426 -0.1050
  118GLN    OE1 3816   1.845  -0.462   4.115 -0.4398 -0.3462 -0.0962
  118GLN    NE2 3817   1.749  -0.429   3.924 -0.1178  0.0917 -0.2587
  118GLN   HE21 3818   1.743  -0.445   3.824 -0.3793 -0.0177 -0.2265
  118GLN   HE22 3819   1.679  -0.380   3.978  1.0903 -1.0775  2.5938
  118GLN      C 3820   2.300  -0.412   4.107  0.1656 -0.4059 -0.1815
  118GLN      O 3821   2.407  -0.436   4.051  0.3054 -0.1170 -0.0400
  119SER      N 3822   2.285  -0.409   4.240  0.3857 -0.1633 -0.1620
  119SER      H 3823   2.195  -0.377   4.272  0.3192  0.7668 -1.2381
  119SER     CA 3824   2.388  -0.425   4.340  0.2457 -0.1509 -0.0163
  119SER     HA 3825   2.481  -0.439   4.285  0.0265 -0.3040 -0.3502
  119SER     CB 3826   2.399  -0.298   4.424 -0.4781  0.0633 -0.2393
  119SER    HB1 3827   2.399  -0.210   4.359 -0.5567  0.7110  0.6243
  119SER    HB2 3828   2.496  -0.292   4.474 -1.1240  0.6285  0.9639
  119SER     OG 3829   2.300  -0.284   4.523  0.4659  0.2140  0.7048
  119SER     HG 3830   2.288  -0.192   4.549 -0.6491  1.1310 -2.4772
  119SER      C 3831   2.375  -0.543   4.435 -0.0360  0.0210  0.1599
  119SER      O 3832   2.443  -0.551   4.537  0.2262 -0.0043 -0.0183
  120SER      N 3833   2.286  -0.637   4.400 -0.3383  0.2556  0.2964
  120SER      H 3834   2.246  -0.625   4.308 -0.6359  2.7678  0.6839
  120SER     CA 3835   2.228  -0.737   4.488 -0.5902 -0.1164 -0.2844
  120SER     HA 3836   2.299  -0.770   4.564  1.9513 -1.0475 -2.8751
  120SER     CB 3837   2.096  -0.697   4.554 -0.7372 -0.3023 -0.4693
  120SER    HB1 3838   2.024  -0.672   4.476 -0.6358 -2.0868 -1.2058
  120SER    HB2 3839   2.065  -0.779   4.619 -1.7025  0.6705  0.3120
  120SER     OG 3840   2.107  -0.583   4.635 -0.2602 -0.7121  0.0568
  120SER     HG 3841   2.017  -0.549   4.639  0.0911  0.1580  2.7501
  120SER      C 3842   2.211  -0.866   4.410  0.1877 -0.2969 -0.1633
  120SER      O 3843   2.225  -0.868   4.288 -0.3299  0.0798 -0.2289
  121SER      N 3844   2.177  -0.972   4.484 -0.3558  0.1806  0.2762
  121SER      H 3845   2.180  -0.965   4.584 -1.2574 -2.2342  0.5358
  121SER     CA 3846   2.147  -1.102   4.427  0.0666  0.4151 -0.4961
  121SER     HA 3847   2.158  -1.093   4.319 -2.5464  1.7013 -0.7388
  121SER     CB 3848   2.253  -1.206   4.463 -0.7529 -0.1407  0.3298
  121SER    HB1 3849   2.226  -1.299   4.413 -1.4221 -0.5644  1.4355
  121SER    HB2 3850   2.245  -1.221   4.571  1.0847 -1.3114  0.3313
  121SER     OG 3851   2.385  -1.167   4.436 -0.9954 -0.0915 -0.8009
  121SER     HG 3852   2.426  -1.247   4.403 -2.3577 -1.0993 -0.1294
  121SER      C 3853   2.003  -1.149   4.442  0.3638 -0.3818 -0.0970
  121SER      O 3854   1.950  -1.203   4.346 -0.1082  0.0884 -0.1037
  122TYR      N 3855   1.946  -1.134   4.562 -0.3329 -0.3792 -0.4238
  122TYR      H 3856   1.991  -1.075   4.630 -0.8456 -0.3221 -0.1291
  122TYR     CA 3857   1.813  -1.172   4.604 -0.2033 -0.0936  0.2635
  122TYR     HA 3858   1.759  -1.206   4.515 -0.9815  3.0487 -0.6010
  122TYR     CB 3859   1.822  -1.284   4.707 -0.5072 -0.5794 -0.2317
  122TYR    HB1 3860   1.720  -1.318   4.721 -1.0747  1.6319  1.6190
  122TYR    HB2 3861   1.854  -1.235   4.799  1.6077  0.2883 -1.3583
  122TYR     CG 3862   1.924  -1.386   4.661 -0.1018 -0.3588  0.1646
  122TYR    CD1 3863   1.893  -1.458   4.545 -0.2674 -0.2622  0.1478
  122TYR    HD1 3864   1.803  -1.435   4.490 -0.1163  0.8322  0.3338
  122TYR    CE1 3865   1.981  -1.553   4.491  0.2127  0.4395 -0.3081
  122TYR    HE1 3866   1.962  -1.618   4.407  1.2176 -0.8954  0.4658
  122TYR     CZ 3867   2.107  -1.566   4.552 -0.2605 -0.4631  0.4958
  122TYR     OH 3868   2.189  -1.664   4.505 -0.1859 -0.3431  0.3760
  122TYR     HH 3869   2.284  -1.651   4.512 -0.4326  1.8147  0.3731
  122TYR    CE2 3870   2.148  -1.479   4.655  0.1458  0.1305 -0.1600
  122TYR    HE2 3871   2.244  -1.476   4.703 -0.1492  1.6534  0.4137
  122TYR    CD2 3872   2.054  -1.392   4.712  0.1406  0.2632 -0.3683
  122TYR    HD2 3873   2.082  -1.336   4.800  2.7249  0.7551 -1.4348
  122TYR      C 3874   1.738  -1.053   4.663  0.1508  0.3123 -0.0980
  122TYR      O 3875   1.804  -0.956   4.699  0.1880  0.4645 -0.5710
  123GLY      N 3876   1.606  -1.066   4.675  0.2525 -0.3550  0.3572
  123GLY      H 3877   1.560  -1.153   4.654  0.2630 -1.0933  2.9880
  123GLY     CA 3878   1.524  -0.950   4.706 -0.3961 -0.6199 -0.3537
  123GLY    HA1 3879   1.585  -0.862   4.692  0.7636 -0.6161  3.6377
  123GLY    HA2 3880   1.442  -0.955   4.633 -0.2135 -0.9500 -0.5427
  123GLY      C 3881   1.465  -0.952   4.846  0.1391 -0.0211 -0.1194
  123GLY      O 3882   1.405  -0.854   4.890  0.1718 -0.2844  0.5321
  124GLN      N 3883   1.488  -1.059   4.923  0.8625 -0.1084 -0.4489
  124GLN      H 3884   1.540  -1.135   4.884  0.1575  0.0186 -1.6856
  124GLN     CA 3885   1.433  -1.084   5.055 -0.1580  0.4819 -0.7438
  124GLN     HA 3886   1.387  -1.000   5.107  1.5151  0.9928  0.0004
  124GLN     CB 3887   1.335  -1.200   5.044  0.5549 -0.2709  0.5075
  124GLN    HB1 3888   1.257  -1.170   4.973  0.8569  1.2643  0.7933
  124GLN    HB2 3889   1.384  -1.293   5.015  0.1810 -0.2967 -0.0691
  124GLN     CG 3890   1.270  -1.211   5.181 -0.1870 -0.0858  0.1780
  124GLN    HG1 3891   1.237  -1.116   5.223  1.1047  0.0079  1.0130
  124GLN    HG2 3892   1.346  -1.261   5.241  0.3913 -0.7828 -1.1042
  124GLN     CD 3893   1.151  -1.306   5.189 -0.2843  0.0333  0.1574
  124GLN    OE1 3894   1.038  -1.258   5.183 -0.1505  0.3894  0.4007
  124GLN    NE2 3895   1.178  -1.435   5.210 -0.4815  0.0317  0.4049
  124GLN   HE21 3896   1.107  -1.506   5.214  2.3830 -3.0152  1.2447
  124GLN   HE22 3897   1.274  -1.465   5.222  0.1845  2.3608  1.4389
  124GLN      C 3898   1.552  -1.121   5.143 -1.1709 -0.4863  0.2444
  124GLN      O 3899   1.605  -1.230   5.124 -0.2012  0.0564 -0.2209
  125PRO      N 3900   1.602  -1.032   5.229 -0.0830 -0.3345 -0.5322
  125PRO     CD 3901   1.574  -0.890   5.229  0.1111 -0.2878  0.4036
  125PRO    HD1 3902   1.490  -0.870   5.296 -1.6850  0.6519 -1.9667
  125PRO    HD2 3903   1.547  -0.854   5.129  0.1005  2.4427  1.3009
  125PRO     CG 3904   1.699  -0.820   5.280 -0.1124  0.5323 -0.1358
  125PRO    HG1 3905   1.779  -0.809   5.207  0.6404 -0.1204  0.5681
  125PRO    HG2 3906   1.684  -0.727   5.335  1.2660 -0.0324  1.3057
  125PRO     CB 3907   1.750  -0.925   5.379  0.1578  0.3545 -0.4613
  125PRO    HB1 3908   1.691  -0.926   5.471  1.4378 -1.3310  0.4054
  125PRO    HB2 3909   1.853  -0.917   5.414  0.2745  0.2651 -0.7793
  125PRO     CA 3910   1.718  -1.059   5.312 -0.4116  0.2019  0.1076
  125PRO     HA 3911   1.801  -1.088   5.249  0.9295  1.3696  1.2545
  125PRO      C 3912   1.696  -1.172   5.411 -0.5022  0.0278 -0.1100
  125PRO      O 3913   1.582  -1.207   5.441 -0.4102 -0.0537  0.1516
  126GLN      N 3914   1.800  -1.226   5.476 -0.3785 -0.3803 -0.6367
  126GLN      H 3915   1.884  -1.170   5.477  1.1104 -2.4504  1.4350
  126GLN     CA 3916   1.794  -1.324   5.583  0.0594 -0.0218 -0.2733
  126GLN     HA 3917   1.744  -1.412   5.542 -1.8479  0.4430  0.9452
  126GLN     CB 3918   1.935  -1.370   5.616 -0.0201  0.0640  0.1831
  126GLN    HB1 3919   1.936  -1.430   5.707 -0.6715 -1.8018 -1.0095
  126GLN    HB2 3920   2.000  -1.283   5.632  3.8178 -2.4649 -0.2905
  126GLN     CG 3921   2.005  -1.447   5.505 -0.3547 -0.2738  0.2063
  126GLN    HG1 3922   2.110  -1.452   5.535 -0.1678  0.9889 -0.1968
  126GLN    HG2 3923   2.002  -1.388   5.414 -0.6982  0.7905  0.8928
  126GLN     CD 3924   1.958  -1.591   5.490  0.0944 -0.4126  0.1106
  126GLN    OE1 3925   1.898  -1.630   5.390  0.0676 -0.2769  0.0743
  126GLN    NE2 3926   1.971  -1.679   5.589 -0.3858 -0.5105  0.0897
  126GLN   HE21 3927   1.969  -1.779   5.577  2.6282 -0.6956  0.4106
  126GLN   HE22 3928   2.016  -1.638   5.670  0.2965 -0.4936 -0.2894
  126GLN      C 3929   1.719  -1.285   5.709  0.0670  0.5387 -0.4419
  126GLN      O 3930   1.679  -1.373   5.784 -0.0027  0.4070 -0.6327
  127SER      N 3931   1.700  -1.156   5.738  0.3769  0.4944 -0.0250
  127SER      H 3932   1.737  -1.086   5.676  2.1195  1.1020  1.6166
  127SER     CA 3933   1.617  -1.103   5.845 -0.1906 -0.5212  0.0455
  127SER     HA 3934   1.548  -1.177   5.887 -0.6716  0.3867  0.8956
  127SER     CB 3935   1.697  -1.052   5.964 -0.3371  0.6606 -0.3513
  127SER    HB1 3936   1.767  -0.971   5.945  1.7543 -1.3709 -1.8116
  127SER    HB2 3937   1.747  -1.137   6.011  1.1027  1.0722 -1.0998
  127SER     OG 3938   1.603  -0.993   6.051  0.0268  0.0567  0.4679
  127SER     HG 3939   1.650  -0.957   6.126 -1.0912 -1.8665  2.1965
  127SER      C 3940   1.534  -0.994   5.780  0.0201 -0.2894  0.1646
  127SER      O 3941   1.585  -0.920   5.696  0.2304 -0.4054  0.1908
  128GLY      N 3942   1.414  -0.986   5.838 -0.0999  0.2690 -0.1448
  128GLY      H 3943   1.404  -1.038   5.925 -0.7969 -1.1705 -1.0415
  128GLY     CA 3944   1.319  -0.883   5.802 -0.3432 -0.0211 -0.3362
  128GLY    HA1 3945   1.328  -0.852   5.698  1.6055  0.6012 -0.0094
  128GLY    HA2 3946   1.217  -0.920   5.813 -0.3743  0.0677 -0.3263
  128GLY      C 3947   1.338  -0.756   5.883  0.4031 -0.1962 -0.2282
  128GLY      O 3948   1.431  -0.742   5.963  0.1678  0.1516 -0.0109
  129SER      N 3949   1.240  -0.666   5.875  0.0987 -0.5306 -0.2905
  129SER      H 3950   1.164  -0.684   5.810 -1.0094 -0.0471  0.8123
  129SER     CA 3951   1.224  -0.551   5.963  0.1470 -0.4162 -0.4308
  129SER     HA 3952   1.146  -0.486   5.923 -0.3372 -0.3895  0.5349
  129SER     CB 3953   1.174  -0.601   6.098  0.0222  0.1419 -0.2686
  129SER    HB1 3954   1.157  -0.521   6.170 -2.3334 -1.4786  1.1223
  129SER    HB2 3955   1.251  -0.669   6.134 -1.1232 -1.2856 -0.4348
  129SER     OG 3956   1.056  -0.678   6.087  0.4181 -0.5418  0.1944
  129SER     HG 3957   1.014  -0.670   6.173 -0.4002 -1.8201 -0.0609
  129SER      C 3958   1.345  -0.460   5.967 -0.2521  0.1000 -0.0422
  129SER      O 3959   1.351  -0.385   6.064 -0.1554  0.2923 -0.1966
  130TYR      N 3960   1.421  -0.452   5.858 -0.4008 -0.0084 -0.1543
  130TYR      H 3961   1.412  -0.521   5.785 -4.3624  0.8160 -0.6609
  130TYR     CA 3962   1.549  -0.384   5.852 -0.2226 -0.3491 -0.2473
  130TYR     HA 3963   1.601  -0.434   5.771  1.2237 -0.1890  0.5408
  130TYR     CB 3964   1.539  -0.238   5.807  0.8785 -0.2639 -0.2288
  130TYR    HB1 3965   1.634  -0.199   5.769  1.0947  2.6698  2.8228
  130TYR    HB2 3966   1.519  -0.177   5.895  1.3272 -0.9714  0.3814
  130TYR     CG 3967   1.436  -0.215   5.700  0.1080 -0.5410  0.4489
  130TYR    CD1 3968   1.455  -0.292   5.585  0.3011 -0.6602  0.5610
  130TYR    HD1 3969   1.538  -0.361   5.571 -0.7321 -1.5348 -1.8670
  130TYR    CE1 3970   1.356  -0.280   5.487  0.0751 -0.2668  0.8401
  130TYR    HE1 3971   1.368  -0.327   5.391  1.5940  1.1072  0.3055
  130TYR     CZ 3972   1.240  -0.201   5.505 -0.0315 -0.2180 -0.0279
  130TYR     OH 3973   1.143  -0.188   5.410 -0.4638 -0.1856  0.4168
  130TYR     HH 3974   1.065  -0.147   5.451 -1.5601 -0.8383 -0.9522
  130TYR    CE2 3975   1.228  -0.122   5.621  0.0394  0.0169 -0.1797
  130TYR    HE2 3976   1.143  -0.059   5.641  1.7012  1.8603  1.5668
  130TYR    CD2 3977   1.328  -0.127   5.719  0.2250 -0.2112 -0.3796
  130TYR    HD2 3978   1.335  -0.067   5.808 -0.4822 -0.8695  0.1322
  130TYR      C 3979   1.638  -0.396   5.975  0.3567  0.5411 -0.5734
  130TYR      O 3980   1.680  -0.302   6.043  0.4726 -0.2779  0.5165
  131SER      N 3981   1.655  -0.522   6.015 -0.1445  0.5948 -0.1890
  131SER      H 3982   1.612  -0.590   5.954  0.8077 -1.6486  1.4973
  131SER     CA 3983   1.741  -0.566   6.123 -0.1634 -0.1454 -0.4700
  131SER     HA 3984   1.711  -0.513   6.214  0.1038  1.2829 -1.1929
  131SER     CB 3985   1.712  -0.715   6.140  0.0840 -0.0598  0.7820
  131SER    HB1 3986   1.781  -0.773   6.201  0.3946  0.4473  0.9234
  131SER    HB2 3987   1.714  -0.762   6.042  2.5325  1.0767  0.2152
  131SER     OG 3988   1.584  -0.726   6.198 -0.2995  0.0442 -0.0402
  131SER     HG 3989   1.517  -0.752   6.134  0.8065 -0.8890 -0.8662
  131SER      C 3990   1.884  -0.545   6.075  0.0022  0.1804  0.1538
  131SER      O 3991   1.917  -0.555   5.957  0.2705  0.4071  0.2104
  132GLN      N 3992   1.972  -0.511   6.170  0.6305 -0.0790 -0.3284
  132GLN      H 3993   1.931  -0.504   6.262  2.0403 -1.4681  0.4487
  132GLN     CA 3994   2.114  -0.485   6.157  0.5537  0.2909 -0.4421
  132GLN     HA 3995   2.138  -0.407   6.084 -0.2075  0.9429 -0.0211
  132GLN     CB 3996   2.160  -0.427   6.291  0.3097  0.6236 -0.4991
  132GLN    HB1 3997   2.122  -0.496   6.367  1.8463  1.6211  1.2389
  132GLN    HB2 3998   2.265  -0.454   6.294  0.0534 -0.4546 -0.6932
  132GLN     CG 3999   2.120  -0.283   6.320 -0.1894  0.3935 -0.0235
  132GLN    HG1 4000   2.161  -0.224   6.238  0.1657 -0.1282 -0.2227
  132GLN    HG2 4001   2.012  -0.273   6.332 -0.2178 -0.7961  0.8152
  132GLN     CD 4002   2.185  -0.232   6.448 -0.0994  0.9741 -0.2942
  132GLN    OE1 4003   2.124  -0.228   6.555 -0.3898  1.0204 -0.4600
  132GLN    NE2 4004   2.306  -0.177   6.442  0.3430 -0.0339 -0.8890
  132GLN   HE21 4005   2.351  -0.166   6.352  0.1313  0.6988 -0.9103
  132GLN   HE22 4006   2.329  -0.110   6.514 -0.9451  1.7269 -2.0208
  132GLN      C 4007   2.192  -0.613   6.135  0.3779 -0.0718  0.9550
  132GLN      O 4008   2.163  -0.721   6.186 -0.3493 -0.6824 -0.7011
  133GLN      N 4009   2.302  -0.598   6.061 -0.0519 -0.3047  0.2565
  133GLN      H 4010   2.322  -0.509   6.017 -0.3356  0.1354  0.9962
  133GLN     CA 4011   2.398  -0.705   6.043  0.0729 -0.1083 -0.2522
  133GLN     HA 4012   2.377  -0.787   6.111 -0.3063 -0.2311 -0.5137
  133GLN     CB 4013   2.404  -0.764   5.902  0.6559 -0.8118  0.0595
  133GLN    HB1 4014   2.421  -0.684   5.830 -0.3141  0.3195  1.0477
  133GLN    HB2 4015   2.491  -0.828   5.885  0.3977 -1.1602  0.0329
  133GLN     CG 4016   2.287  -0.855   5.864  0.1255 -0.3245  0.5010
  133GLN    HG1 4017   2.189  -0.810   5.875  0.3324  0.1856  0.2841
  133GLN    HG2 4018   2.295  -0.933   5.940  1.0333 -0.0409  0.7117
  133GLN     CD 4019   2.292  -0.910   5.722 -0.1544 -0.0430  0.3793
  133GLN    OE1 4020   2.319  -0.841   5.624 -0.2077 -0.0749  0.3421
  133GLN    NE2 4021   2.257  -1.036   5.696  0.4712 -0.1567  0.0791
  133GLN   HE21 4022   2.242  -1.103   5.770  0.7218 -2.4093 -1.7635
  133GLN   HE22 4023   2.202  -1.042   5.611 -0.4184 -0.4220  0.6603
  133GLN      C 4024   2.535  -0.650   6.081 -0.0897  0.0243  0.1371
  133GLN      O 4025   2.562  -0.531   6.070 -0.4490  0.1210  0.2633
  134PRO      N 4026   2.626  -0.736   6.127 -0.4383 -0.4798 -0.1034
  134PRO     CD 4027   2.613  -0.879   6.141 -0.2655 -0.4901 -0.0455
  134PRO    HD1 4028   2.563  -0.930   6.059 -0.3991  0.4071 -0.5264
  134PRO    HD2 4029   2.547  -0.897   6.226  1.0091  0.4931  1.2210
  134PRO     CG 4030   2.756  -0.923   6.174 -0.3045 -0.4330  0.2042
  134PRO    HG1 4031   2.809  -0.933   6.080  0.1693 -1.1135  0.5334
  134PRO    HG2 4032   2.768  -1.016   6.231 -0.4429  0.4879  1.7896
  134PRO     CB 4033   2.814  -0.807   6.254 -0.3921 -0.2763  0.0410
  134PRO    HB1 4034   2.922  -0.814   6.240 -0.5382 -0.7479 -0.9519
  134PRO    HB2 4035   2.775  -0.811   6.355 -1.3103 -2.1360 -0.3463
  134PRO     CA 4036   2.751  -0.688   6.183 -0.4434 -0.4144 -0.1485
  134PRO     HA 4037   2.734  -0.610   6.258 -0.9186  1.6599 -2.2779
  134PRO      C 4038   2.853  -0.638   6.082 -0.3942  0.1277  0.1594
  134PRO      O 4039   2.845  -0.676   5.965  0.0090  0.3664  0.0497
  135SER      N 4040   2.942  -0.548   6.124 -0.2587  0.1243 -0.1162
  135SER      H 4041   2.919  -0.496   6.207 -1.0833  1.3034 -1.0367
  135SER     CA 4042   3.046  -0.485   6.045  0.0195  0.0820  0.2159
  135SER     HA 4043   3.083  -0.557   5.972 -1.4959  0.7306 -1.2861
  135SER     CB 4044   3.003  -0.374   5.949 -0.1822 -0.1690  0.0119
  135SER    HB1 4045   2.934  -0.308   6.001  0.2210 -0.6701  1.2333
  135SER    HB2 4046   3.092  -0.317   5.921  0.4204 -1.2919 -0.4206
  135SER     OG 4047   2.948  -0.432   5.833  0.2264 -0.3186 -0.1100
  135SER     HG 4048   2.873  -0.486   5.861  0.9426 -0.4127  1.7785
  135SER      C 4049   3.164  -0.447   6.132  0.2813 -0.5672  0.1506
  135SER      O 4050   3.141  -0.413   6.248 -0.0206 -0.3177  0.0203
  136TYR      N 4051   3.287  -0.446   6.079  0.1959 -0.0132 -0.0467
  136TYR      H 4052   3.289  -0.459   5.979  0.9785  0.5114 -0.1088
  136TYR     CA 4053   3.411  -0.451   6.154  0.0772  0.1485  0.1639
  136TYR     HA 4054   3.391  -0.421   6.257 -0.5550 -2.4776  0.8855
  136TYR     CB 4055   3.467  -0.593   6.151  0.1462  0.1777  0.0796
  136TYR    HB1 4056   3.557  -0.597   6.212 -0.2589 -1.9218  0.6206
  136TYR    HB2 4057   3.493  -0.624   6.050  1.4824 -2.5309  1.1524
  136TYR     CG 4058   3.376  -0.697   6.212 -0.2170  0.4560  0.0200
  136TYR    CD1 4059   3.289  -0.770   6.130 -0.2957  0.2638  0.2725
  136TYR    HD1 4060   3.274  -0.740   6.027 -2.0382 -0.6754  0.2041
  136TYR    CE1 4061   3.217  -0.877   6.184  0.1650 -0.2747 -0.1751
  136TYR    HE1 4062   3.145  -0.931   6.124  1.6718 -1.5115 -0.9603
  136TYR     CZ 4063   3.233  -0.913   6.319 -0.0932 -0.3626 -0.1660
  136TYR     OH 4064   3.179  -1.027   6.371 -0.1016 -0.1698  0.2560
  136TYR     HH 4065   3.119  -1.076   6.315 -0.2929  0.0768  0.2425
  136TYR    CE2 4066   3.331  -0.844   6.394 -0.1004 -0.3960 -0.1263
  136TYR    HE2 4067   3.339  -0.885   6.493  0.8837  0.6376  0.2553
  136TYR    CD2 4068   3.405  -0.736   6.344 -0.4844 -0.1102 -0.0828
  136TYR    HD2 4069   3.481  -0.684   6.401 -2.5807  0.0441  2.7611
  136TYR      C 4070   3.504  -0.352   6.085  0.1379  0.0855  0.1547
  136TYR      O 4071   3.504  -0.336   5.963  0.2430 -0.6425  0.0510
  137GLY      N 4072   3.586  -0.282   6.163 -0.0243  0.4134  0.0303
  137GLY      H 4073   3.570  -0.292   6.262 -0.0556  0.5644  0.0417
  137GLY     CA 4074   3.694  -0.199   6.112 -0.0774  0.3518 -0.1857
  137GLY    HA1 4075   3.707  -0.207   6.004 -0.6515 -1.1665 -0.1652
  137GLY    HA2 4076   3.779  -0.231   6.173 -0.1696 -0.3916 -0.4334
  137GLY      C 4077   3.666  -0.057   6.157  0.1976  0.1866  0.5288
  137GLY      O 4078   3.611  -0.031   6.264 -0.6628 -0.7363  0.3227
  138GLY      N 4079   3.716   0.033   6.072  0.2185 -0.5101 -0.2117
  138GLY      H 4080   3.759  -0.004   5.989  0.5561 -0.1378 -0.2095
  138GLY     CA 4081   3.732   0.173   6.109  0.2057 -0.4238 -0.5279
  138GLY    HA1 4082   3.768   0.171   6.212  0.5512 -1.6613 -0.6511
  138GLY    HA2 4083   3.818   0.206   6.051 -1.0454 -0.5333 -2.5292
  138GLY      C 4084   3.613   0.265   6.087  0.0906 -0.3511  0.3514
  138GLY      O 4085   3.501   0.223   6.059  0.4132 -0.6363 -0.5599
  139GLN      N 4086   3.646   0.388   6.128 -0.0857 -0.1274 -0.1710
  139GLN      H 4087   3.743   0.403   6.152  1.2637 -3.0460 -3.0432
  139GLN     CA 4088   3.551   0.496   6.141  0.0962 -0.0046  0.1424
  139GLN     HA 4089   3.457   0.474   6.090  0.1538  1.5107 -0.6666
  139GLN     CB 4090   3.519   0.514   6.290  0.3380  0.5807  0.1238
  139GLN    HB1 4091   3.506   0.418   6.338 -1.8329 -0.5924 -2.5353
  139GLN    HB2 4092   3.601   0.563   6.344  0.3612  0.8084 -0.1136
  139GLN     CG 4093   3.390   0.594   6.302  0.1279  0.2532  0.0543
  139GLN    HG1 4094   3.407   0.701   6.285  0.4867  0.5866  2.2379
  139GLN    HG2 4095   3.309   0.570   6.234 -1.9321 -0.2929  2.5301
  139GLN     CD 4096   3.335   0.584   6.444  0.2615 -0.6792  0.0442
  139GLN    OE1 4097   3.244   0.507   6.473 -0.2675  0.1054  0.4696
  139GLN    NE2 4098   3.380   0.675   6.531  0.7564 -0.7857 -0.0936
  139GLN   HE21 4099   3.468   0.719   6.511  2.1460 -3.1553  0.3806
  139GLN   HE22 4100   3.333   0.688   6.620 -0.7421  2.5964 -1.2252
  139GLN      C 4101   3.613   0.623   6.085 -0.2280  0.0555 -0.0869
  139GLN      O 4102   3.729   0.655   6.111 -0.2690 -0.0503  0.2388
  140GLN      N 4103   3.532   0.697   6.010 -0.3569 -0.0444 -0.0471
  140GLN      H 4104   3.445   0.651   5.989 -0.2501 -2.5770  4.0384
  140GLN     CA 4105   3.569   0.828   5.958  0.0320 -0.1189  0.0380
  140GLN     HA 4106   3.676   0.845   5.951 -0.1433  0.8232 -0.5168
  140GLN     CB 4107   3.513   0.838   5.817 -0.7217 -0.3453  0.3147
  140GLN    HB1 4108   3.554   0.927   5.768 -0.0202 -0.9813 -0.2803
  140GLN    HB2 4109   3.405   0.849   5.825 -0.9610 -1.4841 -0.9023
  140GLN     CG 4110   3.547   0.723   5.723  0.3995  0.2297 -0.0080
  140GLN    HG1 4111   3.651   0.732   5.691  0.8232  1.3372  1.6081
  140GLN    HG2 4112   3.536   0.626   5.772 -0.4151 -0.1903 -0.9795
  140GLN     CD 4113   3.462   0.713   5.596 -0.5296  0.1150  0.6103
  140GLN    OE1 4114   3.383   0.622   5.574 -0.3111  0.1346 -0.3044
  140GLN    NE2 4115   3.481   0.805   5.501  0.0046 -0.4927  0.1195
  140GLN   HE21 4116   3.539   0.882   5.531 -0.9749 -0.1658  1.2322
  140GLN   HE22 4117   3.433   0.813   5.413 -1.4105  1.5814  1.0271
  140GLN      C 4118   3.522   0.947   6.040 -0.0913 -0.3774  0.3488
  140GLN      O 4119   3.411   0.948   6.094 -0.2827 -0.4890 -0.0403
  141GLN      N 4120   3.603   1.054   6.038 -0.4327 -0.1214 -0.0617
  141GLN      H 4121   3.680   1.047   5.973 -1.4153 -3.6854 -1.1196
  141GLN     CA 4122   3.569   1.188   6.080  0.1551 -0.0150  0.0808
  141GLN     HA 4123   3.463   1.205   6.061  0.2961  0.0582 -0.6794
  141GLN     CB 4124   3.592   1.199   6.231 -0.2723 -0.1862  0.1615
  141GLN    HB1 4125   3.551   1.112   6.283 -1.3017 -0.0297 -0.3674
  141GLN    HB2 4126   3.696   1.180   6.256 -0.4827 -0.5550  0.7710
  141GLN     CG 4127   3.532   1.316   6.308  0.4910  0.2758  0.0652
  141GLN    HG1 4128   3.558   1.410   6.259 -3.7828  1.2961 -0.6114
  141GLN    HG2 4129   3.425   1.298   6.310  0.6276 -0.5652  0.2893
  141GLN     CD 4130   3.586   1.308   6.450  0.4336 -0.1732  0.0641
  141GLN    OE1 4131   3.574   1.206   6.516 -0.0276  0.2855  0.7015
  141GLN    NE2 4132   3.655   1.414   6.493  0.2091 -0.1435  0.3556
  141GLN   HE21 4133   3.651   1.504   6.446 -1.3816 -0.1336  0.4557
  141GLN   HE22 4134   3.714   1.410   6.575 -0.0634  3.5204  0.8969
  141GLN      C 4135   3.652   1.289   6.003 -0.0544  0.4185  0.4136
  141GLN      O 4136   3.772   1.265   5.989 -0.3109 -0.1749 -0.9558
  142SER      N 4137   3.595   1.402   5.963 -0.1875  0.2831  0.2183
  142SER      H 4138   3.500   1.428   5.987  0.2569  3.6180 -1.0790
  142SER     CA 4139   3.668   1.496   5.881  0.0872 -0.3124 -0.2233
  142SER     HA 4140   3.718   1.433   5.807  0.3580  0.6193 -0.8571
  142SER     CB 4141   3.563   1.585   5.814  0.0510  0.1509  0.4476
  142SER    HB1 4142   3.482   1.627   5.873  1.8287  2.2477  1.5604
  142SER    HB2 4143   3.620   1.666   5.769 -0.7789  0.0872 -0.7426
  142SER     OG 4144   3.520   1.507   5.705 -0.1724  0.7284  0.1162
  142SER     HG 4145   3.447   1.457   5.743  0.7766 -1.4515 -0.7588
  142SER      C 4146   3.779   1.575   5.950  0.0193  0.1039 -0.5807
  142SER      O 4147   3.875   1.607   5.881  0.6110  0.1998  0.2779
  143TYR      N 4148   3.755   1.612   6.076  0.0756 -0.6934 -0.3288
  143TYR      H 4149   3.664   1.598   6.119 -0.1964  0.7687 -0.3714
  143TYR     CA 4150   3.847   1.693   6.153 -0.2275 -0.7824  0.1301
  143TYR     HA 4151   3.945   1.654   6.127 -0.3218 -0.9179 -0.0286
  143TYR     CB 4152   3.825   1.835   6.102 -0.0409 -0.5567  0.6698
  143TYR    HB1 4153   3.722   1.864   6.123 -0.5949 -0.7765 -1.4573
  143TYR    HB2 4154   3.834   1.837   5.993 -0.5651  0.3622  0.6310
  143TYR     CG 4155   3.916   1.947   6.147  0.0851 -0.3389 -0.1129
  143TYR    CD1 4156   4.024   1.983   6.065  0.8508 -0.5091  0.8112
  143TYR    HD1 4157   4.045   1.925   5.977 -3.0700  0.1559 -0.7608
  143TYR    CE1 4158   4.105   2.093   6.096  0.4636 -0.1349  0.4922
  143TYR    HE1 4159   4.187   2.119   6.031  1.8104 -0.1786  2.1007
  143TYR     CZ 4160   4.075   2.173   6.208  0.2538  0.1259  0.2527
  143TYR     OH 4161   4.147   2.283   6.243 -0.0728  0.3539  0.2123
  143TYR     HH 4162   4.221   2.294   6.182 -0.4274  1.6865 -0.0100
  143TYR    CE2 4163   3.967   2.133   6.289 -0.4688  0.3691 -0.5774
  143TYR    HE2 4164   3.938   2.198   6.370 -0.5840  0.9620 -1.0846
  143TYR    CD2 4165   3.887   2.022   6.261 -0.1888  0.1461 -0.4984
  143TYR    HD2 4166   3.795   2.003   6.314 -1.8923  3.3672 -2.0189
  143TYR      C 4167   3.830   1.686   6.304  0.0519  0.1630  0.2075
  143TYR      O 4168   3.719   1.651   6.345  0.3713 -0.8100  0.2652
  144GLY      N 4169   3.934   1.723   6.380  0.2129 -0.2870  0.2100
  144GLY      H 4170   4.018   1.743   6.328 -0.4913 -0.3633 -1.0271
  144GLY     CA 4171   3.938   1.706   6.523 -0.3725  0.5393  0.3340
  144GLY    HA1 4172   4.025   1.753   6.569  0.1852  0.2641 -0.4311
  144GLY    HA2 4173   3.949   1.601   6.550 -0.5678  0.2708 -0.6189
  144GLY      C 4174   3.816   1.777   6.581 -0.6617  0.3006  0.0215
  144GLY      O 4175   3.793   1.894   6.551  0.0209  0.4201 -0.0612
  145GLN      N 4176   3.744   1.707   6.668 -0.0775 -0.2459  0.0742
  145GLN      H 4177   3.780   1.615   6.688  2.0866  0.6378  0.4389
  145GLN     CA 4178   3.633   1.760   6.745 -0.0492  0.0455 -0.0845
  145GLN     HA 4179   3.581   1.679   6.797  0.0284  0.1585  0.1662
  145GLN     CB 4180   3.695   1.842   6.857 -0.4466  0.5235 -0.2140
  145GLN    HB1 4181   3.750   1.928   6.817 -0.3290  1.0354  0.9950
  145GLN    HB2 4182   3.771   1.780   6.903 -0.6714 -1.9249 -2.9170
  145GLN     CG 4183   3.598   1.880   6.969 -0.1963 -0.6223  0.3978
  145GLN    HG1 4184   3.550   1.970   6.933  1.1705 -0.3361 -0.7989
  145GLN    HG2 4185   3.528   1.798   6.985 -0.8128  0.1368  1.7867
  145GLN     CD 4186   3.664   1.910   7.103 -0.7627  0.4393  0.4470
  145GLN    OE1 4187   3.706   2.022   7.131 -0.0150  0.1651  0.4598
  145GLN    NE2 4188   3.686   1.808   7.186 -0.2175 -0.0409 -0.2688
  145GLN   HE21 4189   3.667   1.721   7.139 -2.8819  1.3937 -2.1763
  145GLN   HE22 4190   3.755   1.814   7.260 -0.3826  1.2395 -0.1954
  145GLN      C 4191   3.522   1.823   6.661  0.0138  0.3041  0.0256
  145GLN      O 4192   3.466   1.923   6.704  0.3351  0.2322  0.6244
  146GLN      N 4193   3.489   1.765   6.545 -0.2694  0.1643  0.1753
  146GLN      H 4194   3.554   1.694   6.514  0.0279  0.1031  0.9207
  146GLN     CA 4195   3.368   1.785   6.467 -0.4166  0.0974  0.3865
  146GLN     HA 4196   3.303   1.841   6.535 -1.5799 -2.5329  1.5737
  146GLN     CB 4197   3.401   1.867   6.343 -0.4936 -0.5198 -0.0458
  146GLN    HB1 4198   3.474   1.809   6.286  1.2294 -0.3244  1.8558
  146GLN    HB2 4199   3.314   1.880   6.279 -0.0687 -2.7667 -1.1870
  146GLN     CG 4200   3.467   2.001   6.371  0.4249 -0.8343 -0.6674
  146GLN    HG1 4201   3.405   2.063   6.435 -0.1293  0.0649 -2.0225
  146GLN    HG2 4202   3.562   1.992   6.425  0.0290 -0.1040  0.1795
  146GLN     CD 4203   3.475   2.099   6.254  0.0600  0.2421  0.1902
  146GLN    OE1 4204   3.429   2.070   6.144 -0.5981  0.5368  0.3822
  146GLN    NE2 4205   3.524   2.221   6.277  0.1157  0.3376 -0.4196
  146GLN   HE21 4206   3.540   2.284   6.201  0.3242  0.9295  0.1078
  146GLN   HE22 4207   3.530   2.252   6.373 -0.3805 -1.1649  0.1327
  146GLN      C 4208   3.296   1.659   6.421 -0.2923  0.2529 -0.2402
  146GLN      O 4209   3.345   1.548   6.432 -0.0399  0.3659 -0.2206
  147GLN      N 4210   3.172   1.675   6.373 -0.4518  0.0879  0.1111
  147GLN      H 4211   3.148   1.769   6.344  0.9610  0.0255 -1.4646
  147GLN     CA 4212   3.074   1.572   6.346  0.0977 -0.3353 -0.2955
  147GLN     HA 4213   3.126   1.478   6.328  0.0658 -0.4195  0.0540
  147GLN     CB 4214   2.983   1.560   6.467  0.1411 -1.0138 -0.3266
  147GLN    HB1 4215   2.918   1.473   6.458  0.3314 -1.2084  0.1259
  147GLN    HB2 4216   2.915   1.644   6.476 -0.2644 -1.4336  0.7735
  147GLN     CG 4217   3.046   1.538   6.605  0.2490 -0.1373 -0.2293
  147GLN    HG1 4218   3.105   1.627   6.623  0.3700 -0.1401 -0.5923
  147GLN    HG2 4219   2.971   1.538   6.684  0.7762 -0.0943  0.2776
  147GLN     CD 4220   3.130   1.412   6.620 -0.2285 -0.4297  0.0437
  147GLN    OE1 4221   3.117   1.307   6.558 -0.3771 -0.1279 -0.4393
  147GLN    NE2 4222   3.206   1.399   6.729  0.1556  0.4314 -0.1071
  147GLN   HE21 4223   3.262   1.316   6.742 -0.5260  0.0837  0.7348
  147GLN   HE22 4224   3.208   1.467   6.803  1.0452  0.5414 -0.2176
  147GLN      C 4225   2.998   1.607   6.219 -0.7066 -0.1385  0.2373
  147GLN      O 4226   3.002   1.721   6.172 -0.1851 -0.0939  0.3929
  148SER      N 4227   2.928   1.506   6.166 -0.2076 -0.4620  0.1940
  148SER      H 4228   2.927   1.424   6.225  0.0476 -0.2296  0.5288
  148SER     CA 4229   2.867   1.517   6.035 -0.5164 -0.6415  0.3205
  148SER     HA 4230   2.947   1.556   5.971 -0.0767 -2.4049 -0.2777
  148SER     CB 4231   2.822   1.379   5.988 -0.3523 -0.7065  0.3546
  148SER    HB1 4232   2.744   1.339   6.053 -0.5310  0.0921  0.6462
  148SER    HB2 4233   2.774   1.391   5.891 -0.2573 -1.6402  0.1813
  148SER     OG 4234   2.924   1.283   5.967  0.1420 -0.0976 -0.0546
  148SER     HG 4235   2.884   1.197   5.980 -1.5885  0.4540 -1.3671
  148SER      C 4236   2.748   1.611   6.031  0.1801  0.2585  0.2082
  148SER      O 4237   2.662   1.612   6.119  0.5211 -0.4003  0.5587
  149TYR      N 4238   2.739   1.682   5.919 -0.8746 -0.6678 -0.3097
  149TYR      H 4239   2.811   1.680   5.849 -0.5906 -0.6765 -0.0161
  149TYR     CA 4240   2.626   1.766   5.885 -0.3318  0.0896 -0.2508
  149TYR     HA 4241   2.551   1.750   5.962 -0.6971 -0.3033 -0.6838
  149TYR     CB 4242   2.668   1.913   5.880  0.3672 -0.0874  0.2997
  149TYR    HB1 4243   2.709   1.937   5.978 -2.3386 -2.5724  2.2271
  149TYR    HB2 4244   2.586   1.984   5.873  0.6847  0.3176  0.6544
  149TYR     CG 4245   2.776   1.950   5.781  0.6390 -0.0380  0.6127
  149TYR    CD1 4246   2.736   2.016   5.664  0.2439 -0.0667  0.7299
  149TYR    HD1 4247   2.631   2.011   5.640  0.5710 -2.6394 -0.4649
  149TYR    CE1 4248   2.828   2.068   5.573 -0.3352 -0.7057 -0.2343
  149TYR    HE1 4249   2.811   2.118   5.479  0.9442 -1.4495 -0.8971
  149TYR     CZ 4250   2.966   2.054   5.597 -0.2747  0.4178  0.1335
  149TYR     OH 4251   3.054   2.104   5.505  0.6520  0.1556  0.8538
  149TYR     HH 4252   3.137   2.114   5.551  0.8673  1.3825  0.2372
  149TYR    CE2 4253   3.005   2.006   5.724  0.3963  0.2684 -0.1260
  149TYR    HE2 4254   3.108   1.997   5.758  0.2337 -1.7702 -0.0417
  149TYR    CD2 4255   2.913   1.940   5.806  0.7673 -0.3511 -0.2021
  149TYR    HD2 4256   2.943   1.903   5.903  0.1188  2.5934  1.2297
  149TYR      C 4257   2.574   1.728   5.747  0.3426  0.2958 -0.5674
  149TYR      O 4258   2.634   1.653   5.671  0.1159  0.2532 -0.7035
  150ASN      N 4259   2.460   1.781   5.701 -0.6552 -1.1647  0.1348
  150ASN      H 4260   2.418   1.851   5.761 -0.1542  0.4613 -1.3428
  150ASN     CA 4261   2.387   1.749   5.580  0.4581  0.1465 -0.9134
  150ASN     HA 4262   2.449   1.713   5.498  0.1286  0.7235 -1.4133
  150ASN     CB 4263   2.303   1.629   5.623  0.0452  0.5867 -0.4839
  150ASN    HB1 4264   2.230   1.657   5.699  0.3104  1.0632 -0.4026
  150ASN    HB2 4265   2.367   1.552   5.665 -1.0373  0.0280  0.1927
  150ASN     CG 4266   2.224   1.572   5.506 -0.2819 -0.1218  0.0773
  150ASN    OD1 4267   2.104   1.597   5.496 -0.2193  0.1416 -0.0225
  150ASN    ND2 4268   2.285   1.492   5.418 -0.3699 -0.6327  0.4717
  150ASN   HD21 4269   2.232   1.454   5.341 -0.3279 -3.1176  1.5840
  150ASN   HD22 4270   2.382   1.469   5.438 -0.4855 -0.0182  1.9134
  150ASN      C 4271   2.309   1.870   5.532  0.0531  0.2695  0.0269
  150ASN      O 4272   2.253   1.943   5.613 -0.5322  0.3242 -0.4173
  151PRO      N 4273   2.315   1.902   5.402 -0.5996 -0.5663 -0.2250
  151PRO     CD 4274   2.247   2.022   5.358  0.3300 -0.1298 -0.5080
  151PRO    HD1 4275   2.140   2.029   5.380  0.1564  1.1599 -1.6075
  151PRO    HD2 4276   2.296   2.113   5.392  0.6180  0.2855 -1.9569
  151PRO     CG 4277   2.268   2.028   5.207  0.6205  0.1624 -0.4550
  151PRO    HG1 4278   2.348   2.099   5.186  0.4114  0.5757  0.1396
  151PRO    HG2 4279   2.176   2.061   5.160 -0.6121  0.2835  1.9437
  151PRO     CB 4280   2.316   1.889   5.167  0.0746 -0.2185  0.2000
  151PRO    HB1 4281   2.228   1.827   5.147  0.2483 -0.4276  0.0801
  151PRO    HB2 4282   2.378   1.887   5.077  3.3237 -0.0917  2.2922
  151PRO     CA 4283   2.379   1.832   5.293  0.3076 -0.2323  0.0787
  151PRO     HA 4284   2.357   1.725   5.299  0.8050 -0.3971 -0.8644
  151PRO      C 4285   2.530   1.843   5.302  0.2435  0.5463  0.2750
  151PRO      O 4286   2.587   1.926   5.372  0.8610  0.6019 -0.2741
  152PRO      N 4287   2.600   1.743   5.246 -0.2643  0.0783  0.4754
  152PRO     CD 4288   2.553   1.643   5.152 -0.4478  0.0891  0.5553
  152PRO    HD1 4289   2.526   1.691   5.058  0.8041 -0.9985 -0.3986
  152PRO    HD2 4290   2.469   1.587   5.193 -0.6192 -0.3035 -0.3086
  152PRO     CG 4291   2.669   1.547   5.126 -0.2346  0.1815  1.1478
  152PRO    HG1 4292   2.650   1.450   5.171 -2.1513  0.0561  0.1721
  152PRO    HG2 4293   2.680   1.550   5.018 -0.6569 -0.4241  1.0826
  152PRO     CB 4294   2.791   1.615   5.188  0.2810 -0.1099  0.4550
  152PRO    HB1 4295   2.844   1.539   5.245 -2.5581 -2.4959  0.1797
  152PRO    HB2 4296   2.852   1.660   5.110  1.7856  0.7119  2.0527
  152PRO     CA 4297   2.738   1.721   5.284 -0.0642  0.2636 -0.1410
  152PRO     HA 4298   2.739   1.676   5.383  1.8309 -0.6563 -0.5221
  152PRO      C 4299   2.835   1.838   5.284  0.1496  0.0880 -0.5502
  152PRO      O 4300   2.923   1.838   5.369 -0.3866  0.1355  0.0128
  153GLN      N 4301   2.818   1.939   5.198 -0.4865  0.1583 -0.3503
  153GLN      H 4302   2.740   1.930   5.135 -1.7256 -0.1548  1.1645
  153GLN     CA 4303   2.919   2.041   5.175 -0.1428  0.0273  0.5270
  153GLN     HA 4304   2.925   2.090   5.273 -3.0543 -1.4604  1.5675
  153GLN     CB 4305   2.870   2.141   5.071  0.1538 -0.1224  0.2436
  153GLN    HB1 4306   2.882   2.088   4.976 -2.9078  0.8279 -0.7827
  153GLN    HB2 4307   2.947   2.218   5.068  1.1244 -1.0849 -0.5208
  153GLN     CG 4308   2.728   2.196   5.071 -0.0349 -0.6075  0.1306
  153GLN    HG1 4309   2.703   2.200   5.177  1.1266 -1.0514  0.4391
  153GLN    HG2 4310   2.720   2.294   5.024  0.5112  0.4408  2.0953
  153GLN     CD 4311   2.630   2.109   4.993  0.2935 -0.0700 -0.8943
  153GLN    OE1 4312   2.631   1.986   4.997  0.0734 -0.0631 -0.5291
  153GLN    NE2 4313   2.529   2.165   4.927  0.1628  0.2346 -0.4424
  153GLN   HE21 4314   2.468   2.112   4.866 -1.3754 -0.3764  1.5495
  153GLN   HE22 4315   2.522   2.266   4.932  0.3231  0.3461 -1.8923
  153GLN      C 4316   3.058   1.987   5.145 -0.3967 -0.2100 -0.2417
  153GLN      O 4317   3.079   1.873   5.106  0.0856 -0.4791  0.7808
  154GLY      N 4318   3.150   2.048   5.221 -0.0266 -0.1275 -0.7463
  154GLY      H 4319   3.129   2.137   5.262  0.1225 -0.8399  0.9699
  154GLY     CA 4320   3.286   2.000   5.236  0.0688  0.4666  0.4238
  154GLY    HA1 4321   3.330   2.051   5.321  1.4850 -0.8709  0.5310
  154GLY    HA2 4322   3.296   1.894   5.258 -0.3194  0.1301 -0.9373
  154GLY      C 4323   3.380   2.041   5.124 -0.0811  0.8136  0.4240
  154GLY      O 4324   3.336   2.102   5.026 -0.0133  0.0602 -0.0859
  155TYR      N 4325   3.509   2.013   5.144 -0.1153 -0.0039 -0.4177
  155TYR      H 4326   3.532   1.980   5.237  0.9341  0.0689 -0.6381
  155TYR     CA 4327   3.612   2.033   5.045  0.4074 -0.1367  0.0916
  155TYR     HA 4328   3.707   2.012   5.095  0.7657 -0.4348 -0.6971
  155TYR     CB 4329   3.613   1.923   4.939 -0.3278 -0.0906  0.0351
  155TYR    HB1 4330   3.713   1.931   4.896  0.2771  3.9057  1.7503
  155TYR    HB2 4331   3.533   1.943   4.867 -1.6579 -0.5251  1.3510
  155TYR     CG 4332   3.594   1.785   4.997 -0.1018 -0.1064  0.0715
  155TYR    CD1 4333   3.475   1.714   4.978  0.2750 -0.4186 -1.2126
  155TYR    HD1 4334   3.394   1.757   4.921 -1.7767 -0.3483  1.5569
  155TYR    CE1 4335   3.461   1.586   5.033  0.0018  0.1745  0.1302
  155TYR    HE1 4336   3.366   1.536   5.021 -0.1692  0.0038  1.8613
  155TYR     CZ 4337   3.572   1.521   5.091  0.0369 -0.1785 -0.3297
  155TYR     OH 4338   3.565   1.392   5.135 -0.1161 -0.2399 -0.5289
  155TYR     HH 4339   3.482   1.351   5.113  0.6371 -2.2685  0.1652
  155TYR    CE2 4340   3.682   1.601   5.126  0.0887 -0.1543 -0.5425
  155TYR    HE2 4341   3.764   1.552   5.178 -0.2502  0.1814  0.3347
  155TYR    CD2 4342   3.698   1.729   5.072 -0.1491  0.2995  0.4434
  155TYR    HD2 4343   3.789   1.784   5.092  0.0064  0.5372 -0.8485
  155TYR      C 4344   3.623   2.175   4.991  0.0698 -0.2904 -0.3846
  155TYR      O 4345   3.699   2.194   4.896  0.6921  0.2678  0.2140
  156GLY      N 4346   3.568   2.280   5.051  0.1429  0.0800 -0.9529
  156GLY      H 4347   3.496   2.259   5.119  0.1150 -0.4933 -1.1530
  156GLY     CA 4348   3.578   2.420   5.015 -0.4089  0.3933  0.0494
  156GLY    HA1 4349   3.679   2.452   4.989  0.3806 -1.9608 -0.0092
  156GLY    HA2 4350   3.562   2.487   5.099 -1.7629 -2.6029  2.3910
  156GLY      C 4351   3.478   2.464   4.908 -0.2178  0.4228 -0.1175
  156GLY      O 4352   3.367   2.414   4.900  0.0944 -0.2294 -0.4212
  157GLN      N 4353   3.524   2.558   4.825  0.4659 -0.0768 -0.3149
  157GLN      H 4354   3.611   2.603   4.851 -0.0201  0.9544 -0.4127
  157GLN     CA 4355   3.454   2.625   4.717 -0.1920 -0.1855  0.0383
  157GLN     HA 4356   3.352   2.587   4.712 -0.9786  1.5505  1.8674
  157GLN     CB 4357   3.447   2.774   4.746  0.3015 -0.1817  0.1427
  157GLN    HB1 4358   3.546   2.813   4.772  0.2599  0.4108 -0.5392
  157GLN    HB2 4359   3.400   2.832   4.666  1.3692  1.7635  0.8403
  157GLN     CG 4360   3.354   2.796   4.865 -0.0706  0.3155 -0.2337
  157GLN    HG1 4361   3.261   2.741   4.851 -0.2893 -0.0408  2.1591
  157GLN    HG2 4362   3.406   2.762   4.955  2.0478  1.3494 -0.9863
  157GLN     CD 4363   3.332   2.944   4.891 -0.0302  0.2592  0.1174
  157GLN    OE1 4364   3.354   3.030   4.806  0.3173  0.2344  0.1785
  157GLN    NE2 4365   3.283   2.982   5.009  0.2320  0.2723  0.2233
  157GLN   HE21 4366   3.266   2.924   5.090 -0.6552  3.0426  2.1814
  157GLN   HE22 4367   3.267   3.081   5.021  1.4315  0.7234 -1.5693
  157GLN      C 4368   3.510   2.610   4.576 -0.1228 -0.2697  0.0742
  157GLN      O 4369   3.430   2.597   4.484 -0.1373  0.1617  0.0220
  158GLN      N 4370   3.642   2.601   4.559 -0.1381 -0.0046 -0.1867
  158GLN      H 4371   3.695   2.612   4.644 -0.4959  0.5191 -0.0230
  158GLN     CA 4372   3.715   2.576   4.436 -0.3320  0.1530 -0.3341
  158GLN     HA 4373   3.637   2.578   4.360 -1.0009 -1.7566  0.2287
  158GLN     CB 4374   3.814   2.689   4.410  0.1997 -0.1970  0.1664
  158GLN    HB1 4375   3.886   2.699   4.492 -1.4738 -1.7880  1.9563
  158GLN    HB2 4376   3.770   2.788   4.410  0.9031  0.2939  4.0242
  158GLN     CG 4377   3.890   2.673   4.279  0.1232 -0.1637  0.1181
  158GLN    HG1 4378   3.816   2.660   4.200  0.8410 -2.3905 -0.2722
  158GLN    HG2 4379   3.965   2.593   4.285  2.0520  1.5800  0.3751
  158GLN     CD 4380   3.964   2.800   4.240  0.2103 -0.3320 -0.2671
  158GLN    OE1 4381   4.077   2.818   4.284  0.2272 -0.3742 -0.2935
  158GLN    NE2 4382   3.899   2.897   4.175 -0.2190 -0.3006  0.2012
  158GLN   HE21 4383   3.961   2.968   4.140  0.1190 -1.6149 -2.1404
  158GLN   HE22 4384   3.801   2.884   4.154 -0.3479  0.9018 -0.0359
  158GLN      C 4385   3.786   2.442   4.433 -0.2268  0.2117 -0.4457
  158GLN      O 4386   3.874   2.415   4.515 -0.2704  0.0139 -0.4624
  159ASN      N 4387   3.756   2.354   4.337 -0.3747 -0.2111 -0.0195
  159ASN      H 4388   3.679   2.395   4.285 -0.4246  0.4375  0.5482
  159ASN     CA 4389   3.828   2.234   4.300  0.0363 -0.0485  0.2519
  159ASN     HA 4390   3.853   2.189   4.396 -0.0098 -1.4017 -0.3498
  159ASN     CB 4391   3.739   2.125   4.244 -0.1280  0.0350  0.3496
  159ASN    HB1 4392   3.650   2.111   4.305 -0.7381 -0.9333 -0.6973
  159ASN    HB2 4393   3.789   2.028   4.235  0.2983  0.1462  1.5030
  159ASN     CG 4394   3.689   2.140   4.101  0.0326  0.1423  0.3062
  159ASN    OD1 4395   3.730   2.229   4.026 -0.4715  0.3573  0.2791
  159ASN    ND2 4396   3.601   2.051   4.054 -0.1929  0.1847  0.6424
  159ASN   HD21 4397   3.560   2.069   3.963  2.1574  4.0197  0.1038
  159ASN   HD22 4398   3.566   1.968   4.099 -3.2143  0.1686 -1.4196
  159ASN      C 4399   3.963   2.265   4.237 -0.0290  0.2857  0.2735
  159ASN      O 4400   4.069   2.214   4.272  0.2176  0.2324 -0.5376
  160GLN      N 4401   3.973   2.352   4.137 -0.2483  0.0847  0.0772
  160GLN      H 4402   3.887   2.390   4.101 -1.1345  0.1207  2.1600
  160GLN     CA 4403   4.091   2.408   4.074  0.1654 -0.4517  0.3667
  160GLN     HA 4404   4.165   2.427   4.152 -1.0041 -1.6322  1.8255
  160GLN     CB 4405   4.167   2.311   3.984  0.4858  0.3316 -0.2267
  160GLN    HB1 4406   4.259   2.358   3.952 -0.8600  3.5882  0.2620
  160GLN    HB2 4407   4.186   2.219   4.040 -2.0436  0.7679  1.5019
  160GLN     CG 4408   4.078   2.271   3.866  0.4193  0.2528 -0.1501
  160GLN    HG1 4409   4.064   2.362   3.807 -1.9874 -0.0191 -0.1067
  160GLN    HG2 4410   3.975   2.238   3.884  0.0222 -0.5746 -3.3723
  160GLN     CD 4411   4.141   2.170   3.771 -0.1597 -0.0268 -0.2431
  160GLN    OE1 4412   4.264   2.175   3.762 -0.1590 -0.3966 -0.4524
  160GLN    NE2 4413   4.073   2.075   3.707 -0.2635 -0.6105  0.7054
  160GLN   HE21 4414   4.125   2.005   3.656 -1.1791  0.1565 -1.4360
  160GLN   HE22 4415   3.972   2.071   3.712 -0.7036  2.6169 -1.6239
  160GLN      C 4416   4.065   2.544   4.009 -0.1917 -0.5999  0.1976
  160GLN      O 4417   3.959   2.571   3.953  0.3183  0.1877 -0.4023
  161TYR      N 4418   4.171   2.625   4.008 -0.7046  0.0729  0.2849
  161TYR      H 4419   4.257   2.585   4.041 -1.1501 -0.4545  0.8397
  161TYR     CA 4420   4.163   2.760   3.957 -0.5871 -0.0449 -0.0447
  161TYR     HA 4421   4.080   2.816   4.000  0.7641  1.4162  0.8054
  161TYR     CB 4422   4.289   2.831   4.008 -0.2156  0.0817 -1.1035
  161TYR    HB1 4423   4.289   2.819   4.117 -0.0101  1.5109 -0.9341
  161TYR    HB2 4424   4.381   2.791   3.966 -1.4475 -2.9210 -1.2167
  161TYR     CG 4425   4.290   2.981   3.997  0.4082  0.1429 -0.3017
  161TYR    CD1 4426   4.225   3.066   4.087 -0.0245 -0.3881 -0.1101
  161TYR    HD1 4427   4.171   3.026   4.172  2.0840 -1.2215  0.8952
  161TYR    CE1 4428   4.237   3.205   4.073  0.0410 -0.4427 -0.6114
  161TYR    HE1 4429   4.188   3.277   4.137  1.8847  0.9569 -0.7009
  161TYR     CZ 4430   4.312   3.259   3.966  0.4305 -0.5249 -0.3836
  161TYR     OH 4431   4.310   3.395   3.957  0.2810 -0.4541  0.5332
  161TYR     HH 4432   4.277   3.437   4.036  0.5685  0.3917  0.2111
  161TYR    CE2 4433   4.382   3.172   3.881  0.1233 -0.4157 -0.7471
  161TYR    HE2 4434   4.439   3.211   3.798 -0.1290 -2.4162 -1.9575
  161TYR    CD2 4435   4.367   3.033   3.892 -0.0515 -0.4115 -0.9168
  161TYR    HD2 4436   4.422   2.969   3.824 -0.9613 -0.5263 -1.5661
  161TYR      C 4437   4.152   2.769   3.806 -0.0934  0.0750 -0.0766
  161TYR      O 4438   4.208   2.688   3.733  0.4851  0.3440  0.0657
  162ASN      N 4439   4.095   2.877   3.751  0.6738  0.2691 -0.5083
  162ASN      H 4440   4.070   2.947   3.819 -1.1343 -1.1311  0.3697
  162ASN     CA 4441   4.083   2.904   3.609  0.4006 -0.3651 -0.6118
  162ASN     HA 4442   4.175   2.863   3.567  1.4981  0.7152  0.6108
  162ASN     CB 4443   3.951   2.856   3.551  0.2304  0.1817 -0.6789
  162ASN    HB1 4444   3.950   2.891   3.447  2.4017  1.0453 -0.4509
  162ASN    HB2 4445   3.943   2.748   3.559 -0.6053  0.2348 -0.6970
  162ASN     CG 4446   3.822   2.909   3.612  0.4172  0.0892 -0.2072
  162ASN    OD1 4447   3.822   3.000   3.695  0.0628 -0.3091  0.2349
  162ASN    ND2 4448   3.711   2.851   3.567  0.1675  0.2375  0.2105
  162ASN   HD21 4449   3.619   2.881   3.597 -0.1842  0.1387 -0.7532
  162ASN   HD22 4450   3.708   2.778   3.497  2.3932 -1.3955  1.6663
  162ASN      C 4451   4.090   3.055   3.588  0.1115 -0.2614  0.0135
  162ASN      O 4452   4.083   3.135   3.681 -0.6872 -0.0910 -0.1883
  163SER      N 4453   4.107   3.101   3.464  0.1801 -0.2384  0.0308
  163SER      H 4454   4.116   3.040   3.383  1.2887  2.4079 -1.9869
  163SER     CA 4455   4.091   3.242   3.434  0.0464 -0.2107  0.2318
  163SER     HA 4456   4.026   3.294   3.504 -0.8226  1.5283 -1.7616
  163SER     CB 4457   4.226   3.312   3.441  0.0280 -0.1619  0.1082
  163SER    HB1 4458   4.298   3.288   3.363 -0.1372 -0.4121  0.0346
  163SER    HB2 4459   4.214   3.420   3.433 -1.3923 -0.4135 -1.8086
  163SER     OG 4460   4.286   3.285   3.566 -0.3824 -0.0615  0.3282
  163SER     HG 4461   4.220   3.255   3.629  0.6776 -2.2863  0.5097
  163SER      C 4462   4.033   3.270   3.296  0.1621 -0.2537  0.1741
  163SER    OC1 4463   4.070   3.188   3.210 -0.3269 -0.2286 -0.0658
  163SER    OC2 4464   3.958   3.366   3.268 -0.6527 -0.8151  0.4079
    1MET      N 4465   3.275   0.383   0.036 -0.4285  0.1704  0.0180
    1MET     H1 4466   3.316   0.345   0.120 -0.5261  0.1830  0.0705
    1MET     H2 4467   3.328   0.467   0.016  2.4318 -0.6740  3.2135
    1MET     H3 4468   3.178   0.408   0.047 -1.1360 -0.8596 -2.8166
    1MET     CA 4469   3.286   0.291  -0.079  0.0945  0.1938  0.0460
    1MET     HA 4470   3.233   0.197  -0.069 -2.1891  1.5868  2.4870
    1MET     CB 4471   3.434   0.259  -0.100  0.1486  0.1018  0.5651
    1MET    HB1 4472   3.470   0.233  -0.000 -0.0083 -0.5829  0.4492
    1MET    HB2 4473   3.490   0.343  -0.140 -0.3821  0.5610  0.7692
    1MET     CG 4474   3.463   0.137  -0.186 -0.1275  0.3094  0.1769
    1MET    HG1 4475   3.571   0.124  -0.181 -0.0054  1.2120  0.1158
    1MET    HG2 4476   3.402   0.060  -0.140 -0.6222  1.6884  1.8987
    1MET     SD 4477   3.431   0.153  -0.364  0.2657 -0.2737  0.0510
    1MET     CE 4478   3.516   0.001  -0.414  0.3970 -0.0952 -0.2682
    1MET    HE1 4479   3.621   0.026  -0.394  0.6720 -1.4868  0.1236
    1MET    HE2 4480   3.487  -0.080  -0.349 -0.4831  0.8444  0.5374
    1MET    HE3 4481   3.504  -0.024  -0.520  1.1156 -1.6685 -0.0044
    1MET      C 4482   3.219   0.350  -0.203  0.4469 -0.0101 -0.2427
    1MET      O 4483   3.252   0.458  -0.250  0.0046  0.2520  0.0402
    2ALA      N 4484   3.138   0.269  -0.271  0.7166 -0.2203 -0.3169
    2ALA      H 4485   3.128   0.171  -0.246  0.6896  0.1357  1.1127
    2ALA     CA 4486   3.062   0.321  -0.383  0.0914 -0.0834  0.1655
    2ALA     HA 4487   3.128   0.365  -0.457  2.4912 -0.0609  2.2148
    2ALA     CB 4488   2.986   0.200  -0.438 -0.0101  0.1877 -0.2936
    2ALA    HB1 4489   2.921   0.161  -0.359  2.9226 -0.7484  1.8220
    2ALA    HB2 4490   2.934   0.224  -0.531 -1.8034 -2.3547 -0.0377
    2ALA    HB3 4491   3.059   0.123  -0.464  0.8741  1.1567 -0.7557
    2ALA      C 4492   2.968   0.434  -0.345 -0.7426 -0.7451  0.1154
    2ALA      O 4493   2.939   0.450  -0.227 -0.0815 -0.2001  0.2076
    3SER      N 4494   2.901   0.503  -0.438 -0.1226 -0.1670  0.0933
    3SER      H 4495   2.922   0.494  -0.537 -0.7267  0.2954 -0.0868
    3SER     CA 4496   2.789   0.590  -0.408 -0.0260 -0.0207  0.0370
    3SER     HA 4497   2.820   0.658  -0.329 -1.6636 -0.1986  0.8807
    3SER     CB 4498   2.733   0.650  -0.536  0.3492  0.1050 -0.0696
    3SER    HB1 4499   2.704   0.561  -0.593  0.2753 -0.4964  0.8980
    3SER    HB2 4500   2.643   0.711  -0.527 -0.1368 -0.8493  2.2747
    3SER     OG 4501   2.841   0.711  -0.603 -0.0443  0.4279 -0.4185
    3SER     HG 4502   2.814   0.703  -0.695  0.1521  1.4025 -0.5697
    3SER      C 4503   2.674   0.517  -0.340 -0.0429  0.1694  0.2119
    3SER      O 4504   2.581   0.579  -0.288  0.0081 -0.3594  0.9556
    4ASN      N 4505   2.670   0.384  -0.347 -0.3579  0.1799  0.1631
    4ASN      H 4506   2.755   0.346  -0.387 -1.2768 -1.1892 -0.5782
    4ASN     CA 4507   2.564   0.294  -0.307 -0.3299 -0.0349 -0.2467
    4ASN     HA 4508   2.492   0.362  -0.263  0.8815  2.3724 -1.7790
    4ASN     CB 4509   2.503   0.222  -0.427  0.0592  0.1890 -0.5821
    4ASN    HB1 4510   2.402   0.185  -0.408 -0.3385  1.4827 -0.1112
    4ASN    HB2 4511   2.510   0.286  -0.515  0.2803  0.5671 -0.2887
    4ASN     CG 4512   2.580   0.096  -0.466 -0.2340 -0.1476 -0.0901
    4ASN    OD1 4513   2.546  -0.009  -0.413 -0.5049 -0.1337 -0.2355
    4ASN    ND2 4514   2.684   0.096  -0.549 -0.2134 -0.1636 -0.0642
    4ASN   HD21 4515   2.737   0.010  -0.557 -0.8684 -0.5081 -0.8282
    4ASN   HD22 4516   2.720   0.183  -0.586  1.7947 -0.3337  1.3134
    4ASN      C 4517   2.608   0.204  -0.192  0.0486  0.0208 -0.3466
    4ASN      O 4518   2.722   0.167  -0.166  0.2428  0.1447 -1.0095
    5ASP      N 4519   2.503   0.154  -0.126 -0.3855  0.3043 -0.8117
    5ASP      H 4520   2.411   0.189  -0.145 -0.2948  0.8375 -0.2994
    5ASP     CA 4521   2.517   0.076  -0.004 -0.5350  0.3331 -0.7766
    5ASP     HA 4522   2.617   0.035   0.005 -1.0312 -0.4395  1.8281
    5ASP     CB 4523   2.495   0.169   0.114  0.0320 -0.1364 -0.2979
    5ASP    HB1 4524   2.396   0.215   0.113 -0.7076 -1.6070  0.8347
    5ASP    HB2 4525   2.577   0.241   0.108  0.2985 -0.5581 -2.1560
    5ASP     CG 4526   2.509   0.105   0.252  0.0084  0.5174  0.0150
    5ASP    OD1 4527   2.413   0.095   0.331  0.4116 -0.0029  0.4448
    5ASP    OD2 4528   2.619   0.050   0.269 -0.5244 -0.7378 -0.4736
    5ASP      C 4529   2.428  -0.047  -0.005 -0.4062  0.2278  0.3097
    5ASP      O 4530   2.322  -0.047  -0.067 -0.4628  0.9840  0.4010
    6TYR      N 4531   2.475  -0.151   0.066  0.0610  0.0583 -0.2416
    6TYR      H 4532   2.564  -0.145   0.113 -0.4773 -0.0154  0.8024
    6TYR     CA 4533   2.429  -0.286   0.045  0.1965  0.0357 -0.3936
    6TYR     HA 4534   2.439  -0.304  -0.062  2.2810 -0.5556 -0.1442
    6TYR     CB 4535   2.525  -0.386   0.109 -0.3656  0.0946  0.5573
    6TYR    HB1 4536   2.526  -0.372   0.217  0.2274  0.8693  0.4623
    6TYR    HB2 4537   2.626  -0.366   0.074  0.4901 -2.0739  1.5932
    6TYR     CG 4538   2.498  -0.531   0.080  0.5001  0.0376 -0.0111
    6TYR    CD1 4539   2.529  -0.584  -0.046 -0.6729  0.0588 -0.3205
    6TYR    HD1 4540   2.588  -0.522  -0.113  1.8864  0.3141  1.9834
    6TYR    CE1 4541   2.505  -0.717  -0.080  0.3100 -0.2197  0.0628
    6TYR    HE1 4542   2.511  -0.752  -0.182 -2.2074  0.4011 -0.3588
    6TYR     CZ 4543   2.441  -0.799   0.015  0.3955 -0.1577  0.1741
    6TYR     OH 4544   2.413  -0.927  -0.024 -1.0107  0.2400 -0.1775
    6TYR     HH 4545   2.434  -0.930  -0.117  0.0057 -1.4838  0.0850
    6TYR    CE2 4546   2.423  -0.751   0.146 -0.5802 -0.4517  0.1627
    6TYR    HE2 4547   2.388  -0.822   0.220 -0.2832 -2.3209 -1.4286
    6TYR    CD2 4548   2.442  -0.615   0.177  0.6710 -0.4924 -0.3663
    6TYR    HD2 4549   2.414  -0.576   0.273  0.4457  1.1950 -1.0954
    6TYR      C 4550   2.288  -0.315   0.093  0.2223 -0.2749 -0.5032
    6TYR      O 4551   2.253  -0.289   0.208  0.3206  0.1705 -0.5730
    7THR      N 4552   2.204  -0.373   0.007 -0.6200  0.4495 -0.1828
    7THR      H 4553   2.239  -0.393  -0.085 -1.6489  0.0814 -0.5087
    7THR     CA 4554   2.076  -0.435   0.037 -0.1221 -0.3933  0.2406
    7THR     HA 4555   2.062  -0.460   0.142  0.3491 -0.4991  0.2800
    7THR     CB 4556   1.957  -0.344   0.010  0.0798 -0.1386  0.2016
    7THR     HB 4557   1.958  -0.322  -0.096  0.6041  1.9794  0.5979
    7THR    CG2 4558   1.823  -0.408   0.050  0.0510 -0.2637 -0.0939
    7THR   HG21 4559   1.740  -0.341   0.026 -1.6215 -2.6187 -1.2209
    7THR   HG22 4560   1.824  -0.407   0.159 -0.5839 -0.1906 -0.0900
    7THR   HG23 4561   1.800  -0.508   0.014 -0.1368  0.0038 -0.7376
    7THR    OG1 4562   1.958  -0.222   0.082 -0.3608  0.1627 -0.3003
    7THR    HG1 4563   2.028  -0.167   0.047 -0.6716 -0.0235 -1.2538
    7THR      C 4564   2.065  -0.569  -0.035 -0.5885 -0.2337  0.0124
    7THR      O 4565   2.090  -0.575  -0.155  0.0617  0.2998  0.1180
    8GLN      N 4566   2.025  -0.678   0.031  0.0999 -0.4483  0.0855
    8GLN      H 4567   2.021  -0.674   0.132  1.4881  2.6506  0.1345
    8GLN     CA 4568   1.996  -0.798  -0.044 -0.4021 -0.1314 -0.2279
    8GLN     HA 4569   2.080  -0.819  -0.109 -0.3835 -1.5110  0.2159
    8GLN     CB 4570   1.984  -0.906   0.062 -0.1536 -0.1384 -0.2077
    8GLN    HB1 4571   2.074  -0.904   0.123 -0.6292  0.9753  0.4887
    8GLN    HB2 4572   1.899  -0.879   0.125  1.4300  1.9514  1.1462
    8GLN     CG 4573   1.967  -1.049   0.012 -0.5706 -0.0998 -0.1775
    8GLN    HG1 4574   1.909  -1.057  -0.080 -2.5534 -1.1242  1.0950
    8GLN    HG2 4575   1.898  -1.101   0.079 -0.3161 -0.3389 -0.1004
    8GLN     CD 4576   2.092  -1.135   0.003 -0.2323  0.3462  0.2234
    8GLN    OE1 4577   2.156  -1.163   0.104 -0.0656  0.0709  0.0438
    8GLN    NE2 4578   2.140  -1.173  -0.115 -0.5297 -0.2448  0.2847
    8GLN   HE21 4579   2.213  -1.243  -0.112 -0.6281 -0.4636 -1.4841
    8GLN   HE22 4580   2.118  -1.121  -0.199  0.7595 -0.0817  0.0261
    8GLN      C 4581   1.870  -0.791  -0.130 -0.2772  0.2814 -0.3840
    8GLN      O 4582   1.768  -0.758  -0.069  0.1172 -0.0159  0.4574
    9GLN      N 4583   1.880  -0.819  -0.260  0.1433  0.2961 -0.3549
    9GLN      H 4584   1.970  -0.854  -0.290  0.1195 -2.2379  2.0530
    9GLN     CA 4585   1.766  -0.805  -0.348 -0.0131  0.0174 -0.1966
    9GLN     HA 4586   1.670  -0.804  -0.295 -0.6934  0.3460 -1.3864
    9GLN     CB 4587   1.772  -0.671  -0.420 -0.7645  0.0648 -0.1817
    9GLN    HB1 4588   1.856  -0.661  -0.489  0.1508  0.2204  0.9194
    9GLN    HB2 4589   1.682  -0.656  -0.479 -0.1235  1.5290 -0.8395
    9GLN     CG 4590   1.766  -0.545  -0.335  0.4072 -0.0249  0.0437
    9GLN    HG1 4591   1.860  -0.540  -0.279  1.0823 -3.8337 -0.4863
    9GLN    HG2 4592   1.686  -0.556  -0.262  1.0500 -1.6233  0.5566
    9GLN     CD 4593   1.736  -0.422  -0.419  0.4937  0.3390  0.5418
    9GLN    OE1 4594   1.623  -0.386  -0.450  0.3525 -0.6033 -0.0540
    9GLN    NE2 4595   1.842  -0.356  -0.468  0.2620  0.4703  0.2129
    9GLN   HE21 4596   1.934  -0.387  -0.438 -0.3712  0.1386  1.9897
    9GLN   HE22 4597   1.831  -0.262  -0.502  2.5208  0.8508  0.4121
    9GLN      C 4598   1.768  -0.924  -0.443 -0.0188 -0.2022  0.0745
    9GLN      O 4599   1.790  -0.911  -0.563  0.0175 -0.1367  0.0879
   10ALA      N 4600   1.742  -1.044  -0.392 -0.3050 -0.1941 -0.0478
   10ALA      H 4601   1.724  -1.053  -0.293  1.3952 -1.1859  0.2136
   10ALA     CA 4602   1.768  -1.178  -0.442 -0.1905 -0.0597 -0.3470
   10ALA     HA 4603   1.790  -1.155  -0.546  3.0759  1.6944  0.5760
   10ALA     CB 4604   1.890  -1.230  -0.368  0.0322 -0.2653 -0.8557
   10ALA    HB1 4605   1.885  -1.231  -0.259  0.4405  1.5540 -0.7931
   10ALA    HB2 4606   1.977  -1.173  -0.400  0.2890  1.3421  2.3336
   10ALA    HB3 4607   1.914  -1.332  -0.398  0.6557 -0.3810 -0.0108
   10ALA      C 4608   1.653  -1.272  -0.410  0.4522 -0.6662  0.2160
   10ALA      O 4609   1.582  -1.257  -0.311  0.3323  0.8505 -0.0716
   11THR      N 4610   1.628  -1.358  -0.509 -0.0735 -0.2809  0.0066
   11THR      H 4611   1.703  -1.378  -0.574 -0.5270 -1.3388 -0.2153
   11THR     CA 4612   1.520  -1.454  -0.502 -0.1031 -0.2338  0.2068
   11THR     HA 4613   1.462  -1.438  -0.412 -0.8989  0.4671 -0.4147
   11THR     CB 4614   1.434  -1.454  -0.628  0.3566  0.2771 -0.1104
   11THR     HB 4615   1.348  -1.520  -0.615  0.0113  0.8822  0.7534
   11THR    CG2 4616   1.375  -1.314  -0.640  0.3369  0.2902  0.1403
   11THR   HG21 4617   1.450  -1.236  -0.634 -0.0620  0.6853  0.0516
   11THR   HG22 4618   1.321  -1.299  -0.733 -2.9427  2.2977  2.1714
   11THR   HG23 4619   1.299  -1.310  -0.561 -1.5591  1.3901 -1.6437
   11THR    OG1 4620   1.509  -1.477  -0.745 -0.2494 -0.4190 -0.3744
   11THR    HG1 4621   1.582  -1.414  -0.747  1.8509 -2.6191  0.6580
   11THR      C 4622   1.571  -1.596  -0.478  0.0677 -0.2486 -0.2387
   11THR      O 4623   1.689  -1.622  -0.458  0.1357  0.0133 -0.2961
   12GLN      N 4624   1.481  -1.693  -0.467 -0.2888  0.0636 -0.3542
   12GLN      H 4625   1.384  -1.662  -0.464 -0.1812  0.6371 -1.9632
   12GLN     CA 4626   1.509  -1.819  -0.400 -0.2480  0.4794  0.4268
   12GLN     HA 4627   1.534  -1.788  -0.299 -3.3455  1.9678  0.8732
   12GLN     CB 4628   1.380  -1.902  -0.397 -0.1298  0.2672 -0.1718
   12GLN    HB1 4629   1.355  -1.941  -0.495  1.1282 -2.8520  0.6385
   12GLN    HB2 4630   1.292  -1.841  -0.376  0.4276  0.2054  2.6943
   12GLN     CG 4631   1.384  -2.014  -0.294 -0.8779  0.0074 -0.4232
   12GLN    HG1 4632   1.437  -2.094  -0.346  0.4751  0.1709  0.6593
   12GLN    HG2 4633   1.444  -1.992  -0.206 -0.3172 -1.3448 -0.4328
   12GLN     CD 4634   1.251  -2.072  -0.249 -0.7065  0.0494  0.1454
   12GLN    OE1 4635   1.216  -2.064  -0.132  0.1206 -0.5835  0.4390
   12GLN    NE2 4636   1.170  -2.133  -0.337 -0.3578 -0.0702 -0.0956
   12GLN   HE21 4637   1.091  -2.188  -0.306 -0.7156 -1.2301 -2.8068
   12GLN   HE22 4638   1.207  -2.132  -0.431 -0.3203  0.0158 -0.0802
   12GLN      C 4639   1.628  -1.896  -0.456 -0.6485  0.0991  0.0925
   12GLN      O 4640   1.707  -1.954  -0.383 -0.0776  0.3675 -0.3091
   13SER      N 4641   1.641  -1.892  -0.589  0.1212 -0.4577  0.1453
   13SER      H 4642   1.564  -1.854  -0.642  0.7059  0.8634  0.2169
   13SER     CA 4643   1.747  -1.966  -0.654  0.2802  0.1919 -0.3469
   13SER     HA 4644   1.739  -2.069  -0.619 -0.8332  0.6420  0.8069
   13SER     CB 4645   1.727  -1.968  -0.805 -0.0179  0.5185 -0.3119
   13SER    HB1 4646   1.804  -2.024  -0.858  0.0254  0.0274  0.2678
   13SER    HB2 4647   1.714  -1.868  -0.848 -2.0026  0.5447  0.2380
   13SER     OG 4648   1.605  -2.035  -0.830  0.1717 -0.0658  0.3273
   13SER     HG 4649   1.619  -2.129  -0.846 -0.9869  0.2257 -3.0891
   13SER      C 4650   1.886  -1.914  -0.620  0.2309  0.1208 -0.0322
   13SER      O 4651   1.984  -1.985  -0.640 -0.1217 -0.5192  0.4626
   14TYR      N 4652   1.894  -1.789  -0.576  0.1722 -0.0425  0.4438
   14TYR      H 4653   1.805  -1.744  -0.559 -0.8555 -2.1058  0.8037
   14TYR     CA 4654   2.018  -1.716  -0.560  0.3592 -0.2681  0.0188
   14TYR     HA 4655   2.094  -1.786  -0.594 -0.8033 -1.5945  0.0918
   14TYR     CB 4656   2.020  -1.591  -0.648  0.0127 -0.6447 -0.5263
   14TYR    HB1 4657   1.951  -1.517  -0.607  1.0957  1.2378 -1.9331
   14TYR    HB2 4658   2.120  -1.550  -0.656 -0.5251  0.8260 -0.0174
   14TYR     CG 4659   1.985  -1.611  -0.794 -0.2062  0.4170 -0.6285
   14TYR    CD1 4660   1.852  -1.598  -0.835 -0.2978  0.2908 -0.3707
   14TYR    HD1 4661   1.773  -1.591  -0.761  1.0545  0.6040  1.0917
   14TYR    CE1 4662   1.818  -1.601  -0.970 -0.4072  0.1689 -0.3410
   14TYR    HE1 4663   1.717  -1.586  -1.007 -0.8952  0.5918  1.1153
   14TYR     CZ 4664   1.916  -1.616  -1.070 -0.3626  0.6395 -0.3720
   14TYR     OH 4665   1.892  -1.601  -1.204  0.3307 -0.0642 -0.5847
   14TYR     HH 4666   1.799  -1.589  -1.226  0.2829  1.9477  0.3985
   14TYR    CE2 4667   2.051  -1.618  -1.031 -0.5185 -0.4318  0.1367
   14TYR    HE2 4668   2.127  -1.616  -1.107 -1.5701  0.2148 -0.9213
   14TYR    CD2 4669   2.082  -1.620  -0.894  0.3314 -0.3368 -0.0508
   14TYR    HD2 4670   2.186  -1.622  -0.865  1.0748 -1.6196 -2.4569
   14TYR      C 4671   2.050  -1.659  -0.423  0.4731  0.2577 -0.2194
   14TYR      O 4672   2.165  -1.666  -0.380  0.2439  0.4314  0.4407
   15GLY      N 4673   1.954  -1.613  -0.342  0.1682 -0.3113 -0.2512
   15GLY      H 4674   1.863  -1.608  -0.386  1.1330 -0.3532 -2.3382
   15GLY     CA 4675   1.975  -1.540  -0.219 -0.6675  0.4403 -0.5427
   15GLY    HA1 4676   1.886  -1.479  -0.205 -2.3927 -1.6865 -1.6145
   15GLY    HA2 4677   2.059  -1.472  -0.233  0.3655 -0.7486 -0.2781
   15GLY      C 4678   1.999  -1.621  -0.092 -0.5897  0.2439 -0.6816
   15GLY      O 4679   1.984  -1.742  -0.080  0.1268  0.1870 -0.3076
   16ALA      N 4680   2.044  -1.543   0.007 -0.5680 -0.6300  0.0110
   16ALA      H 4681   2.046  -1.443  -0.008  0.2984 -0.6526 -0.0987
   16ALA     CA 4682   2.087  -1.584   0.139  0.2626  0.2925  0.0368
   16ALA     HA 4683   2.139  -1.679   0.126  0.9191  0.8049 -1.2871
   16ALA     CB 4684   2.193  -1.493   0.202  0.0482  0.2402  0.4762
   16ALA    HB1 4685   2.266  -1.450   0.134  0.9932 -2.9197 -0.6724
   16ALA    HB2 4686   2.142  -1.410   0.250  0.2910  0.0607  1.0514
   16ALA    HB3 4687   2.256  -1.554   0.265  0.0463 -0.3220 -0.0516
   16ALA      C 4688   1.963  -1.601   0.225  0.5092  0.5447  0.4446
   16ALA      O 4689   1.855  -1.553   0.190  0.3053 -0.2476 -0.0348
   17TYR      N 4690   1.978  -1.660   0.344 -0.3170 -0.2808  0.1529
   17TYR      H 4691   2.071  -1.696   0.360 -0.0658 -0.3271 -1.2624
   17TYR     CA 4692   1.879  -1.680   0.448 -0.1885  0.2722  0.3844
   17TYR     HA 4693   1.784  -1.637   0.417  0.2769  1.5586  0.6907
   17TYR     CB 4694   1.860  -1.831   0.462 -0.5038  0.3117  0.3870
   17TYR    HB1 4695   1.961  -1.868   0.480 -0.8854 -0.5394  0.7858
   17TYR    HB2 4696   1.799  -1.861   0.547 -2.4332  0.4269 -0.8878
   17TYR     CG 4697   1.799  -1.898   0.341  0.1746  0.1126  0.1493
   17TYR    CD1 4698   1.870  -1.913   0.222 -0.3231 -0.1275 -0.1226
   17TYR    HD1 4699   1.970  -1.873   0.212 -0.8133  0.7275 -2.0172
   17TYR    CE1 4700   1.814  -1.988   0.118  0.2986 -0.4663 -0.2196
   17TYR    HE1 4701   1.869  -1.999   0.026 -0.4764 -0.3140 -0.7088
   17TYR     CZ 4702   1.683  -2.037   0.134 -0.0520  0.4082 -0.3342
   17TYR     OH 4703   1.637  -2.104   0.024 -1.0378 -0.1551  0.4131
   17TYR     HH 4704   1.548  -2.140   0.033 -0.0691 -3.0748 -0.4815
   17TYR    CE2 4705   1.604  -2.014   0.248  0.3198 -0.0564  0.0187
   17TYR    HE2 4706   1.503  -2.047   0.269  0.6346 -0.2978  1.2524
   17TYR    CD2 4707   1.669  -1.949   0.354  0.4619 -0.6023  0.2720
   17TYR    HD2 4708   1.617  -1.938   0.448  0.4296  0.0371  0.1803
   17TYR      C 4709   1.913  -1.610   0.578  0.1391  0.2154  0.3313
   17TYR      O 4710   1.988  -1.675   0.651 -0.2622 -0.4723  0.1436
   18PRO      N 4711   1.863  -1.488   0.600 -0.0596  0.1336  0.3375
   18PRO     CD 4712   1.785  -1.406   0.509  0.7050  0.1885 -0.2788
   18PRO    HD1 4713   1.847  -1.379   0.424 -1.9755 -0.5053 -2.6474
   18PRO    HD2 4714   1.700  -1.464   0.472  0.3644 -1.6307  3.0032
   18PRO     CG 4715   1.752  -1.277   0.584  0.2641 -0.0939  0.0218
   18PRO    HG1 4716   1.647  -1.288   0.611  0.7431 -2.1087  1.3260
   18PRO    HG2 4717   1.762  -1.185   0.526 -0.6037  2.0861  3.0907
   18PRO     CB 4718   1.842  -1.275   0.707 -0.4100  0.3526  0.5090
   18PRO    HB1 4719   1.788  -1.234   0.792 -3.5022 -0.9244 -0.6825
   18PRO    HB2 4720   1.933  -1.227   0.673  0.7493 -1.4402  0.9475
   18PRO     CA 4721   1.873  -1.423   0.729  0.0766  0.4055  0.1915
   18PRO     HA 4722   1.974  -1.442   0.765  1.0082 -1.1260 -2.9121
   18PRO      C 4723   1.776  -1.492   0.824 -0.2866  0.4002 -0.1784
   18PRO      O 4724   1.682  -1.563   0.789 -0.0203 -0.2631  0.4333
   19THR      N 4725   1.800  -1.473   0.954  0.0633  0.1007 -0.1994
   19THR      H 4726   1.891  -1.433   0.973  0.2593  0.1723 -1.2243
   19THR     CA 4727   1.702  -1.497   1.058 -0.1911  0.4441 -0.3598
   19THR     HA 4728   1.664  -1.599   1.049 -0.8078  0.5787  0.5562
   19THR     CB 4729   1.761  -1.500   1.199 -0.2000  0.2570 -0.3596
   19THR     HB 4730   1.681  -1.526   1.268  0.4790 -0.3754  0.2017
   19THR    CG2 4731   1.880  -1.595   1.210 -0.0051  0.5128 -0.2217
   19THR   HG21 4732   1.963  -1.556   1.153 -0.4205  1.8107  0.0406
   19THR   HG22 4733   1.850  -1.698   1.189  0.7945  0.6393 -2.1363
   19THR   HG23 4734   1.914  -1.593   1.313 -0.5783  1.3001 -0.0468
   19THR    OG1 4735   1.807  -1.368   1.217 -0.0511  0.0940  0.4703
   19THR    HG1 4736   1.852  -1.371   1.302 -0.6570 -2.0239  0.7732
   19THR      C 4737   1.578  -1.410   1.045 -0.5059  0.0204 -0.2144
   19THR      O 4738   1.586  -1.305   0.982 -0.0112 -0.2236 -0.5601
   20GLN      N 4739   1.466  -1.448   1.108 -0.2001 -0.1454  0.2369
   20GLN      H 4740   1.472  -1.531   1.165 -0.5864 -1.3855 -1.4596
   20GLN     CA 4741   1.338  -1.380   1.111 -0.0326  0.1652  0.4061
   20GLN     HA 4742   1.315  -1.363   1.006  1.2953 -1.1453 -0.1361
   20GLN     CB 4743   1.229  -1.476   1.157  0.5032  0.0001  1.3556
   20GLN    HB1 4744   1.244  -1.498   1.263 -0.3866 -0.9579  1.3013
   20GLN    HB2 4745   1.138  -1.417   1.159 -1.5392 -2.7958 -0.6043
   20GLN     CG 4746   1.202  -1.606   1.082  0.3960  0.4140  0.6751
   20GLN    HG1 4747   1.289  -1.672   1.083 -1.6618 -2.5929 -1.3064
   20GLN    HG2 4748   1.116  -1.659   1.122  0.7554 -0.3099  0.5135
   20GLN     CD 4749   1.182  -1.580   0.933  0.0228 -0.6035  0.5388
   20GLN    OE1 4750   1.271  -1.578   0.849 -0.1856  0.8120  0.3217
   20GLN    NE2 4751   1.065  -1.528   0.894  0.3674 -0.0708  0.1917
   20GLN   HE21 4752   1.052  -1.514   0.795  0.7036 -0.0591  0.1505
   20GLN   HE22 4753   0.991  -1.506   0.959 -1.3374 -0.4982 -1.5163
   20GLN      C 4754   1.336  -1.241   1.172  0.1553  0.1951  0.3443
   20GLN      O 4755   1.280  -1.153   1.107 -0.5919 -0.6928 -0.2437
   21PRO      N 4756   1.397  -1.221   1.289  0.1564  0.2597  0.3331
   21PRO     CD 4757   1.427  -1.323   1.388  0.7181  0.0783 -0.0193
   21PRO    HD1 4758   1.351  -1.401   1.398  1.2952 -0.4482  0.3344
   21PRO    HD2 4759   1.525  -1.363   1.361  0.6955  0.1494 -0.2043
   21PRO     CG 4760   1.440  -1.253   1.523 -0.1139 -0.3458  0.2855
   21PRO    HG1 4761   1.342  -1.257   1.572 -0.1747 -1.8405  0.0656
   21PRO    HG2 4762   1.526  -1.288   1.579 -1.3733 -2.7996  0.8322
   21PRO     CB 4763   1.474  -1.111   1.479 -0.1917 -0.3636  0.1671
   21PRO    HB1 4764   1.451  -1.036   1.555 -0.4124 -0.6146  0.3479
   21PRO    HB2 4765   1.582  -1.102   1.465 -0.1446  1.0365  1.1277
   21PRO     CA 4766   1.400  -1.089   1.347 -0.2015  0.2944  0.2778
   21PRO     HA 4767   1.296  -1.063   1.365  0.2362  0.5841  2.8401
   21PRO      C 4768   1.473  -0.980   1.269 -0.0885 -0.1812 -0.2841
   21PRO      O 4769   1.590  -0.995   1.235  0.0198 -0.4298  0.1896
   22GLY      N 4770   1.409  -0.869   1.233 -0.2407 -0.2987 -0.3735
   22GLY      H 4771   1.322  -0.835   1.271  0.4130  2.0235 -0.8362
   22GLY     CA 4772   1.465  -0.777   1.137  0.1969 -0.0223  0.1394
   22GLY    HA1 4773   1.393  -0.702   1.104  2.4378  2.7469  1.1544
   22GLY    HA2 4774   1.497  -0.838   1.052 -2.1045 -2.7254  1.0448
   22GLY      C 4775   1.580  -0.700   1.199  0.1451  0.2298 -0.0767
   22GLY      O 4776   1.568  -0.635   1.303 -0.1338  0.2779 -0.1377
   23GLN      N 4777   1.690  -0.698   1.123  0.1754 -0.0743 -0.0398
   23GLN      H 4778   1.682  -0.731   1.027 -0.3199 -3.9990  1.1624
   23GLN     CA 4779   1.817  -0.656   1.177  0.0512  0.3827 -0.0977
   23GLN     HA 4780   1.802  -0.589   1.262 -2.1324  0.7074 -0.6877
   23GLN     CB 4781   1.901  -0.773   1.229 -0.1085  0.4292  0.2647
   23GLN    HB1 4782   2.003  -0.738   1.241 -0.4699  1.3854  0.6778
   23GLN    HB2 4783   1.911  -0.861   1.165  1.0703  0.9042 -0.2253
   23GLN     CG 4784   1.852  -0.822   1.365  0.0922  0.2605  0.2759
   23GLN    HG1 4785   1.744  -0.838   1.365 -0.0910  1.3850 -0.3075
   23GLN    HG2 4786   1.878  -0.750   1.442 -0.3770 -0.6027  1.2712
   23GLN     CD 4787   1.920  -0.949   1.413  0.3564  0.1573 -0.3574
   23GLN    OE1 4788   2.014  -0.944   1.493  0.0779  0.1425 -0.0301
   23GLN    NE2 4789   1.868  -1.066   1.376  0.5316 -0.0017 -0.1164
   23GLN   HE21 4790   1.781  -1.072   1.324  0.5400  0.1362 -0.1485
   23GLN   HE22 4791   1.903  -1.148   1.422  0.2185  0.7289  1.4734
   23GLN      C 4792   1.898  -0.583   1.071  0.8242 -0.5145 -0.1438
   23GLN      O 4793   1.907  -0.625   0.955  0.4837  0.2958 -0.4765
   24GLY      N 4794   1.959  -0.472   1.112  0.2528 -0.3159  0.1736
   24GLY      H 4795   1.931  -0.432   1.201  0.6590 -1.5094  0.8655
   24GLY     CA 4796   2.042  -0.394   1.023 -0.6777  0.1629 -0.2928
   24GLY    HA1 4797   2.091  -0.311   1.074  0.5193 -1.0191  0.5523
   24GLY    HA2 4798   1.986  -0.336   0.950  0.0449  0.3003 -0.7458
   24GLY      C 4799   2.153  -0.460   0.942 -0.4093  0.0985  0.1245
   24GLY      O 4800   2.217  -0.554   0.988  0.0181 -0.0309 -0.7075
   25TYR      N 4801   2.176  -0.413   0.819 -0.6127 -0.3373 -0.0775
   25TYR      H 4802   2.113  -0.347   0.775  0.1489  0.0720 -0.5689
   25TYR     CA 4803   2.290  -0.454   0.740 -0.5435 -0.1232 -0.0879
   25TYR     HA 4804   2.298  -0.562   0.749  0.0184  0.0330  1.6616
   25TYR     CB 4805   2.258  -0.413   0.596  0.3993 -0.1066 -0.3043
   25TYR    HB1 4806   2.240  -0.305   0.589 -0.5449 -0.2916 -0.8493
   25TYR    HB2 4807   2.349  -0.428   0.539  1.0924  1.3708  0.3435
   25TYR     CG 4808   2.155  -0.485   0.512  0.4216  0.0032 -0.4262
   25TYR    CD1 4809   2.184  -0.608   0.453  0.2819 -0.1495 -0.1778
   25TYR    HD1 4810   2.281  -0.652   0.472  0.1476 -0.8164 -0.9880
   25TYR    CE1 4811   2.084  -0.673   0.380 -0.6273  0.1629  0.7685
   25TYR    HE1 4812   2.091  -0.771   0.336  0.5322  0.3591  0.4792
   25TYR     CZ 4813   1.958  -0.610   0.370 -0.6802  0.0830  0.9243
   25TYR     OH 4814   1.869  -0.671   0.286 -0.2909 -0.5971  0.9979
   25TYR     HH 4815   1.781  -0.635   0.294 -0.0625  0.4215 -0.5860
   25TYR    CE2 4816   1.931  -0.483   0.424 -0.3083  0.5686 -0.0029
   25TYR    HE2 4817   1.837  -0.436   0.400 -1.1256 -1.2120 -0.4266
   25TYR    CD2 4818   2.031  -0.420   0.499  0.2840 -0.1996 -0.1358
   25TYR    HD2 4819   2.017  -0.327   0.552 -0.4064 -0.4930  0.2106
   25TYR      C 4820   2.420  -0.400   0.799 -0.2041  0.1418 -1.0529
   25TYR      O 4821   2.527  -0.456   0.776 -0.1491 -0.3089  0.2069
   26SER      N 4822   2.417  -0.287   0.869  0.3994 -0.5064  0.0472
   26SER      H 4823   2.329  -0.241   0.885 -0.2914 -1.0070 -2.0253
   26SER     CA 4824   2.526  -0.231   0.947 -0.5496  0.6957  0.5370
   26SER     HA 4825   2.611  -0.288   0.910 -1.2721 -0.1551  0.1418
   26SER     CB 4826   2.552  -0.081   0.935  0.4672  0.4850  0.0200
   26SER    HB1 4827   2.636  -0.045   0.994  0.2016  0.2417  0.5548
   26SER    HB2 4828   2.457  -0.032   0.955 -0.0072 -0.0999 -0.7323
   26SER     OG 4829   2.589  -0.046   0.804  0.3268  0.0455 -0.1409
   26SER     HG 4830   2.521  -0.077   0.744 -0.2964  0.8476  0.1330
   26SER      C 4831   2.513  -0.269   1.094 -0.2065 -1.1132  0.1193
   26SER      O 4832   2.404  -0.259   1.149 -0.2101 -0.0229 -0.0621
   27GLN      N 4833   2.628  -0.303   1.154  0.1911 -0.2124 -0.1209
   27GLN      H 4834   2.706  -0.305   1.091  1.4643 -1.7356  1.4149
   27GLN     CA 4835   2.642  -0.362   1.285 -0.0796 -0.0792 -0.0299
   27GLN     HA 4836   2.571  -0.312   1.352  0.6762 -0.2506  0.9357
   27GLN     CB 4837   2.631  -0.514   1.277  0.0601 -0.0741 -0.3303
   27GLN    HB1 4838   2.698  -0.550   1.199  1.0605 -1.2560  1.0383
   27GLN    HB2 4839   2.661  -0.547   1.376  1.6685  0.3515 -0.6407
   27GLN     CG 4840   2.490  -0.558   1.239 -0.1460 -0.1798  0.5228
   27GLN    HG1 4841   2.496  -0.667   1.237 -1.0259 -0.2339  0.5123
   27GLN    HG2 4842   2.471  -0.531   1.135 -0.0993 -0.4359  0.4471
   27GLN     CD 4843   2.373  -0.526   1.330 -0.5332  0.4165 -0.1663
   27GLN    OE1 4844   2.393  -0.528   1.452 -0.3438 -0.7498 -0.2071
   27GLN    NE2 4845   2.248  -0.515   1.284 -0.9424  0.2738  0.8596
   27GLN   HE21 4846   2.248  -0.504   1.183  0.9966  1.4568  0.9307
   27GLN   HE22 4847   2.168  -0.488   1.339 -0.4846 -0.6830  2.0315
   27GLN      C 4848   2.780  -0.334   1.345 -0.1610 -0.7533  0.4827
   27GLN      O 4849   2.885  -0.385   1.308 -0.0139  0.1699 -0.4158
   28GLN      N 4850   2.781  -0.249   1.448  0.0769 -0.0871 -0.0591
   28GLN      H 4851   2.691  -0.211   1.475  0.2967  1.4010 -1.2827
   28GLN     CA 4852   2.892  -0.212   1.533  0.1377  0.3213 -0.3151
   28GLN     HA 4853   2.948  -0.305   1.547  1.2761  1.2216  1.4352
   28GLN     CB 4854   2.987  -0.111   1.469  0.1729 -0.0490 -0.8477
   28GLN    HB1 4855   3.030  -0.155   1.378 -1.1159 -5.1054  0.6251
   28GLN    HB2 4856   3.078  -0.101   1.527 -0.1340 -1.2058 -0.1354
   28GLN     CG 4857   2.940   0.029   1.434 -0.2988  0.0018 -0.0178
   28GLN    HG1 4858   2.887   0.074   1.518  1.3696 -0.8899  1.5680
   28GLN    HG2 4859   3.019   0.103   1.420 -0.3419  0.4160  1.6773
   28GLN     CD 4860   2.862   0.035   1.304 -0.1006 -0.7225 -0.1708
   28GLN    OE1 4861   2.745   0.073   1.292  0.2501  0.2330 -0.6159
   28GLN    NE2 4862   2.925   0.000   1.191  0.2187 -0.0421 -0.2059
   28GLN   HE21 4863   2.861  -0.007   1.113 -0.3991  2.3098  0.0098
   28GLN   HE22 4864   3.020  -0.034   1.189 -0.1131 -1.0937  0.7006
   28GLN      C 4865   2.840  -0.178   1.672 -0.0892 -0.8925 -0.0926
   28GLN      O 4866   2.721  -0.146   1.682  0.2011  0.3105 -0.3345
   29SER      N 4867   2.931  -0.170   1.769 -0.0443 -0.3001 -0.1813
   29SER      H 4868   3.027  -0.184   1.743 -1.1085 -4.8627 -2.6865
   29SER     CA 4869   2.911  -0.108   1.898  0.2464 -0.7433  0.0799
   29SER     HA 4870   2.818  -0.051   1.906  1.0953  0.7184 -0.0922
   29SER     CB 4871   2.890  -0.220   1.999 -0.2519 -0.4742  0.2766
   29SER    HB1 4872   2.797  -0.272   1.976 -0.7382  0.0924  0.8947
   29SER    HB2 4873   2.881  -0.176   2.099  1.7581 -0.1844  0.3682
   29SER     OG 4874   2.998  -0.310   2.010  0.1023 -0.1104 -0.1861
   29SER     HG 4875   2.972  -0.399   2.034  1.3078 -0.9877 -1.9208
   29SER      C 4876   3.036  -0.027   1.934 -0.1960  0.0661 -0.1747
   29SER      O 4877   3.147  -0.077   1.921  0.0041  0.3891  0.3048
   30SER      N 4878   3.023   0.103   1.958 -0.1854 -0.0468  0.4458
   30SER      H 4879   2.931   0.141   1.939  1.1313  2.8492 -0.6727
   30SER     CA 4880   3.134   0.195   1.968 -0.1010 -0.0156 -0.6893
   30SER     HA 4881   3.214   0.146   2.022  0.8593  1.1679 -0.9899
   30SER     CB 4882   3.177   0.226   1.824  0.2224 -0.2493 -0.6444
   30SER    HB1 4883   3.208   0.135   1.772 -0.6477 -0.7199 -0.3679
   30SER    HB2 4884   3.269   0.284   1.824  0.4603 -0.5546  1.0912
   30SER     OG 4885   3.072   0.296   1.762  0.4735  1.0180  0.3202
   30SER     HG 4886   3.098   0.306   1.670 -0.4078  0.7737  0.0269
   30SER      C 4887   3.104   0.326   2.040 -0.0793 -0.1239 -0.4846
   30SER      O 4888   3.197   0.393   2.082 -0.5694  0.0378  0.3725
   31GLN      N 4889   2.979   0.352   2.080  0.1959  0.6297 -0.1002
   31GLN      H 4890   2.909   0.282   2.060  1.4386 -1.6664  2.7510
   31GLN     CA 4891   2.930   0.478   2.133 -0.3767  0.3833 -0.0318
   31GLN     HA 4892   2.954   0.553   2.057  0.0693  3.3025  2.7900
   31GLN     CB 4893   2.779   0.468   2.147 -0.3808  0.0399 -0.3127
   31GLN    HB1 4894   2.741   0.484   2.046 -0.6950  1.9855  0.0845
   31GLN    HB2 4895   2.750   0.373   2.192  1.7820 -0.7428 -0.4697
   31GLN     CG 4896   2.721   0.583   2.228 -0.1633 -0.0550 -0.0225
   31GLN    HG1 4897   2.738   0.566   2.335 -0.4822  1.9747  0.3890
   31GLN    HG2 4898   2.770   0.675   2.196 -0.6561 -0.3775 -1.7797
   31GLN     CD 4899   2.571   0.606   2.220 -0.1252  0.1140 -0.2501
   31GLN    OE1 4900   2.525   0.712   2.178 -0.1854  0.3588  0.4218
   31GLN    NE2 4901   2.486   0.506   2.244 -0.0123  0.0033 -0.3119
   31GLN   HE21 4902   2.531   0.419   2.271  3.0171  2.0330  1.9642
   31GLN   HE22 4903   2.389   0.514   2.218  0.2405 -2.1572 -2.2361
   31GLN      C 4904   3.000   0.529   2.258 -0.2572  0.3516 -0.0853
   31GLN      O 4905   3.030   0.648   2.264 -0.0673  0.2975  0.0625
   32PRO      N 4906   3.033   0.444   2.356 -1.0639  0.2685  0.1232
   32PRO     CD 4907   2.982   0.310   2.376  0.2771 -0.2372  0.2382
   32PRO    HD1 4908   2.897   0.295   2.310  0.6975  2.6551 -1.1041
   32PRO    HD2 4909   3.066   0.245   2.353  0.5536 -0.5014  1.8379
   32PRO     CG 4910   2.945   0.288   2.523  0.4227 -0.6501  0.2137
   32PRO    HG1 4911   2.951   0.184   2.556 -0.3185 -0.4714  0.9349
   32PRO    HG2 4912   2.851   0.333   2.555  0.7799  0.1431  0.1626
   32PRO     CB 4913   3.060   0.371   2.579  0.2699 -0.2191 -0.1130
   32PRO    HB1 4914   3.045   0.408   2.680  2.1129 -0.7545  0.3806
   32PRO    HB2 4915   3.152   0.313   2.582  0.9226  0.7668 -0.4094
   32PRO     CA 4916   3.080   0.490   2.485  0.0088 -0.1640 -0.0999
   32PRO     HA 4917   3.008   0.569   2.509 -0.3685 -0.2149 -1.0137
   32PRO      C 4918   3.222   0.544   2.483 -0.2021  0.3955 -0.2436
   32PRO      O 4919   3.272   0.584   2.588 -0.1209  0.2475 -0.2256
   33TYR      N 4920   3.302   0.538   2.376 -0.3409 -0.1432 -0.3170
   33TYR      H 4921   3.257   0.499   2.294 -1.1108 -1.1202  0.5370
   33TYR     CA 4922   3.447   0.540   2.380 -0.3462 -0.2048 -0.0619
   33TYR     HA 4923   3.478   0.559   2.483 -0.4835  2.5018 -0.4423
   33TYR     CB 4924   3.504   0.403   2.349  0.1360 -0.0171 -0.0108
   33TYR    HB1 4925   3.600   0.392   2.400 -0.1768  0.1095  0.6109
   33TYR    HB2 4926   3.531   0.402   2.243  0.3516  2.6740 -0.0338
   33TYR     CG 4927   3.423   0.278   2.371  0.2068 -0.0594  0.0119
   33TYR    CD1 4928   3.358   0.216   2.263  0.4146  0.0599 -0.1798
   33TYR    HD1 4929   3.375   0.259   2.165  0.0517  0.2539 -0.1593
   33TYR    CE1 4930   3.288   0.097   2.284  0.3108  0.1160 -0.2075
   33TYR    HE1 4931   3.230   0.053   2.204 -0.0708  1.3806 -0.6623
   33TYR     CZ 4932   3.290   0.038   2.412  0.4815 -0.5652 -0.5191
   33TYR     OH 4933   3.234  -0.085   2.428 -0.0367 -0.2531  0.1540
   33TYR     HH 4934   3.238  -0.107   2.521 -2.9483 -2.9254 -0.1729
   33TYR    CE2 4935   3.357   0.102   2.518  0.6099 -0.2852 -0.7682
   33TYR    HE2 4936   3.355   0.060   2.617  0.7028  0.8601 -0.2696
   33TYR    CD2 4937   3.412   0.230   2.503 -0.4535  0.2851  0.0853
   33TYR    HD2 4938   3.447   0.283   2.589 -3.1257 -0.0348  1.4874
   33TYR      C 4939   3.500   0.651   2.290 -0.4557  0.5818  0.8179
   33TYR      O 4940   3.436   0.680   2.189 -0.0800 -0.5383  0.2366
   34GLY      N 4941   3.620   0.705   2.309 -0.2423  0.1534  0.7087
   34GLY      H 4942   3.674   0.669   2.387  0.8731 -0.6360 -0.3934
   34GLY     CA 4943   3.674   0.808   2.223 -0.1666 -0.3698  0.1281
   34GLY    HA1 4944   3.602   0.890   2.218 -0.5590 -0.6049  1.5808
   34GLY    HA2 4945   3.763   0.858   2.262 -0.0927  1.6739 -2.3627
   34GLY      C 4946   3.705   0.764   2.081  0.5322  0.1875  0.1023
   34GLY      O 4947   3.717   0.644   2.054 -0.3104  0.0860  0.1761
   35GLN      N 4948   3.726   0.866   1.998 -0.1328  0.0518 -0.2393
   35GLN      H 4949   3.715   0.959   2.036  0.0558 -0.3009  0.7030
   35GLN     CA 4950   3.777   0.853   1.862 -0.1502 -0.3385 -0.2088
   35GLN     HA 4951   3.752   0.755   1.822 -0.3821  0.4826 -2.1509
   35GLN     CB 4952   3.704   0.956   1.776 -0.2369  0.4235  0.7564
   35GLN    HB1 4953   3.745   0.955   1.675 -1.8530  0.1007  0.0755
   35GLN    HB2 4954   3.717   1.053   1.824 -1.2989  0.3171  1.3026
   35GLN     CG 4955   3.556   0.920   1.770 -0.0973 -0.0218 -0.1944
   35GLN    HG1 4956   3.512   0.921   1.870 -0.7133  0.8012 -0.4669
   35GLN    HG2 4957   3.543   0.819   1.730  2.4367 -2.2238  3.8915
   35GLN     CD 4958   3.473   1.023   1.695 -0.0426  0.1899  0.0369
   35GLN    OE1 4959   3.518   1.130   1.654 -0.0919  0.2025  0.0163
   35GLN    NE2 4960   3.343   0.998   1.686 -0.0414  0.2071 -0.0295
   35GLN   HE21 4961   3.281   1.067   1.645 -2.5295 -1.2323  1.0818
   35GLN   HE22 4962   3.305   0.909   1.715  1.1791 -0.7785 -1.3138
   35GLN      C 4963   3.926   0.876   1.847 -0.1864  0.0704  0.0516
   35GLN      O 4964   4.000   0.789   1.802  0.0278  0.3642 -0.1701
   36GLN      N 4965   3.976   0.992   1.892  0.1977 -0.1071  0.0890
   36GLN      H 4966   3.921   1.048   1.955  0.8855 -0.0542  0.6446
   36GLN     CA 4967   4.115   1.028   1.907  0.0020  0.6015  0.2302
   36GLN     HA 4968   4.176   0.965   1.843 -0.5950  0.0464  0.2054
   36GLN     CB 4969   4.132   1.179   1.893 -0.0343  0.6009  0.1799
   36GLN    HB1 4970   4.218   1.211   1.951 -1.1871  2.0933  1.1262
   36GLN    HB2 4971   4.051   1.224   1.950  1.1712  2.3017  0.6298
   36GLN     CG 4972   4.149   1.233   1.751  0.5315 -0.0661 -0.0134
   36GLN    HG1 4973   4.160   1.341   1.758 -1.8206  0.1894  0.5125
   36GLN    HG2 4974   4.230   1.198   1.688  0.0727 -1.2111  0.0081
   36GLN     CD 4975   4.023   1.215   1.667  0.5925 -0.1528 -0.0859
   36GLN    OE1 4976   4.008   1.122   1.588  0.6471  0.1009 -0.3954
   36GLN    NE2 4977   3.923   1.303   1.671  0.1972 -0.5726 -0.5217
   36GLN   HE21 4978   3.852   1.286   1.602 -0.6318 -2.1223  0.6597
   36GLN   HE22 4979   3.929   1.391   1.722  0.1259 -1.5036  1.1757
   36GLN      C 4980   4.164   0.984   2.045  0.0377  0.5086  0.1881
   36GLN      O 4981   4.100   0.921   2.127 -0.2166 -0.0930 -0.4632
   37SER      N 4982   4.292   1.012   2.072  0.2037 -0.0135 -0.0473
   37SER      H 4983   4.336   1.071   2.003 -2.9474 -0.2292 -2.4504
   37SER     CA 4984   4.360   0.982   2.197  0.0960  0.6154  0.1693
   37SER     HA 4985   4.289   0.937   2.266  0.8341 -1.4072 -0.3107
   37SER     CB 4986   4.472   0.878   2.183 -0.0347  0.4739  0.1737
   37SER    HB1 4987   4.420   0.783   2.177  0.7031  0.0035  1.0664
   37SER    HB2 4988   4.536   0.879   2.271  0.5048 -1.0373 -0.1791
   37SER     OG 4989   4.542   0.897   2.062  0.5602 -0.0563  0.4284
   37SER     HG 4990   4.502   0.840   1.996 -0.7084 -0.4555  1.4974
   37SER      C 4991   4.427   1.100   2.266 -0.0125  0.5840  0.3284
   37SER      O 4992   4.454   1.200   2.200 -0.1169  0.1492 -0.3937
   38TYR      N 4993   4.440   1.092   2.398  0.2737 -0.3888  0.2452
   38TYR      H 4994   4.402   1.008   2.441 -0.4911  0.1404  0.6180
   38TYR     CA 4995   4.497   1.188   2.490 -0.1869  0.0854  0.0380
   38TYR     HA 4996   4.543   1.267   2.430 -1.1964  0.9849  0.4145
   38TYR     CB 4997   4.376   1.259   2.550 -0.5889 -0.4711 -0.1140
   38TYR    HB1 4998   4.299   1.271   2.473 -0.5209 -2.1338 -0.4814
   38TYR    HB2 4999   4.338   1.191   2.626 -0.2977 -0.3959  0.1011
   38TYR     CG 5000   4.403   1.392   2.616  0.4958 -0.7026 -0.0706
   38TYR    CD1 5001   4.417   1.504   2.534  0.7033 -0.8507 -0.2390
   38TYR    HD1 5002   4.393   1.504   2.429 -2.7839  0.4540  0.4335
   38TYR    CE1 5003   4.436   1.627   2.598 -0.2836 -0.7048 -0.2225
   38TYR    HE1 5004   4.452   1.720   2.545  3.2957 -1.2578 -0.2899
   38TYR     CZ 5005   4.454   1.640   2.738  0.0178  0.2710 -0.3395
   38TYR     OH 5006   4.458   1.764   2.794 -0.4180 -0.1478  0.6429
   38TYR     HH 5007   4.458   1.758   2.890  2.9351  1.7844  0.9097
   38TYR    CE2 5008   4.436   1.520   2.811 -0.5872  0.1208 -0.7242
   38TYR    HE2 5009   4.442   1.529   2.918 -0.2645 -0.7074 -0.6721
   38TYR    CD2 5010   4.418   1.393   2.755 -1.2201 -0.1772  0.1383
   38TYR    HD2 5011   4.415   1.302   2.813 -1.9640  0.0782  0.5120
   38TYR      C 5012   4.594   1.133   2.593 -0.0603  0.1331 -0.0557
   38TYR      O 5013   4.579   1.017   2.632  0.5027  0.0276 -0.1425
   39SER      N 5014   4.687   1.212   2.647  0.2738 -0.2656 -0.0362
   39SER      H 5015   4.691   1.304   2.606 -0.4465 -0.1976  0.0271
   39SER     CA 5016   4.782   1.190   2.755 -0.1248  0.1726  0.4094
   39SER     HA 5017   4.852   1.116   2.717 -0.8551  0.4687 -1.6821
   39SER     CB 5018   4.862   1.319   2.774  0.3599  0.0255 -0.5829
   39SER    HB1 5019   4.801   1.401   2.812  1.0027  0.7440 -1.0756
   39SER    HB2 5020   4.926   1.314   2.862 -2.6550 -1.7403  1.7436
   39SER     OG 5021   4.937   1.348   2.658  0.5332  0.5704 -0.3365
   39SER     HG 5022   5.021   1.305   2.676  0.6986  0.8314 -0.4875
   39SER      C 5023   4.724   1.140   2.886 -0.2363 -0.0425  0.2785
   39SER      O 5024   4.611   1.165   2.927  0.1482  0.9677  0.7514
   40GLY      N 5025   4.811   1.069   2.958 -0.3629 -0.2028  0.2768
   40GLY      H 5026   4.891   1.032   2.909 -0.4746 -1.8122  1.2611
   40GLY     CA 5027   4.778   1.006   3.084  0.6629 -0.1048  0.6111
   40GLY    HA1 5028   4.671   0.982   3.087  0.5766  0.1083 -0.4765
   40GLY    HA2 5029   4.834   0.914   3.099 -2.9268 -2.8560 -1.1359
   40GLY      C 5030   4.814   1.105   3.193 -0.0062  0.1564  0.6006
   40GLY      O 5031   4.920   1.167   3.188 -0.1366  0.3644  0.4294
   41TYR      N 5032   4.719   1.125   3.285 -0.2447 -0.0611  0.4026
   41TYR      H 5033   4.628   1.082   3.282 -0.7198  0.8722  1.2109
   41TYR     CA 5034   4.737   1.218   3.395 -0.3496  0.2438  0.1630
   41TYR     HA 5035   4.841   1.246   3.409 -0.8445  1.6885  1.0945
   41TYR     CB 5036   4.663   1.349   3.370 -0.3685  0.1327 -0.3636
   41TYR    HB1 5037   4.559   1.325   3.346 -0.0927 -3.5667  1.4342
   41TYR    HB2 5038   4.680   1.391   3.468 -0.9433 -1.4746  0.4608
   41TYR     CG 5039   4.733   1.442   3.273 -0.5568  0.5747 -0.0763
   41TYR    CD1 5040   4.674   1.471   3.149  0.2069 -0.3847 -0.6773
   41TYR    HD1 5041   4.578   1.438   3.115 -0.2449 -0.2692  0.4490
   41TYR    CE1 5042   4.746   1.539   3.050  0.2995  0.2872 -0.1526
   41TYR    HE1 5043   4.707   1.541   2.950 -1.3199 -1.1830  0.3938
   41TYR     CZ 5044   4.880   1.578   3.073  0.3408 -0.0004  0.0942
   41TYR     OH 5045   4.947   1.649   2.978  0.5125 -0.3307 -0.0324
   41TYR     HH 5046   4.886   1.685   2.913  1.3022  2.2660  0.5767
   41TYR    CE2 5047   4.936   1.544   3.198 -0.2768 -0.4813  0.2474
   41TYR    HE2 5048   5.039   1.576   3.206  0.6053 -3.0542  0.0935
   41TYR    CD2 5049   4.862   1.486   3.302 -0.1537 -0.7299  0.1960
   41TYR    HD2 5050   4.917   1.460   3.391  2.6848  1.3936 -0.7774
   41TYR      C 5051   4.705   1.162   3.533 -0.6218  0.0849  0.0366
   41TYR      O 5052   4.750   1.227   3.627 -0.0082 -0.2868  0.0018
   42SER      N 5053   4.642   1.044   3.535 -0.2155 -0.1382 -0.1246
   42SER      H 5054   4.604   1.008   3.449 -0.5228 -0.8948  0.3184
   42SER     CA 5055   4.598   0.985   3.660  0.5960 -0.0657  0.1988
   42SER     HA 5056   4.674   1.006   3.736  0.7433  2.6629 -0.5796
   42SER     CB 5057   4.463   1.036   3.709  0.5430 -0.0527  0.0415
   42SER    HB1 5058   4.451   1.002   3.812 -0.6530  2.1168  0.6909
   42SER    HB2 5059   4.394   0.992   3.638  0.0978 -0.7268  0.8736
   42SER     OG 5060   4.453   1.176   3.719  0.4337 -0.0524 -0.0760
   42SER     HG 5061   4.422   1.186   3.809  0.5099  0.0254 -0.0578
   42SER      C 5062   4.587   0.834   3.646  0.0602 -0.0076 -0.0337
   42SER      O 5063   4.585   0.786   3.533  0.5603  0.2241 -0.1477
   43GLN      N 5064   4.590   0.760   3.757 -0.6101  0.0183  0.0036
   43GLN      H 5065   4.618   0.811   3.839  1.1204 -0.6669 -0.1168
   43GLN     CA 5066   4.572   0.617   3.773 -0.0473 -0.0854 -0.2512
   43GLN     HA 5067   4.653   0.573   3.715 -1.1449  1.3525 -3.0565
   43GLN     CB 5068   4.582   0.582   3.922  0.4448  0.1736 -0.2208
   43GLN    HB1 5069   4.481   0.591   3.960 -0.2805  0.5745 -2.1013
   43GLN    HB2 5070   4.640   0.657   3.976  0.2027  2.0163 -2.3766
   43GLN     CG 5071   4.642   0.443   3.943  0.0641  0.0983  0.3872
   43GLN    HG1 5072   4.701   0.441   4.035 -1.0164  0.4442  1.1015
   43GLN    HG2 5073   4.705   0.425   3.856 -1.4395  0.9829 -0.9480
   43GLN     CD 5074   4.537   0.335   3.962 -0.0932  0.2735  0.5133
   43GLN    OE1 5075   4.416   0.358   3.967 -0.1788 -0.1710  0.5571
   43GLN    NE2 5076   4.566   0.205   3.957  0.0647  0.3210  0.1663
   43GLN   HE21 5077   4.662   0.176   3.942 -0.6243 -1.0704 -2.1563
   43GLN   HE22 5078   4.490   0.143   3.981  0.0689 -0.1060 -0.8943
   43GLN      C 5079   4.447   0.560   3.707 -0.2120 -0.1128  0.0823
   43GLN      O 5080   4.350   0.633   3.691  0.0602  0.3167  0.3556
   44SER      N 5081   4.449   0.434   3.664  0.0605  0.1874 -0.8104
   44SER      H 5082   4.528   0.373   3.676  0.6271  0.9259 -0.7394
   44SER     CA 5083   4.335   0.385   3.588 -0.1864  0.1637 -0.4278
   44SER     HA 5084   4.329   0.442   3.496 -0.5328  2.2989  0.8440
   44SER     CB 5085   4.362   0.238   3.561  0.1223 -0.0201  0.7938
   44SER    HB1 5086   4.384   0.191   3.657 -0.6633  1.1438  1.5672
   44SER    HB2 5087   4.263   0.205   3.527 -1.3995  2.9195  2.0846
   44SER     OG 5088   4.457   0.201   3.464 -0.4620  0.5511 -0.0038
   44SER     HG 5089   4.456   0.106   3.459  0.1776  0.5871 -2.1020
   44SER      C 5090   4.193   0.395   3.644 -0.0465 -0.5557  0.0754
   44SER      O 5091   4.099   0.401   3.565  0.0587 -0.3657 -0.0365
   45THR      N 5092   4.181   0.397   3.776 -0.0713  0.1473  0.0640
   45THR      H 5093   4.256   0.380   3.842 -1.7171 -1.1976  1.7160
   45THR     CA 5094   4.055   0.404   3.847  0.0758 -0.2037  0.3658
   45THR     HA 5095   3.980   0.406   3.767  0.2021 -0.2148  0.2470
   45THR     CB 5096   4.028   0.283   3.935 -0.2805 -0.0363  0.4921
   45THR     HB 5097   3.952   0.301   4.011  0.6286 -3.6592  2.5277
   45THR    CG2 5098   3.978   0.159   3.862 -0.4270  0.1218  0.3258
   45THR   HG21 5099   3.980   0.075   3.931  1.2107 -0.7587 -0.7157
   45THR   HG22 5100   4.049   0.129   3.784  0.6226 -2.5440  2.1573
   45THR   HG23 5101   3.877   0.177   3.824  0.0819  1.5838 -0.4138
   45THR    OG1 5102   4.150   0.251   4.000  0.2637  0.1805 -0.4005
   45THR    HG1 5103   4.163   0.318   4.067 -1.4967  2.3271 -2.0226
   45THR      C 5104   4.035   0.535   3.922 -0.3286 -0.0045 -0.0780
   45THR      O 5105   3.947   0.542   4.008 -0.5523 -0.1202 -0.3003
   46ASP      N 5106   4.122   0.633   3.898  0.0937 -0.3810 -0.0838
   46ASP      H 5107   4.203   0.620   3.838 -0.1842  0.7861 -0.7437
   46ASP     CA 5108   4.112   0.766   3.953 -0.0840 -0.3906 -0.0949
   46ASP     HA 5109   4.094   0.767   4.061 -1.1484  0.7892 -0.2518
   46ASP     CB 5110   4.242   0.843   3.934 -0.1772 -0.3351 -0.5041
   46ASP    HB1 5111   4.261   0.874   3.831  3.6457 -0.1979  0.0759
   46ASP    HB2 5112   4.326   0.777   3.957  1.1207  1.8264  1.4102
   46ASP     CG 5113   4.247   0.967   4.021 -0.7662 -0.2794 -0.5433
   46ASP    OD1 5114   4.282   1.079   3.977  0.4267 -0.3834  0.0908
   46ASP    OD2 5115   4.214   0.956   4.141 -0.0426  0.5355 -0.2512
   46ASP      C 5116   4.001   0.852   3.894  0.1460 -0.0894 -0.0865
   46ASP      O 5117   3.971   0.850   3.775  0.7292  0.5079 -0.2557
   47THR      N 5118   3.940   0.935   3.978 -0.5719 -0.4362 -0.2577
   47THR      H 5119   3.981   0.933   4.071 -0.7840 -0.2448 -0.1583
   47THR     CA 5120   3.823   1.017   3.956 -0.2246  0.3236  0.6303
   47THR     HA 5121   3.793   1.006   3.852 -1.3032  1.4971  0.7881
   47THR     CB 5122   3.707   0.982   4.049 -0.4378 -0.4374  0.0835
   47THR     HB 5123   3.626   1.055   4.048  0.6187  0.8879  2.5467
   47THR    CG2 5124   3.652   0.843   4.018 -0.3900 -0.4830  0.2049
   47THR   HG21 5125   3.549   0.849   4.054 -0.5923 -1.1159 -0.2405
   47THR   HG22 5126   3.709   0.766   4.071 -1.1384  0.2952  2.2501
   47THR   HG23 5127   3.641   0.825   3.911 -2.8832  0.1705  0.2897
   47THR    OG1 5128   3.755   0.976   4.181 -0.5195 -0.5440  0.1092
   47THR    HG1 5129   3.677   0.965   4.235 -0.9678 -0.9414 -0.6131
   47THR      C 5130   3.854   1.165   3.975  0.4570  0.2581  0.0326
   47THR      O 5131   3.958   1.204   4.028  0.4818  0.0424  0.1449
   48SER      N 5132   3.774   1.246   3.906 -0.3541 -0.2838  0.3236
   48SER      H 5133   3.688   1.213   3.864 -0.4288  0.6075 -0.2662
   48SER     CA 5134   3.799   1.388   3.892  0.0395 -0.3960 -0.1900
   48SER     HA 5135   3.850   1.417   3.984  0.4492  0.8994 -0.7980
   48SER     CB 5136   3.895   1.420   3.778 -0.1094 -0.3795 -0.3106
   48SER    HB1 5137   3.881   1.355   3.691  1.2513 -1.1331  0.0057
   48SER    HB2 5138   3.889   1.528   3.762  1.7072  0.1649  2.0648
   48SER     OG 5139   4.029   1.406   3.818 -0.0454 -0.1315 -0.4337
   48SER     HG 5140   4.055   1.314   3.813  1.5695  0.2843 -0.2695
   48SER      C 5141   3.674   1.476   3.882  0.3074 -0.0229 -0.2903
   48SER      O 5142   3.576   1.435   3.821  0.1019  0.3868 -0.2374
   49GLY      N 5143   3.677   1.598   3.935  0.3501 -0.0879 -0.1415
   49GLY      H 5144   3.748   1.626   4.001 -0.5043  1.9886 -0.0002
   49GLY     CA 5145   3.594   1.706   3.886  0.2620 -0.2529 -0.3541
   49GLY    HA1 5146   3.611   1.711   3.778  1.1238  1.3425 -0.1597
   49GLY    HA2 5147   3.621   1.802   3.929 -3.7108  1.3398 -0.9262
   49GLY      C 5148   3.445   1.675   3.896  0.2774 -0.3577 -0.4479
   49GLY      O 5149   3.396   1.603   3.983  0.1741 -0.2815 -0.4438
   50TYR      N 5150   3.370   1.750   3.815 -0.1402 -0.2608  0.0233
   50TYR      H 5151   3.421   1.800   3.743 -1.1977  0.0810 -0.5081
   50TYR     CA 5152   3.226   1.748   3.806 -0.1310  0.0950 -0.2353
   50TYR     HA 5153   3.188   1.716   3.903  0.0418 -2.2739 -0.8885
   50TYR     CB 5154   3.168   1.888   3.783  0.3277  0.2334 -0.5594
   50TYR    HB1 5155   3.165   1.916   3.678 -0.3690 -0.0311 -0.6170
   50TYR    HB2 5156   3.064   1.879   3.814  0.1772  0.3074 -1.0461
   50TYR     CG 5157   3.231   1.999   3.864  0.6289 -0.2091 -0.1739
   50TYR    CD1 5158   3.285   2.106   3.791  0.3814  0.0206 -0.0184
   50TYR    HD1 5159   3.284   2.110   3.683  0.1737 -1.7361 -0.0963
   50TYR    CE1 5160   3.334   2.220   3.856 -0.1960  0.3123 -0.0798
   50TYR    HE1 5161   3.375   2.301   3.797  2.5524  0.3948  1.7326
   50TYR     CZ 5162   3.337   2.227   3.996 -0.5013  0.0925 -0.0622
   50TYR     OH 5163   3.378   2.340   4.061 -0.0960  0.2079 -0.5144
   50TYR     HH 5164   3.399   2.308   4.149 -0.5784  1.3531  0.0372
   50TYR    CE2 5165   3.277   2.121   4.067  0.4700 -0.5359 -0.1637
   50TYR    HE2 5166   3.282   2.134   4.174 -1.0213  2.5417 -0.3620
   50TYR    CD2 5167   3.228   2.006   4.003 -0.3245 -0.1911 -0.1873
   50TYR    HD2 5168   3.188   1.923   4.058  0.5314 -0.0810  0.6378
   50TYR      C 5169   3.170   1.646   3.707  0.3247 -0.0107 -0.3863
   50TYR      O 5170   3.225   1.604   3.606  0.8826 -0.6742  0.1874
   51GLY      N 5171   3.060   1.579   3.743  0.6915 -0.3848  0.0535
   51GLY      H 5172   3.018   1.609   3.829  4.5348 -0.6584  2.2500
   51GLY     CA 5173   3.009   1.456   3.685 -0.6278  0.1015  0.1530
   51GLY    HA1 5174   2.933   1.483   3.612 -0.3469 -0.2786 -0.2787
   51GLY    HA2 5175   3.086   1.415   3.620 -1.9681  0.1610 -1.5219
   51GLY      C 5176   2.962   1.348   3.782  0.4478  0.1288  0.7181
   51GLY      O 5177   3.040   1.326   3.875  0.5269 -0.1607  0.5849
   52GLN      N 5178   2.854   1.278   3.749  0.6560  0.3043 -0.3862
   52GLN      H 5179   2.796   1.315   3.675 -1.4803 -1.0490  0.5174
   52GLN     CA 5180   2.814   1.160   3.823 -0.1125  0.3851 -0.6627
   52GLN     HA 5181   2.879   1.137   3.907 -3.6943 -0.1422  2.2547
   52GLN     CB 5182   2.690   1.186   3.908  0.0778 -0.4724 -0.1062
   52GLN    HB1 5183   2.623   1.243   3.843 -2.5333 -2.2362  0.8708
   52GLN    HB2 5184   2.640   1.095   3.940 -0.0407  0.3420  2.2052
   52GLN     CG 5185   2.721   1.260   4.038 -0.0258  0.0469 -0.3742
   52GLN    HG1 5186   2.790   1.201   4.098  0.1428  0.7751  0.1573
   52GLN    HG2 5187   2.754   1.362   4.018 -0.7635 -0.2836 -3.9670
   52GLN     CD 5188   2.595   1.277   4.120  0.1969  0.4699 -0.1150
   52GLN    OE1 5189   2.486   1.238   4.076  0.0226 -0.1140  0.8145
   52GLN    NE2 5190   2.600   1.334   4.241 -0.4205  0.0556  0.1109
   52GLN   HE21 5191   2.691   1.340   4.284  0.2333  0.6279 -1.2810
   52GLN   HE22 5192   2.511   1.353   4.285 -0.1263 -1.2673  1.3364
   52GLN      C 5193   2.807   1.045   3.724  0.4155  0.1544 -0.4346
   52GLN      O 5194   2.762   1.066   3.611 -0.1039 -0.1287 -0.2851
   53SER      N 5195   2.861   0.929   3.764 -0.3241  0.1755  0.6478
   53SER      H 5196   2.915   0.926   3.849  0.3126 -0.8423  0.2134
   53SER     CA 5197   2.849   0.810   3.682  0.1472  0.3965  0.2515
   53SER     HA 5198   2.750   0.796   3.637  0.6834 -0.4005 -0.7104
   53SER     CB 5199   2.948   0.822   3.567 -0.0217 -0.1513  0.0482
   53SER    HB1 5200   2.915   0.898   3.498  1.6018  1.6957  1.1961
   53SER    HB2 5201   2.942   0.734   3.503  2.0784 -1.3027  1.3012
   53SER     OG 5202   3.079   0.856   3.607  0.0896 -0.0686 -0.3923
   53SER     HG 5203   3.129   0.775   3.594 -1.5244 -1.3666  1.0240
   53SER      C 5204   2.867   0.685   3.766  0.3513  0.1677 -0.1326
   53SER      O 5205   2.839   0.575   3.718  0.5363  0.1219 -0.1357
   54SER      N 5206   2.933   0.692   3.882  0.4407  0.4408 -0.1994
   54SER      H 5207   2.958   0.784   3.914 -2.2834  1.3093 -0.2677
   54SER     CA 5208   2.945   0.592   3.987 -0.1645  0.2338 -0.3224
   54SER     HA 5209   3.002   0.511   3.942 -0.5800 -0.1383 -0.1823
   54SER     CB 5210   3.024   0.637   4.109 -0.4511  0.3325 -0.1701
   54SER    HB1 5211   2.998   0.733   4.153 -0.6251 -0.4263  1.4555
   54SER    HB2 5212   3.019   0.561   4.187  0.6596  1.3812  0.9965
   54SER     OG 5213   3.164   0.637   4.086 -0.4030  0.4562  0.1155
   54SER     HG 5214   3.200   0.665   4.170  0.7440 -0.7815  0.0618
   54SER      C 5215   2.814   0.537   4.041  0.2558 -0.7888 -0.3373
   54SER      O 5216   2.811   0.430   4.102  0.1556 -0.5382  0.1051
   55TYR      N 5217   2.700   0.599   4.008  0.2489 -0.1001  0.9319
   55TYR      H 5218   2.702   0.695   3.976 -0.8351 -0.6715 -1.0065
   55TYR     CA 5219   2.573   0.531   4.026  0.0299  0.0844  0.0879
   55TYR     HA 5220   2.571   0.499   4.129  0.5156 -0.3989 -0.0481
   55TYR     CB 5221   2.465   0.633   3.992  0.2372  0.4245  0.4338
   55TYR    HB1 5222   2.474   0.712   4.067  0.3357  0.8167  0.0150
   55TYR    HB2 5223   2.375   0.575   4.013 -0.9355  1.7882 -0.5691
   55TYR     CG 5224   2.464   0.695   3.854  0.1384 -0.2130  0.1453
   55TYR    CD1 5225   2.446   0.618   3.738  0.4350 -0.2051  0.0940
   55TYR    HD1 5226   2.439   0.510   3.740 -1.7455 -0.1041  0.6753
   55TYR    CE1 5227   2.441   0.676   3.611  0.2807  0.0515  0.2163
   55TYR    HE1 5228   2.423   0.622   3.519  0.6131  1.3361 -0.6389
   55TYR     CZ 5229   2.452   0.816   3.596  0.2426  0.0125 -0.1856
   55TYR     OH 5230   2.449   0.871   3.471 -0.1356  0.1713 -0.1083
   55TYR     HH 5231   2.428   0.803   3.407  0.2822 -0.3337  0.2790
   55TYR    CE2 5232   2.479   0.891   3.712 -0.1157 -0.1127 -0.0202
   55TYR    HE2 5233   2.484   0.999   3.708 -0.7631 -0.1027 -1.1542
   55TYR    CD2 5234   2.481   0.833   3.839 -0.0733 -0.2084 -0.0650
   55TYR    HD2 5235   2.494   0.886   3.932  1.6598 -0.6803 -0.0011
   55TYR      C 5236   2.550   0.399   3.954  0.1219 -0.2996  0.7607
   55TYR      O 5237   2.446   0.335   3.970 -0.3093  0.2126  0.0633
   56SER      N 5238   2.652   0.363   3.876 -0.0208  0.2102  0.3319
   56SER      H 5239   2.728   0.429   3.862 -0.5828  0.9635  0.7443
   56SER     CA 5240   2.663   0.230   3.819  0.2364  0.3719  0.0011
   56SER     HA 5241   2.579   0.171   3.857 -1.7211 -0.4656 -4.9153
   56SER     CB 5242   2.641   0.242   3.669  0.4484  0.1494 -0.0471
   56SER    HB1 5243   2.633   0.142   3.626  0.0225 -0.5695  1.6569
   56SER    HB2 5244   2.716   0.302   3.618  2.4977 -0.5798  1.9446
   56SER     OG 5245   2.507   0.287   3.661  0.3488 -0.1360 -0.0031
   56SER     HG 5246   2.498   0.301   3.567  0.4265 -0.6905 -0.0949
   56SER      C 5247   2.797   0.168   3.853  0.0701  0.0510  0.0734
   56SER      O 5248   2.893   0.244   3.849  0.2898 -0.2328 -0.1254
   57SER      N 5249   2.813   0.036   3.867 -0.0608  0.0664  0.3753
   57SER      H 5250   2.738  -0.031   3.857  0.8067 -0.7533 -0.9919
   57SER     CA 5251   2.937  -0.026   3.907 -0.0671 -0.3112 -0.1843
   57SER     HA 5252   2.989   0.045   3.971 -0.6434  1.6417 -1.8038
   57SER     CB 5253   2.896  -0.149   3.988 -0.4238  0.0330  0.1592
   57SER    HB1 5254   2.866  -0.230   3.922  0.5409  0.0635 -0.3364
   57SER    HB2 5255   2.823  -0.121   4.063 -1.4444  2.7284 -1.6780
   57SER     OG 5256   3.013  -0.193   4.052 -0.2494  0.4888  0.1593
   57SER     HG 5257   2.990  -0.247   4.128 -0.2857 -0.5135 -0.5440
   57SER      C 5258   3.026  -0.057   3.787 -0.1714  0.4476 -0.4620
   57SER      O 5259   2.985  -0.070   3.671 -0.4889  0.4922 -0.3549
   58TYR      N 5260   3.155  -0.073   3.817 -0.3422  0.5649  0.3389
   58TYR      H 5261   3.180  -0.071   3.915  1.6092  0.5595 -0.1248
   58TYR     CA 5262   3.261  -0.098   3.722 -0.4860  0.2303  0.2669
   58TYR     HA 5263   3.346  -0.080   3.787  0.3756  0.4967 -0.8997
   58TYR     CB 5264   3.272  -0.245   3.683 -0.1344  0.2430  0.3185
   58TYR    HB1 5265   3.182  -0.251   3.622 -1.0503  2.0449  1.4043
   58TYR    HB2 5266   3.362  -0.254   3.622  0.1881  4.8257 -0.1872
   58TYR     CG 5267   3.280  -0.344   3.798  0.3311 -0.6625 -0.4785
   58TYR    CD1 5268   3.158  -0.391   3.848  0.2654  0.0337  0.0231
   58TYR    HD1 5269   3.068  -0.344   3.812  0.1564  1.1825  1.6533
   58TYR    CE1 5270   3.160  -0.490   3.947  0.6104  0.0844  0.0665
   58TYR    HE1 5271   3.067  -0.514   3.997  0.3353  3.7648  1.6646
   58TYR     CZ 5272   3.282  -0.548   3.988  0.3767  0.2435  1.0250
   58TYR     OH 5273   3.290  -0.649   4.079 -0.2703 -0.4727  0.3023
   58TYR     HH 5274   3.205  -0.668   4.118 -1.2596 -1.2372 -2.0607
   58TYR    CE2 5275   3.403  -0.505   3.930  0.1170 -0.0957  0.2239
   58TYR    HE2 5276   3.497  -0.553   3.953  1.2512  1.7988 -0.2446
   58TYR    CD2 5277   3.402  -0.395   3.843  0.3101  0.1816  0.5692
   58TYR    HD2 5278   3.494  -0.364   3.797 -0.4903 -0.2927 -1.4562
   58TYR      C 5279   3.281  -0.012   3.598 -0.7617 -0.2577 -0.1249
   58TYR      O 5280   3.331  -0.061   3.497 -0.4439 -0.2071  0.0044
   59GLY      N 5281   3.246   0.117   3.600  0.8869  0.2177 -0.3231
   59GLY      H 5282   3.210   0.157   3.686 -0.7354 -1.8005  0.0201
   59GLY     CA 5283   3.249   0.211   3.490  0.1921  0.3675 -0.2193
   59GLY    HA1 5284   3.188   0.179   3.406 -1.9740  1.7815  0.7285
   59GLY    HA2 5285   3.208   0.308   3.519  1.1755  1.1364 -1.2880
   59GLY      C 5286   3.393   0.232   3.445  0.3565 -0.3888 -0.0569
   59GLY      O 5287   3.486   0.236   3.525  0.1303  0.8281  0.1570
   60GLN      N 5288   3.414   0.238   3.313 -0.1940 -0.5486 -0.1563
   60GLN      H 5289   3.335   0.239   3.251 -0.6693  2.1989  0.3782
   60GLN     CA 5290   3.543   0.287   3.269 -0.0784 -1.0551 -0.3893
   60GLN     HA 5291   3.625   0.231   3.314  0.4357 -0.8519 -1.0544
   60GLN     CB 5292   3.546   0.274   3.117  0.3729  0.1786 -0.4954
   60GLN    HB1 5293   3.456   0.312   3.069 -0.0230  0.1084  0.1788
   60GLN    HB2 5294   3.633   0.329   3.078 -0.4381  2.0627  0.2241
   60GLN     CG 5295   3.557   0.129   3.073  0.2583  0.0112  0.0247
   60GLN    HG1 5296   3.469   0.071   3.099  0.2068 -0.1796 -0.5539
   60GLN    HG2 5297   3.644   0.077   3.114  0.0533  0.3682  0.9328
   60GLN     CD 5298   3.579   0.108   2.924  0.3776 -0.0783  0.0549
   60GLN    OE1 5299   3.496   0.052   2.853 -0.1844  0.5501  0.2123
   60GLN    NE2 5300   3.696   0.149   2.874  0.1009  0.7768  0.1042
   60GLN   HE21 5301   3.768   0.193   2.930  2.5678 -0.0940 -2.1975
   60GLN   HE22 5302   3.718   0.143   2.775 -0.9216  0.3807 -0.1084
   60GLN      C 5303   3.559   0.436   3.297  0.0410 -1.1173 -0.1215
   60GLN      O 5304   3.479   0.516   3.250  0.2718 -0.8205 -0.0151
   61SER      N 5305   3.659   0.479   3.374  0.0241 -0.6544 -0.3530
   61SER      H 5306   3.736   0.417   3.397  1.5991  1.6978  1.1575
   61SER     CA 5307   3.671   0.611   3.433  0.9779 -0.5410 -0.7794
   61SER     HA 5308   3.571   0.641   3.466  1.0170  2.0199 -2.6732
   61SER     CB 5309   3.777   0.613   3.542  0.3578  0.0113 -0.1775
   61SER    HB1 5310   3.781   0.712   3.588  0.0597  0.1862 -0.5214
   61SER    HB2 5311   3.870   0.581   3.495 -1.7285 -2.4097 -3.0353
   61SER     OG 5312   3.738   0.531   3.650  0.1831  0.2930 -0.0227
   61SER     HG 5313   3.658   0.572   3.683  0.5394  1.4446 -0.5374
   61SER      C 5314   3.706   0.718   3.331  0.3525  0.0959 -0.3346
   61SER      O 5315   3.708   0.835   3.370 -0.6208 -0.0004  0.0307
   62GLN      N 5316   3.747   0.677   3.211  0.6539 -0.6829  0.0273
   62GLN      H 5317   3.756   0.580   3.186  3.8663 -0.1204 -1.5772
   62GLN     CA 5318   3.766   0.770   3.101  0.2043 -0.5333  0.0746
   62GLN     HA 5319   3.701   0.857   3.116 -0.7635 -1.0250 -1.1155
   62GLN     CB 5320   3.915   0.801   3.101  0.2965 -0.9647 -0.4058
   62GLN    HB1 5321   3.976   0.711   3.089 -1.3421 -2.3465  1.1672
   62GLN    HB2 5322   3.924   0.854   3.006  0.3516  0.4141  0.3514
   62GLN     CG 5323   3.973   0.879   3.219 -0.1186 -0.0697 -0.7857
   62GLN    HG1 5324   4.081   0.869   3.209 -0.1420 -2.0689  0.4128
   62GLN    HG2 5325   3.944   0.838   3.315  2.0657  1.9046  0.8172
   62GLN     CD 5326   3.940   1.027   3.209 -0.0575 -0.0115 -0.1561
   62GLN    OE1 5327   3.881   1.093   3.123 -0.2956 -0.7194 -0.5392
   62GLN    NE2 5328   3.987   1.098   3.312 -0.3906  0.1147 -0.0916
   62GLN   HE21 5329   3.970   1.197   3.321  1.7205  0.3981  1.5378
   62GLN   HE22 5330   4.039   1.057   3.388 -1.5492 -1.3086 -0.0261
   62GLN      C 5331   3.706   0.723   2.969 -0.3562  0.2755  0.0358
   62GLN      O 5332   3.669   0.608   2.946  0.3158  0.0940 -0.1368
   63ASN      N 5333   3.692   0.825   2.883  0.2907  0.3429  0.0108
   63ASN      H 5334   3.756   0.903   2.890  0.0910  0.4653  0.5080
   63ASN     CA 5335   3.621   0.811   2.758  0.0048 -0.3361  0.2438
   63ASN     HA 5336   3.552   0.727   2.763 -0.1858 -0.1083  1.8754
   63ASN     CB 5337   3.543   0.939   2.726  0.4916 -0.0723  0.1115
   63ASN    HB1 5338   3.608   1.024   2.705 -0.3618  0.4472 -0.5080
   63ASN    HB2 5339   3.481   0.970   2.809 -1.8575  0.0659 -1.5987
   63ASN     CG 5340   3.460   0.931   2.598 -0.1351  0.4611  0.4823
   63ASN    OD1 5341   3.492   0.989   2.494  0.3882  0.1311  0.4553
   63ASN    ND2 5342   3.346   0.862   2.608 -0.3600  0.7744  0.1020
   63ASN   HD21 5343   3.286   0.838   2.531  0.8525 -2.1595 -0.0783
   63ASN   HD22 5344   3.323   0.824   2.699  0.4443 -0.1056 -0.0483
   63ASN      C 5345   3.718   0.775   2.646 -0.0807 -0.1719  0.1167
   63ASN      O 5346   3.699   0.672   2.583  0.0750 -0.0052 -0.2052
   64THR      N 5347   3.823   0.853   2.623 -0.0819 -0.0017  0.6589
   64THR      H 5348   3.835   0.936   2.680 -2.2862  1.4269 -0.8075
   64THR     CA 5349   3.941   0.808   2.552 -0.3278  0.0491  0.2154
   64THR     HA 5350   3.915   0.784   2.449  2.0193 -1.4830 -0.0873
   64THR     CB 5351   4.043   0.922   2.550 -0.6443  0.3323 -0.0232
   64THR     HB 5352   4.140   0.892   2.508 -0.2801  1.5150 -0.0758
   64THR    CG2 5353   4.003   1.043   2.466 -0.7584  0.4523  0.2025
   64THR   HG21 5354   4.085   1.115   2.461  1.9852 -2.4130 -0.0455
   64THR   HG22 5355   3.914   1.090   2.505 -2.2188 -1.5068 -0.5848
   64THR   HG23 5356   3.992   0.996   2.368 -2.7227  1.4861 -0.1159
   64THR    OG1 5357   4.079   0.962   2.680 -0.4923  0.0215  0.0318
   64THR    HG1 5358   4.138   1.037   2.682  1.5302 -1.4872  0.9581
   64THR      C 5359   4.002   0.683   2.613 -0.4114  0.1274  0.4580
   64THR      O 5360   3.998   0.668   2.735 -0.1100  0.5716  0.5270
   65GLY      N 5361   4.069   0.601   2.532 -0.0961  0.8482 -0.0208
   65GLY      H 5362   4.073   0.611   2.431  2.2741 -2.3242 -0.4235
   65GLY     CA 5363   4.126   0.478   2.582 -0.5826  0.7193  0.2158
   65GLY    HA1 5364   4.059   0.411   2.636  0.3537 -0.0564  0.4473
   65GLY    HA2 5365   4.158   0.419   2.496  1.7732  0.9307  0.8840
   65GLY      C 5366   4.256   0.501   2.658 -0.0894 -0.4125 -0.2591
   65GLY      O 5367   4.329   0.587   2.611 -0.3963  0.0177  0.0443
   66TYR      N 5368   4.282   0.416   2.758  0.0304  0.1133  0.1590
   66TYR      H 5369   4.211   0.346   2.773 -1.1792  1.3716  0.5967
   66TYR     CA 5370   4.393   0.415   2.850  0.1280  0.0543  0.0406
   66TYR     HA 5371   4.483   0.449   2.798 -0.0914 -0.3964 -0.6531
   66TYR     CB 5372   4.373   0.496   2.978  0.6548  0.0205  0.1474
   66TYR    HB1 5373   4.282   0.472   3.032  0.9173 -1.1913  0.0830
   66TYR    HB2 5374   4.455   0.480   3.047  0.3739 -2.3465 -0.0022
   66TYR     CG 5375   4.374   0.645   2.954 -0.1522 -0.0108 -0.0988
   66TYR    CD1 5376   4.492   0.708   2.913 -0.1025 -0.3190 -0.4279
   66TYR    HD1 5377   4.585   0.655   2.897  2.6003  3.7096  0.5394
   66TYR    CE1 5378   4.502   0.842   2.875  0.0195 -0.1021  0.3643
   66TYR    HE1 5379   4.595   0.885   2.843  0.4513 -1.8205 -0.8003
   66TYR     CZ 5380   4.384   0.919   2.885  0.2759  0.1895  1.2418
   66TYR     OH 5381   4.384   1.048   2.840  0.3621 -0.2704 -0.0996
   66TYR     HH 5382   4.467   1.097   2.837 -0.5358  1.5183  2.0277
   66TYR    CE2 5383   4.262   0.857   2.919  0.0245 -0.2129 -0.3095
   66TYR    HE2 5384   4.180   0.928   2.915  0.9093  0.9356  0.8559
   66TYR    CD2 5385   4.257   0.722   2.956 -0.1626 -0.0354  0.3288
   66TYR    HD2 5386   4.157   0.683   2.968 -0.4270  0.3021 -0.6644
   66TYR      C 5387   4.435   0.273   2.887 -0.4044 -0.1669 -0.2047
   66TYR      O 5388   4.347   0.189   2.902 -0.2912 -0.2015  0.2690
   67GLY      N 5389   4.562   0.253   2.919 -0.4412  0.0921  0.1101
   67GLY      H 5390   4.625   0.332   2.913  0.3305 -0.5973 -1.6818
   67GLY     CA 5391   4.613   0.126   2.970 -0.0408  0.3167  0.2781
   67GLY    HA1 5392   4.549   0.051   2.924 -0.2164 -0.0132  1.0613
   67GLY    HA2 5393   4.712   0.109   2.929 -1.7196 -0.3989 -4.0423
   67GLY      C 5394   4.608   0.114   3.121  0.4137  0.0466  0.2718
   67GLY      O 5395   4.533   0.184   3.189 -0.1433 -0.1224 -0.1647
   68THR      N 5396   4.669   0.012   3.183  0.6543 -0.0852 -0.1791
   68THR      H 5397   4.732  -0.041   3.126 -0.0974 -0.8481 -0.3124
   68THR     CA 5398   4.662  -0.032   3.321 -0.0469  0.1913 -0.1199
   68THR     HA 5399   4.642   0.057   3.380  0.3173 -0.2129  0.6314
   68THR     CB 5400   4.542  -0.125   3.333  0.0683 -0.0290 -0.6421
   68THR     HB 5401   4.483  -0.123   3.241  0.5832  0.0515 -0.9749
   68THR    CG2 5402   4.578  -0.265   3.384 -0.3438 -0.0072 -0.2798
   68THR   HG21 5403   4.639  -0.327   3.318 -1.6317 -1.0609 -0.5264
   68THR   HG22 5404   4.486  -0.317   3.406 -0.9146  0.5199 -1.3187
   68THR   HG23 5405   4.645  -0.268   3.470 -0.3613 -0.1582 -0.2712
   68THR    OG1 5406   4.462  -0.077   3.439 -0.1212 -0.1897 -0.7101
   68THR    HG1 5407   4.405  -0.151   3.457 -0.5771  0.4701  0.7066
   68THR      C 5408   4.796  -0.090   3.364 -0.3021 -0.0342  0.3779
   68THR      O 5409   4.869  -0.141   3.279 -0.2806 -0.1615  0.4726
   69GLN      N 5410   4.845  -0.061   3.485  0.6323  0.0052  0.0044
   69GLN      H 5411   4.783  -0.016   3.552 -0.8534 -2.6751  0.5834
   69GLN     CA 5412   4.979  -0.087   3.534  0.6525 -0.3449 -0.2354
   69GLN     HA 5413   5.008  -0.176   3.478 -0.0793 -0.4018 -0.5464
   69GLN     CB 5414   5.060   0.038   3.502  0.0253  0.1534  0.0978
   69GLN    HB1 5415   5.051   0.072   3.399  0.8033  0.8681  0.2526
   69GLN    HB2 5416   5.019   0.115   3.567  2.8951  0.0670  2.2326
   69GLN     CG 5417   5.208   0.028   3.536  0.1122  0.0181 -0.3187
   69GLN    HG1 5418   5.245   0.130   3.533  1.0062 -0.3110 -0.8393
   69GLN    HG2 5419   5.240  -0.003   3.636 -0.6263 -2.6227 -0.8277
   69GLN     CD 5420   5.277  -0.065   3.437  0.2916 -0.1246 -0.0617
   69GLN    OE1 5421   5.272  -0.188   3.448  0.3913 -0.1294 -0.0708
   69GLN    NE2 5422   5.335  -0.004   3.334  0.1406 -0.0717 -0.1161
   69GLN   HE21 5423   5.322   0.095   3.321 -1.8616 -0.0881  1.3346
   69GLN   HE22 5424   5.358  -0.060   3.254 -2.6248 -1.0433 -0.3172
   69GLN      C 5425   4.981  -0.128   3.681  0.3106 -0.1425 -0.1729
   69GLN      O 5426   4.905  -0.070   3.758  0.0755 -0.4954 -0.1383
   70SER      N 5427   5.072  -0.214   3.727  0.3746 -0.0844 -0.1897
   70SER      H 5428   5.123  -0.265   3.656 -0.8785  0.6572 -1.6823
   70SER     CA 5429   5.070  -0.261   3.864 -0.5816  0.2374 -0.0911
   70SER     HA 5430   4.967  -0.287   3.888 -0.4767 -1.1704 -1.0849
   70SER     CB 5431   5.167  -0.378   3.869  0.3915  0.9776 -1.1987
   70SER    HB1 5432   5.169  -0.427   3.966 -2.1006 -0.6818 -1.8787
   70SER    HB2 5433   5.266  -0.346   3.836  1.8625  0.1161  1.9672
   70SER     OG 5434   5.122  -0.476   3.778  0.6479 -0.0145 -0.2768
   70SER     HG 5435   5.187  -0.546   3.781 -1.2720 -1.8646  1.7901
   70SER      C 5436   5.117  -0.160   3.968  0.5791 -0.5145  0.1253
   70SER      O 5437   5.056  -0.145   4.073  0.5625 -0.1282  0.0613
   71THR      N 5438   5.217  -0.079   3.931  0.0894  0.0990  0.1265
   71THR      H 5439   5.276  -0.098   3.851  0.3320 -0.4276  0.4252
   71THR     CA 5440   5.263   0.031   4.013  0.3421  0.1123 -0.0310
   71THR     HA 5441   5.242   0.015   4.119  0.6727  0.5362  0.1014
   71THR     CB 5442   5.412   0.054   3.993  0.4265 -0.9163 -0.6619
   71THR     HB 5443   5.435   0.148   4.044 -0.5406 -1.4419  0.8079
   71THR    CG2 5444   5.496  -0.053   4.063 -0.5308 -0.4610  1.2626
   71THR   HG21 5445   5.480  -0.059   4.171 -1.1864  0.4629  1.2276
   71THR   HG22 5446   5.476  -0.146   4.010 -0.8018  0.9188 -1.2049
   71THR   HG23 5447   5.599  -0.026   4.040 -0.6719 -0.8638  0.0796
   71THR    OG1 5448   5.449   0.066   3.858  0.0883  0.1033 -0.6777
   71THR    HG1 5449   5.446  -0.024   3.824 -5.5328  0.4157 -2.1547
   71THR      C 5450   5.202   0.166   3.977  0.3443  0.1014 -0.0761
   71THR      O 5451   5.150   0.180   3.867 -0.3227 -0.0820  0.2099
   72PRO      N 5452   5.202   0.266   4.066 -0.3026  0.0437 -0.0070
   72PRO     CD 5453   5.240   0.269   4.206 -0.4203 -0.0777  0.0292
   72PRO    HD1 5454   5.167   0.216   4.267  0.9771 -1.5821  0.4768
   72PRO    HD2 5455   5.335   0.217   4.208 -1.0627 -1.3987 -1.5883
   72PRO     CG 5456   5.263   0.415   4.245 -0.7346 -0.0748  0.2148
   72PRO    HG1 5457   5.365   0.445   4.221 -0.6780 -0.6812 -0.3250
   72PRO    HG2 5458   5.245   0.439   4.349 -0.0708 -0.6837  0.4782
   72PRO     CB 5459   5.174   0.491   4.147 -0.1833  0.4089  0.0817
   72PRO    HB1 5460   5.219   0.589   4.128  0.5100  0.1911  0.5531
   72PRO    HB2 5461   5.073   0.498   4.187 -0.2671  0.0813 -0.0687
   72PRO     CA 5462   5.166   0.400   4.025  0.1821  0.2332  0.1880
   72PRO     HA 5463   5.074   0.397   3.967  0.1360 -1.1392  0.3059
   72PRO      C 5464   5.271   0.453   3.929  0.3062  0.2397  0.3273
   72PRO      O 5465   5.390   0.420   3.933  0.2402 -0.0291  0.0816
   73GLN      N 5466   5.231   0.548   3.844  0.0849 -0.1152  0.0318
   73GLN      H 5467   5.135   0.578   3.852  0.1972  0.2570 -0.0067
   73GLN     CA 5468   5.308   0.626   3.750 -0.7416  0.2678 -0.3382
   73GLN     HA 5469   5.410   0.586   3.746 -0.9049 -0.0642 -2.4924
   73GLN     CB 5470   5.268   0.606   3.604 -0.6206 -0.0800 -0.3240
   73GLN    HB1 5471   5.324   0.665   3.531  1.0402  0.3971  1.2615
   73GLN    HB2 5472   5.170   0.651   3.592  0.1158  1.4975 -0.7457
   73GLN     CG 5473   5.262   0.461   3.557 -0.2070 -0.3758  0.5169
   73GLN    HG1 5474   5.218   0.464   3.457 -2.3315 -1.1367  1.3691
   73GLN    HG2 5475   5.197   0.401   3.620  1.1700 -2.6239 -0.0762
   73GLN     CD 5476   5.402   0.400   3.549  0.0631  0.2645  0.3174
   73GLN    OE1 5477   5.474   0.417   3.451 -0.2811 -0.2040 -0.0172
   73GLN    NE2 5478   5.446   0.317   3.644 -0.1289 -0.0915  0.0933
   73GLN   HE21 5479   5.540   0.280   3.640  0.0293  0.1329  1.3230
   73GLN   HE22 5480   5.393   0.295   3.727 -0.5806 -2.1415 -0.6688
   73GLN      C 5481   5.314   0.774   3.784  0.0533  0.2691 -0.4689
   73GLN      O 5482   5.220   0.828   3.842  0.2059  0.3072 -0.2554
   74GLY      N 5483   5.426   0.839   3.749  0.4686  0.1212  0.5483
   74GLY      H 5484   5.482   0.791   3.681 -1.0483  0.7894 -1.2705
   74GLY     CA 5485   5.432   0.983   3.737  0.4047  0.0769 -0.0067
   74GLY    HA1 5486   5.536   1.016   3.739  1.2561 -2.3460 -0.8422
   74GLY    HA2 5487   5.380   1.031   3.820  0.5771 -1.4566  1.0335
   74GLY      C 5488   5.355   1.036   3.616  0.6968  0.1451 -0.1629
   74GLY      O 5489   5.333   0.973   3.513  0.0319 -0.0794  0.1141
   75TYR      N 5490   5.327   1.167   3.618  0.3395  0.0669 -0.0419
   75TYR      H 5491   5.353   1.221   3.699 -0.2842  0.0066  0.1993
   75TYR     CA 5492   5.256   1.238   3.513 -0.4286  0.1785  0.5511
   75TYR     HA 5493   5.279   1.190   3.418 -0.5119  0.4382  0.4006
   75TYR     CB 5494   5.107   1.239   3.548 -0.5714 -0.0778 -0.0418
   75TYR    HB1 5495   5.058   1.280   3.460 -1.4840 -1.1643 -0.0646
   75TYR    HB2 5496   5.094   1.307   3.632  0.1666  1.3244 -1.0172
   75TYR     CG 5497   5.037   1.108   3.574  0.0473 -0.3267  0.3821
   75TYR    CD1 5498   5.005   1.057   3.701  0.1271  0.0057  0.5357
   75TYR    HD1 5499   5.026   1.119   3.786 -0.9202  0.4907  0.4552
   75TYR    CE1 5500   4.966   0.924   3.717  0.4307 -0.1727 -0.1678
   75TYR    HE1 5501   4.955   0.877   3.813  0.6776 -0.3498 -0.2239
   75TYR     CZ 5502   4.945   0.845   3.602 -0.6883  0.1448 -0.1893
   75TYR     OH 5503   4.904   0.716   3.620  0.4236 -0.2125 -0.1353
   75TYR     HH 5504   4.908   0.663   3.540 -0.6514 -0.3043 -0.1505
   75TYR    CE2 5505   4.978   0.895   3.474 -0.3008  0.1600 -0.0838
   75TYR    HE2 5506   4.958   0.844   3.381  1.1574 -0.4394 -0.0956
   75TYR    CD2 5507   5.024   1.026   3.461  0.0309  0.0650  0.0993
   75TYR    HD2 5508   5.062   1.066   3.369  1.6691 -0.1417  0.6624
   75TYR      C 5509   5.300   1.383   3.499 -0.4312  0.1286  0.0368
   75TYR      O 5510   5.352   1.446   3.590  0.0614  0.6451 -0.5941
   76GLY      N 5511   5.286   1.432   3.375 -0.0039  0.1266 -0.0155
   76GLY      H 5512   5.242   1.368   3.311 -1.3488 -0.8845  1.7953
   76GLY     CA 5513   5.315   1.571   3.348  0.1179  0.1616  0.2903
   76GLY    HA1 5514   5.413   1.600   3.385 -0.1846  0.3748  0.9553
   76GLY    HA2 5515   5.321   1.591   3.241 -0.2713 -3.3555 -0.4927
   76GLY      C 5516   5.206   1.663   3.401 -0.1505  0.2845 -0.4700
   76GLY      O 5517   5.110   1.629   3.470  0.1937 -0.3152 -0.2856
   77SER      N 5518   5.221   1.793   3.372  0.0757  0.5078  0.5949
   77SER      H 5519   5.302   1.826   3.322 -0.7003  0.6379 -0.6155
   77SER     CA 5520   5.111   1.883   3.401 -0.2064  0.4522 -0.2528
   77SER     HA 5521   5.072   1.845   3.495 -0.1220  0.7940 -0.0786
   77SER     CB 5522   5.149   2.028   3.426  0.1912  0.2775  0.1867
   77SER    HB1 5523   5.194   2.064   3.333 -1.6081  4.1079  0.5827
   77SER    HB2 5524   5.057   2.081   3.451 -0.3880 -0.5890 -0.0983
   77SER     OG 5525   5.253   2.053   3.518  0.3710  0.2083  0.0033
   77SER     HG 5526   5.294   2.139   3.501  0.7407 -0.1117 -0.7453
   77SER      C 5527   5.006   1.872   3.292 -0.0658 -0.1776 -0.3326
   77SER      O 5528   5.035   1.862   3.173  0.0679 -0.5440 -0.2709
   78THR      N 5529   4.881   1.872   3.339 -0.2762  0.1515 -0.8810
   78THR      H 5530   4.870   1.862   3.439  0.6991  0.6593 -0.7047
   78THR     CA 5531   4.755   1.872   3.268 -0.5494 -0.1584 -0.4059
   78THR     HA 5532   4.752   1.779   3.211  1.1110  0.1287 -1.0417
   78THR     CB 5533   4.626   1.878   3.348 -0.2207 -0.0228  0.1160
   78THR     HB 5534   4.545   1.909   3.283 -0.5772  2.2787  1.5469
   78THR    CG2 5535   4.581   1.744   3.408 -0.5340 -0.0825 -0.2467
   78THR   HG21 5536   4.501   1.754   3.481 -0.8202 -0.1341 -0.5548
   78THR   HG22 5537   4.546   1.678   3.329  1.1652 -1.2139 -0.1135
   78THR   HG23 5538   4.669   1.695   3.450 -0.4678 -1.0687 -1.4713
   78THR    OG1 5539   4.636   1.965   3.459  0.4117 -0.1242  0.1382
   78THR    HG1 5540   4.659   2.050   3.422 -1.1135  1.4524  2.5734
   78THR      C 5541   4.760   1.973   3.154  0.6878  0.1870 -0.0676
   78THR      O 5542   4.801   2.087   3.174 -0.7267  0.7438 -0.1727
   79GLY      N 5543   4.705   1.940   3.036  0.0561  0.3814  0.1657
   79GLY      H 5544   4.671   1.846   3.023  1.3666 -0.1836  0.6398
   79GLY     CA 5545   4.721   2.011   2.911 -0.2630  0.1323 -0.0165
   79GLY    HA1 5546   4.790   2.094   2.927 -2.1105  1.6221  0.6659
   79GLY    HA2 5547   4.622   2.054   2.894  0.0544  1.8467  2.0508
   79GLY      C 5548   4.758   1.912   2.801 -0.1657  0.0251  0.1126
   79GLY      O 5549   4.798   1.800   2.828  1.0023  0.4364  0.1208
   80GLY      N 5550   4.728   1.947   2.676 -0.7169 -1.0028 -0.0484
   80GLY      H 5551   4.698   2.043   2.671  1.8929 -0.1525 -0.6912
   80GLY     CA 5552   4.755   1.876   2.552 -0.3758 -0.3082 -0.3758
   80GLY    HA1 5553   4.694   1.920   2.473 -1.3629  0.6177  0.8646
   80GLY    HA2 5554   4.723   1.774   2.575  0.3204 -0.8817 -1.8122
   80GLY      C 5555   4.905   1.873   2.525 -0.3184  0.0711 -0.1081
   80GLY      O 5556   4.980   1.961   2.568  0.1862 -0.2450 -0.3304
   81TYR      N 5557   4.946   1.767   2.455  0.2162  0.1596  0.0696
   81TYR      H 5558   4.875   1.698   2.436 -0.7692  0.9202  0.9500
   81TYR     CA 5559   5.081   1.741   2.407  0.2967  0.4494  0.1353
   81TYR     HA 5560   5.159   1.816   2.419  2.1806 -1.5631  1.1527
   81TYR     CB 5561   5.130   1.620   2.486 -0.1420  0.2383  0.0852
   81TYR    HB1 5562   5.064   1.543   2.447  1.5128 -0.1881 -2.0736
   81TYR    HB2 5563   5.112   1.636   2.592  3.9033 -0.7311  1.0852
   81TYR     CG 5564   5.273   1.582   2.456 -0.1588 -0.0725  0.3849
   81TYR    CD1 5565   5.295   1.470   2.375 -0.4858  0.7933 -0.9464
   81TYR    HD1 5566   5.220   1.415   2.321 -1.3101  1.2247 -0.2693
   81TYR    CE1 5567   5.431   1.443   2.350 -0.2569  1.3826 -0.3766
   81TYR    HE1 5568   5.452   1.356   2.290 -1.4991 -0.7048  2.0235
   81TYR     CZ 5569   5.540   1.511   2.406  0.2850  0.0133  0.2599
   81TYR     OH 5570   5.672   1.485   2.380  0.1474 -0.1108 -0.3062
   81TYR     HH 5571   5.721   1.550   2.429  0.8490  0.6875 -1.9907
   81TYR    CE2 5572   5.505   1.615   2.495  0.0495 -0.3733  0.6270
   81TYR    HE2 5573   5.587   1.671   2.537  1.4180 -0.2249 -2.0090
   81TYR    CD2 5574   5.375   1.665   2.506  0.1423  0.2021 -0.6620
   81TYR    HD2 5575   5.352   1.750   2.568 -0.0239  0.1636 -0.6691
   81TYR      C 5576   5.078   1.710   2.258  0.2302 -0.6078  0.3527
   81TYR      O 5577   4.982   1.655   2.205 -0.2474  0.0306  0.5404
   82GLY      N 5578   5.186   1.749   2.189 -0.2391  0.3755  0.1669
   82GLY      H 5579   5.255   1.804   2.238  0.6624 -0.9711  0.4467
   82GLY     CA 5580   5.206   1.712   2.051  0.9271  0.1771  0.3804
   82GLY    HA1 5581   5.304   1.749   2.020  1.2259  1.0178  2.2186
   82GLY    HA2 5582   5.195   1.604   2.039  2.0514  0.2465 -1.8814
   82GLY      C 5583   5.107   1.764   1.947  0.4570 -0.2811  0.5955
   82GLY      O 5584   5.027   1.852   1.981  0.3472 -0.4462  0.7701
   83SER      N 5585   5.097   1.710   1.826  0.0492  0.0647  0.4731
   83SER      H 5586   5.161   1.635   1.803 -1.4370 -1.1498  0.0954
   83SER     CA 5587   4.997   1.733   1.723  0.3290  0.1636  0.2241
   83SER     HA 5588   4.948   1.827   1.748 -2.1321 -1.1844  0.7456
   83SER     CB 5589   5.061   1.731   1.584  0.3159 -0.0873  0.2219
   83SER    HB1 5590   5.125   1.818   1.571  0.7686 -0.4361  0.0616
   83SER    HB2 5591   4.979   1.758   1.518 -0.1961  1.0717  1.3039
   83SER     OG 5592   5.136   1.619   1.541  0.0593 -0.2766  0.2643
   83SER     HG 5593   5.227   1.648   1.533  0.4017 -1.2840  0.4108
   83SER      C 5594   4.885   1.631   1.735  0.3552  0.0973 -0.0816
   83SER      O 5595   4.904   1.518   1.781 -0.9571  0.2060  0.7694
   84SER      N 5596   4.764   1.672   1.696  0.2422  0.2602  0.4391
   84SER      H 5597   4.756   1.769   1.671  1.6938  0.3537  0.2454
   84SER     CA 5598   4.635   1.605   1.703  0.1838  0.3229 -0.0266
   84SER     HA 5599   4.656   1.500   1.720  0.8169  0.0219 -2.3894
   84SER     CB 5600   4.559   1.672   1.817  0.6539  0.1999  0.3604
   84SER    HB1 5601   4.461   1.626   1.822 -0.4852  2.4323 -0.3446
   84SER    HB2 5602   4.596   1.658   1.919 -0.9351 -1.6118  0.7296
   84SER     OG 5603   4.552   1.812   1.799  0.3240  0.1041 -0.2685
   84SER     HG 5604   4.479   1.835   1.742 -0.0399  0.1114  0.1924
   84SER      C 5605   4.553   1.616   1.575 -0.4086  0.3228  0.3506
   84SER      O 5606   4.564   1.706   1.493  0.2878  0.2198  0.3245
   85GLN      N 5607   4.461   1.522   1.553 -0.6147  0.5801  0.1117
   85GLN      H 5608   4.459   1.440   1.613  1.1002 -0.3605 -1.0441
   85GLN     CA 5609   4.382   1.512   1.432 -0.3601 -0.1754  0.0008
   85GLN     HA 5610   4.413   1.589   1.361 -1.5281  2.1199  1.8276
   85GLN     CB 5611   4.422   1.382   1.363 -0.9177 -0.2397 -0.2082
   85GLN    HB1 5612   4.378   1.364   1.265 -1.1872 -0.9307  0.0337
   85GLN    HB2 5613   4.531   1.394   1.358 -1.0466  1.6731  0.5948
   85GLN     CG 5614   4.388   1.262   1.451 -0.1504 -0.3763 -0.0867
   85GLN    HG1 5615   4.393   1.279   1.558  0.0532 -1.2469  0.0468
   85GLN    HG2 5616   4.287   1.229   1.428  0.6734 -0.9744 -3.4286
   85GLN     CD 5617   4.486   1.150   1.420  0.0066 -0.2884  0.0891
   85GLN    OE1 5618   4.585   1.136   1.491  0.1551  0.0970 -0.0432
   85GLN    NE2 5619   4.465   1.078   1.309 -0.7965 -0.1972  0.1764
   85GLN   HE21 5620   4.390   1.099   1.245 -1.3076 -0.0107  0.8282
   85GLN   HE22 5621   4.519   0.994   1.300  0.1055  0.5401 -1.8652
   85GLN      C 5622   4.232   1.527   1.449 -0.2376  0.5509  0.4907
   85GLN      O 5623   4.188   1.504   1.562 -0.3665  0.0926  0.3484
   86SER      N 5624   4.153   1.563   1.347  0.1484 -0.3005 -0.1177
   86SER      H 5625   4.193   1.589   1.258  0.4374 -0.1752  0.0441
   86SER     CA 5626   4.009   1.564   1.352  0.1347  0.1796 -0.5262
   86SER     HA 5627   3.970   1.563   1.454 -0.4191 -2.4645 -0.6977
   86SER     CB 5628   3.958   1.700   1.304 -0.7760 -0.1649 -0.5501
   86SER    HB1 5629   3.974   1.770   1.386 -4.0771 -1.3827  1.3355
   86SER    HB2 5630   3.850   1.697   1.286 -0.8290 -2.0347 -0.1926
   86SER     OG 5631   4.025   1.750   1.191 -0.1784  0.5509  0.1086
   86SER     HG 5632   3.983   1.825   1.148  2.6098  1.2246 -1.7420
   86SER      C 5633   3.959   1.442   1.277 -0.0929  0.1037 -0.2537
   86SER      O 5634   4.031   1.392   1.191  0.2860  0.4645 -0.1465
   87SER      N 5635   3.841   1.395   1.320 -0.0197  0.0044 -0.1624
   87SER      H 5636   3.785   1.439   1.392  1.2829 -1.3422  1.7924
   87SER     CA 5637   3.797   1.262   1.284 -0.2242  0.0237  0.0128
   87SER     HA 5638   3.869   1.184   1.310  1.0135  1.3633  0.7386
   87SER     CB 5639   3.670   1.211   1.351 -0.0166  0.0802  0.4538
   87SER    HB1 5640   3.583   1.253   1.300 -0.8983 -0.1847  1.7006
   87SER    HB2 5641   3.668   1.102   1.344 -2.3757  0.1475 -1.3488
   87SER     OG 5642   3.668   1.251   1.486  0.3362  0.4046  0.3658
   87SER     HG 5643   3.603   1.208   1.542 -0.6494  2.7781  1.1313
   87SER      C 5644   3.782   1.228   1.136  0.4697 -0.0514 -0.0461
   87SER      O 5645   3.722   1.311   1.067  0.4266  0.5647  0.7174
   88GLN      N 5646   3.837   1.114   1.095 -0.0147 -0.3617  0.1611
   88GLN      H 5647   3.882   1.055   1.164 -1.1933 -1.2079  0.2394
   88GLN     CA 5648   3.836   1.058   0.962 -0.4645 -0.1475  0.0713
   88GLN     HA 5649   3.743   1.095   0.919 -1.0464 -0.7864  0.7458
   88GLN     CB 5650   3.958   1.118   0.893 -0.6208 -0.1554 -0.2159
   88GLN    HB1 5651   4.040   1.116   0.965 -2.2140 -1.4324  1.6835
   88GLN    HB2 5652   3.988   1.047   0.816 -2.2146 -0.2280 -0.7866
   88GLN     CG 5653   3.952   1.258   0.833 -0.0929 -0.0885 -0.1243
   88GLN    HG1 5654   4.054   1.291   0.814 -0.9958  3.6210  0.6684
   88GLN    HG2 5655   3.920   1.326   0.912 -1.7548 -1.2496  0.2565
   88GLN     CD 5656   3.855   1.285   0.719 -0.1606 -0.0929 -0.0679
   88GLN    OE1 5657   3.752   1.219   0.705  0.0807 -0.5327  0.2024
   88GLN    NE2 5658   3.873   1.391   0.639 -0.2349  0.1789  0.2744
   88GLN   HE21 5659   3.948   1.454   0.663  2.9187 -2.9319 -0.5344
   88GLN   HE22 5660   3.805   1.411   0.567  1.2407  2.2128 -0.6052
   88GLN      C 5661   3.849   0.906   0.960 -0.2390 -0.1256 -0.1527
   88GLN      O 5662   3.909   0.840   1.045 -0.0779  0.3790  0.1280
   89SER      N 5663   3.792   0.846   0.855 -0.5613 -0.0963  0.0056
   89SER      H 5664   3.736   0.896   0.787 -4.1526 -3.3790  0.1737
   89SER     CA 5665   3.782   0.702   0.845 -0.4594 -0.0659 -0.5835
   89SER     HA 5666   3.737   0.668   0.938  1.4511  0.0337  0.4318
   89SER     CB 5667   3.690   0.682   0.725 -0.2108 -0.3976 -0.7214
   89SER    HB1 5668   3.736   0.732   0.639  2.3096  1.0684  1.3138
   89SER    HB2 5669   3.685   0.578   0.694  0.4102 -0.3421 -1.0220
   89SER     OG 5670   3.560   0.735   0.738  0.0007  0.0184 -0.2580
   89SER     HG 5671   3.552   0.764   0.829 -1.2224  0.3665 -0.4548
   89SER      C 5672   3.918   0.636   0.827 -0.4504 -0.2405  0.0884
   89SER      O 5673   4.015   0.700   0.788 -0.3699 -0.3314  0.1404
   90SER      N 5674   3.919   0.505   0.854 -0.3331 -0.2214  0.1753
   90SER      H 5675   3.843   0.453   0.894 -1.6692  0.9109 -0.7936
   90SER     CA 5676   4.039   0.428   0.826 -0.1080  0.1486  0.1178
   90SER     HA 5677   4.130   0.475   0.863  0.9071 -0.9043 -0.9576
   90SER     CB 5678   4.031   0.289   0.887 -0.0203  0.1935  0.2322
   90SER    HB1 5679   3.957   0.232   0.831  0.0414 -0.0117  0.3561
   90SER    HB2 5680   4.129   0.241   0.893  0.1073  0.6470  2.7509
   90SER     OG 5681   3.993   0.297   1.023  0.4037  0.6141  0.3277
   90SER     HG 5682   3.934   0.226   1.048  2.1025 -0.5857  1.1863
   90SER      C 5683   4.063   0.430   0.676  0.0611 -0.9848  0.1266
   90SER      O 5684   3.973   0.432   0.593 -0.2015  0.7672  0.4277
   91TYR      N 5685   4.192   0.427   0.639  0.0789  0.3592  0.0386
   91TYR      H 5686   4.258   0.427   0.715  0.8604  0.0795 -0.6220
   91TYR     CA 5687   4.235   0.454   0.503  0.1678  0.0021 -0.0041
   91TYR     HA 5688   4.158   0.508   0.448  0.7148  0.3962 -0.3911
   91TYR     CB 5689   4.354   0.549   0.498  0.0922  0.1056  0.1735
   91TYR    HB1 5690   4.319   0.638   0.550  0.2814  0.1854  0.1664
   91TYR    HB2 5691   4.436   0.504   0.554 -0.0338 -0.7968 -0.3557
   91TYR     CG 5692   4.390   0.589   0.357 -0.0764 -0.0939  0.0723
   91TYR    CD1 5693   4.500   0.530   0.294  0.1563 -0.0706  0.4525
   91TYR    HD1 5694   4.559   0.460   0.351  0.3312 -1.4560 -1.3348
   91TYR    CE1 5695   4.532   0.564   0.162 -0.8370 -0.6130  0.0654
   91TYR    HE1 5696   4.616   0.518   0.112 -1.4001 -2.5373  0.8033
   91TYR     CZ 5697   4.458   0.662   0.093  0.4030  0.5319  0.3204
   91TYR     OH 5698   4.489   0.693  -0.037 -0.5462  0.7565  0.1352
   91TYR     HH 5699   4.437   0.761  -0.079  0.0601  2.9827  2.7178
   91TYR    CE2 5700   4.348   0.722   0.157 -0.2377  0.1366 -0.3902
   91TYR    HE2 5701   4.293   0.801   0.108 -1.0174 -0.5053 -0.5703
   91TYR    CD2 5702   4.311   0.681   0.286  0.6569  0.4826 -0.0170
   91TYR    HD2 5703   4.218   0.718   0.326  0.7834  1.1350 -0.3257
   91TYR      C 5704   4.243   0.328   0.418  0.6868  0.3754 -0.5102
   91TYR      O 5705   4.296   0.222   0.452  0.1651 -0.0029 -0.8540
   92GLY      N 5706   4.185   0.327   0.297 -0.2830  0.3773 -0.0523
   92GLY      H 5707   4.143   0.413   0.264  1.2822  0.7082 -1.3323
   92GLY     CA 5708   4.187   0.210   0.212  0.4647 -0.0728  0.5640
   92GLY    HA1 5709   4.099   0.222   0.149 -0.6153  0.8845  2.1941
   92GLY    HA2 5710   4.178   0.114   0.262 -4.2226 -0.7927 -1.1798
   92GLY      C 5711   4.304   0.200   0.115 -0.1683  0.6027 -0.2925
   92GLY      O 5712   4.418   0.227   0.153 -0.1210  0.0039  0.0095
   93GLN      N 5713   4.279   0.153  -0.007  0.6802 -0.7329  0.0264
   93GLN      H 5714   4.187   0.116  -0.027  0.6525 -0.5352 -0.2225
   93GLN     CA 5715   4.380   0.147  -0.111  0.4277 -0.3355 -0.2438
   93GLN     HA 5716   4.461   0.085  -0.072  0.4221  0.1189  0.4947
   93GLN     CB 5717   4.332   0.080  -0.240 -0.5461  0.2210 -0.1813
   93GLN    HB1 5718   4.404   0.093  -0.321 -0.8928 -0.9058 -0.6934
   93GLN    HB2 5719   4.235   0.110  -0.280 -0.6242 -1.3564 -1.2487
   93GLN     CG 5720   4.319  -0.070  -0.217  0.4650  0.2175  0.4134
   93GLN    HG1 5721   4.275  -0.126  -0.299  0.0006 -1.5480  1.7961
   93GLN    HG2 5722   4.248  -0.087  -0.136 -2.3050  0.7964 -1.7684
   93GLN     CD 5723   4.453  -0.130  -0.176  0.1690 -0.4920  0.3456
   93GLN    OE1 5724   4.548  -0.132  -0.254 -0.0455  0.2009  0.0594
   93GLN    NE2 5725   4.471  -0.169  -0.049  0.0760 -0.1314  0.4717
   93GLN   HE21 5726   4.566  -0.193  -0.025  0.8938  2.3994  0.0289
   93GLN   HE22 5727   4.386  -0.171   0.005 -0.2588  0.7623 -0.0051
   93GLN      C 5728   4.441   0.282  -0.145 -0.4044  0.0057 -0.3894
   93GLN      O 5729   4.387   0.388  -0.113 -0.1198  0.0153  0.0488
   94GLN      N 5730   4.558   0.278  -0.210 -0.0879 -0.0624  0.1855
   94GLN      H 5731   4.592   0.190  -0.244 -0.0253  0.8781 -2.3648
   94GLN     CA 5732   4.647   0.388  -0.239 -0.1034 -0.0661  0.1257
   94GLN     HA 5733   4.634   0.455  -0.154 -1.9738  0.4631 -0.5251
   94GLN     CB 5734   4.789   0.337  -0.259 -0.0586  0.1363 -0.0776
   94GLN    HB1 5735   4.794   0.243  -0.314  1.8270  0.2435 -0.1692
   94GLN    HB2 5736   4.850   0.412  -0.309  0.6337 -1.0971 -1.1591
   94GLN     CG 5737   4.857   0.314  -0.124  0.1606 -0.2588 -0.2521
   94GLN    HG1 5738   4.784   0.254  -0.070 -1.0457  0.3045 -1.2134
   94GLN    HG2 5739   4.872   0.410  -0.075  0.7163 -0.2464 -0.4434
   94GLN     CD 5740   4.987   0.235  -0.123  0.0303 -0.4687 -0.0085
   94GLN    OE1 5741   5.090   0.290  -0.084  0.1321 -0.7497  0.1193
   94GLN    NE2 5742   4.987   0.102  -0.137 -0.3476 -0.4285 -0.4186
   94GLN   HE21 5743   4.896   0.060  -0.151 -1.2391  1.2233  0.1759
   94GLN   HE22 5744   5.066   0.052  -0.098  0.3912  1.4985  0.6982
   94GLN      C 5745   4.613   0.474  -0.360  0.4853  0.0401  0.0319
   94GLN      O 5746   4.568   0.430  -0.465 -0.5546  0.0017  0.4828
   95SER      N 5747   4.652   0.602  -0.354 -0.3353  0.2910  0.1976
   95SER      H 5748   4.677   0.641  -0.265  1.9033  0.7330 -0.5525
   95SER     CA 5749   4.653   0.698  -0.462 -0.1396  0.1178  0.0435
   95SER     HA 5750   4.629   0.650  -0.557 -1.0868  1.8426 -0.6301
   95SER     CB 5751   4.547   0.803  -0.430 -0.1594  0.1556 -0.1403
   95SER    HB1 5752   4.575   0.844  -0.333 -1.4663 -1.0449  0.8033
   95SER    HB2 5753   4.550   0.869  -0.516  2.8797 -0.0775 -0.3232
   95SER     OG 5754   4.421   0.740  -0.425  0.0871 -0.3163  0.2827
   95SER     HG 5755   4.363   0.807  -0.462  0.9612  0.5916  0.5358
   95SER      C 5756   4.792   0.758  -0.478  0.1252 -0.4222  0.3106
   95SER      O 5757   4.878   0.763  -0.391  0.1983  0.1683  0.2106
   96SER      N 5758   4.817   0.795  -0.604  0.7079 -0.4962  0.4033
   96SER      H 5759   4.741   0.800  -0.670  0.2786  1.1984  0.9841
   96SER     CA 5760   4.930   0.879  -0.642  0.0482  0.2208  0.0011
   96SER     HA 5761   5.018   0.831  -0.600 -0.8069 -3.2510 -1.7767
   96SER     CB 5762   4.943   0.879  -0.794 -0.2842  0.6176 -0.0290
   96SER    HB1 5763   4.935   0.779  -0.836  0.4243  0.2267  0.7298
   96SER    HB2 5764   4.856   0.938  -0.823 -0.0540  0.1457 -1.8088
   96SER     OG 5765   5.065   0.943  -0.824  0.0819 -0.1488 -0.2189
   96SER     HG 5766   5.083   0.921  -0.916 -0.5589 -0.2600 -0.3255
   96SER      C 5767   4.909   1.019  -0.586 -0.2341  0.5370 -0.8790
   96SER      O 5768   4.799   1.070  -0.568 -0.3335 -0.0716  0.3602
   97TYR      N 5769   5.018   1.092  -0.562 -0.1277  0.1008  0.0388
   97TYR      H 5770   5.102   1.052  -0.601 -0.5087 -1.6476  0.9012
   97TYR     CA 5771   5.015   1.235  -0.537  0.1205  0.1374 -0.1394
   97TYR     HA 5772   4.959   1.254  -0.445  3.3708 -0.2863  2.1135
   97TYR     CB 5773   5.153   1.285  -0.495 -0.2055  0.8172  0.1327
   97TYR    HB1 5774   5.160   1.394  -0.488  0.9351  0.6680  2.9775
   97TYR    HB2 5775   5.229   1.254  -0.567 -0.3167  0.1683  0.2876
   97TYR     CG 5776   5.194   1.250  -0.353 -0.4857  0.3378  0.0967
   97TYR    CD1 5777   5.267   1.345  -0.280  0.6816 -0.0039 -0.6041
   97TYR    HD1 5778   5.277   1.444  -0.320 -3.7267  0.6332 -0.6294
   97TYR    CE1 5779   5.320   1.316  -0.154  0.2775 -0.1737 -0.4703
   97TYR    HE1 5780   5.375   1.382  -0.088 -1.7968 -2.2286  3.7403
   97TYR     CZ 5781   5.298   1.190  -0.095  0.1889  0.1320  0.1560
   97TYR     OH 5782   5.321   1.165   0.037 -0.0369 -0.0905  0.1546
   97TYR     HH 5783   5.301   1.075   0.064 -0.9670 -0.2157 -0.9174
   97TYR    CE2 5784   5.230   1.091  -0.168  0.5046  0.1470 -0.1575
   97TYR    HE2 5785   5.208   0.997  -0.120 -1.8550  0.3943 -0.6213
   97TYR    CD2 5786   5.182   1.123  -0.296  0.0616  0.2591  0.0337
   97TYR    HD2 5787   5.134   1.041  -0.346  0.8559 -0.9795  1.2226
   97TYR      C 5788   4.959   1.320  -0.650  0.1403 -0.0024 -0.2547
   97TYR      O 5789   4.855   1.381  -0.628  0.2559  0.2111 -0.2964
   98PRO      N 5790   5.020   1.326  -0.769 -0.7602  0.0855 -0.7173
   98PRO     CD 5791   5.150   1.275  -0.807 -0.4607  0.4612 -0.2230
   98PRO    HD1 5792   5.153   1.168  -0.785  0.2855  0.4803 -0.2371
   98PRO    HD2 5793   5.229   1.337  -0.765 -0.6879 -0.0019  0.9232
   98PRO     CG 5794   5.171   1.287  -0.958  0.7228 -0.3959 -0.1403
   98PRO    HG1 5795   5.133   1.198  -1.009  1.0986 -0.5257 -0.1928
   98PRO    HG2 5796   5.276   1.309  -0.976  0.9856 -0.4540  1.1998
[truncated: 839,072 more chars]
