# Supplementary material for: Thermodynamic forces from protein and water govern condensate formation of an intrinsically disordered protein domain
Source: Nat Commun. 2023 Sep 21;14:5892. doi: 10.1038/s41467-023-41586-y (PMC10514047; doi:10.1038/s41467-023-41586-y)
Supplement: Supplementary file 4 — Supplementary Data 1 [file 41467_2023_41586_MOESM4_ESM.zip › final_coord_set-3_60mgmL.gro]

Protein in water
18598
    1MET      N    1   5.880  11.576   7.540  0.5483  0.0215 -0.4618
    1MET     H1    2   5.867  11.510   7.614 -1.9919  3.6012  2.6560
    1MET     H2    3   5.835  11.660   7.573 -0.2840  0.0349 -1.5808
    1MET     H3    4   5.852  11.535   7.452  3.0696  0.1689 -1.4365
    1MET     CA    5   6.024  11.606   7.528  0.5385  0.1277 -0.3123
    1MET     HA    6   6.056  11.634   7.628 -2.5998 -0.3218  0.9373
    1MET     CB    7   6.099  11.486   7.472 -0.0618 -0.2322 -0.3552
    1MET    HB1    8   6.034  11.434   7.400  1.2402 -1.2347 -0.8546
    1MET    HB2    9   6.189  11.525   7.424 -0.2192  1.7219  0.8390
    1MET     CG   10   6.139  11.386   7.580  0.0423  0.1229 -0.0675
    1MET    HG1   11   6.204  11.424   7.659  1.4208 -1.5368 -0.3551
    1MET    HG2   12   6.192  11.302   7.536  1.8424  1.1794 -0.0233
    1MET     SD   13   5.994  11.311   7.658  0.3096 -0.0888  0.2253
    1MET     CE   14   6.065  11.211   7.792  0.2748 -0.4821 -0.0471
    1MET    HE1   15   6.092  11.280   7.872  0.4427 -1.8295  1.0941
    1MET    HE2   16   6.157  11.163   7.760  0.3310  0.2267 -0.9784
    1MET    HE3   17   6.001  11.129   7.824  0.6305 -0.4701  0.7038
    1MET      C   18   6.047  11.725   7.435 -0.3308  0.4257 -0.1621
    1MET      O   19   5.979  11.734   7.333 -0.4050  0.2323 -0.1310
    2ALA      N   20   6.145  11.811   7.461  0.0563 -0.0343 -0.0665
    2ALA      H   21   6.207  11.797   7.540 -0.6556  2.0154  0.9539
    2ALA     CA   22   6.173  11.924   7.374 -0.3009 -0.2249 -0.4278
    2ALA     HA   23   6.079  11.978   7.368 -0.8353 -0.8232  1.6272
    2ALA     CB   24   6.269  12.014   7.451 -0.0995 -0.5851 -0.2499
    2ALA    HB1   25   6.365  11.963   7.453  0.7533  0.9839  0.8098
    2ALA    HB2   26   6.240  12.036   7.553 -0.2323 -1.3005 -0.1310
    2ALA    HB3   27   6.284  12.108   7.397 -2.2659 -0.3596 -0.5411
    2ALA      C   28   6.234  11.883   7.241 -0.4064 -0.4985 -0.3930
    2ALA      O   29   6.323  11.800   7.227  1.0074  0.9668 -0.3995
    3SER      N   30   6.185  11.938   7.130 -0.1181  0.3369 -0.1124
    3SER      H   31   6.102  11.995   7.140 -0.4394 -0.3128  1.1199
    3SER     CA   32   6.213  11.897   6.994  0.3902 -0.1279  0.1322
    3SER     HA   33   6.205  11.788   6.985  1.7523 -0.3241  0.9882
    3SER     CB   34   6.123  11.970   6.894  0.3032  0.0144  0.3151
    3SER    HB1   35   6.117  12.078   6.911 -0.5480 -0.0035  0.1574
    3SER    HB2   36   6.150  11.953   6.790 -0.4028 -1.3279  0.3378
    3SER     OG   37   5.994  11.915   6.902  0.1158  0.3662 -0.3071
    3SER     HG   38   5.946  11.956   6.829  0.4381 -2.4187 -2.2710
    3SER      C   39   6.359  11.925   6.961  0.2897 -0.0018 -0.2172
    3SER      O   40   6.412  12.028   7.000  0.0026  0.1766 -0.2998
    4ASN      N   41   6.428  11.829   6.899 -0.0541  0.0312 -0.6549
    4ASN      H   42   6.377  11.749   6.865 -0.4107 -0.8279  1.7160
    4ASN     CA   43   6.568  11.836   6.861  0.0407  0.2479 -0.2735
    4ASN     HA   44   6.597  11.937   6.832 -0.4759  0.8996  1.3715
    4ASN     CB   45   6.643  11.802   6.989  0.0488  0.1039 -0.3170
    4ASN    HB1   46   6.612  11.702   7.020 -1.7391  0.8066  0.2282
    4ASN    HB2   47   6.626  11.869   7.073  1.8595  0.5437 -0.2447
    4ASN     CG   48   6.794  11.799   6.966 -0.0247  0.7802 -0.9143
    4ASN    OD1   49   6.862  11.899   6.987  0.6504  0.1088  0.2047
    4ASN    ND2   50   6.836  11.690   6.901 -0.0491  0.1134  0.1566
    4ASN   HD21   51   6.932  11.680   6.871 -0.3979 -1.4542 -0.5288
    4ASN   HD22   52   6.764  11.624   6.874 -0.5830  0.5256  0.5477
    4ASN      C   53   6.605  11.740   6.749  0.4175  0.2577 -0.1607
    4ASN      O   54   6.597  11.619   6.773  0.0153  0.3136  0.0076
    5ASP      N   55   6.631  11.781   6.625 -0.6428  0.7736 -0.2240
    5ASP      H   56   6.640  11.879   6.605  1.7211  0.3426 -1.6560
    5ASP     CA   57   6.662  11.700   6.508 -0.1805  0.0818  0.3690
    5ASP     HA   58   6.586  11.624   6.494 -1.6566  1.1197  2.2497
    5ASP     CB   59   6.642  11.784   6.382 -0.4504 -0.5537 -0.0157
    5ASP    HB1   60   6.697  11.877   6.395  1.7869 -1.8664  0.4208
    5ASP    HB2   61   6.540  11.819   6.367  0.3856  2.1134  0.0234
    5ASP     CG   62   6.692  11.720   6.254 -0.1539  0.4274 -0.4022
    5ASP    OD1   63   6.772  11.782   6.181  0.0311  0.2770 -0.3296
    5ASP    OD2   64   6.656  11.601   6.238 -0.0522  0.3342  0.0433
    5ASP      C   65   6.802  11.641   6.511 -0.2375 -0.0669  0.0356
    5ASP      O   66   6.902  11.710   6.532  0.0922 -0.5536  0.0971
    6TYR      N   67   6.810  11.508   6.499  0.4275 -0.0051 -0.2597
    6TYR      H   68   6.718  11.469   6.487 -0.0249  1.0442 -0.2815
    6TYR     CA   69   6.921  11.415   6.508  0.2671 -0.1374  0.4002
    6TYR     HA   70   6.995  11.453   6.579  0.5614 -0.2773  0.1728
    6TYR     CB   71   6.877  11.280   6.562  0.5037 -0.3379  0.0926
    6TYR    HB1   72   6.966  11.230   6.600 -0.1563 -0.5055  1.4779
    6TYR    HB2   73   6.835  11.206   6.493 -0.2967 -0.2823  0.5119
    6TYR     CG   74   6.780  11.287   6.678  0.2856  0.2594 -0.1237
    6TYR    CD1   75   6.648  11.243   6.665  0.3734  0.0350 -0.2570
    6TYR    HD1   76   6.611  11.204   6.572 -1.7720 -0.2760  0.6559
    6TYR    CE1   77   6.552  11.257   6.766  0.5331 -0.1548 -0.0753
    6TYR    HE1   78   6.448  11.231   6.753 -0.1466  1.1796  2.1684
    6TYR     CZ   79   6.592  11.317   6.887 -0.0013  0.1057 -0.0254
    6TYR     OH   80   6.506  11.340   6.990 -0.3761  0.0528 -0.3232
    6TYR     HH   81   6.418  11.312   6.963  0.3453 -0.7291 -2.0171
    6TYR    CE2   82   6.727  11.346   6.910  0.0663 -0.1447 -0.1021
    6TYR    HE2   83   6.757  11.390   7.005  1.2141  2.3191 -1.4872
    6TYR    CD2   84   6.819  11.327   6.806  0.2418 -0.4402  0.1078
    6TYR    HD2   85   6.925  11.349   6.815  0.2757 -0.7536  0.5833
    6TYR      C   86   6.991  11.384   6.377  0.0085 -0.3140  0.3028
    6TYR      O   87   6.951  11.437   6.274  0.3255 -0.1026  0.2881
    7THR      N   88   7.108  11.320   6.376  0.3272  0.2590  0.4095
    7THR      H   89   7.138  11.283   6.466 -2.5199  0.4862  1.5433
    7THR     CA   90   7.178  11.277   6.256 -0.1129  0.1804  0.1823
    7THR     HA   91   7.207  11.361   6.195  0.9681 -0.6877 -0.5270
    7THR     CB   92   7.307  11.210   6.302 -0.3543 -0.0078  0.5997
    7THR     HB   93   7.358  11.166   6.216  2.1880  0.1631  1.9291
    7THR    CG2   94   7.399  11.314   6.366  0.0903  0.2558 -0.4474
    7THR   HG21   95   7.345  11.378   6.435  0.3735  1.2034 -1.0853
    7THR   HG22   96   7.488  11.263   6.403 -0.3681  0.3237  0.7824
    7THR   HG23   97   7.427  11.383   6.286  0.0293  0.7102 -0.0780
    7THR    OG1   98   7.292  11.106   6.395 -0.2850 -0.2119  0.3838
    7THR    HG1   99   7.312  11.027   6.345 -0.7480 -1.1417  1.6115
    7THR      C  100   7.099  11.182   6.167  0.2514 -0.2055  0.2693
    7THR      O  101   7.026  11.095   6.216 -0.5322  0.2671 -0.0416
    8GLN      N  102   7.128  11.189   6.037 -0.3240 -0.5550  0.1182
    8GLN      H  103   7.193  11.256   5.999 -2.2379  1.0384 -0.5179
    8GLN     CA  104   7.046  11.119   5.940 -1.1501  0.4858  0.0400
    8GLN     HA  105   6.940  11.133   5.960 -1.2221 -1.8408  1.7461
    8GLN     CB  106   7.069  11.172   5.799 -0.3225 -0.2654 -0.1152
    8GLN    HB1  107   7.160  11.132   5.754  0.1816  0.7470 -0.0280
    8GLN    HB2  108   6.988  11.130   5.739 -1.3467  1.9472 -0.3577
    8GLN     CG  109   7.067  11.323   5.780 -0.2713 -0.2165  0.2560
    8GLN    HG1  110   7.063  11.342   5.673  0.6802  0.2673  0.2934
    8GLN    HG2  111   6.978  11.358   5.832 -0.1294  0.1870  0.2345
    8GLN     CD  112   7.189  11.398   5.832 -0.0763 -0.4818  0.1809
    8GLN    OE1  113   7.304  11.363   5.803  0.2104  0.6280 -0.0634
    8GLN    NE2  114   7.165  11.516   5.890  0.7931 -0.1375 -0.1430
    8GLN   HE21  115   7.075  11.558   5.906  0.0311 -1.9599  0.6384
    8GLN   HE22  116   7.249  11.567   5.914  0.6317  0.6352 -1.1406
    8GLN      C  117   7.079  10.970   5.944 -0.1015  0.7137  0.1451
    8GLN      O  118   7.181  10.933   6.002 -0.0983 -0.0239 -0.3208
    9GLN      N  119   6.997  10.883   5.885  0.3774  0.0403  0.4627
    9GLN      H  120   6.906  10.917   5.858 -0.3747 -1.5388  0.8839
    9GLN     CA  121   7.014  10.739   5.892  0.0066 -0.0207  0.1637
    9GLN     HA  122   7.119  10.715   5.910 -0.2682 -0.3736  1.3780
    9GLN     CB  123   6.948  10.686   6.019 -0.2004  0.5918  0.3136
    9GLN    HB1  124   6.914  10.584   6.003  1.7541 -0.2961  1.4052
    9GLN    HB2  125   6.854  10.741   6.027 -0.9185 -0.7504  1.6210
    9GLN     CG  126   7.027  10.687   6.150  0.3851  0.1180 -0.0332
    9GLN    HG1  127   7.031  10.788   6.191 -0.8739  0.1148  0.1399
    9GLN    HG2  128   7.124  10.644   6.126 -0.2194 -1.4250  0.2136
    9GLN     CD  129   6.962  10.598   6.255  0.6207  0.0531  0.0575
    9GLN    OE1  130   6.928  10.483   6.230  0.0968  0.2334 -0.0742
    9GLN    NE2  131   6.920  10.648   6.371  0.0712  0.4672 -0.3181
    9GLN   HE21  132   6.951  10.739   6.402 -0.2002  0.5708 -0.3379
    9GLN   HE22  133   6.875  10.580   6.430  2.4261 -1.0664 -0.1748
    9GLN      C  134   6.953  10.688   5.763 -0.3064 -0.0400  0.3175
    9GLN      O  135   6.873  10.756   5.700  0.2642  0.1013 -0.2742
   10ALA      N  136   6.977  10.561   5.727  0.2097  0.1960 -0.1895
   10ALA      H  137   7.042  10.504   5.779  1.3130 -0.2128 -1.9433
   10ALA     CA  138   6.904  10.487   5.626  0.3079 -0.2180  0.0398
   10ALA     HA  139   6.879  10.547   5.538  0.5585  0.0272  0.1331
   10ALA     CB  140   6.995  10.370   5.587  0.4942 -0.2669  0.6019
   10ALA    HB1  141   6.952  10.315   5.503 -0.3011 -0.2821  1.0060
   10ALA    HB2  142   7.090  10.409   5.552 -0.9308  1.9957 -1.0998
   10ALA    HB3  143   7.005  10.303   5.672  1.8466  0.9955  1.4811
   10ALA      C  144   6.771  10.428   5.669  0.3481 -0.4069 -0.0916
   10ALA      O  145   6.735  10.428   5.786  0.0441 -0.6357 -0.1843
   11THR      N  146   6.689  10.381   5.575  0.0907 -0.8881  0.3698
   11THR      H  147   6.710  10.383   5.476 -2.0260  0.3046 -0.1133
   11THR     CA  148   6.552  10.356   5.616 -0.3292  0.0853 -0.3859
   11THR     HA  149   6.522  10.418   5.701  2.5038  0.1731  0.6642
   11THR     CB  150   6.457  10.376   5.498 -0.1984 -0.1031 -0.5240
   11THR     HB  151   6.368  10.321   5.527 -0.1274 -1.0621 -2.0396
   11THR    CG2  152   6.443  10.526   5.475 -0.0441 -0.0723 -0.4167
   11THR   HG21  153   6.382  10.570   5.554 -1.0859 -2.6424  0.3041
   11THR   HG22  154   6.379  10.529   5.386 -0.8370 -1.7446  0.0661
   11THR   HG23  155   6.538  10.579   5.474  1.3555 -2.4667  0.0796
   11THR    OG1  156   6.498  10.328   5.372 -0.1664 -0.4604 -0.3786
   11THR    HG1  157   6.434  10.327   5.301  1.0186  0.0055 -1.5170
   11THR      C  158   6.541  10.215   5.672  0.4238  0.2088  0.0869
   11THR      O  159   6.597  10.120   5.618 -0.2737 -0.1972  0.0671
   12GLN      N  160   6.461  10.199   5.778  0.0786  0.7309 -0.0926
   12GLN      H  161   6.425  10.287   5.814  0.0405  1.2078 -1.2515
   12GLN     CA  162   6.450  10.073   5.848 -0.8677  0.8577 -0.0008
   12GLN     HA  163   6.550  10.032   5.864 -0.7836  1.2896  0.6226
   12GLN     CB  164   6.387  10.100   5.984  0.0315 -0.2325  0.6512
   12GLN    HB1  165   6.282  10.130   5.976  0.9901  3.3447 -0.4675
   12GLN    HB2  166   6.394  10.006   6.039  2.4066 -0.8605 -0.6152
   12GLN     CG  167   6.467  10.205   6.060  0.0369 -0.0327  0.3676
   12GLN    HG1  168   6.573  10.183   6.044 -0.1090 -1.2737  1.0535
   12GLN    HG2  169   6.455  10.303   6.012  0.5029 -0.6033 -0.9589
   12GLN     CD  170   6.431  10.224   6.206  0.3906 -0.3062  0.4916
   12GLN    OE1  171   6.319  10.202   6.254  0.0338  0.1436 -0.1265
   12GLN    NE2  172   6.522  10.258   6.297  0.2470  0.7728  0.2431
   12GLN   HE21  173   6.612  10.271   6.253 -0.7993  0.4600 -2.1073
   12GLN   HE22  174   6.504  10.240   6.395 -0.3731  0.6229  0.1029
   12GLN      C  175   6.366   9.970   5.773 -0.1666  0.2569  0.0322
   12GLN      O  176   6.264   9.992   5.709 -0.0742 -0.1676 -0.2630
   13SER      N  177   6.414   9.846   5.788 -0.6490  0.1141  0.4105
   13SER      H  178   6.495   9.838   5.848 -1.1245  2.4894  1.4946
   13SER     CA  179   6.360   9.719   5.745 -0.7188  0.4172 -0.4174
   13SER     HA  180   6.300   9.742   5.657 -2.2643  2.7766  1.1483
   13SER     CB  181   6.472   9.620   5.711 -0.5212  0.4376  0.1599
   13SER    HB1  182   6.540   9.601   5.794  0.7828  2.9626 -0.2172
   13SER    HB2  183   6.433   9.522   5.686 -0.7478  1.0053 -1.9645
   13SER     OG  184   6.550   9.658   5.600 -0.2274 -0.0193  0.2104
   13SER     HG  185   6.643   9.676   5.620  0.2029 -1.4359 -0.3694
   13SER      C  186   6.273   9.653   5.851 -0.3958 -0.1010 -0.4690
   13SER      O  187   6.314   9.643   5.966 -0.2018  0.5543 -0.4772
   14TYR      N  188   6.160   9.594   5.809 -0.3397  0.0335 -0.8153
   14TYR      H  189   6.153   9.588   5.709 -1.9619 -0.7705 -0.6819
   14TYR     CA  190   6.085   9.503   5.893 -0.0968  0.3537 -0.2419
   14TYR     HA  191   6.096   9.522   6.000 -1.7088  1.3102 -0.2017
   14TYR     CB  192   5.937   9.520   5.858 -0.0582  0.1576 -0.5060
   14TYR    HB1  193   5.923   9.509   5.751 -2.1024  2.2092 -0.5170
   14TYR    HB2  194   5.875   9.446   5.909  0.6788 -0.8358 -1.0096
   14TYR     CG  195   5.879   9.657   5.885 -0.3077 -0.0089 -0.1987
   14TYR    CD1  196   5.829   9.680   6.014 -1.0183 -0.1523 -0.4433
   14TYR    HD1  197   5.841   9.602   6.088 -0.4281  2.3044  2.2286
   14TYR    CE1  198   5.743   9.787   6.038 -0.3951  0.2585  0.0094
   14TYR    HE1  199   5.693   9.792   6.134  0.2631  0.4780  0.3409
   14TYR     CZ  200   5.718   9.877   5.933  0.1959  0.2543 -0.1359
   14TYR     OH  201   5.641   9.987   5.958 -0.3801 -0.2255  0.2107
   14TYR     HH  202   5.610   9.978   6.048 -0.9393 -1.1827 -0.0492
   14TYR    CE2  203   5.770   9.858   5.803 -0.5351 -0.1590 -0.3745
   14TYR    HE2  204   5.750   9.931   5.726 -1.9630  1.4241  1.3889
   14TYR    CD2  205   5.849   9.744   5.780 -0.1405  0.0735 -0.1786
   14TYR    HD2  206   5.896   9.727   5.685 -1.9277 -2.3487 -0.7160
   14TYR      C  207   6.131   9.361   5.864 -0.3752  0.2715 -0.2727
   14TYR      O  208   6.155   9.321   5.750  0.1890 -0.3414  0.0575
   15GLY      N  209   6.125   9.276   5.967 -0.4850  0.4236 -0.1519
   15GLY      H  210   6.083   9.304   6.054 -3.1223  0.1239 -1.2448
   15GLY     CA  211   6.195   9.149   5.966 -0.8073  0.2482 -0.5908
   15GLY    HA1  212   6.168   9.091   5.878  3.3706  0.9792 -2.6231
   15GLY    HA2  213   6.180   9.091   6.056  0.4243  1.4750  0.4512
   15GLY      C  214   6.346   9.151   5.942 -0.6844 -0.3223  0.1207
   15GLY      O  215   6.421   9.248   5.943  0.0019 -0.8514  0.2869
   16ALA      N  216   6.399   9.030   5.924  0.2157  0.1426 -0.3831
   16ALA      H  217   6.338   8.951   5.938  0.0161  0.5791  1.4785
   16ALA     CA  218   6.537   8.999   5.893  0.2456 -0.2674  0.1541
   16ALA     HA  219   6.604   9.037   5.971 -0.7332 -0.8456  1.3200
   16ALA     CB  220   6.554   8.847   5.891  0.4341 -0.2408 -0.6354
   16ALA    HB1  221   6.526   8.805   5.988  0.3905 -0.5465 -0.7810
   16ALA    HB2  222   6.658   8.820   5.877  0.4567 -1.5442  1.5987
   16ALA    HB3  223   6.492   8.798   5.816  0.2955 -0.1887 -0.5549
   16ALA      C  224   6.586   9.060   5.763 -0.1268  0.0137  0.1455
   16ALA      O  225   6.509   9.077   5.668 -0.1290  0.0575  0.1558
   17TYR      N  226   6.708   9.112   5.748 -0.3222  0.4344 -0.0188
   17TYR      H  227   6.774   9.096   5.823  0.1497  0.2149 -0.4672
   17TYR     CA  228   6.759   9.180   5.631 -0.0768  0.0468 -0.1379
   17TYR     HA  229   6.700   9.145   5.546 -0.8881 -0.1079  0.4834
   17TYR     CB  230   6.729   9.329   5.635  0.1659  0.0970 -0.1904
   17TYR    HB1  231   6.631   9.350   5.678 -0.2100 -1.9831  0.0771
   17TYR    HB2  232   6.720   9.361   5.531  0.8924 -1.8223 -0.8910
   17TYR     CG  233   6.832   9.414   5.706 -0.3157  0.3099  0.2610
   17TYR    CD1  234   6.807   9.437   5.841  0.0782  1.1605  0.1951
   17TYR    HD1  235   6.719   9.400   5.891  0.4804  0.7486  0.6164
   17TYR    CE1  236   6.897   9.520   5.910  0.7084  0.2020  0.5546
   17TYR    HE1  237   6.878   9.548   6.012  2.6308 -1.3002  1.3841
   17TYR     CZ  238   7.012   9.573   5.848  0.4973  0.2362  0.1838
   17TYR     OH  239   7.088   9.670   5.907 -0.1731  0.7529  0.2103
   17TYR     HH  240   7.069   9.678   6.001 -0.3360 -1.4331  0.4119
   17TYR    CE2  241   7.030   9.552   5.710 -0.3137 -0.0195  0.1128
   17TYR    HE2  242   7.113   9.606   5.666  0.4660 -1.4541 -0.2539
   17TYR    CD2  243   6.943   9.469   5.639 -0.1908 -0.1372  0.0987
   17TYR    HD2  244   6.958   9.450   5.534 -0.0091  0.6453 -0.0195
   17TYR      C  245   6.904   9.154   5.591 -0.1906 -0.0157 -0.5176
   17TYR      O  246   6.980   9.125   5.683 -0.6311  0.2044 -0.0772
   18PRO      N  247   6.950   9.166   5.466  0.1697 -0.7987 -0.4673
   18PRO     CD  248   6.869   9.153   5.347 -0.2652 -0.0163 -0.2652
   18PRO    HD1  249   6.835   9.051   5.327  0.4770  0.0434 -2.0566
   18PRO    HD2  250   6.787   9.224   5.332  1.4784  2.0381 -0.6350
   18PRO     CG  251   6.968   9.171   5.232  0.1218  0.5623  0.1503
   18PRO    HG1  252   6.935   9.117   5.143  0.9909 -1.0733  0.7672
   18PRO    HG2  253   6.990   9.276   5.216  0.4766  0.2067 -2.0108
   18PRO     CB  254   7.093   9.098   5.281  0.0802 -0.1129 -0.7145
   18PRO    HB1  255   7.073   8.991   5.287 -1.1808  0.1669  0.7382
   18PRO    HB2  256   7.186   9.123   5.230 -1.6092  1.8371 -3.0822
   18PRO     CA  257   7.087   9.137   5.429  0.3320  0.3790 -0.8326
   18PRO     HA  258   7.106   9.044   5.481 -1.5604 -0.8803 -2.2331
   18PRO      C  259   7.189   9.243   5.468  0.0716  0.1443  0.5433
   18PRO      O  260   7.175   9.362   5.444 -0.1812 -0.0410 -0.2592
   19THR      N  261   7.306   9.191   5.505  0.0341 -0.2866  0.0779
   19THR      H  262   7.319   9.091   5.517  1.3853 -0.1129  0.2910
   19THR     CA  263   7.432   9.260   5.524 -0.1833  0.3057 -0.6287
   19THR     HA  264   7.437   9.360   5.480  3.2957 -0.2106 -1.7395
   19THR     CB  265   7.450   9.299   5.670 -0.8809 -0.9910 -0.1847
   19THR     HB  266   7.548   9.344   5.684 -1.3077  0.0689 -0.4693
   19THR    CG2  267   7.346   9.399   5.720  0.7076  0.4615  0.3057
   19THR   HG21  268   7.371   9.431   5.821 -1.2768 -0.7397  1.2265
   19THR   HG22  269   7.330   9.486   5.657 -1.0794  0.0357  0.1221
   19THR   HG23  270   7.250   9.350   5.737  1.6107 -1.5665 -0.1615
   19THR    OG1  271   7.440   9.188   5.757 -0.2731 -0.3422  0.7283
   19THR    HG1  272   7.349   9.190   5.787 -0.2054  1.2383  0.9509
   19THR      C  273   7.555   9.176   5.490 -0.0008  0.1937  0.2804
   19THR      O  274   7.552   9.055   5.512  0.5100  0.1226 -0.0482
   20GLN      N  275   7.662   9.237   5.439 -0.2092  0.0998 -0.2827
   20GLN      H  276   7.659   9.336   5.417  1.4238  0.3573  0.4580
   20GLN     CA  277   7.788   9.172   5.411 -0.0187  0.3192  0.0573
   20GLN     HA  278   7.775   9.064   5.409  2.1890 -0.0005  0.5071
   20GLN     CB  279   7.821   9.205   5.266  0.5494 -0.3948  0.0190
   20GLN    HB1  280   7.846   9.310   5.258  0.9958 -0.0616  3.7744
   20GLN    HB2  281   7.910   9.143   5.254  0.4361 -0.6401  0.4150
   20GLN     CG  282   7.715   9.161   5.166  0.5011 -0.0058 -0.1029
   20GLN    HG1  283   7.621   9.217   5.162 -0.0051 -0.5084  2.5771
   20GLN    HG2  284   7.689   9.062   5.205 -0.0127  0.2006  0.0939
   20GLN     CD  285   7.770   9.129   5.028  0.1892 -0.2361 -0.1750
   20GLN    OE1  286   7.876   9.178   4.990  0.2986 -0.1682  0.2134
   20GLN    NE2  287   7.701   9.048   4.946  0.0678 -0.2846 -0.0246
   20GLN   HE21  288   7.752   9.027   4.861 -1.9516  1.1490 -1.7024
   20GLN   HE22  289   7.607   9.020   4.972 -0.5015  1.3624 -0.1949
   20GLN      C  290   7.893   9.204   5.517 -0.1167  0.2163  0.1882
   20GLN      O  291   7.887   9.312   5.576  0.6078  0.4528 -0.1532
   21PRO      N  292   8.000   9.128   5.541 -0.4278 -0.2313  0.1681
   21PRO     CD  293   8.038   9.010   5.465  0.0630 -0.1150  0.2288
   21PRO    HD1  294   8.109   9.035   5.386  0.7810  1.5697  1.3398
   21PRO    HD2  295   7.952   8.960   5.422 -0.2829 -0.7007  1.5402
   21PRO     CG  296   8.114   8.913   5.556 -0.3166 -0.2856  0.3638
   21PRO    HG1  297   8.048   8.836   5.598  1.2317 -1.2544  1.0943
   21PRO    HG2  298   8.198   8.871   5.502 -0.0459 -0.1657  0.6931
   21PRO     CB  299   8.163   9.009   5.664 -0.6250 -0.1843  0.4154
   21PRO    HB1  300   8.262   9.042   5.634 -0.7883 -0.9147 -1.0069
   21PRO    HB2  301   8.173   8.956   5.759 -0.8925  2.9427  2.3080
   21PRO     CA  302   8.080   9.137   5.662 -0.0995  0.1508 -0.0717
   21PRO     HA  303   8.016   9.132   5.750  0.4622  0.3360  0.3477
   21PRO      C  304   8.161   9.266   5.661  0.5427 -0.2390  0.6930
   21PRO      O  305   8.234   9.299   5.568 -0.6072 -0.1869 -0.2170
   22GLY      N  306   8.149   9.345   5.767  0.1185  0.1835  0.3362
   22GLY      H  307   8.089   9.314   5.842  0.1593 -0.1439  0.2351
   22GLY     CA  308   8.234   9.459   5.796 -0.6085  0.7884  0.1120
   22GLY    HA1  309   8.322   9.458   5.733 -0.3982  0.5425  0.4071
   22GLY    HA2  310   8.261   9.462   5.901  1.2663 -0.2722 -0.2941
   22GLY      C  311   8.161   9.592   5.780 -0.2427  0.9761 -0.0042
   22GLY      O  312   8.039   9.607   5.789 -0.4447 -0.7039  0.4353
   23GLN      N  313   8.238   9.697   5.754  0.3935  0.4267 -0.3678
   23GLN      H  314   8.339   9.693   5.758  0.4388 -0.6191 -1.7031
   23GLN     CA  315   8.179   9.829   5.762 -0.2475  0.1427 -0.3999
   23GLN     HA  316   8.119   9.828   5.853 -1.2599 -0.4307 -1.0444
   23GLN     CB  317   8.292   9.930   5.779 -0.2227  0.0162  0.2141
   23GLN    HB1  318   8.352   9.925   5.688  0.7063 -0.3310  0.8458
   23GLN    HB2  319   8.264  10.036   5.775  2.8129  0.8822 -1.5903
   23GLN     CG  320   8.387   9.912   5.896 -0.0777 -0.2747  0.0534
   23GLN    HG1  321   8.421   9.809   5.908 -0.9034 -0.6760 -1.0070
   23GLN    HG2  322   8.470   9.983   5.894  0.1382 -0.5353 -0.4242
   23GLN     CD  323   8.316   9.937   6.029  0.0741  0.0303  0.0785
   23GLN    OE1  324   8.271   9.839   6.087 -0.0750 -0.0890 -0.2369
   23GLN    NE2  325   8.309  10.062   6.075 -0.0196 -0.0620  0.3160
   23GLN   HE21  326   8.337  10.138   6.014  1.5231 -0.4546  0.4910
   23GLN   HE22  327   8.248  10.084   6.152  0.6445  3.0754  0.0888
   23GLN      C  328   8.071   9.869   5.662 -0.1559  0.2224 -0.4674
   23GLN      O  329   8.056   9.814   5.553  0.9767 -0.1746 -0.4376
   24GLY      N  330   7.985   9.965   5.695 -0.2524  0.0035 -0.0774
   24GLY      H  331   8.013  10.018   5.776 -0.6285  0.1326 -0.0298
   24GLY     CA  332   7.876  10.021   5.617 -0.0738  0.1857 -0.1994
   24GLY    HA1  333   7.801  10.065   5.683  1.0265  0.2024  1.0708
   24GLY    HA2  334   7.830   9.938   5.564 -1.9321  0.9604  0.1217
   24GLY      C  335   7.918  10.117   5.507  0.5166  0.0015 -0.1391
   24GLY      O  336   8.031  10.166   5.504  0.2703  0.5552 -0.4554
   25TYR      N  337   7.830  10.138   5.409  0.3399 -0.2547 -0.0362
   25TYR      H  338   7.741  10.091   5.419  0.8058 -1.0271  0.5908
   25TYR     CA  339   7.850  10.216   5.288  0.0542 -0.0789  0.0292
   25TYR     HA  340   7.940  10.181   5.237  0.9664  1.1908  0.7127
   25TYR     CB  341   7.725  10.207   5.201 -0.0788  0.1968  0.1866
   25TYR    HB1  342   7.713  10.108   5.157  0.1981 -0.4259  1.4752
   25TYR    HB2  343   7.636  10.216   5.263 -1.7442 -0.5111 -1.9711
   25TYR     CG  344   7.722  10.305   5.086 -0.2739  0.2544  0.2399
   25TYR    CD1  345   7.667  10.432   5.107  0.0158  0.4190  0.0023
   25TYR    HD1  346   7.629  10.454   5.206  0.6681 -2.6070  1.0260
   25TYR    CE1  347   7.673  10.522   5.000 -0.3233  0.1117 -0.2812
   25TYR    HE1  348   7.627  10.619   5.009 -0.1073  0.2800 -0.9487
   25TYR     CZ  349   7.737  10.499   4.877 -0.5381 -0.0948 -0.3539
   25TYR     OH  350   7.765  10.604   4.794 -0.3709 -0.0468 -0.2379
   25TYR     HH  351   7.805  10.584   4.709 -2.3725 -0.2089 -1.1992
   25TYR    CE2  352   7.802  10.374   4.867  0.3355  0.3329 -0.1109
   25TYR    HE2  353   7.879  10.357   4.793  0.3145 -0.6876  0.0903
   25TYR    CD2  354   7.788  10.275   4.966 -0.0417  0.7410  0.2456
   25TYR    HD2  355   7.826  10.176   4.952 -0.6411  0.3778  1.0994
   25TYR      C  356   7.876  10.362   5.325  0.2076 -0.1148  0.0599
   25TYR      O  357   7.814  10.417   5.415  0.8374 -0.3048  0.6178
   26SER      N  358   7.970  10.426   5.255  0.6120 -0.5907  0.1583
   26SER      H  359   8.023  10.377   5.184 -0.4040 -1.4492 -0.0369
   26SER     CA  360   8.010  10.564   5.273 -0.1133 -0.3786  0.1596
   26SER     HA  361   7.926  10.603   5.331  0.6328 -0.1235  1.0860
   26SER     CB  362   8.133  10.568   5.363 -0.3062 -0.0967  0.4144
   26SER    HB1  363   8.109  10.539   5.466 -1.5553  1.7860  0.6912
   26SER    HB2  364   8.171  10.669   5.374  0.1719 -0.0443 -1.4566
   26SER     OG  365   8.237  10.489   5.309  0.1952  0.6146  0.3356
   26SER     HG  366   8.228  10.394   5.316  1.6067  0.5349  1.4830
   26SER      C  367   8.027  10.636   5.140 -0.5995 -0.5113  0.0206
   26SER      O  368   8.065  10.577   5.039 -0.9188  0.3331 -0.6028
   27GLN      N  369   7.964  10.753   5.128  0.0896 -0.1495 -0.1911
   27GLN      H  370   7.923  10.790   5.213  0.4253  0.3042 -0.2260
   27GLN     CA  371   7.967  10.829   5.006  0.4172 -0.2509 -0.2470
   27GLN     HA  372   7.943  10.755   4.929 -0.6378 -0.0695 -0.1117
   27GLN     CB  373   7.866  10.944   5.000  0.5928 -0.0348  0.8432
   27GLN    HB1  374   7.882  11.017   5.080  0.8577  0.5300  0.2819
   27GLN    HB2  375   7.889  10.994   4.906 -0.0080 -0.7039  0.3300
   27GLN     CG  376   7.719  10.904   5.001  0.4563  0.4465  0.4172
   27GLN    HG1  377   7.712  10.854   5.098  1.1651 -0.1691  0.1608
   27GLN    HG2  378   7.717  10.838   4.914 -1.5650 -0.5966  1.1804
   27GLN     CD  379   7.616  11.012   4.974  0.2334  0.2361  0.4194
   27GLN    OE1  380   7.627  11.132   5.001  0.6284  0.2750  0.0889
   27GLN    NE2  381   7.498  10.970   4.929  0.3460  0.2586  0.1059
   27GLN   HE21  382   7.482  10.872   4.914  2.3046  0.0939 -1.2882
   27GLN   HE22  383   7.421  11.035   4.920 -0.9889 -1.2320  0.3596
   27GLN      C  384   8.108  10.868   4.965  0.3482 -0.2259 -0.4626
   27GLN      O  385   8.193  10.895   5.050 -0.1289  0.0191 -0.0589
   28GLN      N  386   8.144  10.878   4.836 -0.1134 -0.1155 -0.5852
   28GLN      H  387   8.076  10.847   4.768 -1.6905 -2.1451  1.7430
   28GLN     CA  388   8.271  10.932   4.792  0.0705  0.1691  0.2740
   28GLN     HA  389   8.343  10.892   4.863 -0.0034 -0.6873 -0.1333
   28GLN     CB  390   8.295  10.892   4.647  0.7237  0.2838  0.3439
   28GLN    HB1  391   8.369  10.961   4.607  1.8639 -0.1291  1.6571
   28GLN    HB2  392   8.205  10.915   4.590  0.9441  1.7998  0.5634
   28GLN     CG  393   8.356  10.753   4.633  0.1033  0.0372  0.0280
   28GLN    HG1  394   8.451  10.769   4.684  0.6329 -2.7154  0.0678
   28GLN    HG2  395   8.303  10.672   4.682  0.9853 -0.8861 -0.4850
   28GLN     CD  396   8.388  10.710   4.490 -0.0193  0.5682 -0.1596
   28GLN    OE1  397   8.474  10.766   4.422 -0.1373  0.1821 -0.6291
   28GLN    NE2  398   8.322  10.609   4.433 -0.1747  0.2987  0.4868
   28GLN   HE21  399   8.240  10.571   4.479  0.1916  1.1870  1.9211
   28GLN   HE22  400   8.334  10.593   4.334  0.4943  1.3107  0.3881
   28GLN      C  401   8.277  11.083   4.813 -0.1092  0.2084  0.0470
   28GLN      O  402   8.184  11.154   4.774 -0.7089 -0.6137 -0.0377
   29SER      N  403   8.390  11.130   4.866 -0.1499 -0.0601  0.3767
   29SER      H  404   8.465  11.064   4.881 -0.1167 -1.0386 -3.2258
   29SER     CA  405   8.418  11.272   4.870 -0.3621 -0.0015 -0.1324
   29SER     HA  406   8.335  11.315   4.927 -0.6755  2.2599 -2.1618
   29SER     CB  407   8.539  11.302   4.958 -0.7258 -0.8603  0.6728
   29SER    HB1  408   8.565  11.406   4.945 -1.2105 -0.9321 -1.0842
   29SER    HB2  409   8.621  11.240   4.922 -0.9484  0.5771 -2.5546
   29SER     OG  410   8.526  11.249   5.089  0.2597 -0.5136  0.9163
   29SER     HG  411   8.457  11.306   5.125  0.1417  1.2263 -1.7642
   29SER      C  412   8.410  11.350   4.740 -0.9844 -0.1764 -0.2013
   29SER      O  413   8.461  11.301   4.639 -0.1253 -0.2166  0.2476
   30SER      N  414   8.352  11.470   4.739 -0.2056  0.2106  0.3318
   30SER      H  415   8.313  11.487   4.831 -0.0332 -1.8670  0.8458
   30SER     CA  416   8.343  11.568   4.633  0.4070  0.1206  0.1972
   30SER     HA  417   8.270  11.641   4.668  0.1835  0.1414 -0.3090
   30SER     CB  418   8.477  11.636   4.605  0.2658  0.3136 -0.0128
   30SER    HB1  419   8.532  11.562   4.547 -4.2048 -1.6035 -2.2969
   30SER    HB2  420   8.461  11.721   4.539 -0.7479 -0.4408 -0.7795
   30SER     OG  421   8.538  11.679   4.724  0.5869 -0.7467  0.2164
   30SER     HG  422   8.467  11.725   4.770  0.0943 -1.2868  0.0120
   30SER      C  423   8.284  11.519   4.501  1.0373  0.0935 -0.0799
   30SER      O  424   8.317  11.566   4.393  0.4218  0.6458 -0.0312
   31GLN      N  425   8.184  11.433   4.518  0.6468  0.5464 -0.0630
   31GLN      H  426   8.159  11.408   4.613 -3.2442  0.4877 -0.9179
   31GLN     CA  427   8.093  11.382   4.418  0.2016  0.3923  0.4155
   31GLN     HA  428   8.126  11.435   4.329  3.6282  1.2170  2.0092
   31GLN     CB  429   8.114  11.231   4.403 -0.8093  0.2576  0.2419
   31GLN    HB1  430   8.062  11.190   4.490 -4.0822  0.0079 -1.6851
   31GLN    HB2  431   8.051  11.197   4.321 -0.6241  0.1572  0.1426
   31GLN     CG  432   8.259  11.183   4.393 -0.7662  0.4720 -0.1815
   31GLN    HG1  433   8.269  11.076   4.373  0.1433  0.0024  2.4147
   31GLN    HG2  434   8.293  11.197   4.496 -2.0315  2.8750 -0.0122
   31GLN     CD  435   8.341  11.255   4.287 -0.0770 -0.3091 -0.1849
   31GLN    OE1  436   8.285  11.307   4.191  0.0789  0.2102  0.0044
   31GLN    NE2  437   8.469  11.274   4.319 -0.0200 -0.2284 -0.4580
   31GLN   HE21  438   8.515  11.232   4.398 -1.4381  0.3759  0.7286
   31GLN   HE22  439   8.522  11.323   4.248 -1.0636  0.1775 -0.9749
   31GLN      C  440   7.944  11.401   4.446  0.2158  0.5571  0.3751
   31GLN      O  441   7.906  11.382   4.561 -0.1762 -0.3448  0.1042
   32PRO      N  442   7.856  11.427   4.350  0.3037  0.6765  0.3271
   32PRO     CD  443   7.891  11.452   4.212  0.5753  0.7234  0.4039
   32PRO    HD1  444   7.975  11.522   4.206  0.1867  1.3921  2.2534
   32PRO    HD2  445   7.920  11.362   4.158 -1.9610  1.5451 -2.6443
   32PRO     CG  446   7.769  11.520   4.150  0.1514 -0.1178  0.3100
   32PRO    HG1  447   7.719  11.441   4.093 -2.6988  1.4225  0.5214
   32PRO    HG2  448   7.797  11.598   4.078  2.8060  0.0254  1.3910
   32PRO     CB  449   7.683  11.569   4.266  0.1516  0.0178  0.2527
   32PRO    HB1  450   7.701  11.675   4.283  0.4742  0.0195 -0.0776
   32PRO    HB2  451   7.578  11.552   4.244  0.1236  0.6773 -0.1537
   32PRO     CA  452   7.720  11.471   4.377  0.1797  0.2313  0.4335
   32PRO     HA  453   7.709  11.525   4.470  1.3647 -1.1138  1.3984
   32PRO      C  454   7.632  11.348   4.397 -0.0066  0.2550 -0.2083
   32PRO      O  455   7.649  11.249   4.326 -0.2493 -0.4132  0.6515
   33TYR      N  456   7.537  11.356   4.490 -0.0147 -0.2672 -0.1697
   33TYR      H  457   7.535  11.442   4.543  0.4345  0.3700 -1.1655
   33TYR     CA  458   7.447  11.247   4.523  0.1244 -0.3798 -0.1632
   33TYR     HA  459   7.439  11.198   4.427 -0.0939 -1.1788  0.2585
   33TYR     CB  460   7.497  11.163   4.640  0.0785 -0.4072 -0.1625
   33TYR    HB1  461   7.515  11.228   4.725  0.7433  0.9608 -1.3078
   33TYR    HB2  462   7.411  11.098   4.660  0.5665 -0.9986  0.0573
   33TYR     CG  463   7.617  11.072   4.628  0.4841  0.1392 -0.2458
   33TYR    CD1  464   7.746  11.118   4.660  0.3233  0.3408  0.1155
   33TYR    HD1  465   7.755  11.223   4.685  0.1026  1.0227 -2.4549
   33TYR    CE1  466   7.853  11.027   4.654 -0.2023 -0.2561 -0.3397
   33TYR    HE1  467   7.955  11.057   4.673 -0.8553  0.6504  2.0483
   33TYR     CZ  468   7.831  10.890   4.634 -0.7173 -0.1203 -0.7448
   33TYR     OH  469   7.938  10.805   4.632 -0.5449  0.0905 -0.6117
   33TYR     HH  470   7.923  10.725   4.579  0.7183 -1.4967  1.3094
   33TYR    CE2  471   7.700  10.842   4.612 -0.7527 -0.6137  0.4534
   33TYR    HE2  472   7.688  10.737   4.590  1.4590 -0.5695 -1.3699
   33TYR    CD2  473   7.595  10.935   4.609 -0.0710  0.1586  0.2360
   33TYR    HD2  474   7.494  10.907   4.583 -0.4794  1.2670  0.5649
   33TYR      C  475   7.308  11.303   4.549  0.1883 -0.3869  0.1957
   33TYR      O  476   7.293  11.416   4.597  0.1920 -0.2841 -0.0398
   34GLY      N  477   7.209  11.227   4.503  0.0962  0.0998 -0.4168
   34GLY      H  478   7.236  11.134   4.476 -1.9414 -0.4293 -0.8209
   34GLY     CA  479   7.067  11.254   4.503  0.1091  0.1769 -0.0147
   34GLY    HA1  480   7.054  11.358   4.532 -1.5156  0.3065 -1.0651
   34GLY    HA2  481   7.017  11.244   4.406  0.1342  0.8175 -0.0990
   34GLY      C  482   6.977  11.186   4.605  0.1078  0.2126  0.0069
   34GLY      O  483   7.025  11.113   4.691 -0.1665 -0.2274 -0.2065
   35GLN      N  484   6.846  11.186   4.577  0.2677 -0.3520 -0.7694
   35GLN      H  485   6.806  11.221   4.491 -0.6323 -1.6013 -0.8914
   35GLN     CA  486   6.753  11.102   4.650 -0.0155  0.5122 -0.1221
   35GLN     HA  487   6.802  11.009   4.678  0.8934 -0.4791 -4.3019
   35GLN     CB  488   6.697  11.174   4.772 -0.0592  0.3862 -0.0680
   35GLN    HB1  489   6.642  11.101   4.832 -0.1439  0.3249 -0.2202
   35GLN    HB2  490   6.786  11.203   4.828 -0.3186 -0.7440  0.9936
   35GLN     CG  491   6.605  11.292   4.743 -0.5779 -0.0643 -0.2877
   35GLN    HG1  492   6.524  11.261   4.678  0.1575 -0.3070 -1.1102
   35GLN    HG2  493   6.660  11.367   4.686  0.8280  0.3942  1.5635
   35GLN     CD  494   6.530  11.354   4.860 -0.0930  0.0760 -0.0481
   35GLN    OE1  495   6.572  11.328   4.973 -0.4850  0.3580  0.1654
   35GLN    NE2  496   6.429  11.440   4.849  0.1976  0.4290  0.0197
   35GLN   HE21  497   6.396  11.460   4.756  0.2165  1.0565  0.1433
   35GLN   HE22  498   6.384  11.481   4.930 -1.6315 -0.7335 -0.3575
   35GLN      C  499   6.644  11.043   4.562  0.0352  0.1842  0.0351
   35GLN      O  500   6.619  11.102   4.457  0.2218  0.1705 -0.0149
   36GLN      N  501   6.576  10.938   4.610  0.1851  0.0858  0.0369
   36GLN      H  502   6.600  10.914   4.705  0.7792  2.2396  0.4817
   36GLN     CA  503   6.464  10.879   4.540 -0.0575  0.2515  0.2826
   36GLN     HA  504   6.483  10.872   4.433  1.1663  0.7904  0.4486
   36GLN     CB  505   6.444  10.734   4.584  0.1487  0.1949  0.1932
   36GLN    HB1  506   6.543  10.690   4.596  0.2162  0.5713  1.1774
   36GLN    HB2  507   6.411  10.744   4.688  1.0832 -1.0583  0.6399
   36GLN     CG  508   6.349  10.633   4.521  0.2194  0.1649  0.1366
   36GLN    HG1  509   6.245  10.664   4.532 -0.7476 -2.6910 -0.0755
   36GLN    HG2  510   6.358  10.538   4.574 -0.3817  1.0251  1.8368
   36GLN     CD  511   6.379  10.609   4.373 -0.7172 -0.1384 -0.0148
   36GLN    OE1  512   6.351  10.697   4.292  0.6913  0.4355  0.0855
   36GLN    NE2  513   6.440  10.496   4.339 -0.0829  0.0888  0.3471
   36GLN   HE21  514   6.471  10.503   4.243 -1.6114 -3.0181 -0.5135
   36GLN   HE22  515   6.480  10.442   4.415  0.3246 -0.7106 -0.4159
   36GLN      C  516   6.336  10.960   4.555 -0.1037  0.2260  0.0319
   36GLN      O  517   6.324  11.044   4.644  0.0105  0.2141  0.0591
   37SER      N  518   6.244  10.939   4.461 -0.2339  0.4274  0.1151
   37SER      H  519   6.258  10.873   4.386 -1.7274 -2.5014  2.2071
   37SER     CA  520   6.111  10.998   4.463 -0.4977 -0.1465 -0.2176
   37SER     HA  521   6.103  11.079   4.536 -0.6464 -0.1087 -0.2764
   37SER     CB  522   6.094  11.069   4.329 -0.0238 -0.3622 -0.3965
   37SER    HB1  523   6.132  11.008   4.247  1.1224  0.0770 -0.2084
   37SER    HB2  524   5.989  11.091   4.305  0.2898 -0.4490 -1.9651
   37SER     OG  525   6.169  11.187   4.318 -0.2805 -0.1927 -0.3278
   37SER     HG  526   6.211  11.204   4.403 -3.4369  1.0517  1.1515
   37SER      C  527   6.001  10.897   4.492 -0.3968 -0.1246  0.2480
   37SER      O  528   5.998  10.791   4.430 -0.6979 -0.0973  0.2150
   38TYR      N  529   5.912  10.928   4.587 -0.0816  0.0503  0.4883
   38TYR      H  530   5.913  11.020   4.627  0.4870  0.5535 -0.6423
   38TYR     CA  531   5.794  10.847   4.610 -0.0227 -0.2770 -0.3188
   38TYR     HA  532   5.790  10.760   4.545  0.6244 -1.3202  0.9789
   38TYR     CB  533   5.788  10.793   4.753  0.2232  0.6291  0.0449
   38TYR    HB1  534   5.789  10.883   4.814  2.0039  1.6366 -1.3621
   38TYR    HB2  535   5.696  10.737   4.770 -0.2826  2.1115  2.7594
   38TYR     CG  536   5.898  10.693   4.780 -0.5382 -0.1724  0.2366
   38TYR    CD1  537   5.878  10.557   4.755 -0.2351 -0.2990  0.6795
   38TYR    HD1  538   5.778  10.521   4.735 -0.5131  0.6712  0.2944
   38TYR    CE1  539   5.985  10.467   4.757  0.1987  0.1554 -0.7589
   38TYR    HE1  540   5.969  10.362   4.740  0.7148 -0.0578  0.0330
   38TYR     CZ  541   6.114  10.512   4.793  0.0930 -0.0152 -0.1493
   38TYR     OH  542   6.226  10.435   4.789  0.2609  0.2272 -0.1608
   38TYR     HH  543   6.302  10.473   4.834 -1.4519  0.5706  2.7076
   38TYR    CE2  544   6.137  10.649   4.820  0.1341 -0.0673  0.0836
   38TYR    HE2  545   6.234  10.689   4.847  0.6184  0.8310 -2.6401
   38TYR    CD2  546   6.025  10.733   4.820 -0.3163 -0.6553  0.0297
   38TYR    HD2  547   6.040  10.840   4.829 -0.3310 -0.7434  1.4145
   38TYR      C  548   5.667  10.928   4.590  0.1532  0.0136 -0.2750
   38TYR      O  549   5.662  11.040   4.639 -0.2527 -0.2383  0.2721
   39SER      N  550   5.562  10.859   4.544  0.2549 -0.5399  0.3008
   39SER      H  551   5.575  10.762   4.522  1.0497 -0.3805  0.0360
   39SER     CA  552   5.431  10.915   4.517  0.3317 -0.3864  0.2417
   39SER     HA  553   5.406  11.015   4.553  0.2266  0.0247 -0.9470
   39SER     CB  554   5.410  10.917   4.366  0.0941 -0.3453  0.2736
   39SER    HB1  555   5.310  10.958   4.357  0.4398  0.2325 -1.1336
   39SER    HB2  556   5.413  10.815   4.327  0.0078 -0.9398  1.7487
   39SER     OG  557   5.513  10.996   4.310 -0.0198 -0.2934  0.1396
   39SER     HG  558   5.513  10.988   4.215  0.6902  2.9181 -0.2707
   39SER      C  559   5.326  10.828   4.585 -0.0218 -0.0485  0.1348
   39SER      O  560   5.351  10.711   4.615 -0.3213 -0.0423  0.4240
   40GLY      N  561   5.202  10.876   4.597 -0.0763 -0.0323 -0.4984
   40GLY      H  562   5.184  10.972   4.572  1.1067  0.2236 -0.4475
   40GLY     CA  563   5.094  10.797   4.652 -0.2640  0.7779  0.3174
   40GLY    HA1  564   5.108  10.692   4.627 -0.2428  0.9876 -0.5608
   40GLY    HA2  565   5.001  10.826   4.604  0.2052  0.1694 -1.0130
   40GLY      C  566   5.069  10.798   4.803  0.3500 -0.3715  0.4417
   40GLY      O  567   5.134  10.865   4.883  0.5692 -0.1274  0.0651
   41TYR      N  568   4.983  10.704   4.841 -0.2609 -0.3153 -0.7450
   41TYR      H  569   4.938  10.636   4.782  0.8534  0.3451 -2.4265
   41TYR     CA  570   4.943  10.692   4.980  0.2671 -0.1164 -0.5748
   41TYR     HA  571   4.926  10.789   5.026 -0.1681  0.4394 -1.8555
   41TYR     CB  572   4.825  10.595   4.979 -0.1929  0.4230  0.4449
   41TYR    HB1  573   4.743  10.643   4.927  0.7374 -2.1096 -3.8126
   41TYR    HB2  574   4.846  10.508   4.917 -0.1161  1.1727 -0.6073
   41TYR     CG  575   4.789  10.557   5.121 -0.1123  0.1877  0.4035
   41TYR    CD1  576   4.844  10.439   5.171  0.9829  0.6158  0.2349
   41TYR    HD1  577   4.921  10.386   5.117 -0.3947  0.0266 -1.2240
   41TYR    CE1  578   4.807  10.386   5.296  0.0612 -0.0414 -0.2988
   41TYR    HE1  579   4.854  10.294   5.327  1.4447  1.1334  1.2554
   41TYR     CZ  580   4.716  10.458   5.375 -0.1700 -0.1758 -0.4432
   41TYR     OH  581   4.676  10.406   5.495  0.1345 -0.1481 -0.3305
   41TYR     HH  582   4.647  10.471   5.559 -0.0625 -0.6307  0.0783
   41TYR    CE2  583   4.665  10.580   5.326 -0.2713 -0.0988 -0.1492
   41TYR    HE2  584   4.597  10.636   5.388 -2.1304 -4.2704  1.9999
   41TYR    CD2  585   4.693  10.625   5.197 -0.5799  0.1336 -0.1345
   41TYR    HD2  586   4.647  10.716   5.161 -0.2289  0.6005  0.5816
   41TYR      C  587   5.060  10.628   5.053  0.4057  0.1383 -0.5735
   41TYR      O  588   5.132  10.549   4.992  0.4096 -0.4127  0.1358
   42SER      N  589   5.073  10.653   5.184 -0.6156 -0.5439 -0.3351
   42SER      H  590   4.993  10.701   5.223  0.2008 -0.1642  0.9349
   42SER     CA  591   5.169  10.588   5.271 -0.0412 -0.0619 -0.5998
   42SER     HA  592   5.206  10.499   5.221  0.3523 -0.2224 -0.0310
   42SER     CB  593   5.284  10.683   5.300  0.2407 -0.4710 -0.3696
   42SER    HB1  594   5.334  10.724   5.213  0.5880 -0.8127 -0.3308
   42SER    HB2  595   5.244  10.768   5.355  0.2595  0.2051 -1.3742
   42SER     OG  596   5.381  10.616   5.377  0.3234 -0.5200 -0.5162
   42SER     HG  597   5.452  10.680   5.383  2.3699 -2.3596 -2.9359
   42SER      C  598   5.097  10.539   5.396  0.0839  0.6340 -0.2498
   42SER      O  599   4.990  10.592   5.426  0.0942  0.3324  0.3276
   43GLN      N  600   5.158  10.447   5.472 -0.5009  0.2447 -0.2435
   43GLN      H  601   5.257  10.431   5.460 -0.8904 -2.1699 -0.6782
   43GLN     CA  602   5.104  10.392   5.594 -0.2257  0.1998 -0.1435
   43GLN     HA  603   5.017  10.448   5.630 -0.0830  0.6915 -0.5645
   43GLN     CB  604   5.047  10.253   5.570 -0.3315  0.1348  0.4606
   43GLN    HB1  605   5.134  10.187   5.576 -0.0774  0.4008 -0.2263
   43GLN    HB2  606   5.001  10.256   5.471  0.1050  2.3325  0.2750
   43GLN     CG  607   4.933  10.217   5.665 -0.8242  0.2420 -0.0840
   43GLN    HG1  608   4.858  10.296   5.678  0.1799  1.3398 -0.7829
   43GLN    HG2  609   4.976  10.194   5.763 -0.7096 -2.7284 -0.7347
   43GLN     CD  610   4.850  10.095   5.626 -0.4968  0.0053 -0.0419
   43GLN    OE1  611   4.861  10.042   5.516  0.0178 -0.5161  0.2612
   43GLN    NE2  612   4.770  10.045   5.720 -0.0489 -0.5256  0.0593
   43GLN   HE21  613   4.737   9.950   5.710 -0.5001 -0.4755  0.9773
   43GLN   HE22  614   4.779  10.066   5.818  0.3857  1.4224 -0.3613
   43GLN      C  615   5.208  10.389   5.705  0.0446  0.7176 -0.3777
   43GLN      O  616   5.328  10.397   5.677  0.1065  0.2958 -0.2431
   44SER      N  617   5.168  10.378   5.832  0.3620  0.5022 -0.2946
   44SER      H  618   5.070  10.385   5.854 -0.1762 -3.6148 -0.6369
   44SER     CA  619   5.259  10.382   5.945  0.4765 -0.4578 -0.3463
   44SER     HA  620   5.359  10.366   5.904  1.7524  0.2677  2.2542
   44SER     CB  621   5.254  10.514   6.021  0.5905 -0.3862 -0.4611
   44SER    HB1  622   5.258  10.594   5.947  0.0030 -1.4314 -1.6622
   44SER    HB2  623   5.159  10.528   6.073  1.3257 -0.5956  1.0010
   44SER     OG  624   5.349  10.530   6.124  0.1560  0.2230 -0.1427
   44SER     HG  625   5.301  10.561   6.201  0.6296 -2.4510  1.3673
   44SER      C  626   5.230  10.270   6.045  0.1312  0.0961  0.1779
   44SER      O  627   5.118  10.219   6.051  0.1006  0.1990  0.4927
   45THR      N  628   5.330  10.219   6.116  0.0766 -0.0247  0.1684
   45THR      H  629   5.426  10.249   6.109  0.5419 -1.0780  1.4957
   45THR     CA  630   5.311  10.130   6.229  0.0743 -0.0924  0.1141
   45THR     HA  631   5.209  10.092   6.234  0.3991 -0.8900  1.2594
   45THR     CB  632   5.401  10.007   6.215  0.0873 -0.0770  0.0680
   45THR     HB  633   5.385   9.961   6.313 -0.1600 -0.2207 -0.0400
   45THR    CG2  634   5.361   9.911   6.104  0.5148 -0.0465 -0.1166
   45THR   HG21  635   5.369   9.968   6.012  0.5672  0.2601  0.0758
   45THR   HG22  636   5.264   9.871   6.136  0.2813  0.7036  0.1454
   45THR   HG23  637   5.436   9.833   6.097 -0.5364 -1.3703  2.0285
   45THR    OG1  638   5.539  10.035   6.208  0.1704 -0.4117  0.3141
   45THR    HG1  639   5.577  10.024   6.295  1.5422 -2.1521 -0.4499
   45THR      C  640   5.326  10.202   6.362  0.0828 -0.3051  0.2292
   45THR      O  641   5.405  10.296   6.371 -0.0181 -0.1752 -0.2110
   46ASP      N  642   5.256  10.158   6.467 -0.5285  0.1232  0.0032
   46ASP      H  643   5.208  10.072   6.443  0.1802 -0.7351  1.5345
   46ASP     CA  644   5.256  10.213   6.601  0.0359 -0.0274  0.0649
   46ASP     HA  645   5.334  10.288   6.609 -0.1216  0.1172  0.2441
   46ASP     CB  646   5.123  10.279   6.636  0.1868  0.4791 -0.3024
   46ASP    HB1  647   5.043  10.208   6.614 -0.1102  1.4188 -2.4757
   46ASP    HB2  648   5.101  10.360   6.567 -0.5425 -1.2155 -2.1729
   46ASP     CG  649   5.107  10.328   6.779 -0.4394  0.4856 -0.3707
   46ASP    OD1  650   5.008  10.301   6.850 -0.2334  0.0108 -0.2629
   46ASP    OD2  651   5.197  10.398   6.830  0.0387 -0.4375  0.0857
   46ASP      C  652   5.283  10.102   6.702 -0.2112  0.0554  0.2209
   46ASP      O  653   5.208  10.008   6.724  0.1795 -0.1743  0.5958
   47THR      N  654   5.392  10.119   6.778  0.2734 -0.3812 -0.3667
   47THR      H  655   5.452  10.197   6.758  0.4721 -0.4593 -0.0735
   47THR     CA  656   5.443  10.026   6.876  0.4413  0.1953  0.0987
   47THR     HA  657   5.356   9.966   6.903  1.6189 -1.1964  0.9796
   47THR     CB  658   5.553   9.934   6.823  0.1213 -0.2427  0.1857
   47THR     HB  659   5.601   9.873   6.900  2.4078  0.2644 -0.7614
   47THR    CG2  660   5.512   9.844   6.707  1.1338 -0.2839 -0.1434
   47THR   HG21  661   5.587   9.769   6.683  0.0868 -0.8431 -1.8821
   47THR   HG22  662   5.499   9.907   6.618  0.5286 -1.1205 -0.6557
   47THR   HG23  663   5.421   9.789   6.730  0.7656 -1.0010 -2.8706
   47THR    OG1  664   5.657  10.012   6.769 -0.0818 -0.4267 -0.4846
   47THR    HG1  665   5.734   9.996   6.824 -0.6360  0.4640  0.5980
   47THR      C  666   5.485  10.100   7.003 -0.5173  0.4620  0.2682
   47THR      O  667   5.527  10.215   7.000  0.2640  0.1797 -0.0326
   48SER      N  668   5.491  10.029   7.115 -0.0701 -0.3300 -0.2437
   48SER      H  669   5.459   9.933   7.112  0.2248 -0.5458  1.8507
   48SER     CA  670   5.536  10.075   7.245  0.0432 -0.5569 -0.2008
   48SER     HA  671   5.481  10.164   7.276  0.0799 -0.8819  0.8549
   48SER     CB  672   5.500   9.973   7.353  0.0426 -0.5466 -0.1913
   48SER    HB1  673   5.537   9.998   7.452  1.1108  0.7513 -0.8697
   48SER    HB2  674   5.548   9.878   7.329  1.9529  0.5785 -1.0825
   48SER     OG  675   5.361   9.955   7.360  0.0555 -0.5266  0.1366
   48SER     HG  676   5.332   9.875   7.405  0.0236 -0.1384  0.8147
   48SER      C  677   5.683  10.113   7.235  0.0154 -0.1971  0.6504
   48SER      O  678   5.748  10.073   7.139 -0.3599 -0.2424  0.4112
   49GLY      N  679   5.736  10.195   7.326  0.4853 -0.1058  0.3024
   49GLY      H  680   5.674  10.227   7.399 -0.5227 -0.9485 -0.1492
   49GLY     CA  681   5.877  10.227   7.335  0.4411  0.0681  0.3865
   49GLY    HA1  682   5.936  10.189   7.252  1.2414 -1.6638  1.7018
   49GLY    HA2  683   5.920  10.170   7.416 -0.2625  0.0074  0.7195
   49GLY      C  684   5.909  10.376   7.337 -0.4148  0.2621  0.1198
   49GLY      O  685   5.827  10.460   7.300 -0.6500 -0.0138  0.0142
   50TYR      N  686   6.028  10.418   7.380 -0.3419 -0.1182  0.2900
   50TYR      H  687   6.104  10.351   7.388 -0.5651 -0.4789 -0.5317
   50TYR     CA  688   6.054  10.556   7.414 -0.0107 -0.0901 -0.0705
   50TYR     HA  689   5.959  10.609   7.404 -2.1321 -2.7527  3.3036
   50TYR     CB  690   6.076  10.571   7.565  0.1086  0.4408 -0.1389
   50TYR    HB1  691   6.148  10.494   7.594 -1.6956 -0.6147  1.8319
   50TYR    HB2  692   6.126  10.664   7.590 -0.5690  1.2161 -1.5291
   50TYR     CG  693   5.956  10.578   7.657  0.1321 -0.5754 -0.0159
   50TYR    CD1  694   5.909  10.706   7.689  0.1188 -0.5071 -0.3039
   50TYR    HD1  695   5.958  10.797   7.655 -0.5983  0.1462  0.3713
   50TYR    CE1  696   5.795  10.720   7.769  0.1226 -0.0851 -0.3693
   50TYR    HE1  697   5.756  10.816   7.799  0.3899  0.2882 -1.1931
   50TYR     CZ  698   5.731  10.604   7.816  0.2513  0.0938  0.2671
   50TYR     OH  699   5.614  10.616   7.884 -0.0640 -0.2219 -0.2056
   50TYR     HH  700   5.566  10.535   7.901  0.1485 -0.8335 -2.3302
   50TYR    CE2  701   5.781  10.476   7.782 -0.2633 -0.0009 -0.1431
   50TYR    HE2  702   5.729  10.384   7.804  1.2608 -0.5627  1.3102
   50TYR    CD2  703   5.898  10.461   7.706  0.0756 -0.3565  0.4407
   50TYR    HD2  704   5.936  10.362   7.689 -1.0060 -0.8611  0.8251
   50TYR      C  705   6.160  10.615   7.323  0.0203 -0.3125 -0.1770
   50TYR      O  706   6.246  10.547   7.266  0.0618 -0.5490  0.1668
   51GLY      N  707   6.159  10.747   7.309  0.3924 -0.2808  0.0789
   51GLY      H  708   6.085  10.805   7.347  0.1082 -0.8312  0.3770
   51GLY     CA  709   6.252  10.818   7.223  0.0432 -0.2695 -0.2939
   51GLY    HA1  710   6.218  10.922   7.223  2.0905  0.4707  0.5560
   51GLY    HA2  711   6.247  10.769   7.126 -0.4434  0.8816 -0.8778
   51GLY      C  712   6.398  10.819   7.267 -0.0200  0.0950 -0.0870
   51GLY      O  713   6.422  10.800   7.386  0.0984 -0.7841 -0.2440
   52GLN      N  714   6.495  10.835   7.177  0.0489  0.3161  0.0247
   52GLN      H  715   6.468  10.829   7.080 -0.5331  0.3087  0.1831
   52GLN     CA  716   6.638  10.838   7.196 -0.0103  0.2733  0.4952
   52GLN     HA  717   6.663  10.841   7.302  0.3765  0.1558  0.4100
   52GLN     CB  718   6.685  10.711   7.125 -0.8054  0.0219  0.4205
   52GLN    HB1  719   6.793  10.706   7.117 -0.8622 -1.8417  0.2839
   52GLN    HB2  720   6.644  10.705   7.024  4.0366 -4.0240 -1.7073
   52GLN     CG  721   6.658  10.581   7.201  0.3625 -0.3484  0.2148
   52GLN    HG1  722   6.698  10.587   7.302 -3.2817 -1.9877  1.9342
   52GLN    HG2  723   6.551  10.561   7.202  0.2978 -0.0493 -0.2194
   52GLN     CD  724   6.727  10.459   7.142  0.0658 -0.4554  0.0871
   52GLN    OE1  725   6.845  10.453   7.110  0.0798  0.5541 -0.0716
   52GLN    NE2  726   6.652  10.350   7.127 -0.5575  0.0613 -0.6484
   52GLN   HE21  727   6.552  10.345   7.141 -0.7800  0.0757 -2.0679
   52GLN   HE22  728   6.697  10.268   7.088 -3.7184 -0.7636 -3.0249
   52GLN      C  729   6.693  10.966   7.134 -0.2569  0.0972 -0.0954
   52GLN      O  730   6.621  11.057   7.095 -0.3715 -0.0120 -0.1387
   53SER      N  731   6.825  10.980   7.147 -0.1655 -0.3193 -0.5385
   53SER      H  732   6.872  10.909   7.201  0.1395 -1.1742 -1.8736
   53SER     CA  733   6.903  11.074   7.069 -0.4298 -0.1388 -0.5858
   53SER     HA  734   6.845  11.166   7.073 -1.9839 -1.1027  0.1538
   53SER     CB  735   7.036  11.097   7.140 -0.5922 -0.3701 -0.2061
   53SER    HB1  736   7.015  11.133   7.241  0.0338 -2.4666  0.7244
   53SER    HB2  737   7.085  11.178   7.087  0.4631  0.1845  1.5285
   53SER     OG  738   7.127  10.989   7.149 -0.4647 -0.2708 -0.2926
   53SER     HG  739   7.213  11.030   7.135  0.7899 -2.2373  1.2188
   53SER      C  740   6.918  11.045   6.920 -0.2449  0.1378 -0.6241
   53SER      O  741   7.028  11.063   6.870 -0.0331 -0.1504 -0.2616
   54SER      N  742   6.819  10.982   6.855 -0.0998  0.2420 -0.9468
   54SER      H  743   6.734  10.963   6.905  0.3901 -2.2849 -0.9498
   54SER     CA  744   6.832  10.926   6.722  0.1552 -0.7275 -0.5245
   54SER     HA  745   6.879  10.995   6.652  1.5631 -0.6904  0.4093
   54SER     CB  746   6.910  10.796   6.711  0.5422 -0.5663  0.2190
   54SER    HB1  747   7.014  10.821   6.732  0.9128  1.3075 -3.1466
   54SER    HB2  748   6.909  10.760   6.608 -2.2246  0.5119 -0.2154
   54SER     OG  749   6.868  10.703   6.808 -0.0204 -0.3858  0.1525
   54SER     HG  750   6.923  10.711   6.886 -2.0690 -1.1577  1.7785
   54SER      C  751   6.694  10.901   6.662  0.0735 -0.6356 -0.3758
   54SER      O  752   6.594  10.879   6.731  0.0865 -0.2280 -0.2203
   55TYR      N  753   6.682  10.900   6.529 -0.0435  0.3045 -0.3777
   55TYR      H  754   6.767  10.913   6.476  0.3906  0.6895  0.3910
   55TYR     CA  755   6.567  10.850   6.456  0.0395  0.1934 -0.4318
   55TYR     HA  756   6.526  10.764   6.509 -0.8006 -0.6624 -2.3799
   55TYR     CB  757   6.465  10.964   6.452  0.1493  0.3464  0.7991
   55TYR    HB1  758   6.517  11.038   6.391  2.8551 -1.8016  0.2955
   55TYR    HB2  759   6.445  11.003   6.552 -1.7649  0.4523  0.4024
   55TYR     CG  760   6.331  10.921   6.398  0.9462 -0.9656 -0.2199
   55TYR    CD1  761   6.257  10.822   6.465 -0.3720  0.4106  0.4169
   55TYR    HD1  762   6.291  10.799   6.565 -0.8412 -1.7706  0.1172
   55TYR    CE1  763   6.132  10.781   6.419 -0.2311  0.0285  0.3735
   55TYR    HE1  764   6.075  10.715   6.483  0.6218  0.1070  1.2377
   55TYR     CZ  765   6.086  10.828   6.295  0.3012  0.2790  0.2676
   55TYR     OH  766   5.967  10.781   6.247  0.2597  0.4131  0.2391
   55TYR     HH  767   5.938  10.703   6.295  2.1261 -0.4601  0.0151
   55TYR    CE2  768   6.164  10.918   6.220 -0.0595  0.4466  0.0881
   55TYR    HE2  769   6.124  10.931   6.120 -1.5235 -3.3269  0.0372
   55TYR    CD2  770   6.287  10.961   6.271 -0.2387  0.3787  0.5804
   55TYR    HD2  771   6.345  11.034   6.217 -1.2723  1.6564  1.1334
   55TYR      C  772   6.599  10.803   6.314 -0.5789 -0.5813 -0.3184
   55TYR      O  773   6.680  10.869   6.250 -0.0153 -0.6089  0.3574
   56SER      N  774   6.532  10.698   6.268 -0.1841 -0.7723 -0.4578
   56SER      H  775   6.477  10.646   6.335  0.2727  0.7136  1.1174
   56SER     CA  776   6.517  10.668   6.126 -0.7819 -0.2275 -0.5150
   56SER     HA  777   6.547  10.760   6.075  1.5158 -0.0426  1.0227
   56SER     CB  778   6.609  10.561   6.069 -0.0479  0.2788 -0.3033
   56SER    HB1  779   6.691  10.627   6.039 -0.9273  1.8060  0.5391
   56SER    HB2  780   6.567  10.517   5.978 -0.1484 -0.3372  0.0386
   56SER     OG  781   6.655  10.459   6.155 -0.2799  0.1680 -0.3086
   56SER     HG  782   6.747  10.479   6.173 -0.3983  0.4930 -0.0570
   56SER      C  783   6.374  10.623   6.106 -0.9302 -0.1168  0.2357
   56SER      O  784   6.317  10.552   6.189 -0.2316 -0.5361  0.3587
   57SER      N  785   6.319  10.645   5.986  0.2814 -0.4727 -0.3988
   57SER      H  786   6.375  10.702   5.924 -0.3561 -0.6538 -1.1697
   57SER     CA  787   6.189  10.605   5.935 -0.1993  0.1423  0.3130
   57SER     HA  788   6.113  10.613   6.012 -1.7870 -4.0569 -0.5495
   57SER     CB  789   6.145  10.701   5.825  0.2797 -0.0999 -0.0940
   57SER    HB1  790   6.223  10.698   5.749  3.0791 -1.8039  2.6105
   57SER    HB2  791   6.059  10.649   5.785 -0.0110 -0.1162  0.5438
   57SER     OG  792   6.109  10.829   5.872  0.2487 -0.1482  0.0155
   57SER     HG  793   6.014  10.829   5.886 -0.1859  3.7368 -1.5892
   57SER      C  794   6.191  10.466   5.871  0.0831 -0.1067  0.8524
   57SER      O  795   6.292  10.421   5.817 -0.5840 -0.3218 -0.2469
   58TYR      N  796   6.078  10.394   5.874  0.0095 -0.0400 -0.1020
   58TYR      H  797   5.998  10.430   5.923  0.1384  1.4205 -0.8800
   58TYR     CA  798   6.077  10.266   5.807  0.2221 -0.2224  0.2386
   58TYR     HA  799   6.170  10.214   5.829  0.5266  1.3472  3.1664
   58TYR     CB  800   5.965  10.177   5.862 -0.5555  0.9305  0.5672
   58TYR    HB1  801   5.940  10.098   5.791  0.3247  1.0174  0.1367
   58TYR    HB2  802   5.868  10.224   5.872 -1.0170  0.2897 -0.7271
   58TYR     CG  803   6.000  10.109   5.992  0.3437 -0.1099 -0.1897
   58TYR    CD1  804   5.980  10.171   6.117  0.0968 -0.1370 -0.2167
   58TYR    HD1  805   5.929  10.266   6.110  1.0727  0.5826  1.8720
   58TYR    CE1  806   6.004  10.094   6.231 -0.1452 -0.1578 -0.1786
   58TYR    HE1  807   5.977  10.139   6.326 -0.9976  1.8327 -1.2920
   58TYR     CZ  808   6.050   9.962   6.224 -0.3802 -0.2579  0.1344
   58TYR     OH  809   6.052   9.887   6.338 -0.4134 -0.1528  0.2045
   58TYR     HH  810   6.019   9.939   6.411 -0.2447 -0.2673  0.3642
   58TYR    CE2  811   6.077   9.901   6.100 -1.2678 -0.2489 -0.0693
   58TYR    HE2  812   6.103   9.797   6.092 -0.6864 -0.0307 -1.3104
   58TYR    CD2  813   6.052   9.979   5.986  0.0781 -0.2091 -0.3570
   58TYR    HD2  814   6.083   9.941   5.890  0.0142 -2.3234  0.4024
   58TYR      C  815   6.068  10.280   5.656  0.6594  0.3004  0.2583
   58TYR      O  816   6.009  10.375   5.606 -0.1533 -0.5070 -0.3616
   59GLY      N  817   6.111  10.176   5.583 -0.1098 -0.2671  0.5933
   59GLY      H  818   6.135  10.089   5.627 -1.5501  0.3140  2.7117
   59GLY     CA  819   6.136  10.183   5.441  0.1639  0.4072  0.6710
   59GLY    HA1  820   6.192  10.093   5.418  1.2883  1.1339  0.4592
   59GLY    HA2  821   6.204  10.262   5.407 -0.3109  0.9736  1.0171
   59GLY      C  822   6.012  10.196   5.354  0.4301 -0.6794  0.1152
   59GLY      O  823   5.905  10.163   5.405  0.2319 -0.2883 -0.0434
   60GLN      N  824   6.033  10.248   5.233 -0.1630 -0.3425  0.1528
   60GLN      H  825   6.132  10.256   5.215 -0.3778 -1.3141 -1.7294
   60GLN     CA  826   5.941  10.277   5.125 -0.1261  0.0306  0.2194
   60GLN     HA  827   5.841  10.275   5.167  0.0642  1.9176  0.8480
   60GLN     CB  828   5.968  10.422   5.087  0.5684 -0.1082  0.1718
   60GLN    HB1  829   5.885  10.450   5.023  1.3002  0.8424 -0.3940
   60GLN    HB2  830   6.057  10.419   5.024  0.3732  1.2993 -0.1977
   60GLN     CG  831   5.981  10.535   5.190 -0.4139  0.2769 -0.1210
   60GLN    HG1  832   6.025  10.494   5.280 -2.2911 -0.4801  0.5153
   60GLN    HG2  833   6.033  10.622   5.152 -0.0771  0.0032 -0.2893
   60GLN     CD  834   5.852  10.610   5.221 -0.1502  0.7290 -0.1258
   60GLN    OE1  835   5.801  10.691   5.143 -0.5036  0.8168  0.1942
   60GLN    NE2  836   5.792  10.592   5.338  0.5641  0.2621  0.1789
   60GLN   HE21  837   5.703  10.641   5.338 -0.9417 -2.2929  0.9848
   60GLN   HE22  838   5.829  10.523   5.402  2.1783  1.4034  0.5324
   60GLN      C  839   5.955  10.180   5.008 -0.0704  0.4356 -0.1117
   60GLN      O  840   6.064  10.137   4.970 -0.2101 -0.6363  0.6693
   61SER      N  841   5.843  10.154   4.940  0.0386  0.3406 -0.2560
   61SER      H  842   5.758  10.197   4.975 -0.1137 -0.0238 -0.1791
   61SER     CA  843   5.825  10.057   4.835 -0.7255 -0.1025  0.2736
   61SER     HA  844   5.925  10.024   4.806 -0.8327  0.9612 -1.4785
   61SER     CB  845   5.770   9.927   4.892 -0.4859 -0.1022  0.5072
   61SER    HB1  846   5.762   9.856   4.809  2.0272 -0.1620  0.2527
   61SER    HB2  847   5.669   9.936   4.933 -1.2865 -1.6521 -0.9671
   61SER     OG  848   5.858   9.867   4.984  0.5106  0.3585 -0.1358
   61SER     HG  849   5.933   9.829   4.936  0.7419  0.5444  0.0721
   61SER      C  850   5.736  10.102   4.719 -0.3088  0.1187  0.0353
   61SER      O  851   5.646  10.185   4.730 -0.3914  0.0090  0.1853
   62GLN      N  852   5.751  10.041   4.601 -0.7316 -0.5085  0.2987
   62GLN      H  853   5.831   9.981   4.594 -0.0434  0.4369 -0.2307
   62GLN     CA  854   5.662  10.046   4.487  0.0975  0.6338 -0.3124
   62GLN     HA  855   5.653  10.146   4.444  3.2968  0.6870 -1.1211
   62GLN     CB  856   5.718   9.961   4.373 -0.3218 -0.0463 -0.0097
   62GLN    HB1  857   5.773   9.875   4.412 -1.6927 -0.6299  0.7377
   62GLN    HB2  858   5.639   9.921   4.308 -0.1541 -0.4830  0.0498
   62GLN     CG  859   5.822  10.041   4.295  0.5954 -0.7453  0.4762
   62GLN    HG1  860   5.900  10.063   4.367 -0.9266  1.6881  1.5159
   62GLN    HG2  861   5.775  10.128   4.250  0.9391  0.2533  1.9858
   62GLN     CD  862   5.882   9.962   4.180  0.0607 -0.1381 -0.2293
   62GLN    OE1  863   5.821   9.949   4.074 -0.4328  0.1079  0.0242
   62GLN    NE2  864   5.999   9.900   4.199 -0.1035 -0.3896 -0.0497
   62GLN   HE21  865   6.036   9.930   4.288 -2.5587 -0.0973  0.9651
   62GLN   HE22  866   6.020   9.824   4.136 -0.4422 -1.3793  0.9760
   62GLN      C  867   5.526   9.985   4.515  0.4662 -0.2194 -0.3636
   62GLN      O  868   5.504   9.910   4.609  0.0653 -0.1985 -0.4388
   63ASN      N  869   5.432  10.017   4.425  0.2765  0.0592 -0.0636
   63ASN      H  870   5.458  10.083   4.353  0.3601  1.0082  0.8060
   63ASN     CA  871   5.294   9.973   4.428  0.5014 -0.6558 -0.2721
   63ASN     HA  872   5.247  10.005   4.520  2.2229 -1.4599  0.9455
   63ASN     CB  873   5.219  10.047   4.318 -0.0275 -0.0510  0.4880
   63ASN    HB1  874   5.257  10.026   4.218 -0.2864 -1.1766  0.6123
   63ASN    HB2  875   5.229  10.153   4.341  1.4291 -0.4080  1.6186
   63ASN     CG  876   5.069  10.027   4.312 -0.0916  0.5237  0.0253
   63ASN    OD1  877   5.008   9.967   4.401  0.7070 -0.2626  0.0500
   63ASN    ND2  878   4.998  10.073   4.209  0.3444 -0.0609 -0.5400
   63ASN   HD21  879   5.038  10.148   4.154 -0.8267  0.6787 -0.4202
   63ASN   HD22  880   4.897  10.073   4.218  0.4953  0.9944  2.3428
   63ASN      C  881   5.283   9.824   4.396  0.0914 -0.7047  0.0938
   63ASN      O  882   5.336   9.774   4.297  0.4566 -0.0686 -0.0374
   64THR      N  883   5.201   9.751   4.471 -0.3401 -0.0041  0.3127
   64THR      H  884   5.163   9.806   4.547  3.8268 -0.3939  2.9727
   64THR     CA  885   5.185   9.607   4.467 -0.1738 -0.0237  0.3474
   64THR     HA  886   5.279   9.553   4.456  1.1578  1.2741  3.9153
   64THR     CB  887   5.115   9.555   4.592 -0.2803  0.0991  0.3399
   64THR     HB  888   5.087   9.450   4.578 -2.1827  0.5194  0.6529
   64THR    CG2  889   5.194   9.564   4.722  0.0414  0.0133  0.1521
   64THR   HG21  890   5.183   9.474   4.783  1.9725  0.6353  1.5046
   64THR   HG22  891   5.300   9.564   4.696  0.0955 -1.5978  0.2371
   64THR   HG23  892   5.177   9.651   4.785  1.0576 -0.1442  0.6667
   64THR    OG1  893   4.997   9.624   4.624 -0.2276  0.5465 -0.4125
   64THR    HG1  894   5.021   9.705   4.670  1.4087 -0.9121  1.5133
   64THR      C  895   5.102   9.570   4.344 -0.2643 -0.1691  0.4518
   64THR      O  896   5.036   9.658   4.290  0.4792  0.0600 -0.0963
   65GLY      N  897   5.109   9.443   4.304  0.4104 -0.0028  0.0130
   65GLY      H  898   5.167   9.380   4.356 -0.4621 -1.1906 -0.4019
   65GLY     CA  899   5.063   9.395   4.175 -0.1368 -0.2524  0.2960
   65GLY    HA1  900   5.116   9.440   4.091 -0.3253 -2.3254 -0.9843
   65GLY    HA2  901   5.085   9.289   4.169 -0.8961 -0.3307 -2.1442
   65GLY      C  902   4.913   9.416   4.160 -0.1723 -0.7933 -0.1155
   65GLY      O  903   4.838   9.406   4.257 -0.0400 -0.0096  0.0695
   66TYR      N  904   4.867   9.427   4.035 -0.1202  0.2845 -0.0429
   66TYR      H  905   4.935   9.408   3.963 -0.1769 -2.1902  0.4774
   66TYR     CA  906   4.725   9.424   4.005 -0.1016  0.2341 -0.1232
   66TYR     HA  907   4.682   9.472   4.093 -0.7896 -0.6653  0.0440
   66TYR     CB  908   4.697   9.496   3.874  0.3662 -0.0049 -0.3578
   66TYR    HB1  909   4.589   9.490   3.866  0.1240  0.4975  1.8494
   66TYR    HB2  910   4.746   9.435   3.799  0.1495 -1.5233  0.7037
   66TYR     CG  911   4.739   9.642   3.867  0.3649  0.0395  0.4570
   66TYR    CD1  912   4.859   9.675   3.804  0.3506 -0.0817  0.3659
   66TYR    HD1  913   4.921   9.591   3.778 -0.0973 -0.4810  0.5700
   66TYR    CE1  914   4.895   9.808   3.778  0.1734 -0.1116 -0.0510
   66TYR    HE1  915   4.992   9.834   3.738  0.1795  0.3954  0.2728
   66TYR     CZ  916   4.810   9.914   3.815  0.2223  0.2049 -0.8411
   66TYR     OH  917   4.834  10.043   3.779 -0.4698  0.5430 -0.1336
   66TYR     HH  918   4.779  10.109   3.822 -2.1986 -1.4744  0.9480
   66TYR    CE2  919   4.689   9.884   3.881  0.3754  0.3159 -0.5096
   66TYR    HE2  920   4.618   9.963   3.901 -2.0080 -1.3182 -2.0068
   66TYR    CD2  921   4.665   9.750   3.916  0.5784  0.4020 -0.0259
   66TYR    HD2  922   4.571   9.735   3.967 -0.1564 -0.4118 -1.5354
   66TYR      C  923   4.681   9.278   4.009  0.1766  0.1556  0.1306
   66TYR      O  924   4.681   9.209   3.908 -0.5742  0.1630  0.1233
   67GLY      N  925   4.615   9.244   4.120  0.4697 -0.1909  0.1997
   67GLY      H  926   4.613   9.312   4.195 -0.1761 -0.2242  0.2176
   67GLY     CA  927   4.578   9.109   4.158 -0.2020  0.0310  0.3356
   67GLY    HA1  928   4.576   9.044   4.071  0.8642 -0.1955  0.4653
   67GLY    HA2  929   4.476   9.121   4.196  0.4327  1.2671  1.7724
   67GLY      C  930   4.672   9.056   4.265  0.5175  0.3961 -0.1042
   67GLY      O  931   4.729   8.949   4.244  0.5200  0.2832  0.4564
   68THR      N  932   4.701   9.131   4.372  0.4687  0.1631  0.0744
   68THR      H  933   4.643   9.211   4.396 -1.9138 -2.4645  4.3603
   68THR     CA  934   4.785   9.083   4.479  0.2123 -0.5336 -0.0319
   68THR     HA  935   4.785   8.974   4.479  0.4404 -0.5714 -2.1979
   68THR     CB  936   4.926   9.139   4.470  0.0536 -0.1837 -0.3443
   68THR     HB  937   4.989   9.109   4.554  0.8078 -0.1032 -0.8738
   68THR    CG2  938   5.006   9.093   4.348 -0.1882 -0.3940 -0.4229
   68THR   HG21  939   5.112   9.114   4.353  0.2506 -2.3921 -0.5420
   68THR   HG22  940   5.008   8.985   4.362 -0.6818 -0.4049 -0.3884
   68THR   HG23  941   4.962   9.110   4.250  1.2220 -2.4423 -1.4736
   68THR    OG1  942   4.913   9.280   4.472  0.1521 -0.1754 -0.3264
   68THR    HG1  943   4.914   9.310   4.381 -0.2185 -0.6933 -0.5048
   68THR      C  944   4.722   9.115   4.614  0.1276 -0.2326 -0.1437
   68THR      O  945   4.655   9.217   4.629 -0.0267 -0.4072  0.3605
   69GLN      N  946   4.747   9.033   4.716  0.1084  0.0449  0.0871
   69GLN      H  947   4.805   8.953   4.692  1.1545  1.3011 -1.9194
   69GLN     CA  948   4.691   9.049   4.848 -0.0551 -0.2991  0.0613
   69GLN     HA  949   4.659   9.153   4.858 -1.4579 -0.7412  0.4045
   69GLN     CB  950   4.571   8.956   4.861 -0.3265  0.0433  0.0345
   69GLN    HB1  951   4.600   8.852   4.846 -2.9398 -0.6559 -0.8224
   69GLN    HB2  952   4.535   8.968   4.963  0.0557  2.5230 -0.0606
   69GLN     CG  953   4.461   8.990   4.760 -0.5174  0.4140  0.3646
   69GLN    HG1  954   4.458   9.099   4.750  2.8928  0.5144 -1.0138
   69GLN    HG2  955   4.478   8.950   4.660  0.1253  0.0792  0.6006
   69GLN     CD  956   4.318   8.958   4.799 -0.4951 -0.0241  0.0884
   69GLN    OE1  957   4.297   8.909   4.911 -0.1199  0.1371  0.2315
   69GLN    NE2  958   4.219   8.970   4.711 -0.0902 -1.0865 -0.5375
   69GLN   HE21  959   4.129   8.954   4.754  0.1328  0.4672  0.5894
   69GLN   HE22  960   4.235   9.000   4.616  0.5457  0.1755 -0.0616
   69GLN      C  961   4.801   9.028   4.950 -0.3783  0.1312  0.5047
   69GLN      O  962   4.789   8.935   5.030 -0.6341  0.6955  1.1371
   70SER      N  963   4.902   9.116   4.956  0.0085 -0.2570 -0.2630
   70SER      H  964   4.908   9.190   4.888 -0.4565 -0.1868 -0.2301
   70SER     CA  965   5.022   9.101   5.036 -0.2059 -0.1525  0.0750
   70SER     HA  966   5.055   8.999   5.016 -1.6576 -0.1780 -2.6145
   70SER     CB  967   5.123   9.206   4.992 -0.0020 -0.4779 -0.2400
   70SER    HB1  968   5.081   9.305   5.015 -2.2542 -1.8292  2.0249
   70SER    HB2  969   5.217   9.192   5.045  0.7124 -0.4795 -1.4677
   70SER     OG  970   5.158   9.199   4.856  0.2905 -0.7001 -0.1510
   70SER     HG  971   5.100   9.265   4.818  1.2666 -0.9360 -2.2586
   70SER      C  972   4.994   9.113   5.186  0.0926 -0.1025  0.1266
   70SER      O  973   4.923   9.207   5.222  0.0114 -0.1318  0.0450
   71THR      N  974   5.047   9.021   5.266  0.4308 -0.3344 -0.3556
   71THR      H  975   5.088   8.940   5.222 -0.9249 -2.5358  2.1647
   71THR     CA  976   5.039   9.015   5.411  0.2015 -0.2288 -0.3643
   71THR     HA  977   4.943   8.966   5.429  0.5322  0.1990  3.3336
   71THR     CB  978   5.154   8.928   5.460  0.1823 -0.0588 -0.0162
   71THR     HB  979   5.248   8.975   5.431  0.9099 -2.2673 -1.5055
   71THR    CG2  980   5.154   8.914   5.612 -0.1629 -0.4173 -0.0456
   71THR   HG21  981   5.160   9.010   5.664 -0.7544 -0.8263  0.7948
   71THR   HG22  982   5.067   8.862   5.650  0.5185 -1.2043  0.4762
   71THR   HG23  983   5.246   8.863   5.642  0.6112  0.3727 -0.9693
   71THR    OG1  984   5.153   8.801   5.398 -0.0369  0.0003 -0.1355
   71THR    HG1  985   5.239   8.760   5.408 -1.0627 -2.4902 -0.9401
   71THR      C  986   5.049   9.155   5.470 -0.3996 -0.2332 -0.2454
   71THR      O  987   5.147   9.224   5.445 -0.5349  0.1085  0.1694
   72PRO      N  988   4.957   9.200   5.555 -0.0211 -0.4034  0.2587
   72PRO     CD  989   4.844   9.125   5.608 -0.2985 -0.3806 -0.2937
   72PRO    HD1  990   4.878   9.039   5.665  0.8077  0.1595 -0.1169
   72PRO    HD2  991   4.779   9.098   5.525 -0.4030 -2.0209  0.2826
   72PRO     CG  992   4.781   9.222   5.708  0.5688 -0.0601 -0.0449
   72PRO    HG1  993   4.813   9.193   5.808  0.2811  1.3530  0.4692
   72PRO    HG2  994   4.674   9.216   5.690  0.6916  1.4111 -1.4449
   72PRO     CB  995   4.830   9.362   5.673  0.2336  0.0990  0.1187
   72PRO    HB1  996   4.769   9.389   5.586  0.3992  3.0792  0.8344
   72PRO    HB2  997   4.819   9.432   5.755  0.1202  1.3984 -0.9635
   72PRO     CA  998   4.966   9.334   5.610 -0.1232 -0.0281 -0.6162
   72PRO     HA  999   4.987   9.405   5.530  2.2761 -0.1484 -0.1667
   72PRO      C 1000   5.084   9.352   5.704 -0.2919 -0.0853 -0.3944
   72PRO      O 1001   5.125   9.260   5.775 -0.6574  0.0625  0.0167
   73GLN      N 1002   5.142   9.472   5.712 -0.5415  0.0074  0.0566
   73GLN      H 1003   5.092   9.554   5.679  1.4212  1.0191 -0.5231
   73GLN     CA 1004   5.256   9.499   5.797 -0.3127 -0.2466 -0.1718
   73GLN     HA 1005   5.309   9.406   5.821 -1.0223 -0.2893  1.3676
   73GLN     CB 1006   5.348   9.603   5.734 -0.1641 -0.1813  0.1510
   73GLN    HB1 1007   5.361   9.571   5.631 -0.8170  1.8141 -0.6075
   73GLN    HB2 1008   5.297   9.700   5.733  2.3999  1.2524  0.0925
   73GLN     CG 1009   5.488   9.619   5.793  0.0930 -0.1565 -0.4627
   73GLN    HG1 1010   5.549   9.677   5.724  0.6229  0.1969  0.2923
   73GLN    HG2 1011   5.487   9.677   5.885  0.6450 -0.3120 -0.3560
   73GLN     CD 1012   5.548   9.481   5.813  0.2688 -0.0117 -0.0038
   73GLN    OE1 1013   5.547   9.433   5.927  0.0202  0.3098  0.1305
   73GLN    NE2 1014   5.614   9.430   5.709  0.4223  0.7400 -0.2793
   73GLN   HE21 1015   5.679   9.354   5.722 -0.5107 -0.1024 -0.4182
   73GLN   HE22 1016   5.610   9.480   5.621  1.3237  0.3506 -0.5482
   73GLN      C 1017   5.211   9.558   5.929  0.0461  0.3094 -0.2962
   73GLN      O 1018   5.131   9.651   5.938 -0.0061  0.2248  0.1602
   74GLY      N 1019   5.269   9.509   6.039 -0.2904  0.4095 -0.0725
   74GLY      H 1020   5.344   9.443   6.028  0.1895  0.9195  0.0991
   74GLY     CA 1021   5.235   9.554   6.173 -0.2161 -0.3753  0.2115
   74GLY    HA1 1022   5.321   9.529   6.235 -0.5945  0.1644  0.9692
   74GLY    HA2 1023   5.216   9.660   6.185 -2.6912 -0.5884 -1.0965
   74GLY      C 1024   5.113   9.485   6.233 -0.1318 -0.3364  0.4249
   74GLY      O 1025   5.035   9.416   6.168 -0.2144  0.3232 -0.1790
   75TYR      N 1026   5.104   9.493   6.366  0.4699  0.0951  0.4455
   75TYR      H 1027   5.178   9.548   6.408  1.2499 -2.4869  2.7210
   75TYR     CA 1028   5.005   9.434   6.455  0.2353 -0.2212 -0.0212
   75TYR     HA 1029   4.907   9.442   6.408 -0.3796  1.0684  1.3890
   75TYR     CB 1030   5.041   9.287   6.475 -0.0619 -0.2068  0.6172
   75TYR    HB1 1031   5.148   9.271   6.485  0.0072 -0.2519 -0.1792
   75TYR    HB2 1032   5.016   9.239   6.381 -1.6048  2.4461 -0.4382
   75TYR     CG 1033   4.962   9.224   6.588 -0.2847 -0.4856  0.3065
   75TYR    CD1 1034   5.009   9.219   6.719 -0.2257 -0.0013  0.3056
   75TYR    HD1 1035   5.110   9.251   6.738 -0.5291  1.5463 -0.5641
   75TYR    CE1 1036   4.932   9.168   6.825 -0.1557  0.7833  0.7435
   75TYR    HE1 1037   4.986   9.157   6.917  1.3179 -0.0905 -0.1848
   75TYR     CZ 1038   4.796   9.136   6.804 -0.0700  0.8875 -0.0216
   75TYR     OH 1039   4.711   9.087   6.899  0.8977 -0.6506  0.0849
   75TYR     HH 1040   4.752   9.064   6.982 -0.2311 -1.8535  0.3441
   75TYR    CE2 1041   4.753   9.138   6.670 -0.2288  0.2578  0.0173
   75TYR    HE2 1042   4.649   9.113   6.656 -0.1448 -1.2243  1.6310
   75TYR    CD2 1043   4.833   9.176   6.562 -0.4139  0.1028 -0.1742
   75TYR    HD2 1044   4.795   9.174   6.461  1.0055  0.0377 -0.7221
   75TYR      C 1045   4.988   9.511   6.585 -0.3530  0.2120 -0.3519
   75TYR      O 1046   4.878   9.520   6.638 -0.0539 -0.1706  0.3427
   76GLY      N 1047   5.101   9.552   6.643 -0.2748 -0.5651  0.0490
   76GLY      H 1048   5.189   9.544   6.592 -0.7826  1.3799 -1.2286
   76GLY     CA 1049   5.107   9.610   6.775  0.2510 -0.3834 -0.0484
   76GLY    HA1 1050   5.052   9.532   6.829 -2.6470  0.7688 -1.1162
   76GLY    HA2 1051   5.207   9.626   6.813  0.3500  1.3656 -0.9788
   76GLY      C 1052   5.033   9.742   6.790  0.6505 -0.1255 -0.3737
   76GLY      O 1053   4.968   9.786   6.695 -0.2028 -0.5397  0.0149
   77SER      N 1054   5.048   9.803   6.908 -0.1277 -0.7339  0.0504
   77SER      H 1055   5.090   9.748   6.981 -1.4720 -1.2517  0.4616
   77SER     CA 1056   5.011   9.939   6.940  0.3479 -0.5938  0.0213
   77SER     HA 1057   5.027  10.016   6.864  0.0339 -0.4409  0.1061
   77SER     CB 1058   4.861   9.946   6.969  0.4509 -0.0912  0.4473
   77SER    HB1 1059   4.828  10.050   6.977  1.3978  0.2482  0.1650
   77SER    HB2 1060   4.795   9.906   6.892 -0.7671  1.7252  0.4903
   77SER     OG 1061   4.830   9.879   7.089 -0.0375  0.2283  0.5028
   77SER     HG 1062   4.755   9.920   7.132 -0.2773 -0.4549  0.7503
   77SER      C 1063   5.094   9.986   7.059 -0.0566 -0.2925  0.1896
   77SER      O 1064   5.160   9.908   7.127  0.1074  0.2160  0.6140
   78THR      N 1065   5.077  10.114   7.093  0.2624 -0.1110 -0.3151
   78THR      H 1066   5.020  10.175   7.037 -1.6806  0.9816  2.6414
   78THR     CA 1067   5.130  10.175   7.213  0.2381 -0.3883 -0.1629
   78THR     HA 1068   5.229  10.131   7.224  0.0947 -0.3012  2.1008
   78THR     CB 1069   5.140  10.326   7.195  0.1858 -0.3647 -0.0070
   78THR     HB 1070   5.046  10.357   7.150  0.3537  0.0863 -0.0573
   78THR    CG2 1071   5.184  10.398   7.322 -0.1112 -0.5656  0.2102
   78THR   HG21 1072   5.117  10.392   7.408  0.5520  0.9358  0.8780
   78THR   HG22 1073   5.173  10.503   7.293  1.5474 -0.3457  0.3001
   78THR   HG23 1074   5.286  10.366   7.344 -0.6389 -3.4067 -0.9845
   78THR    OG1 1075   5.241  10.359   7.102 -0.3136  0.6180 -0.2086
   78THR    HG1 1076   5.199  10.348   7.016 -0.0926 -1.3638 -0.1057
   78THR      C 1077   5.041  10.134   7.330  0.2019  0.0552 -0.0345
   78THR      O 1078   4.921  10.155   7.318  0.0026 -0.5758  0.7476
   79GLY      N 1079   5.094  10.096   7.446  0.1890  0.0666 -0.0240
   79GLY      H 1080   5.194  10.083   7.452  0.3455  1.6065  1.4724
   79GLY     CA 1081   5.014  10.032   7.548 -0.3058  0.4996 -0.1368
   79GLY    HA1 1082   4.973   9.937   7.514 -0.4489  0.1799  0.8968
   79GLY    HA2 1083   4.926  10.087   7.583 -0.2000  0.1445  0.7162
   79GLY      C 1084   5.095  10.006   7.675 -1.0504  0.1663  0.2787
   79GLY      O 1085   5.175  10.091   7.714 -0.4933 -0.1122 -0.2414
   80GLY      N 1086   5.082   9.887   7.734  0.1910  0.1884  0.6270
   80GLY      H 1087   5.016   9.819   7.698 -0.7625  0.0419  2.5167
   80GLY     CA 1088   5.162   9.844   7.846  0.4478  0.6548  0.6245
   80GLY    HA1 1089   5.125   9.756   7.898  1.6682 -0.8152 -0.8680
   80GLY    HA2 1090   5.165   9.925   7.919  1.4838 -0.3463  1.7373
   80GLY      C 1091   5.308   9.823   7.807  0.2005  0.2386 -0.0995
   80GLY      O 1092   5.340   9.732   7.731  0.5803 -0.0087  0.3454
   81TYR      N 1093   5.405   9.898   7.860  0.2290 -0.0555  0.2740
   81TYR      H 1094   5.373   9.977   7.913  0.4232  0.2266 -0.0205
   81TYR     CA 1095   5.548   9.888   7.837  0.2179 -0.2264  0.2743
   81TYR     HA 1096   5.571   9.802   7.775  0.7687 -0.5216  0.8727
   81TYR     CB 1097   5.589  10.015   7.762 -0.0826 -0.0882  0.3440
   81TYR    HB1 1098   5.530  10.006   7.671 -0.1615  0.8012  0.3018
   81TYR    HB2 1099   5.574  10.111   7.811  0.2692  0.9799 -1.5666
   81TYR     CG 1100   5.731  10.016   7.713 -0.2224 -0.1353 -0.0619
   81TYR    CD1 1101   5.773   9.923   7.617 -0.5514 -0.0550 -0.2839
   81TYR    HD1 1102   5.704   9.852   7.573 -1.3852  0.2056  0.5841
   81TYR    CE1 1103   5.909   9.911   7.585 -0.4283  0.7655 -0.0841
   81TYR    HE1 1104   5.944   9.827   7.527 -0.0296  1.3648 -0.7138
   81TYR     CZ 1105   6.000  10.001   7.643  0.4140 -0.4806  0.5816
   81TYR     OH 1106   6.133   9.998   7.611  0.2216 -0.1096 -0.2731
   81TYR     HH 1107   6.161   9.913   7.577  0.9058 -0.2117  0.5188
   81TYR    CE2 1108   5.957  10.106   7.726  0.2715  0.3464 -0.5090
   81TYR    HE2 1109   6.028  10.174   7.771  0.1923  1.3648 -1.8520
   81TYR    CD2 1110   5.822  10.108   7.765  0.3594 -0.6732 -0.1080
   81TYR    HD2 1111   5.788  10.169   7.847  0.9711  0.2065 -0.4871
   81TYR      C 1112   5.628   9.884   7.967  0.0404  0.4947  0.4119
   81TYR      O 1113   5.582   9.928   8.072  0.4028  0.0613  0.7555
   82GLY      N 1114   5.741   9.812   7.963 -0.1368  0.2020  0.5963
   82GLY      H 1115   5.782   9.797   7.872 -0.6972 -0.4411  0.4457
   82GLY     CA 1116   5.829   9.780   8.073  0.1391  0.0679  0.3386
   82GLY    HA1 1117   5.777   9.712   8.140  2.4907 -1.8820  0.3258
   82GLY    HA2 1118   5.914   9.722   8.036  0.0190 -0.5431  1.0052
   82GLY      C 1119   5.885   9.906   8.139  0.4400  0.3391 -0.4144
   82GLY      O 1120   5.910  10.006   8.073  0.4810  0.3041 -0.4525
   83SER      N 1121   5.899   9.907   8.272 -0.3646 -0.3028 -0.3104
   83SER      H 1122   5.895   9.816   8.315  0.4334  0.1544  0.7758
   83SER     CA 1123   5.953  10.013   8.355 -0.7652  0.0763 -0.5305
   83SER     HA 1124   5.942   9.975   8.457  1.3099 -0.0534 -0.3216
   83SER     CB 1125   6.102  10.034   8.329 -0.7184 -0.3993 -0.6558
   83SER    HB1 1126   6.116  10.084   8.233  0.6315  3.9445  1.5910
   83SER    HB2 1127   6.151  10.096   8.404 -0.6194 -0.8460 -0.3474
   83SER     OG 1128   6.174   9.913   8.328 -0.1126 -0.0469 -0.3443
   83SER     HG 1129   6.162   9.889   8.420  0.4822  1.1150  0.0457
   83SER      C 1130   5.878  10.144   8.339 -0.3490  0.3506 -0.2384
   83SER      O 1131   5.947  10.242   8.367  0.5190 -0.4842  0.6139
   84SER      N 1132   5.751  10.149   8.298 -0.3259 -0.1971 -0.3803
   84SER      H 1133   5.696  10.065   8.287  1.5838 -1.3733 -1.5267
   84SER     CA 1134   5.687  10.276   8.273 -0.1077  0.0247  0.1882
   84SER     HA 1135   5.746  10.358   8.314 -1.2760  1.7328 -1.3860
   84SER     CB 1136   5.694  10.294   8.122  0.0177 -0.5456  0.1244
   84SER    HB1 1137   5.634  10.217   8.074 -2.3009  1.7305 -0.8879
   84SER    HB2 1138   5.651  10.390   8.094  2.4451 -0.0396 -2.3281
   84SER     OG 1139   5.827  10.288   8.075  0.0259  0.0865  0.0536
   84SER     HG 1140   5.844  10.193   8.073 -0.5976 -0.0213 -0.6982
   84SER      C 1141   5.545  10.291   8.325  0.0619  0.3159  0.5800
   84SER      O 1142   5.494  10.196   8.384 -0.0956  0.1759  0.2221
   85GLN      N 1143   5.473  10.400   8.296 -0.6791 -0.4064 -0.4017
   85GLN      H 1144   5.527  10.468   8.244  1.1443 -0.0203  1.8228
   85GLN     CA 1145   5.339  10.435   8.338 -0.5005 -0.9141  0.6515
   85GLN     HA 1146   5.293  10.344   8.375  0.5635 -1.5586  0.4395
   85GLN     CB 1147   5.335  10.528   8.459  0.2904  0.3049 -0.2294
   85GLN    HB1 1148   5.365  10.630   8.434 -1.8113  1.8816  3.0346
   85GLN    HB2 1149   5.232  10.530   8.495  0.8897 -1.6665  1.7532
   85GLN     CG 1150   5.429  10.473   8.565 -0.0975  0.0858  0.0033
   85GLN    HG1 1151   5.532  10.488   8.533 -0.5708  0.4946 -1.4123
   85GLN    HG2 1152   5.408  10.366   8.570 -2.7446  0.4956 -0.6399
   85GLN     CD 1153   5.396  10.535   8.700 -0.4145 -0.2483  0.0814
   85GLN    OE1 1154   5.434  10.649   8.727 -0.4693 -0.1278 -0.3364
   85GLN    NE2 1155   5.317  10.468   8.784 -0.3537 -0.1471  0.2190
   85GLN   HE21 1156   5.317  10.503   8.879  2.9425  1.5882 -0.2902
   85GLN   HE22 1157   5.303  10.371   8.762  2.4056 -0.7980  0.9840
   85GLN      C 1158   5.259  10.489   8.220  0.3730  0.3687  0.6276
   85GLN      O 1159   5.312  10.542   8.122 -0.1514 -0.4868 -0.1286
   86SER      N 1160   5.131  10.452   8.220  0.5591 -0.2970 -0.0868
   86SER      H 1161   5.089  10.444   8.311 -0.2028 -1.4903 -0.5107
   86SER     CA 1162   5.054  10.457   8.097  0.0842  0.1819  0.2291
   86SER     HA 1163   5.124  10.429   8.019 -1.8498 -1.1418 -1.1364
   86SER     CB 1164   4.958  10.338   8.094 -0.5524  0.7000 -0.1918
   86SER    HB1 1165   4.905  10.321   8.188  0.2586 -0.2761  0.1018
   86SER    HB2 1166   4.889  10.351   8.011  1.0169  0.6553 -1.5653
   86SER     OG 1167   5.037  10.223   8.075  0.0158  0.9947  0.3370
   86SER     HG 1168   4.976  10.164   8.031  0.9304  0.6155 -0.4716
   86SER      C 1169   4.994  10.596   8.081  0.7183  0.4470  0.1223
   86SER      O 1170   4.936  10.653   8.173  0.6820  0.2493  0.2239
   87SER      N 1171   4.997  10.652   7.960  0.1528  0.0760 -0.0720
   87SER      H 1172   5.048  10.610   7.883 -2.5197  3.7706 -4.3961
   87SER     CA 1173   4.943  10.779   7.916 -0.2719 -0.0629  0.0449
   87SER     HA 1174   5.020  10.851   7.942 -1.9125  0.7477  3.2326
   87SER     CB 1175   4.933  10.783   7.764  0.3913  0.1690  0.0049
   87SER    HB1 1176   4.907  10.885   7.735  2.8527  1.3541  1.5942
   87SER    HB2 1177   4.864  10.709   7.723  1.6688 -1.7727  1.1837
   87SER     OG 1178   5.054  10.760   7.694  0.4921  0.1305  0.1922
   87SER     HG 1179   5.069  10.666   7.687 -1.0889 -0.0800 -0.7948
   87SER      C 1180   4.810  10.811   7.982 -0.3082  0.0520 -0.0836
   87SER      O 1181   4.708  10.748   7.957 -0.1981 -0.1921  0.0804
   88GLN      N 1182   4.811  10.916   8.066 -0.4932 -0.1248  0.1404
   88GLN      H 1183   4.898  10.967   8.073  0.0220 -0.5647 -2.1442
   88GLN     CA 1184   4.693  10.953   8.140  0.0040  0.3466  0.7047
   88GLN     HA 1185   4.629  10.865   8.152 -0.2773  0.2669 -1.1541
   88GLN     CB 1186   4.728  10.999   8.282  0.0927  0.4256  0.6565
   88GLN    HB1 1187   4.631  11.025   8.324  0.0712  1.8649 -0.2267
   88GLN    HB2 1188   4.797  11.083   8.274  0.9434 -0.3355 -0.3728
   88GLN     CG 1189   4.805  10.898   8.366 -0.0091  0.1450  0.4129
   88GLN    HG1 1190   4.901  10.880   8.318  0.7455  1.4035  1.3991
   88GLN    HG2 1191   4.749  10.805   8.358  2.2671 -1.3570  0.7784
   88GLN     CD 1192   4.810  10.921   8.516 -0.1581 -0.1665  0.4671
   88GLN    OE1 1193   4.739  11.001   8.577 -0.4314 -0.1983  0.1896
   88GLN    NE2 1194   4.909  10.863   8.585  0.5251 -0.1700 -0.4887
   88GLN   HE21 1195   4.887  10.863   8.684 -0.7731  0.1294 -0.7531
   88GLN   HE22 1196   4.982  10.807   8.544 -0.0869 -1.3961  0.0259
   88GLN      C 1197   4.601  11.042   8.058  0.1458 -0.4679 -0.3604
   88GLN      O 1198   4.642  11.101   7.959  0.3189 -0.4374 -0.2711
   89SER      N 1199   4.475  11.049   8.102  0.2138  0.0191 -0.2331
   89SER      H 1200   4.451  10.993   8.183 -0.2363  3.3525  2.1262
   89SER     CA 1201   4.369  11.127   8.041  0.0998 -0.0031 -0.0645
   89SER     HA 1202   4.390  11.144   7.936  1.3908 -0.5519  0.0823
   89SER     CB 1203   4.232  11.060   8.046  0.0685 -0.0121 -0.8944
   89SER    HB1 1204   4.183  11.085   8.141  1.4768 -0.3950 -0.0356
   89SER    HB2 1205   4.170  11.102   7.967  1.1235  0.0851 -1.6836
   89SER     OG 1206   4.250  10.921   8.032  0.5148 -0.0399 -0.0902
   89SER     HG 1207   4.172  10.886   7.989  0.7548 -0.3586 -0.2666
   89SER      C 1208   4.362  11.267   8.100 -0.1764 -0.1168  0.1759
   89SER      O 1209   4.413  11.296   8.208  0.0957 -0.1423  0.0555
   90SER      N 1210   4.278  11.358   8.049  0.2280  0.2291  0.1196
   90SER      H 1211   4.236  11.336   7.960 -3.2120  2.9443  0.8607
   90SER     CA 1212   4.255  11.494   8.094 -0.2524  0.2682 -0.2375
   90SER     HA 1213   4.343  11.558   8.086  0.1610 -0.1687  0.6574
   90SER     CB 1214   4.151  11.564   8.007 -0.0137  0.6468 -0.2208
   90SER    HB1 1215   4.059  11.505   8.003  1.6279 -2.1177  0.3077
   90SER    HB2 1216   4.121  11.657   8.055 -4.0482 -0.8881  0.7165
   90SER     OG 1217   4.183  11.588   7.872 -0.0107 -0.7348 -0.4872
   90SER     HG 1218   4.119  11.650   7.838  1.0988 -0.3785 -2.0231
   90SER      C 1219   4.230  11.499   8.244  1.0825  0.0566  0.0114
   90SER      O 1220   4.132  11.440   8.288  0.6671  1.0222  0.4113
   91TYR      N 1221   4.311  11.560   8.331  0.4491 -0.0380  0.6762
   91TYR      H 1222   4.274  11.567   8.424  0.7284 -2.5456  1.0571
   91TYR     CA 1223   4.442  11.618   8.311  0.0529  0.5175 -0.3846
   91TYR     HA 1224   4.496  11.588   8.222  0.3197  0.6858 -0.2818
   91TYR     CB 1225   4.423  11.770   8.307 -0.4349  0.4882  0.4628
   91TYR    HB1 1226   4.378  11.804   8.400  2.8015 -0.5512  2.6083
   91TYR    HB2 1227   4.521  11.816   8.295 -0.9229  0.8219 -3.4718
   91TYR     CG 1228   4.355  11.824   8.183  0.4151  0.5166 -0.0040
   91TYR    CD1 1229   4.421  11.835   8.061 -0.2880  0.1931 -0.4234
   91TYR    HD1 1230   4.525  11.809   8.045 -0.5834 -1.0348 -0.4451
   91TYR    CE1 1231   4.350  11.883   7.950 -0.1049 -0.1184 -0.6769
   91TYR    HE1 1232   4.398  11.891   7.853  0.9787 -0.1547 -0.1648
   91TYR     CZ 1233   4.220  11.936   7.963 -0.0259 -0.0375 -0.1966
   91TYR     OH 1234   4.165  11.994   7.852 -0.0198 -0.4661 -0.4253
   91TYR     HH 1235   4.225  12.013   7.780 -0.1200  0.5119 -0.2652
   91TYR    CE2 1236   4.153  11.924   8.087  0.2037  0.5871 -0.0091
   91TYR    HE2 1237   4.056  11.971   8.095 -0.6071 -0.4905 -2.4490
   91TYR    CD2 1238   4.223  11.868   8.195  0.2323  0.0582 -0.2974
   91TYR    HD2 1239   4.181  11.874   8.294  1.8518 -0.2311  0.4240
   91TYR      C 1240   4.525  11.582   8.433 -0.1306  0.4214 -0.2886
   91TYR      O 1241   4.485  11.540   8.542  0.5924  0.2224 -0.0944
   92GLY      N 1242   4.653  11.617   8.421 -0.0199  0.3325  0.5192
   92GLY      H 1243   4.677  11.662   8.333 -1.1760  0.2523  0.1457
   92GLY     CA 1244   4.758  11.586   8.516  0.0072 -0.0931  0.3525
   92GLY    HA1 1245   4.715  11.599   8.615 -3.3039 -0.1337 -0.9268
   92GLY    HA2 1246   4.830  11.668   8.516  2.0373 -1.8183  0.4080
   92GLY      C 1247   4.811  11.444   8.518 -0.9597 -0.4761 -0.2973
   92GLY      O 1248   4.772  11.360   8.437 -0.3738 -0.2029 -0.8719
   93GLN      N 1249   4.868  11.406   8.633 -0.2074 -0.1716 -0.5629
   93GLN      H 1250   4.889  11.476   8.702 -0.7873 -0.4368 -0.1058
   93GLN     CA 1251   4.929  11.276   8.653  0.4010  0.1410 -0.3698
   93GLN     HA 1252   4.871  11.207   8.592 -0.2320  1.2180 -1.0175
   93GLN     CB 1253   5.074  11.283   8.606  0.5601  0.0302  0.0991
   93GLN    HB1 1254   5.143  11.296   8.690 -1.2419  1.5277  1.4394
   93GLN    HB2 1255   5.092  11.376   8.552  0.5956  0.9943  1.7140
   93GLN     CG 1256   5.123  11.172   8.513 -0.0289  0.5187 -0.8114
   93GLN    HG1 1257   5.096  11.085   8.572  0.1496  2.0839  1.7190
   93GLN    HG2 1258   5.066  11.186   8.421  1.1687  1.1003 -1.4853
   93GLN     CD 1259   5.273  11.174   8.487  0.1836  0.0753  0.3154
   93GLN    OE1 1260   5.353  11.101   8.546  0.1604  0.1664  0.4575
   93GLN    NE2 1261   5.322  11.265   8.403  0.1444  0.3359  0.5771
   93GLN   HE21 1262   5.417  11.252   8.371  0.4207  1.0869  1.0600
   93GLN   HE22 1263   5.261  11.338   8.368 -1.2151 -2.2256 -2.9175
   93GLN      C 1264   4.907  11.235   8.798 -0.4813  0.5675 -0.3761
   93GLN      O 1265   4.947  11.304   8.892 -0.4253  0.3785 -0.2616
   94GLN      N 1266   4.851  11.116   8.819  0.1995  0.3160  0.0598
   94GLN      H 1267   4.843  11.056   8.739  2.8045  0.3112 -0.2651
   94GLN     CA 1268   4.800  11.068   8.946 -0.2931 -0.1057 -0.2973
   94GLN     HA 1269   4.869  11.100   9.023  0.7322 -0.6262 -0.9695
   94GLN     CB 1270   4.672  11.146   8.976 -0.6164 -0.7891  0.1266
   94GLN    HB1 1271   4.702  11.249   8.994 -0.3028 -0.9614  0.6180
   94GLN    HB2 1272   4.629  11.115   9.071 -0.2060 -0.9123  0.2767
   94GLN     CG 1273   4.561  11.149   8.872 -0.2682  0.6193 -0.2169
   94GLN    HG1 1274   4.533  11.046   8.850  0.9618  0.1081  0.5209
   94GLN    HG2 1275   4.599  11.204   8.786 -0.0662 -0.0668 -0.5735
   94GLN     CD 1276   4.432  11.216   8.917 -0.3742  0.3283 -0.0921
   94GLN    OE1 1277   4.438  11.326   8.972 -0.1018  0.2765 -0.0138
   94GLN    NE2 1278   4.319  11.145   8.917  0.0664 -0.3881 -0.4245
   94GLN   HE21 1279   4.311  11.050   8.884 -2.2083  0.5120 -2.8752
   94GLN   HE22 1280   4.233  11.190   8.946  1.0528  0.4648  1.3428
   94GLN      C 1281   4.788  10.916   8.957  0.1869 -0.1383 -0.2080
   94GLN      O 1282   4.834  10.845   8.868 -0.3900  0.0193 -0.6421
   95SER      N 1283   4.737  10.871   9.072  0.9931  0.2976  0.3319
   95SER      H 1284   4.717  10.934   9.148  0.3763  0.8788 -0.2995
   95SER     CA 1285   4.720  10.730   9.101 -0.0714  0.3465 -0.0236
   95SER     HA 1286   4.817  10.686   9.080 -0.8340 -1.3471 -0.1889
   95SER     CB 1287   4.683  10.716   9.248 -0.0155 -0.7832 -0.1061
   95SER    HB1 1288   4.648  10.620   9.285 -1.7266 -0.5489 -1.0104
   95SER    HB2 1289   4.604  10.788   9.268  1.2376  0.6725 -0.2124
   95SER     OG 1290   4.784  10.766   9.333 -0.8664 -0.0943  0.5221
   95SER     HG 1291   4.772  10.858   9.356  1.1162 -0.2002  2.3075
   95SER      C 1292   4.628  10.657   9.004 -0.2369  0.2017  0.2385
   95SER      O 1293   4.526  10.709   8.960 -0.3957 -0.5649 -0.3300
   96SER      N 1294   4.654  10.527   8.988 -0.2938  0.1674  0.4245
   96SER      H 1295   4.743  10.487   9.016  0.0167  0.9209  0.5398
   96SER     CA 1296   4.577  10.437   8.904  0.0679 -0.2597  0.5430
   96SER     HA 1297   4.500  10.493   8.850  0.0312  0.1321  0.9943
   96SER     CB 1298   4.677  10.363   8.816  0.2545  0.7716 -0.1357
   96SER    HB1 1299   4.733  10.438   8.760 -0.7045  1.0318 -0.7705
   96SER    HB2 1300   4.623  10.289   8.758  2.2392  0.8786 -2.2702
   96SER     OG 1301   4.778  10.304   8.895 -0.3178 -0.0878 -0.0370
   96SER     HG 1302   4.830  10.374   8.934  2.3077 -0.6021 -2.2822
   96SER      C 1303   4.501  10.341   8.994 -0.2464  0.0019  0.5560
   96SER      O 1304   4.547  10.301   9.100  0.0823 -0.1846  0.3426
   97TYR      N 1305   4.387  10.290   8.946 -0.1515 -0.3260  0.6751
   97TYR      H 1306   4.342  10.345   8.874 -2.1424 -2.2157  0.3365
   97TYR     CA 1307   4.305  10.207   9.033  0.0169 -0.2053  0.9486
   97TYR     HA 1308   4.365  10.146   9.100 -2.0578 -3.4278  0.0845
   97TYR     CB 1309   4.209  10.298   9.108 -0.1627  0.2395  0.1995
   97TYR    HB1 1310   4.147  10.352   9.037  1.6247  1.8059 -0.2626
   97TYR    HB2 1311   4.143  10.244   9.176 -0.7141  1.3975  0.6027
   97TYR     CG 1312   4.257  10.415   9.190  0.5644  0.2136 -0.1831
   97TYR    CD1 1313   4.294  10.395   9.324  0.4307 -0.0528 -0.1860
   97TYR    HD1 1314   4.294  10.299   9.373  1.0043 -0.0555 -0.1786
   97TYR    CE1 1315   4.352  10.500   9.397 -0.4080  0.2480  0.0620
   97TYR    HE1 1316   4.385  10.486   9.499  2.7090 -0.4245 -0.9226
   97TYR     CZ 1317   4.364  10.628   9.340 -0.0585  0.0925 -0.2246
   97TYR     OH 1318   4.398  10.736   9.417 -0.0984  0.2887 -0.4821
   97TYR     HH 1319   4.447  10.720   9.498 -1.2317  1.6043  0.5146
   97TYR    CE2 1320   4.325  10.646   9.206  0.2033  0.0463 -0.3069
   97TYR    HE2 1321   4.343  10.746   9.169 -1.4084  1.0181  1.3626
   97TYR    CD2 1322   4.276  10.540   9.130 -0.0693  0.2200 -0.3724
   97TYR    HD2 1323   4.277  10.555   9.023  0.9774 -0.2728 -0.4495
   97TYR      C 1324   4.226  10.106   8.951  0.2512  0.4803 -0.1464
   97TYR      O 1325   4.223  10.112   8.828  0.4131 -0.1997 -0.1837
   98PRO      N 1326   4.172  10.001   9.013  0.1209  0.5157 -0.1993
   98PRO     CD 1327   4.163   9.971   9.154  0.4175  0.0253 -0.2856
   98PRO    HD1 1328   4.078  10.020   9.200 -0.3848  0.1840 -1.8718
   98PRO    HD2 1329   4.252   9.990   9.214 -0.7158  0.0849  1.4325
   98PRO     CG 1330   4.143   9.819   9.149 -0.0420  0.0747 -0.0010
   98PRO    HG1 1331   4.096   9.783   9.240 -0.1408  0.9895  0.3247
   98PRO    HG2 1332   4.240   9.770   9.149 -1.1288 -2.1652 -0.6287
   98PRO     CB 1333   4.068   9.785   9.020 -0.7356  0.3466  0.3281
   98PRO    HB1 1334   3.962   9.789   9.043 -0.7349 -0.8686  0.5778
   98PRO    HB2 1335   4.096   9.691   8.972 -1.7008 -0.4171  1.2212
   98PRO     CA 1336   4.088   9.911   8.936 -0.2201  0.3171  0.4013
   98PRO     HA 1337   4.138   9.887   8.843  0.3147 -1.6921  1.1643
   98PRO      C 1338   3.958   9.978   8.893 -0.2459  0.0447  0.0490
   98PRO      O 1339   3.901  10.060   8.966  0.7372  0.3880  0.4512
   99GLY      N 1340   3.909   9.940   8.775 -0.0457  0.0981 -0.0513
   99GLY      H 1341   3.958   9.871   8.720 -0.5935 -0.1790 -0.2008
   99GLY     CA 1342   3.774   9.978   8.739  0.1653  0.0928 -0.8706
   99GLY    HA1 1343   3.767  10.021   8.639 -1.8977 -1.1530 -1.3265
   99GLY    HA2 1344   3.729  10.045   8.813  1.8464  0.3638 -0.0442
   99GLY      C 1345   3.683   9.857   8.751  0.1141  0.2160  0.0771
   99GLY      O 1346   3.713   9.760   8.821 -0.0565 -0.0250 -0.1787
  100TYR      N 1347   3.560   9.865   8.702 -0.0114  0.1982  0.3880
  100TYR      H 1348   3.542   9.938   8.635  0.2733 -0.4447 -0.4091
  100TYR     CA 1349   3.450   9.775   8.728 -0.1420  0.0628 -0.5798
  100TYR     HA 1350   3.480   9.718   8.816 -0.1511  1.4839  0.3635
  100TYR     CB 1351   3.322   9.854   8.756 -0.0591 -0.1719  0.5230
  100TYR    HB1 1352   3.242   9.781   8.762  0.9605 -1.4168 -0.4252
  100TYR    HB2 1353   3.294   9.920   8.674  1.7567 -0.6365 -0.5325
  100TYR     CG 1354   3.319   9.930   8.886 -1.1539  0.0120  0.3960
  100TYR    CD1 1355   3.384  10.054   8.897 -0.7988 -0.1222 -0.1696
  100TYR    HD1 1356   3.435  10.099   8.813  0.9757 -0.2549  0.7911
  100TYR    CE1 1357   3.390  10.123   9.018 -0.3962  0.3764 -0.4708
  100TYR    HE1 1358   3.445  10.215   9.033 -0.9598  0.9347 -1.6675
  100TYR     CZ 1359   3.333  10.070   9.135  0.8359 -0.2512 -0.1379
  100TYR     OH 1360   3.357  10.130   9.255 -0.3218 -0.3218  0.1399
  100TYR     HH 1361   3.315  10.091   9.332  0.6502 -0.1528  0.7832
  100TYR    CE2 1362   3.268   9.945   9.127  0.2817 -0.0071  0.4193
  100TYR    HE2 1363   3.217   9.914   9.216  3.5690 -1.4267  1.9760
  100TYR    CD2 1364   3.254   9.884   9.002 -0.7266 -0.1293  0.5823
  100TYR    HD2 1365   3.204   9.788   8.999 -1.8742  0.3806  2.4320
  100TYR      C 1366   3.421   9.672   8.619  0.0533 -0.4500 -0.1538
  100TYR      O 1367   3.340   9.582   8.638  0.3023 -0.7841 -0.6610
  101GLY      N 1368   3.488   9.682   8.505 -0.6108  0.0007 -0.5098
  101GLY      H 1369   3.560   9.754   8.501 -2.9758  2.6374  0.9027
  101GLY     CA 1370   3.485   9.586   8.396 -0.2363 -0.3972 -0.1702
  101GLY    HA1 1371   3.570   9.598   8.328  0.1263  1.4936  0.5371
  101GLY    HA2 1372   3.494   9.491   8.448  2.1801  0.3246  0.9202
  101GLY      C 1373   3.353   9.579   8.322  0.0235  0.1165 -0.6934
  101GLY      O 1374   3.296   9.682   8.285 -0.0573  0.2134 -0.3126
  102GLN      N 1375   3.297   9.462   8.289 -0.3187  0.1088 -0.1102
  102GLN      H 1376   3.341   9.379   8.325 -0.4468  0.6647  1.4307
  102GLN     CA 1377   3.180   9.443   8.206 -0.5397  0.9101  0.0033
  102GLN     HA 1378   3.122   9.534   8.207 -0.2400  1.1252  1.8434
  102GLN     CB 1379   3.221   9.428   8.060  0.4293 -0.0513  0.3569
  102GLN    HB1 1380   3.274   9.517   8.025 -0.2808 -0.1374 -0.9893
  102GLN    HB2 1381   3.133   9.413   7.997 -0.6428 -0.1497  1.8378
  102GLN     CG 1382   3.317   9.311   8.040  0.3953  0.0451 -0.3985
  102GLN    HG1 1383   3.398   9.319   8.112 -1.1689 -0.4368  1.4885
  102GLN    HG2 1384   3.267   9.218   8.066 -0.8095  0.6298 -0.5425
  102GLN     CD 1385   3.381   9.307   7.902 -0.2001 -0.3003 -0.6668
  102GLN    OE1 1386   3.378   9.398   7.820 -0.0479  0.3730  0.0701
  102GLN    NE2 1387   3.457   9.200   7.876  0.0694 -0.1644 -0.4411
  102GLN   HE21 1388   3.450   9.117   7.933  1.2122 -0.6296 -0.9422
  102GLN   HE22 1389   3.498   9.196   7.784  1.0149  0.3131 -0.0556
  102GLN      C 1390   3.081   9.335   8.247  0.2326  0.3498  0.4151
  102GLN      O 1391   3.121   9.225   8.287 -0.1654  0.0857  0.0800
  103GLN      N 1392   2.953   9.370   8.234  0.0091 -0.5917  0.0143
  103GLN      H 1393   2.941   9.470   8.231  0.5478 -0.5390 -0.8949
  103GLN     CA 1394   2.838   9.283   8.237 -0.1323 -0.4018  0.0744
  103GLN     HA 1395   2.830   9.257   8.343  1.2348  0.3576  0.3869
  103GLN     CB 1396   2.716   9.369   8.207  0.1598  0.0089  0.0576
  103GLN    HB1 1397   2.740   9.438   8.126 -0.4733  1.1159  0.7815
  103GLN    HB2 1398   2.636   9.308   8.165 -1.2782  1.3314  0.7539
  103GLN     CG 1399   2.660   9.457   8.319 -0.1143  0.1685 -0.2027
  103GLN    HG1 1400   2.556   9.476   8.294  0.3390 -0.5836 -2.9312
  103GLN    HG2 1401   2.648   9.397   8.409  2.0858 -0.8046 -0.5025
  103GLN     CD 1402   2.733   9.585   8.355  0.1677  0.0317 -0.2868
  103GLN    OE1 1403   2.853   9.593   8.383  0.1800  0.1588 -0.3759
  103GLN    NE2 1404   2.655   9.689   8.385  0.4245  0.3049 -0.5577
  103GLN   HE21 1405   2.688   9.779   8.419 -0.5319  1.2724 -2.0695
  103GLN   HE22 1406   2.556   9.687   8.367  0.1461  1.0459  0.7810
  103GLN      C 1407   2.840   9.158   8.150 -0.2047 -0.1336 -0.3129
  103GLN      O 1408   2.906   9.158   8.046  0.3555  0.5110  0.0401
  104PRO      N 1409   2.759   9.057   8.182 -0.1170 -0.2318 -0.3983
  104PRO     CD 1410   2.692   9.023   8.306  1.0821 -0.3550  0.2342
  104PRO    HD1 1411   2.603   9.085   8.322  2.4248  2.0222 -1.0443
  104PRO    HD2 1412   2.758   9.033   8.392  0.2734 -0.0504  0.8402
  104PRO     CG 1413   2.635   8.882   8.293  0.1772  0.0505 -0.3216
  104PRO    HG1 1414   2.537   8.889   8.247  0.1924  0.4070 -0.3031
  104PRO    HG2 1415   2.624   8.833   8.389  0.6572 -0.7490 -0.6632
  104PRO     CB 1416   2.733   8.815   8.196  0.2949 -0.1662 -0.0519
  104PRO    HB1 1417   2.672   8.746   8.139 -1.2463  1.6372 -0.6813
  104PRO    HB2 1418   2.827   8.782   8.241  0.7264  1.1075  0.0293
  104PRO     CA 1419   2.756   8.935   8.105  0.2261 -0.3221 -0.2712
  104PRO     HA 1420   2.859   8.921   8.071  0.7111 -1.3356  1.5054
  104PRO      C 1421   2.677   8.933   7.974 -0.2408  0.3679 -0.0018
  104PRO      O 1422   2.591   9.016   7.945 -0.6179  0.1071  0.3703
  105ALA      N 1423   2.687   8.825   7.897 -0.2759  0.0975  0.3734
  105ALA      H 1424   2.742   8.748   7.933  0.8201  0.4395 -0.5469
  105ALA     CA 1425   2.611   8.808   7.775 -0.2749  0.3830  0.3326
  105ALA     HA 1426   2.634   8.898   7.717 -1.2992  0.4664  0.0421
  105ALA     CB 1427   2.662   8.692   7.689 -0.4902  0.6335 -0.1377
  105ALA    HB1 1428   2.771   8.689   7.702 -0.6363 -0.5880  0.9860
  105ALA    HB2 1429   2.629   8.601   7.739  0.2505  0.1568 -0.4946
  105ALA    HB3 1430   2.632   8.693   7.584 -1.2217  1.1072  0.0695
  105ALA      C 1431   2.461   8.802   7.798 -0.2636  0.9043  0.5512
  105ALA      O 1432   2.428   8.743   7.901  0.0009  0.0616  0.1616
  106PRO      N 1433   2.376   8.857   7.711 -0.1961 -0.1271 -0.1890
  106PRO     CD 1434   2.412   8.928   7.590 -0.0302  0.5274  0.2378
  106PRO    HD1 1435   2.472   9.018   7.605 -2.2374  2.3809 -1.2380
  106PRO    HD2 1436   2.466   8.859   7.526  1.3854  0.2943  1.6102
  106PRO     CG 1437   2.280   8.958   7.519 -0.0288 -0.5968 -0.2532
  106PRO    HG1 1438   2.284   9.053   7.466 -1.0914  0.2450  1.0992
  106PRO    HG2 1439   2.243   8.883   7.449 -1.2697  1.6053 -2.0835
  106PRO     CB 1440   2.182   8.966   7.635  0.6027 -0.1562  0.2605
  106PRO    HB1 1441   2.191   9.058   7.693 -1.4698  0.4005 -0.2015
  106PRO    HB2 1442   2.076   8.946   7.616  0.4751  0.3229  0.4601
  106PRO     CA 1443   2.232   8.851   7.723 -0.1424 -0.3730  0.4094
  106PRO     HA 1444   2.204   8.869   7.827 -0.3537 -0.0811  0.3060
  106PRO      C 1445   2.180   8.718   7.672 -0.0627 -0.0674 -0.4885
  106PRO      O 1446   2.253   8.635   7.618  0.3155  0.4152 -0.7161
  107SER      N 1447   2.050   8.688   7.685 -0.0673  0.2271  0.1560
  107SER      H 1448   1.994   8.755   7.736 -0.3529 -1.2410  1.8746
  107SER     CA 1449   2.003   8.554   7.655  0.1759  0.2471 -0.3336
  107SER     HA 1450   2.072   8.478   7.690 -0.4619 -0.1728  0.0250
  107SER     CB 1451   1.869   8.532   7.725  0.4361 -0.1589  0.0367
  107SER    HB1 1452   1.833   8.432   7.700 -0.1980  0.7320 -3.0327
  107SER    HB2 1453   1.801   8.603   7.678  0.5946 -0.6939 -1.0296
  107SER     OG 1454   1.874   8.557   7.864 -0.1769  0.1175  0.0101
  107SER     HG 1455   1.786   8.557   7.904 -0.3344  0.2894 -0.3326
  107SER      C 1456   1.976   8.521   7.509 -0.1272 -0.3410 -0.1460
  107SER      O 1457   1.962   8.615   7.431  0.2363 -0.1983 -0.0393
  108SER      N 1458   1.960   8.392   7.479 -0.1251 -0.3855  0.0442
  108SER      H 1459   1.971   8.321   7.550 -2.2795  0.5126  1.3711
  108SER     CA 1460   1.934   8.343   7.345  0.0305 -0.1608 -0.0683
  108SER     HA 1461   1.873   8.419   7.296 -1.0652 -1.6593 -1.1131
  108SER     CB 1462   2.064   8.325   7.266 -0.1935 -0.3254 -0.4001
  108SER    HB1 1463   2.121   8.238   7.299 -0.8955  0.5270  3.5942
  108SER    HB2 1464   2.137   8.405   7.279  0.7604 -0.9021 -1.9461
  108SER     OG 1465   2.041   8.345   7.129 -0.3994 -0.0299 -0.3233
  108SER     HG 1466   2.074   8.431   7.100  0.1707  0.3885  1.4375
  108SER      C 1467   1.865   8.208   7.333 -0.7306  0.2107  0.0772
  108SER      O 1468   1.861   8.130   7.429 -0.3046  1.0098  0.7595
  109THR      N 1469   1.803   8.183   7.218 -0.3952  0.4376 -0.1534
  109THR      H 1470   1.806   8.253   7.145 -1.4978  1.5937  0.8628
  109THR     CA 1471   1.720   8.068   7.187  0.0678 -0.0044  0.2438
  109THR     HA 1472   1.652   8.046   7.269  1.4300 -1.1944  1.1009
  109THR     CB 1473   1.633   8.094   7.065  0.1581  0.4879  0.2815
  109THR     HB 1474   1.588   7.999   7.036  1.6426 -0.0618 -0.3541
  109THR    CG2 1475   1.513   8.186   7.082 -0.0216  0.3614 -0.2787
  109THR   HG21 1476   1.544   8.289   7.102  0.0160  0.2288  0.3864
  109THR   HG22 1477   1.450   8.188   6.993  1.2482  2.6510 -1.2096
  109THR   HG23 1478   1.448   8.156   7.164  0.8028  1.6677  0.8913
  109THR    OG1 1479   1.704   8.146   6.954  0.3647 -0.4761 -0.0448
  109THR    HG1 1480   1.643   8.133   6.881 -1.7687  2.6924  0.9653
  109THR      C 1481   1.810   7.949   7.159  0.1270  0.1724 -0.3242
  109THR      O 1482   1.921   7.952   7.106 -0.1492 -0.4453 -0.9539
  110SER      N 1483   1.752   7.833   7.192 -0.1138  0.4524  0.2463
  110SER      H 1484   1.652   7.837   7.206 -0.4754 -1.8977 -1.1028
  110SER     CA 1485   1.814   7.703   7.177  0.2654  0.6514  0.0778
  110SER     HA 1486   1.921   7.713   7.158  0.4078  1.7605  1.2937
  110SER     CB 1487   1.804   7.612   7.299 -0.3129  0.6749  0.0501
  110SER    HB1 1488   1.875   7.531   7.286  0.3559  1.1358  0.7246
  110SER    HB2 1489   1.709   7.559   7.303  1.4176 -2.7605 -0.6243
  110SER     OG 1490   1.838   7.678   7.419 -0.0904  0.2960  0.1965
  110SER     HG 1491   1.927   7.712   7.403  0.7833 -2.1645 -0.6336
  110SER      C 1492   1.762   7.631   7.053 -0.0232  0.1117  0.5069
  110SER      O 1493   1.645   7.648   7.020  0.1290 -0.2297 -0.2192
  111GLY      N 1494   1.842   7.537   7.001 -0.1724  0.5237 -0.4890
  111GLY      H 1495   1.929   7.511   7.045  0.8514  1.0830 -2.1198
  111GLY     CA 1496   1.797   7.437   6.907  0.3090  0.0474 -0.2136
  111GLY    HA1 1497   1.884   7.376   6.883  0.7667  0.9653 -0.9070
  111GLY    HA2 1498   1.714   7.375   6.942 -0.1201  0.1709 -0.9989
  111GLY      C 1499   1.758   7.494   6.772 -0.0888  0.3056  0.0093
  111GLY      O 1500   1.795   7.604   6.730  0.1168  0.2858  0.1386
  112SER      N 1501   1.686   7.408   6.700  0.5688 -0.5863  0.3890
  112SER      H 1502   1.677   7.313   6.733  0.8879 -0.0339  2.1282
  112SER     CA 1503   1.656   7.435   6.560 -0.8352 -0.4473  0.7032
  112SER     HA 1504   1.751   7.471   6.521 -0.4243 -0.2285  1.8543
  112SER     CB 1505   1.599   7.312   6.490 -0.5275 -0.3781  0.3317
  112SER    HB1 1506   1.496   7.298   6.523 -0.1096 -1.4434  1.2346
  112SER    HB2 1507   1.592   7.321   6.382 -2.9965  0.1598  0.4915
  112SER     OG 1508   1.683   7.204   6.524  0.4050  0.4510  0.7280
  112SER     HG 1509   1.639   7.129   6.484 -0.2191  0.3028  1.6494
  112SER      C 1510   1.551   7.545   6.549 -0.3781 -0.0989 -0.2291
  112SER      O 1511   1.462   7.557   6.633 -0.5063  0.0810 -0.3878
  113TYR      N 1512   1.565   7.640   6.456 -0.1833  0.0164 -0.0822
  113TYR      H 1513   1.640   7.618   6.392 -1.3348 -2.7442 -0.6239
  113TYR     CA 1514   1.463   7.739   6.428 -0.0298  0.3510  0.5309
  113TYR     HA 1515   1.435   7.787   6.522  0.6408 -1.8397  1.9308
  113TYR     CB 1516   1.507   7.848   6.330 -0.1175 -0.0014  0.0991
  113TYR    HB1 1517   1.552   7.798   6.244  1.2631 -2.2507  1.9932
  113TYR    HB2 1518   1.424   7.904   6.289  0.2386 -0.7478 -1.7462
  113TYR     CG 1519   1.601   7.947   6.394 -0.3343  0.3416 -0.1126
  113TYR    CD1 1520   1.569   8.083   6.389 -0.3998  0.3446  0.3449
  113TYR    HD1 1521   1.482   8.115   6.334  1.0823  1.3886 -1.5343
  113TYR    CE1 1522   1.654   8.182   6.441  0.3958 -0.0214 -0.2377
  113TYR    HE1 1523   1.622   8.284   6.427 -1.9560 -1.0727 -4.1627
  113TYR     CZ 1524   1.782   8.146   6.489 -0.1141  0.0327  1.1931
  113TYR     OH 1525   1.872   8.241   6.526 -0.1089  0.2748  0.5523
  113TYR     HH 1526   1.954   8.212   6.564  0.3202  0.3523 -0.2906
  113TYR    CE2 1527   1.810   8.008   6.500  0.4331 -0.0297 -0.7089
  113TYR    HE2 1528   1.908   7.982   6.538  0.8687 -1.6142 -2.6944
  113TYR    CD2 1529   1.723   7.909   6.452 -0.4800  0.3272  0.1841
  113TYR    HD2 1530   1.762   7.808   6.451  0.0711  0.5365  0.2184
  113TYR      C 1531   1.342   7.667   6.372  0.3237  0.4447 -0.3745
  113TYR      O 1532   1.346   7.575   6.290  0.1782  0.3771 -0.3060
  114GLY      N 1533   1.223   7.708   6.417  0.3859 -0.2077  0.4134
  114GLY      H 1534   1.216   7.782   6.485 -1.0537  0.4757 -0.4193
  114GLY     CA 1535   1.096   7.657   6.370  0.2667  0.3977  0.0663
  114GLY    HA1 1536   1.019   7.695   6.437 -2.6868 -1.5390 -1.9748
  114GLY    HA2 1537   1.091   7.549   6.388  0.3393  0.5786  1.2492
  114GLY      C 1538   1.086   7.684   6.221  0.0937  0.2507  0.0501
  114GLY      O 1539   1.154   7.764   6.156 -0.0414  0.2538 -0.0886
  115SER      N 1540   0.991   7.612   6.161  0.4556  0.1388 -0.4068
  115SER      H 1541   0.935   7.555   6.223 -0.1205 -2.8988 -3.4832
  115SER     CA 1542   0.928   7.628   6.031 -0.4993  0.1335  0.0404
  115SER     HA 1543   0.967   7.721   5.989  1.7199 -1.6238 -2.0874
  115SER     CB 1544   0.970   7.507   5.949 -0.0355  0.2347  0.1205
  115SER    HB1 1545   0.917   7.416   5.980 -0.7319 -0.1478 -2.0235
  115SER    HB2 1546   1.078   7.495   5.959 -0.0879 -0.5704 -0.1430
  115SER     OG 1547   0.938   7.524   5.813  0.2242  0.1559  0.0489
  115SER     HG 1548   0.942   7.441   5.765 -1.4217  0.5693 -0.8771
  115SER      C 1549   0.777   7.636   6.047 -0.4982  0.8472 -0.2559
  115SER      O 1550   0.723   7.613   6.155  0.0634 -0.0624 -0.1548
  116SER      N 1551   0.708   7.664   5.936 -0.1276  0.3767 -0.6109
  116SER      H 1552   0.758   7.669   5.849  0.5341 -0.5277 -0.3080
  116SER     CA 1553   0.563   7.659   5.938 -0.1155 -0.0359 -0.6917
  116SER     HA 1554   0.525   7.702   6.030  0.0391  2.3611 -1.6672
  116SER     CB 1555   0.509   7.747   5.826  0.3545  0.4854 -0.5106
  116SER    HB1 1556   0.558   7.724   5.732  0.3897  0.6549 -0.5347
  116SER    HB2 1557   0.405   7.716   5.819  0.7677 -1.8278  1.8504
  116SER     OG 1558   0.513   7.886   5.852  0.3772  0.4403 -0.2690
  116SER     HG 1559   0.454   7.927   5.788 -1.5852 -0.8182  0.6397
  116SER      C 1560   0.516   7.515   5.920 -0.0986 -0.0962 -0.2742
  116SER      O 1561   0.408   7.488   5.867 -0.2559 -0.4493  0.2267
  117SER      N 1562   0.591   7.412   5.959 -0.6313 -0.1994  0.4898
  117SER      H 1563   0.690   7.416   5.980 -0.8284 -0.8655  1.6798
  117SER     CA 1564   0.541   7.277   5.974 -0.5107 -0.3719 -0.5934
  117SER     HA 1565   0.514   7.250   5.872 -0.1715  0.3979 -0.8912
  117SER     CB 1566   0.655   7.180   6.002  0.1232  0.5918  0.2323
  117SER    HB1 1567   0.623   7.076   6.001 -0.0116  0.6106 -1.7590
  117SER    HB2 1568   0.697   7.200   6.101  2.1796  0.3699 -0.5376
  117SER     OG 1569   0.753   7.196   5.902 -0.1589 -0.7830 -0.2848
  117SER     HG 1570   0.842   7.167   5.924  0.2154  1.2549  1.1197
  117SER      C 1571   0.415   7.266   6.059 -0.2786  0.2866 -0.1585
  117SER      O 1572   0.401   7.337   6.159 -0.7357 -0.0835  0.0413
  118GLN      N 1573   0.329   7.170   6.028 -0.1723  0.1539 -0.0394
  118GLN      H 1574   0.371   7.102   5.966 -0.9491  0.0618 -0.4866
  118GLN     CA 1575   0.200   7.156   6.093 -0.0265  0.9181  0.4230
  118GLN     HA 1576   0.178   7.239   6.160 -0.9317 -0.8203  2.3817
  118GLN     CB 1577   0.089   7.165   5.988 -0.1047  0.4877  0.4673
  118GLN    HB1 1578   0.095   7.076   5.925 -0.2620  1.3242 -0.7667
  118GLN    HB2 1579  15.785   7.168   6.036 -1.4097 -2.1201 -1.7416
  118GLN     CG 1580   0.095   7.282   5.891 -0.0218 -0.3581 -0.5704
  118GLN    HG1 1581   0.198   7.291   5.856  0.9951  0.6591  2.3428
  118GLN    HG2 1582   0.039   7.264   5.799  1.0699 -0.6319 -1.1949
  118GLN     CD 1583   0.052   7.418   5.946  0.1224 -0.4884 -0.1358
  118GLN    OE1 1584  15.728   7.449   5.964  0.0937 -0.8554  0.3363
  118GLN    NE2 1585   0.143   7.510   5.978 -0.1828  0.0405 -0.7691
  118GLN   HE21 1586   0.233   7.513   5.932 -0.2509  1.0290 -0.8508
  118GLN   HE22 1587   0.118   7.602   6.010  0.0654 -0.1541  0.0122
  118GLN      C 1588   0.192   7.031   6.180  0.0469  0.5138 -0.1478
  118GLN      O 1589   0.277   6.942   6.178 -0.5813 -0.1032  0.4647
  119SER      N 1590   0.091   7.024   6.266 -0.1095 -0.0098 -0.3710
  119SER      H 1591   0.035   7.108   6.279  0.4773  0.1426  1.4278
  119SER     CA 1592   0.051   6.913   6.350 -0.1025  0.3530  0.1187
  119SER     HA 1593   0.137   6.878   6.406 -1.9274 -1.8409  1.7360
  119SER     CB 1594  15.727   6.964   6.434 -0.1845  0.0770  0.1714
  119SER    HB1 1595  15.706   6.889   6.511  0.9363 -0.0740  0.3593
  119SER    HB2 1596  15.646   6.976   6.363  1.3595 -1.2818 -1.9690
  119SER     OG 1597  15.759   7.086   6.497 -0.1195  0.5116 -0.6826
  119SER     HG 1598  15.711   7.153   6.449 -0.6515  0.7148  0.1119
  119SER      C 1599  15.793   6.795   6.268  0.0907  0.5951 -0.3586
  119SER      O 1600  15.703   6.810   6.186 -0.2048 -0.5685 -0.2652
  120SER      N 1601   0.056   6.676   6.292 -0.3004  0.4683 -0.0554
  120SER      H 1602   0.121   6.677   6.369 -0.7365 -0.4042  0.3378
  120SER     CA 1603   0.036   6.550   6.224  0.3909 -0.1278  0.8150
  120SER     HA 1604   0.066   6.572   6.121 -1.0601  3.5228  1.0022
  120SER     CB 1605   0.121   6.436   6.278  1.1453 -0.2139 -0.5031
  120SER    HB1 1606   0.087   6.337   6.247 -0.0248  1.1178 -3.9066
  120SER    HB2 1607   0.114   6.442   6.387  3.8296  1.1625 -0.3238
  120SER     OG 1608   0.254   6.469   6.246  0.9921  0.5633 -0.3603
  120SER     HG 1609   0.277   6.549   6.294  1.9455  0.5640 -0.7845
  120SER      C 1610  15.680   6.518   6.219  0.3754  0.0951 -0.6420
  120SER      O 1611  15.612   6.514   6.321  0.0648  0.3381 -0.8385
  121SER      N 1612  15.632   6.475   6.102 -0.3991  0.4189 -0.4503
  121SER      H 1613  15.681   6.485   6.015  0.2697 -0.6554 -0.2162
  121SER     CA 1614  15.512   6.395   6.089 -0.1378 -0.0555  0.0109
  121SER     HA 1615  15.422   6.441   6.129 -0.7263 -1.1297 -0.0371
  121SER     CB 1616  15.489   6.354   5.943  0.2723  0.2075 -0.1294
  121SER    HB1 1617  15.497   6.432   5.867  0.1483 -0.5232 -0.8988
  121SER    HB2 1618  15.387   6.318   5.947 -0.4624  2.2500  0.8960
  121SER     OG 1619  15.583   6.256   5.905 -0.1391 -0.1607 -0.2041
  121SER     HG 1620  15.580   6.248   5.810  0.5673 -0.6638 -0.1902
  121SER      C 1621  15.524   6.266   6.168  0.2171 -0.0459 -0.0231
  121SER      O 1622  15.632   6.217   6.200  0.3472  0.2202 -0.0522
  122TYR      N 1623  15.407   6.213   6.205  0.0822  0.3992  0.1922
  122TYR      H 1624  15.322   6.259   6.177 -0.2413 -0.5798 -0.4846
  122TYR     CA 1625  15.386   6.084   6.268  0.2524  0.2865  0.0229
  122TYR     HA 1626  15.476   6.026   6.256 -0.4862 -1.2704  1.5108
  122TYR     CB 1627  15.364   6.113   6.417  0.0715  0.0063  0.0523
  122TYR    HB1 1628  15.454   6.150   6.467 -0.3839  0.1010  0.8020
  122TYR    HB2 1629  15.338   6.018   6.462  0.5670 -0.9219 -1.5244
  122TYR     CG 1630  15.257   6.217   6.438  0.2934  0.1764  0.3644
  122TYR    CD1 1631  15.123   6.185   6.411  0.2873 -0.2186  0.8510
  122TYR    HD1 1632  15.086   6.087   6.385 -2.0780  0.8844 -0.3200
  122TYR    CE1 1633  15.026   6.282   6.439 -0.1473 -0.2896 -0.3350
  122TYR    HE1 1634  14.922   6.267   6.417 -0.1796 -0.5897  0.0155
  122TYR     CZ 1635  15.060   6.408   6.493 -0.0075 -0.4341 -0.0858
  122TYR     OH 1636  14.966   6.504   6.514  0.3448 -0.1748  0.3230
  122TYR     HH 1637  14.984   6.594   6.544 -1.4740  0.0891  0.7849
  122TYR    CE2 1638  15.196   6.439   6.513 -0.0757  0.2058 -0.5807
  122TYR    HE2 1639  15.222   6.536   6.553  1.1434 -0.7117  0.9946
  122TYR    CD2 1640  15.294   6.343   6.485  0.2503  0.4941 -0.4379
  122TYR    HD2 1641  15.400   6.356   6.502  0.5661 -0.2868 -1.6685
  122TYR      C 1642  15.266   6.012   6.209  0.1270  0.0974  0.4985
  122TYR      O 1643  15.179   6.070   6.144  0.0497 -0.3226  0.2277
  123GLY      N 1644  15.249   5.888   6.254 -0.0480  0.0059  0.1847
  123GLY      H 1645  15.326   5.831   6.287 -1.4054 -1.1303  1.5375
  123GLY     CA 1646  15.127   5.811   6.239 -0.1782  0.2220  0.1400
  123GLY    HA1 1647  15.138   5.715   6.188 -0.1451 -0.3002  1.1145
  123GLY    HA2 1648  15.061   5.864   6.170 -2.2085  1.3363  2.8003
  123GLY      C 1649  15.053   5.789   6.370  0.1512  1.1303  0.4873
  123GLY      O 1650  15.113   5.749   6.470  0.1735  1.0451  0.4405
  124GLN      N 1651  14.921   5.803   6.368  0.0966  0.6093 -0.1010
  124GLN      H 1652  14.878   5.819   6.278 -0.0816  1.0537  0.0581
  124GLN     CA 1653  14.826   5.807   6.478  0.2752  0.2761  0.0670
  124GLN     HA 1654  14.863   5.739   6.554  1.3932  0.1955 -0.5229
  124GLN     CB 1655  14.811   5.947   6.537  0.1171  0.0784  0.4975
  124GLN    HB1 1656  14.715   5.970   6.583  0.7231  1.0264  1.3218
  124GLN    HB2 1657  14.833   6.020   6.459 -0.6813  0.9623  1.0735
  124GLN     CG 1658  14.917   5.977   6.642  0.6059  0.1383 -0.0143
  124GLN    HG1 1659  14.894   6.080   6.668 -3.0501  0.0664 -2.3371
  124GLN    HG2 1660  15.017   5.966   6.599  0.9089 -2.6381  1.1711
  124GLN     CD 1661  14.907   5.885   6.763 -0.0314  0.8088  0.4464
  124GLN    OE1 1662  14.805   5.867   6.829 -0.3112  0.2759 -0.1210
  124GLN    NE2 1663  15.016   5.822   6.808 -0.5088  0.2283  0.7927
  124GLN   HE21 1664  15.102   5.832   6.757 -0.3310 -1.1172  0.7843
  124GLN   HE22 1665  15.009   5.763   6.890  0.1474 -0.3270  0.4613
  124GLN      C 1666  14.692   5.759   6.424  0.2343  0.0118  0.4026
  124GLN      O 1667  14.685   5.751   6.302 -0.0515  0.3316  0.3973
  125PRO      N 1668  14.595   5.714   6.504  0.4327 -0.6156  0.2984
  125PRO     CD 1669  14.610   5.688   6.646 -0.2788  0.3151  0.5538
  125PRO    HD1 1670  14.705   5.645   6.679 -1.3919 -0.2931  3.2141
  125PRO    HD2 1671  14.584   5.783   6.692  2.6781  0.6407  1.8047
  125PRO     CG 1672  14.501   5.588   6.680 -0.0897 -0.0699  0.0329
  125PRO    HG1 1673  14.444   5.602   6.772  0.3711 -2.2801  0.7153
  125PRO    HG2 1674  14.548   5.490   6.683 -0.0188 -0.0155  1.2632
  125PRO     CB 1675  14.398   5.602   6.569 -0.0864 -0.1130  0.0233
  125PRO    HB1 1676  14.361   5.505   6.534 -3.6867  0.6121  1.3348
  125PRO    HB2 1677  14.302   5.648   6.595 -1.4615 -2.3909 -0.6633
  125PRO     CA 1678  14.467   5.672   6.452  0.2265  0.0188  0.2853
  125PRO     HA 1679  14.486   5.618   6.359  2.9485  2.8712 -0.9773
  125PRO      C 1680  14.383   5.791   6.407 -0.1237 -0.3424 -0.0341
  125PRO      O 1681  14.396   5.899   6.464 -0.2752 -0.3636  0.0374
  126GLN      N 1682  14.289   5.771   6.315 -0.1812 -0.1603 -0.0166
  126GLN      H 1683  14.292   5.679   6.272  5.6288  0.4844 -1.7955
  126GLN     CA 1684  14.173   5.856   6.295 -0.0452 -0.0395 -0.2860
  126GLN     HA 1685  14.191   5.962   6.313 -0.7532  0.1389 -0.5935
  126GLN     CB 1686  14.114   5.842   6.155 -0.1183  0.0611 -0.2657
  126GLN    HB1 1687  14.069   5.744   6.137  0.0419  0.3527 -2.6011
  126GLN    HB2 1688  14.030   5.911   6.153 -1.1257 -0.9768  2.1736
  126GLN     CG 1689  14.212   5.862   6.040 -0.2962  0.2715 -0.3795
  126GLN    HG1 1690  14.169   5.843   5.941  0.6446 -0.0911 -0.7270
  126GLN    HG2 1691  14.300   5.798   6.045  0.8758  1.6377 -2.0454
  126GLN     CD 1692  14.246   6.008   6.011  0.2887  0.2862  0.3619
  126GLN    OE1 1693  14.200   6.105   6.069  0.1666 -0.0664  0.8619
  126GLN    NE2 1694  14.342   6.024   5.919 -0.1103  0.0059 -0.1113
  126GLN   HE21 1695  14.399   6.107   5.920  0.8417 -0.5808  2.1221
  126GLN   HE22 1696  14.399   5.945   5.892  1.4182  0.5415  1.3869
  126GLN      C 1697  14.063   5.815   6.391  0.1590  0.3831  0.1341
  126GLN      O 1698  14.049   5.697   6.422  0.0785  0.1556 -0.7437
  127SER      N 1699  13.986   5.916   6.432 -0.0013  0.0212  0.7344
  127SER      H 1700  14.017   6.011   6.426  0.7135 -0.2667 -0.4053
  127SER     CA 1701  13.863   5.895   6.507 -0.2094 -0.5276  0.2561
  127SER     HA 1702  13.813   5.814   6.454 -0.1697 -0.4704  0.1302
  127SER     CB 1703  13.891   5.865   6.654 -0.3077 -0.4907  0.2824
  127SER    HB1 1704  13.797   5.861   6.710 -0.6160 -0.4869 -0.2285
  127SER    HB2 1705  13.934   5.766   6.671  0.3484  0.1267  2.6423
  127SER     OG 1706  13.974   5.959   6.718 -0.2903 -0.3764  0.0934
  127SER     HG 1707  14.058   5.968   6.672  1.0354 -0.1818  2.3903
  127SER      C 1708  13.772   6.016   6.489  0.1932 -0.3030 -0.2889
  127SER      O 1709  13.803   6.135   6.484 -0.7282 -0.0540 -0.2550
  128GLY      N 1710  13.646   5.981   6.462 -0.1455 -0.3101  1.2005
  128GLY      H 1711  13.609   5.889   6.476 -0.5511  0.0364  2.6023
  128GLY     CA 1712  13.536   6.073   6.443 -0.3338 -0.7554  0.0766
  128GLY    HA1 1713  13.461   6.018   6.386  2.6086 -3.2824 -1.6519
  128GLY    HA2 1714  13.580   6.159   6.392 -1.6276  0.8792  1.5983
  128GLY      C 1715  13.486   6.105   6.583  0.1526  0.5672 -0.0402
  128GLY      O 1716  13.561   6.155   6.667 -0.2890  0.2771  0.5288
  129SER      N 1717  13.365   6.060   6.617  0.0871  0.5035 -0.3565
  129SER      H 1718  13.312   6.014   6.544 -0.2386 -1.0293  0.8089
  129SER     CA 1719  13.309   6.047   6.749  0.0960  0.5812 -0.3445
  129SER     HA 1720  13.346   6.123   6.817  1.9501 -0.3079 -0.3068
  129SER     CB 1721  13.156   6.054   6.746  0.0374 -0.2343  0.2179
  129SER    HB1 1722  13.107   6.058   6.843 -2.3909 -0.3230 -0.9399
  129SER    HB2 1723  13.109   5.971   6.693 -2.3760  2.3775 -2.0497
  129SER     OG 1724  13.115   6.157   6.659 -0.0922 -0.3356  0.1583
  129SER     HG 1725  13.019   6.159   6.663 -0.2516  0.7703 -2.2235
  129SER      C 1726  13.359   5.923   6.822  0.8857  1.1449  0.0832
  129SER      O 1727  13.358   5.919   6.945 -0.0045 -0.1649  0.0578
  130TYR      N 1728  13.412   5.826   6.747  0.2181  0.6588  0.2307
  130TYR      H 1729  13.393   5.845   6.650 -0.2260  1.4607  0.4700
  130TYR     CA 1730  13.459   5.692   6.778 -0.1658  0.2678 -0.8310
  130TYR     HA 1731  13.494   5.691   6.882 -1.1523 -1.5846 -0.4728
  130TYR     CB 1732  13.339   5.600   6.757 -0.1873  0.0766  0.0693
  130TYR    HB1 1733  13.366   5.500   6.790  0.9869  0.6208  0.8432
  130TYR    HB2 1734  13.329   5.576   6.651 -1.9658  1.1272 -0.0500
  130TYR     CG 1735  13.203   5.638   6.810 -0.3634  0.2426 -0.4949
  130TYR    CD1 1736  13.112   5.699   6.722 -0.4455  0.2555 -0.4011
  130TYR    HD1 1737  13.134   5.697   6.617  1.3602 -0.9470 -0.0488
  130TYR    CE1 1738  12.983   5.731   6.766 -0.2754  0.3801  0.0141
  130TYR    HE1 1739  12.905   5.762   6.698 -1.8851 -0.9804  1.1680
  130TYR     CZ 1740  12.946   5.714   6.901 -0.1632 -0.2167 -0.0286
  130TYR     OH 1741  12.819   5.742   6.940 -0.1281 -0.2040  0.0762
  130TYR     HH 1742  12.769   5.750   6.859 -1.2718 -0.1535  0.7531
  130TYR    CE2 1743  13.044   5.665   6.989 -0.3950 -0.7644 -0.0741
  130TYR    HE2 1744  13.017   5.652   7.093  1.3595 -1.7987  0.3021
  130TYR    CD2 1745  13.170   5.621   6.945 -0.2804 -0.0074 -0.5056
  130TYR    HD2 1746  13.246   5.583   7.011 -1.8798 -2.5482  0.0334
  130TYR      C 1747  13.579   5.643   6.698 -0.0076  0.0752 -0.4772
  130TYR      O 1748  13.616   5.704   6.598 -0.2575  0.0174 -0.6031
  131SER      N 1749  13.644   5.531   6.730  0.0592  0.1289 -0.4204
  131SER      H 1750  13.614   5.480   6.812 -2.1571  4.3058  1.6919
  131SER     CA 1751  13.768   5.487   6.671  0.2621  0.3418 -0.1550
  131SER     HA 1752  13.844   5.565   6.662  1.8463 -0.9441  1.4485
  131SER     CB 1753  13.820   5.375   6.760 -0.7517 -0.2314 -0.2660
  131SER    HB1 1754  13.911   5.335   6.714 -0.8727  0.9917 -1.6192
  131SER    HB2 1755  13.751   5.296   6.789 -1.1461 -0.0578 -0.7284
  131SER     OG 1756  13.864   5.427   6.884 -0.5979  0.4643 -0.6117
  131SER     HG 1757  13.931   5.366   6.913 -1.1589 -0.1350 -0.5566
  131SER      C 1758  13.753   5.432   6.530  0.4234 -0.6801  0.2169
  131SER      O 1759  13.646   5.384   6.491 -0.0676  0.5442  0.0068
  132GLN      N 1760  13.860   5.427   6.450  0.3494  0.4485  0.0345
  132GLN      H 1761  13.951   5.451   6.488  0.7184  2.0115 -1.7137
  132GLN     CA 1762  13.863   5.379   6.314 -0.2951  0.0125  0.1693
  132GLN     HA 1763  13.779   5.311   6.296  2.5294 -4.7402  2.7638
  132GLN     CB 1764  13.847   5.497   6.219  0.0335 -0.2483 -0.2163
  132GLN    HB1 1765  13.932   5.562   6.242 -1.4048  0.6813  3.0051
  132GLN    HB2 1766  13.857   5.457   6.119 -0.4266  1.0659 -0.8149
  132GLN     CG 1767  13.728   5.593   6.217  0.4831  0.3217 -0.0918
  132GLN    HG1 1768  13.710   5.631   6.318 -1.9542 -3.0568  0.9152
  132GLN    HG2 1769  13.637   5.540   6.189  0.4935 -0.7145  1.6720
  132GLN     CD 1770  13.738   5.715   6.127  0.0552  0.2747 -0.2081
  132GLN    OE1 1771  13.804   5.707   6.024 -0.0138  0.0595 -0.2345
  132GLN    NE2 1772  13.680   5.829   6.166 -0.3649 -0.0107  0.0100
  132GLN   HE21 1773  13.714   5.908   6.112 -1.1549  0.0408 -0.4255
  132GLN   HE22 1774  13.601   5.830   6.228 -0.3382  0.1326  0.0434
  132GLN      C 1775  13.993   5.308   6.280 -0.1998  0.2508  0.0315
  132GLN      O 1776  14.093   5.345   6.342 -0.1144 -0.2053  0.1720
  133GLN      N 1777  13.989   5.205   6.194 -0.6479 -0.1535  0.5332
  133GLN      H 1778  13.900   5.191   6.148 -1.5505  2.4916  1.2977
  133GLN     CA 1779  14.107   5.127   6.166 -0.3658  0.3953  0.1746
  133GLN     HA 1780  14.150   5.124   6.266 -2.5020 -0.1160  1.1355
  133GLN     CB 1781  14.067   4.987   6.119  0.4410  0.1502  0.1997
  133GLN    HB1 1782  13.998   4.995   6.035  2.0370  1.0476 -1.0906
  133GLN    HB2 1783  14.156   4.947   6.071  0.7969 -0.3526  1.2426
  133GLN     CG 1784  14.020   4.897   6.232  0.3587 -0.1175 -0.0467
  133GLN    HG1 1785  13.954   4.819   6.192 -2.1133  0.3857  2.6476
  133GLN    HG2 1786  13.961   4.962   6.297 -0.2155  0.4478 -1.1169
  133GLN     CD 1787  14.122   4.844   6.332 -0.1883 -0.2909  0.4281
  133GLN    OE1 1788  14.233   4.892   6.350 -0.0582 -0.1651 -0.6647
  133GLN    NE2 1789  14.086   4.741   6.409 -0.4769 -0.3232  0.2518
  133GLN   HE21 1790  14.159   4.704   6.467 -0.6542  0.6419  1.1256
  133GLN   HE22 1791  14.005   4.683   6.390 -0.0888 -0.4003 -1.3041
  133GLN      C 1792  14.195   5.200   6.065 -0.0709 -0.2283 -0.0299
  133GLN      O 1793  14.146   5.279   5.984 -0.0640  0.0708  0.2511
  134PRO      N 1794  14.326   5.179   6.054  0.0980  0.3925  0.6840
  134PRO     CD 1795  14.399   5.079   6.129 -0.3048 -0.4679 -0.0606
  134PRO    HD1 1796  14.390   5.102   6.235 -1.8697  0.3166 -0.3277
  134PRO    HD2 1797  14.367   4.979   6.098  0.4911 -0.6967 -0.1608
  134PRO     CG 1798  14.541   5.091   6.074 -0.4721  0.1179 -0.3727
  134PRO    HG1 1799  14.620   5.085   6.149  0.5869 -0.0997 -1.4715
  134PRO    HG2 1800  14.570   5.013   6.004  3.2103 -0.2738  1.3212
  134PRO     CB 1801  14.553   5.230   6.013 -0.1285  0.1217 -0.3004
  134PRO    HB1 1802  14.572   5.295   6.099  0.0945 -1.5983  0.9935
  134PRO    HB2 1803  14.629   5.243   5.936  0.4804  0.1573  0.2951
  134PRO     CA 1804  14.410   5.260   5.968 -0.2380 -0.0633 -0.0803
  134PRO     HA 1805  14.396   5.367   5.980 -2.2875 -0.2959 -0.1139
  134PRO      C 1806  14.392   5.229   5.820 -0.0067 -0.1183 -0.0981
  134PRO      O 1807  14.354   5.117   5.783 -0.1049 -0.2345  0.3443
  135SER      N 1808  14.401   5.324   5.727 -0.1930 -0.1704 -0.1710
  135SER      H 1809  14.412   5.422   5.749  1.6551 -0.3358 -0.1846
  135SER     CA 1810  14.367   5.303   5.588  0.3293  0.1743 -0.3529
  135SER     HA 1811  14.395   5.207   5.544  0.6622  0.3675 -0.5714
  135SER     CB 1812  14.216   5.316   5.579  0.2289 -0.2723  0.5285
  135SER    HB1 1813  14.188   5.421   5.566 -1.1404 -0.9041 -2.9232
  135SER    HB2 1814  14.175   5.274   5.670  2.8563 -0.4241  1.7268
  135SER     OG 1815  14.179   5.254   5.458 -0.3689  0.5248  0.2910
  135SER     HG 1816  14.141   5.168   5.476 -2.2693  1.0480 -0.8862
  135SER      C 1817  14.436   5.406   5.500 -0.2471  0.2386 -0.7326
  135SER      O 1818  14.498   5.496   5.555 -0.3915 -0.1868  0.1451
  136TYR      N 1819  14.420   5.406   5.367  0.0074 -0.3264 -0.7630
  136TYR      H 1820  14.352   5.336   5.340 -0.1181 -1.1630  1.4630
  136TYR     CA 1821  14.452   5.521   5.285  0.0046  0.2003 -0.0335
  136TYR     HA 1822  14.549   5.557   5.319  0.0149 -0.7628  1.0051
  136TYR     CB 1823  14.471   5.475   5.141  0.0250 -0.2294  0.1056
  136TYR    HB1 1824  14.545   5.395   5.142  1.6351  1.1446 -1.6018
  136TYR    HB2 1825  14.373   5.439   5.109 -0.9388  1.0832  1.4585
  136TYR     CG 1826  14.506   5.583   5.042 -0.0022  0.2132  0.5752
  136TYR    CD1 1827  14.410   5.675   4.996  0.0010 -0.4563 -0.8211
  136TYR    HD1 1828  14.308   5.673   5.030 -0.2932  0.5536 -1.5894
  136TYR    CE1 1829  14.454   5.781   4.915 -0.1933  0.5941  0.4247
  136TYR    HE1 1830  14.387   5.864   4.898  0.7021  1.6135  1.6426
  136TYR     CZ 1831  14.581   5.779   4.854 -0.3568  0.1722  0.0917
  136TYR     OH 1832  14.611   5.883   4.772  0.3501 -0.3083 -0.2632
  136TYR     HH 1833  14.684   5.846   4.721 -1.7493 -1.4357 -2.6744
  136TYR    CE2 1834  14.680   5.687   4.894 -0.0626  0.4661  0.0381
  136TYR    HE2 1835  14.780   5.685   4.853 -1.1795 -0.0128 -2.8978
  136TYR    CD2 1836  14.633   5.592   4.985 -0.3734  0.3409 -0.2521
  136TYR    HD2 1837  14.704   5.515   5.013  0.7959  1.3336 -0.4092
  136TYR      C 1838  14.354   5.635   5.306 -0.2901 -0.0499 -0.0476
  136TYR      O 1839  14.238   5.609   5.338 -0.2155 -0.6076 -0.2263
  137GLY      N 1840  14.387   5.763   5.284 -0.2755 -0.0632 -0.1029
  137GLY      H 1841  14.478   5.772   5.242  0.0934 -1.3361  0.3806
  137GLY     CA 1842  14.303   5.880   5.290  0.0512  0.1749 -0.1761
  137GLY    HA1 1843  14.339   5.965   5.231  1.8922 -0.4481  0.0073
  137GLY    HA2 1844  14.212   5.850   5.237  1.3106 -2.1882 -1.1222
  137GLY      C 1845  14.279   5.922   5.434 -0.3206 -0.5264 -0.0293
  137GLY      O 1846  14.371   5.935   5.515 -0.1169  0.3188 -0.3858
  138GLY      N 1847  14.154   5.950   5.472 -0.2254 -0.0383 -0.0570
  138GLY      H 1848  14.078   5.928   5.408 -0.4830  0.5582  0.0454
  138GLY     CA 1849  14.123   6.026   5.591 -0.8265  0.7162 -0.6830
  138GLY    HA1 1850  14.151   5.978   5.685  0.2095 -0.0170 -1.3367
  138GLY    HA2 1851  14.015   6.037   5.592 -1.1895 -1.6664 -3.1235
  138GLY      C 1852  14.178   6.167   5.598  0.0963  0.3331 -0.0253
  138GLY      O 1853  14.229   6.222   5.500  0.4970  0.1336  0.0711
  139GLN      N 1854  14.172   6.232   5.715 -0.2735 -0.0290  0.1595
  139GLN      H 1855  14.133   6.174   5.787 -0.5730 -1.5329 -1.1505
  139GLN     CA 1856  14.209   6.369   5.746 -0.1630  0.0692 -0.3898
  139GLN     HA 1857  14.171   6.432   5.665 -1.5330  1.2208  1.0756
  139GLN     CB 1858  14.145   6.415   5.877  0.1616 -0.4641 -0.0428
  139GLN    HB1 1859  14.193   6.507   5.908 -0.5790 -1.1153  3.5054
  139GLN    HB2 1860  14.171   6.341   5.953  2.6160 -0.8465 -1.1309
  139GLN     CG 1861  13.994   6.435   5.876  0.2056 -0.1350 -0.4808
  139GLN    HG1 1862  13.951   6.351   5.822  2.1435 -0.4965 -1.5694
  139GLN    HG2 1863  13.970   6.514   5.805  0.7936 -1.3734 -2.1338
  139GLN     CD 1864  13.943   6.462   6.017  0.0463 -0.6200 -0.4425
  139GLN    OE1 1865  14.009   6.508   6.110 -0.4408  0.5041 -0.6316
  139GLN    NE2 1866  13.812   6.446   6.037 -0.0358  0.4572 -0.0151
  139GLN   HE21 1867  13.757   6.429   5.953  1.1411  0.3610 -0.7948
  139GLN   HE22 1868  13.780   6.425   6.130  1.7660 -0.5951  0.4130
  139GLN      C 1869  14.361   6.381   5.748 -0.1620 -0.0183  0.0229
  139GLN      O 1870  14.428   6.283   5.780 -0.2558  0.0688  0.4969
  140GLN      N 1871  14.407   6.500   5.710 -0.2877 -0.1139 -0.4366
  140GLN      H 1872  14.346   6.578   5.687  1.2485  1.6127  1.0187
  140GLN     CA 1873  14.549   6.527   5.704 -0.4073  0.5788 -0.2287
  140GLN     HA 1874  14.604   6.434   5.689  2.7228  1.9366  1.7920
  140GLN     CB 1875  14.575   6.604   5.575  0.6268 -0.3894 -0.6184
  140GLN    HB1 1876  14.681   6.623   5.563  0.5345  0.2219 -0.5554
  140GLN    HB2 1877  14.515   6.695   5.573  0.3932 -0.5498 -1.2982
  140GLN     CG 1878  14.526   6.529   5.452  0.0920 -0.3549 -0.4289
  140GLN    HG1 1879  14.425   6.490   5.465 -0.3501  0.2648 -1.7867
  140GLN    HG2 1880  14.512   6.601   5.372  0.2052  0.2444  0.0891
  140GLN     CD 1881  14.619   6.414   5.416  0.1990 -0.3413 -0.1966
  140GLN    OE1 1882  14.619   6.302   5.467 -0.0166 -0.2531 -0.0000
  140GLN    NE2 1883  14.704   6.439   5.317 -0.0581  0.0719 -0.3167
  140GLN   HE21 1884  14.752   6.356   5.283 -0.1232 -0.2977  0.4651
  140GLN   HE22 1885  14.715   6.530   5.276 -2.8510  0.6764  0.1138
  140GLN      C 1886  14.606   6.595   5.828  0.0524 -0.1233 -0.0470
  140GLN      O 1887  14.526   6.660   5.897 -0.1073 -0.1005 -0.2520
  141GLN      N 1888  14.737   6.609   5.848  0.0254  0.0229  0.0299
  141GLN      H 1889  14.800   6.562   5.785 -1.3022 -3.0522  0.7958
  141GLN     CA 1890  14.788   6.679   5.965 -0.2461 -0.1604  0.2601
  141GLN     HA 1891  14.724   6.658   6.050 -0.3386  1.0435  0.5039
  141GLN     CB 1892  14.927   6.627   5.999 -0.2012 -0.0039  0.3162
  141GLN    HB1 1893  14.936   6.525   5.961 -1.2264  0.2061 -0.5344
  141GLN    HB2 1894  15.004   6.685   5.947 -0.8396  1.3192  0.8047
  141GLN     CG 1895  14.964   6.629   6.147 -0.1736 -0.5561  0.3203
  141GLN    HG1 1896  14.943   6.727   6.190  0.4552 -0.6246  0.8051
  141GLN    HG2 1897  14.910   6.551   6.200  4.0466 -3.5053  0.7883
  141GLN     CD 1898  15.109   6.591   6.170 -0.0930  0.0094  0.7730
  141GLN    OE1 1899  15.162   6.497   6.111  0.4141  0.6756  0.1546
  141GLN    NE2 1900  15.184   6.659   6.258  0.8284  0.0697 -0.0490
  141GLN   HE21 1901  15.284   6.657   6.242  0.7675 -0.6672 -0.4091
  141GLN   HE22 1902  15.142   6.734   6.310 -0.0485  0.7323 -1.6439
  141GLN      C 1903  14.784   6.829   5.942 -0.1609 -0.1609  0.2411
  141GLN      O 1904  14.791   6.881   5.830 -0.0499  0.1475  0.3902
  142SER      N 1905  14.768   6.910   6.047 -0.0655  0.5096 -0.2492
  142SER      H 1906  14.744   6.868   6.136  2.2671  2.2861  1.3429
  142SER     CA 1907  14.806   7.049   6.048 -0.0385  0.5079 -0.7419
  142SER     HA 1908  14.752   7.093   5.964  0.1099  0.5854 -0.7966
  142SER     CB 1909  14.770   7.119   6.179 -0.7758 -0.1188 -0.6053
  142SER    HB1 1910  14.837   7.089   6.260 -2.2174  0.5403  0.8882
  142SER    HB2 1911  14.669   7.083   6.201 -0.9631 -0.3338 -1.7528
  142SER     OG 1912  14.775   7.260   6.170 -0.4063 -0.0988 -0.1284
  142SER     HG 1913  14.733   7.295   6.249  0.1765 -0.0901  0.1829
  142SER      C 1914  14.955   7.066   6.024  0.0683  0.0391 -0.4227
  142SER      O 1915  15.034   6.983   6.069 -0.4681 -0.1694  0.1434
  143TYR      N 1916  14.992   7.168   5.946 -0.2336  0.2188 -0.3280
  143TYR      H 1917  14.927   7.218   5.887 -2.3729 -0.5339  1.2426
  143TYR     CA 1918  15.128   7.204   5.914 -0.0555  0.2085  0.3858
  143TYR     HA 1919  15.195   7.141   5.972 -0.2173 -1.7477 -1.4350
  143TYR     CB 1920  15.155   7.160   5.770  0.3832 -0.1451  0.5744
  143TYR    HB1 1921  15.235   7.223   5.733 -1.8375  1.8538 -1.1231
  143TYR    HB2 1922  15.073   7.190   5.705  0.2746 -0.6490  0.4707
  143TYR     CG 1923  15.192   7.016   5.741  0.0980 -0.1062  0.0121
  143TYR    CD1 1924  15.324   6.973   5.753  0.0423 -0.0302  0.9427
  143TYR    HD1 1925  15.394   7.049   5.786 -1.6983  1.7457  0.6989
  143TYR    CE1 1926  15.360   6.839   5.734 -0.2449 -0.1227  1.0523
  143TYR    HE1 1927  15.464   6.821   5.757 -0.1216  1.1361  1.5650
  143TYR     CZ 1928  15.264   6.744   5.694  0.1791 -0.3429  0.5568
  143TYR     OH 1929  15.298   6.612   5.688  0.5274 -0.2336  0.0602
  143TYR     HH 1930  15.391   6.599   5.703  1.3493  0.8914 -3.1434
  143TYR    CE2 1931  15.133   6.792   5.670  0.2171 -0.2743  0.4814
  143TYR    HE2 1932  15.056   6.720   5.649 -1.1640  0.8531  1.5005
  143TYR    CD2 1933  15.095   6.924   5.698  0.3545  0.0976 -1.0200
  143TYR    HD2 1934  14.991   6.952   5.688 -0.8805 -3.1221  1.3455
  143TYR      C 1935  15.165   7.350   5.938  0.1508  0.2590 -0.2240
  143TYR      O 1936  15.086   7.431   5.986 -0.3153  0.1215 -0.7482
  144GLY      N 1937  15.295   7.379   5.925  0.1706  0.1731 -0.2274
  144GLY      H 1938  15.351   7.318   5.867  1.5955  1.1842  0.0303
  144GLY     CA 1939  15.362   7.505   5.948 -0.0992  0.2378  0.2116
  144GLY    HA1 1940  15.458   7.484   5.996  0.3123 -0.7108 -0.9884
  144GLY    HA2 1941  15.305   7.563   6.020 -0.1784  0.0158  0.3274
  144GLY      C 1942  15.385   7.600   5.831 -0.3025 -0.1687 -0.1593
  144GLY      O 1943  15.306   7.591   5.737 -0.8415 -0.2400  0.2988
  145GLN      N 1944  15.496   7.673   5.839 -0.3983 -0.0403 -0.0024
  145GLN      H 1945  15.549   7.677   5.925 -0.6806  0.9496  0.1334
  145GLN     CA 1946  15.540   7.759   5.731  0.4047 -0.2726  0.1301
  145GLN     HA 1947  15.461   7.774   5.657  3.2736  0.9741 -2.9434
  145GLN     CB 1948  15.653   7.701   5.647  0.3224 -0.1583 -0.0629
  145GLN    HB1 1949  15.744   7.711   5.707 -1.0800  0.0825  2.1320
  145GLN    HB2 1950  15.659   7.759   5.555  1.1811  1.3750  0.9244
  145GLN     CG 1951  15.627   7.552   5.624  0.0052 -0.1076 -0.0269
  145GLN    HG1 1952  15.522   7.532   5.603  0.2029 -2.3991  0.8827
  145GLN    HG2 1953  15.663   7.502   5.714 -2.2240 -0.6333  0.6557
  145GLN     CD 1954  15.694   7.496   5.500  0.0742 -0.2566  0.0781
  145GLN    OE1 1955   0.018   7.530   5.481  0.0563 -0.1730  0.1249
  145GLN    NE2 1956  15.651   7.396   5.423  0.8938 -0.1694 -0.5061
  145GLN   HE21 1957  15.571   7.343   5.454  1.4779 -0.1896  1.0130
  145GLN   HE22 1958  15.712   7.359   5.351 -0.0868 -2.9842 -0.0060
  145GLN      C 1959  15.576   7.900   5.774 -0.1504 -0.0581 -0.0960
  145GLN      O 1960  15.609   7.928   5.889 -0.9235  0.2754  0.0536
  146GLN      N 1961  15.571   7.996   5.681  0.2701  0.1824  0.1253
  146GLN      H 1962  15.531   7.973   5.592  0.4745  1.0951 -0.2133
  146GLN     CA 1963  15.592   8.137   5.707  0.2074  0.1515  0.3456
  146GLN     HA 1964  15.569   8.163   5.811  1.0019 -0.4661  0.6828
  146GLN     CB 1965  15.738   8.169   5.679  0.2398 -0.1061  0.2153
  146GLN    HB1 1966  15.763   8.193   5.576  2.0179 -0.5551  0.5031
  146GLN    HB2 1967   0.002   8.083   5.715 -2.4759 -0.6642  3.7664
  146GLN     CG 1968  15.785   8.287   5.764  0.0461 -0.0957  0.3090
  146GLN    HG1 1969  15.728   8.376   5.736 -2.2979 -1.5933  0.0889
  146GLN    HG2 1970  15.761   8.261   5.866  0.1771  1.3027  0.7218
  146GLN     CD 1971   0.140   8.318   5.747  0.0805 -0.2763  0.2737
  146GLN    OE1 1972   0.223   8.227   5.748  0.4670  0.0718 -0.0393
  146GLN    NE2 1973   0.184   8.443   5.732  0.0295 -0.3113 -0.1894
  146GLN   HE21 1974   0.282   8.459   5.713  0.2666  0.1391  1.2356
  146GLN   HE22 1975   0.123   8.520   5.710  0.7094 -0.5596 -3.3341
  146GLN      C 1976  15.484   8.210   5.627  0.0222 -0.1402  0.3269
  146GLN      O 1977  15.435   8.162   5.525  0.1724  0.4024 -0.0008
  147GLN      N 1978  15.453   8.333   5.666 -0.2777 -0.0299 -0.2540
  147GLN      H 1979  15.501   8.370   5.747  1.2647  1.0962 -1.6169
  147GLN     CA 1980  15.363   8.426   5.601 -0.1057  0.3369  0.0199
  147GLN     HA 1981  15.296   8.365   5.539 -0.0945  0.6203 -0.2774
  147GLN     CB 1982  15.280   8.492   5.710 -0.0099  0.0871  0.2459
  147GLN    HB1 1983  15.281   8.426   5.797 -1.2375 -1.2540 -0.7146
  147GLN    HB2 1984  15.330   8.584   5.742 -0.3388  0.5813 -0.6248
  147GLN     CG 1985  15.137   8.530   5.672 -0.0622 -0.3205  0.0367
  147GLN    HG1 1986  15.146   8.604   5.592 -0.7368  1.4061  1.4905
  147GLN    HG2 1987  15.081   8.449   5.625 -2.6618  0.8204  1.0102
  147GLN     CD 1988  15.046   8.596   5.774  0.4885  0.3007  0.1321
  147GLN    OE1 1989  15.063   8.581   5.895  0.4768 -0.1274  0.0823
  147GLN    NE2 1990  14.952   8.678   5.727  0.5074  0.7088  0.7896
  147GLN   HE21 1991  14.952   8.684   5.626  2.7383 -1.3854  0.5841
  147GLN   HE22 1992  14.886   8.705   5.799  0.1961  1.5195  0.2040
  147GLN      C 1993  15.439   8.522   5.511  0.4376 -0.3875 -0.3071
  147GLN      O 1994  15.562   8.528   5.513  0.4195  0.0403 -0.3671
  148SER      N 1995  15.365   8.598   5.430 -0.1269 -0.1026  0.4590
  148SER      H 1996  15.266   8.588   5.414 -0.0056 -1.5018  0.4398
  148SER     CA 1997  15.425   8.712   5.364 -0.3047  0.0301  0.5256
  148SER     HA 1998  15.490   8.667   5.289 -0.1010 -1.4810  1.5639
  148SER     CB 1999  15.316   8.782   5.282  0.2983  0.2500 -0.1004
  148SER    HB1 2000  15.361   8.848   5.208  1.3936  0.1044  0.4023
  148SER    HB2 2001  15.264   8.698   5.237  0.7691 -1.2644  1.9782
  148SER     OG 2002  15.215   8.843   5.359  0.5788  0.6341 -0.0344
  148SER     HG 2003  15.218   8.939   5.360 -0.4563  0.6792  0.5531
  148SER      C 2004  15.500   8.807   5.456 -0.4314  0.3297  0.3239
  148SER      O 2005  15.479   8.810   5.577  0.4080 -0.0405  0.4928
  149TYR      N 2006  15.605   8.873   5.408 -0.0373  0.0703  0.8099
  149TYR      H 2007  15.614   8.871   5.307 -1.5188 -0.7760  0.6733
  149TYR     CA 2008  15.679   8.974   5.482  0.3477  0.0022  0.5255
  149TYR     HA 2009  15.714   8.924   5.572 -1.3991 -0.2871  1.0807
  149TYR     CB 2010   0.006   9.021   5.401  0.3352  0.4727  0.7761
  149TYR    HB1 2011  15.764   9.073   5.313  0.0154  0.9597  1.1908
  149TYR    HB2 2012   0.057   8.932   5.364 -2.2581 -1.4153  1.4925
  149TYR     CG 2013   0.105   9.108   5.475  0.4664  0.3961  0.6925
  149TYR    CD1 2014   0.124   9.236   5.421  0.9328  0.1053  0.1662
  149TYR    HD1 2015   0.088   9.258   5.322  2.9103  1.6285 -0.2860
  149TYR    CE1 2016   0.194   9.335   5.492  0.3970  0.4041  0.2832
  149TYR    HE1 2017   0.205   9.436   5.458 -0.4924  0.9496  1.5548
  149TYR     CZ 2018   0.253   9.300   5.615 -0.2440  0.2022  0.5378
  149TYR     OH 2019   0.333   9.390   5.678  0.4678 -0.0656  0.0235
  149TYR     HH 2020   0.359   9.362   5.766 -0.2506 -0.0616  0.2387
  149TYR    CE2 2021   0.243   9.168   5.663  0.8507  0.0831  0.4628
  149TYR    HE2 2022   0.284   9.135   5.757 -0.1577  0.1850  0.9593
  149TYR    CD2 2023   0.168   9.071   5.595  0.8579  0.1197  0.4037
  149TYR    HD2 2024   0.160   8.972   5.637  0.0612  0.9149  2.2626
  149TYR      C 2025  15.601   9.087   5.547  0.0348  0.1300 -0.0591
  149TYR      O 2026  15.492   9.126   5.506 -0.2722 -0.7767 -0.1101
  150ASN      N 2027  15.649   9.129   5.665  0.5133  0.1920 -0.2735
  150ASN      H 2028  15.739   9.096   5.698  0.0389 -0.8945 -0.0252
  150ASN     CA 2029  15.593   9.233   5.748  0.1848 -0.0743 -0.1593
  150ASN     HA 2030  15.541   9.305   5.684 -0.6400  0.6392  1.2683
  150ASN     CB 2031  15.480   9.180   5.835  0.2434 -0.0430 -0.0641
  150ASN    HB1 2032  15.409   9.137   5.764  1.8334 -0.0127 -1.7403
  150ASN    HB2 2033  15.517   9.098   5.897 -1.6982  0.4214  1.8496
  150ASN     CG 2034  15.408   9.287   5.917 -0.3311 -0.1736 -0.3913
  150ASN    OD1 2035  15.429   9.306   6.037 -0.4135  0.1768 -0.4340
  150ASN    ND2 2036  15.341   9.377   5.846 -0.2171  0.2149 -0.0071
  150ASN   HD21 2037  15.338   9.374   5.745  1.0850 -0.1169 -0.0530
  150ASN   HD22 2038  15.292   9.447   5.901  2.7638  0.9658  1.9589
  150ASN      C 2039  15.699   9.298   5.836 -0.0128 -0.3695  0.2949
  150ASN      O 2040  15.746   9.226   5.924 -0.0349  0.3424  0.8943
  151PRO      N 2041  15.748   9.420   5.817 -0.5852 -0.1830 -0.0048
  151PRO     CD 2042  15.716   9.509   5.707 -0.5568  0.0969  0.2120
  151PRO    HD1 2043  15.740   9.462   5.611 -2.6394 -1.9964  0.6418
  151PRO    HD2 2044  15.611   9.536   5.709 -0.7991 -0.6993  3.2427
  151PRO     CG 2045   0.006   9.637   5.720  0.0081 -0.2405 -0.0044
  151PRO    HG1 2046  15.740   9.724   5.749 -1.6287 -0.4630 -2.3670
  151PRO    HG2 2047   0.054   9.657   5.625 -0.5155 -0.2925 -0.2854
  151PRO     CB 2048   0.109   9.611   5.829 -0.2483 -0.3182  0.2234
  151PRO    HB1 2049   0.206   9.612   5.779 -0.2176 -1.2238  0.2433
  151PRO    HB2 2050   0.123   9.682   5.910 -0.2912 -2.6088  2.3657
  151PRO     CA 2051   0.066   9.478   5.890  0.1234 -0.8126 -0.5649
  151PRO     HA 2052   0.145   9.405   5.872  1.8468  0.7820  0.2373
  151PRO      C 2053   0.046   9.480   6.041  0.6495  0.4359 -0.5037
  151PRO      O 2054   0.141   9.442   6.109  0.0750 -0.1694 -0.0312
  152PRO      N 2055  15.727   9.520   6.101  0.9429  0.4337  0.0613
  152PRO     CD 2056  15.615   9.588   6.039  0.1498 -0.8559  0.0613
  152PRO    HD1 2057  15.564   9.523   5.967  2.9890 -4.0882  0.7102
  152PRO    HD2 2058  15.641   9.684   5.995  1.2658 -0.7572  0.9032
  152PRO     CG 2059  15.512   9.612   6.149  0.4423 -0.0522  0.1608
  152PRO    HG1 2060  15.448   9.694   6.117 -1.3065 -2.2098 -2.2649
  152PRO    HG2 2061  15.453   9.522   6.167 -2.2049  1.3980 -0.6089
  152PRO     CB 2062  15.602   9.632   6.270  0.5214  0.1901  0.0628
  152PRO    HB1 2063  15.639   9.734   6.260 -0.1684  0.3632 -0.9346
  152PRO    HB2 2064  15.543   9.620   6.361  0.5930  0.5037  0.1529
  152PRO     CA 2065  15.711   9.528   6.244 -0.1620 -0.5192  0.0019
  152PRO     HA 2066   0.007   9.563   6.296  0.2182 -1.6512  0.1350
  152PRO      C 2067  15.678   9.397   6.315 -0.1819 -0.3537  0.2986
  152PRO      O 2068  15.667   9.390   6.438  0.0894 -0.0883  0.3402
  153GLN      N 2069  15.657   9.289   6.241 -0.1896 -0.0711 -0.1139
  153GLN      H 2070  15.688   9.289   6.145  3.7941 -1.3046  1.0030
  153GLN     CA 2071  15.632   9.160   6.302 -0.1159  0.2791  0.6678
  153GLN     HA 2072  15.560   9.178   6.381  1.0708  0.4389  1.7350
  153GLN     CB 2073  15.568   9.068   6.198 -0.0853  0.3436  0.5918
  153GLN    HB1 2074  15.627   9.060   6.106 -1.2251 -0.6179 -0.0903
  153GLN    HB2 2075  15.477   9.114   6.161 -0.2624  1.4327  2.3206
  153GLN     CG 2076  15.527   8.928   6.241  0.3109 -0.0367 -0.2318
  153GLN    HG1 2077  15.617   8.870   6.263 -0.7688 -0.6648  3.2065
  153GLN    HG2 2078  15.467   8.879   6.164 -1.3282  0.6063  0.5854
  153GLN     CD 2079  15.440   8.926   6.366  0.2099 -0.2150 -0.3029
  153GLN    OE1 2080  15.483   8.911   6.481 -0.1664 -0.6312 -0.2104
  153GLN    NE2 2081  15.312   8.963   6.357  0.2482 -0.0747 -0.2606
  153GLN   HE21 2082  15.258   8.951   6.441 -2.6212 -0.0308 -1.9913
  153GLN   HE22 2083  15.265   9.004   6.278  1.1425  1.2120 -0.1594
  153GLN      C 2084  15.760   9.096   6.355 -0.1014 -0.0877  0.2044
  153GLN      O 2085   0.060   9.069   6.279 -0.4311  0.2828 -0.3407
  154GLY      N 2086  15.779   9.097   6.487  0.2144 -0.5730  0.1643
  154GLY      H 2087  15.709   9.148   6.538 -0.3599  1.5935 -2.5480
  154GLY     CA 2088   0.098   9.040   6.560  0.6944  0.3974  0.2054
  154GLY    HA1 2089   0.119   8.938   6.527  0.3763 -0.3601  2.1957
  154GLY    HA2 2090   0.186   9.102   6.544  1.3790 -0.2525  1.3654
  154GLY      C 2091   0.079   9.021   6.710 -0.1730  0.3581  0.0956
  154GLY      O 2092  15.759   9.005   6.754 -0.1681  0.0059 -0.0226
  155TYR      N 2093   0.190   9.001   6.780 -0.1043 -1.2801 -0.4540
  155TYR      H 2094   0.273   9.028   6.729  1.3885 -3.3768  0.7024
  155TYR     CA 2095   0.198   8.952   6.916 -0.1370 -0.2230 -0.0632
  155TYR     HA 2096   0.097   8.957   6.958  0.9519  1.4182  2.5909
  155TYR     CB 2097   0.265   8.815   6.920  0.0987 -0.1074 -0.0460
  155TYR    HB1 2098   0.339   8.817   6.840  1.6118  2.8288  1.2793
  155TYR    HB2 2099   0.302   8.788   7.019  0.3864 -3.4088 -0.9218
  155TYR     CG 2100   0.167   8.706   6.881  0.2694 -0.3890  0.2973
  155TYR    CD1 2101   0.080   8.640   6.968  0.1241  0.1847  0.5934
  155TYR    HD1 2102   0.080   8.662   7.074 -4.5568  0.7712  0.6726
  155TYR    CE1 2103   0.013   8.525   6.925 -0.1101  0.5184  0.0523
  155TYR    HE1 2104  15.738   8.472   6.990  0.2476  0.2569  0.2194
  155TYR     CZ 2105   0.028   8.477   6.793  0.0410 -0.2145  0.3290
  155TYR     OH 2106  15.746   8.370   6.754 -0.2816  0.1365 -0.0203
  155TYR     HH 2107  15.764   8.347   6.662 -2.2961  1.9958 -0.9766
  155TYR    CE2 2108   0.107   8.550   6.702 -0.2065  0.3885  0.5905
  155TYR    HE2 2109   0.120   8.520   6.600  0.6505 -1.5020  1.2120
  155TYR    CD2 2110   0.176   8.663   6.748  0.2259  0.3431  0.0512
  155TYR    HD2 2111   0.240   8.718   6.680 -1.5729  2.2058 -0.2289
  155TYR      C 2112   0.267   9.054   7.006 -0.1733 -0.1192 -0.1535
  155TYR      O 2113   0.372   9.107   6.972  0.1200 -0.1031  0.7743
  156GLY      N 2114   0.203   9.083   7.119  0.3805  0.6595 -0.0393
  156GLY      H 2115   0.114   9.039   7.133 -0.6228  2.6823  0.3997
  156GLY     CA 2116   0.246   9.179   7.219  0.0812  0.1618  0.5733
  156GLY    HA1 2117   0.353   9.166   7.235  0.5384  0.1577 -2.1019
  156GLY    HA2 2118   0.198   9.169   7.317  1.6148 -1.2515  1.2281
  156GLY      C 2119   0.210   9.322   7.180 -0.0934 -0.0198  0.0616
  156GLY      O 2120   0.123   9.337   7.094  0.2925  0.8313 -0.1938
  157GLN      N 2121   0.267   9.421   7.250 -0.4733  0.1863  0.0857
  157GLN      H 2122   0.333   9.388   7.319 -1.2306 -1.7936 -0.0596
  157GLN     CA 2123   0.266   9.560   7.211  0.0136  0.2493  0.2892
  157GLN     HA 2124   0.176   9.603   7.255  1.6654  2.1549  2.0151
  157GLN     CB 2125   0.385   9.630   7.276 -0.0619  0.2318  0.4479
  157GLN    HB1 2126   0.477   9.574   7.258 -1.7088 -2.0933 -1.4314
  157GLN    HB2 2127   0.398   9.726   7.227 -3.0478 -0.4578 -1.9798
  157GLN     CG 2128   0.372   9.643   7.427 -0.0159 -0.4471  0.5144
  157GLN    HG1 2129   0.287   9.706   7.453 -0.8973 -1.4492  0.1164
  157GLN    HG2 2130   0.362   9.543   7.470 -0.0836 -0.9895 -0.7173
  157GLN     CD 2131   0.506   9.691   7.482  0.3588 -0.4095 -0.4156
  157GLN    OE1 2132   0.573   9.623   7.558  0.0058 -0.0599  0.2225
  157GLN    NE2 2133   0.530   9.820   7.455 -0.0930 -0.3438 -0.5119
  157GLN   HE21 2134   0.616   9.852   7.497 -0.0038 -0.3776 -0.6685
  157GLN   HE22 2135   0.465   9.888   7.418  0.3263  0.3602  0.0348
  157GLN      C 2136   0.266   9.590   7.062  0.0527 -0.0754  0.2227
  157GLN      O 2137   0.304   9.505   6.983  0.7481  0.2357  0.2181
  158GLN      N 2138   0.238   9.714   7.020 -0.1311 -0.2823 -0.2706
  158GLN      H 2139   0.193   9.773   7.088 -2.2227 -1.1226 -0.8276
  158GLN     CA 2140   0.235   9.753   6.881  0.8641  0.2455 -0.1521
  158GLN     HA 2141   0.156   9.699   6.828  1.7425 -1.1733 -0.0638
  158GLN     CB 2142   0.181   9.896   6.874  0.2132  0.0044 -0.1736
  158GLN    HB1 2143   0.084   9.906   6.923 -0.4293  0.1933 -1.4498
  158GLN    HB2 2144   0.174   9.924   6.769  0.5281 -1.9335 -0.7422
  158GLN     CG 2145   0.273   9.997   6.943 -0.4038  0.2147  0.3492
  158GLN    HG1 2146   0.365  10.015   6.887  1.0660  1.8845  3.0576
  158GLN    HG2 2147   0.302   9.962   7.042 -1.0249  1.1609  0.8880
  158GLN     CD 2148   0.214  10.137   6.961  0.2357  0.5435 -0.0583
  158GLN    OE1 2149   0.181  10.181   7.071  0.1761  0.8754 -0.2097
  158GLN    NE2 2150   0.179  10.205   6.852  0.3862 -0.0272 -0.4719
  158GLN   HE21 2151   0.114  10.283   6.852 -0.0677 -0.3901 -1.5099
  158GLN   HE22 2152   0.178  10.160   6.762  0.9019 -0.5168 -0.2367
  158GLN      C 2153   0.365   9.738   6.804  0.7007 -1.1652 -0.1656
  158GLN      O 2154   0.470   9.757   6.865  0.2999  0.5266  0.0298
  159ASN      N 2155   0.366   9.704   6.674  0.0687  0.4099 -0.6019
  159ASN      H 2156   0.274   9.692   6.632 -0.7221  2.6753  0.2922
  159ASN     CA 2157   0.477   9.711   6.583  0.2841 -0.2209 -0.3910
  159ASN     HA 2158   0.569   9.706   6.641 -0.4803 -0.9438  0.7889
  159ASN     CB 2159   0.478   9.581   6.502 -0.0756 -0.2834 -0.2939
  159ASN    HB1 2160   0.499   9.494   6.563  2.4412 -1.0346 -2.0725
  159ASN    HB2 2161   0.383   9.572   6.449  0.5463  1.2732 -1.7849
  159ASN     CG 2162   0.584   9.568   6.394  0.1832 -0.4995 -0.0139
  159ASN    OD1 2163   0.556   9.555   6.275  0.3905 -0.2188 -0.0958
  159ASN    ND2 2164   0.713   9.577   6.428  0.1834  0.0688 -0.1421
  159ASN   HD21 2165   0.746   9.583   6.524  1.1891  1.1858 -0.5396
  159ASN   HD22 2166   0.782   9.592   6.357  1.6370  3.7467  1.7678
  159ASN      C 2167   0.479   9.832   6.491  0.1335 -0.2431 -0.4222
  159ASN      O 2168   0.383   9.857   6.419  0.0877  0.1451 -0.2284
  160GLN      N 2169   0.600   9.885   6.470  0.2507 -0.1243  0.5277
  160GLN      H 2170   0.673   9.849   6.531  0.5741 -1.7943 -0.7735
  160GLN     CA 2171   0.631   9.986   6.371 -0.3226 -0.3750  0.0870
  160GLN     HA 2172   0.577  10.074   6.403 -0.3111 -0.1462 -0.5166
  160GLN     CB 2173   0.779  10.024   6.370 -0.4473  0.1113 -0.1130
  160GLN    HB1 2174   0.817  10.042   6.471 -0.2454  3.2147 -0.6623
  160GLN    HB2 2175   0.781  10.117   6.313  2.0640 -1.3132 -2.6204
  160GLN     CG 2176   0.880   9.921   6.320  0.0866  0.3508  0.4586
  160GLN    HG1 2177   0.877   9.832   6.384 -1.1422 -1.8396 -2.4147
  160GLN    HG2 2178   0.865   9.897   6.215 -1.3021  0.7180  0.5617
  160GLN     CD 2179   1.019   9.982   6.326  0.2109  0.1237 -0.0995
  160GLN    OE1 2180   1.032  10.103   6.344 -0.5706  0.2572 -0.4087
  160GLN    NE2 2181   1.134   9.914   6.323 -0.0079 -0.2477 -0.0283
  160GLN   HE21 2182   1.132   9.816   6.297  1.4574 -0.6308  1.1916
  160GLN   HE22 2183   1.221   9.956   6.351  1.1623 -1.5547 -1.4506
  160GLN      C 2184   0.589   9.956   6.227 -0.1059  0.2093 -0.0988
  160GLN      O 2185   0.600   9.841   6.185 -0.0153  0.1189  0.1714
  161TYR      N 2186   0.547  10.056   6.150 -0.9373 -0.1703 -0.1429
  161TYR      H 2187   0.535  10.151   6.182 -0.4055  0.9098 -2.8543
  161TYR     CA 2188   0.518  10.043   6.009 -0.4792 -0.1840 -0.2377
  161TYR     HA 2189   0.471   9.945   5.999 -0.9484 -0.0075  0.1871
  161TYR     CB 2190   0.414  10.145   5.962 -0.0982  0.2918 -0.0503
  161TYR    HB1 2191   0.451  10.243   5.991  1.1048  0.1257 -0.9489
  161TYR    HB2 2192   0.412  10.132   5.854 -0.8654 -0.3462  0.0312
  161TYR     CG 2193   0.276  10.116   6.016  0.0294 -0.2584 -0.0149
  161TYR    CD1 2194   0.236  10.195   6.124 -0.0163 -0.2440 -0.0424
  161TYR    HD1 2195   0.299  10.279   6.151  0.8395 -1.7245  2.9968
  161TYR    CE1 2196   0.109  10.176   6.179 -0.2810  0.3617 -0.4316
  161TYR    HE1 2197   0.071  10.237   6.260 -0.3089 -0.1896 -0.0174
  161TYR     CZ 2198   0.029  10.070   6.131  0.0492 -0.1023  0.0255
  161TYR     OH 2199  15.698  10.054   6.185  0.0991 -0.6324 -0.0089
  161TYR     HH 2200  15.696  10.111   6.262 -0.0441 -0.7043  0.0398
  161TYR    CE2 2201   0.076   9.989   6.025 -0.2549 -0.6023  0.2690
  161TYR    HE2 2202   0.004   9.912   6.000 -1.3735  0.4911  0.0217
  161TYR    CD2 2203   0.197  10.015   5.961 -0.6043  0.2597 -0.0675
  161TYR    HD2 2204   0.238   9.955   5.880  0.2776  1.3674 -0.4762
  161TYR      C 2205   0.641  10.052   5.920 -0.2269  0.1151  0.1462
  161TYR      O 2206   0.738  10.122   5.952 -0.0581  0.0106 -0.1341
  162ASN      N 2207   0.632   9.985   5.806 -0.2050  0.5853 -0.1360
  162ASN      H 2208   0.544   9.936   5.792  0.1350  0.6328 -3.2951
  162ASN     CA 2209   0.742   9.945   5.720 -0.2259 -0.1291  0.1605
  162ASN     HA 2210   0.786  10.037   5.680 -1.8740  0.4730 -0.3244
  162ASN     CB 2211   0.839   9.848   5.787  0.1209  0.2701  0.2454
  162ASN    HB1 2212   0.782   9.761   5.822 -0.0311  0.4124  0.3512
  162ASN    HB2 2213   0.886   9.879   5.880  1.1749 -0.3468 -0.0652
  162ASN     CG 2214   0.948   9.799   5.692 -0.0002  0.1780  0.1532
  162ASN    OD1 2215   0.959   9.686   5.645 -0.3086  0.1078  0.2456
  162ASN    ND2 2216   1.032   9.897   5.657  0.1439  0.0888  0.2490
  162ASN   HD21 2217   1.015   9.984   5.705  0.7932  0.1541  0.3640
  162ASN   HD22 2218   1.089   9.900   5.574  2.5937  0.0319  1.8586
  162ASN      C 2219   0.686   9.881   5.594  0.3618 -0.2097 -0.0619
  162ASN      O 2220   0.588   9.808   5.604  0.1351  0.1425  0.2852
  163SER      N 2221   0.750   9.903   5.479 -0.4028  0.7090 -0.3227
  163SER      H 2222   0.825   9.970   5.477 -1.3520  1.8181  0.1205
  163SER     CA 2223   0.710   9.847   5.351 -0.3301 -0.7124  0.2559
  163SER     HA 2224   0.617   9.790   5.359 -0.2600 -0.7494  0.8005
  163SER     CB 2225   0.681   9.952   5.244  0.1348 -0.5869  0.2524
  163SER    HB1 2226   0.776  10.004   5.229  0.3650 -0.8187  0.8913
  163SER    HB2 2227   0.631   9.914   5.155 -3.9070  1.0007  1.6152
  163SER     OG 2228   0.585  10.044   5.292  0.0217 -0.4312 -0.2702
  163SER     HG 2229   0.629  10.107   5.349 -2.4518  0.1546  1.1014
  163SER      C 2230   0.818   9.752   5.301  0.4332  0.3056 -0.0590
  163SER    OC1 2231   0.781   9.637   5.270  0.2489  0.4303 -0.3089
  163SER    OC2 2232   0.936   9.792   5.294  0.2266  0.8067 -0.7614
    1MET      N 2233  10.351   5.950   4.015 -0.3790  0.4201 -0.3025
    1MET     H1 2234  10.387   6.032   4.061  1.3289 -1.2648  1.5157
    1MET     H2 2235  10.272   5.979   3.957 -0.0777  2.9225  0.4156
    1MET     H3 2236  10.423   5.912   3.956 -0.0629 -0.3708  0.5736
    1MET     CA 2237  10.319   5.853   4.120  0.3399 -0.0833 -0.5436
    1MET     HA 2238  10.250   5.906   4.185 -1.3626 -1.5963 -1.0444
    1MET     CB 2239  10.245   5.730   4.067  0.7278 -0.4738 -0.1936
    1MET    HB1 2240  10.308   5.667   4.005  0.9161 -1.5076  1.0173
    1MET    HB2 2241  10.164   5.769   4.005  0.1108 -2.1883 -0.5167
    1MET     CG 2242  10.173   5.641   4.168  0.0158  0.3693  0.0539
    1MET    HG1 2243  10.129   5.556   4.116  0.8193 -0.6529  1.0016
    1MET    HG2 2244  10.246   5.595   4.234  0.3982  0.1454 -0.5227
    1MET     SD 2245  10.047   5.732   4.261 -0.3514  0.4390 -0.5058
    1MET     CE 2246   9.902   5.721   4.152 -0.2787  0.1490 -0.5734
    1MET    HE1 2247   9.863   5.619   4.147 -1.4156  0.6069 -1.4170
    1MET    HE2 2248   9.825   5.796   4.169 -0.7234  0.1659 -2.5398
    1MET    HE3 2249   9.940   5.747   4.054  0.3427  1.5398  0.0108
    1MET      C 2250  10.442   5.811   4.200 -0.0535 -0.5428 -0.1730
    1MET      O 2251  10.539   5.766   4.141  0.0587 -0.3625 -0.1255
    2ALA      N 2252  10.427   5.813   4.333 -0.1282 -0.2847 -0.1842
    2ALA      H 2253  10.342   5.847   4.377 -0.2905  0.5744 -1.1469
    2ALA     CA 2254  10.515   5.753   4.431 -0.0265 -0.2993 -0.2827
    2ALA     HA 2255  10.611   5.802   4.414 -0.2363 -0.1253 -0.9687
    2ALA     CB 2256  10.467   5.788   4.572 -0.0046 -0.1007 -0.3230
    2ALA    HB1 2257  10.441   5.894   4.566  0.2255 -0.0510 -5.8367
    2ALA    HB2 2258  10.380   5.729   4.601  0.3837 -1.0420 -1.0348
    2ALA    HB3 2259  10.541   5.765   4.648 -0.1418 -1.9436 -0.6973
    2ALA      C 2260  10.534   5.603   4.418  0.1416 -0.2998 -0.0394
    2ALA      O 2261  10.442   5.533   4.377 -0.2174  0.5756 -0.7646
    3SER      N 2262  10.652   5.552   4.455  0.3387  0.0249 -0.2079
    3SER      H 2263  10.723   5.607   4.500 -0.9691 -0.0986  2.1824
    3SER     CA 2264  10.675   5.409   4.440 -0.2372 -0.0591 -0.3292
    3SER     HA 2265  10.655   5.381   4.337 -0.1108  1.1187 -0.6930
    3SER     CB 2266  10.818   5.373   4.478 -0.4615 -0.2702  0.3363
    3SER    HB1 2267  10.850   5.435   4.561 -0.9707 -0.7795  0.9270
    3SER    HB2 2268  10.819   5.270   4.513 -0.0273 -0.8031 -1.1336
    3SER     OG 2269  10.914   5.391   4.376 -0.0227  0.0898  0.8124
    3SER     HG 2270  11.003   5.372   4.408  0.3942 -0.4251 -0.5627
    3SER      C 2271  10.576   5.330   4.524 -0.3816  0.4592 -0.0053
    3SER      O 2272  10.558   5.348   4.644 -0.2230 -0.1667  0.1176
    4ASN      N 2273  10.518   5.228   4.460  0.1837  0.1068  0.0321
    4ASN      H 2274  10.512   5.222   4.359  1.7311 -0.4864 -0.0555
    4ASN     CA 2275  10.443   5.124   4.529  0.3088 -0.0853 -0.1215
    4ASN     HA 2276  10.354   5.162   4.578  0.5195  1.1508 -0.6253
    4ASN     CB 2277  10.405   5.018   4.426  0.2508 -0.4563  0.2824
    4ASN    HB1 2278  10.483   4.943   4.412 -1.6336 -2.3320 -0.7521
    4ASN    HB2 2279  10.393   5.053   4.324 -1.1283  0.2377  0.6602
    4ASN     CG 2280  10.283   4.933   4.458  0.1903 -0.5393 -0.1604
    4ASN    OD1 2281  10.237   4.921   4.572  0.1149 -0.0780 -0.1419
    4ASN    ND2 2282  10.229   4.868   4.355 -0.0867  0.2514 -0.5166
    4ASN   HD21 2283  10.272   4.871   4.263  1.4803 -0.0731  0.1767
    4ASN   HD22 2284  10.166   4.791   4.366 -0.9444  1.0091 -0.0132
    4ASN      C 2285  10.527   5.051   4.632  0.0649 -0.3458 -0.1062
    4ASN      O 2286  10.650   5.043   4.632  0.0776 -0.1546 -0.4019
    5ASP      N 2287  10.457   5.007   4.736 -0.3515 -0.0981 -0.2805
    5ASP      H 2288  10.356   4.996   4.737 -0.5109  0.2591  3.5820
    5ASP     CA 2289  10.514   4.971   4.865 -0.1840  0.2539 -0.2568
    5ASP     HA 2290  10.615   4.931   4.856  0.0396  0.4032  1.3854
    5ASP     CB 2291  10.507   5.090   4.959 -0.3631  0.0691 -0.0357
    5ASP    HB1 2292  10.403   5.117   4.977  0.1520  1.8248  0.6170
    5ASP    HB2 2293  10.555   5.178   4.914 -0.1453  0.2562  0.5413
    5ASP     CG 2294  10.576   5.066   5.093  0.0727  0.3949 -0.1977
    5ASP    OD1 2295  10.700   5.054   5.103  0.0615  0.4076 -0.0363
    5ASP    OD2 2296  10.501   5.065   5.192  0.3437 -0.1105  0.0091
    5ASP      C 2297  10.439   4.850   4.917 -0.1519  0.2960 -0.1138
    5ASP      O 2298  10.316   4.855   4.908 -0.1451 -0.2078 -0.5568
    6TYR      N 2299  10.509   4.747   4.965 -0.0539  0.2241 -0.4048
    6TYR      H 2300  10.608   4.763   4.970 -0.1603  0.6823  0.3268
    6TYR     CA 2301  10.457   4.623   5.020  0.5590  0.3576  0.4974
    6TYR     HA 2302  10.405   4.582   4.934 -0.0470 -2.3426  2.0279
    6TYR     CB 2303  10.574   4.531   5.053 -0.0230 -0.5712  0.0265
    6TYR    HB1 2304  10.549   4.452   5.124 -0.9925  0.3103  0.6946
    6TYR    HB2 2305  10.650   4.575   5.119 -0.7054 -1.9929  1.8415
    6TYR     CG 2306  10.638   4.468   4.932 -0.2471 -0.4210 -0.1708
    6TYR    CD1 2307  10.563   4.373   4.862 -0.3182 -0.7681  0.3675
    6TYR    HD1 2308  10.459   4.351   4.880 -1.1958  2.2773 -0.4823
    6TYR    CE1 2309  10.618   4.308   4.750 -0.1868  0.0910 -0.0749
    6TYR    HE1 2310  10.569   4.227   4.699 -0.2364 -0.1464  0.3410
    6TYR     CZ 2311  10.748   4.346   4.710 -0.2836  0.5949  0.0879
    6TYR     OH 2312  10.815   4.280   4.612 -0.5931  0.4650 -0.0398
    6TYR     HH 2313  10.756   4.212   4.578  1.2833 -0.7735 -1.0246
    6TYR    CE2 2314  10.815   4.451   4.776 -0.1080  0.1131  0.6912
    6TYR    HE2 2315  10.914   4.479   4.744 -0.2336  1.1696  1.1791
    6TYR    CD2 2316  10.763   4.514   4.889 -0.5300  0.6993  0.1801
    6TYR    HD2 2317  10.807   4.599   4.939  0.5120 -0.5108  1.4201
    6TYR      C 2318  10.362   4.633   5.139 -0.3576  0.2053 -0.2070
    6TYR      O 2319  10.386   4.715   5.227  0.3222 -0.2463  0.0382
    7THR      N 2320  10.254   4.556   5.145  0.1289 -0.4586  0.2171
    7THR      H 2321  10.224   4.501   5.065 -1.8713 -0.4544  0.8874
    7THR     CA 2322  10.163   4.551   5.258 -0.1323  0.2409  0.0437
    7THR     HA 2323  10.156   4.647   5.309 -0.5255  0.6136 -0.7006
    7THR     CB 2324  10.020   4.526   5.212 -0.1632  0.1634  0.1843
    7THR     HB 2325   9.949   4.519   5.295  1.1030 -1.4389  1.2000
    7THR    CG2 2326   9.961   4.634   5.122 -0.3812 -0.2425 -0.1620
    7THR   HG21 2327  10.041   4.681   5.064  1.3376  0.4683  2.5882
    7THR   HG22 2328   9.885   4.589   5.058 -0.8826 -1.8234  1.4698
    7THR   HG23 2329   9.899   4.706   5.175  0.9663  0.3687  0.6283
    7THR    OG1 2330  10.016   4.404   5.142  0.3395  0.1578  0.1654
    7THR    HG1 2331   9.965   4.407   5.060 -0.7350 -0.4048  0.8004
    7THR      C 2332  10.204   4.457   5.371  0.0569  0.1636 -0.0873
    7THR      O 2333  10.271   4.357   5.346  0.0835  0.1664 -0.0293
    8GLN      N 2334  10.126   4.462   5.479  0.2300  0.2723  0.0324
    8GLN      H 2335  10.074   4.546   5.499 -2.2605 -1.7303  2.7584
    8GLN     CA 2336  10.113   4.363   5.584 -0.1103  0.2084 -0.0680
    8GLN     HA 2337  10.211   4.346   5.627  0.2739 -0.6415 -1.2268
    8GLN     CB 2338  10.032   4.415   5.702 -0.0215  0.1394  0.0223
    8GLN    HB1 2339  10.040   4.341   5.783  1.8225  1.0650  0.7512
    8GLN    HB2 2340  10.088   4.492   5.755  0.9398 -0.2705 -0.3848
    8GLN     CG 2341   9.887   4.461   5.688 -0.1557 -0.2214  0.2047
    8GLN    HG1 2342   9.834   4.471   5.782  0.5736  2.9921  0.3854
    8GLN    HG2 2343   9.835   4.390   5.624  0.3724 -1.0858  0.7140
    8GLN     CD 2344   9.866   4.597   5.623 -0.2665 -0.4134 -0.1640
    8GLN    OE1 2345   9.962   4.659   5.576 -0.5873  0.0398 -0.2247
    8GLN    NE2 2346   9.748   4.658   5.618 -0.1375 -0.1489  0.0017
    8GLN   HE21 2347   9.677   4.617   5.677  0.1425 -0.1536  0.3402
    8GLN   HE22 2348   9.739   4.749   5.575  1.4927 -0.4329 -1.0244
    8GLN      C 2349  10.054   4.231   5.536  0.2214  0.1024 -0.1874
    8GLN      O 2350   9.966   4.230   5.450 -0.1349  0.1420  0.1733
    9GLN      N 2351  10.089   4.119   5.600 -0.2253 -0.3394 -0.7021
    9GLN      H 2352  10.166   4.130   5.666  0.8818 -0.2230 -1.9769
    9GLN     CA 2353  10.025   3.992   5.574 -0.2318 -0.4327 -0.2497
    9GLN     HA 2354  10.010   3.990   5.466  0.7322  2.2606 -0.5198
    9GLN     CB 2355  10.118   3.873   5.595 -0.1466 -0.3527 -0.1720
    9GLN    HB1 2356  10.059   3.781   5.600 -0.6146  0.0360  2.4833
    9GLN    HB2 2357  10.166   3.895   5.690 -2.7367  2.3757  0.6582
    9GLN     CG 2358  10.213   3.854   5.477  0.1134  0.0351 -0.0256
    9GLN    HG1 2359  10.164   3.836   5.381  2.9931 -1.0347 -1.4051
    9GLN    HG2 2360  10.263   3.949   5.460  0.4299 -0.3355 -1.2705
    9GLN     CD 2361  10.331   3.760   5.500  0.1530  0.0135 -0.3079
    9GLN    OE1 2362  10.310   3.639   5.496  0.4351 -0.0540  0.2370
    9GLN    NE2 2363  10.446   3.807   5.548 -0.3470 -0.2414  1.1794
    9GLN   HE21 2364  10.453   3.907   5.558 -1.8399  0.0515 -0.3863
    9GLN   HE22 2365  10.509   3.732   5.572 -1.3222 -2.4916 -2.4689
    9GLN      C 2366   9.886   3.979   5.634 -0.1800  0.2670  0.0384
    9GLN      O 2367   9.859   4.046   5.733 -0.0518  0.4035 -0.0191
   10ALA      N 2368   9.806   3.881   5.589 -0.2763  0.4520 -0.1968
   10ALA      H 2369   9.841   3.818   5.519 -1.2187 -0.9616  0.5703
   10ALA     CA 2370   9.680   3.842   5.650 -0.1786  0.7080  0.1774
   10ALA     HA 2371   9.636   3.938   5.675  1.9585  1.6874  0.4288
   10ALA     CB 2372   9.594   3.773   5.544  0.4015 -0.4015  0.4107
   10ALA    HB1 2373   9.641   3.678   5.516  0.8512 -0.0765  0.0481
   10ALA    HB2 2374   9.598   3.826   5.449  1.0828 -0.1931  0.5526
   10ALA    HB3 2375   9.494   3.751   5.581 -1.5667  2.5867 -2.5659
   10ALA      C 2376   9.701   3.766   5.780  0.3254  0.3011 -0.1338
   10ALA      O 2377   9.803   3.702   5.802 -0.2219 -0.5283  0.0124
   11THR      N 2378   9.605   3.781   5.872  0.3873 -0.3303  0.0352
   11THR      H 2379   9.522   3.833   5.849  1.4621  1.3467 -0.2486
   11THR     CA 2380   9.607   3.722   6.005  0.1756  0.0741  0.2170
   11THR     HA 2381   9.667   3.632   6.010 -2.4710 -1.7276  1.5206
   11THR     CB 2382   9.662   3.820   6.108 -0.4746  0.3476  0.3115
   11THR     HB 2383   9.635   3.796   6.210 -0.2276 -0.0640  0.2805
   11THR    CG2 2384   9.813   3.838   6.091 -0.4491 -0.0964  0.0685
   11THR   HG21 2385   9.846   3.905   6.170 -1.9813 -2.6269  3.0752
   11THR   HG22 2386   9.836   3.886   5.995  0.1773  0.2848  0.4065
   11THR   HG23 2387   9.874   3.749   6.101  1.2603  1.2597  3.1532
   11THR    OG1 2388   9.613   3.950   6.083 -0.4428  0.3722  0.3752
   11THR    HG1 2389   9.622   3.997   6.166  0.7023 -1.8342  1.5921
   11THR      C 2390   9.470   3.686   6.062  0.0408  0.2306 -0.0050
   11THR      O 2391   9.373   3.749   6.020 -0.0107  0.4598  0.4466
   12GLN      N 2392   9.459   3.605   6.167 -0.1738 -0.0572 -0.2475
   12GLN      H 2393   9.543   3.556   6.193  0.4432  0.5152 -1.0962
   12GLN     CA 2394   9.347   3.591   6.258 -0.2463  0.4017 -0.2602
   12GLN     HA 2395   9.257   3.620   6.203 -1.7452 -2.1966  0.6119
   12GLN     CB 2396   9.325   3.444   6.292 -0.0803  0.3208 -0.4984
   12GLN    HB1 2397   9.232   3.430   6.348  0.7016  0.7092  0.9498
   12GLN    HB2 2398   9.416   3.420   6.347  0.8892 -1.3266 -2.6776
   12GLN     CG 2399   9.327   3.346   6.175 -0.1268 -0.3597  0.0586
   12GLN    HG1 2400   9.325   3.247   6.220 -0.0096  0.4905  2.0498
   12GLN    HG2 2401   9.415   3.359   6.111 -0.5148 -2.1604 -0.8963
   12GLN     CD 2402   9.210   3.358   6.079  0.2143 -0.2825 -0.3538
   12GLN    OE1 2403   9.094   3.341   6.116  0.3838 -0.3005  0.1754
   12GLN    NE2 2404   9.244   3.363   5.950  0.5351  0.2683 -0.2510
   12GLN   HE21 2405   9.343   3.349   5.939  0.4732  0.1911 -0.7542
   12GLN   HE22 2406   9.170   3.348   5.882 -1.6681  1.2044  1.7948
   12GLN      C 2407   9.346   3.670   6.388 -0.3160  0.0004 -0.0133
   12GLN      O 2408   9.445   3.668   6.461 -0.4380  0.1461  0.1581
   13SER      N 2409   9.234   3.727   6.432 -0.2992  0.4988 -0.5895
   13SER      H 2410   9.152   3.708   6.377 -2.7545  1.1382  2.5276
   13SER     CA 2411   9.215   3.813   6.547 -0.1779  0.0047 -0.1960
   13SER     HA 2412   9.298   3.882   6.562  0.1500 -0.6741  1.3630
   13SER     CB 2413   9.079   3.880   6.528 -0.6190 -0.6628  0.5145
   13SER    HB1 2414   9.053   3.928   6.623  1.1702  1.2857  0.1117
   13SER    HB2 2415   9.081   3.965   6.459 -0.0006 -1.0898  0.0039
   13SER     OG 2416   8.985   3.784   6.486 -1.1822  0.1839 -0.2091
   13SER     HG 2417   8.904   3.833   6.471 -2.1728 -1.9165 -2.3160
   13SER      C 2418   9.220   3.736   6.678  0.8645  0.0713 -0.1896
   13SER      O 2419   9.209   3.613   6.679  0.2220  0.1275  0.1219
   14TYR      N 2420   9.206   3.816   6.784  0.3416 -0.1303 -0.0995
   14TYR      H 2421   9.219   3.916   6.774  0.0390 -0.0613  0.1736
   14TYR     CA 2422   9.194   3.771   6.921  0.4961 -0.1494 -0.0925
   14TYR     HA 2423   9.237   3.670   6.925 -0.6089 -0.7478 -1.9962
   14TYR     CB 2424   9.274   3.869   7.007  0.5036  0.0104 -0.2816
   14TYR    HB1 2425   9.251   3.844   7.110 -2.2481  1.3118 -0.4748
   14TYR    HB2 2426   9.235   3.970   6.997 -0.8833 -0.6442 -2.1365
   14TYR     CG 2427   9.423   3.884   6.987  0.4657  0.4357 -0.2435
   14TYR    CD1 2428   9.483   4.006   7.021  0.4789  0.3375  0.0867
   14TYR    HD1 2429   9.424   4.087   7.063  1.8963  0.1062  2.7490
   14TYR    CE1 2430   9.622   4.021   7.018  0.4849  0.3966  0.5559
   14TYR    HE1 2431   9.671   4.114   7.045 -0.5905  0.9136  0.7988
   14TYR     CZ 2432   9.702   3.919   6.964 -0.2871 -0.0835  0.3029
   14TYR     OH 2433   9.836   3.936   6.947 -0.3089  0.3513  0.5247
   14TYR     HH 2434   9.876   3.851   6.924 -0.4339  0.1181  1.1571
   14TYR    CE2 2435   9.641   3.799   6.924 -0.1809  0.1649 -0.6312
   14TYR    HE2 2436   9.692   3.716   6.876  1.6477  1.2452 -0.6361
   14TYR    CD2 2437   9.504   3.779   6.943 -0.0178 -0.1565  0.2522
   14TYR    HD2 2438   9.468   3.679   6.927  1.5666 -0.8166  0.6499
   14TYR      C 2439   9.047   3.759   6.957  0.4979 -0.1394 -0.0827
   14TYR      O 2440   8.957   3.818   6.898  0.1940 -0.0727  0.4397
   15GLY      N 2441   9.021   3.674   7.056 -0.8103  0.3620  0.0214
   15GLY      H 2442   9.105   3.632   7.092 -0.0811 -0.7625 -2.7468
   15GLY     CA 2443   8.894   3.633   7.115 -0.2038 -0.6909  0.6332
   15GLY    HA1 2444   8.914   3.613   7.220  4.1842  0.8451  0.3224
   15GLY    HA2 2445   8.832   3.722   7.120  0.0296 -0.5324  0.7408
   15GLY      C 2446   8.826   3.511   7.056 -0.2753 -0.1427 -0.4572
   15GLY      O 2447   8.852   3.454   6.950 -0.4863 -0.3752 -0.3862
   16ALA      N 2448   8.704   3.481   7.104  0.1474  0.0575  0.7804
   16ALA      H 2449   8.666   3.546   7.170  2.0835  2.7223 -0.5312
   16ALA     CA 2450   8.613   3.381   7.053  0.2746  0.1082  0.4471
   16ALA     HA 2451   8.636   3.365   6.948  1.7394 -2.4151  1.0717
   16ALA     CB 2452   8.638   3.242   7.112  0.2006 -0.1563 -0.1321
   16ALA    HB1 2453   8.568   3.164   7.083 -1.1637  0.2306  1.8809
   16ALA    HB2 2454   8.633   3.247   7.221  2.1894 -2.1650  0.1289
   16ALA    HB3 2455   8.737   3.200   7.096 -0.0037 -0.9241  0.5551
   16ALA      C 2456   8.468   3.418   7.080  0.2194  0.5338 -0.3982
   16ALA      O 2457   8.439   3.478   7.183  0.1231 -0.0142 -0.0989
   17TYR      N 2458   8.380   3.394   6.982  0.0875 -0.0593 -0.1397
   17TYR      H 2459   8.418   3.357   6.896 -0.4983 -1.0002 -0.0118
   17TYR     CA 2460   8.247   3.448   6.970  0.1277  0.0389 -0.1494
   17TYR     HA 2461   8.256   3.525   6.894  0.2458 -0.7788 -0.9874
   17TYR     CB 2462   8.150   3.343   6.916 -0.0466 -0.1636  0.5417
   17TYR    HB1 2463   8.060   3.395   6.882 -1.1053 -1.5067  1.1878
   17TYR    HB2 2464   8.111   3.281   6.996 -1.3530  0.8215  0.7080
   17TYR     CG 2465   8.205   3.254   6.808 -0.7791 -0.2513  0.2304
   17TYR    CD1 2466   8.292   3.151   6.847 -0.0012  0.3401  0.0952
   17TYR    HD1 2467   8.319   3.127   6.949 -0.3250  1.0181  0.3448
   17TYR    CE1 2468   8.353   3.070   6.751 -0.0822  0.4848 -0.0801
   17TYR    HE1 2469   8.424   2.994   6.780  0.3136  0.7147 -0.4538
   17TYR     CZ 2470   8.323   3.099   6.616 -0.0195 -0.0295 -0.2078
   17TYR     OH 2471   8.395   3.032   6.522  0.5020 -0.0698  0.2153
   17TYR     HH 2472   8.462   2.974   6.560 -0.8291 -1.2162  0.9133
   17TYR    CE2 2473   8.231   3.197   6.576 -0.2470 -0.2530 -0.2343
   17TYR    HE2 2474   8.212   3.212   6.471 -1.7788 -2.4588 -0.3331
   17TYR    CD2 2475   8.175   3.281   6.674  0.1269 -0.2881  0.0107
   17TYR    HD2 2476   8.106   3.359   6.644  1.3262 -0.3964 -3.5778
   17TYR      C 2477   8.187   3.505   7.097 -0.1217 -0.0620 -0.2201
   17TYR      O 2478   8.140   3.432   7.185  0.2551 -0.1253 -0.0710
   18PRO      N 2479   8.190   3.638   7.112  0.4673 -0.1006  0.0221
   18PRO     CD 2480   8.224   3.742   7.017 -0.3791  0.2590  0.1052
   18PRO    HD1 2481   8.141   3.746   6.946  1.0479  1.3710 -1.5813
   18PRO    HD2 2482   8.315   3.720   6.963  0.1098 -0.8222  1.3129
   18PRO     CG 2483   8.223   3.872   7.097  0.9719  0.3426  0.0025
   18PRO    HG1 2484   8.130   3.922   7.070  1.0147  0.3659 -0.1062
   18PRO    HG2 2485   8.302   3.942   7.069 -1.2814  2.6871 -0.9259
   18PRO     CB 2486   8.224   3.833   7.244  0.5694 -0.5944 -0.2392
   18PRO    HB1 2487   8.169   3.905   7.304 -0.8847 -1.5599 -0.3746
   18PRO    HB2 2488   8.327   3.833   7.278  0.2036  2.1224  1.1351
   18PRO     CA 2489   8.160   3.694   7.242  0.0910 -0.3793  0.0584
   18PRO     HA 2490   8.213   3.633   7.315 -0.0859 -1.9958 -1.1244
   18PRO      C 2491   8.013   3.697   7.283  0.0855  0.2083 -0.0011
   18PRO      O 2492   7.926   3.707   7.198 -0.2847 -0.0272  0.3447
   19THR      N 2493   7.972   3.697   7.410 -0.2074 -0.2693 -0.0971
   19THR      H 2494   8.041   3.673   7.480  0.5811  3.0851  0.4475
   19THR     CA 2495   7.832   3.698   7.447 -0.2071  0.2342 -0.1058
   19THR     HA 2496   7.769   3.762   7.386  2.1590  1.0036 -1.8739
   19THR     CB 2497   7.775   3.556   7.439 -0.2537  0.2166  0.4680
   19THR     HB 2498   7.796   3.509   7.343 -0.2948 -0.6676  0.8823
   19THR    CG2 2499   7.831   3.461   7.544  0.1528  0.3160  0.3453
   19THR   HG21 2500   7.795   3.359   7.529  1.5006 -0.1432  0.0951
   19THR   HG22 2501   7.940   3.466   7.543  0.1339  0.5760 -0.3654
   19THR   HG23 2502   7.793   3.494   7.641  0.8699  2.1280  0.0462
   19THR    OG1 2503   7.636   3.549   7.458 -0.3494  0.0399 -0.2665
   19THR    HG1 2504   7.590   3.620   7.411  0.3460  0.3709 -0.4580
   19THR      C 2505   7.816   3.759   7.586  0.2128  0.5147 -0.1797
   19THR      O 2506   7.914   3.801   7.646  0.0458  0.2923  0.2544
   20GLN      N 2507   7.695   3.785   7.636  0.2670  0.4322 -0.0062
   20GLN      H 2508   7.622   3.746   7.578 -1.3272  5.1427 -1.5837
   20GLN     CA 2509   7.653   3.833   7.766 -0.3067  0.0456 -0.0447
   20GLN     HA 2510   7.717   3.916   7.797  0.6022 -0.3976 -0.6908
   20GLN     CB 2511   7.511   3.887   7.756 -0.3293 -0.0879 -0.4574
   20GLN    HB1 2512   7.460   3.899   7.852  1.5092  2.3726  0.3056
   20GLN    HB2 2513   7.452   3.826   7.687  1.6635 -0.7936 -1.6051
   20GLN     CG 2514   7.501   4.026   7.694  0.5467  0.1113 -0.1581
   20GLN    HG1 2515   7.563   4.097   7.750  1.5438  1.4944 -2.8327
   20GLN    HG2 2516   7.539   4.024   7.592  2.0017 -2.0033  0.3645
   20GLN     CD 2517   7.356   4.072   7.690  0.3476 -0.4927  0.0546
   20GLN    OE1 2518   7.275   4.025   7.610  0.1190  0.5654 -0.3569
   20GLN    NE2 2519   7.312   4.169   7.770 -0.0349 -0.4376 -0.2217
   20GLN   HE21 2520   7.216   4.201   7.761  0.1085 -0.4017 -1.9170
   20GLN   HE22 2521   7.383   4.219   7.821 -1.9017  0.8971  1.2052
   20GLN      C 2522   7.667   3.728   7.875 -0.0553 -0.1696 -0.2834
   20GLN      O 2523   7.748   3.745   7.966  0.2887 -0.2940 -0.5622
   21PRO      N 2524   7.591   3.618   7.874  0.0663 -0.2546 -0.2128
   21PRO     CD 2525   7.487   3.576   7.783  0.0369  0.3395 -0.4565
   21PRO    HD1 2526   7.520   3.602   7.683  3.5121  1.2037  0.7848
   21PRO    HD2 2527   7.390   3.625   7.798 -0.7626 -1.1520 -0.5497
   21PRO     CG 2528   7.477   3.424   7.797  0.8404  0.3045 -0.2390
   21PRO    HG1 2529   7.568   3.392   7.745  0.8693  0.2842 -0.1769
   21PRO    HG2 2530   7.384   3.383   7.758  0.5576 -0.2593  0.9970
   21PRO     CB 2531   7.497   3.409   7.947  0.1744 -0.7249 -0.2488
   21PRO    HB1 2532   7.403   3.418   8.001 -0.1372  0.9253 -1.0292
   21PRO    HB2 2533   7.543   3.312   7.970  3.4185  0.8488  0.5130
   21PRO     CA 2534   7.596   3.520   7.981  0.2643 -0.6918 -0.6160
   21PRO     HA 2535   7.572   3.568   8.076 -0.6961 -1.2395 -0.5652
   21PRO      C 2536   7.737   3.467   7.999  0.6231  0.3800 -0.1846
   21PRO      O 2537   7.806   3.432   7.904 -0.1750 -0.4317 -0.4791
   22GLY      N 2538   7.766   3.438   8.126  0.3525 -0.0112 -0.2105
   22GLY      H 2539   7.701   3.456   8.202  0.8103 -1.1238  0.4541
   22GLY     CA 2540   7.887   3.364   8.156  0.0869 -0.4762 -0.2775
   22GLY    HA1 2541   7.878   3.319   8.255  1.4872  2.2318  1.2076
   22GLY    HA2 2542   7.899   3.280   8.089 -0.7553 -1.7188  1.0793
   22GLY      C 2543   8.018   3.441   8.163 -0.2043 -0.0220  0.4042
   22GLY      O 2544   8.035   3.561   8.145 -0.0311 -0.0604  0.3068
   23GLN      N 2545   8.126   3.363   8.170 -0.1550  0.0403  0.3415
   23GLN      H 2546   8.115   3.262   8.173  0.5222 -0.0462  0.1434
   23GLN     CA 2547   8.261   3.414   8.162 -0.3367  0.4564 -0.0871
   23GLN     HA 2548   8.262   3.521   8.185 -3.3139  0.3286  0.9397
   23GLN     CB 2549   8.350   3.349   8.268 -0.3430  0.3035 -0.1757
   23GLN    HB1 2550   8.458   3.358   8.266 -0.1176 -0.1194  3.4055
   23GLN    HB2 2551   8.334   3.242   8.260  1.6024 -0.2997  2.5799
   23GLN     CG 2552   8.303   3.391   8.407  0.0155 -0.0703  0.0573
   23GLN    HG1 2553   8.327   3.495   8.429 -0.7270  0.7090 -2.4669
   23GLN    HG2 2554   8.200   3.371   8.436  0.2071  0.0058  0.8227
   23GLN     CD 2555   8.380   3.292   8.495  0.3957  0.5374  0.4156
   23GLN    OE1 2556   8.359   3.171   8.500  0.3145  0.4599 -1.1167
   23GLN    NE2 2557   8.470   3.345   8.578  0.6086 -0.3361  0.7506
   23GLN   HE21 2558   8.523   3.290   8.644  0.4613  0.2918  1.3948
   23GLN   HE22 2559   8.466   3.444   8.595  2.6107 -0.2980  1.2633
   23GLN      C 2560   8.324   3.398   8.024  0.0098 -0.1862  0.1407
   23GLN      O 2561   8.298   3.294   7.965  0.1633 -0.0278 -0.2134
   24GLY      N 2562   8.406   3.492   7.976 -0.4510  0.0944 -0.1025
   24GLY      H 2563   8.424   3.574   8.033 -1.4498 -0.3125  0.8180
   24GLY     CA 2564   8.446   3.493   7.837 -0.0230 -0.1168  0.0187
   24GLY    HA1 2565   8.493   3.399   7.809  3.4937  1.3823  0.3144
   24GLY    HA2 2566   8.362   3.520   7.774  2.0265 -0.3449 -3.0548
   24GLY      C 2567   8.562   3.590   7.814 -0.1438  0.1414  0.4990
   24GLY      O 2568   8.592   3.673   7.900 -0.3807  0.3599  0.3739
   25TYR      N 2569   8.618   3.593   7.693  0.3081  0.2580  0.7077
   25TYR      H 2570   8.585   3.521   7.631  0.7973  0.0786  0.6516
   25TYR     CA 2571   8.722   3.687   7.656  0.1757  0.0973 -0.0888
   25TYR     HA 2572   8.796   3.674   7.734  2.3295 -1.7052 -2.2975
   25TYR     CB 2573   8.778   3.637   7.523  0.1566  0.0569 -0.0810
   25TYR    HB1 2574   8.686   3.626   7.466  0.1120  1.5760 -0.3458
   25TYR    HB2 2575   8.815   3.534   7.524 -0.9154 -0.3375  0.9240
   25TYR     CG 2576   8.878   3.730   7.460  0.3710  0.2764  0.5746
   25TYR    CD1 2577   8.831   3.839   7.385 -0.0877 -0.6171 -0.4541
   25TYR    HD1 2578   8.723   3.843   7.375 -0.4025 -1.4608  1.8537
   25TYR    CE1 2579   8.919   3.933   7.330 -0.4357  0.0240  0.0711
   25TYR    HE1 2580   8.869   4.012   7.278  0.9583  1.0273  0.2079
   25TYR     CZ 2581   9.057   3.913   7.352 -0.4332  0.4752  0.4893
   25TYR     OH 2582   9.139   3.994   7.278 -0.4809  0.0836  0.0032
   25TYR     HH 2583   9.100   4.045   7.207  0.9523  1.4700  0.1644
   25TYR    CE2 2584   9.103   3.801   7.423 -0.4176  0.2810  0.1743
   25TYR    HE2 2585   9.207   3.781   7.446 -0.7685 -0.9284  0.8307
   25TYR    CD2 2586   9.015   3.709   7.481  0.3191 -0.3860  0.2481
   25TYR    HD2 2587   9.054   3.626   7.538  1.5022  0.3044  0.4773
   25TYR      C 2588   8.672   3.831   7.656 -0.2115 -0.0361 -0.2769
   25TYR      O 2589   8.560   3.855   7.611 -0.1649  0.4652 -0.1274
   26SER      N 2590   8.758   3.925   7.693  0.1513 -0.6089  0.3491
   26SER      H 2591   8.826   3.894   7.762 -0.1077 -0.8674  0.4861
   26SER     CA 2592   8.763   4.064   7.654  0.1428 -0.5334  0.6148
   26SER     HA 2593   8.692   4.083   7.572  0.8296  2.3661  0.5570
   26SER     CB 2594   8.715   4.153   7.768 -0.0758 -0.2726  0.3230
   26SER    HB1 2595   8.789   4.160   7.848  0.0057  0.2362  0.2086
   26SER    HB2 2596   8.710   4.253   7.724  0.7569 -0.0292  0.7677
   26SER     OG 2597   8.586   4.119   7.814 -0.1076 -0.4807  0.0797
   26SER     HG 2598   8.598   4.038   7.864  0.5963 -0.3075  0.2024
   26SER      C 2599   8.896   4.118   7.605 -0.1130 -0.3254  0.1313
   26SER      O 2600   9.003   4.069   7.640  0.2930  0.3954 -0.0726
   27GLN      N 2601   8.898   4.220   7.519  0.6449 -0.4030  0.0464
   27GLN      H 2602   8.809   4.239   7.475  1.4582  2.0006 -0.7047
   27GLN     CA 2603   9.007   4.295   7.460 -0.0391  0.2233 -0.4350
   27GLN     HA 2604   9.071   4.213   7.427 -0.1292 -0.3070  0.6755
   27GLN     CB 2605   8.971   4.367   7.330  0.3474 -0.3204 -0.8443
   27GLN    HB1 2606   8.917   4.291   7.274  1.0165 -0.5766 -1.1628
   27GLN    HB2 2607   8.903   4.449   7.353  0.9050 -0.0997  0.0792
   27GLN     CG 2608   9.093   4.407   7.247  0.8616 -0.3703 -0.1144
   27GLN    HG1 2609   9.167   4.328   7.241  3.0294  1.6083 -1.1927
   27GLN    HG2 2610   9.150   4.491   7.288  0.2741  1.8656 -3.4505
   27GLN     CD 2611   9.050   4.466   7.114  0.0072  0.1678  0.3915
   27GLN    OE1 2612   8.933   4.483   7.079  0.0841 -0.5692 -0.2449
   27GLN    NE2 2613   9.145   4.495   7.025 -0.1854 -0.3779  0.0084
   27GLN   HE21 2614   9.114   4.531   6.936 -0.7172 -1.3456 -0.2197
   27GLN   HE22 2615   9.242   4.475   7.042  0.2631 -0.7112 -2.4798
   27GLN      C 2616   9.080   4.383   7.560 -0.2649 -0.0456 -0.0362
   27GLN      O 2617   9.019   4.462   7.633  0.0227 -0.0790  0.2433
   28GLN      N 2618   9.212   4.369   7.563 -0.2406  0.1902  0.0034
   28GLN      H 2619   9.246   4.293   7.506 -1.2864  1.0286 -1.8329
   28GLN     CA 2620   9.295   4.464   7.635  0.3303 -0.3248  0.0327
   28GLN     HA 2621   9.229   4.544   7.669 -1.8366 -1.4988 -1.1795
   28GLN     CB 2622   9.358   4.406   7.761 -0.0271 -0.5631  0.1059
   28GLN    HB1 2623   9.415   4.482   7.816  0.7684 -0.5497 -0.7108
   28GLN    HB2 2624   9.274   4.371   7.821  0.1952 -0.1009  0.7042
   28GLN     CG 2625   9.451   4.287   7.740  0.4983 -0.1288 -0.0542
   28GLN    HG1 2626   9.541   4.318   7.686 -0.4156  2.4528 -0.2574
   28GLN    HG2 2627   9.393   4.218   7.679 -0.5679  1.3236 -0.7492
   28GLN     CD 2628   9.495   4.218   7.868 -0.3099  0.4016  0.5136
   28GLN    OE1 2629   9.590   4.252   7.938  0.4714 -0.5666 -0.0661
   28GLN    NE2 2630   9.419   4.119   7.915  0.4151 -0.5999 -0.3740
   28GLN   HE21 2631   9.328   4.099   7.875 -2.3186  1.9601  3.7360
   28GLN   HE22 2632   9.449   4.085   8.005 -0.4240 -1.9659 -0.5752
   28GLN      C 2633   9.406   4.520   7.547 -0.0926 -0.0560 -0.3396
   28GLN      O 2634   9.473   4.613   7.592 -0.0975 -0.0430 -0.3603
   29SER      N 2635   9.431   4.455   7.433  0.1337 -0.6464  0.0388
   29SER      H 2636   9.379   4.369   7.426  0.9459 -1.0530 -1.3978
   29SER     CA 2637   9.540   4.473   7.340 -0.1230 -0.0740 -0.1576
   29SER     HA 2638   9.602   4.558   7.369  0.4210 -0.1741 -0.9836
   29SER     CB 2639   9.626   4.348   7.325  0.1369  0.0831  0.0116
   29SER    HB1 2640   9.570   4.271   7.272  1.1455 -1.0925  0.5944
   29SER    HB2 2641   9.708   4.355   7.253 -0.0365 -1.5251 -0.3930
   29SER     OG 2642   9.680   4.310   7.449  0.0757  0.5126  0.1710
   29SER     HG 2643   9.739   4.234   7.444 -0.3683  0.1738 -0.0676
   29SER      C 2644   9.494   4.499   7.197 -0.2329  0.4449 -0.0272
   29SER      O 2645   9.377   4.479   7.166 -0.2528 -0.3322  0.5221
   30SER      N 2646   9.586   4.550   7.115 -0.1224  0.3171  0.0159
   30SER      H 2647   9.675   4.585   7.148  0.6698  0.0040 -1.6632
   30SER     CA 2648   9.566   4.562   6.972  0.5505  0.1390 -0.0987
   30SER     HA 2649   9.486   4.634   6.952  1.3066  1.2140  0.6008
   30SER     CB 2650   9.700   4.604   6.912  0.7025 -0.3621 -0.1119
   30SER    HB1 2651   9.694   4.597   6.803  0.4604  2.6762 -0.3735
   30SER    HB2 2652   9.768   4.524   6.941  0.0713 -1.0607 -0.5398
   30SER     OG 2653   9.744   4.733   6.950 -0.2778 -0.1936  0.4975
   30SER     HG 2654   9.685   4.790   6.900 -1.4978 -1.2378  0.6821
   30SER      C 2655   9.535   4.432   6.900  0.5938  0.0982 -0.0449
   30SER      O 2656   9.583   4.329   6.948 -0.0772  0.2027  0.8703
   31GLN      N 2657   9.465   4.429   6.786  0.8593 -0.2036 -0.2002
   31GLN      H 2658   9.416   4.511   6.756  0.4317 -0.1556  0.5971
   31GLN     CA 2659   9.450   4.311   6.704  0.1102 -0.3127  0.0887
   31GLN     HA 2660   9.432   4.224   6.767  2.9777 -1.3760 -0.3914
   31GLN     CB 2661   9.336   4.332   6.604  0.3369  0.3975 -0.0241
   31GLN    HB1 2662   9.333   4.428   6.553  1.2406 -0.7623 -2.4399
   31GLN    HB2 2663   9.346   4.263   6.520  0.0904  0.3658 -0.0288
   31GLN     CG 2664   9.197   4.313   6.664  0.3997  0.0571  0.0226
   31GLN    HG1 2665   9.175   4.376   6.750 -0.2130 -0.0135 -0.0736
   31GLN    HG2 2666   9.124   4.329   6.584  1.7934  0.4652 -1.2222
   31GLN     CD 2667   9.166   4.169   6.702  0.0077  0.0928 -0.1475
   31GLN    OE1 2668   9.251   4.080   6.704 -0.2538 -0.1494  0.0991
   31GLN    NE2 2669   9.047   4.144   6.756  0.2843 -0.1844  0.3431
   31GLN   HE21 2670   9.029   4.057   6.805 -0.5068 -0.0076  0.3775
   31GLN   HE22 2671   8.985   4.223   6.755  1.3612  0.6945 -0.9847
   31GLN      C 2672   9.579   4.281   6.628  0.1084  0.0761 -0.0693
   31GLN      O 2673   9.664   4.369   6.628  0.0038  0.1910  0.8200
   32PRO      N 2674   9.612   4.160   6.584 -0.1925  0.0599 -0.2583
   32PRO     CD 2675   9.539   4.037   6.609 -0.0706 -0.0152 -0.2672
   32PRO    HD1 2676   9.444   4.049   6.557 -1.0772  1.0535  1.7164
   32PRO    HD2 2677   9.533   4.022   6.717  1.7678  1.1289  0.0418
   32PRO     CG 2678   9.628   3.923   6.561  0.0896 -0.0703  0.1511
   32PRO    HG1 2679   9.592   3.895   6.462 -0.6350 -0.5116  0.5327
   32PRO    HG2 2680   9.638   3.834   6.623  2.2918 -0.1353 -0.2123
   32PRO     CB 2681   9.769   3.980   6.555  0.0638 -0.0189  0.0246
   32PRO    HB1 2682   9.846   3.932   6.494  1.4854  1.3919  0.6375
   32PRO    HB2 2683   9.809   3.969   6.656  1.7999 -1.1461 -0.7333
   32PRO     CA 2684   9.739   4.126   6.522 -0.3607 -0.2126 -0.4572
   32PRO     HA 2685   9.817   4.184   6.571 -1.0273  1.9786 -1.8325
   32PRO      C 2686   9.732   4.158   6.374 -0.2236  0.6238 -0.2909
   32PRO      O 2687   9.632   4.134   6.307 -0.1158 -0.0942 -0.2057
   33TYR      N 2688   9.847   4.197   6.318  0.1201  0.1662  0.0845
   33TYR      H 2689   9.926   4.215   6.378  0.8950 -1.1029 -0.5148
   33TYR     CA 2690   9.875   4.226   6.179  0.6025  0.2431  0.1977
   33TYR     HA 2691   9.797   4.176   6.121  0.3366  1.4325 -0.5033
   33TYR     CB 2692   9.859   4.373   6.141 -0.0293  0.1509  0.1045
   33TYR    HB1 2693   9.937   4.435   6.184  0.9953 -0.3065 -1.0288
   33TYR    HB2 2694   9.864   4.379   6.033 -0.0565  0.7897  0.1386
   33TYR     CG 2695   9.722   4.420   6.185 -0.1886 -0.1504 -0.0585
   33TYR    CD1 2696   9.616   4.410   6.094 -0.3091 -0.2769  0.0947
   33TYR    HD1 2697   9.625   4.369   5.994  1.1165 -2.2989  0.9756
   33TYR    CE1 2698   9.490   4.456   6.134 -0.0320  0.4479  0.1467
   33TYR    HE1 2699   9.412   4.467   6.060  1.9840  1.1233 -2.0477
   33TYR     CZ 2700   9.469   4.506   6.264  0.0587  0.7880  0.0342
   33TYR     OH 2701   9.346   4.556   6.296 -0.1258  0.2041  0.2565
   33TYR     HH 2702   9.343   4.604   6.379  1.1059  0.1774  0.3322
   33TYR    CE2 2703   9.577   4.508   6.354  0.2475 -0.4499 -0.1358
   33TYR    HE2 2704   9.562   4.541   6.456  0.2800  0.6469 -0.4761
   33TYR    CD2 2705   9.706   4.471   6.315  0.3485 -0.3316  0.0799
   33TYR    HD2 2706   9.793   4.486   6.377  1.8790  0.8508 -2.2032
   33TYR      C 2707  10.001   4.159   6.125  0.3421  0.2175 -0.3856
   33TYR      O 2708  10.101   4.154   6.197  0.0992 -0.0348 -0.0621
   34GLY      N 2709   9.997   4.098   6.006  0.2554  0.3914 -0.4710
   34GLY      H 2710   9.923   4.120   5.941 -0.4174 -1.8966 -0.5358
   34GLY     CA 2711  10.109   4.020   5.958 -0.0204 -0.0894 -0.3352
   34GLY    HA1 2712  10.134   3.945   6.033  1.0057  0.7924  0.2339
   34GLY    HA2 2713  10.084   3.959   5.871  2.3457 -0.0630 -1.1049
   34GLY      C 2714  10.229   4.109   5.930 -0.0049  0.0948  0.2919
   34GLY      O 2715  10.221   4.231   5.930  0.2827  0.1224 -0.6834
   35GLN      N 2716  10.339   4.045   5.888 -0.1455  0.1852 -0.2205
   35GLN      H 2717  10.333   3.946   5.870  0.4604 -0.0827  0.9662
   35GLN     CA 2718  10.464   4.105   5.845 -0.3198  0.8378  0.1598
   35GLN     HA 2719  10.480   4.182   5.921 -0.5157 -0.8865  2.0365
   35GLN     CB 2720  10.579   4.005   5.851 -0.6731  0.4398  0.3205
   35GLN    HB1 2721  10.659   4.027   5.781 -1.4635 -2.9650 -1.8895
   35GLN    HB2 2722  10.547   3.902   5.832  0.3984  0.0644  0.4575
   35GLN     CG 2723  10.643   4.008   5.990  0.0212  0.6599 -0.0004
   35GLN    HG1 2724  10.570   3.995   6.071 -1.6882 -0.9385 -1.6932
   35GLN    HG2 2725  10.691   4.103   6.014  2.8366 -1.1970  2.3316
   35GLN     CD 2726  10.741   3.893   6.005 -0.3259  0.3580 -0.0113
   35GLN    OE1 2727  10.837   3.891   5.928 -0.1852  0.2220  0.1663
   35GLN    NE2 2728  10.722   3.801   6.099 -0.4700 -0.0254 -0.4170
   35GLN   HE21 2729  10.655   3.819   6.172  0.8725 -1.6159  1.3244
   35GLN   HE22 2730  10.776   3.715   6.100  1.3855  1.0954  0.1079
   35GLN      C 2731  10.452   4.163   5.705 -1.1388  0.4093  0.0463
   35GLN      O 2732  10.360   4.134   5.628 -1.0029  0.1029 -0.0012
   36GLN      N 2733  10.547   4.246   5.661 -0.5536  0.1110  0.7327
   36GLN      H 2734  10.615   4.274   5.730 -1.0363  0.8452  0.9204
   36GLN     CA 2735  10.562   4.274   5.520  0.5860 -0.3050  0.7590
   36GLN     HA 2736  10.471   4.331   5.499  1.3917  0.8429  0.2740
   36GLN     CB 2737  10.678   4.364   5.479  0.0784  0.1507  0.3124
   36GLN    HB1 2738  10.646   4.392   5.378 -0.8735  0.7684  0.7696
   36GLN    HB2 2739  10.674   4.461   5.530  0.1215  1.3033 -1.7573
   36GLN     CG 2740  10.821   4.313   5.485 -0.1094 -0.4921 -0.4727
   36GLN    HG1 2741  10.848   4.304   5.590 -0.6882  3.0760  0.1034
   36GLN    HG2 2742  10.836   4.214   5.442 -2.3318 -0.6971 -0.8916
   36GLN     CD 2743  10.915   4.421   5.433 -0.3812 -0.1682 -0.2937
   36GLN    OE1 2744  10.948   4.432   5.315 -0.3450 -0.7551 -0.3407
   36GLN    NE2 2745  10.962   4.516   5.514 -0.5008 -0.3334 -0.0318
   36GLN   HE21 2746  10.938   4.533   5.611  2.6704 -0.1288  0.8293
   36GLN   HE22 2747  11.034   4.580   5.485 -0.9790  1.3090  2.2072
   36GLN      C 2748  10.553   4.153   5.429 -0.0472 -0.0088  0.4221
   36GLN      O 2749  10.617   4.050   5.447 -0.0290 -0.1180 -0.2183
   37SER      N 2750  10.484   4.172   5.316  0.2698 -0.3688  0.1651
   37SER      H 2751  10.434   4.259   5.315  1.6680  0.5017  1.6561
   37SER     CA 2752  10.469   4.079   5.206  0.1422  0.2620 -0.3552
   37SER     HA 2753  10.446   3.980   5.246  2.3672  0.5712  1.9657
   37SER     CB 2754  10.350   4.117   5.118 -0.3448  0.3552  0.3420
   37SER    HB1 2755  10.372   4.218   5.083  0.1647  0.0018 -0.3840
   37SER    HB2 2756  10.342   4.041   5.041 -2.4557 -2.3542  2.9927
   37SER     OG 2757  10.232   4.108   5.194 -0.3697 -1.2418  0.1468
   37SER     HG 2758  10.232   4.189   5.246  3.2623  0.5940 -2.2905
   37SER      C 2759  10.595   4.053   5.123  0.5892 -0.3324  0.4961
   37SER      O 2760  10.690   4.130   5.139  0.3645  0.1443 -0.3793
   38TYR      N 2761  10.592   3.962   5.026  0.0907 -0.3051  0.4805
   38TYR      H 2762  10.509   3.904   5.024 -1.1510  1.4222 -0.1062
   38TYR     CA 2763  10.704   3.937   4.938 -0.4929 -0.3955 -0.2427
   38TYR     HA 2764  10.752   4.034   4.929 -0.5089 -0.3511  0.1321
   38TYR     CB 2765  10.804   3.841   5.001 -0.0309 -0.0955 -0.5084
   38TYR    HB1 2766  10.855   3.882   5.088 -0.4768 -1.3007  0.3455
   38TYR    HB2 2767  10.872   3.816   4.919 -1.5335 -0.8652 -1.5862
   38TYR     CG 2768  10.739   3.712   5.046  1.0584 -0.4205  0.1608
   38TYR    CD1 2769  10.691   3.696   5.177 -0.0417 -0.4014 -0.2371
   38TYR    HD1 2770  10.702   3.772   5.253 -1.4473 -1.5651  1.2075
   38TYR    CE1 2771  10.627   3.578   5.216 -0.6817  0.0720  0.1594
   38TYR    HE1 2772  10.592   3.563   5.317 -3.1352 -0.5289 -0.7108
   38TYR     CZ 2773  10.611   3.475   5.122 -0.2267  0.2854 -0.1534
   38TYR     OH 2774  10.541   3.362   5.153 -0.2208  0.4187  0.3463
   38TYR     HH 2775  10.527   3.320   5.068 -1.2988  0.3934  0.5269
   38TYR    CE2 2776  10.653   3.492   4.988  0.6421  0.1644  0.1011
   38TYR    HE2 2777  10.650   3.412   4.916  0.4030  0.0182  0.2710
   38TYR    CD2 2778  10.711   3.614   4.950 -0.6168  0.6091 -0.4463
   38TYR    HD2 2779  10.751   3.637   4.853  2.9314  4.8712  1.6719
   38TYR      C 2780  10.653   3.894   4.801 -0.2028 -0.4861 -0.3234
   38TYR      O 2781  10.533   3.878   4.781 -0.2418  0.1094 -0.6020
   39SER      N 2782  10.740   3.889   4.700 -0.1606  0.5084 -0.3502
   39SER      H 2783  10.840   3.893   4.719  0.3610 -5.2692 -0.0282
   39SER     CA 2784  10.708   3.837   4.569  0.1391 -0.4002 -0.0767
   39SER     HA 2785  10.641   3.751   4.576 -0.8959  0.0856 -2.7424
   39SER     CB 2786  10.825   3.781   4.489  0.0968 -0.1822 -0.2934
   39SER    HB1 2787  10.789   3.737   4.396 -1.3987 -0.9062  0.5884
   39SER    HB2 2788  10.898   3.859   4.467 -0.6225  0.1344 -1.6608
   39SER     OG 2789  10.888   3.689   4.575 -0.0630  0.0270  0.0484
   39SER     HG 2790  10.970   3.664   4.532 -0.2057  0.6025 -0.5797
   39SER      C 2791  10.634   3.948   4.495  0.1705 -0.1123  0.3238
   39SER      O 2792  10.673   4.064   4.503 -0.3210  0.1030 -0.3228
   40GLY      N 2793  10.524   3.912   4.428  0.1350 -0.1654  0.4097
   40GLY      H 2794  10.495   3.817   4.446 -1.1358  0.5867  2.6731
   40GLY     CA 2795  10.425   4.000   4.369  0.2978  0.1294  0.5702
   40GLY    HA1 2796  10.472   4.070   4.300 -0.8526  0.1804 -0.1978
   40GLY    HA2 2797  10.343   3.947   4.321 -1.2665  0.3683  2.8222
   40GLY      C 2798  10.349   4.081   4.473  0.8321  0.4655  0.7054
   40GLY      O 2799  10.330   4.035   4.586 -0.3789  0.4018  0.4908
   41TYR      N 2800  10.307   4.199   4.428  0.4928  0.0694 -0.0427
   41TYR      H 2801  10.315   4.221   4.330 -3.0415  0.0843 -0.4684
   41TYR     CA 2802  10.232   4.290   4.513  0.0613 -0.0504 -0.2975
   41TYR     HA 2803  10.283   4.292   4.609 -0.5278 -1.6253  0.0864
   41TYR     CB 2804  10.236   4.426   4.443 -0.0361 -0.0691 -0.3412
   41TYR    HB1 2805  10.196   4.419   4.342 -2.9440 -1.8201  0.8082
   41TYR    HB2 2806  10.180   4.493   4.508  0.5799  0.6275 -0.5159
   41TYR     CG 2807  10.369   4.497   4.453 -0.6888  1.1643 -0.3635
   41TYR    CD1 2808  10.417   4.546   4.575 -0.2604 -0.4148  0.1131
   41TYR    HD1 2809  10.358   4.524   4.662 -1.7412  1.0236 -0.4764
   41TYR    CE1 2810  10.537   4.618   4.586 -0.4817 -0.0157 -0.0879
   41TYR    HE1 2811  10.579   4.649   4.680  0.0281 -0.9071 -0.0097
   41TYR     CZ 2812  10.606   4.648   4.467 -0.6025 -0.1356 -0.1887
   41TYR     OH 2813  10.723   4.719   4.468 -0.6384 -0.0826  0.3137
   41TYR     HH 2814  10.751   4.736   4.559 -0.3987 -2.8717  0.8593
   41TYR    CE2 2815  10.551   4.613   4.342 -0.2948  0.1901 -0.4172
   41TYR    HE2 2816  10.596   4.650   4.251 -1.4136 -0.5016 -1.2799
   41TYR    CD2 2817  10.435   4.535   4.335 -0.1632 -0.0024 -0.4539
   41TYR    HD2 2818  10.385   4.521   4.241  1.6089  1.0451 -1.6088
   41TYR      C 2819  10.088   4.244   4.532 -0.1287  0.5342 -0.3001
   41TYR      O 2820  10.037   4.163   4.455  0.0777  0.5489 -0.4520
   42SER      N 2821  10.028   4.290   4.642  0.1021  0.3021 -0.0753
   42SER      H 2822  10.080   4.350   4.704 -1.2965 -0.2011  1.6616
   42SER     CA 2823   9.896   4.258   4.692  0.0034  0.3451 -0.3069
   42SER     HA 2824   9.825   4.256   4.610 -0.3583 -0.0909  0.0083
   42SER     CB 2825   9.899   4.114   4.744  0.4289  0.5659  0.2928
   42SER    HB1 2826   9.797   4.086   4.773 -0.9335  3.1427 -1.5465
   42SER    HB2 2827   9.934   4.049   4.664  0.2382  1.6861 -0.7310
   42SER     OG 2828   9.986   4.077   4.849  0.1297 -0.1429  0.2935
   42SER     HG 2829   9.958   4.111   4.934  0.8380  0.1691  0.4115
   42SER      C 2830   9.841   4.350   4.800  0.0751 -0.4554  0.4343
   42SER      O 2831   9.907   4.394   4.893  0.1442 -0.1812  0.2591
   43GLN      N 2832   9.710   4.376   4.786  0.1828 -0.1460 -0.0576
   43GLN      H 2833   9.664   4.322   4.715  0.3652 -2.9710  1.8079
   43GLN     CA 2834   9.639   4.472   4.869 -0.2171 -0.2110 -0.3255
   43GLN     HA 2835   9.692   4.565   4.887 -1.9210  0.7178  0.0978
   43GLN     CB 2836   9.513   4.514   4.793 -0.4936  0.0796  0.2944
   43GLN    HB1 2837   9.434   4.548   4.860 -0.7143  0.5196 -0.1889
   43GLN    HB2 2838   9.461   4.437   4.738 -1.8034  1.8022 -0.9856
   43GLN     CG 2839   9.544   4.625   4.693  0.0420 -0.2884  0.0501
   43GLN    HG1 2840   9.591   4.708   4.745  1.2439  0.5355 -2.2107
   43GLN    HG2 2841   9.617   4.600   4.615  0.2030 -3.1458  0.9864
   43GLN     CD 2842   9.416   4.668   4.623  0.2402  0.5005  0.1695
   43GLN    OE1 2843   9.383   4.617   4.516 -0.4771  0.7176  0.2800
   43GLN    NE2 2844   9.343   4.772   4.665 -0.4937  0.2651 -0.4954
   43GLN   HE21 2845   9.267   4.798   4.604 -1.0168 -0.9596 -0.3947
   43GLN   HE22 2846   9.363   4.827   4.748  0.7814 -0.9424  0.0544
   43GLN      C 2847   9.587   4.411   4.998 -0.4629 -0.0896 -0.3669
   43GLN      O 2848   9.578   4.289   4.998 -0.5480 -0.0829 -0.4241
   44SER      N 2849   9.557   4.486   5.105 -0.2331 -0.3813 -0.0958
   44SER      H 2850   9.565   4.585   5.093  0.0513 -0.4488 -0.4709
   44SER     CA 2851   9.542   4.441   5.242 -0.0119  0.3427  0.1686
   44SER     HA 2852   9.603   4.351   5.249 -2.5661 -1.7047 -1.6212
   44SER     CB 2853   9.600   4.542   5.341  0.0859  0.2094  0.2475
   44SER    HB1 2854   9.708   4.546   5.333  0.4688 -0.6563  3.5507
   44SER    HB2 2855   9.585   4.498   5.440 -0.2483  0.6514  0.3923
   44SER     OG 2856   9.530   4.664   5.344 -0.0876  0.1107  0.2679
   44SER     HG 2857   9.580   4.733   5.389 -0.7517 -0.3588  1.7751
   44SER      C 2858   9.401   4.392   5.273  0.0405 -0.0379 -0.1707
   44SER      O 2859   9.308   4.449   5.218  0.0510  0.2661  0.1193
   45THR      N 2860   9.381   4.294   5.361 -0.5862  1.0191  0.8990
   45THR      H 2861   9.464   4.261   5.408  0.1727  2.2490  0.4557
   45THR     CA 2862   9.251   4.237   5.389 -0.3024 -0.3819 -0.5067
   45THR     HA 2863   9.195   4.226   5.297  2.5192 -0.5435 -2.3236
   45THR     CB 2864   9.269   4.099   5.452 -0.3867 -0.2052 -0.0894
   45THR     HB 2865   9.176   4.059   5.492  0.5271 -1.7693  0.5618
   45THR    CG2 2866   9.326   4.004   5.347  0.5194 -0.3658  0.5310
   45THR   HG21 2867   9.314   3.902   5.384  0.1761 -0.1113  1.1440
   45THR   HG22 2868   9.259   3.996   5.261 -0.9224 -1.1304  1.6700
   45THR   HG23 2869   9.427   4.025   5.312 -0.6770  1.3841 -2.1737
   45THR    OG1 2870   9.364   4.104   5.557 -0.5573  0.1244  0.0528
   45THR    HG1 2871   9.368   4.013   5.587  0.7452  0.8520  2.3217
   45THR      C 2872   9.177   4.322   5.491 -0.2627 -0.2877 -0.5580
   45THR      O 2873   9.236   4.369   5.588 -0.2040 -0.1154 -0.6765
   46ASP      N 2874   9.045   4.339   5.479 -0.2207  0.2736 -0.2819
   46ASP      H 2875   9.003   4.309   5.392  0.6046  0.9717 -0.9383
   46ASP     CA 2876   8.967   4.397   5.587  0.2669 -0.2224  0.3465
   46ASP     HA 2877   9.024   4.479   5.631 -1.6587  0.5933  1.4538
   46ASP     CB 2878   8.850   4.459   5.510  0.1977 -0.3049  0.3879
   46ASP    HB1 2879   8.783   4.386   5.464 -2.1024  1.7981  0.1881
   46ASP    HB2 2880   8.881   4.520   5.426 -0.5428  0.2622  0.5150
   46ASP     CG 2881   8.768   4.549   5.601 -0.4967  0.1524 -0.6865
   46ASP    OD1 2882   8.662   4.505   5.651  0.0233 -0.0682  0.2390
   46ASP    OD2 2883   8.803   4.667   5.622 -0.2282 -0.0426 -0.0454
   46ASP      C 2884   8.927   4.299   5.696  0.0347 -0.2995  0.1933
   46ASP      O 2885   8.915   4.338   5.812 -0.0845  0.0909  0.0510
   47THR      N 2886   8.923   4.168   5.669  0.3736 -0.2219 -0.2536
   47THR      H 2887   8.961   4.129   5.585  2.1361 -0.6019  0.6669
   47THR     CA 2888   8.871   4.068   5.760  0.1170  0.3205  0.1971
   47THR     HA 2889   8.842   4.104   5.859 -1.9962 -1.8618  0.4566
   47THR     CB 2890   8.747   3.999   5.704  0.4078 -0.1016  0.0767
   47THR     HB 2891   8.792   3.913   5.654  1.3764  0.5490 -0.2106
   47THR    CG2 2892   8.649   3.959   5.814  0.5800  1.0267  0.6589
   47THR   HG21 2893   8.602   4.042   5.865  1.5684  0.7908  2.0166
   47THR   HG22 2894   8.692   3.893   5.889 -0.1947 -0.2557  0.0191
   47THR   HG23 2895   8.573   3.892   5.773  2.3011 -0.5118 -0.1677
   47THR    OG1 2896   8.666   4.069   5.612  0.4406 -0.3886 -0.1744
   47THR    HG1 2897   8.726   4.079   5.538  2.5982  1.2944  1.6364
   47THR      C 2898   8.984   3.969   5.782 -0.1668 -0.0517 -0.0342
   47THR      O 2899   9.085   3.971   5.712  0.1489 -0.3320  0.4119
   48SER      N 2900   8.968   3.870   5.870 -0.0516  0.1395  0.2009
   48SER      H 2901   8.881   3.872   5.922 -0.2975 -0.8944 -0.1446
   48SER     CA 2902   9.060   3.761   5.894 -0.4700 -0.2157  0.2219
   48SER     HA 2903   9.148   3.817   5.926  0.3138 -1.4364  0.2751
   48SER     CB 2904   9.026   3.665   6.008 -0.6066 -0.6345 -0.1702
   48SER    HB1 2905   8.932   3.616   5.980 -1.1286  0.2805 -0.0792
   48SER    HB2 2906   9.118   3.607   6.015 -0.8853 -0.9141  1.6492
   48SER     OG 2907   9.003   3.727   6.132  0.0792 -0.3670 -0.1730
   48SER     HG 2908   9.070   3.795   6.146 -1.2137  0.7786  0.7559
   48SER      C 2909   9.104   3.681   5.772 -0.0872 -0.0016  0.2179
   48SER      O 2910   9.021   3.671   5.683 -0.0000 -0.3798  0.1799
   49GLY      N 2911   9.227   3.628   5.765 -0.0747  0.1788 -1.0878
   49GLY      H 2912   9.288   3.648   5.843  0.6090 -0.3956 -1.4645
   49GLY     CA 2913   9.291   3.541   5.669  0.3152  0.0121 -0.6813
   49GLY    HA1 2914   9.223   3.457   5.652 -1.7789  1.0246  2.0106
   49GLY    HA2 2915   9.304   3.590   5.572  1.9580  0.1224 -0.4245
   49GLY      C 2916   9.429   3.495   5.711  0.3860  0.9171  0.1054
   49GLY      O 2917   9.466   3.516   5.826  0.6887  0.0155  0.1811
   50TYR      N 2918   9.514   3.442   5.622 -0.1080 -0.4520  0.4145
   50TYR      H 2919   9.483   3.417   5.529  0.4432 -0.3559  0.2027
   50TYR     CA 2920   9.645   3.396   5.661  0.1233 -0.3616 -0.2367
   50TYR     HA 2921   9.675   3.451   5.751 -0.1230  0.6908 -0.7777
   50TYR     CB 2922   9.652   3.245   5.677  0.1489 -0.3550 -0.1832
   50TYR    HB1 2923   9.627   3.208   5.577  2.7312 -1.3580 -0.5390
   50TYR    HB2 2924   9.753   3.207   5.694  0.2771 -1.0592 -2.2167
   50TYR     CG 2925   9.571   3.178   5.786  0.1615 -0.0220  0.0310
   50TYR    CD1 2926   9.450   3.112   5.759  0.3638 -0.2767 -0.2640
   50TYR    HD1 2927   9.412   3.129   5.660 -0.9803 -1.3149  0.0587
   50TYR    CE1 2928   9.375   3.060   5.865  0.3318  0.6590  0.1926
   50TYR    HE1 2929   9.277   3.016   5.851  0.2216  0.8087  0.4950
   50TYR     CZ 2930   9.431   3.058   5.994  0.2586  0.0500  0.2194
   50TYR     OH 2931   9.359   2.998   6.094  0.0805 -0.6896 -0.3408
   50TYR     HH 2932   9.420   3.012   6.167  2.4690  1.4000 -2.5145
   50TYR    CE2 2933   9.560   3.110   6.017  0.4005 -0.4653  0.6096
   50TYR    HE2 2934   9.603   3.097   6.115  2.3228  0.2565 -0.0904
   50TYR    CD2 2935   9.631   3.171   5.913 -0.2263 -0.4374  0.1925
   50TYR    HD2 2936   9.727   3.219   5.924 -0.2733  0.3339 -2.0800
   50TYR      C 2937   9.759   3.429   5.566  0.1081 -0.6723 -0.3637
   50TYR      O 2938   9.733   3.464   5.451  0.0146 -0.0465 -0.1574
   51GLY      N 2939   9.884   3.420   5.611  0.0720 -0.1764 -0.1512
   51GLY      H 2940   9.908   3.367   5.694  0.3569 -0.9794 -0.7308
   51GLY     CA 2941  10.001   3.465   5.539 -0.0684  0.5366  0.0651
   51GLY    HA1 2942  10.091   3.450   5.598  0.5867  0.4297 -0.9330
   51GLY    HA2 2943   9.994   3.574   5.531  0.6577  0.5770 -0.0880
   51GLY      C 2944  10.023   3.405   5.401 -0.3281  0.5371  0.0233
   51GLY      O 2945   9.974   3.297   5.369  0.1372  0.2094  0.4106
   52GLN      N 2946  10.103   3.468   5.314 -0.1510  0.4151  0.0964
   52GLN      H 2947  10.156   3.545   5.352 -0.5923  2.4287 -3.0313
   52GLN     CA 2948  10.134   3.432   5.177 -0.2047  0.0108  0.1872
   52GLN     HA 2949  10.037   3.433   5.126 -0.2921  1.3676  0.3458
   52GLN     CB 2950  10.230   3.532   5.113 -0.5588  0.2447  0.0202
   52GLN    HB1 2951  10.309   3.537   5.188  0.7038 -0.1249 -1.2551
   52GLN    HB2 2952  10.267   3.490   5.020 -0.0785 -0.3565  0.4768
   52GLN     CG 2953  10.156   3.666   5.105 -0.4494  0.3572  0.7846
   52GLN    HG1 2954  10.145   3.706   5.206  0.9387  1.0393  0.6904
   52GLN    HG2 2955  10.055   3.659   5.064  0.8117 -1.6507 -2.3852
   52GLN     CD 2956  10.242   3.768   5.032  0.1206 -0.8384 -0.2566
   52GLN    OE1 2957  10.359   3.791   5.060 -0.0876 -0.0378 -0.0301
   52GLN    NE2 2958  10.195   3.823   4.920 -0.5738 -0.1978  0.3381
   52GLN   HE21 2959  10.243   3.905   4.885 -1.7107  0.5812  0.5687
   52GLN   HE22 2960  10.096   3.822   4.901 -0.4856 -3.2322 -0.4753
   52GLN      C 2961  10.200   3.296   5.165  0.4935  0.3844 -0.2126
   52GLN      O 2962  10.258   3.245   5.261 -0.2367 -0.3579 -0.1589
   53SER      N 2963  10.193   3.234   5.047 -0.0811  0.0752 -0.0201
   53SER      H 2964  10.128   3.273   4.980  1.0452 -1.2674 -2.0052
   53SER     CA 2965  10.257   3.110   5.007 -0.0187  0.1519 -0.1621
   53SER     HA 2966  10.257   3.049   5.097 -0.2697  1.4858  0.7665
   53SER     CB 2967  10.176   3.044   4.895 -0.2255  0.0863  0.0243
   53SER    HB1 2968  10.165   3.113   4.812 -1.1360  1.7046  1.4187
   53SER    HB2 2969  10.222   2.954   4.854 -0.8197 -0.1813 -0.0670
   53SER     OG 2970  10.050   3.011   4.948 -0.0660 -0.3524  0.1378
   53SER     HG 2971   9.991   2.990   4.876  1.9731  0.1402 -1.7661
   53SER      C 2972  10.392   3.140   4.944  0.0753 -0.1171 -0.0907
   53SER      O 2973  10.417   3.250   4.896 -0.2833 -0.1086 -0.2632
   54SER      N 2974  10.483   3.044   4.957 -0.1539 -0.2790  0.3187
   54SER      H 2975  10.448   2.952   4.981 -1.8068  0.0092 -0.8751
   54SER     CA 2976  10.620   3.057   4.912 -0.1812 -0.7034  0.1121
   54SER     HA 2977  10.645   3.162   4.903 -1.1853 -0.4014  0.7376
   54SER     CB 2978  10.716   3.025   5.026  0.2485  0.5966  0.1318
   54SER    HB1 2979  10.820   3.040   4.995  1.5910 -1.4739  3.1813
   54SER    HB2 2980  10.709   2.918   5.045  0.5375  0.4865 -0.3534
   54SER     OG 2981  10.685   3.100   5.141 -0.4028  0.3645  0.1123
   54SER     HG 2982  10.753   3.096   5.209  0.1271  1.0650 -0.3503
   54SER      C 2983  10.662   2.988   4.782  0.6398 -0.3719  0.1948
   54SER      O 2984  10.594   2.893   4.743 -0.1119  0.3040 -0.1879
   55TYR      N 2985  10.770   3.038   4.721  0.3804 -0.3678 -0.2664
   55TYR      H 2986  10.820   3.112   4.767 -0.6002  0.4618 -0.5106
   55TYR     CA 2987  10.808   2.991   4.589  0.1123  0.2654 -0.5684
   55TYR     HA 2988  10.776   2.887   4.594 -2.8629  1.1459  1.2253
   55TYR     CB 2989  10.736   3.079   4.487 -0.2212  0.1190 -0.4596
   55TYR    HB1 2990  10.770   3.059   4.385 -0.7494  1.2110 -0.8652
   55TYR    HB2 2991  10.757   3.184   4.505  1.3510 -0.1348 -0.6510
   55TYR     CG 2992  10.585   3.072   4.492 -0.2255  0.2924 -0.3318
   55TYR    CD1 2993  10.507   3.155   4.574  0.3517 -0.0848  0.6201
   55TYR    HD1 2994  10.555   3.226   4.639 -0.3124  0.0125  1.0160
   55TYR    CE1 2995  10.369   3.138   4.588  0.3177 -0.2499  0.1141
   55TYR    HE1 2996  10.320   3.202   4.659 -1.5552 -1.5481  0.0774
   55TYR     CZ 2997  10.298   3.049   4.504  0.0169 -0.1440  0.2566
   55TYR     OH 2998  10.162   3.038   4.503  0.0086 -0.0850  0.5983
   55TYR     HH 2999  10.139   2.962   4.449 -1.7908  0.8484 -0.0691
   55TYR    CE2 3000  10.378   2.966   4.424 -0.1247 -0.2301  0.2008
   55TYR    HE2 3001  10.331   2.895   4.359  0.2766  0.5924 -1.0359
   55TYR    CD2 3002  10.518   2.976   4.416 -0.0808 -0.5375  0.5610
   55TYR    HD2 3003  10.570   2.909   4.349  1.2909  0.4621  0.5832
   55TYR      C 3004  10.957   2.995   4.558  0.3441  0.2648  0.4989
   55TYR      O 3005  11.031   3.048   4.640  0.0481  0.4705  0.6338
   56SER      N 3006  10.997   2.944   4.442  0.2176  0.1952  0.4866
   56SER      H 3007  10.934   2.903   4.373  2.3299 -0.1600 -1.3569
   56SER     CA 3008  11.136   2.934   4.402  0.0428 -0.4364  0.0089
   56SER     HA 3009  11.202   2.893   4.478  2.3084  1.9736 -0.5262
   56SER     CB 3010  11.146   2.838   4.284 -0.1368  0.0770 -0.4285
   56SER    HB1 3011  11.137   2.901   4.196  1.2017  1.1390  0.1459
   56SER    HB2 3012  11.069   2.761   4.280 -0.6094  0.5815 -1.4151
   56SER     OG 3013  11.278   2.787   4.274 -0.0445  0.1586  0.3453
   56SER     HG 3014  11.274   2.704   4.322  1.8867 -1.1917 -1.6990
   56SER      C 3015  11.193   3.071   4.370 -0.4130 -0.1171  0.5539
   56SER      O 3016  11.131   3.146   4.295  0.7052  0.0659 -0.2060
   57SER      N 3017  11.310   3.106   4.424 -0.4366  0.6157  0.1428
   57SER      H 3018  11.361   3.042   4.483  0.7655 -0.2703 -1.7302
   57SER     CA 3019  11.368   3.239   4.423  0.2276  0.3312  0.3009
   57SER     HA 3020  11.303   3.311   4.472  0.6724  0.2550  1.0046
   57SER     CB 3021  11.489   3.240   4.516  0.2073  0.3840  0.3263
   57SER    HB1 3022  11.444   3.206   4.610 -0.3236  0.2858  0.0434
   57SER    HB2 3023  11.532   3.340   4.512  0.1874  0.4019  0.5449
   57SER     OG 3024  11.582   3.141   4.475  0.1606  0.4960 -0.0551
   57SER     HG 3025  11.628   3.105   4.551  0.1041 -1.7599 -1.0384
   57SER      C 3026  11.393   3.295   4.283 -1.3557  0.2862 -0.0146
   57SER      O 3027  11.410   3.226   4.184  0.1931  0.0970  0.3645
   58TYR      N 3028  11.411   3.427   4.278  0.3682  0.0718  0.0477
   58TYR      H 3029  11.396   3.472   4.368 -1.7403  1.6562 -1.0168
   58TYR     CA 3030  11.418   3.510   4.160  0.5907 -0.3302 -0.2204
   58TYR     HA 3031  11.449   3.442   4.080 -0.9070  0.3220 -1.4067
   58TYR     CB 3032  11.277   3.558   4.127  0.5713 -0.4117 -0.2536
   58TYR    HB1 3033  11.201   3.518   4.194  1.6102 -2.0583  0.0003
   58TYR    HB2 3034  11.270   3.664   4.150  2.0935 -0.9377  3.3088
   58TYR     CG 3035  11.229   3.530   3.986  0.3051  0.1474 -0.2765
   58TYR    CD1 3036  11.235   3.633   3.891 -0.4439  0.3746 -0.0808
   58TYR    HD1 3037  11.246   3.737   3.916 -1.2545  0.3304  0.5254
   58TYR    CE1 3038  11.199   3.607   3.758  0.1672 -0.5289 -0.0822
   58TYR    HE1 3039  11.209   3.691   3.691 -0.7135  0.4079  0.9091
   58TYR     CZ 3040  11.162   3.476   3.722 -0.0135 -0.4443 -0.2060
   58TYR     OH 3041  11.136   3.455   3.590 -0.1466 -0.7437 -0.1325
   58TYR     HH 3042  11.108   3.363   3.579  1.5814 -1.3140 -0.1230
   58TYR    CE2 3043  11.164   3.372   3.817 -0.2434 -0.2688 -0.0056
   58TYR    HE2 3044  11.147   3.269   3.791  3.4362 -0.8352 -0.7636
   58TYR    CD2 3045  11.188   3.401   3.952 -0.4889  0.3431 -0.0894
   58TYR    HD2 3046  11.193   3.322   4.026  0.4842  0.5557  0.0885
   58TYR      C 3047  11.507   3.634   4.169  0.0453  0.0621 -0.1679
   58TYR      O 3048  11.500   3.712   4.263 -0.2770 -0.2614  0.0787
   59GLY      N 3049  11.578   3.649   4.057 -0.1042  0.0235 -0.2678
   59GLY      H 3050  11.566   3.576   3.989  3.6209 -0.8021 -0.2817
   59GLY     CA 3051  11.654   3.761   4.006  0.0663  0.0563  0.0561
   59GLY    HA1 3052  11.717   3.800   4.086  0.1603  3.2301 -1.3946
   59GLY    HA2 3053  11.704   3.728   3.915  0.9215 -0.2626  0.6328
   59GLY      C 3054  11.558   3.875   3.974  0.2782  0.0257 -0.7244
   59GLY      O 3055  11.451   3.854   3.918 -0.0541 -0.3195  0.0123
   60GLN      N 3056  11.598   3.996   4.013 -0.5906  0.1959 -0.3203
   60GLN      H 3057  11.688   4.001   4.060 -0.3829 -1.0044 -0.5763
   60GLN     CA 3058  11.539   4.125   3.980 -0.1568  0.1913 -1.1757
   60GLN     HA 3059  11.478   4.112   3.891 -0.6990  0.9507 -0.9249
   60GLN     CB 3060  11.453   4.167   4.100 -0.0411 -0.5624 -0.8210
   60GLN    HB1 3061  11.405   4.260   4.069 -1.8880 -0.5745  1.7657
   60GLN    HB2 3062  11.506   4.188   4.192 -2.5546  1.5108  0.2594
   60GLN     CG 3063  11.336   4.077   4.140 -0.1203 -0.1298 -0.0618
   60GLN    HG1 3064  11.375   3.991   4.194  1.1402 -0.9749 -2.1550
   60GLN    HG2 3065  11.268   4.126   4.209 -0.8208 -2.2360  0.8188
   60GLN     CD 3066  11.244   4.037   4.025 -0.0990 -0.0318 -0.1137
   60GLN    OE1 3067  11.255   4.088   3.914 -0.2705  0.1720 -0.0372
   60GLN    NE2 3068  11.156   3.942   4.056 -0.1027  0.0572  0.1464
   60GLN   HE21 3069  11.163   3.913   4.152  1.1417  2.8966  1.0280
   60GLN   HE22 3070  11.100   3.898   3.984 -0.7952  1.5844 -0.3139
   60GLN      C 3071  11.648   4.229   3.963 -0.2073  0.6414  0.9104
   60GLN      O 3072  11.745   4.236   4.037  0.5688  0.9078 -0.1034
   61SER      N 3073  11.626   4.307   3.857 -0.3594 -0.8414 -0.1793
   61SER      H 3074  11.530   4.314   3.827 -0.1666 -1.1988 -0.9270
   61SER     CA 3075  11.717   4.356   3.755 -0.4014 -0.3919 -0.0016
   61SER     HA 3076  11.748   4.270   3.696 -0.5808  0.7245 -1.8105
   61SER     CB 3077  11.641   4.438   3.651 -0.0920 -0.1628 -0.0471
   61SER    HB1 3078  11.548   4.388   3.625  0.6465 -1.3986 -0.3989
   61SER    HB2 3079  11.702   4.446   3.560  0.2137 -0.8710  0.0907
   61SER     OG 3080  11.616   4.563   3.711 -0.3200 -0.0564 -0.3622
   61SER     HG 3081  11.541   4.603   3.666 -0.9259  1.5160  1.8477
   61SER      C 3082  11.834   4.443   3.800 -0.2952 -0.5123 -0.0474
   61SER      O 3083  11.924   4.474   3.721 -0.3706 -0.0118  0.0624
   62GLN      N 3084  11.839   4.479   3.928  0.3329 -0.3264 -0.1219
   62GLN      H 3085  11.759   4.455   3.984  0.2638  0.3653  0.0874
   62GLN     CA 3086  11.951   4.542   3.995  0.1580  0.0484 -0.1780
   62GLN     HA 3087  12.032   4.541   3.922 -1.3755 -1.9703 -1.9812
   62GLN     CB 3088  11.915   4.687   4.024 -0.4483 -0.2647  0.6561
   62GLN    HB1 3089  11.827   4.681   4.088 -1.8858 -2.8547 -1.3757
   62GLN    HB2 3090  12.004   4.725   4.075  0.1612 -1.8529  0.8164
   62GLN     CG 3091  11.878   4.778   3.907 -0.4212 -0.7023  0.3071
   62GLN    HG1 3092  11.828   4.867   3.943 -1.2603 -1.0054 -0.0896
   62GLN    HG2 3093  11.794   4.726   3.862 -0.1547 -1.6801  0.8891
   62GLN     CD 3094  11.988   4.806   3.805 -0.0866 -0.7224  0.6582
   62GLN    OE1 3095  12.106   4.810   3.840  0.1871 -0.9650 -0.2184
   62GLN    NE2 3096  11.957   4.859   3.687  0.5858 -0.7194  0.4775
   62GLN   HE21 3097  12.030   4.878   3.620  0.7528 -0.3789  0.7554
   62GLN   HE22 3098  11.858   4.864   3.666  0.7800 -3.2594 -1.5415
   62GLN      C 3099  11.986   4.471   4.125 -0.1183  0.0950 -0.0772
   62GLN      O 3100  12.104   4.475   4.160 -0.0377  0.3460 -0.3786
   63ASN      N 3101  11.892   4.420   4.206 -0.0623  0.4190  0.1933
   63ASN      H 3102  11.799   4.425   4.168 -0.1850  0.5828  0.5109
   63ASN     CA 3103  11.899   4.387   4.346  0.0956  0.0683  0.1035
   63ASN     HA 3104  11.969   4.458   4.391 -0.3337  0.4538  0.1683
   63ASN     CB 3105  11.767   4.421   4.413  0.2870  0.2698  0.3871
   63ASN    HB1 3106  11.699   4.336   4.404 -0.7944  1.0858  0.6483
   63ASN    HB2 3107  11.725   4.509   4.365 -2.7375 -0.9125  0.6103
   63ASN     CG 3108  11.783   4.452   4.561  0.4303 -0.5060  0.5396
   63ASN    OD1 3109  11.723   4.395   4.652  0.0100 -0.1733  0.4704
   63ASN    ND2 3110  11.866   4.555   4.581 -0.4609  0.2915  0.2152
   63ASN   HD21 3111  11.896   4.574   4.676 -1.0143 -0.6291  0.5888
   63ASN   HD22 3112  11.898   4.617   4.508  0.4241 -1.0654 -0.6051
   63ASN      C 3113  11.940   4.245   4.382 -0.0361  0.0366  0.1283
   63ASN      O 3114  11.995   4.225   4.491  0.2483  1.0392  0.1727
   64THR      N 3115  11.907   4.143   4.303  0.0129  0.0458  0.0959
   64THR      H 3116  11.860   4.164   4.215  0.2657  2.7434  0.5331
   64THR     CA 3117  11.894   4.007   4.350  0.7525 -0.0530  0.0161
   64THR     HA 3118  11.969   3.986   4.426  0.5950 -0.8809 -0.0469
   64THR     CB 3119  11.763   3.980   4.422  0.3467  0.4381 -0.5336
   64THR     HB 3120  11.750   3.877   4.456 -1.3377  1.7394  3.4157
   64THR    CG2 3121  11.728   4.055   4.551  0.1197 -0.0502 -0.3078
   64THR   HG21 3122  11.664   3.999   4.619 -1.0696  0.7071 -0.7615
   64THR   HG22 3123  11.820   4.070   4.607  0.1544  0.3470 -0.4642
   64THR   HG23 3124  11.681   4.153   4.536  1.3362  0.5032 -0.6619
   64THR    OG1 3125  11.658   4.022   4.338  0.3446  0.5463 -0.4779
   64THR    HG1 3126  11.573   3.996   4.373  0.3470  1.2539  0.0849
   64THR      C 3127  11.933   3.908   4.241  0.2371 -0.1295 -0.0986
   64THR      O 3128  11.920   3.935   4.122 -0.2191 -0.8022 -0.2120
   65GLY      N 3129  11.980   3.791   4.286  0.1473 -0.3125 -0.4771
   65GLY      H 3130  11.980   3.779   4.386 -0.3518 -0.0876 -0.4459
   65GLY     CA 3131  11.993   3.671   4.205  0.6607 -0.4780 -0.1506
   65GLY    HA1 3132  11.985   3.697   4.100 -1.5850 -1.5204 -0.3022
   65GLY    HA2 3133  12.086   3.623   4.234  0.7275 -0.9892 -1.1860
   65GLY      C 3134  11.877   3.573   4.222  0.2100  0.0547 -0.1230
   65GLY      O 3135  11.794   3.590   4.311  0.1298  0.2830 -0.2409
   66TYR      N 3136  11.889   3.458   4.155  0.1528 -0.2398  0.3694
   66TYR      H 3137  11.978   3.448   4.109  0.5890 -2.5111  1.5399
   66TYR     CA 3138  11.816   3.336   4.186 -0.2106 -0.1184  0.0018
   66TYR     HA 3139  11.714   3.349   4.221 -0.7298 -0.5861 -1.2506
   66TYR     CB 3140  11.804   3.256   4.056  0.5790  0.4455 -0.4346
   66TYR    HB1 3141  11.905   3.242   4.020  0.5725  1.2521 -0.7926
   66TYR    HB2 3142  11.763   3.156   4.073  1.0677 -0.0241 -1.9479
   66TYR     CG 3143  11.710   3.319   3.956  0.2058 -0.0097 -0.3765
   66TYR    CD1 3144  11.588   3.257   3.929  0.1452 -0.0252 -0.0712
   66TYR    HD1 3145  11.543   3.176   3.985  1.4120  0.3853  1.5939
   66TYR    CE1 3146  11.513   3.301   3.818 -0.0368 -0.3018 -0.0587
   66TYR    HE1 3147  11.421   3.255   3.786 -0.5903 -0.0015  1.0496
   66TYR     CZ 3148  11.557   3.410   3.741  0.0639 -0.4230 -0.1743
   66TYR     OH 3149  11.478   3.451   3.637 -0.0515 -0.6875 -0.1921
   66TYR     HH 3150  11.394   3.406   3.634  0.7814 -2.2331 -2.0908
   66TYR    CE2 3151  11.677   3.476   3.773  0.1149 -0.5786 -0.0492
   66TYR    HE2 3152  11.726   3.548   3.710 -1.1433 -0.5272 -1.0041
   66TYR    CD2 3153  11.757   3.424   3.876  0.6093 -0.0094 -0.1421
   66TYR    HD2 3154  11.855   3.466   3.897  0.8628 -0.9656  0.6795
   66TYR      C 3155  11.887   3.272   4.304  0.7467  0.7534 -0.0844
   66TYR      O 3156  11.947   3.166   4.291  0.1895  0.4249 -0.0001
   67GLY      N 3157  11.878   3.329   4.424  0.0233  0.0904  0.1883
   67GLY      H 3158  11.820   3.410   4.441 -1.9039 -0.9631 -1.1525
   67GLY     CA 3159  11.931   3.265   4.543 -0.7524 -0.0052  0.4841
   67GLY    HA1 3160  11.898   3.161   4.547 -0.9759 -0.0869 -2.0288
   67GLY    HA2 3161  12.040   3.271   4.540 -0.7669 -0.1941 -1.4656
   67GLY      C 3162  11.882   3.318   4.677  0.2024  0.6984  0.5624
   67GLY      O 3163  11.817   3.423   4.681 -0.1504  0.4842  0.4324
   68THR      N 3164  11.930   3.258   4.786  0.1939 -0.7309 -0.2052
   68THR      H 3165  12.001   3.187   4.775  1.8906  0.7006  0.9779
   68THR     CA 3166  11.906   3.314   4.917  0.0459 -0.1182 -0.4936
   68THR     HA 3167  11.898   3.422   4.899 -1.8772 -0.5941 -2.8434
   68THR     CB 3168  11.773   3.263   4.971  0.2710 -0.2252 -0.0327
   68THR     HB 3169  11.703   3.254   4.888 -0.2432  0.3443  0.3362
   68THR    CG2 3170  11.780   3.129   5.044 -0.1939 -0.3498 -0.2103
   68THR   HG21 3171  11.842   3.145   5.133 -0.0639  1.0214 -0.5272
   68THR   HG22 3172  11.684   3.100   5.088  0.0201  0.9747  1.2405
   68THR   HG23 3173  11.827   3.050   4.986  1.5659  1.3062 -1.1527
   68THR    OG1 3174  11.720   3.332   5.082 -0.2518  0.0319 -0.4417
   68THR    HG1 3175  11.651   3.281   5.126 -0.2610  0.2876 -0.1568
   68THR      C 3176  12.022   3.289   5.012 -0.0880 -0.0163 -0.3019
   68THR      O 3177  12.104   3.198   4.999  0.1136  0.1538 -0.2352
   69GLN      N 3178  12.030   3.367   5.121  0.4323  0.1200 -0.4360
   69GLN      H 3179  11.947   3.422   5.134  1.3771  1.4808  0.0389
   69GLN     CA 3180  12.127   3.370   5.229 -0.2611 -0.3742  0.2038
   69GLN     HA 3181  12.228   3.363   5.189  0.3953  0.2768  1.6874
   69GLN     CB 3182  12.111   3.505   5.299 -0.0667  0.0286 -0.5188
   69GLN    HB1 3183  12.073   3.569   5.220  2.7162  0.2979 -1.7668
   69GLN    HB2 3184  12.043   3.513   5.384  0.7006 -1.1040  0.2440
   69GLN     CG 3185  12.246   3.557   5.346 -0.2106  0.5832 -0.7181
   69GLN    HG1 3186  12.315   3.581   5.265 -1.0315 -1.2926 -2.0185
   69GLN    HG2 3187  12.286   3.478   5.410 -1.0678 -0.6069 -1.6200
   69GLN     CD 3188  12.235   3.685   5.429  0.2458  0.2562 -0.1436
   69GLN    OE1 3189  12.146   3.706   5.510  0.3208  0.0957 -0.0183
   69GLN    NE2 3190  12.329   3.778   5.417 -0.0677  0.5145 -0.6448
   69GLN   HE21 3191  12.384   3.778   5.332 -0.5673  1.4765 -0.9873
   69GLN   HE22 3192  12.314   3.872   5.452  0.3938  0.3395  0.0417
   69GLN      C 3193  12.105   3.249   5.320  0.2013 -0.0701  0.7227
   69GLN      O 3194  11.990   3.214   5.343  0.0491 -0.0248  0.0583
   70SER      N 3195  12.208   3.198   5.387  0.7357 -0.3876 -0.3238
   70SER      H 3196  12.301   3.236   5.373  0.8982 -0.5178  0.3687
   70SER     CA 3197  12.204   3.103   5.496 -0.4372  0.0811  0.0456
   70SER     HA 3198  12.146   3.016   5.466 -3.5291  2.0005 -0.0080
   70SER     CB 3199  12.346   3.068   5.537 -0.4780 -0.5080 -0.3041
   70SER    HB1 3200  12.336   3.010   5.628  0.9389 -0.1020  0.1486
   70SER    HB2 3201  12.410   3.155   5.556 -2.0871  0.4265  1.0507
   70SER     OG 3202  12.409   2.982   5.445  0.1324 -0.2101 -0.1754
   70SER     HG 3203  12.500   3.011   5.435 -0.5626  2.4039  0.4893
   70SER      C 3204  12.133   3.161   5.618 -0.3362  0.0165  0.1346
   70SER      O 3205  12.149   3.278   5.652 -0.8023  0.2099 -0.3050
   71THR      N 3206  12.070   3.068   5.690  0.5708 -0.2833  0.5638
   71THR      H 3207  12.058   2.975   5.652 -1.4033  0.8765 -1.9794
   71THR     CA 3208  12.013   3.092   5.821 -0.2504  0.2476  0.1157
   71THR     HA 3209  11.948   3.180   5.821 -1.4232 -0.5933 -0.1656
   71THR     CB 3210  11.922   2.974   5.856  0.1298 -0.2033 -0.3973
   71THR     HB 3211  11.976   2.880   5.846  0.8371 -0.1301  2.2154
   71THR    CG2 3212  11.862   2.989   5.995  0.0449 -0.3222 -0.4218
   71THR   HG21 3213  11.778   2.921   6.012 -3.1073  3.5510  1.0412
   71THR   HG22 3214  11.816   3.087   6.008  1.6832  0.3874  0.2227
   71THR   HG23 3215  11.941   2.977   6.068 -1.2714 -1.4231  0.8975
   71THR    OG1 3216  11.813   2.986   5.767 -0.4502 -0.3009  0.2897
   71THR    HG1 3217  11.782   2.895   5.770  0.1882 -0.4998  1.6075
   71THR      C 3218  12.119   3.118   5.927 -0.2515 -0.6050  0.3325
   71THR      O 3219  12.218   3.046   5.918  0.2988  0.2205 -0.3650
   72PRO      N 3220  12.102   3.205   6.026  0.1455  0.1959 -0.2914
   72PRO     CD 3221  12.003   3.310   6.036 -0.2591 -0.1553 -0.6031
   72PRO    HD1 3222  11.905   3.264   6.051 -0.0949  0.2893  2.4371
   72PRO    HD2 3223  12.008   3.379   5.951  0.9681  1.3211  0.6081
   72PRO     CG 3224  12.040   3.398   6.155  0.0912 -0.2129 -0.6695
   72PRO    HG1 3225  11.996   3.362   6.248 -0.8327 -0.9784 -1.3861
   72PRO    HG2 3226  12.023   3.502   6.130 -1.4700 -0.1914  0.3811
   72PRO     CB 3227  12.191   3.374   6.165  0.1752  0.1684 -0.9629
   72PRO    HB1 3228  12.217   3.390   6.269 -0.6439  0.3703 -0.7762
   72PRO    HB2 3229  12.255   3.433   6.101  0.6785  0.8306  0.1274
   72PRO     CA 3230  12.194   3.224   6.137  0.0106  0.0076 -0.1475
   72PRO     HA 3231  12.293   3.203   6.099 -0.3075 -0.9126 -0.4928
   72PRO      C 3232  12.161   3.138   6.258 -0.1046 -0.0621 -0.2271
   72PRO      O 3233  12.052   3.081   6.269 -0.2468  0.2778  0.1763
   73GLN      N 3234  12.250   3.127   6.357 -0.0626 -0.2508 -0.2850
   73GLN      H 3235  12.330   3.189   6.354  1.9313 -2.6171  0.9501
   73GLN     CA 3236  12.233   3.061   6.485  0.1108  0.1778 -0.0382
   73GLN     HA 3237  12.143   3.001   6.478  1.1741 -1.2931 -2.0183
   73GLN     CB 3238  12.346   2.961   6.508 -0.0343  0.0242  0.0090
   73GLN    HB1 3239  12.442   3.012   6.522 -0.6117  0.5417  2.5555
   73GLN    HB2 3240  12.321   2.904   6.597 -0.0297  1.0370  0.6839
   73GLN     CG 3241  12.371   2.866   6.392  0.6691 -0.3858  0.4917
   73GLN    HG1 3242  12.404   2.917   6.302 -0.4669 -4.6461 -2.6877
   73GLN    HG2 3243  12.443   2.788   6.418 -0.2158 -1.3536  0.1082
   73GLN     CD 3244  12.242   2.791   6.361  0.7722 -0.2461 -0.3017
   73GLN    OE1 3245  12.157   2.828   6.279  0.1732 -0.2221  0.3163
   73GLN    NE2 3246  12.212   2.691   6.444 -0.3842  0.5571  0.2841
   73GLN   HE21 3247  12.279   2.660   6.512 -1.0631  0.6582  1.0228
   73GLN   HE22 3248  12.120   2.649   6.442  0.1426 -0.6160 -0.5394
   73GLN      C 3249  12.208   3.163   6.596 -0.5084 -0.0839  0.0682
   73GLN      O 3250  12.248   3.277   6.578 -0.5074 -0.0343  0.3706
   74GLY      N 3251  12.146   3.118   6.705 -1.0551  0.4174 -0.0377
   74GLY      H 3252  12.137   3.018   6.711  3.3816 -0.1965 -0.1233
   74GLY     CA 3253  12.117   3.190   6.828 -0.2938  0.2356  0.2529
   74GLY    HA1 3254  12.043   3.135   6.886  2.3546 -0.4514  3.2624
   74GLY    HA2 3255  12.071   3.285   6.802  0.1397  0.2471 -0.4902
   74GLY      C 3256  12.240   3.204   6.916 -0.0689  0.1638 -0.0519
   74GLY      O 3257  12.310   3.106   6.940 -0.2858  0.0240  0.0044
   75TYR      N 3258  12.260   3.320   6.980  0.4619  0.0304  0.0314
   75TYR      H 3259  12.189   3.389   6.960 -0.6407 -0.6606  1.3691
   75TYR     CA 3260  12.367   3.371   7.063  0.4708 -0.3613  0.2655
   75TYR     HA 3261  12.418   3.302   7.130  0.7354  1.0936  1.6068
   75TYR     CB 3262  12.468   3.436   6.968 -0.3352  0.3426 -0.1144
   75TYR    HB1 3263  12.546   3.481   7.029  1.9934  0.1942 -2.8188
   75TYR    HB2 3264  12.428   3.510   6.897  1.6876 -0.8219 -2.6130
   75TYR     CG 3265  12.541   3.341   6.877  0.0902  0.1033  0.4710
   75TYR    CD1 3266  12.642   3.262   6.933  0.0079 -0.3454 -0.0040
   75TYR    HD1 3267  12.662   3.278   7.038  1.6835 -0.5557 -0.2646
   75TYR    CE1 3268  12.710   3.163   6.860  0.3217 -0.0942 -0.0580
   75TYR    HE1 3269  12.788   3.108   6.909 -0.4962  0.2596  1.7398
   75TYR     CZ 3270  12.694   3.154   6.721 -0.8313 -0.5017  0.0883
   75TYR     OH 3271  12.771   3.066   6.652  0.4715  0.5352  0.1866
   75TYR     HH 3272  12.766   3.065   6.556  1.0752 -1.3299  0.1340
   75TYR    CE2 3273  12.597   3.241   6.667  0.5757  1.1872  0.1977
   75TYR    HE2 3274  12.582   3.231   6.560  1.5728  0.2317  0.1356
   75TYR    CD2 3275  12.519   3.332   6.739 -0.1104  0.3797  0.4841
   75TYR    HD2 3276  12.435   3.387   6.698  0.0684  1.2946  1.3133
   75TYR      C 3277  12.313   3.474   7.160  0.1343  0.0131 -0.3130
   75TYR      O 3278  12.228   3.554   7.122 -0.4759 -0.4199  0.1116
   76GLY      N 3279  12.355   3.477   7.287 -0.0590 -0.0069 -0.2477
   76GLY      H 3280  12.400   3.395   7.324  0.4112  0.3548 -0.0034
   76GLY     CA 3281  12.328   3.594   7.368 -0.5696 -0.1375 -0.2283
   76GLY    HA1 3282  12.414   3.612   7.432 -1.1423  0.6249  0.3522
   76GLY    HA2 3283  12.310   3.687   7.313  3.1401  0.6132 -0.4279
   76GLY      C 3284  12.201   3.581   7.451 -0.4721 -0.2187 -0.0930
   76GLY      O 3285  12.133   3.482   7.426 -0.1902 -0.4779  0.1475
   77SER      N 3286  12.172   3.666   7.550  0.0924 -0.2082  0.0705
   77SER      H 3287  12.219   3.755   7.551  1.7146 -1.0187 -0.6551
   77SER     CA 3288  12.069   3.648   7.650 -0.0173  0.0330  0.0014
   77SER     HA 3289  12.094   3.557   7.705 -0.8078 -0.9266 -1.1820
   77SER     CB 3290  12.071   3.772   7.740  0.2121  0.0692 -0.0516
   77SER    HB1 3291  11.983   3.781   7.804  0.9881 -0.2547  1.1079
   77SER    HB2 3292  12.073   3.860   7.677  0.2044 -0.8341 -1.3493
   77SER     OG 3293  12.187   3.768   7.820  0.2854 -0.4001 -0.1728
   77SER     HG 3294  12.183   3.846   7.876  2.9957 -0.8186  0.7435
   77SER      C 3295  11.929   3.626   7.596 -0.0528  0.3108 -0.0220
   77SER      O 3296  11.896   3.685   7.493 -0.1649 -0.2064 -0.2874
   78THR      N 3297  11.847   3.552   7.671  0.2534  0.4712  0.4742
   78THR      H 3298  11.891   3.519   7.756 -1.6851 -0.9669  0.9848
   78THR     CA 3299  11.711   3.507   7.647  0.2618  0.4145  0.5307
   78THR     HA 3300  11.713   3.451   7.554  0.5592 -0.4950  1.0748
   78THR     CB 3301  11.672   3.415   7.762 -0.0611 -0.1075  0.0041
   78THR     HB 3302  11.655   3.476   7.851 -0.3670  0.7541 -0.6260
   78THR    CG2 3303  11.543   3.335   7.744 -0.2437  0.2651 -0.3588
   78THR   HG21 3304  11.461   3.405   7.725 -0.6583 -0.7788 -2.8418
   78THR   HG22 3305  11.542   3.283   7.648 -1.0600 -1.5499  0.5920
   78THR   HG23 3306  11.516   3.261   7.819 -1.8846 -1.2065 -2.2870
   78THR    OG1 3307  11.766   3.313   7.784  0.2243  0.0565 -0.4339
   78THR    HG1 3308  11.840   3.344   7.837  0.3734 -0.3875 -0.3735
   78THR      C 3309  11.608   3.619   7.644 -0.2203 -0.0342  0.2157
   78THR      O 3310  11.620   3.717   7.717  0.4050  0.3507 -0.3930
   79GLY      N 3311  11.516   3.616   7.548  0.0079 -0.0285 -0.0030
   79GLY      H 3312  11.513   3.528   7.497 -0.9077 -1.2355  2.0001
   79GLY     CA 3313  11.411   3.712   7.521 -0.2768 -0.5299 -0.7286
   79GLY    HA1 3314  11.453   3.812   7.512  3.2149 -1.8376 -0.5612
   79GLY    HA2 3315  11.370   3.692   7.422 -0.7392  0.5261 -0.7588
   79GLY      C 3316  11.303   3.719   7.629 -0.0180 -0.1922 -0.4903
   79GLY      O 3317  11.313   3.673   7.743  0.2653 -0.2756 -0.5461
   80GLY      N 3318  11.191   3.770   7.578 -0.0831 -0.4332 -0.5927
   80GLY      H 3319  11.198   3.799   7.482 -0.0416 -1.7291 -0.9932
   80GLY     CA 3320  11.077   3.813   7.656  0.2778 -0.0063 -0.2881
   80GLY    HA1 3321  11.017   3.888   7.604 -0.6851 -0.8096 -0.3764
   80GLY    HA2 3322  11.117   3.859   7.746  1.0491  0.3683 -0.8089
   80GLY      C 3323  10.985   3.701   7.704  0.5465  0.0495  0.3585
   80GLY      O 3324  10.995   3.586   7.663  0.1037  0.0870  0.1406
   81TYR      N 3325  10.894   3.745   7.791  0.4556  0.4855  0.0463
   81TYR      H 3326  10.920   3.838   7.820 -0.3484  0.0816  2.2705
   81TYR     CA 3327  10.787   3.678   7.862  0.4876  0.2688 -0.1103
   81TYR     HA 3328  10.741   3.749   7.931 -0.2944  0.3319 -0.6867
   81TYR     CB 3329  10.675   3.638   7.767 -0.1209  0.4374  0.5283
   81TYR    HB1 3330  10.672   3.727   7.703 -0.0436 -0.1944 -0.3740
   81TYR    HB2 3331  10.713   3.559   7.703 -0.8055  0.6572 -0.1671
   81TYR     CG 3332  10.536   3.604   7.816  0.0892  0.0020  0.8263
   81TYR    CD1 3333  10.433   3.696   7.792 -0.0080 -0.3551 -0.1555
   81TYR    HD1 3334  10.449   3.793   7.747 -2.2261 -0.4696 -1.3275
   81TYR    CE1 3335  10.301   3.668   7.829 -0.2221  0.0414 -0.5990
   81TYR    HE1 3336  10.218   3.733   7.808  0.4245  1.6318  1.3979
   81TYR     CZ 3337  10.274   3.546   7.894  0.4945  0.2917  0.2080
   81TYR     OH 3338  10.147   3.503   7.922  0.1610  0.5839 -0.7887
   81TYR     HH 3339  10.081   3.555   7.877  0.5399  1.2578 -0.5815
   81TYR    CE2 3340  10.381   3.462   7.929 -0.2008 -0.6590  0.1063
   81TYR    HE2 3341  10.355   3.380   7.994 -1.5741  0.1216  0.5804
   81TYR    CD2 3342  10.512   3.485   7.885 -0.1459 -0.1177  0.5350
   81TYR    HD2 3343  10.590   3.416   7.915 -1.3252 -1.0258  1.6068
   81TYR      C 3344  10.822   3.563   7.956 -0.1783  0.2316  0.0940
   81TYR      O 3345  10.909   3.481   7.932 -0.0799  0.1886  0.5876
   82GLY      N 3346  10.765   3.558   8.077  0.0419 -0.7549  0.1658
   82GLY      H 3347  10.715   3.638   8.113 -0.1135 -0.2754 -1.0611
   82GLY     CA 3348  10.792   3.457   8.177  0.6227 -0.4327  0.3379
   82GLY    HA1 3349  10.890   3.410   8.170  1.2078  0.8575 -0.6715
   82GLY    HA2 3350  10.785   3.506   8.275 -0.2518  0.4393 -0.1457
   82GLY      C 3351  10.677   3.359   8.160  0.1234  0.1648  0.2055
   82GLY      O 3352  10.563   3.395   8.183 -0.1163 -0.1867 -0.4049
   83SER      N 3353  10.711   3.231   8.139  0.0744  0.1033  0.4880
   83SER      H 3354  10.810   3.210   8.147  0.5898  2.5327  1.5007
   83SER     CA 3355  10.611   3.127   8.132  0.1050  0.0932  0.1858
   83SER     HA 3356  10.519   3.155   8.182 -0.0622  0.3391 -0.2498
   83SER     CB 3357  10.573   3.087   7.989  0.5360 -0.8223  0.3234
   83SER    HB1 3358  10.541   3.172   7.930  2.7037 -0.1505 -0.0057
   83SER    HB2 3359  10.650   3.029   7.938 -1.3887 -0.5448 -3.1332
   83SER     OG 3360  10.455   3.012   8.002  0.1430 -0.2452  0.0860
   83SER     HG 3361  10.433   2.989   7.912 -1.5029  1.6357 -0.0604
   83SER      C 3362  10.662   3.002   8.203 -0.0254 -0.0020  0.1126
   83SER      O 3363  10.778   2.964   8.191  0.1396  0.6395 -0.3892
   84SER      N 3364  10.575   2.940   8.284 -0.2886  0.2080 -0.0067
   84SER      H 3365  10.478   2.968   8.284  0.1418  1.7952  0.5218
   84SER     CA 3366  10.609   2.812   8.343  0.0006  0.2407 -0.0974
   84SER     HA 3367  10.708   2.823   8.387 -0.0374 -1.2974  0.4181
   84SER     CB 3368  10.519   2.788   8.464  0.0877  0.0223 -0.0771
   84SER    HB1 3369  10.558   2.697   8.510  0.4551 -1.9170 -3.8733
   84SER    HB2 3370  10.418   2.771   8.428  0.2160 -1.6461  0.2763
   84SER     OG 3371  10.526   2.894   8.557 -0.0574  0.0544 -0.1036
   84SER     HG 3372  10.476   2.970   8.528 -1.4090 -0.3887  0.9234
   84SER      C 3373  10.610   2.694   8.248  0.6873  0.3723 -0.2590
   84SER      O 3374  10.700   2.612   8.267  0.9230  0.6219 -0.2960
   85GLN      N 3375  10.528   2.688   8.142  0.2536  0.1769  0.0830
   85GLN      H 3376  10.456   2.758   8.132 -0.6966 -0.7281  0.4752
   85GLN     CA 3377  10.555   2.607   8.025  0.1871 -0.0730  0.2409
   85GLN     HA 3378  10.588   2.510   8.062  1.5665  1.1738  2.4978
   85GLN     CB 3379  10.426   2.592   7.944  0.1930 -0.1234  0.2391
   85GLN    HB1 3380  10.404   2.686   7.894 -3.0924  0.4646  2.4328
   85GLN    HB2 3381  10.451   2.517   7.869  1.2413  1.7489 -1.3581
   85GLN     CG 3382  10.305   2.549   8.027  0.1805  0.3257  0.4568
   85GLN    HG1 3383  10.282   2.633   8.092  1.5453  1.9122 -1.0171
   85GLN    HG2 3384  10.324   2.473   8.102 -0.1825  1.1703  1.4296
   85GLN     CD 3385  10.174   2.523   7.954  0.2696  0.0145  0.4034
   85GLN    OE1 3386  10.165   2.551   7.834  0.3556 -0.8290  0.1936
   85GLN    NE2 3387  10.067   2.486   8.023  0.0633  0.3342  0.2569
   85GLN   HE21 3388  10.073   2.480   8.124 -0.3652  0.2480  0.2822
   85GLN   HE22 3389   9.975   2.484   7.980  0.3015  0.1209 -0.2566
   85GLN      C 3390  10.674   2.662   7.948  0.0439  0.8213  0.6389
   85GLN      O 3391  10.682   2.779   7.914  0.3925  0.6732  0.2000
   86SER      N 3392  10.770   2.575   7.918 -0.5742  0.4650 -0.3692
   86SER      H 3393  10.766   2.481   7.955 -2.9033  0.9177  0.6714
   86SER     CA 3394  10.888   2.607   7.840  0.3346 -0.6218  0.5159
   86SER     HA 3395  10.938   2.694   7.885 -0.0576 -1.5012  2.7878
   86SER     CB 3396  10.985   2.490   7.852 -0.1053 -1.0473 -0.0847
   86SER    HB1 3397  10.995   2.463   7.957 -0.3689 -0.5298  0.0770
   86SER    HB2 3398  10.951   2.399   7.801 -1.9345  0.5940 -1.9815
   86SER     OG 3399  11.114   2.522   7.805 -0.3150  0.0170  0.0460
   86SER     HG 3400  11.149   2.583   7.870 -0.1041  0.2310 -0.2636
   86SER      C 3401  10.859   2.646   7.696  0.2501 -0.0898  0.6715
   86SER      O 3402  10.808   2.560   7.624  0.8595  0.0955  0.0046
   87SER      N 3403  10.899   2.765   7.651 -0.4574  0.0792  0.4835
   87SER      H 3404  10.921   2.830   7.726 -0.9050 -1.3165  1.8745
   87SER     CA 3405  10.866   2.816   7.520  0.3185 -0.0547  0.2366
   87SER     HA 3406  10.767   2.794   7.481 -0.0595  2.6502 -0.5226
   87SER     CB 3407  10.868   2.969   7.522 -0.1745 -0.0318 -0.4892
   87SER    HB1 3408  10.837   3.008   7.425 -0.9342 -0.7827 -0.5697
   87SER    HB2 3409  10.969   3.006   7.536 -0.3570 -0.1024  1.3315
   87SER     OG 3410  10.770   3.014   7.613  0.0250 -0.6396  0.0382
   87SER     HG 3411  10.728   3.094   7.581 -1.3690 -0.7648  1.4406
   87SER      C 3412  10.962   2.755   7.418 -0.4834 -0.6390 -0.1733
   87SER      O 3413  11.064   2.702   7.461  0.0020  0.4167  0.0078
   88GLN      N 3414  10.958   2.797   7.292  0.0555 -0.4469 -0.1255
   88GLN      H 3415  10.872   2.840   7.260  0.1000 -1.1945 -1.3189
   88GLN     CA 3416  11.071   2.802   7.200  0.1471 -0.0178  0.0059
   88GLN     HA 3417  11.108   2.700   7.205  0.8496  0.2847  1.5514
   88GLN     CB 3418  11.021   2.830   7.059  0.6171 -0.2231 -0.2008
   88GLN    HB1 3419  10.946   2.759   7.023  0.9675  0.2927 -2.0878
   88GLN    HB2 3420  11.104   2.823   6.988 -0.3630  0.9620 -1.5109
   88GLN     CG 3421  10.962   2.970   7.051  0.2993 -0.3620 -0.2813
   88GLN    HG1 3422  11.030   3.043   7.094  1.9934 -1.2611 -1.3312
   88GLN    HG2 3423  10.877   2.978   7.120 -0.2239 -0.5386 -0.8998
   88GLN     CD 3424  10.924   3.008   6.909 -0.6542 -0.1618  0.0163
   88GLN    OE1 3425  10.907   2.924   6.821  0.7190 -0.4702  0.0218
   88GLN    NE2 3426  10.919   3.137   6.873 -0.1669 -0.1977 -0.1849
   88GLN   HE21 3427  10.936   3.204   6.947  2.4776 -0.7957 -0.1277
   88GLN   HE22 3428  10.894   3.167   6.780  0.5236  1.2463  0.0622
   88GLN      C 3429  11.187   2.889   7.245  0.3327 -0.2422 -0.0433
   88GLN      O 3430  11.171   2.980   7.326 -0.1198  0.3609 -0.7926
   89SER      N 3431  11.308   2.866   7.192  0.4849  0.3021  0.0563
   89SER      H 3432  11.309   2.783   7.134 -2.4863  0.4954 -0.4266
   89SER     CA 3433  11.429   2.938   7.224  0.3621  0.3287  0.4632
   89SER     HA 3434  11.432   2.921   7.332 -0.0283 -1.4182  0.2374
   89SER     CB 3435  11.539   2.874   7.140  0.1358 -0.1175  0.5011
   89SER    HB1 3436  11.637   2.918   7.162  0.9317 -0.5978 -1.8484
   89SER    HB2 3437  11.517   2.898   7.036 -2.1220  0.6527  1.1014
   89SER     OG 3438  11.545   2.734   7.158 -0.4070 -0.1862  0.1633
   89SER     HG 3439  11.580   2.716   7.245 -2.1463  2.0909  1.4614
   89SER      C 3440  11.425   3.088   7.199  0.5846  0.1763 -0.5135
   89SER      O 3441  11.347   3.135   7.117 -0.3475 -0.3454  0.0520
   90SER      N 3442  11.511   3.171   7.259  0.2785  0.2348 -0.1542
   90SER      H 3443  11.574   3.125   7.323 -0.3094 -0.3270  0.0321
   90SER     CA 3444  11.520   3.312   7.229  0.0643  0.2273 -0.2553
   90SER     HA 3445  11.500   3.327   7.123  3.6333  0.6045 -0.9880
   90SER     CB 3446  11.418   3.393   7.310 -0.5470 -0.4664 -0.3187
   90SER    HB1 3447  11.446   3.497   7.293 -1.2556 -0.2808 -0.3612
   90SER    HB2 3448  11.315   3.392   7.277 -1.8365  2.0394  3.0637
   90SER     OG 3449  11.420   3.361   7.447  0.0497  0.2049 -0.1625
   90SER     HG 3450  11.413   3.265   7.452  0.9446  0.1710  0.9700
   90SER      C 3451  11.660   3.360   7.266  0.0864 -0.4099  0.5281
   90SER      O 3452  11.727   3.311   7.356  0.2690 -0.5552  0.3146
   91TYR      N 3453  11.701   3.465   7.194 -0.0528 -0.6748  0.0552
   91TYR      H 3454  11.635   3.498   7.125  1.4613  0.0193 -1.1156
   91TYR     CA 3455  11.838   3.511   7.188 -0.1638 -0.3417  0.0441
   91TYR     HA 3456  11.896   3.480   7.276  2.4846  0.5596 -1.2667
   91TYR     CB 3457  11.912   3.444   7.072  0.1043 -0.0206  0.0275
   91TYR    HB1 3458  12.019   3.461   7.073 -0.0681  1.3762 -1.1875
   91TYR    HB2 3459  11.865   3.477   6.979 -3.3809 -2.1515  0.8396
   91TYR     CG 3460  11.898   3.294   7.077  0.5949 -0.0720 -0.1859
   91TYR    CD1 3461  11.982   3.214   7.156  0.4952 -0.1343 -0.1438
   91TYR    HD1 3462  12.050   3.263   7.224  1.7326 -1.4817 -0.3578
   91TYR    CE1 3463  11.965   3.075   7.153 -0.2804 -0.0729  0.7788
   91TYR    HE1 3464  12.033   3.011   7.207 -0.8883  0.1951  1.8992
   91TYR     CZ 3465  11.875   3.012   7.065  0.3588 -0.1268  0.1561
   91TYR     OH 3466  11.855   2.877   7.058 -0.3025 -0.0356  0.2449
   91TYR     HH 3467  11.923   2.841   7.116 -1.2307  2.7749  3.3904
   91TYR    CE2 3468  11.783   3.093   6.995  0.3389 -0.7333 -0.5377
   91TYR    HE2 3469  11.703   3.057   6.932 -1.6788  1.7015  0.4760
   91TYR    CD2 3470  11.800   3.231   6.999  0.3111 -0.7542  0.7041
   91TYR    HD2 3471  11.741   3.298   6.938 -1.0061  0.5662  3.2462
   91TYR      C 3472  11.850   3.661   7.168 -0.3394 -0.3886 -0.4083
   91TYR      O 3473  11.748   3.725   7.143 -0.4438 -0.6346 -0.6147
   92GLY      N 3474  11.973   3.712   7.174 -0.4795 -0.0100 -0.6658
   92GLY      H 3475  12.045   3.643   7.190  2.5304  2.9550 -0.3800
   92GLY     CA 3476  12.017   3.849   7.161 -0.4899  0.0388 -0.1978
   92GLY    HA1 3477  12.104   3.870   7.222 -0.0889 -0.7346 -0.4919
   92GLY    HA2 3478  11.935   3.907   7.203 -1.1111 -1.6169  0.9796
   92GLY      C 3479  12.043   3.878   7.013  0.7881 -0.1922 -0.0254
   92GLY      O 3480  12.055   3.782   6.937  0.3017  0.0644 -0.4270
   93GLN      N 3481  12.047   4.004   6.969  0.2563 -0.0603  0.2977
   93GLN      H 3482  12.058   4.081   7.034 -0.2875  0.8287 -0.6520
   93GLN     CA 3483  12.075   4.029   6.830  0.4437  0.3643  0.4130
   93GLN     HA 3484  12.036   3.950   6.766  0.2100  1.4370 -0.8083
   93GLN     CB 3485  11.993   4.148   6.782  0.0481 -0.2720 -0.5172
   93GLN    HB1 3486  12.047   4.239   6.810  0.4065 -0.9633  1.1473
   93GLN    HB2 3487  11.988   4.154   6.673  1.4395  2.1437 -0.5365
   93GLN     CG 3488  11.848   4.150   6.830  0.4649 -0.0163  0.7552
   93GLN    HG1 3489  11.849   4.162   6.939  0.4096 -0.7660  0.8410
   93GLN    HG2 3490  11.802   4.055   6.806 -0.7226  0.5665  0.6577
   93GLN     CD 3491  11.766   4.253   6.755 -0.1932 -0.5959  0.6720
   93GLN    OE1 3492  11.752   4.368   6.798  0.1338 -0.2440 -0.1311
   93GLN    NE2 3493  11.706   4.222   6.640  0.2464  0.2707  0.1994
   93GLN   HE21 3494  11.719   4.130   6.601  1.3275  1.6466 -3.0791
   93GLN   HE22 3495  11.655   4.295   6.591 -0.7829 -0.1276  0.6399
   93GLN      C 3496  12.224   4.040   6.801  0.4250 -0.1736  0.0974
   93GLN      O 3497  12.306   4.045   6.893  0.6069  0.1517 -0.0775
   94GLN      N 3498  12.258   4.065   6.674  0.2858 -0.1724  0.0608
   94GLN      H 3499  12.185   4.054   6.605  0.8019  3.0821 -1.1341
   94GLN     CA 3500  12.392   4.085   6.624 -0.0449 -0.4250 -0.9383
   94GLN     HA 3501  12.445   4.125   6.710 -2.1560 -0.7290  0.5760
   94GLN     CB 3502  12.456   3.959   6.567  0.4785 -0.3210 -0.5829
   94GLN    HB1 3503  12.379   3.906   6.510 -1.3645  2.5044 -0.8900
   94GLN    HB2 3504  12.538   3.994   6.504  0.5287  3.9303  1.4926
   94GLN     CG 3505  12.501   3.869   6.682 -0.2882 -0.1400 -0.1370
   94GLN    HG1 3506  12.409   3.844   6.734 -0.1121  1.2715  0.8822
   94GLN    HG2 3507  12.556   3.926   6.756 -0.6521  0.1343 -0.0734
   94GLN     CD 3508  12.576   3.748   6.626  0.4767  0.2555  0.0177
   94GLN    OE1 3509  12.698   3.739   6.639  0.3777 -1.2327  0.0334
   94GLN    NE2 3510  12.509   3.649   6.567  0.2962  0.5473 -0.2670
   94GLN   HE21 3511  12.412   3.655   6.540  0.1430  1.4406  0.4410
   94GLN   HE22 3512  12.562   3.570   6.534  1.7897  0.5287  2.0281
   94GLN      C 3513  12.392   4.196   6.520  0.5604 -0.1896 -0.6887
   94GLN      O 3514  12.309   4.204   6.430  0.0827 -0.6237 -0.2931
   95SER      N 3515  12.489   4.287   6.530 -0.0541  0.3675  0.4349
   95SER      H 3516  12.550   4.283   6.610 -0.4580 -0.9651  0.6951
   95SER     CA 3517  12.510   4.392   6.432 -0.1812 -0.1001 -0.1007
   95SER     HA 3518  12.413   4.427   6.396 -0.4173  0.5776  1.1652
   95SER     CB 3519  12.577   4.506   6.508  0.1072 -0.7251  0.5895
   95SER    HB1 3520  12.615   4.569   6.428 -1.8698 -1.1214 -0.7329
   95SER    HB2 3521  12.649   4.456   6.574  0.3882  0.0540  0.8824
   95SER     OG 3522  12.479   4.569   6.587  0.2800 -0.5994  0.7043
   95SER     HG 3523  12.522   4.639   6.637 -1.7567  1.6974 -0.5356
   95SER      C 3524  12.591   4.328   6.320 -0.3502 -0.0156 -0.2708
   95SER      O 3525  12.659   4.229   6.346 -0.0740  0.2036 -0.1544
   96SER      N 3526  12.575   4.389   6.202  0.2376  0.5226 -0.0802
   96SER      H 3527  12.504   4.460   6.199  0.7809  1.0371 -1.8030
   96SER     CA 3528  12.643   4.358   6.078  0.0236  0.2858 -0.1402
   96SER     HA 3529  12.739   4.315   6.107 -0.6049 -2.2202 -1.4850
   96SER     CB 3530  12.565   4.256   5.995 -0.1552  0.5819 -0.3424
   96SER    HB1 3531  12.473   4.299   5.959 -1.8285 -0.7106  2.0622
   96SER    HB2 3532  12.623   4.219   5.910  0.8588 -0.4237  0.7334
   96SER     OG 3533  12.529   4.142   6.070  0.3281  0.4131 -0.3613
   96SER     HG 3534  12.606   4.088   6.088 -1.2868 -1.4421  1.5935
   96SER      C 3535  12.671   4.482   5.994  0.4252  0.2337 -0.0866
   96SER      O 3536  12.599   4.580   6.013 -0.3534 -0.3239 -0.1027
   97TYR      N 3537  12.758   4.481   5.893  0.6880 -0.1453  0.1415
   97TYR      H 3538  12.808   4.394   5.882 -0.9890 -1.0891 -0.2554
   97TYR     CA 3539  12.790   4.601   5.818  0.2554 -0.1023  0.0262
   97TYR     HA 3540  12.826   4.675   5.889  2.0291 -1.4236  0.5581
   97TYR     CB 3541  12.909   4.584   5.724  0.0490  0.0007 -0.2556
   97TYR    HB1 3542  12.881   4.509   5.650 -3.0921  1.0455 -0.2922
   97TYR    HB2 3543  12.942   4.670   5.666 -0.3097  0.5901  0.3942
   97TYR     CG 3544  13.026   4.534   5.805 -0.0756 -0.2323 -0.2196
   97TYR    CD1 3545  13.061   4.399   5.799 -0.2765 -0.2976  0.0619
   97TYR    HD1 3546  12.993   4.339   5.740  1.4894 -1.1725 -1.1724
   97TYR    CE1 3547  13.164   4.350   5.880 -0.1043  0.1481  0.1156
   97TYR    HE1 3548  13.197   4.247   5.876 -0.5811  0.0132 -0.5107
   97TYR     CZ 3549  13.230   4.437   5.969 -0.1597  0.2127  0.0935
   97TYR     OH 3550  13.326   4.391   6.054  0.2184  0.1899 -0.3386
   97TYR     HH 3551  13.335   4.295   6.055  1.0944  0.2702  0.7291
   97TYR    CE2 3552  13.200   4.575   5.970  0.1640  0.2916 -0.4344
   97TYR    HE2 3553  13.250   4.647   6.032 -0.2802  0.0755  0.1846
   97TYR    CD2 3554  13.099   4.623   5.885 -0.8854 -0.2022  0.5064
   97TYR    HD2 3555  13.073   4.727   5.877  0.7331  0.0906 -2.3648
   97TYR      C 3556  12.669   4.654   5.742  0.1326 -0.1935  0.1559
   97TYR      O 3557  12.575   4.582   5.710  0.3385 -0.4314  0.0811
   98PRO      N 3558  12.664   4.785   5.715  0.5339 -0.2113 -0.0137
   98PRO     CD 3559  12.554   4.849   5.645  0.3292 -0.0776  0.4275
   98PRO    HD1 3560  12.561   4.821   5.540 -0.8080  0.6781  0.1327
   98PRO    HD2 3561  12.464   4.801   5.683 -0.9464  0.6265 -1.5351
   98PRO     CG 3562  12.560   4.999   5.666  0.0790  0.0854 -0.5946
   98PRO    HG1 3563  12.517   5.061   5.587 -2.7793  0.1656  0.8549
   98PRO    HG2 3564  12.517   5.021   5.764 -0.5745 -1.5589 -0.4851
   98PRO     CB 3565  12.711   5.016   5.681  0.0758 -0.2405 -0.1690
   98PRO    HB1 3566  12.745   5.027   5.578 -0.7658  0.3123 -0.4065
   98PRO    HB2 3567  12.727   5.109   5.736 -0.7878  0.5071 -1.1257
   98PRO     CA 3568  12.753   4.891   5.757  0.7239 -0.1951 -0.4527
   98PRO     HA 3569  12.859   4.875   5.733  1.3139  1.0089  1.1804
   98PRO      C 3570  12.746   4.929   5.904  0.0060  0.5585 -0.6776
   98PRO      O 3571  12.663   4.881   5.979  0.8646  0.7537  0.4222
   99GLY      N 3572  12.851   4.997   5.952  0.1679  0.2646 -0.6183
   99GLY      H 3573  12.921   5.028   5.887  1.7877 -1.3258  0.2653
   99GLY     CA 3574  12.888   5.014   6.091  0.1645 -0.4870 -0.5187
   99GLY    HA1 3575  12.791   5.026   6.139 -0.4666  0.4294 -1.9804
   99GLY    HA2 3576  12.949   5.105   6.091 -0.0322 -0.3460  0.1175
   99GLY      C 3577  12.961   4.892   6.146 -0.0545 -0.4043 -0.0324
   99GLY      O 3578  13.068   4.855   6.096  0.1917 -0.3862  0.4775
  100TYR      N 3579  12.904   4.835   6.252 -0.2153  0.1080  0.1585
  100TYR      H 3580  12.817   4.873   6.287 -0.0824  0.6819 -0.1183
  100TYR     CA 3581  12.968   4.731   6.329  0.2132  0.2523 -0.0005
  100TYR     HA 3582  13.074   4.744   6.305  0.1159  1.1952  0.0623
  100TYR     CB 3583  12.941   4.752   6.478 -0.3321  0.4490 -0.1262
  100TYR    HB1 3584  12.837   4.742   6.508  0.6122 -2.1188  2.8667
  100TYR    HB2 3585  12.970   4.856   6.496 -0.6199  0.3767  0.7886
  100TYR     CG 3586  13.004   4.655   6.575 -0.1392 -0.0300 -0.7219
  100TYR    CD1 3587  12.934   4.587   6.675  0.2070 -0.0157 -0.4675
  100TYR    HD1 3588  12.828   4.599   6.694  0.3597 -1.2459  1.4094
  100TYR    CE1 3589  12.994   4.485   6.750  0.6122  0.7728  0.2962
  100TYR    HE1 3590  12.934   4.429   6.820  1.5281 -0.6927 -0.0641
  100TYR     CZ 3591  13.133   4.467   6.739  0.4884 -0.2528  0.3408
  100TYR     OH 3592  13.193   4.381   6.826 -0.0123 -0.7296  0.2184
  100TYR     HH 3593  13.287   4.367   6.810  0.1189  0.9112 -0.5852
  100TYR    CE2 3594  13.204   4.533   6.637 -0.2773 -0.2553 -0.2033
  100TYR    HE2 3595  13.311   4.527   6.651 -0.2323  2.3934  1.1678
  100TYR    CD2 3596  13.141   4.631   6.560 -0.2081 -0.5106 -0.5881
  100TYR    HD2 3597  13.186   4.686   6.479 -1.4039 -1.9976 -2.3413
  100TYR      C 3598  12.917   4.595   6.281 -0.0724  0.1867  0.4817
  100TYR      O 3599  12.798   4.572   6.266 -0.0078  0.0755  0.1274
  101GLY      N 3600  13.014   4.505   6.266  0.2718  0.5860  0.2743
  101GLY      H 3601  13.110   4.531   6.288  0.0898  1.5851 -0.0654
  101GLY     CA 3602  12.992   4.367   6.226  0.0080  0.6931  0.0457
  101GLY    HA1 3603  12.905   4.325   6.277  0.5020  0.1715  0.4757
  101GLY    HA2 3604  12.966   4.365   6.120 -0.5715  1.8754  0.1452
  101GLY      C 3605  13.112   4.278   6.255 -0.3962  0.0251 -0.3318
  101GLY      O 3606  13.200   4.305   6.336 -0.8248 -0.7988  0.4409
  102GLN      N 3607  13.109   4.161   6.191  0.1304 -0.1538 -0.0371
  102GLN      H 3608  13.039   4.144   6.120  1.7085 -1.1786 -1.4348
  102GLN     CA 3609  13.196   4.047   6.208 -0.2889 -0.4532  0.1321
  102GLN     HA 3610  13.207   4.043   6.316 -1.2251  1.5333  0.3356
  102GLN     CB 3611  13.126   3.921   6.156 -0.2024 -0.4130 -0.0839
  102GLN    HB1 3612  13.143   3.919   6.048 -0.6539  2.5281 -0.2966
  102GLN    HB2 3613  13.021   3.923   6.182 -0.1221 -0.5244  0.2552
  102GLN     CG 3614  13.188   3.792   6.208 -0.0267 -0.1916  0.2628
  102GLN    HG1 3615  13.185   3.785   6.317 -0.7628 -1.3319  0.1927
  102GLN    HG2 3616  13.294   3.781   6.188 -0.0354 -0.0517  0.1368
  102GLN     CD 3617  13.112   3.675   6.147 -0.1873 -0.0434  0.1770
  102GLN    OE1 3618  13.162   3.606   6.057  0.2681  0.2397  0.2090
  102GLN    NE2 3619  12.991   3.653   6.197 -0.2702 -0.1808 -0.0779
  102GLN   HE21 3620  12.927   3.581   6.166 -2.1722  1.6940 -0.8156
  102GLN   HE22 3621  12.960   3.709   6.275 -0.1237 -2.2870  1.5671
  102GLN      C 3622  13.338   4.060   6.154 -0.2684 -0.8408  0.0899
  102GLN      O 3623  13.347   4.114   6.044  0.1250 -0.6647  0.2090
  103GLN      N 3624  13.442   4.002   6.216  0.0149 -0.2240  0.1942
  103GLN      H 3625  13.416   3.953   6.300 -0.4281  0.1378  0.2722
  103GLN     CA 3626  13.574   3.991   6.158 -0.0375  0.0791  0.0167
  103GLN     HA 3627  13.606   4.086   6.115  0.6437 -0.4746 -0.7228
  103GLN     CB 3628  13.677   3.971   6.268  0.2439  0.3457 -0.1932
  103GLN    HB1 3629  13.766   3.931   6.219 -1.6689  0.4597 -4.1190
  103GLN    HB2 3630  13.648   3.900   6.346 -0.4055 -0.1948 -0.9174
  103GLN     CG 3631  13.714   4.102   6.337  0.5089  0.1522  0.0359
  103GLN    HG1 3632  13.784   4.156   6.273 -0.1038  1.2495  0.2711
  103GLN    HG2 3633  13.623   4.161   6.349  2.0670  2.6826  0.1982
  103GLN     CD 3634  13.768   4.090   6.479 -0.1485  0.3086  0.3034
  103GLN    OE1 3635  13.886   4.109   6.507 -0.1564  0.4875  0.2195
  103GLN    NE2 3636  13.680   4.070   6.577 -0.5770 -0.0832 -0.1587
  103GLN   HE21 3637  13.583   4.050   6.557 -0.8539 -2.2282  2.7829
  103GLN   HE22 3638  13.708   4.089   6.672 -1.7779  0.5927  0.0864
  103GLN      C 3639  13.590   3.886   6.049 -0.3756  0.0797 -0.0361
  103GLN      O 3640  13.536   3.778   6.069 -0.0577 -0.0762 -0.0039
  104PRO      N 3641  13.654   3.906   5.933  0.2981  0.2742  0.3634
  104PRO     CD 3642  13.671   3.801   5.835 -0.0458  0.3714  0.2005
  104PRO    HD1 3643  13.573   3.767   5.800  0.2238 -0.3567  0.1541
  104PRO    HD2 3644  13.741   3.725   5.866  0.6786  1.4057  1.1703
  104PRO     CG 3645  13.742   3.863   5.715 -0.8213  0.0401 -0.4447
  104PRO    HG1 3646  13.677   3.895   5.634 -3.1032  0.5343  1.4735
  104PRO    HG2 3647  13.817   3.794   5.677 -1.2810  0.2629 -1.7818
  104PRO     CB 3648  13.813   3.983   5.777 -0.0667 -0.4527 -0.3410
  104PRO    HB1 3649  13.908   3.949   5.819  1.2542  2.2405 -0.9011
  104PRO    HB2 3650  13.825   4.058   5.699 -2.3842 -2.5060 -2.8500
  104PRO     CA 3651  13.717   4.028   5.887  0.4332  0.0305 -0.0970
  104PRO     HA 3652  13.786   4.070   5.961  0.2906  1.7716 -0.8925
  104PRO      C 3653  13.620   4.130   5.828  0.7962 -0.1329 -0.9891
  104PRO      O 3654  13.532   4.097   5.749 -0.0785  0.0594 -0.1074
  105ALA      N 3655  13.660   4.256   5.841  0.2757 -0.0762  0.1803
  105ALA      H 3656  13.730   4.280   5.909 -1.9972  1.9128  1.9963
  105ALA     CA 3657  13.584   4.368   5.787  0.3517 -0.2562 -0.3089
  105ALA     HA 3658  13.480   4.345   5.810  0.5100 -0.3865  0.3076
  105ALA     CB 3659  13.634   4.497   5.852  0.2927 -0.3510 -0.0725
  105ALA    HB1 3660  13.726   4.528   5.802 -0.2451 -0.7812 -1.3735
  105ALA    HB2 3661  13.564   4.580   5.847  1.9755  1.2684  1.7220
  105ALA    HB3 3662  13.660   4.467   5.953 -0.8856 -2.3309 -0.2891
  105ALA      C 3663  13.579   4.377   5.635  0.0094 -0.2535 -0.2997
  105ALA      O 3664  13.674   4.330   5.573 -0.1039  0.1350 -0.7648
  106PRO      N 3665  13.474   4.437   5.579 -0.1666  0.2627  0.5572
  106PRO     CD 3666  13.348   4.472   5.640 -0.1894  0.0864  0.6148
  106PRO    HD1 3667  13.371   4.522   5.734  0.6388 -0.2024  0.5696
  106PRO    HD2 3668  13.288   4.384   5.663  1.2034 -1.4390 -1.2893
  106PRO     CG 3669  13.274   4.563   5.542  0.2298 -0.6165 -0.3709
  106PRO    HG1 3670  13.310   4.665   5.549 -0.4299 -0.4962  2.5319
  106PRO    HG2 3671  13.166   4.558   5.557  0.2317  1.7031  0.8053
  106PRO     CB 3672  13.318   4.505   5.408  0.1701 -0.0856 -0.6186
  106PRO    HB1 3673  13.242   4.428   5.397  1.4910 -1.5833  0.4088
  106PRO    HB2 3674  13.306   4.582   5.331 -0.0307  1.8756  1.2580
  106PRO     CA 3675  13.461   4.461   5.437  0.0194  0.1254  0.5158
  106PRO     HA 3676  13.471   4.366   5.384  1.9010  1.0548 -0.9150
  106PRO      C 3677  13.572   4.552   5.387 -0.4429  0.2887 -0.2391
  106PRO      O 3678  13.593   4.664   5.433  0.1351 -0.0584  0.3705
  107SER      N 3679  13.651   4.497   5.294 -0.1362  0.1995  0.0678
  107SER      H 3680  13.633   4.402   5.263  1.9709 -0.3465  0.3986
  107SER     CA 3681  13.750   4.570   5.218 -0.0535 -0.0501 -0.0623
  107SER     HA 3682  13.814   4.621   5.289  0.4448  0.9973 -1.2335
  107SER     CB 3683  13.839   4.476   5.137  0.4624  0.2600  0.1401
  107SER    HB1 3684  13.931   4.531   5.115  1.3294 -0.1480  2.4523
  107SER    HB2 3685  13.873   4.385   5.188  1.6091 -0.3862 -1.6730
  107SER     OG 3686  13.770   4.431   5.022  0.6219 -0.1803  0.2119
  107SER     HG 3687  13.826   4.365   4.982 -0.8729 -1.2200 -0.2358
  107SER      C 3688  13.684   4.678   5.134 -0.3388 -0.1924 -0.0210
  107SER      O 3689  13.569   4.669   5.092 -0.3046 -0.1608 -0.1221
  108SER      N 3690  13.756   4.789   5.119  0.0394 -0.3947  0.2990
  108SER      H 3691  13.851   4.792   5.154  0.1988 -1.0002 -0.0549
  108SER     CA 3692  13.711   4.913   5.059  0.7989 -0.1776  0.1643
  108SER     HA 3693  13.604   4.906   5.041  0.2565  2.6983  1.7552
  108SER     CB 3694  13.726   5.025   5.161 -0.3011  0.1507 -0.0199
  108SER    HB1 3695  13.661   5.006   5.246 -2.0678  1.4545 -1.0089
  108SER    HB2 3696  13.703   5.124   5.119  0.9924  0.9711  1.1255
  108SER     OG 3697  13.851   5.035   5.226 -0.2206 -0.0499 -0.1422
  108SER     HG 3698  13.875   5.127   5.235 -0.3122  0.0717 -1.1014
  108SER      C 3699  13.779   4.945   4.927  0.4350 -0.2098 -0.0321
  108SER      O 3700  13.868   4.873   4.881  0.3195 -0.6502  0.4402
  109THR      N 3701  13.739   5.055   4.861  0.1559 -0.2498  0.0696
  109THR      H 3702  13.668   5.114   4.901  1.3983  1.5541 -0.2764
  109THR     CA 3703  13.789   5.086   4.729  0.0820  0.0454  0.1110
  109THR     HA 3704  13.870   5.023   4.693  1.1703  0.6972  1.3319
  109THR     CB 3705  13.683   5.064   4.621 -0.0312 -0.0992  0.2524
  109THR     HB 3706  13.729   5.066   4.522  0.4494 -0.5349  0.4597
  109THR    CG2 3707  13.604   4.934   4.638  0.2471 -0.2486  0.4184
  109THR   HG21 3708  13.529   4.947   4.560 -0.6085 -2.9272  0.7063
  109THR   HG22 3709  13.672   4.852   4.614 -0.4125 -0.5499 -0.4572
  109THR   HG23 3710  13.567   4.917   4.739 -0.3496 -3.0613 -0.1786
  109THR    OG1 3711  13.585   5.164   4.634 -0.1814 -0.1826 -0.2206
  109THR    HG1 3712  13.511   5.121   4.676  0.8003 -2.5988 -0.7795
  109THR      C 3713  13.849   5.225   4.717  0.2325 -0.0575 -0.3462
  109THR      O 3714  13.821   5.312   4.800  0.1426 -0.3069 -0.1146
  110SER      N 3715  13.929   5.248   4.612 -0.0896  0.6204 -0.4491
  110SER      H 3716  13.934   5.174   4.544 -2.9020 -0.2286  0.1197
  110SER     CA 3717  14.008   5.367   4.592  0.4942  0.3464  0.1929
  110SER     HA 3718  14.051   5.379   4.692  0.8331  0.3450  0.0503
  110SER     CB 3719  14.122   5.330   4.497  0.3798  0.3343  0.0608
  110SER    HB1 3720  14.214   5.387   4.512 -1.0479  2.0177  3.3702
  110SER    HB2 3721  14.151   5.226   4.512  0.8179  0.6703  1.7549
  110SER     OG 3722  14.087   5.353   4.363  0.2333  0.3269  0.0982
  110SER     HG 3723  14.144   5.303   4.305 -0.3319 -1.4907  1.0266
  110SER      C 3724  13.941   5.501   4.564 -0.0926 -0.0324 -0.2163
  110SER      O 3725  13.819   5.502   4.545 -0.0281 -0.6581 -0.7047
  111GLY      N 3726  14.012   5.613   4.553  0.2225 -0.2641 -0.5729
  111GLY      H 3727  14.112   5.607   4.566  0.3512  1.7184 -0.3945
  111GLY     CA 3728  13.957   5.742   4.517  0.0622 -0.1066  0.2140
  111GLY    HA1 3729  13.874   5.734   4.447  0.8459 -0.7464 -0.6678
  111GLY    HA2 3730  14.043   5.796   4.477 -0.3930  1.6400  1.4694
  111GLY      C 3731  13.909   5.816   4.641  0.0149 -0.0743  0.1773
  111GLY      O 3732  13.978   5.834   4.742 -0.1923  0.2021  0.2709
  112SER      N 3733  13.791   5.878   4.630 -0.0913 -0.1932  0.6292
  112SER      H 3734  13.740   5.874   4.543 -1.9080  1.1072  1.5605
  112SER     CA 3735  13.724   5.948   4.738 -0.7444  0.0366  0.0784
  112SER     HA 3736  13.785   6.026   4.782  1.1200 -0.7621 -0.9541
  112SER     CB 3737  13.608   6.031   4.683 -0.4168  0.3934 -0.0795
  112SER    HB1 3738  13.555   5.958   4.622  1.8341 -1.3072 -0.1312
  112SER    HB2 3739  13.557   6.077   4.767 -1.2424 -0.9811  0.2108
  112SER     OG 3740  13.661   6.131   4.599  0.1592 -0.1209 -0.3364
  112SER     HG 3741  13.581   6.179   4.574  0.0941  0.5784  1.1381
  112SER      C 3742  13.675   5.851   4.845 -0.3920 -0.0084  0.1986
  112SER      O 3743  13.662   5.731   4.822  0.1926 -0.1005  0.3363
  113TYR      N 3744  13.644   5.899   4.965  0.2703  0.2514  0.2723
  113TYR      H 3745  13.647   6.000   4.972  0.5856  0.2921 -0.4222
  113TYR     CA 3746  13.593   5.819   5.074 -0.5907  0.2582 -0.1133
  113TYR     HA 3747  13.668   5.743   5.099 -0.1467 -0.0495 -2.2096
  113TYR     CB 3748  13.595   5.909   5.197  0.5098 -0.1164  0.1621
  113TYR    HB1 3749  13.555   6.007   5.169 -1.7331  0.3927  4.3749
  113TYR    HB2 3750  13.700   5.918   5.225 -0.0913  0.7749  2.3639
  113TYR     CG 3751  13.519   5.857   5.317  0.2000 -0.2852 -0.1016
  113TYR    CD1 3752  13.592   5.780   5.409 -0.1263  0.3748  0.7230
  113TYR    HD1 3753  13.698   5.765   5.405 -0.0325  1.2196 -0.6848
  113TYR    CE1 3754  13.522   5.717   5.513 -0.4317 -0.3626  0.0818
  113TYR    HE1 3755  13.575   5.653   5.583  0.1577  0.2363  0.1966
  113TYR     CZ 3756  13.382   5.726   5.527 -0.3151  0.4822  0.7839
  113TYR     OH 3757  13.314   5.673   5.633 -1.0142  0.3151  0.2570
  113TYR     HH 3758  13.222   5.701   5.638 -1.3372 -0.1774 -1.8648
  113TYR    CE2 3759  13.317   5.820   5.444  0.2517  0.1647 -0.0308
  113TYR    HE2 3760  13.212   5.836   5.464  0.0512  1.1789 -1.7015
  113TYR    CD2 3761  13.387   5.892   5.347  0.3582  0.1873  0.0621
  113TYR    HD2 3762  13.331   5.960   5.284 -0.6825 -0.2210  0.5389
  113TYR      C 3763  13.460   5.747   5.055 -0.2570 -0.3460 -0.1790
  113TYR      O 3764  13.375   5.799   4.984  0.0631  0.4798  0.0369
  114GLY      N 3765  13.443   5.634   5.124  0.3024 -0.3552 -0.0497
  114GLY      H 3766  13.519   5.601   5.183 -1.1996  0.2146  2.3597
  114GLY     CA 3767  13.313   5.579   5.158  0.1166 -0.1792 -0.4654
  114GLY    HA1 3768  13.253   5.662   5.195  0.8791  1.1899 -2.1486
  114GLY    HA2 3769  13.260   5.549   5.068  0.0251  2.2310 -1.3037
  114GLY      C 3770  13.319   5.455   5.247  0.2565  0.2850  0.1850
  114GLY      O 3771  13.414   5.380   5.262  0.1810  0.0869 -0.3049
  115SER      N 3772  13.203   5.430   5.308  0.3293 -0.0628  0.1842
  115SER      H 3773  13.123   5.488   5.289  0.7541  0.3952 -0.2289
  115SER     CA 3774  13.185   5.311   5.388 -0.0396 -0.0051  0.1902
  115SER     HA 3775  13.275   5.289   5.446 -0.8336 -0.9812  1.0873
  115SER     CB 3776  13.069   5.332   5.484 -0.5676 -0.2368 -0.3880
  115SER    HB1 3777  13.086   5.431   5.526 -2.2237  0.2123 -0.6948
  115SER    HB2 3778  12.973   5.315   5.434 -1.5032 -1.4785  1.6849
  115SER     OG 3779  13.094   5.241   5.589  0.0656 -0.0494 -0.3725
  115SER     HG 3780  13.090   5.281   5.677 -2.1547 -0.1306 -0.3835
  115SER      C 3781  13.160   5.182   5.309 -0.1721 -0.0418  0.2925
  115SER      O 3782  13.099   5.191   5.203  0.1241  0.1829  0.1407
  116SER      N 3783  13.198   5.065   5.360 -0.1791 -0.0329  0.3189
  116SER      H 3784  13.234   5.061   5.454 -2.2542  1.5351  1.2606
  116SER     CA 3785  13.190   4.944   5.280 -0.0058  0.0638  0.1553
  116SER     HA 3786  13.144   4.966   5.184 -2.1295 -0.6771  0.9453
  116SER     CB 3787  13.334   4.898   5.257 -0.0275  0.0309  0.0836
  116SER    HB1 3788  13.386   4.870   5.349 -1.0718 -2.4797 -0.0140
  116SER    HB2 3789  13.397   4.967   5.201 -1.2444  0.2005 -1.1334
  116SER     OG 3790  13.327   4.778   5.185  0.5741 -0.3896  0.7065
  116SER     HG 3791  13.416   4.744   5.173  0.2634 -2.2339  2.9426
  116SER      C 3792  13.101   4.840   5.347  0.0271 -0.2420 -0.2775
  116SER      O 3793  13.101   4.841   5.469  0.2710  0.0669 -0.2797
  117SER      N 3794  13.028   4.758   5.270 -0.5351  0.0023 -0.0060
  117SER      H 3795  13.033   4.776   5.171  1.7044 -1.5233 -0.2379
  117SER     CA 3796  12.951   4.647   5.322 -0.0715 -0.0533  0.5795
  117SER     HA 3797  12.976   4.643   5.428  0.7552 -1.5943  0.3446
  117SER     CB 3798  12.800   4.670   5.333 -0.2161 -0.3107 -0.6708
  117SER    HB1 3799  12.790   4.739   5.417 -1.3161 -1.4028  0.1294
  117SER    HB2 3800  12.758   4.580   5.378  1.2071 -0.5831  0.1704
  117SER     OG 3801  12.730   4.694   5.214 -0.1111  0.0269 -0.6658
  117SER     HG 3802  12.756   4.779   5.178  1.8257  0.2416  1.0678
  117SER      C 3803  12.976   4.505   5.275 -0.2890  0.0797  0.0584
  117SER      O 3804  12.960   4.410   5.351  0.2114 -0.1625 -0.1327
  118GLN      N 3805  13.034   4.486   5.156  0.2505 -0.1789  0.3562
  118GLN      H 3806  13.020   4.556   5.084 -0.6510  1.2416  1.8302
  118GLN     CA 3807  13.107   4.366   5.120  0.0784 -0.0215 -0.5610
  118GLN     HA 3808  13.127   4.306   5.209 -0.0308  0.4164 -0.2396
  118GLN     CB 3809  13.030   4.279   5.021 -0.4111  0.0843 -0.2777
  118GLN    HB1 3810  13.098   4.203   4.984  2.3152  2.3044 -0.1870
  118GLN    HB2 3811  13.010   4.346   4.936 -1.6111  1.0062  0.6874
  118GLN     CG 3812  12.893   4.227   5.062 -0.4829  0.0737 -0.5305
  118GLN    HG1 3813  12.831   4.308   5.100 -0.4501 -0.0664 -0.1799
  118GLN    HG2 3814  12.833   4.185   4.980 -0.7824  0.0618 -0.3062
  118GLN     CD 3815  12.893   4.118   5.168 -0.2188  0.1068 -0.4958
  118GLN    OE1 3816  12.999   4.065   5.200 -0.1590  0.3365 -0.3127
  118GLN    NE2 3817  12.779   4.071   5.220  0.2216  0.1923  0.5731
  118GLN   HE21 3818  12.684   4.098   5.198  0.2254 -0.6213 -0.5379
  118GLN   HE22 3819  12.780   4.013   5.303 -1.7630 -1.2010 -0.3008
  118GLN      C 3820  13.241   4.401   5.059  0.1751 -0.2167 -0.4658
  118GLN      O 3821  13.256   4.496   4.983  0.6059  0.6846  0.7029
  119SER      N 3822  13.341   4.318   5.089  0.3797  0.1517 -0.1116
  119SER      H 3823  13.326   4.250   5.162 -3.4430  1.2728  0.3404
  119SER     CA 3824  13.469   4.324   5.020  0.4445  0.2561  0.0182
  119SER     HA 3825  13.505   4.423   5.051 -1.6860  1.0623  0.1017
  119SER     CB 3826  13.556   4.209   5.069  0.2108  0.1376  0.1624
  119SER    HB1 3827  13.500   4.118   5.050  0.3480 -0.1123  0.9215
  119SER    HB2 3828  13.650   4.203   5.013 -0.4792 -1.1907 -0.8969
  119SER     OG 3829  13.589   4.227   5.205  0.4777 -0.1037  0.1306
  119SER     HG 3830  13.671   4.179   5.218  0.9321  0.7868  0.6505
  119SER      C 3831  13.468   4.326   4.868  0.4711 -0.6414  0.0057
  119SER      O 3832  13.378   4.276   4.801  0.3807 -0.4760  0.0028
  120SER      N 3833  13.567   4.394   4.810 -0.2728  0.5256  0.0767
  120SER      H 3834  13.616   4.451   4.878 -2.2923  0.3402  1.7966
  120SER     CA 3835  13.601   4.399   4.670 -0.3430 -0.0068  0.0406
  120SER     HA 3836  13.511   4.429   4.615 -0.5183 -0.8720 -0.1691
  120SER     CB 3837  13.698   4.514   4.647 -0.3771  0.0785  0.3250
  120SER    HB1 3838  13.709   4.537   4.541 -0.9087  1.0882  0.4730
  120SER    HB2 3839  13.676   4.601   4.710 -0.1155 -0.9996  1.9667
  120SER     OG 3840  13.820   4.460   4.691  0.1542  0.2650 -0.8975
  120SER     HG 3841  13.868   4.535   4.727 -2.3780  0.4476  2.5679
  120SER      C 3842  13.643   4.263   4.616  0.1861 -0.0524  0.5689
  120SER      O 3843  13.661   4.161   4.684  0.1187 -0.6717 -0.3282
  121SER      N 3844  13.669   4.252   4.486  0.0674  0.0159  0.5397
  121SER      H 3845  13.642   4.328   4.425 -2.2508 -0.3203  1.0573
  121SER     CA 3846  13.728   4.137   4.421 -0.3903  0.3670 -0.5235
  121SER     HA 3847  13.752   4.058   4.492  2.0808  0.3520 -1.2636
  121SER     CB 3848  13.643   4.067   4.315  0.1081 -0.9381 -0.0885
  121SER    HB1 3849  13.603   4.136   4.241  0.1449 -0.3893  0.3938
  121SER    HB2 3850  13.703   3.987   4.271 -0.9248 -0.7915 -1.8827
  121SER     OG 3851  13.533   4.019   4.388  0.0798 -0.3987  0.2280
  121SER     HG 3852  13.471   4.092   4.384  0.0306 -0.4581 -0.1050
  121SER      C 3853  13.864   4.170   4.360 -0.0680  0.2171  0.1063
  121SER      O 3854  13.890   4.277   4.305  0.3423  0.1793  0.2264
  122TYR      N 3855  13.950   4.069   4.366 -0.2350  0.0887  0.3847
  122TYR      H 3856  13.933   3.988   4.424 -0.5844 -2.9107 -3.4265
  122TYR     CA 3857  14.076   4.062   4.294 -0.2793 -0.3189  0.3437
  122TYR     HA 3858  14.080   4.149   4.228 -1.5860  0.3600  1.1097
  122TYR     CB 3859  14.186   4.068   4.399  0.1461  0.1886 -0.1278
  122TYR    HB1 3860  14.281   4.028   4.363  1.7767  1.3638  2.5715
  122TYR    HB2 3861  14.161   3.991   4.472 -0.5593 -1.3509 -1.8933
  122TYR     CG 3862  14.208   4.204   4.460 -0.0572  0.0141  0.3340
  122TYR    CD1 3863  14.320   4.278   4.421 -0.3025 -0.1853 -0.7776
  122TYR    HD1 3864  14.397   4.230   4.362  0.7052  1.0132 -0.4635
  122TYR    CE1 3865  14.330   4.410   4.465 -1.0636 -0.4251  0.1386
  122TYR    HE1 3866  14.409   4.477   4.435 -1.2046  0.0684  0.8279
  122TYR     CZ 3867  14.242   4.462   4.562 -0.6362  0.3473  0.1208
  122TYR     OH 3868  14.256   4.594   4.594  0.0815  0.4482 -0.5726
  122TYR     HH 3869  14.176   4.627   4.636  0.8699  1.0130  0.5341
  122TYR    CE2 3870  14.135   4.386   4.614 -0.3989  0.2607  0.4846
  122TYR    HE2 3871  14.069   4.428   4.687  1.4155  0.5878  2.0176
  122TYR    CD2 3872  14.122   4.259   4.556 -0.0719  0.3952  0.1063
  122TYR    HD2 3873  14.037   4.197   4.583 -0.5841  0.1243 -1.9338
  122TYR      C 3874  14.099   3.933   4.216  0.6437 -0.2369  0.4692
  122TYR      O 3875  14.044   3.830   4.256 -0.2165 -0.0639 -0.2395
  123GLY      N 3876  14.186   3.933   4.115  0.6146  0.5700  0.4417
  123GLY      H 3877  14.228   4.022   4.091  1.0124 -0.0932 -1.5528
  123GLY     CA 3878  14.215   3.823   4.025 -0.1344  0.8027 -0.1022
  123GLY    HA1 3879  14.317   3.834   3.989 -0.3917  0.4363 -0.9533
  123GLY    HA2 3880  14.223   3.729   4.080 -1.1921 -0.2483 -1.6803
  123GLY      C 3881  14.114   3.802   3.913  0.1304 -0.2276 -0.1581
  123GLY      O 3882  14.046   3.898   3.879  0.1736  0.0402  0.4862
  124GLN      N 3883  14.100   3.680   3.861 -0.1364 -0.1811 -0.1961
  124GLN      H 3884  14.150   3.604   3.906  0.5562  0.4182  0.0786
  124GLN     CA 3885  14.001   3.643   3.762 -0.1060 -0.0851 -0.2635
  124GLN     HA 3886  13.931   3.726   3.763  0.7824  0.7469  2.5315
  124GLN     CB 3887  14.071   3.631   3.627  0.5744 -0.0547  0.0785
  124GLN    HB1 3888  14.154   3.563   3.642  0.7240  0.0460 -0.2730
  124GLN    HB2 3889  13.999   3.587   3.558  1.1974  0.4180 -0.9129
  124GLN     CG 3890  14.116   3.764   3.568  0.5136  0.0957  0.3700
  124GLN    HG1 3891  14.029   3.829   3.557 -1.2026 -1.7935  1.9337
  124GLN    HG2 3892  14.193   3.812   3.629  1.8516 -2.1827  0.5800
  124GLN     CD 3893  14.160   3.737   3.424  0.0977  0.4314  0.1774
  124GLN    OE1 3894  14.276   3.761   3.392  0.1602 -0.0548  0.0311
  124GLN    NE2 3895  14.085   3.672   3.335  0.5727  0.2252 -0.0727
  124GLN   HE21 3896  14.100   3.683   3.236 -1.2518  0.5421 -0.3534
  124GLN   HE22 3897  13.993   3.650   3.370  1.5377 -0.0545  2.5403
  124GLN      C 3898  13.921   3.519   3.801 -0.4998  0.1869 -0.2044
  124GLN      O 3899  13.980   3.435   3.869 -0.3795 -0.2022 -0.7884
  125PRO      N 3900  13.795   3.497   3.765 -0.6043 -0.1199  0.3354
  125PRO     CD 3901  13.710   3.581   3.682 -0.6628 -0.4816  0.0274
  125PRO    HD1 3902  13.774   3.619   3.603  1.8919 -2.1003  1.1789
  125PRO    HD2 3903  13.669   3.665   3.738 -2.4218 -1.1307 -0.2193
  125PRO     CG 3904  13.600   3.500   3.615 -0.7328 -0.1922 -0.2058
  125PRO    HG1 3905  13.502   3.548   3.600 -0.5382  1.4273  2.8307
  125PRO    HG2 3906  13.638   3.458   3.522  0.2020  0.7976 -0.2925
  125PRO     CB 3907  13.584   3.386   3.715 -0.3265 -0.2563 -0.2129
  125PRO    HB1 3908  13.528   3.298   3.682 -2.5565 -0.1818  2.9535
  125PRO    HB2 3909  13.514   3.420   3.791 -1.6440 -1.2882 -0.9058
  125PRO     CA 3910  13.721   3.373   3.780 -0.2669 -0.4098 -0.3680
  125PRO     HA 3911  13.712   3.342   3.884 -2.5044 -2.0017 -0.9622
  125PRO      C 3912  13.791   3.258   3.710  0.4118 -0.1594 -0.1190
  125PRO      O 3913  13.832   3.272   3.595  0.8016 -0.0216  0.0386
  126GLN      N 3914  13.765   3.141   3.769 -0.2887  0.1659  0.2285
  126GLN      H 3915  13.704   3.141   3.849 -1.0574 -0.1430 -0.3400
  126GLN     CA 3916  13.792   3.020   3.694 -0.4327  0.1656  0.1759
  126GLN     HA 3917  13.895   3.023   3.658 -0.9046  1.9379 -1.1543
  126GLN     CB 3918  13.770   2.898   3.783  0.3526 -0.3979 -0.3862
  126GLN    HB1 3919  13.809   2.906   3.884  0.2032 -0.2021 -0.3450
  126GLN    HB2 3920  13.663   2.875   3.776 -0.0198  1.5158 -1.9560
  126GLN     CG 3921  13.846   2.778   3.728  0.7289 -0.3878  0.1042
  126GLN    HG1 3922  13.953   2.794   3.739  0.2442  1.3093  3.3522
  126GLN    HG2 3923  13.827   2.769   3.621  1.2988  0.6223 -0.0917
  126GLN     CD 3924  13.813   2.655   3.811 -0.0950 -0.0878  0.2285
  126GLN    OE1 3925  13.708   2.650   3.874 -0.1389  0.1301  0.1751
  126GLN    NE2 3926  13.903   2.557   3.821 -0.1676 -0.1665  0.1003
  126GLN   HE21 3927  13.985   2.561   3.762 -0.2690 -1.3671 -0.1548
  126GLN   HE22 3928  13.877   2.481   3.882 -1.4905  1.2748  1.3957
  126GLN      C 3929  13.705   3.016   3.569  0.0047 -0.0229 -0.1261
  126GLN      O 3930  13.594   3.068   3.567 -0.2265 -0.5236 -1.1423
  127SER      N 3931  13.766   2.961   3.464  0.3606  0.4665 -0.1763
  127SER      H 3932  13.861   2.928   3.476 -0.1577 -0.5258  1.4849
  127SER     CA 3933  13.698   2.948   3.337 -0.4181  0.4461  0.2387
  127SER     HA 3934  13.590   2.962   3.335 -0.5623 -0.6020  0.5937
  127SER     CB 3935  13.766   3.038   3.234 -0.0254  0.6118  0.6414
  127SER    HB1 3936  13.750   3.144   3.254 -1.9496  0.5714 -0.5096
  127SER    HB2 3937  13.872   3.011   3.240  0.0049  0.8706  1.2774
  127SER     OG 3938  13.701   2.997   3.116  0.2510  0.0661  0.6734
  127SER     HG 3939  13.747   3.027   3.037 -1.3819 -2.9202 -1.6238
  127SER      C 3940  13.720   2.801   3.309 -0.2541  0.4054  0.5793
  127SER      O 3941  13.823   2.749   3.265 -0.2195  0.4653  0.5890
  128GLY      N 3942  13.618   2.725   3.349 -0.1835  0.1154  0.2168
  128GLY      H 3943  13.531   2.770   3.373 -0.7987  0.0490 -1.7343
  128GLY     CA 3944  13.616   2.581   3.368  0.0084  0.0639 -0.1299
  128GLY    HA1 3945  13.547   2.563   3.451  1.1104  1.4015  1.1449
  128GLY    HA2 3946  13.714   2.553   3.405 -0.6227 -0.6585  1.0536
  128GLY      C 3947  13.574   2.495   3.250 -0.9731  0.8828 -0.3958
  128GLY      O 3948  13.637   2.492   3.144 -0.2770 -0.1645  0.0297
  129SER      N 3949  13.464   2.421   3.263  0.1163 -0.7240 -0.1264
  129SER      H 3950  13.426   2.415   3.356 -1.1434 -0.9556 -0.6316
  129SER     CA 3951  13.386   2.361   3.157 -0.1090 -0.2235 -0.2424
  129SER     HA 3952  13.451   2.301   3.093  0.9869 -0.8367  1.3985
  129SER     CB 3953  13.289   2.268   3.229  0.1905 -0.5466 -0.2589
  129SER    HB1 3954  13.228   2.222   3.152 -0.8277 -0.3396  0.4159
  129SER    HB2 3955  13.223   2.327   3.292 -0.1562 -0.2664 -0.8807
  129SER     OG 3956  13.342   2.155   3.296  0.2426  0.0254  0.6791
  129SER     HG 3957  13.359   2.087   3.231  0.4624  0.9221 -0.2448
  129SER      C 3958  13.302   2.456   3.072 -0.4087 -0.0283  0.2695
  129SER      O 3959  13.283   2.436   2.952  0.1017  0.2173  0.1428
  130TYR      N 3960  13.246   2.563   3.128  0.2511  0.5350 -0.1327
  130TYR      H 3961  13.258   2.575   3.228 -0.0763  2.2982 -0.2706
  130TYR     CA 3962  13.151   2.652   3.065 -0.4643 -0.0792  0.0698
  130TYR     HA 3963  13.158   2.642   2.957  2.2399  0.7517  0.1046
  130TYR     CB 3964  13.009   2.627   3.115 -0.7385  0.2268 -0.5357
  130TYR    HB1 3965  13.018   2.649   3.222 -0.2766  1.5155 -0.8219
  130TYR    HB2 3966  12.932   2.695   3.079 -1.5776 -0.1721  0.4421
  130TYR     CG 3967  12.957   2.486   3.107 -0.0463 -0.1025  0.4943
  130TYR    CD1 3968  12.942   2.422   2.983 -0.2291  0.1871  0.3651
  130TYR    HD1 3969  12.963   2.478   2.893  0.0792  1.5277  1.2458
  130TYR    CE1 3970  12.911   2.286   2.970 -0.2961  0.2325  0.0377
  130TYR    HE1 3971  12.894   2.239   2.874 -1.8194  1.0617 -0.1363
  130TYR     CZ 3972  12.903   2.212   3.090  0.2395 -0.0013 -0.0724
  130TYR     OH 3973  12.878   2.078   3.081 -0.2100  0.0733  0.0502
  130TYR     HH 3974  12.854   2.059   2.990  0.2353  1.1112 -0.2998
  130TYR    CE2 3975  12.911   2.276   3.215  0.5080 -0.0450 -0.0662
  130TYR    HE2 3976  12.886   2.222   3.305 -0.4204  0.5575  0.0482
  130TYR    CD2 3977  12.931   2.414   3.224  0.1892 -0.0387  0.5864
  130TYR    HD2 3978  12.918   2.459   3.321  1.6701 -0.4179  0.9815
  130TYR      C 3979  13.186   2.800   3.072  0.2760 -0.2124 -0.6235
  130TYR      O 3980  13.286   2.841   3.131 -0.2897  0.0378  0.1861
  131SER      N 3981  13.118   2.892   3.003  0.2799  0.3170  0.0635
  131SER      H 3982  13.054   2.853   2.935  0.5496 -2.2764  1.1740
  131SER     CA 3983  13.130   3.036   3.016 -0.5685  0.3741  0.2792
  131SER     HA 3984  13.232   3.065   2.989 -0.8542  0.4605 -0.7544
  131SER     CB 3985  13.037   3.097   2.912 -0.1616  0.7261  0.1185
  131SER    HB1 3986  12.942   3.046   2.923  0.5002 -0.4266  0.6711
  131SER    HB2 3987  13.011   3.199   2.941 -2.4862  0.6877 -1.5740
  131SER     OG 3988  13.089   3.096   2.781  0.1263 -0.3860  0.2273
  131SER     HG 3989  13.041   3.156   2.722 -2.1184 -2.8050 -0.6146
  131SER      C 3990  13.092   3.089   3.153  0.1106 -0.0908  0.6545
  131SER      O 3991  13.026   3.013   3.224  0.0993 -0.4120  0.2988
  132GLN      N 3992  13.128   3.209   3.199  0.6147  0.1119 -0.2544
  132GLN      H 3993  13.203   3.251   3.146  0.3533 -0.4941 -1.1282
  132GLN     CA 3994  13.097   3.249   3.334 -0.0141  0.1102 -0.3934
  132GLN     HA 3995  13.139   3.175   3.403  0.6047 -0.4559 -1.3630
  132GLN     CB 3996  13.159   3.387   3.359  0.0072  0.0756 -0.2521
  132GLN    HB1 3997  13.133   3.407   3.463  2.2254 -0.7402  0.5049
  132GLN    HB2 3998  13.097   3.455   3.300 -0.3936  1.0842  1.2895
  132GLN     CG 3999  13.307   3.402   3.329  0.0357  0.1845 -0.0543
  132GLN    HG1 4000  13.332   3.508   3.337  0.4301  0.1118 -0.2548
  132GLN    HG2 4001  13.342   3.382   3.228  3.1567  2.4620  0.3984
  132GLN     CD 4002  13.390   3.312   3.420  0.3073  0.7480  0.2605
  132GLN    OE1 4003  13.354   3.264   3.527  0.2302 -0.2289 -0.1965
  132GLN    NE2 4004  13.506   3.263   3.377  0.0932 -0.2451  0.8014
  132GLN   HE21 4005  13.567   3.208   3.437  2.3349  0.7776 -0.4125
  132GLN   HE22 4006  13.551   3.298   3.294 -0.0770  0.7782  1.1361
  132GLN      C 4007  12.949   3.259   3.367 -0.0656 -0.7641 -0.3502
  132GLN      O 4008  12.870   3.277   3.275 -0.0548  0.3825 -0.1435
  133GLN      N 4009  12.905   3.269   3.493  0.0357  0.2102 -0.3906
  133GLN      H 4010  12.977   3.273   3.563 -2.0530  4.4800  1.9707
  133GLN     CA 4011  12.776   3.316   3.539 -0.1929 -0.0658 -0.7404
  133GLN     HA 4012  12.703   3.252   3.489  0.7500 -1.1695 -0.7173
  133GLN     CB 4013  12.770   3.304   3.691  0.3062 -0.1499 -0.7278
  133GLN    HB1 4014  12.854   3.356   3.739  1.1061 -1.0525 -1.1142
  133GLN    HB2 4015  12.679   3.347   3.733  0.5047  0.5121 -0.9610
  133GLN     CG 4016  12.772   3.158   3.737  0.1833  0.0434 -0.0953
  133GLN    HG1 4017  12.674   3.112   3.722  1.2100 -1.8999 -1.2180
  133GLN    HG2 4018  12.842   3.107   3.671  0.4198 -0.4335  0.5268
  133GLN     CD 4019  12.812   3.136   3.882 -0.4442  0.1728  0.1017
  133GLN    OE1 4020  12.748   3.185   3.975 -0.2952 -0.2559  0.4314
  133GLN    NE2 4021  12.916   3.055   3.903 -0.3027  0.1394 -0.6923
  133GLN   HE21 4022  12.946   2.996   3.827 -0.1731 -0.7023 -0.0021
  133GLN   HE22 4023  12.928   3.022   3.998 -0.5948  1.2897 -0.2474
  133GLN      C 4024  12.744   3.460   3.501  0.0596  0.0456 -0.5364
  133GLN      O 4025  12.817   3.557   3.519 -0.2223  0.1910 -0.1790
  134PRO      N 4026  12.620   3.487   3.459 -0.4606  0.1098  0.9810
  134PRO     CD 4027  12.514   3.390   3.438 -0.0572 -0.1135 -0.1257
  134PRO    HD1 4028  12.498   3.335   3.531  1.5357  0.3487  0.4609
  134PRO    HD2 4029  12.528   3.323   3.353  1.0821 -0.4246  0.2939
  134PRO     CG 4030  12.386   3.466   3.406 -0.3333 -0.4310  0.2116
  134PRO    HG1 4031  12.345   3.422   3.315 -0.8751 -0.7034  0.5847
  134PRO    HG2 4032  12.317   3.470   3.490 -0.6933 -0.1143 -0.0924
  134PRO     CB 4033  12.436   3.604   3.362  0.1926 -0.6897 -0.0081
  134PRO    HB1 4034  12.368   3.689   3.370  2.1551  0.9588 -0.0347
  134PRO    HB2 4035  12.470   3.594   3.259 -1.4219  0.8247 -0.7431
  134PRO     CA 4036  12.572   3.620   3.429  0.0224  0.1096  0.1544
  134PRO     HA 4037  12.641   3.674   3.365  0.9949 -0.1392  0.9702
  134PRO      C 4038  12.572   3.698   3.560  0.2309  0.1442  0.1333
  134PRO      O 4039  12.570   3.646   3.672  0.3527 -0.1566 -0.0023
  135SER      N 4040  12.576   3.830   3.538 -0.4296  0.1718  0.1631
  135SER      H 4041  12.596   3.860   3.444 -1.1493 -1.0006 -0.3897
  135SER     CA 4042  12.582   3.920   3.651 -0.3834  0.1811  0.1533
  135SER     HA 4043  12.665   3.885   3.713 -0.8574 -1.7547 -0.2499
  135SER     CB 4044  12.613   4.062   3.606 -0.2601  0.0349 -0.2294
  135SER    HB1 4045  12.635   4.122   3.695 -0.1087  0.0548 -0.2801
  135SER    HB2 4046  12.527   4.107   3.557 -0.5444  1.4720  1.4624
  135SER     OG 4047  12.732   4.062   3.530  0.0023  0.5961  0.1677
  135SER     HG 4048  12.749   4.150   3.496  0.5713 -0.4121 -2.4385
  135SER      C 4049  12.449   3.929   3.724 -0.2981  0.2510  0.2988
  135SER      O 4050  12.343   3.941   3.663 -0.1875  0.5831  0.1668
  136TYR      N 4051  12.458   3.926   3.858  0.6750  0.1348  0.2403
  136TYR      H 4052  12.545   3.930   3.908 -1.0192 -1.4719  3.6767
  136TYR     CA 4053  12.340   3.939   3.941  0.2788 -0.0903 -0.2807
  136TYR     HA 4054  12.258   3.992   3.893  0.2928  0.4449  0.2819
  136TYR     CB 4055  12.296   3.798   3.980 -0.3718  0.0581 -0.4641
  136TYR    HB1 4056  12.201   3.790   4.032 -0.1629 -0.8561 -0.2026
  136TYR    HB2 4057  12.275   3.746   3.887 -2.0377 -3.1068  1.4865
  136TYR     CG 4058  12.393   3.726   4.071  0.4425  0.9777 -0.5797
  136TYR    CD1 4059  12.372   3.731   4.209  0.4799 -0.1095 -0.5272
  136TYR    HD1 4060  12.296   3.797   4.248  1.0263  0.4301 -0.3627
  136TYR    CE1 4061  12.460   3.661   4.293 -0.0345 -0.4575 -0.2701
  136TYR    HE1 4062  12.443   3.662   4.400  2.5677  0.2560  0.1985
  136TYR     CZ 4063  12.566   3.581   4.246  0.2144 -0.0644 -0.3839
  136TYR     OH 4064  12.650   3.516   4.331  0.1598  0.5899  0.1785
  136TYR     HH 4065  12.703   3.460   4.274  0.2342  0.2894  0.5372
  136TYR    CE2 4066  12.590   3.585   4.107  0.1613  0.0890 -0.3898
  136TYR    HE2 4067  12.670   3.529   4.060 -1.4154 -0.3379 -2.6898
  136TYR    CD2 4068  12.505   3.657   4.023  0.2538  0.4108 -0.2111
  136TYR    HD2 4069  12.506   3.638   3.917 -1.8091 -0.0612 -0.1873
  136TYR      C 4070  12.371   4.019   4.066  0.1561  0.3483 -0.5273
  136TYR      O 4071  12.480   4.017   4.123 -0.1378 -0.3956  0.0296
  137GLY      N 4072  12.270   4.094   4.110  0.1836  0.2560 -0.3054
  137GLY      H 4073  12.173   4.073   4.090 -0.9756  0.2246  4.2323
  137GLY     CA 4074  12.272   4.209   4.198 -0.1886  0.0304  0.0029
  137GLY    HA1 4075  12.180   4.268   4.191  0.8879  2.1143  1.8440
  137GLY    HA2 4076  12.353   4.267   4.154  0.2673 -0.4278  0.2384
  137GLY      C 4077  12.299   4.168   4.342 -0.1520  0.1292  0.0243
  137GLY      O 4078  12.268   4.054   4.376 -0.3136  0.0400 -0.4122
  138GLY      N 4079  12.349   4.265   4.419  0.3492  0.0272 -0.1690
  138GLY      H 4080  12.384   4.350   4.378 -0.1550  0.2340 -0.1836
  138GLY     CA 4081  12.368   4.255   4.562  0.2922  0.3154 -0.1400
  138GLY    HA1 4082  12.271   4.227   4.603  1.6453 -0.4429  2.8744
  138GLY    HA2 4083  12.383   4.353   4.607 -0.2734  0.3154  0.0604
  138GLY      C 4084  12.476   4.159   4.609 -0.2226 -0.0972  0.2192
  138GLY      O 4085  12.582   4.143   4.549 -0.6608 -0.6662 -0.4178
  139GLN      N 4086  12.449   4.079   4.713  0.2405 -0.1237  0.3203
  139GLN      H 4087  12.387   4.116   4.782  0.5501 -0.3838  0.7452
  139GLN     CA 4088  12.543   3.980   4.762  0.2689 -0.1769  0.1619
  139GLN     HA 4089  12.636   4.034   4.779  1.6482 -2.2538 -0.4056
  139GLN     CB 4090  12.481   3.917   4.887  0.2795 -0.4401  0.0360
  139GLN    HB1 4091  12.431   3.994   4.946  0.7523  0.1276 -0.2923
  139GLN    HB2 4092  12.406   3.846   4.853 -1.4754  0.2451  2.2019
  139GLN     CG 4093  12.591   3.854   4.970  0.0871 -1.0237 -0.1514
  139GLN    HG1 4094  12.669   3.926   4.996 -0.1114 -0.8945  0.0902
  139GLN    HG2 4095  12.630   3.767   4.917 -0.3868 -0.1848 -1.9561
  139GLN     CD 4096  12.553   3.801   5.108 -0.4350 -0.2670  0.0020
  139GLN    OE1 4097  12.444   3.822   5.161 -0.4264 -0.2020 -0.0085
  139GLN    NE2 4098  12.648   3.726   5.165 -0.5076 -0.3794 -0.0234
  139GLN   HE21 4099  12.735   3.720   5.116 -0.6094 -0.1425 -0.2349
  139GLN   HE22 4100  12.633   3.687   5.257 -1.5695  0.7017  0.2923
  139GLN      C 4101  12.586   3.867   4.669 -0.1196  0.1721 -0.4472
  139GLN      O 4102  12.503   3.803   4.605  0.2573 -0.2024 -0.5607
  140GLN      N 4103  12.716   3.837   4.667 -0.2184 -0.2796 -0.1011
  140GLN      H 4104  12.774   3.892   4.729 -0.8171  1.3887 -0.9880
  140GLN     CA 4105  12.767   3.727   4.587 -0.3482 -0.2153 -0.2716
  140GLN     HA 4106  12.693   3.700   4.511  1.3646 -0.5920 -1.8751
  140GLN     CB 4107  12.900   3.757   4.519 -0.3853  0.4850 -0.0478
  140GLN    HB1 4108  12.932   3.670   4.461 -1.7399 -1.0425  1.4067
  140GLN    HB2 4109  12.980   3.785   4.588 -0.7095  0.0528  0.5184
  140GLN     CG 4110  12.884   3.871   4.419  0.1460  0.3820 -0.2569
  140GLN    HG1 4111  12.856   3.967   4.464 -1.1839  0.3674 -0.9865
  140GLN    HG2 4112  12.988   3.885   4.391  0.3636  0.2384  0.4522
  140GLN     CD 4113  12.795   3.848   4.298 -0.1292 -0.4628  0.0985
  140GLN    OE1 4114  12.836   3.804   4.191  0.2974  0.3054 -0.0626
  140GLN    NE2 4115  12.667   3.887   4.297  0.0001 -0.0366 -0.1261
  140GLN   HE21 4116  12.609   3.877   4.215  2.1821 -1.8483 -1.5834
  140GLN   HE22 4117  12.632   3.929   4.382 -0.4817 -0.6093 -0.0345
  140GLN      C 4118  12.780   3.599   4.667  0.0126 -0.0865 -0.1239
  140GLN      O 4119  12.788   3.599   4.790  0.1156 -0.9103 -0.1238
  141GLN      N 4120  12.803   3.485   4.600  0.4224  0.1792 -0.4409
  141GLN      H 4121  12.762   3.491   4.508 -0.6298 -1.9010 -0.1529
  141GLN     CA 4122  12.830   3.355   4.657 -0.2848  0.3171  0.2338
  141GLN     HA 4123  12.767   3.333   4.743  1.2459 -0.6193  1.1546
  141GLN     CB 4124  12.811   3.237   4.561  0.3114  0.0986  0.3801
  141GLN    HB1 4125  12.857   3.149   4.606  2.6846  0.9982 -0.1718
  141GLN    HB2 4126  12.873   3.254   4.474 -1.5179  2.4185 -0.5907
  141GLN     CG 4127  12.665   3.210   4.525  0.5637  0.0272 -0.6178
  141GLN    HG1 4128  12.634   3.290   4.458 -0.8658 -0.4684 -0.5827
  141GLN    HG2 4129  12.603   3.212   4.615  1.6486 -0.4607  0.1691
  141GLN     CD 4130  12.651   3.076   4.454 -0.1362 -0.0726 -0.3033
  141GLN    OE1 4131  12.593   2.979   4.501  0.2564 -0.0074  0.3307
  141GLN    NE2 4132  12.712   3.061   4.336  0.0235 -0.6527 -0.1465
  141GLN   HE21 4133  12.757   3.136   4.285  2.3903 -1.8925 -0.0310
  141GLN   HE22 4134  12.731   2.965   4.313  0.4596 -1.3312  2.6458
  141GLN      C 4135  12.974   3.354   4.707 -0.1671 -0.6475 -0.0952
  141GLN      O 4136  12.988   3.335   4.827  0.1731  0.0668 -0.0151
  142SER      N 4137  13.070   3.380   4.619 -0.3366  0.1510 -0.0516
  142SER      H 4138  13.050   3.384   4.520 -1.7554  0.4561  0.2282
  142SER     CA 4139  13.212   3.380   4.651 -0.3625  0.2404  0.0610
  142SER     HA 4140  13.218   3.395   4.759 -0.5236 -0.3593  0.1566
  142SER     CB 4141  13.286   3.252   4.613  0.1265  0.4565  0.2784
  142SER    HB1 4142  13.255   3.222   4.513 -1.3198  2.9699 -0.1310
  142SER    HB2 4143  13.392   3.273   4.604  0.6567 -2.3751 -1.2006
  142SER     OG 4144  13.266   3.149   4.706 -0.4599  0.2023 -0.1199
  142SER     HG 4145  13.320   3.072   4.688 -1.6170 -0.9106  0.8866
  142SER      C 4146  13.280   3.503   4.594 -0.0449  0.1533  0.2504
  142SER      O 4147  13.271   3.529   4.474  0.1273 -0.3005  0.1389
  143TYR      N 4148  13.343   3.593   4.670  0.3052 -0.1365  0.3056
  143TYR      H 4149  13.357   3.572   4.767 -0.9041 -1.4567  0.2226
  143TYR     CA 4150  13.410   3.713   4.624  0.1508 -0.3207 -0.4178
  143TYR     HA 4151  13.363   3.748   4.532 -1.3878 -1.7874 -0.2359
  143TYR     CB 4152  13.406   3.827   4.725  0.1158 -0.5197 -0.1933
  143TYR    HB1 4153  13.485   3.899   4.701 -1.2141  0.9557 -0.2753
  143TYR    HB2 4154  13.432   3.799   4.827 -2.1615 -0.1265  0.5307
  143TYR     CG 4155  13.269   3.890   4.726  0.2697 -0.1814 -0.0821
  143TYR    CD1 4156  13.238   3.998   4.643 -0.0209 -0.2878 -0.1127
  143TYR    HD1 4157  13.308   4.051   4.580 -0.4739  1.0579  0.4740
  143TYR    CE1 4158  13.115   4.064   4.656  0.0715 -0.0870 -0.2460
  143TYR    HE1 4159  13.089   4.147   4.592 -2.8026 -0.6881 -0.0082
  143TYR     CZ 4160  13.012   4.008   4.735  0.3057 -0.2884 -0.0847
  143TYR     OH 4161  12.890   4.067   4.735  0.1099 -0.6850  0.4392
  143TYR     HH 4162  12.887   4.138   4.670  0.2986 -0.5825  0.5424
  143TYR    CE2 4163  13.048   3.905   4.824  0.4807  0.1480  0.3600
  143TYR    HE2 4164  12.973   3.880   4.898  0.3798  1.9924  0.9158
  143TYR    CD2 4165  13.168   3.835   4.806  0.3858  0.0215  0.2043
  143TYR    HD2 4166  13.194   3.750   4.866  0.2297 -0.0641  0.1504
  143TYR      C 4167  13.553   3.677   4.586  0.2183 -0.4870 -0.0098
  143TYR      O 4168  13.610   3.581   4.636  0.4301 -0.2949  0.1180
  144GLY      N 4169  13.609   3.753   4.492  0.4918 -0.6029  0.0590
  144GLY      H 4170  13.558   3.839   4.476  0.6886 -0.4999 -0.0192
  144GLY     CA 4171  13.738   3.724   4.431  0.3152 -0.6630 -0.2843
  144GLY    HA1 4172  13.732   3.619   4.402  1.8717 -1.1670  1.1128
  144GLY    HA2 4173  13.756   3.782   4.340 -1.0843  0.0574 -0.1323
  144GLY      C 4174  13.853   3.739   4.529  0.1018 -0.4221 -0.0683
  144GLY      O 4175  13.864   3.849   4.582 -0.5178 -0.6768  0.5990
  145GLN      N 4176  13.933   3.635   4.554  0.1094 -0.4640 -0.2627
  145GLN      H 4177  13.914   3.548   4.506 -0.2377 -0.4831 -0.1013
  145GLN     CA 4178  14.060   3.640   4.622  0.0247  0.0272 -0.1330
  145GLN     HA 4179  14.062   3.728   4.686 -2.1669  1.9100 -2.4498
  145GLN     CB 4180  14.076   3.524   4.720  0.4530  0.3922  0.2339
  145GLN    HB1 4181  14.161   3.542   4.787 -2.6567  3.9050  3.8168
  145GLN    HB2 4182  14.090   3.432   4.664  1.5533 -0.3636  1.6625
  145GLN     CG 4183  13.958   3.509   4.816 -0.0072  0.3659 -0.3309
  145GLN    HG1 4184  13.975   3.438   4.897 -0.6813  0.6018  0.0203
  145GLN    HG2 4185  13.866   3.478   4.766 -0.9716  0.8508  1.0649
  145GLN     CD 4186  13.923   3.641   4.883  0.2008  0.4379 -0.3623
  145GLN    OE1 4187  14.000   3.714   4.947  0.2292 -0.0744  0.1992
  145GLN    NE2 4188  13.794   3.675   4.874  0.2017  0.4821 -0.2140
  145GLN   HE21 4189  13.761   3.757   4.923  0.7053  0.2779  0.4813
  145GLN   HE22 4190  13.729   3.604   4.844 -0.5874  0.8201  0.6409
  145GLN      C 4191  14.187   3.638   4.538  0.0785 -0.4947 -0.0452
  145GLN      O 4192  14.202   3.566   4.440  0.3364  0.1678 -0.5035
  146GLN      N 4193  14.290   3.712   4.582  0.1185 -0.7834  0.3440
  146GLN      H 4194  14.275   3.773   4.661 -1.0285  0.8056 -1.0240
  146GLN     CA 4195  14.418   3.721   4.515  0.1129 -0.0834  0.4208
  146GLN     HA 4196  14.391   3.739   4.411 -0.9271 -0.4044  0.6231
  146GLN     CB 4197  14.495   3.841   4.568  0.0414  0.1466  0.0097
  146GLN    HB1 4198  14.424   3.923   4.583  0.2991  0.0948  1.7032
  146GLN    HB2 4199  14.540   3.815   4.664  0.7412  0.1456 -0.3080
  146GLN     CG 4200  14.602   3.894   4.473  0.1387  0.1255  0.1057
  146GLN    HG1 4201  14.552   3.908   4.377  1.1108  0.8192 -0.3126
  146GLN    HG2 4202  14.679   3.818   4.469 -0.3616 -0.3457 -1.5776
  146GLN     CD 4203  14.661   4.027   4.519 -0.0492  0.2393  0.0198
  146GLN    OE1 4204  14.644   4.137   4.467  0.1069  0.6134  0.7486
  146GLN    NE2 4205  14.748   4.021   4.620  0.1133 -1.0341 -0.1738
  146GLN   HE21 4206  14.768   3.930   4.659 -0.0376 -0.8851  0.2702
  146GLN   HE22 4207  14.805   4.102   4.639 -1.4869 -0.0469  0.7049
  146GLN      C 4208  14.483   3.584   4.523 -0.3937 -0.3714 -0.2595
  146GLN      O 4209  14.502   3.530   4.631  0.0987  0.0876 -0.1076
  147GLN      N 4210  14.533   3.532   4.410  0.2918  0.1166 -0.1930
  147GLN      H 4211  14.528   3.592   4.329 -0.1157  0.5156  0.1248
  147GLN     CA 4212  14.611   3.411   4.395 -0.2602 -0.2996  0.2348
  147GLN     HA 4213  14.626   3.359   4.489 -1.0103 -0.6208  0.1855
  147GLN     CB 4214  14.548   3.315   4.294  0.5149 -0.1650 -0.3884
  147GLN    HB1 4215  14.616   3.236   4.265  0.2041 -1.2397  1.6562
  147GLN    HB2 4216  14.521   3.372   4.204 -0.5468  0.0733  0.0572
  147GLN     CG 4217  14.421   3.248   4.346  0.6085 -0.3077 -0.3417
  147GLN    HG1 4218  14.339   3.313   4.378 -0.2168 -2.4041  2.1447
  147GLN    HG2 4219  14.446   3.193   4.436  0.0083  1.0273  0.6778
  147GLN     CD 4220  14.353   3.149   4.253 -0.3565  0.1591 -0.1486
  147GLN    OE1 4221  14.367   3.027   4.260 -0.4757  0.1351 -0.3333
  147GLN    NE2 4222  14.283   3.197   4.150  0.4729 -0.1503 -0.8688
  147GLN   HE21 4223  14.248   3.121   4.094  0.3657 -2.5845  2.2131
  147GLN   HE22 4224  14.268   3.295   4.133 -0.1541 -0.4233 -2.0046
  147GLN      C 4225  14.752   3.444   4.349 -0.3379  0.0078  0.2125
  147GLN      O 4226  14.770   3.531   4.265 -0.3736  0.1724  0.3759
  148SER      N 4227  14.846   3.359   4.392 -0.0423  0.3843  0.3129
  148SER      H 4228  14.813   3.294   4.462  0.1120  0.4263  0.4274
  148SER     CA 4229  14.981   3.345   4.341 -0.1482  0.6158 -0.0312
  148SER     HA 4230  15.046   3.293   4.411  0.4733 -1.0682 -1.7461
  148SER     CB 4231  14.990   3.247   4.224 -0.4769  0.0660  0.3970
  148SER    HB1 4232  15.089   3.237   4.180 -0.8043 -0.9620 -0.1529
  148SER    HB2 4233  14.916   3.261   4.144  1.7381  0.2744 -1.7366
  148SER     OG 4234  14.961   3.121   4.281 -0.3843 -0.1629 -0.0548
  148SER     HG 4235  14.899   3.070   4.230  1.2675 -2.1488 -0.2010
  148SER      C 4236  15.042   3.478   4.301 -0.5653  0.6133 -0.6911
  148SER      O 4237  15.049   3.506   4.181  0.4777 -0.5317 -0.9181
  149TYR      N 4238  15.062   3.565   4.400 -0.6691  0.0094 -0.1394
  149TYR      H 4239  15.043   3.534   4.494 -3.3651  2.0094  0.0847
  149TYR     CA 4240  15.111   3.700   4.382 -0.2726 -0.1145  0.0048
  149TYR     HA 4241  15.189   3.697   4.306 -0.6140  0.0715 -0.3548
  149TYR     CB 4242  14.991   3.786   4.345  0.1996  0.4703 -0.1810
  149TYR    HB1 4243  14.937   3.824   4.431  0.2355  2.3685 -0.9521
  149TYR    HB2 4244  14.921   3.732   4.281  1.0487 -1.5717  0.5480
  149TYR     CG 4245  15.029   3.914   4.274  0.1584  0.4235 -0.2884
  149TYR    CD1 4246  15.019   3.918   4.134  0.2753 -0.3848 -0.3269
  149TYR    HD1 4247  14.982   3.830   4.085 -0.9546 -0.5710  0.8668
  149TYR    CE1 4248  15.062   4.032   4.065  0.4746 -0.0942  0.2653
  149TYR    HE1 4249  15.044   4.029   3.958 -1.2708 -3.3410  0.5180
  149TYR     CZ 4250  15.112   4.142   4.138  0.2377  0.3712 -0.2595
  149TYR     OH 4251  15.174   4.241   4.069 -0.2968  0.2239 -0.9572
  149TYR     HH 4252  15.215   4.303   4.130  0.2184  0.1175 -1.1903
  149TYR    CE2 4253  15.120   4.137   4.279  0.6112 -0.1630 -0.2937
  149TYR    HE2 4254  15.156   4.220   4.339 -0.6159  0.3912 -0.2989
  149TYR    CD2 4255  15.075   4.024   4.347  0.1039  0.2326  0.0330
  149TYR    HD2 4256  15.081   4.020   4.455 -0.0408 -0.0458  0.0328
  149TYR      C 4257  15.183   3.748   4.507  0.5048 -0.7578 -0.1835
  149TYR      O 4258  15.140   3.725   4.620  0.0910 -0.4497 -0.2732
  150ASN      N 4259  15.296   3.816   4.491  0.4395 -0.5836  0.0991
  150ASN      H 4260  15.326   3.835   4.397 -2.5474 -1.9841 -1.2699
  150ASN     CA 4261  15.395   3.846   4.593  0.5502 -0.0572 -0.1589
  150ASN     HA 4262  15.339   3.813   4.681 -1.7623 -1.6290 -2.0942
  150ASN     CB 4263  15.515   3.754   4.572  0.5612 -0.0078 -0.3111
  150ASN    HB1 4264  15.491   3.648   4.565 -2.7318  0.5540  0.5800
  150ASN    HB2 4265  15.567   3.777   4.479 -1.4036  0.7061 -1.3180
  150ASN     CG 4266  15.613   3.759   4.688  0.0538 -0.1426  0.1269
  150ASN    OD1 4267  15.729   3.796   4.676  0.0616 -0.0760  0.4037
  150ASN    ND2 4268  15.570   3.714   4.806  0.2466 -0.2290  0.1644
  150ASN   HD21 4269  15.474   3.685   4.819  0.0307  0.6052  0.4524
  150ASN   HD22 4270  15.636   3.705   4.881 -0.7446  0.2061  1.1161
  150ASN      C 4271  15.434   3.990   4.624 -0.2500  0.0931  0.1798
  150ASN      O 4272  15.434   4.017   4.744 -0.0589  0.3097  0.1328
  151PRO      N 4273  15.446   4.079   4.525 -0.1588  0.1096  0.2055
  151PRO     CD 4274  15.466   4.056   4.384 -0.1832  0.4642  0.1433
  151PRO    HD1 4275  15.526   3.967   4.366 -1.4633 -0.1443 -1.3753
  151PRO    HD2 4276  15.373   4.056   4.327  0.7779  1.1844 -1.5119
  151PRO     CG 4277  15.560   4.170   4.345  0.3046  0.0660  0.1494
  151PRO    HG1 4278  15.545   4.188   4.239  3.0718 -0.0437 -0.3352
  151PRO    HG2 4279  15.660   4.153   4.385  0.3157  1.3234  0.7117
  151PRO     CB 4280  15.498   4.289   4.419 -0.2550 -0.0792 -0.0819
  151PRO    HB1 4281  15.578   4.361   4.432  0.5870 -1.2524  1.8034
  151PRO    HB2 4282  15.410   4.323   4.365 -0.6667  0.7487  1.0742
  151PRO     CA 4283  15.467   4.220   4.552 -0.2461  0.1543  0.0403
  151PRO     HA 4284  15.550   4.237   4.621  0.4445 -0.3310 -0.6540
  151PRO      C 4285  15.349   4.295   4.612 -0.5577  0.3026 -0.7429
  151PRO      O 4286  15.242   4.235   4.622 -0.1603 -0.3058 -0.0282
  152PRO      N 4287  15.359   4.422   4.654  0.1550  0.0359 -0.0745
  152PRO     CD 4288  15.486   4.488   4.676  0.0458  0.2857 -0.1859
  152PRO    HD1 4289  15.527   4.532   4.585  0.4113 -1.1469 -0.7424
  152PRO    HD2 4290  15.560   4.429   4.730  0.2033 -0.4263 -1.1397
  152PRO     CG 4291  15.446   4.605   4.766 -0.4975  0.2300 -0.3482
  152PRO    HG1 4292  15.517   4.687   4.750 -1.4247  0.8993 -1.1459
  152PRO    HG2 4293  15.444   4.582   4.873  0.0615  1.3698 -0.0789
  152PRO     CB 4294  15.302   4.633   4.723 -0.7572 -0.0186  0.3540
  152PRO    HB1 4295  15.251   4.688   4.802 -0.4815  1.3547 -0.3905
  152PRO    HB2 4296  15.292   4.685   4.629  0.9626 -1.4091 -0.6674
  152PRO     CA 4297  15.243   4.494   4.700  0.0872 -0.4077  0.4576
  152PRO     HA 4298  15.208   4.454   4.795 -2.8108 -0.9090 -0.7059
  152PRO      C 4299  15.134   4.495   4.593  0.5089  0.5449  0.0215
  152PRO      O 4300  15.155   4.538   4.480 -0.4524 -0.1635 -0.4424
  153GLN      N 4301  15.011   4.463   4.634  0.4198  0.4892 -0.2884
  153GLN      H 4302  15.005   4.415   4.723  0.5089  0.9629 -0.0225
  153GLN     CA 4303  14.892   4.468   4.552 -0.1377  0.7722  0.5320
  153GLN     HA 4304  14.893   4.566   4.506 -2.3985  0.4322 -0.4029
  153GLN     CB 4305  14.899   4.374   4.432 -0.0015  0.8570  0.4740
  153GLN    HB1 4306  14.879   4.270   4.460  0.1996  0.1474 -1.8402
  153GLN    HB2 4307  14.991   4.382   4.375  0.3036  1.0407  0.9796
  153GLN     CG 4308  14.784   4.408   4.338 -0.1961 -0.1985  0.3084
  153GLN    HG1 4309  14.817   4.508   4.309  1.3550 -1.1322 -1.3695
  153GLN    HG2 4310  14.682   4.404   4.376  0.0762  1.7507  1.4204
  153GLN     CD 4311  14.793   4.321   4.214 -0.5356 -0.0850  0.2045
  153GLN    OE1 4312  14.867   4.361   4.125 -0.1369  0.0055  0.5721
  153GLN    NE2 4313  14.731   4.202   4.211  0.0195 -0.3700 -0.0628
  153GLN   HE21 4314  14.668   4.180   4.286 -0.1874  0.4891  0.0216
  153GLN   HE22 4315  14.728   4.145   4.128  1.4462  0.9695 -1.1098
  153GLN      C 4316  14.769   4.451   4.640 -0.3594 -0.5177  0.0030
  153GLN      O 4317  14.769   4.360   4.722 -0.4398 -0.1628  0.4006
  154GLY      N 4318  14.670   4.541   4.645 -0.2594 -0.3690 -0.5805
  154GLY      H 4319  14.674   4.616   4.579  0.5773 -0.4405 -0.6169
  154GLY     CA 4320  14.579   4.557   4.757 -0.3278  0.3186 -0.7339
  154GLY    HA1 4321  14.492   4.492   4.751  0.1877 -0.9703  3.0660
  154GLY    HA2 4322  14.638   4.525   4.843  0.6122 -1.5814 -2.0224
  154GLY      C 4323  14.530   4.700   4.774 -0.5287  0.1384  0.2583
  154GLY      O 4324  14.559   4.792   4.698  0.0190  0.1085  0.4253
  155TYR      N 4325  14.461   4.724   4.886 -0.4544 -0.0906  0.3535
  155TYR      H 4326  14.465   4.649   4.953  0.0359  0.7778  1.3163
  155TYR     CA 4327  14.424   4.855   4.936 -0.3918  0.1342 -0.1804
  155TYR     HA 4328  14.505   4.925   4.914 -1.0884  0.8339 -0.5695
  155TYR     CB 4329  14.293   4.900   4.873 -0.5517 -0.3091 -0.1661
  155TYR    HB1 4330  14.295   4.863   4.770  0.3908 -1.7837  0.3518
  155TYR    HB2 4331  14.204   4.862   4.923 -0.1775 -0.4561  0.3936
  155TYR     CG 4332  14.271   5.049   4.862  0.0474 -0.1964  0.1157
  155TYR    CD1 4333  14.365   5.138   4.809  0.2354 -0.3884  0.1248
  155TYR    HD1 4334  14.458   5.103   4.766 -1.4998 -3.8163 -1.2064
  155TYR    CE1 4335  14.351   5.277   4.806 -0.1954 -0.4302  0.1076
  155TYR    HE1 4336  14.423   5.346   4.765 -1.3731  1.8493  1.6693
  155TYR     CZ 4337  14.232   5.331   4.860 -0.4815 -0.0218 -0.9240
  155TYR     OH 4338  14.222   5.466   4.872  0.1673 -0.0696  0.2817
  155TYR     HH 4339  14.146   5.485   4.927  0.2229 -0.3529  0.4564
  155TYR    CE2 4340  14.138   5.242   4.915 -0.0471 -0.2389 -0.5268
  155TYR    HE2 4341  14.049   5.288   4.953  0.4013  0.1607  0.0540
  155TYR    CD2 4342  14.149   5.102   4.905 -0.0718 -0.2708 -0.1311
  155TYR    HD2 4343  14.070   5.044   4.950 -1.5316  0.9919 -0.9674
  155TYR      C 4344  14.397   4.853   5.086  0.0831  0.3157 -0.0886
  155TYR      O 4345  14.340   4.759   5.141  0.1088  0.0138 -0.5657
  156GLY      N 4346  14.426   4.961   5.158 -0.1172  0.2210  0.1340
  156GLY      H 4347  14.485   5.031   5.116 -2.1590  2.2886  0.4933
  156GLY     CA 4348  14.419   4.976   5.302  0.5057  0.0980  0.1830
  156GLY    HA1 4349  14.407   5.081   5.329  0.3004  0.4102 -1.0584
  156GLY    HA2 4350  14.331   4.916   5.327  0.8436  0.2484  1.8275
  156GLY      C 4351  14.546   4.927   5.370  0.5245 -0.0719  0.0241
  156GLY      O 4352  14.652   4.919   5.309  0.3289 -0.4233 -0.2725
  157GLN      N 4353  14.540   4.898   5.501 -0.1093 -0.2962 -0.0500
  157GLN      H 4354  14.446   4.903   5.538 -1.2698  2.7691 -2.7923
  157GLN     CA 4355  14.649   4.864   5.590 -0.2815  0.1509  0.3365
  157GLN     HA 4356  14.742   4.865   5.534 -1.2014 -0.4211 -1.2710
  157GLN     CB 4357  14.667   4.976   5.691  0.4344 -0.1126  0.5072
  157GLN    HB1 4358  14.744   4.943   5.761  1.1683  1.2003  0.3546
  157GLN    HB2 4359  14.573   4.985   5.746 -0.6887  2.2616 -1.5971
  157GLN     CG 4360  14.711   5.110   5.633  0.1380  0.1650  0.9094
  157GLN    HG1 4361  14.691   5.192   5.701  1.0568  2.8413 -1.8411
  157GLN    HG2 4362  14.662   5.137   5.540  2.7928 -1.6877 -1.2129
  157GLN     CD 4363  14.859   5.116   5.596 -0.0737 -0.5862 -0.1105
  157GLN    OE1 4364  14.932   5.018   5.582 -0.0511 -0.5799 -0.0333
  157GLN    NE2 4365  14.912   5.237   5.578  0.4746 -0.8732 -0.4323
  157GLN   HE21 4366  14.862   5.324   5.579  1.5525 -0.1229 -3.0654
  157GLN   HE22 4367  15.011   5.233   5.557  0.0170 -1.4780 -2.7427
  157GLN      C 4368  14.625   4.724   5.644 -0.2523 -0.1065 -0.3018
  157GLN      O 4369  14.515   4.685   5.684  0.0995 -0.7533  0.0679
  158GLN      N 4370  14.733   4.648   5.668 -0.0275  0.2137 -0.2949
  158GLN      H 4371  14.824   4.686   5.647  0.8063 -1.7580 -0.4206
  158GLN     CA 4372  14.724   4.515   5.725 -0.2120  0.2926 -0.1386
  158GLN     HA 4373  14.643   4.461   5.676  2.5938 -3.4483 -1.1255
  158GLN     CB 4374  14.851   4.433   5.708 -0.1601  0.3127  0.1612
  158GLN    HB1 4375  14.939   4.489   5.741 -0.4503  0.1416  1.2674
  158GLN    HB2 4376  14.854   4.348   5.776  3.8612  0.0368 -0.1117
  158GLN     CG 4377  14.884   4.393   5.565  0.0897 -0.4918  0.4349
  158GLN    HG1 4378  14.985   4.353   5.567 -1.0949 -3.8345  3.2704
  158GLN    HG2 4379  14.892   4.483   5.503 -0.6365 -0.6155  0.1589
  158GLN     CD 4380  14.787   4.289   5.511  0.1216 -0.0815 -0.4369
  158GLN    OE1 4381  14.697   4.321   5.434 -0.6416  0.3640  0.6251
  158GLN    NE2 4382  14.798   4.166   5.563  0.1459 -0.0665 -0.4050
  158GLN   HE21 4383  14.880   4.147   5.618 -0.3829  0.9430  0.7692
  158GLN   HE22 4384  14.730   4.096   5.539 -2.0580  1.1120  1.9801
  158GLN      C 4385  14.679   4.521   5.870 -0.3898  0.0291 -0.1819
  158GLN      O 4386  14.718   4.616   5.937 -0.1411 -0.1099 -0.1287
  159ASN      N 4387  14.608   4.420   5.922 -0.1870 -0.0213 -0.0008
  159ASN      H 4388  14.606   4.335   5.868 -0.2490  0.4490 -0.7496
  159ASN     CA 4389  14.549   4.426   6.055 -0.4626 -0.6031 -0.0949
  159ASN     HA 4390  14.497   4.520   6.070  0.9682  0.7366 -2.8557
  159ASN     CB 4391  14.454   4.308   6.072 -0.2813 -0.7049  0.2133
  159ASN    HB1 4392  14.509   4.217   6.046  1.7300  0.7495 -0.8896
  159ASN    HB2 4393  14.371   4.323   6.004 -1.2965  0.5554  1.6704
  159ASN     CG 4394  14.393   4.303   6.212 -0.3750 -0.2287  0.1892
  159ASN    OD1 4395  14.417   4.209   6.287  0.8772 -0.1327 -0.0592
  159ASN    ND2 4396  14.318   4.408   6.247 -0.7431 -0.3496 -0.2315
  159ASN   HD21 4397  14.304   4.476   6.173 -0.3571  0.5216  0.4850
  159ASN   HD22 4398  14.286   4.413   6.342  1.0961 -1.0806  0.4735
  159ASN      C 4399  14.663   4.422   6.157 -0.3810 -0.3802 -0.1772
  159ASN      O 4400  14.757   4.345   6.139  0.0135  0.1185 -0.2725
  160GLN      N 4401  14.644   4.499   6.264 -0.2285 -0.7223  0.0951
  160GLN      H 4402  14.569   4.566   6.270 -1.2673 -1.9556  1.4418
  160GLN     CA 4403  14.729   4.494   6.382 -0.4456  0.1921  0.2949
  160GLN     HA 4404  14.778   4.397   6.380 -0.9059 -0.0667 -1.9671
  160GLN     CB 4405  14.839   4.600   6.371 -0.5109  0.2500  0.1838
  160GLN    HB1 4406  14.797   4.699   6.355  1.8733  1.5451  1.3148
  160GLN    HB2 4407  14.897   4.606   6.463  0.1469 -1.6198 -0.0584
  160GLN     CG 4408  14.944   4.567   6.265 -0.3844  0.4987  0.2307
  160GLN    HG1 4409  14.988   4.468   6.281 -0.1627  0.4549 -0.6022
  160GLN    HG2 4410  14.892   4.561   6.169  0.4716 -0.9250 -0.1792
  160GLN     CD 4411  15.052   4.674   6.263  0.0669  0.0370 -0.7834
  160GLN    OE1 4412  15.042   4.778   6.198  0.2362  0.6317  0.1282
  160GLN    NE2 4413  15.164   4.654   6.333 -0.2611  0.3150 -0.1743
  160GLN   HE21 4414  15.170   4.582   6.404  2.1722  0.4184 -0.2150
  160GLN   HE22 4415  15.239   4.720   6.332  0.4426 -0.4208  1.0447
  160GLN      C 4416  14.651   4.527   6.508 -0.0713 -0.6309  0.7453
  160GLN      O 4417  14.549   4.596   6.498  0.3791 -0.0595  0.0160
  161TYR      N 4418  14.695   4.475   6.623  0.4655  0.2900  0.9639
  161TYR      H 4419  14.778   4.417   6.619  0.4696  0.3187  0.5281
  161TYR     CA 4420  14.613   4.481   6.742 -0.0380  0.1107  0.6319
  161TYR     HA 4421  14.513   4.447   6.717  0.4422  0.3424 -1.8835
  161TYR     CB 4422  14.681   4.385   6.840  0.4991  0.2168  0.3673
  161TYR    HB1 4423  14.785   4.416   6.850  0.1992  1.8262 -0.9752
  161TYR    HB2 4424  14.671   4.283   6.802 -0.3842  0.5365 -0.2935
  161TYR     CG 4425  14.624   4.376   6.979 -0.5749 -0.3032 -0.0922
  161TYR    CD1 4426  14.687   4.455   7.076 -0.4248 -0.7550  0.1792
  161TYR    HD1 4427  14.784   4.497   7.055  0.9194 -2.4768  2.4213
  161TYR    CE1 4428  14.629   4.481   7.201 -0.3682  0.0621  0.0407
  161TYR    HE1 4429  14.665   4.542   7.282 -1.8278  1.6245 -0.4494
  161TYR     CZ 4430  14.518   4.402   7.238 -0.4224  0.2102  0.1984
  161TYR     OH 4431  14.471   4.417   7.365 -0.0060  0.4570  0.3267
  161TYR     HH 4432  14.383   4.377   7.367 -0.1172  0.7226  0.7964
  161TYR    CE2 4433  14.468   4.308   7.146 -0.1739  0.0782  0.1975
  161TYR    HE2 4434  14.392   4.240   7.183  0.7822 -0.3110  1.5128
  161TYR    CD2 4435  14.511   4.300   7.013 -0.0336 -0.9509  0.2962
  161TYR    HD2 4436  14.478   4.227   6.940 -0.4314  0.6030 -1.1538
  161TYR      C 4437  14.595   4.616   6.810 -0.3355  0.4797 -0.1733
  161TYR      O 4438  14.686   4.699   6.809 -0.4168  0.5824  0.5406
  162ASN      N 4439  14.484   4.629   6.882 -0.0121  0.5946  0.3095
  162ASN      H 4440  14.426   4.546   6.882  0.9537 -0.1857 -2.4417
  162ASN     CA 4441  14.459   4.724   6.988 -0.0238 -0.0752  0.9157
  162ASN     HA 4442  14.557   4.737   7.034  1.5438  0.5518 -2.3372
  162ASN     CB 4443  14.413   4.852   6.919  0.1517 -0.4066  0.1852
  162ASN    HB1 4444  14.482   4.876   6.838 -0.8657  3.6962  0.2985
  162ASN    HB2 4445  14.318   4.848   6.865  0.8979 -0.4087 -1.1898
  162ASN     CG 4446  14.435   4.977   7.002 -0.1177 -0.2087 -0.0374
  162ASN    OD1 4447  14.487   4.986   7.113  0.0137  0.4451 -0.1444
  162ASN    ND2 4448  14.415   5.089   6.932 -0.1718 -0.0478  0.2338
  162ASN   HD21 4449  14.392   5.075   6.835 -2.0298  0.1782  0.6082
  162ASN   HD22 4450  14.453   5.173   6.973 -0.6231 -0.4385  1.4994
  162ASN      C 4451  14.361   4.673   7.093 -0.1252 -0.6713  0.5376
  162ASN      O 4452  14.283   4.582   7.067  0.0232 -0.5865 -0.2158
  163SER      N 4453  14.344   4.743   7.206 -0.2206 -0.2821  0.2861
  163SER      H 4454  14.407   4.821   7.217  1.3498 -1.3433 -0.7460
  163SER     CA 4455  14.238   4.740   7.305 -0.5214 -0.5581 -0.0438
  163SER     HA 4456  14.229   4.636   7.336  1.8845 -0.7673  0.1093
  163SER     CB 4457  14.283   4.825   7.423 -0.3620 -0.4728 -0.1656
  163SER    HB1 4458  14.195   4.852   7.482 -1.6141 -2.7360 -0.8865
  163SER    HB2 4459  14.335   4.913   7.385 -1.0670 -0.2088 -0.5388
  163SER     OG 4460  14.374   4.749   7.499 -0.3175  0.5598  0.8428
  163SER     HG 4461  14.320   4.695   7.557 -1.1151  0.5974  0.1515
  163SER      C 4462  14.105   4.788   7.249 -0.4043 -0.1825  0.0005
  163SER    OC1 4463  14.015   4.703   7.230 -0.2930 -0.3040  0.0221
  163SER    OC2 4464  14.088   4.904   7.204 -0.2680 -0.3444 -0.4798
    1MET      N 4465   1.888   8.605   5.146  0.0636  0.3972 -0.0789
    1MET     H1 4466   1.979   8.626   5.107  0.3869 -1.9843 -0.7615
    1MET     H2 4467   1.845   8.693   5.171  0.3086  0.3291  0.6168
    1MET     H3 4468   1.881   8.543   5.226 -0.6027 -0.2234 -0.6078
    1MET     CA 4469   1.795   8.547   5.049  0.3409 -0.4381  0.1475
    1MET     HA 4470   1.847   8.461   5.005  2.7091  0.1521  1.6221
    1MET     CB 4471   1.759   8.641   4.934  0.7253 -0.0220  0.3644
    1MET    HB1 4472   1.684   8.713   4.967  1.2293 -0.1483  1.8649
    1MET    HB2 4473   1.850   8.697   4.913  0.8838  0.4720  2.2086
    1MET     CG 4474   1.717   8.586   4.798  0.6235 -0.9169  0.7488
    1MET    HG1 4475   1.714   8.669   4.728  1.3456 -2.6945 -1.5303
    1MET    HG2 4476   1.795   8.513   4.776 -0.2750 -2.0104  1.0730
    1MET     SD 4477   1.565   8.488   4.795 -0.1619  0.2903 -0.1428
    1MET     CE 4478   1.556   8.452   4.618 -0.5254  0.7509 -0.2195
    1MET    HE1 4479   1.641   8.393   4.585  0.2063  1.8602 -0.3244
    1MET    HE2 4480   1.460   8.406   4.592 -1.3553  1.0138  2.0900
    1MET    HE3 4481   1.558   8.542   4.557 -1.8317  1.7034  1.0785
    1MET      C 4482   1.670   8.488   5.113  0.4053 -0.5023  0.2135
    1MET      O 4483   1.576   8.562   5.140  0.3748 -0.6299  0.4615
    2ALA      N 4484   1.681   8.359   5.149  0.5722 -0.5966 -0.1756
    2ALA      H 4485   1.771   8.319   5.131  0.9307 -0.3449  0.9687
    2ALA     CA 4486   1.572   8.274   5.194  0.3905  0.0056  0.5456
    2ALA     HA 4487   1.481   8.325   5.225 -1.4094 -2.5809 -0.1876
    2ALA     CB 4488   1.533   8.186   5.076 -0.0068  0.8889  0.0029
    2ALA    HB1 4489   1.482   8.246   5.001 -1.3528  0.4109  0.5100
    2ALA    HB2 4490   1.456   8.123   5.120  0.5781 -0.5131 -0.9026
    2ALA    HB3 4491   1.618   8.127   5.039  0.2217  1.1064  0.1819
    2ALA      C 4492   1.629   8.184   5.302  0.3194 -0.1983  0.4128
    2ALA      O 4493   1.744   8.141   5.292  0.4536  0.1452  0.4666
    3SER      N 4494   1.545   8.153   5.401 -0.1243  0.2702  0.1884
    3SER      H 4495   1.450   8.187   5.406 -0.7255 -1.2494 -0.1466
    3SER     CA 4496   1.577   8.048   5.495 -0.7025 -0.1374 -0.0597
    3SER     HA 4497   1.684   8.065   5.509 -0.4497 -0.8714 -0.9971
    3SER     CB 4498   1.509   8.062   5.631 -0.6077  0.3288 -0.0594
    3SER    HB1 4499   1.552   7.991   5.701 -2.6667  1.1285  2.1610
    3SER    HB2 4500   1.402   8.048   5.615 -0.1877  0.5724 -4.3868
    3SER     OG 4501   1.542   8.189   5.683 -0.9265  0.3330  0.1409
    3SER     HG 4502   1.523   8.194   5.777  0.7524  0.4789  0.5133
    3SER      C 4503   1.562   7.906   5.441  0.1700 -0.3558  0.2471
    3SER      O 4504   1.486   7.877   5.349 -0.2611 -0.2037  0.5521
    4ASN      N 4505   1.636   7.806   5.489  0.5327 -0.1824  0.0597
    4ASN      H 4506   1.703   7.832   5.559  1.5614  0.9091 -1.2780
    4ASN     CA 4507   1.617   7.664   5.465 -0.1654 -0.0331 -0.2909
    4ASN     HA 4508   1.615   7.662   5.356 -1.5321  1.1786 -0.3252
    4ASN     CB 4509   1.732   7.580   5.518 -0.0728  0.1199 -0.2498
    4ASN    HB1 4510   1.705   7.475   5.512  2.4254 -0.5682 -0.4631
    4ASN    HB2 4511   1.746   7.605   5.623 -0.9085 -0.0736 -0.0885
    4ASN     CG 4512   1.869   7.595   5.453 -0.1686 -0.0878 -0.4982
    4ASN    OD1 4513   1.892   7.637   5.340 -0.6963  0.1814 -0.5079
    4ASN    ND2 4514   1.976   7.551   5.520 -0.2692 -0.2746 -0.4592
    4ASN   HD21 4515   1.960   7.503   5.608 -1.4168  0.5901 -0.1759
    4ASN   HD22 4516   2.069   7.543   5.484 -0.0451 -1.2381  0.2945
    4ASN      C 4517   1.477   7.627   5.513 -0.1862  0.2300 -0.1461
    4ASN      O 4518   1.429   7.675   5.615  0.4968  0.1428  0.2262
    5ASP      N 4519   1.416   7.537   5.436 -0.2468  0.1684 -0.0269
    5ASP      H 4520   1.460   7.482   5.363 -1.3641 -1.1226  0.2211
    5ASP     CA 4521   1.274   7.507   5.432 -0.2359  0.0408  0.5433
    5ASP     HA 4522   1.229   7.554   5.520 -0.6640  0.4507  0.1114
    5ASP     CB 4523   1.222   7.574   5.306  0.7801 -0.4218 -0.1362
    5ASP    HB1 4524   1.233   7.681   5.320 -0.9789 -0.4286  1.8016
    5ASP    HB2 4525   1.292   7.541   5.229  2.7512  0.1242  1.3572
    5ASP     CG 4526   1.077   7.547   5.265  0.7308 -0.4833  0.0762
    5ASP    OD1 4527   1.057   7.525   5.143  0.0017  0.1999  0.0675
    5ASP    OD2 4528   0.989   7.553   5.352  0.6093 -0.3003 -0.0579
    5ASP      C 4529   1.242   7.359   5.437 -0.8431  0.1434 -0.2694
    5ASP      O 4530   1.293   7.293   5.347  0.1502 -0.0084  0.3987
    6TYR      N 4531   1.151   7.321   5.528 -0.2147 -0.0609  0.2759
    6TYR      H 4532   1.126   7.374   5.610 -2.6370  0.6814 -0.8602
    6TYR     CA 4533   1.074   7.199   5.516 -0.2846  0.0349 -0.2834
    6TYR     HA 4534   1.074   7.160   5.414  0.3475 -0.2656 -0.1782
    6TYR     CB 4535   1.151   7.091   5.592 -0.6213 -0.0326 -0.0377
    6TYR    HB1 4536   1.245   7.060   5.545  1.1434  2.2646  1.7205
    6TYR    HB2 4537   1.189   7.138   5.683 -0.4955  0.7813 -0.5045
    6TYR     CG 4538   1.072   6.968   5.630  0.1320 -0.3794  0.4265
    6TYR    CD1 4539   1.089   6.848   5.561 -0.1293 -0.1858  0.0245
    6TYR    HD1 4540   1.149   6.846   5.471 -0.6244 -0.8966 -0.3048
    6TYR    CE1 4541   1.011   6.733   5.585 -0.2398 -0.1061  0.0472
    6TYR    HE1 4542   1.019   6.646   5.522  0.9613 -1.1157  1.5393
    6TYR     CZ 4543   0.916   6.742   5.688 -0.2770  0.4691 -0.0289
    6TYR     OH 4544   0.835   6.634   5.709  0.1594  0.2121  0.3596
    6TYR     HH 4545   0.774   6.644   5.783  0.2432 -0.3497  0.5074
    6TYR    CE2 4546   0.910   6.853   5.774 -0.7577  0.3997  0.0328
    6TYR    HE2 4547   0.849   6.857   5.863  1.3296  2.4233  1.4839
    6TYR    CD2 4548   0.980   6.968   5.736 -0.2989  0.1280  0.0556
    6TYR    HD2 4549   0.976   7.058   5.795  1.0739  1.2576 -1.4580
    6TYR      C 4550   0.937   7.240   5.567 -0.1787  0.0275  0.0060
    6TYR      O 4551   0.915   7.285   5.679 -0.6767 -0.3851  0.0769
    7THR      N 4552   0.838   7.239   5.477  0.1595  0.7363 -0.3849
    7THR      H 4553   0.876   7.219   5.386  2.3949  0.3524  0.5578
    7THR     CA 4554   0.698   7.267   5.498  0.0607 -0.3154  0.4253
    7THR     HA 4555   0.676   7.253   5.604  0.9715  0.9045  0.7871
    7THR     CB 4556   0.665   7.409   5.456 -0.1362 -0.3673  0.3984
    7THR     HB 4557   0.562   7.407   5.422 -0.0885 -2.1318  0.2690
    7THR    CG2 4558   0.693   7.513   5.565  0.2570  0.4715 -0.4826
    7THR   HG21 4559   0.797   7.518   5.595  0.0814 -0.6780  0.3968
    7THR   HG22 4560   0.670   7.614   5.531 -3.7735 -0.0418  0.2053
    7THR   HG23 4561   0.630   7.492   5.651 -2.0061 -2.5864 -2.6482
    7THR    OG1 4562   0.747   7.448   5.348 -0.4732 -0.6949  0.0232
    7THR    HG1 4563   0.835   7.468   5.382 -1.7251  1.8810  2.0056
    7THR      C 4564   0.613   7.184   5.403  0.4831 -0.3953  0.1138
    7THR      O 4565   0.666   7.120   5.312 -0.1747 -0.2277 -0.3946
    8GLN      N 4566   0.481   7.185   5.426  0.5007  0.0560  0.1930
    8GLN      H 4567   0.444   7.249   5.495  0.1063  1.2044 -1.0258
    8GLN     CA 4568   0.389   7.090   5.367  0.2934  0.4933 -0.2064
    8GLN     HA 4569   0.441   6.995   5.382  2.1082  1.6900  1.5832
    8GLN     CB 4570   0.267   7.068   5.456  0.3386  0.0698 -0.2438
    8GLN    HB1 4571   0.301   7.074   5.560  2.8948 -0.4074 -0.9874
    8GLN    HB2 4572   0.199   7.152   5.441 -2.0513 -1.2594  2.1654
    8GLN     CG 4573   0.187   6.939   5.437  0.2040  0.0238  0.5897
    8GLN    HG1 4574   0.155   6.940   5.333  2.5958 -3.6346 -0.3526
    8GLN    HG2 4575   0.256   6.858   5.462  1.2954  0.4603 -0.8654
    8GLN     CD 4576   0.062   6.940   5.524 -0.4480 -0.2248 -0.3379
    8GLN    OE1 4577   0.055   6.863   5.619  0.2408 -0.0646 -0.1546
    8GLN    NE2 4578  15.757   7.022   5.485 -0.5706  0.1403  0.7101
    8GLN   HE21 4579  15.765   7.052   5.389  0.8855 -0.4718  0.6219
    8GLN   HE22 4580  15.666   7.013   5.529 -0.5271 -0.3390  0.7088
    8GLN      C 4581   0.356   7.112   5.220 -0.1939  0.1900 -0.1464
    8GLN      O 4582   0.365   7.222   5.167  0.1798  0.3552  0.2495
    9GLN      N 4583   0.331   7.000   5.152 -0.0647  0.0977 -0.0430
    9GLN      H 4584   0.326   6.911   5.200  0.6842 -0.5417 -1.0869
    9GLN     CA 4585   0.293   7.002   5.012  0.1604 -0.1550 -0.1101
    9GLN     HA 4586   0.253   7.102   4.995  0.3935  0.0960  0.7362
    9GLN     CB 4587   0.414   6.956   4.931  0.1136  0.5137 -0.5620
    9GLN    HB1 4588   0.445   6.860   4.971 -0.8412 -0.1490 -1.3431
    9GLN    HB2 4589   0.379   6.948   4.828 -2.8556 -1.3050  0.4466
    9GLN     CG 4590   0.531   7.054   4.922  0.4894  0.1843  0.5893
    9GLN    HG1 4591   0.571   7.069   5.022 -2.2083  1.1731  1.6229
    9GLN    HG2 4592   0.499   7.154   4.892  0.0335 -0.0785  0.1737
    9GLN     CD 4593   0.633   7.008   4.819 -0.3417  0.2256 -0.2647
    9GLN    OE1 4594   0.611   6.909   4.749 -0.2155 -0.4458  0.6233
    9GLN    NE2 4595   0.738   7.086   4.794  0.0205 -0.3096 -0.4494
    9GLN   HE21 4596   0.781   7.065   4.705 -2.5988  0.6754 -2.0778
    9GLN   HE22 4597   0.742   7.177   4.838 -0.6168  0.3530 -1.7003
    9GLN      C 4598   0.174   6.912   4.984 -0.1629  0.2678 -0.1028
    9GLN      O 4599   0.187   6.793   4.956 -0.1473  0.2935 -0.2049
   10ALA      N 4600   0.053   6.965   5.004 -0.0535  0.2934  0.4946
   10ALA      H 4601   0.047   7.061   5.034 -1.0406  0.2382  0.5176
   10ALA     CA 4602  15.726   6.883   5.006  0.3190 -0.2958 -0.4391
   10ALA     HA 4603  15.743   6.801   4.937 -1.3407 -0.5393 -0.5811
   10ALA     CB 4604  15.705   6.834   5.149  0.0172  0.3232 -0.2647
   10ALA    HB1 4605  15.619   6.767   5.142 -0.8893  1.4793 -0.3529
   10ALA    HB2 4606  15.681   6.919   5.213  1.2929 -1.1218  2.3069
   10ALA    HB3 4607   0.004   6.792   5.189 -0.5620 -0.7099  0.0370
   10ALA      C 4608  15.598   6.944   4.952 -0.3633 -0.8053  0.5728
   10ALA      O 4609  15.584   7.066   4.959  0.1656 -0.7263  0.2503
   11THR      N 4610  15.506   6.860   4.904 -0.0887 -0.7397 -0.0867
   11THR      H 4611  15.528   6.762   4.899  0.7509 -0.5041 -1.2220
   11THR     CA 4612  15.370   6.906   4.882  0.0083 -0.1324  0.5395
   11THR     HA 4613  15.386   6.993   4.817  3.8055 -0.9050  0.2347
   11THR     CB 4614  15.298   6.796   4.804  0.3755  0.0184 -0.0236
   11THR     HB 4615  15.200   6.832   4.776  1.0666  2.6421  0.5911
   11THR    CG2 4616  15.381   6.741   4.688 -0.3085 -0.6123 -0.2178
   11THR   HG21 4617  15.464   6.682   4.726  0.0689 -0.5335 -0.9119
   11THR   HG22 4618  15.315   6.683   4.624  0.5745  1.4841 -3.2025
   11THR   HG23 4619  15.424   6.818   4.624  1.0524 -1.7804 -0.7642
   11THR    OG1 4620  15.279   6.679   4.881 -0.3085  0.1791  0.0508
   11THR    HG1 4621  15.210   6.700   4.944 -0.4019  0.3090 -0.0931
   11THR      C 4622  15.298   6.947   5.010  0.3736  0.3075  0.6098
   11THR      O 4623  15.345   6.921   5.120  0.3269 -0.6278  0.4214
   12GLN      N 4624  15.186   7.017   4.994  0.1941 -0.0701  0.1809
   12GLN      H 4625  15.161   7.058   4.904 -0.5969 -1.8791 -0.4744
   12GLN     CA 4626  15.093   7.050   5.099  0.3044  0.3781  0.1401
   12GLN     HA 4627  15.104   6.975   5.178 -1.5448  1.2602  1.3157
   12GLN     CB 4628  15.114   7.193   5.148 -0.3726  0.5270  0.0111
   12GLN    HB1 4629  15.101   7.260   5.063 -0.3722 -0.6714 -0.9605
   12GLN    HB2 4630  15.218   7.210   5.177  0.0081  2.6051 -2.2187
   12GLN     CG 4631  15.015   7.234   5.256 -0.3302 -0.3958  0.4071
   12GLN    HG1 4632  15.043   7.336   5.285  1.5476 -0.7559 -0.0384
   12GLN    HG2 4633  14.912   7.235   5.220  0.4362  1.7861 -2.0620
   12GLN     CD 4634  15.045   7.144   5.375  0.1866 -0.5726  0.1423
   12GLN    OE1 4635  14.964   7.056   5.406 -0.0078 -0.1769  0.7605
   12GLN    NE2 4636  15.165   7.161   5.432  0.1027 -0.3600  0.2560
   12GLN   HE21 4637  15.201   7.088   5.491  1.7239 -0.7685 -1.1715
   12GLN   HE22 4638  15.221   7.234   5.392 -1.0977  1.0116  0.9948
   12GLN      C 4639  14.952   7.025   5.048  0.4242 -0.1497  0.0668
   12GLN      O 4640  14.921   7.041   4.930  0.2618 -0.4672  0.0649
   13SER      N 4641  14.864   6.977   5.137  0.0367 -0.0684 -0.2696
   13SER      H 4642  14.897   6.966   5.231  0.9622  0.8604 -0.4671
   13SER     CA 4643  14.731   6.932   5.102  0.3511 -0.5482 -0.8770
   13SER     HA 4644  14.711   6.899   5.000 -0.7237  1.0522 -1.2320
   13SER     CB 4645  14.685   6.822   5.198  0.0328  0.4777  0.1742
   13SER    HB1 4646  14.582   6.797   5.173 -0.1065  1.1693  0.0370
   13SER    HB2 4647  14.691   6.859   5.300 -1.6827  1.0995  0.0813
   13SER     OG 4648  14.768   6.709   5.181 -0.5232  0.0916  0.0256
   13SER     HG 4649  14.857   6.736   5.203 -0.3946  1.2966 -1.7844
   13SER      C 4650  14.633   7.047   5.126  0.3929 -0.5411 -0.7385
   13SER      O 4651  14.654   7.123   5.220  0.5620 -1.3589 -0.1046
   14TYR      N 4652  14.522   7.049   5.052 -0.1381 -0.2003  0.0659
   14TYR      H 4653  14.504   6.980   4.981 -3.0255  0.8698 -0.3725
   14TYR     CA 4654  14.424   7.156   5.060 -0.0052 -0.0888  0.2182
   14TYR     HA 4655  14.435   7.219   5.148 -1.1016  2.3472 -1.2896
   14TYR     CB 4656  14.442   7.254   4.944 -0.4402  0.0037  0.2273
   14TYR    HB1 4657  14.381   7.343   4.958  0.6773  0.7540  0.4725
   14TYR    HB2 4658  14.422   7.202   4.851  1.7850  0.7630 -0.7541
   14TYR     CG 4659  14.587   7.296   4.938 -0.5276  0.1990 -0.5764
   14TYR    CD1 4660  14.634   7.380   5.039  1.1887 -0.5240 -0.7296
   14TYR    HD1 4661  14.571   7.417   5.119  2.9868  0.1665  0.4409
   14TYR    CE1 4662  14.766   7.426   5.034  0.8168  0.7067  0.1971
   14TYR    HE1 4663  14.801   7.502   5.102 -0.3571  0.4586  1.1159
   14TYR     CZ 4664  14.849   7.386   4.928  0.2262 -0.1142  0.0304
   14TYR     OH 4665  14.975   7.438   4.919  0.2572 -0.1314  0.3846
   14TYR     HH 4666  15.018   7.392   4.847 -0.6877 -0.3806 -0.0245
   14TYR    CE2 4667  14.804   7.298   4.828  0.6273 -0.3624  0.0664
   14TYR    HE2 4668  14.877   7.265   4.755  1.1054  0.1196  0.3170
   14TYR    CD2 4669  14.675   7.246   4.840  0.3629  0.3058  0.1576
   14TYR    HD2 4670  14.641   7.165   4.778 -2.4411  1.5600 -0.1092
   14TYR      C 4671  14.288   7.088   5.049 -0.0468  0.0270  0.0011
   14TYR      O 4672  14.271   7.007   4.958  0.3752  0.5993 -0.6024
   15GLY      N 4673  14.188   7.123   5.129  0.2665 -0.2466  0.5137
   15GLY      H 4674  14.201   7.200   5.194 -0.9511 -1.0044  1.7001
   15GLY     CA 4675  14.057   7.062   5.133 -0.0316  0.3644  0.2022
   15GLY    HA1 4676  13.995   7.122   5.200  1.5832  1.3518  0.8640
   15GLY    HA2 4677  14.060   6.963   5.178  2.3828  1.0162  1.6360
   15GLY      C 4678  13.985   7.069   4.999 -0.0699  0.0702  0.2069
   15GLY      O 4679  13.982   7.173   4.933  0.7195  0.1978  0.3645
   16ALA      N 4680  13.931   6.953   4.962  0.5179 -0.1977  0.1735
   16ALA      H 4681  13.951   6.874   5.022 -1.1040 -0.1184  0.8718
   16ALA     CA 4682  13.842   6.935   4.849  0.4755  0.2626  0.1331
   16ALA     HA 4683  13.880   6.991   4.763 -1.3899  0.8368 -0.3543
   16ALA     CB 4684  13.841   6.784   4.827 -0.0887  0.2407  0.3117
   16ALA    HB1 4685  13.945   6.754   4.817 -0.1294  0.3856 -0.6235
   16ALA    HB2 4686  13.791   6.732   4.910  1.1512 -0.4273  0.6674
   16ALA    HB3 4687  13.786   6.760   4.736 -1.2637 -0.2028  1.1022
   16ALA      C 4688  13.705   6.999   4.859  0.5422  0.4341 -0.0520
   16ALA      O 4689  13.660   7.028   4.970 -0.2183 -0.0036 -0.2407
   17TYR      N 4690  13.634   7.036   4.752 -0.1003 -0.0293  0.2068
   17TYR      H 4691  13.661   6.996   4.663 -0.2200 -1.6726  0.8630
   17TYR     CA 4692  13.515   7.118   4.759 -0.0628  0.0756 -0.3235
   17TYR     HA 4693  13.517   7.185   4.846 -0.7526  1.1465 -1.1110
   17TYR     CB 4694  13.501   7.205   4.635 -0.1653 -0.2140 -0.5161
   17TYR    HB1 4695  13.396   7.221   4.612 -0.6524 -1.7478  0.4992
   17TYR    HB2 4696  13.535   7.141   4.553  0.1948 -2.3858  1.2430
   17TYR     CG 4697  13.579   7.335   4.644 -0.1490 -0.2836  0.3653
   17TYR    CD1 4698  13.716   7.343   4.618 -0.1544  0.2726  0.5124
   17TYR    HD1 4699  13.772   7.254   4.594 -0.2885  0.4464 -0.4636
   17TYR    CE1 4700  13.787   7.464   4.619  0.4399 -0.0470 -0.7490
   17TYR    HE1 4701  13.893   7.464   4.602  0.6789 -2.2011  0.3868
   17TYR     CZ 4702  13.717   7.584   4.645  0.2287 -0.1580 -0.8111
   17TYR     OH 4703  13.779   7.704   4.635 -0.0123  0.0031 -0.3694
   17TYR     HH 4704  13.724   7.776   4.667 -0.4037  0.1454 -1.3389
   17TYR    CE2 4705  13.582   7.575   4.687  0.3380  0.3011 -0.3568
   17TYR    HE2 4706  13.532   7.667   4.710 -1.4398 -0.6857 -0.0979
   17TYR    CD2 4707  13.513   7.454   4.677  0.4874  0.1878 -0.0458
   17TYR    HD2 4708  13.410   7.447   4.709  0.2229  0.4424 -0.8183
   17TYR      C 4709  13.390   7.034   4.779  0.0415 -0.0335 -0.1218
   17TYR      O 4710  13.389   6.917   4.743  0.5955 -0.3335  0.8017
   18PRO      N 4711  13.286   7.095   4.837  0.2076  0.1516 -0.0201
   18PRO     CD 4712  13.280   7.223   4.905  0.2450 -0.0081  0.2881
   18PRO    HD1 4713  13.279   7.307   4.835  1.9652  0.5282  0.8624
   18PRO    HD2 4714  13.363   7.222   4.976  1.4399  1.4137 -0.9984
   18PRO     CG 4715  13.151   7.222   4.985  0.1726 -0.3418  0.1689
   18PRO    HG1 4716  13.109   7.323   4.982  0.4824 -0.2329 -0.4458
   18PRO    HG2 4717  13.161   7.192   5.090  1.3589  0.5708  0.3429
   18PRO     CB 4718  13.064   7.122   4.909  0.3505 -0.2696 -0.1293
   18PRO    HB1 4719  13.021   7.182   4.829  0.9217  1.3438  0.7180
   18PRO    HB2 4720  12.988   7.077   4.974 -1.7322 -0.7779 -2.7663
   18PRO     CA 4721  13.166   7.019   4.864  0.4313 -0.2170 -0.0626
   18PRO     HA 4722  13.199   6.954   4.945  0.8526  0.0453 -0.0178
   18PRO      C 4723  13.094   6.944   4.753 -0.3283 -0.0356  0.3038
   18PRO      O 4724  13.085   7.001   4.645  0.2176 -0.1825  0.1761
   19THR      N 4725  13.048   6.823   4.788 -0.1476 -0.3032 -0.3606
   19THR      H 4726  13.069   6.787   4.880 -0.7343 -0.2813 -0.2106
   19THR     CA 4727  12.971   6.737   4.701 -0.3913  0.1071 -0.5557
   19THR     HA 4728  12.910   6.799   4.635 -2.8755 -2.6258 -1.0577
   19THR     CB 4729  13.066   6.652   4.618  0.0451  0.0751 -0.0297
   19THR     HB 4730  12.998   6.583   4.568  0.4004 -0.0953 -0.2869
   19THR    CG2 4731  13.151   6.730   4.518 -0.0990  0.1996 -0.0542
   19THR   HG21 4732  13.091   6.814   4.483 -0.7998 -0.8040 -1.4075
   19THR   HG22 4733  13.176   6.670   4.430  0.3423  0.4334 -0.0845
   19THR   HG23 4734  13.240   6.775   4.560  0.0749  1.6985 -1.8779
   19THR    OG1 4735  13.157   6.582   4.700 -0.0206  0.1916  0.1410
   19THR    HG1 4736  13.115   6.496   4.702  1.4414 -0.5890 -0.6801
   19THR      C 4737  12.867   6.650   4.770  0.2914 -0.1617  0.1463
   19THR      O 4738  12.758   6.644   4.714  0.0615  0.0536  0.5629
   20GLN      N 4739  12.899   6.596   4.888  0.3186 -0.6173 -0.0672
   20GLN      H 4740  12.980   6.624   4.941 -1.7271  0.6644  2.6338
   20GLN     CA 4741  12.807   6.496   4.938 -0.2150 -0.1747 -0.1525
   20GLN     HA 4742  12.776   6.433   4.854 -2.6433 -0.9799  1.2554
   20GLN     CB 4743  12.884   6.415   5.042  0.0258  0.6308  0.3017
   20GLN    HB1 4744  12.908   6.471   5.132  0.0069  2.9977 -1.0699
   20GLN    HB2 4745  12.815   6.334   5.065 -1.5680  1.7839 -0.2211
   20GLN     CG 4746  13.009   6.354   4.979 -0.3259  0.3916 -0.1730
   20GLN    HG1 4747  13.048   6.281   5.049 -0.8979  0.5382  0.3058
   20GLN    HG2 4748  13.089   6.429   4.981 -0.4873  0.6399  3.3955
   20GLN     CD 4749  13.000   6.288   4.842  0.2372 -0.0581  0.0025
   20GLN    OE1 4750  12.999   6.352   4.738  0.1353  0.5635  0.3824
   20GLN    NE2 4751  13.014   6.155   4.839  0.1956 -0.0642  0.0706
   20GLN   HE21 4752  13.002   6.114   4.748 -0.4942 -1.1903  0.6469
   20GLN   HE22 4753  12.988   6.091   4.912  1.8925 -4.2250 -2.6235
   20GLN      C 4754  12.682   6.545   5.009 -0.0414  0.5036 -0.3101
   20GLN      O 4755  12.696   6.643   5.082  0.6826 -0.0530  0.3126
   21PRO      N 4756  12.566   6.482   4.990  0.0593  0.2449 -0.0763
   21PRO     CD 4757  12.547   6.361   4.912 -0.2335  0.5077 -0.4151
   21PRO    HD1 4758  12.616   6.282   4.943 -1.6118 -0.7334 -0.4100
   21PRO    HD2 4759  12.544   6.379   4.804 -2.2195 -1.7256 -0.8143
   21PRO     CG 4760  12.411   6.311   4.960 -0.1917  0.8049  0.0184
   21PRO    HG1 4761  12.426   6.265   5.057 -3.4323  0.3577  0.4166
   21PRO    HG2 4762  12.367   6.240   4.890  0.9184 -1.7157  1.7440
   21PRO     CB 4763  12.334   6.442   4.969 -0.0829  0.8781 -0.1037
   21PRO    HB1 4764  12.310   6.489   4.874 -1.4674  1.8022  0.6607
   21PRO    HB2 4765  12.244   6.432   5.031 -0.9278  0.4056 -1.3631
   21PRO     CA 4766  12.438   6.526   5.042  0.1706  0.4601  0.0149
   21PRO     HA 4767  12.421   6.631   5.020 -0.7969  0.8096  2.1671
   21PRO      C 4768  12.413   6.500   5.190  0.5405  0.2760  0.0460
   21PRO      O 4769  12.487   6.426   5.254  0.0708  0.2129  0.5198
   22GLY      N 4770  12.313   6.557   5.257  0.4687 -0.2074  0.3578
   22GLY      H 4771  12.247   6.613   5.205  0.3468 -0.4861  0.2098
   22GLY     CA 4772  12.258   6.539   5.390  0.5819  0.0906  0.4457
   22GLY    HA1 4773  12.325   6.583   5.463 -1.4063  1.3128  1.6581
   22GLY    HA2 4774  12.156   6.579   5.384  0.6915  0.2640 -4.0460
   22GLY      C 4775  12.219   6.396   5.424 -1.0789  0.4930  0.3491
   22GLY      O 4776  12.159   6.326   5.344  0.0882 -0.3677  0.2072
   23GLN      N 4777  12.243   6.359   5.550  0.1324  0.3759  0.0932
   23GLN      H 4778  12.266   6.430   5.618 -1.5883  1.4781 -0.4296
   23GLN     CA 4779  12.198   6.232   5.605  0.0771  0.3124 -0.0965
   23GLN     HA 4780  12.190   6.158   5.526  0.9427  0.3104 -0.2006
   23GLN     CB 4781  12.303   6.173   5.700 -0.0866 -0.3279 -0.3153
   23GLN    HB1 4782  12.401   6.180   5.654 -0.0344 -0.8040 -0.2858
   23GLN    HB2 4783  12.316   6.236   5.787  0.7668  0.0781 -0.7290
   23GLN     CG 4784  12.277   6.029   5.744  0.2297 -0.1964  0.3078
   23GLN    HG1 4785  12.291   5.958   5.662 -1.7675 -1.1198  0.7047
   23GLN    HG2 4786  12.174   6.015   5.776  0.3524 -0.9769  0.3917
   23GLN     CD 4787  12.360   5.983   5.863 -0.0466 -0.1703  0.5121
   23GLN    OE1 4788  12.477   5.947   5.851 -0.0114  0.0264  0.2581
   23GLN    NE2 4789  12.305   5.975   5.984 -0.3391 -0.3062  0.3707
   23GLN   HE21 4790  12.370   5.931   6.048  0.5788  0.2632 -0.1514
   23GLN   HE22 4791  12.212   6.003   6.013 -1.2120 -1.6227 -0.9443
   23GLN      C 4792  12.060   6.246   5.667 -0.0250  0.0098 -0.2580
   23GLN      O 4793  11.976   6.159   5.648 -0.0577 -0.1049  0.3955
   24GLY      N 4794  12.039   6.361   5.732  0.3919  0.1274 -0.3275
   24GLY      H 4795  12.115   6.424   5.751 -0.4360  1.4263 -1.1952
   24GLY     CA 4796  11.909   6.384   5.793  0.7026 -0.1074  0.4403
   24GLY    HA1 4797  11.905   6.488   5.825 -1.0648  0.8162 -2.3519
   24GLY    HA2 4798  11.830   6.386   5.718  0.1389 -0.2760  1.0269
   24GLY      C 4799  11.864   6.304   5.914 -0.5816 -0.6234 -0.3573
   24GLY      O 4800  11.939   6.216   5.957 -0.1419 -0.1310 -0.1118
   25TYR      N 4801  11.740   6.329   5.956 -0.1902  0.1576  0.3572
   25TYR      H 4802  11.674   6.382   5.901 -0.7419 -1.2421 -0.3698
   25TYR     CA 4803  11.675   6.253   6.060 -0.1441 -0.0718  0.2203
   25TYR     HA 4804  11.715   6.152   6.067  0.9283  0.1994 -1.4332
   25TYR     CB 4805  11.710   6.323   6.191 -0.6714  0.2381  0.2000
   25TYR    HB1 4806  11.672   6.425   6.194 -2.2421 -0.1841 -2.5371
   25TYR    HB2 4807  11.819   6.317   6.197 -0.6644 -0.2908 -0.3887
   25TYR     CG 4808  11.654   6.258   6.315 -0.1457 -0.2682  0.1740
   25TYR    CD1 4809  11.531   6.302   6.366  0.0397  0.5896 -0.1024
   25TYR    HD1 4810  11.483   6.382   6.312  1.8373 -0.4527 -3.5526
   25TYR    CE1 4811  11.476   6.238   6.478  0.4384  0.1909 -0.1272
   25TYR    HE1 4812  11.382   6.281   6.511  0.4523  0.1925 -0.0897
   25TYR     CZ 4813  11.545   6.137   6.547  0.3035  0.0502 -0.1940
   25TYR     OH 4814  11.497   6.082   6.662 -0.6117 -0.1801 -0.6755
   25TYR     HH 4815  11.416   6.116   6.700 -0.1179  1.9344 -1.3672
   25TYR    CE2 4816  11.672   6.098   6.498  0.2563 -0.8739  0.4060
   25TYR    HE2 4817  11.726   6.019   6.548  2.1337  1.4286  2.2201
   25TYR    CD2 4818  11.724   6.157   6.383 -0.1075  0.1298  0.7400
   25TYR    HD2 4819  11.823   6.128   6.349 -0.5128  0.5021 -0.8233
   25TYR      C 4820  11.526   6.236   6.036 -0.1560  0.6814 -0.2449
   25TYR      O 4821  11.465   6.316   5.965 -0.3000  0.4493 -0.3840
   26SER      N 4822  11.468   6.132   6.096 -0.0825  0.9604  0.3177
   26SER      H 4823  11.533   6.071   6.144  0.4945  0.8227 -0.5920
   26SER     CA 4824  11.331   6.095   6.070  0.1459  0.1816  0.1624
   26SER     HA 4825  11.279   6.191   6.058  0.3453  0.3222  0.4175
   26SER     CB 4826  11.329   6.016   5.940 -0.0355 -0.2069  0.3990
   26SER    HB1 4827  11.378   5.923   5.968  0.4428  0.4980  2.0326
   26SER    HB2 4828  11.376   6.065   5.855 -0.9931 -0.0376 -0.0480
   26SER     OG 4829  11.198   5.974   5.907  0.1070 -0.2097 -0.1632
   26SER     HG 4830  11.199   5.964   5.811  1.0632 -0.0146 -0.1842
   26SER      C 4831  11.266   6.012   6.180  0.1872 -0.2888 -0.1663
   26SER      O 4832  11.335   5.965   6.271 -0.5243 -0.7104  0.1702
   27GLN      N 4833  11.133   6.012   6.195  0.1566 -0.0024 -0.4218
   27GLN      H 4834  11.074   6.079   6.150  0.6975  1.6101  1.1615
   27GLN     CA 4835  11.070   5.919   6.287 -0.1520  0.1532 -0.4774
   27GLN     HA 4836  11.110   5.935   6.387  1.0206  1.2530 -1.0935
   27GLN     CB 4837  10.919   5.937   6.297 -0.1764 -0.1424 -0.2837
   27GLN    HB1 4838  10.897   6.044   6.298  1.3054  0.1837 -0.5704
   27GLN    HB2 4839  10.864   5.898   6.211 -1.1157 -2.3548  1.2486
   27GLN     CG 4840  10.855   5.858   6.410  0.6697  0.0518  0.3422
   27GLN    HG1 4841  10.849   5.751   6.387 -0.2979 -0.3570  2.2450
   27GLN    HG2 4842  10.917   5.868   6.499  0.0979 -1.6004  0.9875
   27GLN     CD 4843  10.722   5.920   6.452  0.3358 -0.6495  0.3471
   27GLN    OE1 4844  10.716   6.027   6.512 -0.0889 -0.4810  0.0009
   27GLN    NE2 4845  10.605   5.862   6.428  0.5989 -0.9159 -0.3132
   27GLN   HE21 4846  10.599   5.770   6.387  1.7165 -1.5146  0.8210
   27GLN   HE22 4847  10.525   5.919   6.454  1.1684 -0.3652  0.2642
   27GLN      C 4848  11.085   5.773   6.246 -0.2195  0.0876 -0.2663
   27GLN      O 4849  11.098   5.684   6.330 -0.1007  0.1408 -0.2272
   28GLN      N 4850  11.115   5.749   6.118 -0.2212 -0.1797 -0.2177
   28GLN      H 4851  11.118   5.820   6.046 -0.8333  1.4525  1.2831
   28GLN     CA 4852  11.155   5.621   6.063 -0.0925 -0.4376  0.4655
   28GLN     HA 4853  11.101   5.542   6.114  0.2469 -0.8245  0.2264
   28GLN     CB 4854  11.122   5.613   5.915  0.1505  0.1798  0.3755
   28GLN    HB1 4855  11.156   5.513   5.888 -2.0761 -0.6058  0.3317
   28GLN    HB2 4856  11.189   5.679   5.858  0.6628 -1.8993 -1.5756
   28GLN     CG 4857  10.975   5.623   5.875  0.2407 -0.0334 -0.0180
   28GLN    HG1 4858  10.942   5.725   5.896 -2.3629 -0.7001 -0.4990
   28GLN    HG2 4859  10.974   5.601   5.768 -3.4004  1.1268 -0.3604
   28GLN     CD 4860  10.885   5.526   5.950  0.2225  0.2546  0.3380
   28GLN    OE1 4861  10.914   5.407   5.966  0.0159  0.2022  0.3309
   28GLN    NE2 4862  10.785   5.585   6.016 -0.2202  0.2947 -0.3559
   28GLN   HE21 4863  10.714   5.529   6.060 -0.5981  0.9425 -0.1314
   28GLN   HE22 4864  10.756   5.680   5.997 -0.5920 -0.0444 -1.6307
   28GLN      C 4865  11.303   5.590   6.082  0.1138 -0.2980 -0.8578
   28GLN      O 4866  11.384   5.682   6.082  0.4799 -0.6184 -0.3766
   29SER      N 4867  11.340   5.464   6.105 -0.2946 -0.2069  0.3531
   29SER      H 4868  11.267   5.395   6.105  1.6042 -2.5046  3.1832
   29SER     CA 4869  11.478   5.424   6.128 -0.2218 -0.0012  0.2727
   29SER     HA 4870  11.524   5.488   6.203 -0.1086  0.4027 -0.1370
   29SER     CB 4871  11.474   5.283   6.186  0.2930 -0.3255 -0.4696
   29SER    HB1 4872  11.416   5.282   6.278  0.9109  2.4549  0.0408
   29SER    HB2 4873  11.442   5.210   6.112  2.1520  1.3591 -3.1234
   29SER     OG 4874  11.608   5.255   6.218  0.3650  0.4286 -0.0957
   29SER     HG 4875  11.611   5.160   6.229  1.4083  0.3507 -0.8381
   29SER      C 4876  11.573   5.440   6.010 -0.4105 -0.1213  0.1056
   29SER      O 4877  11.527   5.457   5.897 -0.1393  0.1095  0.0307
   30SER      N 4878  11.705   5.434   6.028 -0.2975  0.3006 -0.5330
   30SER      H 4879  11.736   5.407   6.120  3.4793  1.4158 -1.3154
   30SER     CA 4880  11.819   5.434   5.939  0.5094  0.2573  0.4945
   30SER     HA 4881  11.782   5.369   5.860 -0.8240 -1.4296  2.3825
   30SER     CB 4882  11.846   5.576   5.891 -0.2814  0.4088  0.4856
   30SER    HB1 4883  11.754   5.621   5.853  0.3762  2.6914  1.4268
   30SER    HB2 4884  11.913   5.571   5.805 -2.1138 -0.8622 -0.9445
   30SER     OG 4885  11.903   5.648   5.998  0.3753  0.6170  0.0047
   30SER     HG 4886  11.969   5.706   5.960 -0.1884  1.5807  0.4549
   30SER      C 4887  11.947   5.366   5.987  0.3341 -0.2315  0.2744
   30SER      O 4888  11.957   5.338   6.106 -0.3898 -0.3878  0.3049
   31GLN      N 4889  12.031   5.322   5.893 -0.3853 -0.5962 -0.2117
   31GLN      H 4890  12.012   5.332   5.795  3.6676  1.7663 -0.9791
   31GLN     CA 4891  12.163   5.268   5.923 -0.3791 -0.2733  0.3520
   31GLN     HA 4892  12.143   5.189   5.995 -0.4526  1.3463  2.1957
   31GLN     CB 4893  12.230   5.209   5.800 -0.2864 -0.2181  0.3747
   31GLN    HB1 4894  12.332   5.176   5.819  0.0251  0.1705 -0.5812
   31GLN    HB2 4895  12.242   5.291   5.729  0.5788  0.2357  1.0317
   31GLN     CG 4896  12.159   5.092   5.731 -0.0063 -0.1601 -0.0162
   31GLN    HG1 4897  12.053   5.114   5.735 -0.4847 -2.1672 -0.5014
   31GLN    HG2 4898  12.176   5.001   5.789 -1.9764 -1.5747 -1.5146
   31GLN     CD 4899  12.195   5.078   5.584 -0.2892  0.2085 -0.1225
   31GLN    OE1 4900  12.265   4.984   5.547 -0.2017  0.2182  0.0184
   31GLN    NE2 4901  12.148   5.166   5.495 -0.2457  0.1352 -0.2173
   31GLN   HE21 4902  12.085   5.240   5.521 -1.1314 -0.3261 -0.9982
   31GLN   HE22 4903  12.188   5.151   5.404  0.2910 -0.7113  0.1494
   31GLN      C 4904  12.263   5.360   5.991 -0.1311  0.1539 -0.5712
   31GLN      O 4905  12.254   5.482   5.977  0.3372  0.1836 -0.6437
   32PRO      N 4906  12.365   5.308   6.059  0.2400  0.5016 -0.8562
   32PRO     CD 4907  12.469   5.389   6.119  0.1552  0.2603 -0.3776
   32PRO    HD1 4908  12.431   5.480   6.167  0.7340  0.2290  0.1528
   32PRO    HD2 4909  12.538   5.426   6.043 -0.3685  1.0067 -0.5078
   32PRO     CG 4910  12.545   5.302   6.218  0.1722  0.1931 -0.4501
   32PRO    HG1 4911  12.649   5.334   6.216 -0.6331  3.0898 -2.4121
   32PRO    HG2 4912  12.512   5.292   6.321  3.4612  0.8947  0.7964
   32PRO     CB 4913  12.526   5.163   6.158 -0.0836  0.2624 -0.5317
   32PRO    HB1 4914  12.594   5.139   6.076  0.7750  3.4106 -0.8617
   32PRO    HB2 4915  12.532   5.089   6.239 -1.2187  0.7424  0.0012
   32PRO     CA 4916  12.386   5.170   6.099 -0.2889  0.6620 -0.0030
   32PRO     HA 4917  12.380   5.107   6.010 -1.8056  1.2722 -0.3757
   32PRO      C 4918  12.283   5.121   6.200  0.1991  0.1208  0.2338
   32PRO      O 4919  12.227   5.196   6.280  0.3188  0.4829 -0.0240
   33TYR      N 4920  12.244   4.994   6.186  0.3981  0.1099 -0.2445
   33TYR      H 4921  12.280   4.939   6.110 -1.3845 -0.6743 -0.5745
   33TYR     CA 4922  12.139   4.941   6.270  0.4437  0.1831 -0.1404
   33TYR     HA 4923  12.076   5.023   6.305  0.9203 -0.1707  1.6438
   33TYR     CB 4924  12.060   4.837   6.190  0.4501 -0.1122  0.2338
   33TYR    HB1 4925  12.132   4.768   6.146  2.2358  0.9328  1.3701
   33TYR    HB2 4926  11.997   4.779   6.258  0.7967 -1.7755 -0.8098
   33TYR     CG 4927  11.969   4.899   6.087  0.6876 -0.2885 -0.0833
   33TYR    CD1 4928  11.978   4.857   5.954  0.0611 -0.4667 -0.0745
   33TYR    HD1 4929  12.050   4.785   5.918  1.1114  0.5101  0.0283
   33TYR    CE1 4930  11.904   4.915   5.850  0.3519  0.2247  0.1034
   33TYR    HE1 4931  11.914   4.889   5.746 -1.1611  1.1427 -0.2966
   33TYR     CZ 4932  11.813   5.016   5.886 -0.0641 -0.2102  0.2695
   33TYR     OH 4933  11.734   5.075   5.792  0.0155 -0.0005  0.3356
   33TYR     HH 4934  11.738   5.033   5.706 -0.3184  0.6565 -0.0124
   33TYR    CE2 4935  11.801   5.059   6.020  0.6252  0.1123  0.2326
   33TYR    HE2 4936  11.725   5.132   6.042 -2.0034 -2.1618 -0.6422
   33TYR    CD2 4937  11.876   4.998   6.121  0.8198 -0.1676 -0.0762
   33TYR    HD2 4938  11.855   5.016   6.226  0.5149  1.4201 -0.3870
   33TYR      C 4939  12.187   4.867   6.394  0.2904  0.3332  0.0092
   33TYR      O 4940  12.275   4.781   6.395 -0.3854 -0.3783 -0.4195
   34GLY      N 4941  12.124   4.894   6.508  0.2118  0.1531  0.0096
   34GLY      H 4942  12.054   4.966   6.514 -0.4977  0.1664 -4.8878
   34GLY     CA 4943  12.165   4.830   6.631 -0.5000  0.2259  0.2894
   34GLY    HA1 4944  12.076   4.827   6.695 -1.2285  1.8656 -0.6063
   34GLY    HA2 4945  12.192   4.726   6.609 -0.0829  0.2292  0.7631
   34GLY      C 4946  12.281   4.896   6.704 -0.0994 -0.0035 -0.1349
   34GLY      O 4947  12.341   4.991   6.654 -0.1441 -0.1045 -0.3828
   35GLN      N 4948  12.321   4.842   6.819 -0.2128  0.4740  0.1324
   35GLN      H 4949  12.253   4.778   6.858  1.3487 -0.1841  1.9458
   35GLN     CA 4950  12.440   4.873   6.895 -0.3183  0.0484  0.4760
   35GLN     HA 4951  12.429   4.975   6.930 -1.4060 -0.1383  0.7055
   35GLN     CB 4952  12.442   4.790   7.023 -0.1107 -0.7622 -0.0402
   35GLN    HB1 4953  12.340   4.788   7.061 -1.6953  2.2922 -3.5205
   35GLN    HB2 4954  12.465   4.686   7.000 -2.9821 -1.5126  0.1436
   35GLN     CG 4955  12.539   4.854   7.123  0.1950 -0.8609 -0.2696
   35GLN    HG1 4956  12.517   4.958   7.147 -0.3629 -0.7490 -1.2119
   35GLN    HG2 4957  12.635   4.840   7.074  0.2492 -0.2740 -0.3390
   35GLN     CD 4958  12.531   4.772   7.251  0.0307  0.3508  0.5052
   35GLN    OE1 4959  12.422   4.730   7.290  0.1043 -0.0497  0.2853
   35GLN    NE2 4960  12.641   4.741   7.321  0.0324  0.2147  0.4421
   35GLN   HE21 4961  12.727   4.783   7.290 -0.0581 -0.2968 -0.5672
   35GLN   HE22 4962  12.627   4.698   7.411 -1.7780  0.8022  0.4779
   35GLN      C 4963  12.565   4.858   6.809 -0.5081 -0.0761  0.2188
   35GLN      O 4964  12.575   4.760   6.735  0.4217 -0.3819  0.7292
   36GLN      N 4965  12.663   4.945   6.833  0.0404 -0.6889  0.2533
   36GLN      H 4966  12.642   5.018   6.900 -2.1069 -0.6418 -0.4192
   36GLN     CA 4967  12.788   4.939   6.758 -0.1577  0.1249 -0.1594
   36GLN     HA 4968  12.779   4.858   6.685  0.6089 -0.7184  0.6499
   36GLN     CB 4969  12.807   5.067   6.678  0.3021 -0.3507 -0.8186
   36GLN    HB1 4970  12.892   5.049   6.612  0.2289  0.0106 -1.0192
   36GLN    HB2 4971  12.827   5.143   6.754  2.0279 -1.8565  0.3220
   36GLN     CG 4972  12.680   5.104   6.603  0.0035  0.0797 -0.1156
   36GLN    HG1 4973  12.691   5.208   6.573 -0.6207 -0.1251 -1.1185
   36GLN    HG2 4974  12.595   5.106   6.671 -0.0574 -1.1603 -0.1257
   36GLN     CD 4975  12.656   5.016   6.480  0.2815 -0.6779  0.3627
   36GLN    OE1 4976  12.734   5.021   6.386 -0.4662  0.3660 -0.2258
   36GLN    NE2 4977  12.553   4.932   6.468 -0.3602  0.2138 -0.5223
   36GLN   HE21 4978  12.551   4.855   6.403 -0.8704 -0.1073 -0.1368
   36GLN   HE22 4979  12.472   4.944   6.526 -0.8045 -0.4283 -0.9931
   36GLN      C 4980  12.909   4.924   6.849 -0.3471 -0.5974 -0.0180
   36GLN      O 4981  12.890   4.959   6.965 -0.0178 -0.4672 -0.0041
   37SER      N 4982  13.020   4.870   6.800 -0.3732 -0.2608 -0.4536
   37SER      H 4983  13.032   4.847   6.702 -0.1335 -0.4568 -0.3800
   37SER     CA 4984  13.145   4.888   6.871 -0.4389 -0.1751 -0.3606
   37SER     HA 4985  13.134   4.969   6.943 -1.6566 -1.4442  0.9362
   37SER     CB 4986  13.193   4.759   6.937 -0.1905 -0.0700 -0.3335
   37SER    HB1 4987  13.280   4.714   6.890  0.9791  0.9355  0.7982
   37SER    HB2 4988  13.109   4.689   6.938 -0.4734  0.2572 -0.6212
   37SER     OG 4989  13.224   4.801   7.068 -0.1375  0.1632 -0.4210
   37SER     HG 4990  13.234   4.722   7.120  3.2748  0.0897 -0.9837
   37SER      C 4991  13.256   4.927   6.774 -0.2728  0.1875 -0.0266
   37SER      O 4992  13.247   4.924   6.652 -0.3363 -0.7115 -0.0076
   38TYR      N 4993  13.365   4.976   6.834 -0.2454  0.3427 -0.2024
   38TYR      H 4994  13.367   4.982   6.935 -0.4478  1.9738 -0.2693
   38TYR     CA 4995  13.474   5.042   6.766 -0.1881  0.0109 -0.4373
   38TYR     HA 4996  13.469   5.025   6.658  1.6442 -0.7576 -0.4314
   38TYR     CB 4997  13.464   5.194   6.780 -0.0500 -0.0329  0.1727
   38TYR    HB1 4998  13.520   5.237   6.697  2.0346 -0.6032  1.2214
   38TYR    HB2 4999  13.503   5.220   6.878  2.5197 -0.7084 -0.5847
   38TYR     CG 5000  13.324   5.247   6.758 -0.2519 -0.6994 -0.1751
   38TYR    CD1 5001  13.230   5.235   6.861  0.3081  0.1540  0.4483
   38TYR    HD1 5002  13.251   5.185   6.954 -0.6574  0.8010  1.0319
   38TYR    CE1 5003  13.099   5.281   6.845  0.3993  0.2968  0.0992
   38TYR    HE1 5004  13.027   5.278   6.926  0.7935  2.1945  0.5751
   38TYR     CZ 5005  13.059   5.337   6.722  0.2703 -0.3821 -0.1763
   38TYR     OH 5006  12.933   5.388   6.707  0.5470  0.2255 -0.4770
   38TYR     HH 5007  12.883   5.388   6.789 -2.0397  0.3936 -1.9461
   38TYR    CE2 5008  13.148   5.335   6.613 -0.1314  0.0977 -0.5224
   38TYR    HE2 5009  13.131   5.369   6.512  2.8728  0.4032 -1.0347
   38TYR    CD2 5010  13.279   5.288   6.632 -0.2413  0.0079  0.0493
   38TYR    HD2 5011  13.354   5.288   6.554  0.4432 -0.4027  0.6908
   38TYR      C 5012  13.613   4.995   6.807 -0.2173 -0.1113 -0.4856
   38TYR      O 5013  13.646   4.986   6.925 -0.0247 -0.0116 -0.5309
   39SER      N 5014  13.703   4.982   6.709  0.0126  0.3413 -0.3399
   39SER      H 5015  13.661   4.978   6.618  0.9149 -0.7881 -0.7251
   39SER     CA 5016  13.846   4.957   6.711 -0.0023  0.2727 -0.0953
   39SER     HA 5017  13.882   4.967   6.813  1.0691 -0.7968 -0.3521
   39SER     CB 5018  13.868   4.811   6.674  0.0853  0.0976  0.6258
   39SER    HB1 5019  13.877   4.804   6.565  0.1008  1.3861  0.5356
   39SER    HB2 5020  13.974   4.794   6.694  1.0413  3.5717 -0.7530
   39SER     OG 5021  13.783   4.729   6.751  0.1368 -0.1358  0.4354
   39SER     HG 5022  13.691   4.748   6.731 -0.3086 -1.5927  0.9832
   39SER      C 5023  13.931   5.040   6.616 -0.2645  0.7438  0.0796
   39SER      O 5024  13.884   5.091   6.515 -0.1549  0.3847 -0.1521
   40GLY      N 5025  14.059   5.058   6.651 -0.1838  0.0569  0.1453
   40GLY      H 5026  14.089   5.017   6.738 -0.7485 -0.1645  0.2456
   40GLY     CA 5027  14.148   5.135   6.567 -0.2403 -0.3221 -0.2706
   40GLY    HA1 5028  14.151   5.242   6.587  1.5243 -0.3142 -0.4251
   40GLY    HA2 5029  14.110   5.139   6.465 -1.8811  0.5087  0.3270
   40GLY      C 5030  14.295   5.097   6.574 -0.0959  0.2851  0.0851
   40GLY      O 5031  14.332   5.028   6.669 -0.7919  0.3259  0.3939
   41TYR      N 5032  14.378   5.151   6.484  0.2753 -0.2362  0.1139
   41TYR      H 5033  14.339   5.203   6.407  1.3594  1.7971  0.8792
   41TYR     CA 5034  14.522   5.144   6.500  0.3078  0.1696  0.0054
   41TYR     HA 5035  14.537   5.163   6.606 -1.4103 -1.3037  0.5697
   41TYR     CB 5036  14.571   5.006   6.458  0.3530  0.2612 -0.2435
   41TYR    HB1 5037  14.545   4.993   6.353  1.6783 -2.1482 -0.3521
   41TYR    HB2 5038  14.514   4.928   6.509 -1.1659  2.0606  0.9272
   41TYR     CG 5039  14.716   4.975   6.488  0.3164  0.4251  0.1123
   41TYR    CD1 5040  14.763   4.929   6.611 -0.0519 -0.1855  0.0252
   41TYR    HD1 5041  14.695   4.919   6.695 -2.6882  0.9236 -1.8622
   41TYR    CE1 5042  14.899   4.898   6.626 -0.0213 -0.2486 -0.3732
   41TYR    HE1 5043  14.932   4.858   6.720 -0.9676  2.3073  1.1661
   41TYR     CZ 5044  14.989   4.929   6.522  0.1078 -0.6668 -0.3848
   41TYR     OH 5045  15.123   4.921   6.546  0.0213 -0.4130  0.2099
   41TYR     HH 5046  15.143   4.902   6.638  0.4630 -1.8465 -0.1526
   41TYR    CE2 5047  14.943   4.983   6.401  0.0087  0.0320 -0.0380
   41TYR    HE2 5048  15.018   5.006   6.327  1.1376 -0.1950  1.0043
   41TYR    CD2 5049  14.805   5.003   6.384  0.0852  0.5890 -0.0430
   41TYR    HD2 5050  14.776   5.044   6.288 -0.4889  0.0973 -0.0828
   41TYR      C 5051  14.586   5.256   6.420  0.7903 -0.2316 -0.1797
   41TYR      O 5052  14.519   5.318   6.337  0.6196 -0.2496 -0.0577
   42SER      N 5053  14.711   5.291   6.450  0.6024  0.4562 -0.1755
   42SER      H 5054  14.764   5.236   6.515 -0.9949  0.1583  0.9261
   42SER     CA 5055  14.777   5.410   6.398  0.0450  0.7476 -0.2254
   42SER     HA 5056  14.708   5.488   6.429 -1.4890 -1.2893  1.9257
   42SER     CB 5057  14.905   5.434   6.478  0.2026  0.8321 -0.5021
   42SER    HB1 5058  14.960   5.340   6.470 -2.1378 -0.4703 -3.2376
   42SER    HB2 5059  14.956   5.515   6.424  0.2144  1.6171  0.6522
   42SER     OG 5060  14.886   5.469   6.613 -0.0906  0.8246 -0.5412
   42SER     HG 5061  14.836   5.401   6.658  0.1080 -0.2961 -1.9522
   42SER      C 5062  14.799   5.399   6.248  0.0922 -0.1601 -0.1593
   42SER      O 5063  14.841   5.294   6.201  0.0197 -0.1663 -0.2096
   43GLN      N 5064  14.782   5.509   6.174 -0.1488 -0.2448 -0.2317
   43GLN      H 5065  14.753   5.594   6.221  1.0171 -1.4753  3.0526
   43GLN     CA 5066  14.822   5.510   6.035 -0.0927  0.4831 -0.2141
   43GLN     HA 5067  14.768   5.425   5.992 -0.1994  1.0383 -1.2167
   43GLN     CB 5068  14.766   5.635   5.968  0.2018  0.6578 -0.1352
   43GLN    HB1 5069  14.820   5.719   6.011  3.0573 -1.9611  1.8225
   43GLN    HB2 5070  14.788   5.633   5.862 -2.3424 -1.6623 -0.7198
   43GLN     CG 5071  14.615   5.651   5.989  0.1444  0.1948 -0.1879
   43GLN    HG1 5072  14.571   5.559   5.950 -0.1180  0.1557  0.1974
   43GLN    HG2 5073  14.590   5.656   6.095  3.0220 -1.2797  0.6816
   43GLN     CD 5074  14.564   5.775   5.917 -0.2653  0.2145  0.1320
   43GLN    OE1 5075  14.474   5.774   5.834 -0.2281  0.8133  0.0807
   43GLN    NE2 5076  14.624   5.892   5.943  0.8382 -0.3174  0.0618
   43GLN   HE21 5077  14.689   5.906   6.019 -1.8077  1.1491  2.2487
   43GLN   HE22 5078  14.612   5.968   5.878 -0.8149 -0.0300  0.6349
   43GLN      C 5079  14.971   5.500   6.007 -0.0626 -0.1153  0.1541
   43GLN      O 5080  15.050   5.501   6.101 -0.7349 -0.2170  0.7325
   44SER      N 5081  15.002   5.495   5.877 -0.3033 -0.6254  0.1122
   44SER      H 5082  14.936   5.513   5.804  0.6575  0.9504 -0.4207
   44SER     CA 5083  15.141   5.510   5.839 -0.4157 -0.2161 -0.1432
   44SER     HA 5084  15.215   5.473   5.910  0.4598  1.9512  0.1460
   44SER     CB 5085  15.155   5.457   5.697 -0.2764 -0.2387 -0.1219
   44SER    HB1 5086  15.146   5.537   5.623  2.2551  0.7085  0.4894
   44SER    HB2 5087  15.088   5.373   5.680  1.7375 -1.6133 -1.6471
   44SER     OG 5088  15.288   5.411   5.698 -0.2804 -0.2475 -0.0841
   44SER     HG 5089  15.318   5.377   5.613  1.0455 -3.1714  1.4128
   44SER      C 5090  15.189   5.654   5.831  0.1361 -0.4077 -0.3594
   44SER      O 5091  15.106   5.745   5.822  0.4501 -0.0691  0.0920
   45THR      N 5092  15.319   5.680   5.849  0.0319 -0.3924  0.4261
   45THR      H 5093  15.388   5.606   5.848  2.1040  1.4324  1.0002
   45THR     CA 5094  15.373   5.813   5.865  0.3951 -0.4257 -0.4605
   45THR     HA 5095  15.298   5.870   5.921  1.1983  0.7056 -0.5055
   45THR     CB 5096  15.506   5.817   5.940  0.1710  0.3676 -0.0906
   45THR     HB 5097  15.583   5.767   5.881 -1.7451  0.6726 -3.0782
   45THR    CG2 5098  15.563   5.955   5.969  0.6203  0.2634 -0.4644
   45THR   HG21 5099  15.486   6.020   6.010  0.1911 -0.4455 -0.1203
   45THR   HG22 5100  15.655   5.946   6.028  1.9196  1.4528 -2.2143
   45THR   HG23 5101  15.604   5.988   5.874 -0.9582 -0.0312 -1.2678
   45THR    OG1 5102  15.473   5.757   6.063 -0.4697  0.3277 -0.2760
   45THR    HG1 5103  15.471   5.663   6.042 -2.8432  0.8271 -2.9225
   45THR      C 5104  15.393   5.884   5.732  0.2082  0.4544 -0.0261
   45THR      O 5105  15.465   5.833   5.646 -0.2255 -0.0336 -0.1040
   46ASP      N 5106  15.350   6.010   5.717  0.6373  0.5696 -0.3128
   46ASP      H 5107  15.283   6.048   5.782 -0.8993 -0.5063 -1.1983
   46ASP     CA 5108  15.368   6.084   5.594  0.1911  0.3844 -0.4898
   46ASP     HA 5109  15.369   6.014   5.510  0.6884 -2.0161  1.3838
   46ASP     CB 5110  15.257   6.187   5.576 -0.5746 -0.3294  0.0897
   46ASP    HB1 5111  15.164   6.131   5.580 -0.3228 -0.6914  1.6945
   46ASP    HB2 5112  15.261   6.260   5.658 -3.1603  0.6450 -0.5495
   46ASP     CG 5113  15.265   6.259   5.443 -0.0223 -0.0535  0.2677
   46ASP    OD1 5114  15.236   6.380   5.435  0.0111 -0.0704 -0.1353
   46ASP    OD2 5115  15.289   6.188   5.343 -0.0213 -0.1559  0.3411
   46ASP      C 5116  15.508   6.144   5.589  0.1340  0.5396 -0.2642
   46ASP      O 5117  15.539   6.236   5.664  0.3297  0.0043  0.3191
   47THR      N 5118  15.588   6.104   5.489 -0.1725 -0.2135 -0.2187
   47THR      H 5119  15.537   6.050   5.421 -1.9062 -1.3405  1.8410
   47THR     CA 5120  15.728   6.140   5.477 -0.1310 -0.1378  0.4376
   47THR     HA 5121  15.765   6.159   5.578  0.9296 -0.6680  0.1658
   47THR     CB 5122   0.020   6.028   5.419  0.1913  0.2117  0.2367
   47THR     HB 5123   0.122   6.067   5.416  0.5355 -0.7144 -1.6391
   47THR    CG2 5124   0.014   5.906   5.510  0.1948 -0.0999 -0.1761
   47THR   HG21 5125  15.738   5.832   5.469  0.4422 -1.8506  2.3724
   47THR   HG22 5126   0.113   5.861   5.508  0.3454  0.1871  0.6267
   47THR   HG23 5127  15.779   5.926   5.613  0.7241 -2.0095  0.3818
   47THR    OG1 5128  15.778   5.998   5.286 -0.7760  0.1068  0.5131
   47THR    HG1 5129   0.030   6.063   5.232 -0.2729  0.5155  1.4229
   47THR      C 5130  15.740   6.270   5.400  0.1495 -0.2147  0.3528
   47THR      O 5131  15.664   6.294   5.306  0.8132  0.3902 -0.0465
   48SER      N 5132   0.053   6.346   5.429  0.0035  0.1314 -0.0099
   48SER      H 5133   0.093   6.336   5.521 -0.9132 -0.5952  0.3186
   48SER     CA 5134   0.088   6.464   5.352 -0.0761 -0.1168 -0.4333
   48SER     HA 5135   0.032   6.464   5.259 -1.5882 -0.3395  0.4409
   48SER     CB 5136   0.050   6.595   5.421 -0.2905 -0.4360  0.0642
   48SER    HB1 5137   0.103   6.677   5.372 -0.6722  0.2363  0.7466
   48SER    HB2 5138  15.735   6.608   5.423 -0.2161  0.2770  1.8220
   48SER     OG 5139   0.095   6.597   5.555  0.3287  0.2303 -0.1422
   48SER     HG 5140   0.078   6.686   5.589  2.0688  0.5960 -0.1409
   48SER      C 5141   0.235   6.457   5.316  0.1562  0.2999  0.4013
   48SER      O 5142   0.320   6.428   5.400  0.1855 -0.1712  0.2073
   49GLY      N 5143   0.259   6.499   5.191  0.1744  0.3946  0.4367
   49GLY      H 5144   0.183   6.519   5.128  0.1917 -0.0845  0.2607
   49GLY     CA 5145   0.394   6.527   5.147  0.1986  0.0259  0.2734
   49GLY    HA1 5146   0.383   6.550   5.041  0.7166  0.8878  0.3964
   49GLY    HA2 5147   0.450   6.434   5.163 -0.8828 -0.4430  1.4860
   49GLY      C 5148   0.444   6.657   5.207  0.2762  0.3168 -0.4091
   49GLY      O 5149   0.357   6.736   5.246 -0.3255 -0.6395  0.2346
   50TYR      N 5150   0.576   6.675   5.217  0.3571 -0.3095 -0.3095
   50TYR      H 5151   0.636   6.601   5.185  0.7957  0.7833 -2.1633
   50TYR     CA 5152   0.653   6.789   5.263 -0.0736 -0.1569  0.0451
   50TYR     HA 5153   0.586   6.876   5.262  0.3666  0.1884  0.0753
   50TYR     CB 5154   0.702   6.765   5.405 -0.1004 -0.3234  0.0256
   50TYR    HB1 5155   0.799   6.815   5.412 -0.0613 -0.2176 -1.1583
   50TYR    HB2 5156   0.717   6.659   5.426 -0.1551 -0.0267  1.7203
   50TYR     CG 5157   0.613   6.813   5.517  0.0229 -0.0967  0.0279
   50TYR    CD1 5158   0.650   6.928   5.586 -0.0492 -0.2079  0.2531
   50TYR    HD1 5159   0.746   6.972   5.564 -0.0882 -0.0710  0.3510
   50TYR    CE1 5160   0.577   6.978   5.695 -0.3910  0.1311 -0.1273
   50TYR    HE1 5161   0.612   7.064   5.750  3.4484 -0.6498 -1.0785
   50TYR     CZ 5162   0.467   6.902   5.739 -0.5911  0.3322 -0.2757
   50TYR     OH 5163   0.387   6.951   5.838  0.0609  0.1493  0.3476
   50TYR     HH 5164   0.336   6.878   5.873 -0.8327  0.9306  0.7152
   50TYR    CE2 5165   0.423   6.787   5.670 -0.4785  0.1178  0.0028
   50TYR    HE2 5166   0.346   6.725   5.711 -0.1839  0.2892  0.8275
   50TYR    CD2 5167   0.501   6.741   5.563 -0.0089  0.1463  0.3317
   50TYR    HD2 5168   0.471   6.650   5.514  0.3800 -1.0392  2.2169
   50TYR      C 5169   0.768   6.821   5.169 -0.2221 -0.4675 -0.2426
   50TYR      O 5170   0.819   6.730   5.103  0.2172 -0.5318  0.1812
   51GLY      N 5171   0.820   6.943   5.160  0.3921 -0.7434 -0.5004
   51GLY      H 5172   0.773   7.018   5.209  0.2274 -1.6358  0.7418
   51GLY     CA 5173   0.929   6.988   5.075  0.0960 -0.0526 -0.5243
   51GLY    HA1 5174   0.928   6.924   4.987 -0.0924  0.0830 -0.6194
   51GLY    HA2 5175   0.905   7.085   5.033  1.6018  0.4666 -0.2712
   51GLY      C 5176   1.071   6.981   5.129 -0.4415  0.6105  1.0271
   51GLY      O 5177   1.093   6.933   5.241 -0.0935 -0.6961  0.4171
   52GLN      N 5178   1.172   7.028   5.055 -0.4743 -0.1420  0.4931
   52GLN      H 5179   1.154   7.048   4.958  4.1935 -0.3347 -0.6259
   52GLN     CA 5180   1.304   7.069   5.099 -0.0826 -0.2961 -0.5170
   52GLN     HA 5181   1.298   7.073   5.208 -1.1848 -1.8365 -0.4887
   52GLN     CB 5182   1.412   6.971   5.055 -0.4512 -0.7395 -0.4441
   52GLN    HB1 5183   1.507   7.012   5.090  0.1175 -1.5710 -0.9851
   52GLN    HB2 5184   1.413   6.965   4.946 -1.4391  0.9007 -0.5904
   52GLN     CG 5185   1.399   6.831   5.113 -1.0340 -0.4662  0.0922
   52GLN    HG1 5186   1.301   6.799   5.077 -1.5613  0.5272  0.5868
   52GLN    HG2 5187   1.478   6.766   5.075 -0.9653  0.1741 -0.8927
   52GLN     CD 5188   1.407   6.826   5.265 -0.0974  0.1357  0.0707
   52GLN    OE1 5189   1.479   6.906   5.323 -0.2634  0.6644 -0.4402
   52GLN    NE2 5190   1.346   6.727   5.330  0.1791 -0.2159 -0.2034
   52GLN   HE21 5191   1.292   6.656   5.280 -0.0413 -1.0427  1.1576
   52GLN   HE22 5192   1.366   6.704   5.426 -1.6876 -0.2240  0.2286
   52GLN      C 5193   1.336   7.210   5.052 -0.2554  0.2251  0.8605
   52GLN      O 5194   1.266   7.263   4.966  0.1188 -0.0439  0.3829
   53SER      N 5195   1.446   7.261   5.108  0.3751 -0.1547 -0.0071
   53SER      H 5196   1.492   7.205   5.179 -1.5544  0.8062  2.1164
   53SER     CA 5197   1.504   7.388   5.070  0.3988 -0.2097 -0.1536
   53SER     HA 5198   1.429   7.464   5.092  0.1581 -0.5954  0.3598
   53SER     CB 5199   1.635   7.411   5.145  0.3382  0.1062 -0.1444
   53SER    HB1 5200   1.725   7.363   5.107  0.5503 -1.6573  2.3378
   53SER    HB2 5201   1.650   7.518   5.127 -3.0856  0.9229  1.0926
   53SER     OG 5202   1.627   7.386   5.284 -0.2962 -0.1301 -0.2204
   53SER     HG 5203   1.647   7.293   5.298 -0.6973  0.0521  1.8288
   53SER      C 5204   1.535   7.401   4.921 -0.1163  0.2397 -0.2237
   53SER      O 5205   1.585   7.310   4.855 -0.6080 -0.5326  0.4540
   54SER      N 5206   1.515   7.522   4.868 -0.1442  0.1621 -0.3892
   54SER      H 5207   1.467   7.583   4.932  0.4993 -0.5813  0.8314
   54SER     CA 5208   1.565   7.569   4.740 -0.1213  0.0473 -0.4230
   54SER     HA 5209   1.545   7.494   4.664 -0.9202  2.1042 -2.3832
   54SER     CB 5210   1.491   7.696   4.697  0.0457  0.3261  0.1051
   54SER    HB1 5211   1.520   7.770   4.771  0.0381 -2.0646  2.6770
   54SER    HB2 5212   1.526   7.722   4.597  0.7430 -2.5986 -0.5033
   54SER     OG 5213   1.351   7.681   4.693  0.1369 -0.4372 -0.4015
   54SER     HG 5214   1.311   7.766   4.672  1.9340  0.5181 -0.0915
   54SER      C 5215   1.713   7.602   4.741 -0.0904 -0.0970 -0.1817
   54SER      O 5216   1.777   7.582   4.844  0.5361 -0.0945 -0.5652
   55TYR      N 5217   1.779   7.636   4.630 -0.0190  0.4611  0.0306
   55TYR      H 5218   1.723   7.651   4.548 -0.7866  1.1403  0.6552
   55TYR     CA 5219   1.922   7.655   4.612 -0.0457  0.2828 -0.3644
   55TYR     HA 5220   1.973   7.592   4.685 -2.1859  0.1183  1.0699
   55TYR     CB 5221   1.973   7.614   4.474 -0.1422 -0.0851 -0.2908
   55TYR    HB1 5222   1.916   7.680   4.409 -3.3485 -1.6909  0.6423
   55TYR    HB2 5223   1.943   7.513   4.447 -0.5710  0.3948 -1.6651
   55TYR     CG 5224   2.122   7.624   4.456 -0.0876 -0.5015 -0.0879
   55TYR    CD1 5225   2.210   7.565   4.548 -0.1420 -0.1276  0.2029
   55TYR    HD1 5226   2.168   7.509   4.630 -0.7613  0.0411  0.0046
   55TYR    CE1 5227   2.348   7.578   4.532 -0.0855 -1.3724 -0.3773
   55TYR    HE1 5228   2.419   7.520   4.590  0.9275 -1.8211 -2.0133
   55TYR     CZ 5229   2.396   7.670   4.438 -0.4809 -1.1663 -0.3771
   55TYR     OH 5230   2.530   7.694   4.430 -0.6096 -0.3906 -0.3296
   55TYR     HH 5231   2.576   7.645   4.499 -0.7594 -0.8748 -0.5675
   55TYR    CE2 5232   2.309   7.739   4.351 -0.0042 -0.1334 -0.0624
   55TYR    HE2 5233   2.352   7.815   4.288  1.1621 -0.0003  0.8590
   55TYR    CD2 5234   2.172   7.708   4.355 -0.1052  0.3839  0.6293
   55TYR    HD2 5235   2.106   7.758   4.286 -0.1055 -1.1209 -0.5192
   55TYR      C 5236   1.962   7.798   4.646  0.0371  0.1742  0.0004
   55TYR      O 5237   1.889   7.893   4.619  0.5358  0.4183 -0.5083
   56SER      N 5238   2.074   7.809   4.716  0.2493  0.3517 -0.3615
   56SER      H 5239   2.115   7.721   4.746 -0.9695 -0.5316 -1.2179
   56SER     CA 5240   2.122   7.928   4.784  0.2688  0.0456  0.1688
   56SER     HA 5241   2.217   7.898   4.829 -0.5280 -0.6225  1.4538
   56SER     CB 5242   2.154   8.035   4.680 -0.1535  0.0044 -0.0027
   56SER    HB1 5243   2.061   8.047   4.624 -0.0568 -2.5472 -0.8588
   56SER    HB2 5244   2.189   8.126   4.728  1.2155 -1.4494  1.8860
   56SER     OG 5245   2.259   7.988   4.597 -0.3580 -0.5652  0.0549
   56SER     HG 5246   2.259   8.037   4.515 -0.4943  1.7243  1.3355
   56SER      C 5247   2.036   7.981   4.897 -0.4379 -0.1093 -0.2890
   56SER      O 5248   2.046   8.096   4.940 -0.5089 -0.1968 -0.0365
   57SER      N 5249   1.962   7.890   4.960 -0.3878  0.0612  0.0191
   57SER      H 5250   1.986   7.793   4.946  1.0739  0.0538  2.0147
   57SER     CA 5251   1.891   7.920   5.083 -0.2713  0.0927  0.0787
   57SER     HA 5252   1.855   8.023   5.097  0.4130  0.4361 -0.6061
   57SER     CB 5253   1.767   7.831   5.091  0.2968 -0.7462 -0.3287
   57SER    HB1 5254   1.723   7.822   5.190 -0.6950 -0.8133 -0.7679
   57SER    HB2 5255   1.800   7.731   5.065 -2.4290 -1.8533  0.2028
   57SER     OG 5256   1.673   7.867   4.992  0.4545 -0.5095 -0.3967
   57SER     HG 5257   1.594   7.820   5.020  1.1081 -1.2558  0.2567
   57SER      C 5258   1.981   7.901   5.204 -0.5430 -0.1815  0.2385
   57SER      O 5259   2.082   7.832   5.194 -0.4521 -0.0476  0.2280
   58TYR      N 5260   1.953   7.961   5.321  0.1445  1.1694 -0.2678
   58TYR      H 5261   1.871   8.019   5.330 -1.8191 -1.6295  1.6394
   58TYR     CA 5262   2.041   7.966   5.435 -0.4096  0.1492  0.2133
   58TYR     HA 5263   2.132   7.911   5.409  0.2738 -0.1621  2.9364
   58TYR     CB 5264   2.076   8.111   5.467 -0.0137 -0.0060  0.4991
   58TYR    HB1 5265   2.023   8.154   5.552  1.6201  4.0076 -0.3022
   58TYR    HB2 5266   2.039   8.164   5.380 -0.1092  1.5229  1.4383
   58TYR     CG 5267   2.221   8.147   5.489 -0.0073  0.6459 -0.5482
   58TYR    CD1 5268   2.303   8.146   5.375  0.3794  0.0105 -0.2714
   58TYR    HD1 5269   2.260   8.127   5.277 -1.0644  2.7917 -0.2681
   58TYR    CE1 5270   2.439   8.177   5.386  0.2444  0.4107  0.3342
   58TYR    HE1 5271   2.497   8.176   5.295 -0.9931 -0.6690 -0.4948
   58TYR     CZ 5272   2.496   8.208   5.510  0.6459  0.1443  0.2203
   58TYR     OH 5273   2.630   8.228   5.526  0.6795  0.0980 -0.0132
   58TYR     HH 5274   2.673   8.209   5.442  0.0095 -0.4932 -0.2289
   58TYR    CE2 5275   2.413   8.204   5.624 -0.2026 -0.5483 -0.4047
   58TYR    HE2 5276   2.467   8.216   5.717 -0.3726  1.3836 -0.4983
   58TYR    CD2 5277   2.276   8.183   5.613 -0.2939 -0.0930 -0.2031
   58TYR    HD2 5278   2.208   8.167   5.696  1.0859 -0.9348  0.8034
   58TYR      C 5279   1.978   7.899   5.557 -0.0475 -0.9498 -0.1838
   58TYR      O 5280   1.862   7.928   5.583  0.2272  0.2810 -0.2410
   59GLY      N 5281   2.052   7.826   5.641 -0.2301 -0.6901  0.2093
   59GLY      H 5282   2.133   7.777   5.604 -2.5730 -2.8025 -2.5592
   59GLY     CA 5283   2.014   7.780   5.773 -0.4833 -0.1527  0.3236
   59GLY    HA1 5284   1.908   7.800   5.789 -0.8734 -0.4285 -1.6222
   59GLY    HA2 5285   2.038   7.674   5.779 -0.2852 -0.4297 -3.3710
   59GLY      C 5286   2.089   7.846   5.888 -0.3460 -0.0781  0.1927
   59GLY      O 5287   2.187   7.918   5.871 -0.1603 -0.3594  0.0698
   60GLN      N 5288   2.053   7.812   6.012  0.2563 -0.4681  0.2631
   60GLN      H 5289   2.001   7.726   6.023 -1.1437  0.3446  0.1978
   60GLN     CA 5290   2.092   7.886   6.130 -0.2790 -0.4113  0.4095
   60GLN     HA 5291   2.174   7.953   6.103 -1.0072  0.2262 -0.2364
   60GLN     CB 5292   1.979   7.968   6.191 -0.0841  0.0295  0.1849
   60GLN    HB1 5293   2.003   8.006   6.290 -0.9153 -1.2939  0.9309
   60GLN    HB2 5294   1.898   7.899   6.217 -0.1941  0.8808  2.2579
   60GLN     CG 5295   1.933   8.087   6.107  0.1398  0.0723  0.1232
   60GLN    HG1 5296   2.027   8.126   6.069  1.3164 -2.1281  0.6095
   60GLN    HG2 5297   1.886   8.163   6.169  2.2538  0.5241  1.2797
   60GLN     CD 5298   1.840   8.052   5.992  0.2725 -0.0078  0.0406
   60GLN    OE1 5299   1.759   7.959   6.003  0.6158 -0.2280  0.7863
   60GLN    NE2 5300   1.851   8.113   5.874  0.5426  0.6281  0.3928
   60GLN   HE21 5301   1.821   8.074   5.786  0.7697  1.0932  0.1027
   60GLN   HE22 5302   1.912   8.193   5.867  3.1518 -1.0678  1.8803
   60GLN      C 5303   2.146   7.786   6.231 -0.0962 -0.3426  0.3806
   60GLN      O 5304   2.119   7.667   6.218 -0.2494 -0.3392  0.6537
   61SER      N 5305   2.231   7.833   6.323  0.0558 -0.4259  0.2820
   61SER      H 5306   2.249   7.932   6.322 -3.1267  0.2626  1.3624
   61SER     CA 5307   2.282   7.764   6.439  0.2322 -0.0622  0.4209
   61SER     HA 5308   2.256   7.659   6.429 -1.7665  0.3581  0.7828
   61SER     CB 5309   2.434   7.779   6.433  0.2013  0.0617 -0.0765
   61SER    HB1 5310   2.462   7.738   6.336 -1.1513 -0.1864 -0.3833
   61SER    HB2 5311   2.462   7.885   6.434 -1.0263  0.4142 -0.8675
   61SER     OG 5312   2.498   7.714   6.541 -0.4894 -0.3239  0.1041
   61SER     HG 5313   2.545   7.645   6.495  0.9581 -0.4051  1.6323
   61SER      C 5314   2.233   7.824   6.570  0.2580 -0.0906  0.4439
   61SER      O 5315   2.206   7.944   6.570  0.8701  0.0501  0.0526
   62GLN      N 5316   2.238   7.748   6.680 -0.3010 -0.6107  0.1155
   62GLN      H 5317   2.308   7.676   6.673  0.0102 -0.3828  0.8043
   62GLN     CA 5318   2.221   7.805   6.812 -0.0669  0.1846 -0.1864
   62GLN     HA 5319   2.139   7.875   6.795 -0.0391  0.6897  1.5645
   62GLN     CB 5320   2.164   7.707   6.915  0.3431 -0.1976 -0.3210
   62GLN    HB1 5321   2.128   7.759   7.003  2.5948 -1.5100  1.5068
   62GLN    HB2 5322   2.079   7.663   6.863  0.1616  1.0490 -1.1392
   62GLN     CG 5323   2.257   7.594   6.957  0.4498  0.0634  0.1500
   62GLN    HG1 5324   2.285   7.537   6.868 -1.2990 -1.0788  0.2857
   62GLN    HG2 5325   2.348   7.641   6.996  0.9539 -0.8369  0.1108
   62GLN     CD 5326   2.188   7.495   7.050  0.0352  0.4045  0.2036
   62GLN    OE1 5327   2.099   7.524   7.130 -0.0622  0.1897  0.1736
   62GLN    NE2 5328   2.221   7.366   7.048 -0.1046  0.3724 -0.2691
   62GLN   HE21 5329   2.154   7.305   7.093 -0.9191  0.1446 -1.7398
   62GLN   HE22 5330   2.290   7.331   6.983  0.0942  1.5503 -0.7141
   62GLN      C 5331   2.340   7.887   6.859  0.0074  0.0460 -0.1309
   62GLN      O 5332   2.454   7.852   6.829  0.0226  0.1747 -0.2219
   63ASN      N 5333   2.312   7.996   6.932  0.3757  0.0890 -0.0529
   63ASN      H 5334   2.214   8.019   6.943  0.6963  1.3409  0.2938
   63ASN     CA 5335   2.418   8.088   6.968  0.3392  0.1161 -0.0163
   63ASN     HA 5336   2.487   8.093   6.883  1.4051 -0.4110  0.8045
   63ASN     CB 5337   2.367   8.231   6.987  0.3462  0.1234 -0.0478
   63ASN    HB1 5338   2.339   8.252   7.090  1.9111 -0.3204  0.4950
   63ASN    HB2 5339   2.282   8.257   6.923 -2.7328 -2.3255  2.6578
   63ASN     CG 5340   2.471   8.334   6.948  0.4960  0.2935  0.7953
   63ASN    OD1 5341   2.579   8.307   6.895  0.0120  0.8045 -0.4593
   63ASN    ND2 5342   2.445   8.463   6.973  0.3808  0.2566  0.8580
   63ASN   HD21 5343   2.513   8.535   6.958  0.9082  0.4087  3.4095
   63ASN   HD22 5344   2.352   8.492   7.002 -1.1549 -0.5193 -2.7045
   63ASN      C 5345   2.499   8.048   7.090  0.2761  0.2435  0.0676
   63ASN      O 5346   2.561   8.127   7.160  0.0416 -0.0263  0.5823
   64THR      N 5347   2.496   7.917   7.114  0.6618  0.1359 -0.4334
   64THR      H 5348   2.453   7.861   7.042  0.7512  1.3791 -1.4764
   64THR     CA 5349   2.577   7.850   7.214  0.0102 -0.0798 -0.0428
   64THR     HA 5350   2.594   7.919   7.297  0.3849  0.0912 -0.2612
   64THR     CB 5351   2.505   7.730   7.275  0.0356 -0.0079  0.1311
   64THR     HB 5352   2.540   7.641   7.223 -2.7837 -1.3667  0.3561
   64THR    CG2 5353   2.521   7.707   7.425 -0.1762 -0.3945  0.0981
   64THR   HG21 5354   2.628   7.688   7.439  0.2071  2.4406  1.9541
   64THR   HG22 5355   2.466   7.621   7.462 -1.2658 -0.6361 -1.9526
   64THR   HG23 5356   2.497   7.794   7.487 -0.9520 -1.1155  0.8312
   64THR    OG1 5357   2.366   7.742   7.254  0.0982  0.5225  0.0049
   64THR    HG1 5358   2.340   7.833   7.238 -2.6517 -0.0107  0.8378
   64THR      C 5359   2.709   7.811   7.151  0.1328  0.2954 -0.0204
   64THR      O 5360   2.716   7.768   7.036 -0.0204 -0.1462  0.1330
   65GLY      N 5361   2.811   7.824   7.237  0.1245 -0.4248  0.0991
   65GLY      H 5362   2.796   7.860   7.330  0.9859 -2.4681  1.0940
   65GLY     CA 5363   2.942   7.767   7.215  0.0153 -0.3853 -0.6767
   65GLY    HA1 5364   2.995   7.816   7.132  1.2911 -0.0381  0.3063
   65GLY    HA2 5365   2.988   7.792   7.310  0.4824 -1.6251 -0.5656
   65GLY      C 5366   2.954   7.617   7.195 -0.5108 -0.4559 -0.4739
   65GLY      O 5367   2.874   7.548   7.257 -0.1502 -0.5603 -0.1175
   66TYR      N 5368   3.043   7.567   7.108  0.4314  0.3278  0.0126
   66TYR      H 5369   3.087   7.632   7.045  1.5519 -0.5550 -0.1455
   66TYR     CA 5370   3.079   7.426   7.109  0.5713  0.3640  0.0646
   66TYR     HA 5371   3.047   7.373   7.199  0.7452  0.6321  0.2872
   66TYR     CB 5372   3.020   7.358   6.986  0.0658  0.4046  0.2791
   66TYR    HB1 5373   3.101   7.363   6.913 -0.0792  0.6163  0.1348
   66TYR    HB2 5374   3.012   7.252   7.012  0.4743  0.6380  1.4188
   66TYR     CG 5375   2.892   7.415   6.930 -0.0409  0.0082  0.1159
   66TYR    CD1 5376   2.768   7.382   6.985 -0.0922 -0.1261 -0.0789
   66TYR    HD1 5377   2.759   7.326   7.076 -0.0825 -0.1796 -0.1104
   66TYR    CE1 5378   2.648   7.437   6.936  0.0050 -0.4067 -0.6372
   66TYR    HE1 5379   2.555   7.425   6.990 -0.5870  0.6018 -1.4250
   66TYR     CZ 5380   2.654   7.521   6.824  0.0853  0.8633  0.2991
   66TYR     OH 5381   2.535   7.567   6.775 -0.3340 -0.8402 -0.3413
   66TYR     HH 5382   2.527   7.650   6.729  0.2575  0.4616  1.7598
   66TYR    CE2 5383   2.778   7.559   6.768  0.2416  0.0951  0.1166
   66TYR    HE2 5384   2.779   7.616   6.677 -1.0053  0.2186  0.1594
   66TYR    CD2 5385   2.895   7.507   6.825  0.1994 -0.2115 -0.0721
   66TYR    HD2 5386   2.988   7.542   6.782  0.8219 -0.9217  0.6847
   66TYR      C 5387   3.229   7.401   7.112  0.5395  0.1455 -0.1988
   66TYR      O 5388   3.310   7.490   7.087  0.1963  0.3217 -0.7146
   67GLY      N 5389   3.263   7.272   7.122  0.0444  0.0231 -0.0555
   67GLY      H 5390   3.193   7.200   7.127  2.0286 -2.0711 -0.8375
   67GLY     CA 5391   3.399   7.222   7.121  0.0646  0.0595  0.5486
   67GLY    HA1 5392   3.452   7.276   7.199 -2.0787 -1.4179  3.2019
   67GLY    HA2 5393   3.395   7.118   7.155 -1.0447 -0.7309 -1.7499
   67GLY      C 5394   3.480   7.227   6.993 -0.5111  0.0986  0.1807
   67GLY      O 5395   3.436   7.252   6.881  0.5417 -0.8618 -0.4766
   68THR      N 5396   3.608   7.202   7.023 -0.3992  0.2872 -0.1371
   68THR      H 5397   3.635   7.222   7.118 -1.0178 -0.5044  0.2144
   68THR     CA 5398   3.715   7.189   6.926 -0.5765 -0.0407 -0.2909
   68THR     HA 5399   3.667   7.188   6.828 -2.1329 -0.7871  0.4525
   68THR     CB 5400   3.813   7.305   6.942 -0.7846  0.0795  0.1253
   68THR     HB 5401   3.894   7.294   6.870 -0.5213  0.0487  0.4256
   68THR    CG2 5402   3.746   7.441   6.922  0.2845  0.6581  0.4466
   68THR   HG21 5403   3.670   7.445   6.999  0.3169 -0.9227  0.5994
   68THR   HG22 5404   3.808   7.531   6.929 -0.6279  1.2271  1.6152
   68THR   HG23 5405   3.697   7.449   6.826  2.5216 -1.3808 -0.9862
   68THR    OG1 5406   3.872   7.318   7.069  0.7061  0.9581 -0.6326
   68THR    HG1 5407   3.953   7.371   7.069  0.9981  0.5239  0.1477
   68THR      C 5408   3.786   7.058   6.958  0.1597  0.4697  0.1933
   68THR      O 5409   3.757   6.994   7.058 -0.4802 -0.1122 -0.3523
   69GLN      N 5410   3.893   7.022   6.887 -0.0136 -0.0312  0.1813
   69GLN      H 5411   3.923   7.081   6.811  0.8157  0.0221  0.5332
   69GLN     CA 5412   3.962   6.895   6.899  0.1261 -0.0117 -0.3756
   69GLN     HA 5413   3.944   6.847   6.995 -0.8131 -0.4079 -0.7470
   69GLN     CB 5414   3.915   6.799   6.791  0.0374  0.0242 -0.3690
   69GLN    HB1 5415   3.962   6.701   6.804 -0.3754  0.0362  1.6215
   69GLN    HB2 5416   3.946   6.828   6.691  1.0735 -0.1892 -0.1257
   69GLN     CG 5417   3.765   6.770   6.785  0.0045  0.0583  0.2084
   69GLN    HG1 5418   3.720   6.860   6.743  0.3990 -0.3199 -1.0576
   69GLN    HG2 5419   3.727   6.754   6.886 -0.3352  0.2462  0.1112
   69GLN     CD 5420   3.720   6.651   6.701  0.2991 -0.0810  0.2487
   69GLN    OE1 5421   3.731   6.659   6.579  0.3862  0.5028  0.2891
   69GLN    NE2 5422   3.666   6.542   6.756  0.9636 -0.9990 -0.8672
   69GLN   HE21 5423   3.613   6.492   6.687 -2.5469  0.9274  0.1870
   69GLN   HE22 5424   3.645   6.532   6.855  2.3079  0.4610 -0.3846
   69GLN      C 5425   4.113   6.911   6.886  0.2064 -0.6884 -0.3156
   69GLN      O 5426   4.157   7.026   6.888 -0.5223 -0.4129  0.0198
   70SER      N 5427   4.195   6.806   6.897  0.1349 -0.6700  0.4286
   70SER      H 5428   4.153   6.718   6.922  0.6308 -1.0664 -0.1258
   70SER     CA 5429   4.340   6.811   6.902  0.1393 -0.2207 -0.0359
   70SER     HA 5430   4.377   6.903   6.946  2.2510 -0.5346 -1.0333
   70SER     CB 5431   4.403   6.688   6.966 -0.1622 -0.4100 -0.0986
   70SER    HB1 5432   4.511   6.685   6.957  0.2555  3.2998  1.6325
   70SER    HB2 5433   4.359   6.605   6.912 -2.2373  0.6087 -0.0967
   70SER     OG 5434   4.373   6.683   7.104 -0.5098 -0.1723 -0.1651
   70SER     HG 5435   4.277   6.680   7.105 -0.5058 -3.0706 -1.1235
   70SER      C 5436   4.393   6.821   6.760 -0.2230  0.5771 -0.1194
   70SER      O 5437   4.338   6.763   6.667 -0.0915  0.4675 -0.1303
   71THR      N 5438   4.504   6.894   6.744  0.0555  0.1344 -0.2385
   71THR      H 5439   4.561   6.935   6.817  1.8636  0.4134 -1.7500
   71THR     CA 5440   4.567   6.917   6.616 -0.2657 -0.4862 -0.5088
   71THR     HA 5441   4.512   6.858   6.542 -0.8070 -1.1529  0.4045
   71THR     CB 5442   4.549   7.063   6.576  0.0768 -0.2367  0.2303
   71THR     HB 5443   4.594   7.086   6.480  1.0642  0.9896  0.9655
   71THR    CG2 5444   4.403   7.105   6.562  0.1165  0.0695  0.7241
   71THR   HG21 5445   4.350   7.035   6.497 -1.2014  0.2971  1.5074
   71THR   HG22 5446   4.350   7.090   6.656 -3.2084  2.6976 -0.5234
   71THR   HG23 5447   4.383   7.211   6.541 -1.5567  0.0529  1.9979
   71THR    OG1 5448   4.598   7.158   6.667 -0.5246  0.0055  0.3072
   71THR    HG1 5449   4.600   7.243   6.621  1.0942  1.3429  2.6164
   71THR      C 5450   4.713   6.872   6.615 -0.1509 -0.1164 -0.1986
   71THR      O 5451   4.781   6.861   6.717 -0.0836 -0.5576 -0.2916
   72PRO      N 5452   4.765   6.846   6.495 -0.1173  0.1952 -0.2530
   72PRO     CD 5453   4.699   6.835   6.367  0.1686  0.2634 -0.4085
   72PRO    HD1 5454   4.605   6.779   6.370  0.4975 -0.2702  0.0451
   72PRO    HD2 5455   4.681   6.937   6.334 -1.7164 -0.0262 -0.3763
   72PRO     CG 5456   4.804   6.764   6.282 -0.1041  0.0862 -0.6006
   72PRO    HG1 5457   4.794   6.801   6.180 -2.6231 -0.6951 -0.7103
   72PRO    HG2 5458   4.799   6.655   6.288  0.5632  0.1207  1.3242
   72PRO     CB 5459   4.935   6.822   6.335 -0.2451  0.2102 -0.3806
   72PRO    HB1 5460   5.025   6.763   6.313 -0.4715 -0.4660  0.4468
   72PRO    HB2 5461   4.946   6.921   6.291 -1.7270  0.4952 -0.1498
   72PRO     CA 5462   4.910   6.835   6.484 -0.1145  0.3408 -0.3692
   72PRO     HA 5463   4.935   6.739   6.531  1.0264  0.2135 -1.2173
   72PRO      C 5464   4.986   6.953   6.541  0.2766  0.0616 -0.3082
   72PRO      O 5465   4.933   7.064   6.547 -0.3953 -0.2572 -0.3176
   73GLN      N 5466   5.103   6.925   6.599  0.3611  0.4473 -0.2832
   73GLN      H 5467   5.144   6.835   6.576 -1.0889 -0.3309  0.0031
   73GLN     CA 5468   5.182   7.018   6.676 -0.3149  0.5477  0.2950
   73GLN     HA 5469   5.105   7.085   6.715 -1.4170 -1.1023  1.0545
   73GLN     CB 5470   5.251   6.942   6.789  0.3353 -0.2375 -0.6177
   73GLN    HB1 5471   5.180   6.881   6.845  0.7565 -0.4011 -0.2554
   73GLN    HB2 5472   5.331   6.875   6.759 -0.0125 -0.8594 -0.1589
   73GLN     CG 5473   5.301   7.043   6.893 -0.7352 -0.1371 -0.1870
   73GLN    HG1 5474   5.219   7.107   6.927 -0.6726 -0.0250 -0.2484
   73GLN    HG2 5475   5.375   7.105   6.842  0.5111  0.6816  2.4554
   73GLN     CD 5476   5.365   6.981   7.016  0.1355  0.2306 -0.4495
   73GLN    OE1 5477   5.487   6.987   7.029  0.0826 -0.1326  0.2404
   73GLN    NE2 5478   5.292   6.901   7.093  1.3868 -0.3962  0.1110
   73GLN   HE21 5479   5.335   6.858   7.175  0.5657 -0.1920  0.6590
   73GLN   HE22 5480   5.193   6.892   7.078  1.0869  0.5706  1.3418
   73GLN      C 5481   5.275   7.091   6.581 -0.2956 -0.2579 -0.3117
   73GLN      O 5482   5.325   7.037   6.483  1.0486 -0.3446  0.3952
   74GLY      N 5483   5.289   7.223   6.592  0.3513 -0.3572  0.0945
   74GLY      H 5484   5.238   7.270   6.666 -0.1585  1.1775 -1.1696
   74GLY     CA 5485   5.355   7.314   6.501 -0.5060  0.1173 -0.0673
   74GLY    HA1 5486   5.333   7.286   6.398  2.3705  1.5439 -1.1948
   74GLY    HA2 5487   5.324   7.417   6.518 -0.7805 -0.2541  1.8055
   74GLY      C 5488   5.506   7.314   6.517 -0.5263  0.4804  0.1138
   74GLY      O 5489   5.564   7.249   6.604 -0.2389  0.2319 -0.2626
   75TYR      N 5490   5.567   7.390   6.426 -0.0002  0.6224  0.5787
   75TYR      H 5491   5.515   7.443   6.359  1.2343 -1.3088 -2.0691
   75TYR     CA 5492   5.711   7.392   6.410 -0.0754  0.3316 -0.1624
   75TYR     HA 5493   5.750   7.292   6.428 -0.4039  0.1059 -0.6830
   75TYR     CB 5494   5.748   7.426   6.266 -0.5207  1.1491 -0.0902
   75TYR    HB1 5495   5.705   7.346   6.205  0.7124 -0.7952  1.4666
   75TYR    HB2 5496   5.705   7.522   6.238 -0.3483  0.5418 -2.6767
   75TYR     CG 5497   5.894   7.437   6.229 -0.3866  0.0387  0.0520
   75TYR    CD1 5498   5.976   7.324   6.229 -0.3420  0.0619 -0.6039
   75TYR    HD1 5499   5.930   7.229   6.252  0.0304 -0.1290 -0.6357
   75TYR    CE1 5500   6.113   7.338   6.207 -0.1400 -0.3145  0.3322
   75TYR    HE1 5501   6.180   7.253   6.206  2.6894  1.7417  0.5514
   75TYR     CZ 5502   6.166   7.463   6.168 -0.1156 -0.4793 -0.1726
   75TYR     OH 5503   6.295   7.475   6.125 -0.0966 -0.6283 -0.1608
   75TYR     HH 5504   6.329   7.388   6.103 -1.2025 -0.7714 -1.4624
   75TYR    CE2 5505   6.080   7.574   6.171 -0.1395 -0.5042  0.1291
   75TYR    HE2 5506   6.111   7.674   6.144  2.2953 -1.2368 -0.0777
   75TYR    CD2 5507   5.945   7.566   6.207 -0.2247 -0.0479 -0.0747
   75TYR    HD2 5508   5.876   7.648   6.197  0.4537  0.4061 -1.2702
   75TYR      C 5509   5.779   7.478   6.516  0.3385  0.5393 -0.5929
   75TYR      O 5510   5.720   7.566   6.579  0.4007  0.3094 -0.2147
   76GLY      N 5511   5.911   7.463   6.531  0.1521 -0.4221  0.1609
   76GLY      H 5512   5.961   7.399   6.472 -1.6580 -1.6946 -0.0821
   76GLY     CA 5513   5.983   7.519   6.644  0.3289  0.8683 -0.5703
   76GLY    HA1 5514   6.082   7.475   6.647  0.3918  0.9764 -1.0159
   76GLY    HA2 5515   5.924   7.506   6.734 -0.0131  0.3150 -0.8675
   76GLY      C 5516   6.011   7.668   6.654  0.0501  0.8761  0.1659
   76GLY      O 5517   6.096   7.712   6.731 -0.1563  0.2725  0.7416
   77SER      N 5518   5.943   7.744   6.568 -0.4825 -0.3972 -0.5611
   77SER      H 5519   5.894   7.686   6.501  0.4995 -2.2487  0.2532
   77SER     CA 5520   5.957   7.884   6.532  0.1309 -0.3963 -0.3323
   77SER     HA 5521   5.868   7.910   6.474 -0.4357  0.3685  0.8398
   77SER     CB 5522   5.939   7.957   6.665 -0.1828 -0.2189 -0.4689
   77SER    HB1 5523   5.964   8.062   6.648 -0.1464  0.2416  2.0030
   77SER    HB2 5524   6.008   7.917   6.739 -0.3837  0.3775  0.0484
   77SER     OG 5525   5.806   7.939   6.707  0.0728  0.4036  0.6609
   77SER     HG 5526   5.796   7.888   6.787 -1.9956 -0.9539 -0.3647
   77SER      C 5527   6.086   7.926   6.465 -0.0385  0.0629 -0.3787
   77SER      O 5528   6.185   7.853   6.474  0.0534  0.1814 -0.4322
   78THR      N 5529   6.089   8.040   6.395  0.1574  0.3187  0.0451
   78THR      H 5530   5.999   8.082   6.377  0.8038  0.4682 -3.5608
   78THR     CA 5531   6.204   8.091   6.325  0.2119 -0.0012 -0.0988
   78THR     HA 5532   6.256   8.001   6.290 -0.1027  0.6430 -2.4025
   78THR     CB 5533   6.166   8.182   6.209  0.0105 -0.1897 -0.1829
   78THR     HB 5534   6.112   8.265   6.253 -1.2707 -0.4098 -1.2753
   78THR    CG2 5535   6.272   8.230   6.110  0.1146  0.3566  0.1911
   78THR   HG21 5536   6.346   8.294   6.160 -1.4183  1.0555  1.6654
   78THR   HG22 5537   6.232   8.291   6.029 -2.5891 -1.1739  0.2668
   78THR   HG23 5538   6.323   8.141   6.074 -1.3918 -0.7950  0.8157
   78THR    OG1 5539   6.081   8.103   6.129 -0.2625  0.2463 -0.3268
   78THR    HG1 5540   6.019   8.160   6.083  1.0940  2.3410  0.2742
   78THR      C 5541   6.304   8.158   6.418 -0.2879  0.2977  0.2265
   78THR      O 5542   6.262   8.237   6.502 -0.0750  0.2880  0.3439
   79GLY      N 5543   6.435   8.141   6.397 -0.2783  0.2761  0.3023
   79GLY      H 5544   6.465   8.067   6.335  0.8212 -1.3785  2.6955
   79GLY     CA 5545   6.543   8.226   6.443 -0.0700  0.1687  0.0147
   79GLY    HA1 5546   6.621   8.162   6.484 -1.0409 -0.6321  0.6779
   79GLY    HA2 5547   6.504   8.284   6.527  0.4569  1.6886 -0.7624
   79GLY      C 5548   6.600   8.314   6.332 -0.3655 -0.2459 -0.4698
   79GLY      O 5549   6.606   8.275   6.216  0.2068 -0.2926 -0.4244
   80GLY      N 5550   6.636   8.433   6.380 -0.2613 -0.1696 -0.7412
   80GLY      H 5551   6.613   8.446   6.477 -0.9312  0.3427 -0.9554
   80GLY     CA 5552   6.672   8.552   6.306  0.3986  0.1364  0.0621
   80GLY    HA1 5553   6.775   8.549   6.270  0.2158  1.8966 -0.7175
   80GLY    HA2 5554   6.617   8.548   6.212  0.5145  0.4302 -0.0201
   80GLY      C 5555   6.638   8.683   6.376  0.0111  0.0366  0.0594
   80GLY      O 5556   6.628   8.687   6.498 -0.6031 -0.2347  0.0247
   81TYR      N 5557   6.626   8.789   6.295  0.4739 -0.1169 -0.2125
   81TYR      H 5558   6.625   8.779   6.195  2.0032 -0.8227 -0.1911
   81TYR     CA 5559   6.598   8.918   6.355 -0.0776  0.0164 -0.7486
   81TYR     HA 5560   6.602   8.908   6.464  0.6958 -0.2073 -0.7938
   81TYR     CB 5561   6.712   9.011   6.316  0.2557 -0.0382  0.0716
   81TYR    HB1 5562   6.664   9.104   6.286  1.7231  1.5930  2.4372
   81TYR    HB2 5563   6.759   8.969   6.227  0.9458  1.7716 -0.4768
   81TYR     CG 5564   6.811   9.035   6.427 -0.0077 -0.3358  0.3717
   81TYR    CD1 5565   6.776   9.093   6.549 -0.4785  0.1297  0.0166
   81TYR    HD1 5566   6.676   9.125   6.575  0.3640  2.5247  0.5822
   81TYR    CE1 5567   6.873   9.130   6.643  0.0537 -0.4822 -0.2866
   81TYR    HE1 5568   6.850   9.172   6.739  1.1726  1.1243 -0.6858
   81TYR     CZ 5569   7.008   9.097   6.621  0.1816 -0.0631 -0.1309
   81TYR     OH 5570   7.100   9.128   6.717  0.1574 -0.4196  0.0042
   81TYR     HH 5571   7.073   9.180   6.793 -0.5027 -0.1316 -0.4217
   81TYR    CE2 5572   7.044   9.033   6.500 -0.3454  0.6098 -0.6537
   81TYR    HE2 5573   7.148   9.010   6.484 -0.0236  0.4057  1.4194
   81TYR    CD2 5574   6.947   9.014   6.401 -0.1680 -0.1065 -0.6943
   81TYR    HD2 5575   6.976   8.969   6.308  0.2420 -2.4265  0.4929
   81TYR      C 5576   6.459   8.971   6.323 -0.5301 -0.5551  0.2108
   81TYR      O 5577   6.413   8.949   6.211 -0.8783 -0.6269  0.3682
   82GLY      N 5578   6.397   9.060   6.401  0.0228 -0.0421  0.0707
   82GLY      H 5579   6.437   9.084   6.490 -1.3644  0.1746  0.6522
   82GLY     CA 5580   6.272   9.121   6.360  0.0313  0.0585  0.1977
   82GLY    HA1 5581   6.284   9.161   6.260 -1.6849 -1.8294 -0.8302
   82GLY    HA2 5582   6.247   9.204   6.427  1.2190  1.3832 -0.9261
   82GLY      C 5583   6.163   9.016   6.350 -0.1648  0.2969 -0.2123
   82GLY      O 5584   6.172   8.898   6.384 -0.0880  0.2982 -0.2293
   83SER      N 5585   6.051   9.069   6.299 -0.8585 -0.4486  0.4900
   83SER      H 5586   6.062   9.161   6.260 -1.9528 -0.4300  0.1996
   83SER     CA 5587   5.931   8.992   6.274 -0.7628 -0.7336  0.9027
   83SER     HA 5588   5.924   8.924   6.359 -0.1767 -0.2041  1.3878
   83SER     CB 5589   5.820   9.091   6.243  0.6954  0.5112 -0.5005
   83SER    HB1 5590   5.853   9.163   6.168 -1.6223  1.3922 -0.7719
   83SER    HB2 5591   5.733   9.037   6.204  0.9656 -0.5804  0.3495
   83SER     OG 5592   5.786   9.143   6.369 -0.1444 -0.4328 -0.3194
   83SER     HG 5593   5.756   9.064   6.414  1.9548 -1.0584  0.0912
   83SER      C 5594   5.946   8.901   6.153 -0.0981  0.5450  0.0069
   83SER      O 5595   6.009   8.933   6.052  0.2944 -0.0974  0.0479
   84SER      N 5596   5.876   8.788   6.155 -0.1796  0.5917 -0.1465
   84SER      H 5597   5.827   8.774   6.242  1.1909  0.3184  0.6159
   84SER     CA 5598   5.860   8.699   6.042 -0.0602 -0.1164  0.3865
   84SER     HA 5599   5.957   8.669   6.001  0.0679  0.2914  0.3900
   84SER     CB 5600   5.786   8.572   6.083 -0.4879  0.0564  0.1458
   84SER    HB1 5601   5.787   8.499   6.001  1.3992  1.2687 -0.9719
   84SER    HB2 5602   5.689   8.599   6.126 -1.4539 -1.2130 -1.1426
   84SER     OG 5603   5.857   8.519   6.192  0.0342  0.5243  0.0372
   84SER     HG 5604   5.807   8.445   6.227 -0.5826  1.6306  1.6499
   84SER      C 5605   5.786   8.764   5.926  0.8341  0.0174 -0.1257
   84SER      O 5606   5.682   8.829   5.938  0.2168 -1.0201  0.3261
   85GLN      N 5607   5.835   8.743   5.804  0.4451 -0.3534 -0.2237
   85GLN      H 5608   5.923   8.697   5.784 -0.1585 -0.7003 -2.3097
   85GLN     CA 5609   5.782   8.793   5.679  0.2758  0.3503  0.1283
   85GLN     HA 5610   5.679   8.826   5.693  0.5750  1.1604  0.5445
   85GLN     CB 5611   5.883   8.892   5.622 -0.0961  0.3996 -0.4579
   85GLN    HB1 5612   5.982   8.845   5.613  0.5198  1.4953  0.3403
   85GLN    HB2 5613   5.839   8.938   5.534 -3.0244  0.7625  1.0785
   85GLN     CG 5614   5.914   9.009   5.715  0.4276  0.0490 -0.1829
   85GLN    HG1 5615   5.948   8.965   5.809 -0.0008 -1.6148 -0.7638
   85GLN    HG2 5616   5.999   9.068   5.681  0.6750  0.6933  1.4502
   85GLN     CD 5617   5.806   9.113   5.740  0.0994 -0.3737  0.1826
   85GLN    OE1 5618   5.816   9.221   5.682  1.0319 -0.2587  0.5441
   85GLN    NE2 5619   5.702   9.084   5.818  0.0089 -0.0647  0.1793
   85GLN   HE21 5620   5.622   9.146   5.820  0.4266  0.4798  1.6360
   85GLN   HE22 5621   5.679   8.992   5.853 -0.6778 -0.7544 -1.9062
   85GLN      C 5622   5.769   8.687   5.571  0.6029  0.3550  0.0843
   85GLN      O 5623   5.835   8.584   5.583  0.3113  0.1719  0.1236
   86SER      N 5624   5.695   8.722   5.466  0.4692 -0.4135 -0.0803
   86SER      H 5625   5.661   8.817   5.468 -1.8587 -1.1990  0.6026
   86SER     CA 5626   5.666   8.647   5.345  0.1357 -0.1023 -0.1927
   86SER     HA 5627   5.718   8.553   5.363 -2.1012 -1.2082  0.8636
   86SER     CB 5628   5.515   8.628   5.328  0.1027 -0.0647  0.0471
   86SER    HB1 5629   5.477   8.565   5.408 -4.0388 -0.2885 -1.8339
   86SER    HB2 5630   5.495   8.564   5.242  0.2237 -0.8862  0.6177
   86SER     OG 5631   5.442   8.748   5.333 -0.2704 -0.2757 -0.3340
   86SER     HG 5632   5.454   8.802   5.254 -0.9647 -0.6076 -0.6768
   86SER      C 5633   5.714   8.723   5.222  0.5037 -0.0513 -0.0181
   86SER      O 5634   5.712   8.845   5.216  0.7628 -0.0267  0.3655
   87SER      N 5635   5.739   8.646   5.115  0.8946 -0.0198  0.0488
   87SER      H 5636   5.728   8.546   5.118 -0.5320  0.1457  1.8880
   87SER     CA 5637   5.751   8.706   4.983 -0.3789  0.0332 -0.0535
   87SER     HA 5638   5.841   8.767   4.985  0.2515 -0.8798  0.1389
   87SER     CB 5639   5.781   8.600   4.878  0.1366  0.1286 -0.0058
   87SER    HB1 5640   5.821   8.636   4.783 -1.6035  2.0729 -0.0840
   87SER    HB2 5641   5.849   8.525   4.917 -0.5976 -0.7564 -0.4039
   87SER     OG 5642   5.662   8.529   4.853  0.4094 -0.1315 -0.5976
   87SER     HG 5643   5.688   8.443   4.820 -0.6040 -1.1409  1.0603
   87SER      C 5644   5.637   8.798   4.943 -0.2560  0.0667 -0.3242
   87SER      O 5645   5.525   8.801   4.995 -0.1572  0.4705 -0.1316
   88GLN      N 5646   5.664   8.870   4.834  0.4323  0.3402  0.0206
   88GLN      H 5647   5.755   8.858   4.792  0.8338  0.3349  0.8937
   88GLN     CA 5648   5.567   8.940   4.751  0.1967  0.2733  0.2393
   88GLN     HA 5649   5.469   8.897   4.773  0.3216 -0.2896 -0.2566
   88GLN     CB 5650   5.586   9.088   4.778 -0.3404  0.3406  0.2489
   88GLN    HB1 5651   5.687   9.129   4.770 -0.1483  0.0921  1.2815
   88GLN    HB2 5652   5.514   9.138   4.713  1.0452  2.0465 -0.0631
   88GLN     CG 5653   5.543   9.118   4.922 -0.5098 -0.1897  0.3098
   88GLN    HG1 5654   5.612   9.075   4.994 -0.5350 -0.2071  0.3230
   88GLN    HG2 5655   5.446   9.071   4.932 -0.9708  0.7980  0.5539
   88GLN     CD 5656   5.532   9.269   4.934  0.1107 -0.1016 -0.1506
   88GLN    OE1 5657   5.597   9.326   5.021 -0.3537  0.1268  0.0476
   88GLN    NE2 5658   5.431   9.335   4.876 -0.2086 -0.5972 -0.1657
   88GLN   HE21 5659   5.352   9.289   4.835 -0.3894 -0.1999 -0.2727
   88GLN   HE22 5660   5.431   9.435   4.891  0.8552 -0.0231 -3.3009
   88GLN      C 5661   5.583   8.906   4.604 -0.4870 -0.5181  0.3362
   88GLN      O 5662   5.689   8.871   4.550 -0.2851  0.4863  0.0631
   89SER      N 5663   5.474   8.906   4.527 -0.0819 -0.1182 -0.2492
   89SER      H 5664   5.384   8.916   4.572  0.2266 -0.2376  0.4123
   89SER     CA 5665   5.468   8.910   4.382  0.1256 -0.1405 -0.2588
   89SER     HA 5666   5.529   8.835   4.333  1.4113  0.8578 -0.2344
   89SER     CB 5667   5.323   8.890   4.338  0.0781  0.3602 -0.3359
   89SER    HB1 5668   5.280   8.990   4.344 -2.3652 -0.6632  0.3914
   89SER    HB2 5669   5.327   8.853   4.235 -0.4679  1.4800 -0.7693
   89SER     OG 5670   5.255   8.811   4.433 -0.0500  0.0674 -0.6708
   89SER     HG 5671   5.270   8.717   4.417  2.0818  0.3432 -0.6618
   89SER      C 5672   5.536   9.036   4.330  0.2474 -0.2702 -0.4103
   89SER      O 5673   5.512   9.141   4.388 -0.0375 -0.4814 -0.1378
   90SER      N 5674   5.628   9.029   4.233  0.8410 -0.3144  0.1506
   90SER      H 5675   5.623   8.944   4.179 -2.8030  1.4888 -2.7719
   90SER     CA 5676   5.732   9.128   4.218  0.3081  0.2997  0.4878
   90SER     HA 5677   5.784   9.148   4.312 -0.3635 -0.5672  1.0514
   90SER     CB 5678   5.840   9.084   4.120 -0.4199 -0.3464 -0.0309
   90SER    HB1 5679   5.793   9.084   4.021 -0.9152 -1.6937  0.1793
   90SER    HB2 5680   5.916   9.162   4.120  0.2736 -0.9588 -1.9944
   90SER     OG 5681   5.891   8.959   4.161 -0.0779 -0.1637  0.0952
   90SER     HG 5682   5.847   8.892   4.109  1.4136 -0.8388 -0.3637
   90SER      C 5683   5.681   9.263   4.168  0.1435 -0.2452 -0.8465
   90SER      O 5684   5.577   9.270   4.103 -0.3036  0.5644 -0.0634
   91TYR      N 5685   5.751   9.368   4.211 -0.5533 -0.0489 -0.1738
   91TYR      H 5686   5.831   9.355   4.272  0.3446  1.2137 -1.0228
   91TYR     CA 5687   5.737   9.504   4.164 -0.0906 -0.0734 -0.3944
   91TYR     HA 5688   5.628   9.515   4.161 -0.3022 -1.3263  1.1597
   91TYR     CB 5689   5.804   9.607   4.254  0.4937 -0.7408 -0.0600
   91TYR    HB1 5690   5.913   9.602   4.258  0.8445  3.5787  2.0600
   91TYR    HB2 5691   5.779   9.708   4.221  1.7950  1.4216  4.6352
   91TYR     CG 5692   5.763   9.604   4.399 -0.3093  0.1956 -0.2616
   91TYR    CD1 5693   5.632   9.632   4.441 -0.3130  0.0168 -0.1484
   91TYR    HD1 5694   5.560   9.665   4.367 -1.6289 -0.3803  0.9247
   91TYR    CE1 5695   5.592   9.634   4.575  0.3788  0.3570  0.0595
   91TYR    HE1 5696   5.495   9.676   4.597 -0.0488 -1.0650  1.0189
   91TYR     CZ 5697   5.692   9.623   4.673  0.4228  0.6241  0.0447
   91TYR     OH 5698   5.657   9.635   4.804 -0.1638  0.2479 -0.0746
   91TYR     HH 5699   5.726   9.593   4.856  0.1163 -0.6317 -1.1142
   91TYR    CE2 5700   5.824   9.591   4.633  0.2125 -0.7609  0.4090
   91TYR    HE2 5701   5.901   9.572   4.706 -0.6240 -1.4240  1.1581
   91TYR    CD2 5702   5.855   9.568   4.499 -0.7194  0.0035  0.0527
   91TYR    HD2 5703   5.952   9.534   4.465 -1.3900 -1.2655 -0.6373
   91TYR      C 5704   5.786   9.522   4.021 -0.1881  0.4241 -0.3682
   91TYR      O 5705   5.844   9.430   3.963 -0.8165 -0.3567  0.2106
   92GLY      N 5706   5.764   9.642   3.968 -0.1986  0.6082  0.0491
   92GLY      H 5707   5.704   9.698   4.027 -2.9632 -2.9289  0.9403
   92GLY     CA 5708   5.824   9.700   3.850  0.1441 -0.5198 -0.3367
   92GLY    HA1 5709   5.807   9.642   3.759 -1.1289  0.6670 -0.8861
   92GLY    HA2 5710   5.773   9.794   3.830  1.5236  0.3052 -0.0635
   92GLY      C 5711   5.967   9.745   3.878  0.0332 -0.2552 -0.1967
   92GLY      O 5712   6.024   9.711   3.981  0.3284  0.0754 -0.2511
   93GLN      N 5713   6.023   9.829   3.791  0.5720 -0.1260  0.2728
   93GLN      H 5714   5.970   9.848   3.707  2.0410 -1.0005 -0.9181
   93GLN     CA 5715   6.156   9.882   3.812  0.4668  0.1769  0.1856
   93GLN     HA 5716   6.227   9.808   3.851 -1.0451 -1.1288  0.5598
   93GLN     CB 5717   6.222   9.930   3.683 -0.2808  0.2250 -0.1799
   93GLN    HB1 5718   6.312   9.985   3.713  1.3880 -1.6726 -1.4972
   93GLN    HB2 5719   6.153   9.999   3.634 -0.7569  1.5503  2.1570
   93GLN     CG 5720   6.268   9.821   3.588  0.1103 -0.1325  0.4136
   93GLN    HG1 5721   6.174   9.787   3.543  0.5433  1.1492 -1.5852
   93GLN    HG2 5722   6.317   9.737   3.637 -4.3709 -2.2982  1.7227
   93GLN     CD 5723   6.355   9.861   3.470 -0.4266  0.2977  0.1562
   93GLN    OE1 5724   6.322   9.950   3.393  0.1743 -0.1396 -0.6205
   93GLN    NE2 5725   6.478   9.809   3.455 -0.3298  0.1895  1.2396
   93GLN   HE21 5726   6.528   9.827   3.370 -1.1247 -2.5688  0.0820
   93GLN   HE22 5727   6.508   9.737   3.519 -0.5682 -1.7087 -0.6851
   93GLN      C 5728   6.148   9.994   3.914 -0.0842  0.3378 -0.0362
   93GLN      O 5729   6.052  10.070   3.930 -0.2394  0.2272 -0.4411
   94GLN      N 5730   6.255   9.995   3.993 -0.0630  0.1875 -0.0642
   94GLN      H 5731   6.327   9.926   3.974 -2.5785 -2.3625 -0.9112
   94GLN     CA 5732   6.288  10.110   4.074  0.3807 -0.0228  0.0584
   94GLN     HA 5733   6.196  10.142   4.123 -0.2383  1.1834 -1.7744
   94GLN     CB 5734   6.392  10.077   4.180  0.1525  0.2919  0.3829
   94GLN    HB1 5735   6.421  10.164   4.240 -0.8142  1.0261 -0.1951
   94GLN    HB2 5736   6.478  10.033   4.129  1.0930  1.6912  0.6806
   94GLN     CG 5737   6.346   9.973   4.281 -0.1131  0.2113  0.1775
   94GLN    HG1 5738   6.327   9.879   4.229  1.4861  0.0287 -0.1088
   94GLN    HG2 5739   6.255  10.002   4.334 -0.4840  1.5513 -1.1270
   94GLN     CD 5740   6.453   9.944   4.385 -0.0094  0.2495  0.0812
   94GLN    OE1 5741   6.549  10.019   4.400  0.2017 -0.0765  0.3786
   94GLN    NE2 5742   6.435   9.839   4.465 -0.0190  0.0493 -0.1839
   94GLN   HE21 5743   6.494   9.829   4.547 -1.1386  0.1277  0.6511
   94GLN   HE22 5744   6.364   9.769   4.450  0.6348 -1.2531  2.2000
   94GLN      C 5745   6.327  10.236   3.997 -0.0320  0.1257  0.0916
   94GLN      O 5746   6.393  10.225   3.894  0.3413  0.6714  0.2728
   95SER      N 5747   6.297  10.357   4.044 -0.0477  0.0875  0.1821
   95SER      H 5748   6.253  10.367   4.134 -2.2939 -1.2793 -0.6911
   95SER     CA 5749   6.316  10.472   3.958 -0.2254  0.1282  0.1970
   95SER     HA 5750   6.301  10.447   3.853 -2.2327 -1.4366  0.8015
   95SER     CB 5751   6.209  10.574   3.993 -0.3807  0.1051 -0.2040
   95SER    HB1 5752   6.243  10.667   3.948  0.2167 -0.2934 -0.5758
   95SER    HB2 5753   6.201  10.585   4.102 -0.9779 -2.5470  0.0715
   95SER     OG 5754   6.083  10.538   3.942 -0.3144 -0.1665 -0.1749
   95SER     HG 5755   6.054  10.466   4.000 -0.3003 -0.6873 -0.8039
   95SER      C 5756   6.458  10.527   3.968 -0.0079 -0.4222  0.1721
   95SER      O 5757   6.534  10.503   4.061  0.2697  0.2754  0.1329
   96SER      N 5758   6.508  10.594   3.864  0.2022 -0.3883  0.2939
   96SER      H 5759   6.454  10.598   3.779 -1.1837 -0.7924  1.1209
   96SER     CA 5760   6.641  10.652   3.863 -0.2696  0.7295  0.0144
   96SER     HA 5761   6.709  10.602   3.932 -2.7255 -1.9463  0.7011
   96SER     CB 5762   6.715  10.634   3.730 -0.2452 -0.0947  0.1289
   96SER    HB1 5763   6.675  10.708   3.661 -0.1709 -0.6754 -0.5473
   96SER    HB2 5764   6.824  10.642   3.733 -0.2315 -0.4746  1.6511
   96SER     OG 5765   6.687  10.507   3.676  0.5687 -0.0285 -0.4636
   96SER     HG 5766   6.741  10.445   3.726  1.7221  0.8231 -0.6021
   96SER      C 5767   6.642  10.801   3.894 -0.3412  0.7181  0.0690
   96SER      O 5768   6.556  10.879   3.854  0.0909  0.8367 -0.6436
   97TYR      N 5769   6.740  10.844   3.974 -0.1329  0.3438  0.0188
   97TYR      H 5770   6.825  10.790   3.981 -0.7608 -1.0176 -1.9618
   97TYR     CA 5771   6.749  10.973   4.039 -0.2660  0.3279  0.0720
   97TYR     HA 5772   6.696  11.049   3.982 -1.1545 -1.2498 -1.3032
   97TYR     CB 5773   6.703  10.968   4.184  0.6638  0.2285  0.3673
   97TYR    HB1 5774   6.600  10.935   4.200  1.1418 -1.3163  0.4913
   97TYR    HB2 5775   6.707  11.066   4.232 -0.1777  0.6059 -0.3153
   97TYR     CG 5776   6.779  10.870   4.271 -0.2375 -0.2366  0.6447
   97TYR    CD1 5777   6.731  10.739   4.283  0.1282 -0.4525 -0.1957
   97TYR    HD1 5778   6.652  10.707   4.217 -1.9788  0.3761  1.7870
   97TYR    CE1 5779   6.780  10.647   4.377  0.6939 -0.0543 -0.0934
   97TYR    HE1 5780   6.734  10.549   4.373  0.3729  0.1101 -0.6936
   97TYR     CZ 5781   6.887  10.686   4.459  0.6223  0.1654 -0.1013
   97TYR     OH 5782   6.942  10.598   4.547 -0.7419 -0.4041  0.2135
   97TYR     HH 5783   6.905  10.511   4.531  0.1943 -0.9089  0.6871
   97TYR    CE2 5784   6.927  10.821   4.458  0.6468  0.1587  0.0197
   97TYR    HE2 5785   6.993  10.862   4.533 -2.6436  0.3805  3.0251
   97TYR    CD2 5786   6.877  10.910   4.362  0.3113 -0.0624 -0.0142
   97TYR    HD2 5787   6.906  11.014   4.356 -0.3145  0.0149 -2.8410
   97TYR      C 5788   6.888  11.034   4.025  0.0607 -0.3234  0.4172
   97TYR      O 5789   6.982  10.960   3.997  0.1645 -0.0714  0.1028
   98PRO      N 5790   6.907  11.164   4.046  0.1194 -0.2358 -0.1574
   98PRO     CD 5791   6.802  11.263   4.059  0.2392 -0.0981 -0.2218
   98PRO    HD1 5792   6.718  11.261   3.989 -1.7207  0.4461  1.9886
   98PRO    HD2 5793   6.761  11.265   4.160 -1.3973  1.1192 -0.8602
   98PRO     CG 5794   6.872  11.398   4.052  0.1827 -0.0170  0.6006
   98PRO    HG1 5795   6.888  11.431   3.949 -0.0067 -2.2539 -0.2138
   98PRO    HG2 5796   6.819  11.475   4.108  1.4299 -0.7004  2.8046
[truncated: 883,370 more chars]
