# Supplementary material for: Thermodynamic forces from protein and water govern condensate formation of an intrinsically disordered protein domain
Source: Nat Commun. 2023 Sep 21;14:5892. doi: 10.1038/s41467-023-41586-y (PMC10514047; doi:10.1038/s41467-023-41586-y)
Supplement: Supplementary file 4 — Supplementary Data 1 [file 41467_2023_41586_MOESM4_ESM.zip › initial_coord_set-1_100mgmL.gro]

Protein in water
18298
    1MET      N    1   7.970  13.088   1.587 -0.2590 -0.0466 -0.0461
    1MET     H1    2   7.874  13.080   1.557 -0.2967  1.1931 -0.3101
    1MET     H2    3   7.961  13.066   1.685  0.9344 -2.3080 -0.4017
    1MET     H3    4   8.036  13.032   1.537 -0.2813 -0.0044 -0.1223
    1MET     CA    5   8.002  13.232   1.581 -0.5726  0.0370  0.2351
    1MET     HA    6   8.044  13.249   1.482  1.0524 -0.2892  0.8430
    1MET     CB    7   7.873  13.312   1.598 -0.4663  0.1001  0.7442
    1MET    HB1    8   7.811  13.280   1.682 -0.8897 -0.4205  0.2437
    1MET    HB2    9   7.804  13.302   1.514 -0.4729 -2.1292  0.9425
    1MET     CG   10   7.897  13.462   1.605 -0.9356  0.2596 -0.7342
    1MET    HG1   11   7.808  13.523   1.624  0.2244  2.3032 -1.5936
    1MET    HG2   12   7.967  13.482   1.686 -1.1116  2.8997 -1.1489
    1MET     SD   13   7.986  13.524   1.461  0.6519 -0.1433  0.0553
    1MET     CE   14   8.029  13.680   1.543 -0.2114 -0.2305  0.6871
    1MET    HE1   15   7.940  13.716   1.595 -0.4355  0.6537 -0.2654
    1MET    HE2   16   8.065  13.749   1.466  1.3058 -1.1393  0.5357
    1MET    HE3   17   8.109  13.652   1.611 -0.9678  1.3633  2.2938
    1MET      C   18   8.116  13.267   1.674 -0.1435  0.0678 -0.2979
    1MET      O   19   8.121  13.224   1.789  0.4661  0.9234  0.0058
    2ALA      N   20   8.215  13.349   1.636 -0.1710 -0.0026 -0.5199
    2ALA      H   21   8.216  13.377   1.539 -0.7195 -1.6629 -1.0545
    2ALA     CA   22   8.328  13.397   1.712 -0.2697  0.0146 -0.3866
    2ALA     HA   23   8.383  13.309   1.746  0.4310  1.3432  2.2139
    2ALA     CB   24   8.412  13.480   1.615 -0.2158  0.1611 -0.2171
    2ALA    HB1   25   8.511  13.488   1.659 -0.9887  1.4842  1.4262
    2ALA    HB2   26   8.364  13.578   1.609 -2.3351 -0.7325  0.9681
    2ALA    HB3   27   8.428  13.438   1.516  1.3598  2.0176 -0.8096
    2ALA      C   28   8.290  13.470   1.840  0.0904 -0.0375 -0.2513
    2ALA      O   29   8.188  13.538   1.848 -0.0984 -0.3858  0.3744
    3SER      N   30   8.384  13.467   1.936 -0.5452 -0.1602  0.3763
    3SER      H   31   8.473  13.424   1.918 -1.1788 -1.8265  1.0353
    3SER     CA   32   8.382  13.571   2.037 -0.1251  0.0131  0.2092
    3SER     HA   33   8.278  13.567   2.069 -0.3433  0.6452 -0.4008
    3SER     CB   34   8.472  13.535   2.155  0.7834  0.3673 -0.3664
    3SER    HB1   35   8.415  13.590   2.230 -3.0153  1.5826 -3.7924
    3SER    HB2   36   8.575  13.565   2.134  0.5691  0.9359 -0.6247
    3SER     OG   37   8.458  13.397   2.180  0.1851  0.4056 -0.4832
    3SER     HG   38   8.457  13.384   2.275 -2.2469 -0.7067 -0.5708
    3SER      C   39   8.412  13.713   1.992 -0.8432 -0.1612 -0.8432
    3SER      O   40   8.502  13.732   1.910 -0.5061 -0.2498 -0.4983
    4ASN      N   41   8.349  13.820   2.039  0.2737  0.2100 -0.1475
    4ASN      H   42   8.282  13.793   2.110  0.2546 -4.0671 -1.4902
    4ASN     CA   43   8.365  13.961   2.010  0.3936  0.1762 -0.2470
    4ASN     HA   44   8.308  13.980   1.919 -0.5360 -0.5738  0.1612
    4ASN     CB   45   8.289  14.042   2.115  0.3945 -0.5070  0.2841
    4ASN    HB1   46   8.193  13.993   2.126  0.3142 -0.2041  1.0422
    4ASN    HB2   47   8.334  14.025   2.213  1.4455  2.7059  0.4844
    4ASN     CG   48   8.261  14.188   2.082  0.1185 -0.5868  0.1640
    4ASN    OD1   49   8.285  14.241   1.974 -0.1271 -0.4333  0.1860
    4ASN    ND2   50   8.190  14.257   2.172 -0.1282  0.3988 -0.7742
    4ASN   HD21   51   8.166  14.354   2.155  2.4052  1.1814 -0.3364
    4ASN   HD22   52   8.156  14.204   2.250  0.3528 -0.9809 -1.4658
    4ASN      C   53   8.508  14.006   1.988  0.2735  0.4415 -0.4996
    4ASN      O   54   8.605  13.990   2.063 -0.0586 -0.3163 -0.2241
    5ASP      N   55   8.529  14.073   1.874 -0.2432  0.5276 -0.5437
    5ASP      H   56   8.454  14.082   1.807  0.8979 -0.1090 -1.9367
    5ASP     CA   57   8.651  14.146   1.847  0.1673 -0.1450 -0.5432
    5ASP     HA   58   8.739  14.084   1.858 -0.9197 -1.4404  1.3826
    5ASP     CB   59   8.645  14.171   1.696 -0.6380  0.6052 -0.3988
    5ASP    HB1   60   8.656  14.072   1.651  0.1323  0.2850  0.4549
    5ASP    HB2   61   8.548  14.212   1.670  0.5592  1.8034 -3.3117
    5ASP     CG   62   8.756  14.262   1.646  0.1410  0.0488  0.2822
    5ASP    OD1   63   8.747  14.386   1.653  0.0088  0.0555  0.0145
    5ASP    OD2   64   8.859  14.203   1.605  0.1437  0.1681  0.1163
    5ASP      C   65   8.669  14.283   1.910  0.1525 -0.4371  0.1028
    5ASP      O   66   8.780  14.321   1.948 -0.0287  0.6056 -0.3826
    6TYR      N   67   8.560  14.356   1.933  0.5149  0.3414 -0.5865
    6TYR      H   68   8.470  14.310   1.928  0.2736  0.8687 -1.2958
    6TYR     CA   69   8.554  14.495   1.973  0.1398  0.1733 -0.0474
    6TYR     HA   70   8.615  14.547   1.899  1.2959  0.1148  0.8201
    6TYR     CB   71   8.410  14.544   1.966  0.0879  0.0104 -0.1180
    6TYR    HB1   72   8.354  14.497   2.047 -0.5873  1.0831  0.0483
    6TYR    HB2   73   8.364  14.517   1.871 -2.2257 -1.3935  1.3055
    6TYR     CG   74   8.400  14.692   1.993  0.1662 -0.0152  0.0552
    6TYR    CD1   75   8.462  14.787   1.911 -0.0856  0.1013 -0.0005
    6TYR    HD1   76   8.511  14.755   1.820 -1.2571  2.0758 -1.4265
    6TYR    CE1   77   8.444  14.923   1.940 -0.2970  0.0918 -0.0880
    6TYR    HE1   78   8.484  14.999   1.875  0.3849  0.1686  0.4062
    6TYR     CZ   79   8.379  14.969   2.057  0.4439  0.1719  0.2944
    6TYR     OH   80   8.350  15.102   2.071 -0.0803  0.1096 -0.1674
    6TYR     HH   81   8.399  15.164   2.017 -0.3376 -0.5062 -1.1337
    6TYR    CE2   82   8.326  14.874   2.146  0.1704 -0.1505 -0.2068
    6TYR    HE2   83   8.270  14.914   2.229 -1.0778  0.5502 -1.3356
    6TYR    CD2   84   8.335  14.740   2.106 -0.2364 -0.2124 -0.0916
    6TYR    HD2   85   8.272  14.673   2.163  0.7397 -1.4712 -0.4655
    6TYR      C   86   8.607  14.530   2.112 -0.2059  0.2227  0.0736
    6TYR      O   87   8.587  14.455   2.207 -1.0226  0.0156 -0.2555
    7THR      N   88   8.667  14.648   2.125  0.0884  0.0739  0.0833
    7THR      H   89   8.681  14.706   2.043 -2.2080  0.1697 -0.2865
    7THR     CA   90   8.727  14.687   2.251  0.2042 -0.3795  0.1699
    7THR     HA   91   8.697  14.622   2.333  0.4890 -1.1385 -0.3116
    7THR     CB   92   8.880  14.679   2.258  0.2355  0.2381  0.2905
    7THR     HB   93   8.912  14.697   2.360  1.4495  0.7738 -0.1729
    7THR    CG2   94   8.924  14.537   2.222 -0.6828  0.0489 -0.1270
    7THR   HG21   95   9.032  14.538   2.234 -0.5674  0.2717 -1.1209
    7THR   HG22   96   8.898  14.518   2.118 -0.6449  1.4996 -0.4341
    7THR   HG23   97   8.880  14.466   2.292 -0.9164  1.8486  1.6447
    7THR    OG1   98   8.942  14.778   2.180 -0.1069  0.1646 -0.0789
    7THR    HG1   99   8.903  14.774   2.092  1.3085 -0.2330 -0.7103
    7THR      C  100   8.691  14.830   2.286 -0.1024 -0.4545  0.1602
    7THR      O  101   8.688  14.917   2.200  0.3491 -0.2586  0.3398
    8GLN      N  102   8.641  14.858   2.407 -0.7393 -0.6906 -0.0415
    8GLN      H  103   8.624  14.780   2.468 -1.7820 -0.3688  0.0886
    8GLN     CA  104   8.574  14.981   2.444  0.3415 -0.1949  0.3422
    8GLN     HA  105   8.576  15.050   2.360  2.6358  0.2906  0.7333
    8GLN     CB  106   8.640  15.059   2.557  0.1666  0.0381  0.2848
    8GLN    HB1  107   8.577  15.145   2.581  0.1040  0.5476 -1.6150
    8GLN    HB2  108   8.652  14.998   2.647 -2.0518 -0.9887 -0.0400
    8GLN     CG  109   8.778  15.102   2.510  0.1663 -0.0001  0.2495
    8GLN    HG1  110   8.778  15.130   2.404 -0.0596 -1.4942 -0.1669
    8GLN    HG2  111   8.839  15.014   2.529 -0.3346 -0.1572  1.1673
    8GLN     CD  112   8.833  15.219   2.591  0.0280  0.3068 -0.0954
    8GLN    OE1  113   8.847  15.213   2.713  0.1199  0.1576 -0.1130
    8GLN    NE2  114   8.884  15.327   2.532 -0.3593  0.4325 -0.2041
    8GLN   HE21  115   8.872  15.340   2.433 -1.7363  0.3265 -0.0650
    8GLN   HE22  116   8.903  15.407   2.591 -1.8254 -0.4686  1.5987
    8GLN      C  117   8.434  14.956   2.500  0.2431 -0.0454  0.1643
    8GLN      O  118   8.422  14.870   2.587  0.6567 -0.2398  0.0351
    9GLN      N  119   8.335  15.031   2.451  0.1448 -0.3775 -0.1555
    9GLN      H  120   8.365  15.105   2.389 -2.5265 -0.6477 -1.9156
    9GLN     CA  121   8.210  15.045   2.522  0.4560  0.3528  0.2635
    9GLN     HA  122   8.230  15.069   2.627 -1.9595 -1.6080  1.2729
    9GLN     CB  123   8.135  15.168   2.472 -0.5871 -0.2326  0.3572
    9GLN    HB1  124   8.201  15.255   2.467 -1.0805  0.2829  1.9263
    9GLN    HB2  125   8.063  15.204   2.546  0.1547  1.9425  0.1040
    9GLN     CG  126   8.071  15.146   2.336 -0.2549  0.1581  0.1352
    9GLN    HG1  127   7.999  15.065   2.350  0.4430 -0.3090  1.2233
    9GLN    HG2  128   8.152  15.112   2.270  0.0347 -3.9835  2.2943
    9GLN     CD  129   7.995  15.267   2.284  0.1875  0.3125 -0.1631
    9GLN    OE1  130   7.970  15.364   2.355 -0.3097 -0.0301  0.1346
    9GLN    NE2  131   7.957  15.264   2.156 -0.0702 -0.4723 -0.0738
    9GLN   HE21  132   7.902  15.341   2.121  0.5296 -0.3308 -0.7102
    9GLN   HE22  133   7.972  15.186   2.092 -1.4142 -1.5389  0.8475
    9GLN      C  134   8.124  14.920   2.523  1.0997 -0.0955  0.5693
    9GLN      O  135   8.116  14.866   2.413 -0.1476  0.1526  0.5185
   10ALA      N  136   8.061  14.890   2.637  0.6078 -0.0774  0.3062
   10ALA      H  137   8.080  14.946   2.718  0.7450 -0.1831  0.3468
   10ALA     CA  138   7.961  14.790   2.668  0.1729  0.3312  0.2338
   10ALA     HA  139   7.950  14.782   2.776  0.4705 -2.8857  0.1244
   10ALA     CB  140   7.829  14.827   2.602  0.0939 -0.1762  0.1051
   10ALA    HB1  141   7.759  14.747   2.626  1.2326 -0.9316  0.9566
   10ALA    HB2  142   7.793  14.925   2.632 -0.2943 -0.1216 -0.5109
   10ALA    HB3  143   7.834  14.836   2.493 -0.1273 -0.6080  0.0554
   10ALA      C  144   8.015  14.653   2.629 -0.3219  0.0126  0.6441
   10ALA      O  145   7.969  14.586   2.537  0.4184  0.2182  0.1135
   11THR      N  146   8.123  14.607   2.691 -0.3203 -0.0106  0.6262
   11THR      H  147   8.167  14.670   2.757  0.5240 -0.5639  0.6207
   11THR     CA  148   8.193  14.485   2.656  0.1311  0.2777  0.5086
   11THR     HA  149   8.145  14.430   2.576  1.1289  1.4568 -0.9526
   11THR     CB  150   8.336  14.517   2.613  0.2190  0.3634  0.8543
   11THR     HB  151   8.402  14.431   2.605  2.2093  1.9616 -1.3026
   11THR    CG2  152   8.336  14.590   2.479  0.2470 -0.7007  0.2651
   11THR   HG21  153   8.273  14.679   2.483 -1.7164 -1.8752 -1.6468
   11THR   HG22  154   8.304  14.516   2.405  0.8306 -1.2861  0.5894
   11THR   HG23  155   8.438  14.618   2.456  0.2120  0.0322  0.9727
   11THR    OG1  156   8.387  14.615   2.700 -0.2941  0.3466  1.1761
   11THR    HG1  157   8.387  14.699   2.654 -0.5857 -1.2042 -1.9235
   11THR      C  158   8.200  14.383   2.769  0.3962 -0.2557  0.0189
   11THR      O  159   8.249  14.408   2.879 -0.0551  0.0626  0.1504
   12GLN      N  160   8.167  14.255   2.752  0.5126 -0.2756 -0.0516
   12GLN      H  161   8.123  14.234   2.664  0.7307 -0.8891 -0.0192
   12GLN     CA  162   8.220  14.146   2.833 -0.0557  0.0884  0.8289
   12GLN     HA  163   8.209  14.182   2.935  0.4311  0.2909  0.8138
   12GLN     CB  164   8.140  14.019   2.811  0.0285  0.1302  0.2429
   12GLN    HB1  165   8.175  13.936   2.874 -1.6853  0.5621  1.8741
   12GLN    HB2  166   8.140  13.982   2.709 -3.4182  1.2205 -0.2738
   12GLN     CG  167   7.990  14.021   2.840 -0.0429 -0.2001 -0.0844
   12GLN    HG1  168   7.961  13.916   2.843 -3.0289  0.5272 -0.5119
   12GLN    HG2  169   7.934  14.064   2.757 -0.7019  0.8628  0.8860
   12GLN     CD  170   7.953  14.093   2.969  0.2320 -0.3430  0.0756
   12GLN    OE1  171   7.883  14.194   2.974  0.0382 -0.4904  0.3847
   12GLN    NE2  172   7.975  14.026   3.082  0.5761 -0.3164  0.0241
   12GLN   HE21  173   8.038  13.947   3.078 -0.0849 -0.8223 -0.9477
   12GLN   HE22  174   7.975  14.082   3.166 -0.1784  0.7104 -0.6417
   12GLN      C  175   8.368  14.119   2.807 -0.1427  0.2473  0.1325
   12GLN      O  176   8.423  14.172   2.711 -0.2099  0.3610  0.1565
   13SER      N  177   8.426  14.032   2.890 -0.2700  0.1422  0.1120
   13SER      H  178   8.382  14.013   2.979  1.9638 -1.8372  0.9301
   13SER     CA  179   8.555  13.966   2.885 -0.1018  0.4861 -0.1194
   13SER     HA  180   8.603  13.989   2.790  1.5983  0.9127  0.8015
   13SER     CB  181   8.636  14.034   2.995 -0.4237  0.2368  0.2752
   13SER    HB1  182   8.728  13.978   3.011 -0.8583 -2.5522 -4.9495
   13SER    HB2  183   8.581  14.044   3.089 -0.1588  0.4702  0.4069
   13SER     OG  184   8.653  14.169   2.957 -0.4092 -0.0447 -0.7299
   13SER     HG  185   8.691  14.159   2.869  0.4288 -1.4847 -0.2333
   13SER      C  186   8.549  13.814   2.898  0.1639  0.4909  0.0822
   13SER      O  187   8.456  13.757   2.955  0.1997  0.3172 -0.0336
   14TYR      N  188   8.652  13.750   2.844  0.1137 -0.0363  0.6086
   14TYR      H  189   8.730  13.801   2.806  0.3120  0.1006  1.1779
   14TYR     CA  190   8.665  13.606   2.838 -0.0856 -0.0219 -0.2030
   14TYR     HA  191   8.613  13.546   2.913 -1.2716 -2.0671 -2.4852
   14TYR     CB  192   8.611  13.560   2.702 -0.3227 -0.3070 -0.0161
   14TYR    HB1  193   8.504  13.569   2.716 -0.4525 -1.4458 -0.1711
   14TYR    HB2  194   8.623  13.452   2.692 -1.0638 -0.2254 -2.1584
   14TYR     CG  195   8.656  13.628   2.575  0.4517  0.3367  0.5896
   14TYR    CD1  196   8.568  13.702   2.495  0.7503 -0.1082 -0.1611
   14TYR    HD1  197   8.472  13.722   2.540  0.4558  1.6027 -1.4653
   14TYR    CE1  198   8.600  13.762   2.373  0.2507  0.0663 -0.2070
   14TYR    HE1  199   8.532  13.832   2.326  2.1379  1.6812 -0.6322
   14TYR     CZ  200   8.731  13.748   2.324  0.1835  0.3565 -0.4767
   14TYR     OH  201   8.772  13.797   2.204  0.6074  0.4054 -0.3139
   14TYR     HH  202   8.703  13.854   2.170  0.7715  1.0099  0.3464
   14TYR    CE2  203   8.821  13.674   2.404  0.1315  0.4450 -0.3344
   14TYR    HE2  204   8.911  13.640   2.356 -1.1866 -1.5772 -1.5363
   14TYR    CD2  205   8.787  13.616   2.527  0.1298  0.4527 -0.3312
   14TYR    HD2  206   8.862  13.559   2.580  0.3619  1.2680  0.2325
   14TYR      C  207   8.811  13.565   2.848 -0.1024  0.0105  0.2257
   14TYR      O  208   8.902  13.645   2.830 -0.1480  0.0308  0.0841
   15GLY      N  209   8.840  13.438   2.879  0.4079  0.0420 -0.1147
   15GLY      H  210   8.759  13.379   2.874 -0.5461  1.3822 -1.5899
   15GLY     CA  211   8.977  13.391   2.891  0.2246 -0.4761 -0.0664
   15GLY    HA1  212   9.044  13.440   2.822 -0.3435 -0.1205 -0.3667
   15GLY    HA2  213   8.978  13.286   2.859  1.3486 -0.3913 -0.3224
   15GLY      C  214   9.021  13.422   3.033 -0.4287  0.2928 -0.0262
   15GLY      O  215   8.944  13.458   3.122 -0.4625  0.4393 -0.1144
   16ALA      N  216   9.152  13.418   3.057 -0.4458 -0.1791 -0.0116
   16ALA      H  217   9.217  13.400   2.981 -0.0358 -0.9881  0.5103
   16ALA     CA  218   9.214  13.465   3.179 -0.1903 -0.2371 -0.1172
   16ALA     HA  219   9.154  13.424   3.261  0.1092 -1.4956 -0.5118
   16ALA     CB  220   9.354  13.410   3.203 -0.3026 -0.6322 -0.3654
   16ALA    HB1  221   9.419  13.486   3.161 -0.4223 -0.0669  0.4589
   16ALA    HB2  222   9.370  13.391   3.309  1.9176 -0.3937 -0.6044
   16ALA    HB3  223   9.376  13.321   3.144 -0.3526 -1.9815  1.5697
   16ALA      C  224   9.214  13.616   3.197  0.6522 -0.2201 -0.2061
   16ALA      O  225   9.227  13.687   3.098  0.1506 -0.4489 -0.4432
   17TYR      N  226   9.181  13.662   3.318  0.4150 -0.0676 -0.3280
   17TYR      H  227   9.156  13.593   3.387 -1.0951  1.3725  0.6515
   17TYR     CA  228   9.192  13.800   3.363  0.1264 -0.2926  0.4519
   17TYR     HA  229   9.169  13.862   3.277  2.4097 -0.8736 -0.6625
   17TYR     CB  230   9.081  13.812   3.467 -0.5993  0.4203 -0.3949
   17TYR    HB1  231   9.093  13.727   3.534  1.4934  0.1289 -1.0747
   17TYR    HB2  232   9.103  13.896   3.532  2.5471 -1.2170  0.8560
   17TYR     CG  233   8.940  13.822   3.413 -0.8134 -0.0123  0.0825
   17TYR    CD1  234   8.892  13.952   3.395 -0.3183  0.1267 -0.2782
   17TYR    HD1  235   8.963  14.032   3.408  2.2308 -2.1163  0.5646
   17TYR    CE1  236   8.760  13.973   3.353 -0.3578  0.7882  0.1558
   17TYR    HE1  237   8.728  14.073   3.328  0.0671  0.5323 -1.4824
   17TYR     CZ  238   8.672  13.864   3.337  0.4472  0.2507 -0.6937
   17TYR     OH  239   8.543  13.880   3.297  0.2580 -0.3204 -0.3395
   17TYR     HH  240   8.492  13.799   3.294 -0.3203 -0.0749  1.7581
   17TYR    CE2  241   8.717  13.733   3.366 -0.0005  0.2813  0.1846
   17TYR    HE2  242   8.643  13.655   3.352 -0.9271  1.4296 -1.7934
   17TYR    CD2  243   8.853  13.714   3.393  0.0013 -0.5956 -0.3911
   17TYR    HD2  244   8.887  13.613   3.410  1.1699  0.0956  1.7533
   17TYR      C  245   9.334  13.836   3.405  0.2985  0.0904 -0.4475
   17TYR      O  246   9.421  13.749   3.412 -0.0992 -0.2857 -0.1602
   18PRO      N  247   9.369  13.961   3.436  0.3163 -0.0580  0.1272
   18PRO     CD  248   9.285  14.076   3.410  0.1919 -0.1141  0.2768
   18PRO    HD1  249   9.233  14.070   3.315 -1.2344 -1.4892  1.1067
   18PRO    HD2  250   9.213  14.089   3.491 -0.4476  0.5326 -0.3910
   18PRO     CG  251   9.376  14.199   3.412  0.2658 -0.1671  0.1820
   18PRO    HG1  252   9.405  14.218   3.309 -1.3060  0.7251 -0.1326
   18PRO    HG2  253   9.333  14.289   3.456 -1.5576 -2.2305  3.0354
   18PRO     CB  254   9.489  14.150   3.502 -0.0657 -0.1988  0.5866
   18PRO    HB1  255   9.578  14.197   3.460 -1.9952  0.6318 -2.9712
   18PRO    HB2  256   9.465  14.186   3.602 -0.9428 -0.4690  0.4803
   18PRO     CA  257   9.495  13.998   3.497  0.6626 -0.1411 -0.5362
   18PRO     HA  258   9.570  13.952   3.432  0.8056 -0.8907  0.1371
   18PRO      C  259   9.509  13.938   3.636 -0.2172 -0.1949 -0.4701
   18PRO      O  260   9.413  13.931   3.713  0.0342  0.5059 -0.0893
   19THR      N  261   9.628  13.889   3.670 -0.2231 -0.4740 -0.8418
   19THR      H  262   9.703  13.892   3.602  0.7893 -1.5513  0.1804
   19THR     CA  263   9.664  13.827   3.796 -0.7466  0.6047 -0.1445
   19THR     HA  264   9.752  13.768   3.772  0.5383  2.8293 -1.2326
   19THR     CB  265   9.681  13.931   3.906 -0.4771 -0.2591  0.6444
   19THR     HB  266   9.594  13.933   3.972  0.7394 -0.3349  2.3200
   19THR    CG2  267   9.811  13.905   3.982 -0.2073  0.3677  0.4107
   19THR   HG21  268   9.897  13.931   3.922 -0.8933  0.4206 -0.5807
   19THR   HG22  269   9.819  13.802   4.019 -0.6303  1.0888  2.6438
   19THR   HG23  270   9.813  13.974   4.065  1.5123  3.9978 -2.3837
   19THR    OG1  271   9.705  14.062   3.858  0.3101 -0.3942  0.6648
   19THR    HG1  272   9.618  14.099   3.846 -0.7169 -3.1886 -1.9100
   19THR      C  273   9.560  13.721   3.829 -0.0823 -0.0370 -0.1028
   19THR      O  274   9.530  13.713   3.948 -0.4092 -0.3418 -0.2030
   20GLN      N  275   9.512  13.641   3.733 -0.4807  0.1434 -0.0531
   20GLN      H  276   9.541  13.654   3.637  0.8851  0.7796  0.4226
   20GLN     CA  277   9.419  13.534   3.761 -0.1630 -0.0825  0.1452
   20GLN     HA  278   9.344  13.582   3.824 -0.2227 -0.0305  0.0343
   20GLN     CB  279   9.355  13.482   3.632 -0.0623 -0.2862  0.1770
   20GLN    HB1  280   9.435  13.434   3.578  0.3005  1.4785 -0.9401
   20GLN    HB2  281   9.311  13.561   3.571 -0.0127  0.2894  0.8597
   20GLN     CG  282   9.245  13.383   3.667  0.0345 -0.5932 -0.3944
   20GLN    HG1  283   9.284  13.300   3.726 -0.7998 -0.6690  0.0702
   20GLN    HG2  284   9.176  13.444   3.725  0.8896  1.2852 -1.2896
   20GLN     CD  285   9.165  13.346   3.543 -0.4897 -0.0535 -0.2192
   20GLN    OE1  286   9.089  13.421   3.481  0.1492  0.3936 -0.4704
   20GLN    NE2  287   9.186  13.220   3.505  0.3270  0.0335 -0.0734
   20GLN   HE21  288   9.242  13.162   3.566  0.4581  1.9148  1.7112
   20GLN   HE22  289   9.166  13.201   3.408  0.7240 -1.3836  0.1017
   20GLN      C  290   9.488  13.426   3.842 -0.0416 -0.2050 -0.1194
   20GLN      O  291   9.597  13.386   3.802  0.2596 -0.0744  0.5492
   21PRO      N  292   9.432  13.383   3.956 -0.0017  0.0114 -0.0163
   21PRO     CD  293   9.321  13.442   4.027  0.0231 -0.0471  0.0727
   21PRO    HD1  294   9.333  13.548   4.048 -1.3324  0.5884 -2.0122
   21PRO    HD2  295   9.228  13.421   3.974  0.7332 -2.8697 -0.2363
   21PRO     CG  296   9.309  13.381   4.166  0.0078 -0.2183 -0.0035
   21PRO    HG1  297   9.229  13.308   4.177 -1.6697  1.6442  0.5562
   21PRO    HG2  298   9.299  13.459   4.241  1.0031  0.3372 -0.4311
   21PRO     CB  299   9.450  13.325   4.187  0.3195  0.2351 -0.8471
   21PRO    HB1  300   9.519  13.396   4.232  0.1172  0.0148 -0.1837
   21PRO    HB2  301   9.438  13.245   4.260 -0.6112  0.9570 -0.1935
   21PRO     CA  302   9.498  13.291   4.046  0.7005 -0.1059 -0.6351
   21PRO     HA  303   9.603  13.316   4.061  0.6878 -0.7528  0.7725
   21PRO      C  304   9.484  13.146   4.000  0.3396 -0.4599  0.5295
   21PRO      O  305   9.430  13.130   3.891  0.1981 -0.2007  0.5604
   22GLY      N  306   9.532  13.048   4.076  1.1190 -0.1989  0.3893
   22GLY      H  307   9.584  13.072   4.159  1.1444 -1.9479  0.9321
   22GLY     CA  308   9.545  12.908   4.040 -0.0371 -0.2379  0.0710
   22GLY    HA1  309   9.575  12.899   3.935 -2.1665 -0.6128 -0.5371
   22GLY    HA2  310   9.616  12.862   4.109 -0.9901 -0.9589  0.5933
   22GLY      C  311   9.417  12.827   4.052 -0.0820 -0.2295 -0.3290
   22GLY      O  312   9.334  12.867   4.133  0.5773  0.0575  0.2063
   23GLN      N  313   9.400  12.721   3.972 -0.3614 -0.2672 -0.2167
   23GLN      H  314   9.463  12.692   3.899  0.0399  0.2688 -0.0915
   23GLN     CA  315   9.278  12.642   3.976 -0.2845 -0.3591  0.4914
   23GLN     HA  316   9.245  12.639   4.080  2.8304 -1.2487  1.5883
   23GLN     CB  317   9.168  12.707   3.893 -0.1310 -0.2732  0.3544
   23GLN    HB1  318   9.178  12.813   3.914  2.3899 -0.1924 -0.7646
   23GLN    HB2  319   9.074  12.667   3.929 -1.8548  1.0845 -2.3468
   23GLN     CG  320   9.186  12.667   3.747  0.2926  0.1005  0.3000
   23GLN    HG1  321   9.285  12.680   3.704 -0.5895  0.0845 -1.9111
   23GLN    HG2  322   9.174  12.559   3.736  0.4870 -0.0667  1.6379
   23GLN     CD  323   9.077  12.724   3.657 -0.2059 -0.6707  0.4064
   23GLN    OE1  324   8.978  12.666   3.612 -0.2998 -0.2436  0.0628
   23GLN    NE2  325   9.074  12.857   3.642  0.0363 -0.6474  0.5582
   23GLN   HE21  326   9.147  12.911   3.686 -0.8276  0.7602  0.3115
   23GLN   HE22  327   8.989  12.894   3.602  0.6019  0.1939  0.1027
   23GLN      C  328   9.296  12.492   3.956  0.3592 -0.2642  0.3404
   23GLN      O  329   9.373  12.444   3.872 -0.2598 -0.2436 -0.2460
   24GLY      N  330   9.213  12.415   4.027 -0.1019  0.1916  0.2995
   24GLY      H  331   9.166  12.460   4.104 -2.2717 -2.2629  0.5513
   24GLY     CA  332   9.190  12.275   4.000 -0.5810  0.3460 -0.1022
   24GLY    HA1  333   9.180  12.251   3.894  0.9924  2.2195 -0.7215
   24GLY    HA2  334   9.280  12.224   4.034 -1.4142 -0.6741  0.6920
   24GLY      C  335   9.073  12.206   4.070  0.0081 -0.1840  0.3822
   24GLY      O  336   9.021  12.261   4.167  0.5116  0.3808  0.3354
   25TYR      N  337   9.037  12.089   4.018 -0.6462  0.2929 -0.2707
   25TYR      H  338   9.083  12.056   3.934  2.1083  1.0489  0.8223
   25TYR     CA  339   8.936  12.013   4.090  0.0771  0.0086  0.4626
   25TYR     HA  340   8.850  12.077   4.111  0.4045  0.5151  0.2954
   25TYR     CB  341   8.877  11.900   4.007 -0.1488  0.2299  0.3243
   25TYR    HB1  342   8.818  11.941   3.925 -1.2708 -3.6561 -1.0433
   25TYR    HB2  343   8.955  11.845   3.954  0.8116  1.0124  0.8973
   25TYR     CG  344   8.789  11.798   4.075 -0.3950  0.0216 -0.2962
   25TYR    CD1  345   8.667  11.835   4.132 -0.2108 -0.0896  0.1841
   25TYR    HD1  346   8.651  11.941   4.148  0.2489 -0.2546  1.8683
   25TYR    CE1  347   8.580  11.739   4.184  0.3555 -0.4960  0.3963
   25TYR    HE1  348   8.485  11.768   4.227  0.7233  0.1468  0.7757
   25TYR     CZ  349   8.604  11.601   4.169  0.1325 -0.4651 -0.3001
   25TYR     OH  350   8.505  11.512   4.201 -0.0832 -0.1984 -0.2275
   25TYR     HH  351   8.534  11.425   4.175  1.1076 -0.1946  0.9857
   25TYR    CE2  352   8.723  11.565   4.103  0.5422 -0.4085  0.3949
   25TYR    HE2  353   8.732  11.459   4.086  1.1354 -0.4637  1.0099
   25TYR    CD2  354   8.817  11.661   4.064 -0.0988  0.0607 -0.0236
   25TYR    HD2  355   8.906  11.625   4.014 -0.2333 -2.0073  1.0875
   25TYR      C  356   8.981  11.969   4.229  0.4672  0.1149  0.3744
   25TYR      O  357   9.100  11.955   4.252  0.4884 -0.2719  0.0438
   26SER      N  358   8.890  11.951   4.325  0.0484 -0.0426 -0.0423
   26SER      H  359   8.792  11.961   4.305  0.0780  0.5262  0.0880
   26SER     CA  360   8.931  11.934   4.464  0.1699  0.4421 -0.0193
   26SER     HA  361   9.022  11.875   4.459  0.2424  0.2919  2.3161
   26SER     CB  362   8.967  12.067   4.530  0.5302  0.4185 -0.1651
   26SER    HB1  363   9.000  12.048   4.632 -0.3318  3.2056  0.7419
   26SER    HB2  364   9.052  12.108   4.475  0.0304  0.4273 -0.9517
   26SER     OG  365   8.857  12.156   4.532 -0.0979 -0.3430 -0.3075
   26SER     HG  366   8.909  12.233   4.557  1.8346 -1.6489 -0.0707
   26SER      C  367   8.838  11.852   4.552  0.6016  0.2863  0.2904
   26SER      O  368   8.724  11.888   4.579  0.2882 -0.0780 -0.5281
   27GLN      N  369   8.887  11.736   4.596  0.8212  0.2014 -0.1690
   27GLN      H  370   8.986  11.720   4.581  0.3667 -2.9401 -0.4530
   27GLN     CA  371   8.827  11.643   4.690  0.5718  0.1411 -0.3883
   27GLN     HA  372   8.746  11.690   4.745 -0.2117 -1.3336 -0.2263
   27GLN     CB  373   8.754  11.526   4.623  0.5874 -0.1929  0.1761
   27GLN    HB1  374   8.765  11.439   4.687 -0.3456  1.0502  2.1401
   27GLN    HB2  375   8.649  11.554   4.615  0.2847 -0.4208  2.4774
   27GLN     CG  376   8.810  11.478   4.490  0.0230  0.3094 -0.2433
   27GLN    HG1  377   8.916  11.456   4.496  0.4673  2.1925 -0.4625
   27GLN    HG2  378   8.797  11.559   4.418 -1.1460  1.3153  1.0456
   27GLN     CD  379   8.728  11.358   4.443  0.1613  0.1065  0.0322
   27GLN    OE1  380   8.634  11.311   4.505  0.0938 -0.2903 -0.3646
   27GLN    NE2  381   8.763  11.296   4.330 -0.6161 -0.0950 -0.0984
   27GLN   HE21  382   8.843  11.328   4.277 -1.1113  0.4530 -0.5444
   27GLN   HE22  383   8.740  11.198   4.327  1.1564 -0.8204  3.9738
   27GLN      C  384   8.920  11.605   4.804 -0.2958  0.0395  0.2984
   27GLN      O  385   9.040  11.631   4.791 -0.2186 -0.3192  0.2891
   28GLN      N  386   8.861  11.555   4.912  0.4385 -0.0937  0.6449
   28GLN      H  387   8.764  11.529   4.904  0.4104  0.6191 -2.4447
   28GLN     CA  388   8.940  11.504   5.023  0.6997 -0.0699  0.4702
   28GLN     HA  389   9.007  11.583   5.058  0.9283 -0.3226  0.6022
   28GLN     CB  390   8.840  11.461   5.130 -0.3884 -0.0968 -0.5384
   28GLN    HB1  391   8.756  11.529   5.146  0.2546  0.8385 -1.0543
   28GLN    HB2  392   8.793  11.366   5.102 -3.1965  1.0261  0.0891
   28GLN     CG  393   8.896  11.438   5.270 -0.5905 -0.0273 -0.4462
   28GLN    HG1  394   8.982  11.371   5.267 -0.0599  0.5399  1.2200
   28GLN    HG2  395   8.928  11.536   5.304 -3.1027  0.7293 -0.0291
   28GLN     CD  396   8.796  11.392   5.376 -0.5205 -0.4328 -0.5522
   28GLN    OE1  397   8.782  11.274   5.406 -0.3738 -0.2366  0.2984
   28GLN    NE2  398   8.714  11.475   5.442  0.2597 -0.4678  0.4843
   28GLN   HE21  399   8.710  11.573   5.419 -1.4884 -0.8290 -0.9381
   28GLN   HE22  400   8.658  11.434   5.515 -0.5272  0.6684  0.5369
   28GLN      C  401   9.024  11.382   4.987  0.5876 -0.0700  0.2083
   28GLN      O  402   8.991  11.308   4.895 -0.0802 -0.2348  0.5725
   29SER      N  403   9.136  11.352   5.053  0.4083 -0.0341  0.5319
   29SER      H  404   9.162  11.416   5.127 -1.8554  3.3493 -1.2798
   29SER     CA  405   9.227  11.245   5.020  0.0123 -0.1160 -0.3222
   29SER     HA  406   9.234  11.247   4.911  0.0797 -0.6839 -0.3332
   29SER     CB  407   9.370  11.263   5.068 -0.0667 -0.3046 -0.0189
   29SER    HB1  408   9.416  11.354   5.029 -0.2991 -0.4149 -0.5500
   29SER    HB2  409   9.440  11.185   5.036  3.4646  1.8407  1.7621
   29SER     OG  410   9.366  11.270   5.209 -0.1603 -0.0639 -0.0343
   29SER     HG  411   9.389  11.361   5.232 -1.5863 -0.0783  1.5642
   29SER      C  412   9.185  11.104   5.058 -0.1572 -0.0957 -0.4317
   29SER      O  413   9.260  11.009   5.038  0.0222  0.0241 -0.3352
   30SER      N  414   9.066  11.095   5.120  0.2719 -0.4119  0.3692
   30SER      H  415   9.018  11.177   5.153  0.9514  0.2151 -0.1568
   30SER     CA  416   8.993  10.972   5.141 -0.2461 -0.0556  0.6564
   30SER     HA  417   9.062  10.894   5.174 -0.8253 -0.7833  0.1734
   30SER     CB  418   8.895  10.987   5.258  0.0101 -0.1678  0.8853
   30SER    HB1  419   8.840  10.894   5.275  0.8609 -0.4651  2.1522
   30SER    HB2  420   8.955  11.016   5.344 -0.1422  1.2692  0.5354
   30SER     OG  421   8.800  11.088   5.233  0.4813  0.0890  0.0764
   30SER     HG  422   8.795  11.150   5.307 -1.0210 -1.6098  1.5076
   30SER      C  423   8.918  10.915   5.021  0.3782 -0.1643  0.3170
   30SER      O  424   8.861  10.807   5.029 -0.3106  0.1522 -0.2216
   31GLN      N  425   8.912  10.995   4.914  0.0784 -0.4263  0.1372
   31GLN      H  426   8.944  11.089   4.932 -0.9135  0.3948 -2.0550
   31GLN     CA  427   8.845  10.965   4.790  0.1029 -0.2464  0.0802
   31GLN     HA  428   8.781  10.878   4.804 -2.3579  0.5022 -4.4185
   31GLN     CB  429   8.765  11.082   4.734  0.3622 -0.1320 -0.0521
   31GLN    HB1  430   8.731  11.043   4.638  1.2059 -1.7104  0.2687
   31GLN    HB2  431   8.833  11.165   4.713  2.2102 -1.7512 -0.7293
   31GLN     CG  432   8.649  11.129   4.822  0.2041 -0.7651  0.0764
   31GLN    HG1  433   8.684  11.156   4.921 -1.6449 -1.1048  0.8591
   31GLN    HG2  434   8.605  11.219   4.779  1.5487  0.0182  0.2794
   31GLN     CD  435   8.534  11.030   4.833 -0.5635  0.0865 -0.1848
   31GLN    OE1  436   8.546  10.919   4.886 -0.0442  0.0060 -0.4652
   31GLN    NE2  437   8.418  11.075   4.784 -0.3306  0.2952 -0.5405
   31GLN   HE21  438   8.338  11.015   4.792 -1.4736  2.0406  2.8546
   31GLN   HE22  439   8.418  11.166   4.740 -0.2283  0.0652 -1.0223
   31GLN      C  440   8.954  10.925   4.692  0.1852  0.2121 -0.0176
   31GLN      O  441   9.047  11.000   4.663  0.2097  0.3408  0.3891
   32PRO      N  442   8.946  10.806   4.632  0.0797  0.1293  0.1625
   32PRO     CD  443   8.844  10.703   4.643  0.3829 -0.2155 -0.2145
   32PRO    HD1  444   8.854  10.659   4.743 -0.2111 -0.1329 -0.1118
   32PRO    HD2  445   8.740  10.733   4.636  0.4415 -0.4273 -2.8740
   32PRO     CG  446   8.870  10.594   4.540 -0.0719 -0.0820 -0.4722
   32PRO    HG1  447   8.831  10.496   4.567 -1.6956  0.5935 -0.2526
   32PRO    HG2  448   8.829  10.633   4.447  2.1472 -0.3627 -1.6277
   32PRO     CB  449   9.022  10.603   4.537 -0.0603  0.1868  0.5183
   32PRO    HB1  450   9.061  10.557   4.446 -1.8606 -0.2081 -0.0847
   32PRO    HB2  451   9.062  10.551   4.624  1.6350 -0.3598 -0.5292
   32PRO     CA  452   9.050  10.753   4.547 -0.1334  0.2527 -0.1777
   32PRO     HA  453   9.143  10.767   4.603 -0.8073  3.8232  0.2978
   32PRO      C  454   9.072  10.823   4.414 -0.1080  0.5386 -0.0229
   32PRO      O  455   8.985  10.895   4.365 -0.0870  0.3729 -0.3021
   33TYR      N  456   9.197  10.817   4.368 -0.1713 -0.3190 -0.0849
   33TYR      H  457   9.256  10.749   4.415  0.0122 -0.8939 -1.1196
   33TYR     CA  458   9.255  10.885   4.254 -0.1929  0.6792  0.4893
   33TYR     HA  459   9.212  10.985   4.249 -1.7617 -0.0186 -2.2522
   33TYR     CB  460   9.406  10.897   4.271 -0.1124  0.4400 -0.0373
   33TYR    HB1  461   9.461  10.803   4.267 -2.8126 -1.3120  0.9300
   33TYR    HB2  462   9.444  10.961   4.192  2.0445 -2.6796 -1.7356
   33TYR     CG  463   9.436  10.959   4.405 -0.0863  0.0581  0.1360
   33TYR    CD1  464   9.391  11.090   4.424  0.0911  0.0934  0.3072
   33TYR    HD1  465   9.323  11.140   4.356  0.4231  0.4456  0.2299
   33TYR    CE1  466   9.421  11.155   4.545 -0.2873 -0.4621  0.7047
   33TYR    HE1  467   9.384  11.255   4.563  0.1150  0.5300 -3.1148
   33TYR     CZ  468   9.489  11.089   4.649  0.1192 -0.4260  0.4624
   33TYR     OH  469   9.501  11.151   4.770 -0.8612  0.4452  0.1179
   33TYR     HH  470   9.537  11.097   4.840  1.8625 -0.3033 -1.7020
   33TYR    CE2  471   9.541  10.961   4.621 -0.4186 -0.5568  0.0448
   33TYR    HE2  472   9.599  10.918   4.701  3.4678 -0.4981 -2.4549
   33TYR    CD2  473   9.517  10.895   4.499 -0.6521 -0.6605  0.1466
   33TYR    HD2  474   9.569  10.802   4.479 -0.6486 -0.1541 -2.5297
   33TYR      C  475   9.213  10.822   4.122  0.7784  0.2067  0.3952
   33TYR      O  476   9.161  10.711   4.110  0.2286  0.5058 -0.0683
   34GLY      N  477   9.231  10.893   4.010 -0.2388  0.1071  0.1559
   34GLY      H  478   9.267  10.985   4.027  0.0727 -0.2371  1.4310
   34GLY     CA  479   9.178  10.862   3.878 -0.2034  0.1088  0.1416
   34GLY    HA1  480   9.203  10.759   3.856  2.3832  1.0924 -2.1806
   34GLY    HA2  481   9.227  10.921   3.800 -1.6175  2.1730  0.7223
   34GLY      C  482   9.029  10.887   3.866 -0.2456 -0.2140 -0.0061
   34GLY      O  483   8.961  10.912   3.965 -0.4056 -0.0766 -0.1492
   35GLN      N  484   8.969  10.891   3.746 -0.6482 -0.1081  0.1956
   35GLN      H  485   9.031  10.878   3.667 -1.0475 -0.1573 -0.1128
   35GLN     CA  486   8.835  10.934   3.714 -0.7114 -0.1052  0.4564
   35GLN     HA  487   8.777  10.963   3.801 -0.9563 -2.0169  0.9781
   35GLN     CB  488   8.842  11.053   3.618  0.0532 -0.7133 -0.2542
   35GLN    HB1  489   8.739  11.069   3.585  1.0002  0.5784 -2.8360
   35GLN    HB2  490   8.897  11.025   3.528  0.5468 -0.6744  0.0309
   35GLN     CG  491   8.901  11.183   3.671 -0.4151 -0.2777 -0.7927
   35GLN    HG1  492   8.862  11.215   3.767  0.5452  2.3511 -1.2131
   35GLN    HG2  493   9.009  11.178   3.682 -0.3900  2.3032  0.9848
   35GLN     CD  494   8.876  11.300   3.576  0.1110  0.1646 -0.3921
   35GLN    OE1  495   8.813  11.398   3.615 -0.2261 -0.0388 -0.4133
   35GLN    NE2  496   8.937  11.312   3.458 -0.2193 -0.1935 -0.6013
   35GLN   HE21  497   9.003  11.240   3.435  0.4587  0.6712 -1.4400
   35GLN   HE22  498   8.925  11.400   3.411  0.4601 -0.0847 -0.5714
   35GLN      C  499   8.759  10.820   3.648 -0.2391 -0.0514 -0.1925
   35GLN      O  500   8.813  10.758   3.556 -0.1983  0.0557 -0.2401
   36GLN      N  501   8.635  10.803   3.695  0.0585 -0.1732  0.5681
   36GLN      H  502   8.598  10.869   3.762 -0.6312 -0.2042  0.2288
   36GLN     CA  503   8.536  10.702   3.664  0.2851 -0.4550  0.7573
   36GLN     HA  504   8.532  10.703   3.555  1.6530 -1.0622  0.6843
   36GLN     CB  505   8.577  10.567   3.721  0.0713 -0.6477  0.4524
   36GLN    HB1  506   8.556  10.568   3.828 -1.8835 -0.8227  0.1007
   36GLN    HB2  507   8.684  10.558   3.704 -0.1645 -0.5099 -1.3491
   36GLN     CG  508   8.516  10.443   3.655 -0.5954  0.1085 -0.3699
   36GLN    HG1  509   8.409  10.455   3.670 -0.4525 -0.4642  1.2552
   36GLN    HG2  510   8.545  10.352   3.706 -0.6193  0.5650  0.4718
   36GLN     CD  511   8.557  10.425   3.509  0.2870 -0.4293 -0.0621
   36GLN    OE1  512   8.474  10.390   3.426 -0.0684  0.0140  0.0990
   36GLN    NE2  513   8.687  10.445   3.483  0.1880 -0.2030 -0.3838
   36GLN   HE21  514   8.748  10.470   3.558 -0.1259 -0.9695  0.1384
   36GLN   HE22  515   8.723  10.434   3.389  1.0835 -0.5219 -0.0060
   36GLN      C  516   8.393  10.730   3.708  0.1174  0.1208 -0.1328
   36GLN      O  517   8.295  10.691   3.644  0.4904 -0.6916 -0.2288
   37SER      N  518   8.364  10.791   3.823 -0.1664 -0.3301  0.0413
   37SER      H  519   8.264  10.799   3.834  0.0104  1.6953  0.5729
   37SER     CA  520   8.436  10.819   3.945  0.0350  0.1248 -0.1777
   37SER     HA  521   8.533  10.768   3.946  0.2517  0.4971 -1.1018
   37SER     CB  522   8.466  10.967   3.962 -0.0279  0.1739 -0.5068
   37SER    HB1  523   8.519  10.992   4.054 -1.7058  2.8097 -0.1595
   37SER    HB2  524   8.376  11.027   3.950 -1.9942 -2.5600 -0.1913
   37SER     OG  525   8.556  11.017   3.864  0.4798  0.1597 -0.0521
   37SER     HG  526   8.583  11.105   3.891  4.4887 -1.2675  1.2822
   37SER      C  527   8.357  10.768   4.065  0.2844 -0.7690 -0.3847
   37SER      O  528   8.234  10.758   4.059  0.1633  0.3994  0.0192
   38TYR      N  529   8.424  10.744   4.177 -0.1749 -0.3182 -0.0116
   38TYR      H  530   8.523  10.755   4.159 -0.7461  2.8883 -2.0907
   38TYR     CA  531   8.377  10.687   4.302  0.2670 -0.2370  0.1937
   38TYR     HA  532   8.269  10.676   4.301  0.2788 -0.5402 -1.8250
   38TYR     CB  533   8.423  10.543   4.315  0.5958 -0.1704 -0.2238
   38TYR    HB1  534   8.370  10.500   4.400  1.7003 -0.8634  0.1440
   38TYR    HB2  535   8.530  10.552   4.335  0.2144  1.7976  1.1688
   38TYR     CG  536   8.401  10.454   4.195 -0.0228  0.2652 -0.4361
   38TYR    CD1  537   8.275  10.445   4.135 -0.0838  0.2808 -0.3099
   38TYR    HD1  538   8.200  10.501   4.190  1.4588  1.2948  0.8282
   38TYR    CE1  539   8.258  10.368   4.020 -0.3953  0.2931 -0.2739
   38TYR    HE1  540   8.159  10.358   3.978 -0.4410 -0.2550 -0.0505
   38TYR     CZ  541   8.368  10.303   3.959 -0.0576  0.5375  0.0683
   38TYR     OH  542   8.351  10.228   3.846 -0.7902  0.0405  0.5041
   38TYR     HH  543   8.266  10.231   3.802 -0.7111 -3.8671 -0.3055
   38TYR    CE2  544   8.494  10.325   4.018  0.0006  0.5567 -0.0610
   38TYR    HE2  545   8.575  10.278   3.964 -0.7549  1.5532 -2.1778
   38TYR    CD2  546   8.515  10.403   4.131  0.2476 -0.3985  0.5638
   38TYR    HD2  547   8.618  10.427   4.157  1.1996 -2.0261 -1.4403
   38TYR      C  548   8.418  10.759   4.430  0.1800  0.3424 -0.0955
   38TYR      O  549   8.513  10.837   4.433  0.4408  0.0301 -0.1929
   39SER      N  550   8.347  10.733   4.541  0.6856  0.0360  0.1610
   39SER      H  551   8.272  10.667   4.532  1.7403 -1.1752 -0.1508
   39SER     CA  552   8.405  10.749   4.673 -0.2767  0.1528  0.5773
   39SER     HA  553   8.475  10.832   4.674 -0.6661  0.5133 -0.6521
   39SER     CB  554   8.291  10.775   4.771 -1.0433 -0.5702 -0.1037
   39SER    HB1  555   8.224  10.690   4.774 -0.3785 -1.1162 -0.4590
   39SER    HB2  556   8.343  10.793   4.865 -1.8080 -0.1810  0.2570
   39SER     OG  557   8.217  10.890   4.734 -0.3191  0.1476  0.6288
   39SER     HG  558   8.139  10.863   4.685 -0.3785  1.9553 -0.3383
   39SER      C  559   8.493  10.633   4.718  0.3821  0.2369 -0.4624
   39SER      O  560   8.483  10.527   4.657  0.2242 -0.2992  0.4728
   40GLY      N  561   8.565  10.645   4.830 -0.3865 -0.0554  0.0701
   40GLY      H  562   8.557  10.734   4.877  0.2551  0.9293 -1.5885
   40GLY     CA  563   8.616  10.529   4.900 -0.3589  0.0516  0.2252
   40GLY    HA1  564   8.667  10.464   4.829  1.7799  0.6886  1.0844
   40GLY    HA2  565   8.693  10.548   4.975 -2.1714 -0.3593  2.3165
   40GLY      C  566   8.507  10.440   4.958  0.0308 -0.4603  0.1830
   40GLY      O  567   8.398  10.483   4.996  0.3290  0.7578 -0.2979
   41TYR      N  568   8.534  10.310   4.972  0.3376 -0.3668  0.4855
   41TYR      H  569   8.625  10.276   4.943 -0.3762  1.0138 -4.2716
   41TYR     CA  570   8.447  10.225   5.050 -0.4071 -0.0417  0.0210
   41TYR     HA  571   8.345  10.224   5.011  0.1185 -1.6611 -1.4069
   41TYR     CB  572   8.504  10.083   5.052  0.0806  0.1548  0.0853
   41TYR    HB1  573   8.591  10.062   5.113 -0.9934 -0.4665  1.4528
   41TYR    HB2  574   8.522  10.045   4.951 -2.1887 -0.3538 -0.1936
   41TYR     CG  575   8.401   9.986   5.105  0.2598  0.0728  0.2799
   41TYR    CD1  576   8.416   9.942   5.237  0.0293 -0.0010  0.2811
   41TYR    HD1  577   8.499   9.971   5.299 -0.3651  0.1087  0.7608
   41TYR    CE1  578   8.321   9.849   5.283 -0.5378  0.3226 -0.2244
   41TYR    HE1  579   8.323   9.819   5.386 -0.4956 -0.7823 -0.5392
   41TYR     CZ  580   8.217   9.802   5.200 -0.3559 -0.6472  0.0881
   41TYR     OH  581   8.129   9.709   5.244 -0.1157 -0.5159  0.8569
   41TYR     HH  582   8.067   9.686   5.174  1.3727 -0.7546 -0.4241
   41TYR    CE2  583   8.212   9.845   5.066 -0.1220  0.3355  0.3836
   41TYR    HE2  584   8.132   9.811   5.002 -1.8015  2.0193  1.4983
   41TYR    CD2  585   8.307   9.935   5.015  0.5655 -0.4521  0.2534
   41TYR    HD2  586   8.294   9.974   4.916 -1.8169 -2.6718 -0.4394
   41TYR      C  587   8.437  10.277   5.193  0.0985  0.0483  0.0233
   41TYR      O  588   8.531  10.278   5.272  0.2350  0.5450 -0.1418
   42SER      N  589   8.315  10.304   5.239  0.0535 -0.0279 -0.0494
   42SER      H  590   8.248  10.310   5.164  0.5492  1.6727 -0.4084
   42SER     CA  591   8.278  10.348   5.372  0.0319 -0.2248  0.0102
   42SER     HA  592   8.328  10.445   5.379 -0.5130  0.0276  0.5037
   42SER     CB  593   8.129  10.378   5.384 -0.0151 -0.5919  0.3619
   42SER    HB1  594   8.079  10.283   5.365  1.6459 -0.7204 -4.6904
   42SER    HB2  595   8.105  10.416   5.484 -2.0526 -2.2771  0.5666
   42SER     OG  596   8.097  10.474   5.286 -0.6315 -0.4849  0.6591
   42SER     HG  597   8.002  10.485   5.290 -1.1175 -3.2129 -0.7665
   42SER      C  598   8.319  10.261   5.490  0.0169 -0.2962 -0.0384
   42SER      O  599   8.316  10.139   5.475 -0.1512 -0.2200 -0.6551
   43GLN      N  600   8.364  10.322   5.599  0.1433  0.0116 -0.2607
   43GLN      H  601   8.367  10.422   5.614 -0.0519  0.1426 -1.0498
   43GLN     CA  602   8.408  10.253   5.719 -0.0293 -0.1916 -0.3140
   43GLN     HA  603   8.381  10.147   5.715 -1.7947  0.2534 -1.8811
   43GLN     CB  604   8.560  10.247   5.731 -0.0563 -0.2927 -0.0106
   43GLN    HB1  605   8.590  10.194   5.821  3.1433  1.3057  0.0094
   43GLN    HB2  606   8.602  10.348   5.735 -1.0787  0.1537 -0.1870
   43GLN     CG  607   8.640  10.181   5.619 -0.0213 -0.2840  0.0091
   43GLN    HG1  608   8.746  10.199   5.642 -0.0972  0.0980  0.0653
   43GLN    HG2  609   8.626  10.231   5.523  0.3150 -1.9160 -0.9254
   43GLN     CD  610   8.624  10.030   5.608 -0.4912 -0.2998  0.7881
   43GLN    OE1  611   8.688   9.948   5.674  0.1610 -0.2665  0.2094
   43GLN    NE2  612   8.527   9.977   5.533 -0.1134 -0.2811  0.2771
   43GLN   HE21  613   8.458  10.039   5.492 -2.7171 -1.6941  2.2049
   43GLN   HE22  614   8.518   9.876   5.527 -0.5788 -0.3300  1.4620
   43GLN      C  615   8.351  10.324   5.841  0.4765  0.1675 -0.2840
   43GLN      O  616   8.343  10.446   5.833 -0.3790  0.1038 -0.4711
   44SER      N  617   8.326  10.246   5.946  0.0278  0.3728 -0.2346
   44SER      H  618   8.341  10.146   5.934  3.0088  0.6665  0.2184
   44SER     CA  619   8.295  10.279   6.084 -0.4138 -0.3390 -0.1566
   44SER     HA  620   8.357  10.363   6.117  0.0919 -1.1832  1.1279
   44SER     CB  621   8.151  10.317   6.118 -0.2976 -0.2760  0.2687
   44SER    HB1  622   8.137  10.328   6.225 -0.4189 -1.5339  0.4072
   44SER    HB2  623   8.086  10.239   6.078  0.7500  0.4199 -3.1238
   44SER     OG  624   8.127  10.438   6.049  0.1170  0.0241  0.6478
   44SER     HG  625   8.195  10.455   5.983 -2.0154 -2.2711 -2.4261
   44SER      C  626   8.330  10.158   6.170  0.1636 -0.0555  0.0138
   44SER      O  627   8.302  10.041   6.144  0.0965 -0.1718  0.6044
   45THR      N  628   8.396  10.187   6.282  0.9891 -0.2821 -0.4039
   45THR      H  629   8.415  10.283   6.304 -0.6173  0.2372 -1.1236
   45THR     CA  630   8.413  10.094   6.392 -0.3350 -0.2245 -0.1276
   45THR     HA  631   8.389   9.990   6.369 -0.7236 -0.4614  1.2640
   45THR     CB  632   8.559  10.102   6.438 -0.3547 -0.4412 -0.0221
   45THR     HB  633   8.566  10.043   6.529 -0.8342  1.0006  0.9669
   45THR    CG2  634   8.662  10.049   6.338  0.1643  0.0395  0.2596
   45THR   HG21  635   8.674   9.941   6.347  0.8652  0.1466  0.7860
   45THR   HG22  636   8.759  10.090   6.368 -0.3699  1.5699 -0.0043
   45THR   HG23  637   8.639  10.081   6.237 -1.5802 -0.5416  0.4393
   45THR    OG1  638   8.593  10.236   6.465 -0.1134 -0.5161  0.0509
   45THR    HG1  639   8.682  10.238   6.499 -0.0161 -0.6431 -0.1934
   45THR      C  640   8.330  10.132   6.513  0.7249  0.1587  0.4925
   45THR      O  641   8.324  10.047   6.602  0.0024 -0.2888  0.0224
   46ASP      N  642   8.273  10.252   6.522 -0.2473 -0.2805  0.3542
   46ASP      H  643   8.291  10.319   6.448 -1.0994 -0.8343 -0.3600
   46ASP     CA  644   8.179  10.289   6.626 -0.0649  0.1052  0.3855
   46ASP     HA  645   8.225  10.256   6.720  0.9530 -1.1151 -0.4949
   46ASP     CB  646   8.177  10.442   6.625 -0.1164  0.0996 -0.2352
   46ASP    HB1  647   8.156  10.472   6.522 -0.9342 -1.3028 -0.5185
   46ASP    HB2  648   8.276  10.471   6.659  0.2734  0.4793 -1.6401
   46ASP     CG  649   8.068  10.500   6.714  0.0286  0.1530 -0.0948
   46ASP    OD1  650   7.962  10.546   6.666 -0.3241 -0.1949  0.3452
   46ASP    OD2  651   8.092  10.496   6.837 -0.1355  0.3755 -0.0548
   46ASP      C  652   8.038  10.241   6.595 -0.0449  0.3798 -0.1383
   46ASP      O  653   7.992  10.251   6.481 -0.0930 -0.0665 -0.1590
   47THR      N  654   7.959  10.195   6.692 -0.4134 -0.1831 -0.6988
   47THR      H  655   8.002  10.182   6.783 -0.1736  3.3711 -0.1635
   47THR     CA  656   7.843  10.111   6.667 -0.1017 -0.6375 -0.6421
   47THR     HA  657   7.817  10.100   6.562 -0.2156 -0.1669 -0.6665
   47THR     CB  658   7.868   9.971   6.721 -0.1903 -0.3254  0.2224
   47THR     HB  659   7.783   9.903   6.716  2.0406 -3.4548  1.3326
   47THR    CG2  660   7.982   9.899   6.649  0.0138  0.1504  0.0673
   47THR   HG21  661   7.960   9.905   6.542  0.3533  1.9615  0.0575
   47THR   HG22  662   7.983   9.792   6.670  1.4947  0.2075  0.3730
   47THR   HG23  663   8.079   9.942   6.673 -0.3201  0.6443  0.5654
   47THR    OG1  664   7.905   9.988   6.856 -0.0003  0.5870  0.0591
   47THR    HG1  665   7.927   9.902   6.893 -2.0476  0.3708  0.9621
   47THR      C  666   7.707  10.157   6.716  0.5110  0.1005  0.4168
   47THR      O  667   7.615  10.076   6.721  1.2632 -0.7760  0.2992
   48SER      N  668   7.694  10.285   6.750  0.3449  0.1951  0.0064
   48SER      H  669   7.776  10.340   6.729  1.0364 -0.7227  0.2687
   48SER     CA  670   7.567  10.348   6.779  0.0669 -0.3418 -0.0357
   48SER     HA  671   7.482  10.302   6.729 -1.5725  0.1617  2.0905
   48SER     CB  672   7.523  10.348   6.926 -0.3161  0.0490 -0.1461
   48SER    HB1  673   7.581  10.410   6.994  0.0250 -0.4149 -0.0054
   48SER    HB2  674   7.419  10.379   6.925 -0.9037 -1.6208  1.7954
   48SER     OG  675   7.542  10.222   6.988  0.0237 -0.0616 -0.4685
   48SER     HG  676   7.455  10.184   7.002  0.7719 -0.9097  2.3311
   48SER      C  677   7.574  10.496   6.744 -0.4421 -0.3872 -0.3504
   48SER      O  678   7.683  10.553   6.740 -0.7687  0.2549 -0.2111
   49GLY      N  679   7.459  10.563   6.739 -0.2802 -0.0683  0.1089
   49GLY      H  680   7.371  10.514   6.744 -1.1805  1.4363 -0.4260
   49GLY     CA  681   7.444  10.706   6.719  0.2601  0.0369  0.4183
   49GLY    HA1  682   7.513  10.754   6.787 -1.0095  3.1650 -0.3351
   49GLY    HA2  683   7.340  10.735   6.734  0.1714  0.0564 -0.1944
   49GLY      C  684   7.497  10.749   6.583 -0.0289 -0.3646  0.1753
   49GLY      O  685   7.535  10.669   6.498  0.6865 -0.3338  0.4623
   50TYR      N  686   7.511  10.880   6.562 -0.8650 -0.3082 -0.0715
   50TYR      H  687   7.494  10.935   6.645 -2.8082  0.0799 -0.6641
   50TYR     CA  688   7.566  10.937   6.440 -0.0222  0.1575  0.5137
   50TYR     HA  689   7.519  10.877   6.362 -1.9275 -0.2457  1.8753
   50TYR     CB  690   7.507  11.077   6.423 -0.0710  0.1408  0.5473
   50TYR    HB1  691   7.541  11.142   6.503 -0.0371  1.1926 -0.2946
   50TYR    HB2  692   7.553  11.128   6.339  0.2046  2.0524  1.8062
   50TYR     CG  693   7.358  11.083   6.398 -0.0037  0.1084  0.1136
   50TYR    CD1  694   7.280  11.170   6.476 -0.0982  0.5229 -0.4441
   50TYR    HD1  695   7.319  11.232   6.556  2.4969 -1.0916 -0.3443
   50TYR    CE1  696   7.144  11.191   6.449 -0.1174  0.8989 -0.0675
   50TYR    HE1  697   7.088  11.261   6.509  0.4325  1.0303  0.2970
   50TYR     CZ  698   7.081  11.112   6.351  0.7503  0.1079 -0.0005
   50TYR     OH  699   6.949  11.125   6.318  0.6845 -0.4367  0.0437
   50TYR     HH  700   6.914  11.061   6.256  0.4196 -1.2569  1.0149
   50TYR    CE2  701   7.160  11.031   6.266 -0.0000 -0.3375 -0.2816
   50TYR    HE2  702   7.110  10.979   6.186 -1.3185 -0.9754  0.9002
   50TYR    CD2  703   7.296  11.014   6.294 -0.0873 -0.1063  0.3048
   50TYR    HD2  704   7.356  10.964   6.219  0.2828 -1.8503  1.6974
   50TYR      C  705   7.717  10.930   6.422 -0.0586 -0.1331  0.3080
   50TYR      O  706   7.788  10.989   6.503 -0.0534 -0.1687  0.3293
   51GLY      N  707   7.760  10.878   6.307  0.1303 -0.2821  0.4470
   51GLY      H  708   7.687  10.831   6.255 -0.2572  0.9547 -0.1596
   51GLY     CA  709   7.890  10.888   6.244 -0.1977 -0.5968 -0.2849
   51GLY    HA1  710   7.882  10.846   6.143 -1.3128 -2.2151  0.4343
   51GLY    HA2  711   7.963  10.833   6.303 -0.6618  1.0068  1.8773
   51GLY      C  712   7.936  11.032   6.232 -0.3921 -0.5120 -0.0064
   51GLY      O  713   7.857  11.125   6.252  0.1525 -0.0203 -0.1242
   52GLN      N  714   8.055  11.058   6.179 -0.3487 -0.2114  0.2304
   52GLN      H  715   8.103  10.979   6.137 -1.0568 -0.2919 -0.4652
   52GLN     CA  716   8.109  11.192   6.166 -0.1223 -0.3259 -0.0338
   52GLN     HA  717   8.036  11.262   6.208  0.3714  0.7831 -0.9832
   52GLN     CB  718   8.241  11.212   6.238 -0.4013 -0.3367  0.4896
   52GLN    HB1  719   8.321  11.191   6.167 -0.5043 -2.7006  1.0120
   52GLN    HB2  720   8.256  11.312   6.280  0.7051 -0.4181  0.3184
   52GLN     CG  721   8.259  11.127   6.363  0.4055 -0.5118  0.2597
   52GLN    HG1  722   8.275  11.022   6.338 -0.1798 -1.0241  1.8762
   52GLN    HG2  723   8.354  11.146   6.414 -0.2544 -0.5046  1.5239
   52GLN     CD  724   8.146  11.132   6.465  0.0135 -0.5411 -0.1748
   52GLN    OE1  725   8.069  11.040   6.493 -0.1156 -0.4178 -0.1272
   52GLN    NE2  726   8.130  11.245   6.534 -0.1660 -0.5724 -0.1652
   52GLN   HE21  727   8.040  11.259   6.576 -0.3118  0.6783 -0.8414
   52GLN   HE22  728   8.197  11.320   6.524 -1.0123  0.2823  0.4582
   52GLN      C  729   8.124  11.233   6.020  0.1797 -0.1886  0.0357
   52GLN      O  730   8.161  11.156   5.932  0.4891  0.1941 -0.1686
   53SER      N  731   8.091  11.360   6.000 -0.1127 -0.3185 -0.3279
   53SER      H  732   8.061  11.418   6.077 -1.0479  0.9478 -1.5837
   53SER     CA  733   8.080  11.420   5.869 -0.0606 -0.4447 -0.3897
   53SER     HA  734   8.100  11.340   5.797 -0.3487 -0.7713 -0.1054
   53SER     CB  735   7.945  11.487   5.845  0.2116  0.1880 -0.2009
   53SER    HB1  736   7.933  11.571   5.913 -0.8803 -0.4924  0.4845
   53SER    HB2  737   7.951  11.518   5.741 -0.0261 -0.7531 -0.5115
   53SER     OG  738   7.853  11.381   5.863 -0.3568  0.6225 -0.5285
   53SER     HG  739   7.765  11.413   5.841 -0.9140 -0.1305  0.5130
   53SER      C  740   8.184  11.531   5.849 -0.3300 -0.1462 -0.1404
   53SER      O  741   8.190  11.622   5.930 -0.4326 -0.2094 -0.0615
   54SER      N  742   8.260  11.532   5.739 -0.5459 -1.1021 -0.3140
   54SER      H  743   8.239  11.462   5.669 -0.4387 -0.3755 -1.0841
   54SER     CA  744   8.362  11.628   5.703 -0.7510 -0.9218 -0.4243
   54SER     HA  745   8.384  11.700   5.782 -3.0186  0.5459 -1.0463
   54SER     CB  746   8.481  11.548   5.650 -0.5110 -0.8562  0.0054
   54SER    HB1  747   8.568  11.612   5.658  0.0778 -1.8436  1.9720
   54SER    HB2  748   8.474  11.521   5.544 -3.1553  2.1100 -0.7616
   54SER     OG  749   8.506  11.445   5.742 -0.2845 -0.4584  0.3912
   54SER     HG  750   8.568  11.490   5.800  0.7822 -0.9626 -0.3294
   54SER      C  751   8.311  11.721   5.594 -0.1839  0.0328  0.1006
   54SER      O  752   8.237  11.676   5.506  0.5159 -0.0873 -0.4363
   55TYR      N  753   8.349  11.848   5.591 -0.6828  0.1900  0.3169
   55TYR      H  754   8.408  11.874   5.669  0.5290 -0.0539 -0.4957
   55TYR     CA  755   8.315  11.951   5.495  0.1462  0.4061  0.2455
   55TYR     HA  756   8.302  11.893   5.404  0.7436  1.2317 -0.3775
   55TYR     CB  757   8.186  12.015   5.546  0.0981  0.1300  0.4753
   55TYR    HB1  758   8.161  12.077   5.460  0.9053  1.4065  1.1321
   55TYR    HB2  759   8.206  12.085   5.627 -1.8597  0.5898  0.6056
   55TYR     CG  760   8.072  11.921   5.579 -0.4250  0.6039  0.0282
   55TYR    CD1  761   7.985  11.873   5.480  0.0045 -0.4029  0.1265
   55TYR    HD1  762   7.995  11.912   5.380 -0.0493 -1.3234 -0.2442
   55TYR    CE1  763   7.873  11.796   5.514 -0.0988 -0.5248 -0.4840
   55TYR    HE1  764   7.800  11.763   5.443  0.0965 -0.4341 -0.7280
   55TYR     CZ  765   7.861  11.762   5.651  0.1395  0.5046 -0.1992
   55TYR     OH  766   7.753  11.686   5.683  0.2402  0.3341 -0.2598
   55TYR     HH  767   7.691  11.674   5.611  0.2457 -1.8122  0.0282
   55TYR    CE2  768   7.954  11.801   5.750  0.3026 -0.0900 -0.1169
   55TYR    HE2  769   7.937  11.761   5.849 -0.7312 -3.3013 -1.4273
   55TYR    CD2  770   8.060  11.884   5.713 -0.1530  0.5690  0.0437
   55TYR    HD2  771   8.125  11.926   5.788  1.1372  2.8975 -2.2173
   55TYR      C  772   8.427  12.053   5.479  0.4897 -0.0327 -0.1738
   55TYR      O  773   8.501  12.079   5.573  0.2572 -0.2678  0.0757
   56SER      N  774   8.445  12.106   5.358 -0.2373 -0.2602 -0.3907
   56SER      H  775   8.393  12.067   5.280  0.9367 -1.5306 -0.5760
   56SER     CA  776   8.557  12.190   5.321 -0.2095  0.0452  0.3791
   56SER     HA  777   8.543  12.279   5.382 -0.0194  0.0839  0.3685
   56SER     CB  778   8.548  12.236   5.176 -0.4469 -0.3887  0.2580
   56SER    HB1  779   8.638  12.294   5.158 -0.7282  0.3476  1.2149
   56SER    HB2  780   8.462  12.302   5.166 -1.2926 -1.3795  0.7648
   56SER     OG  781   8.552  12.122   5.093 -0.0256 -0.1516 -0.0521
   56SER     HG  782   8.460  12.100   5.077  0.2391 -1.1451 -0.2823
   56SER      C  783   8.697  12.136   5.346  0.0136  0.0873 -0.7115
   56SER      O  784   8.720  12.018   5.374 -0.2009  0.1847 -0.1094
   57SER      N  785   8.801  12.219   5.349 -0.1289  0.2524 -0.0087
   57SER      H  786   8.779  12.318   5.355 -0.4029  0.1124  1.5292
   57SER     CA  787   8.942  12.184   5.348 -0.2242 -0.1283 -0.0638
   57SER     HA  788   8.943  12.095   5.285 -1.4281  0.6017 -1.1728
   57SER     CB  789   9.018  12.280   5.257  0.3334 -0.4208  0.0911
   57SER    HB1  790   9.122  12.248   5.270 -0.5085 -2.7495  1.7380
   57SER    HB2  791   8.988  12.265   5.153 -2.4295 -0.5700  0.8317
   57SER     OG  792   8.980  12.413   5.283  0.1662 -0.3988 -0.2587
   57SER     HG  793   9.052  12.476   5.279  0.0106  0.0095  2.0397
   57SER      C  794   9.003  12.159   5.485  0.3896  0.6916 -0.1832
   57SER      O  795   9.099  12.083   5.498  0.0533  0.2437 -0.3124
   58TYR      N  796   8.937  12.213   5.587  0.2873  0.0316  0.1053
   58TYR      H  797   8.852  12.265   5.571 -0.7384 -1.7632 -0.4532
   58TYR     CA  798   8.982  12.204   5.725  0.1041 -0.3993  0.1369
   58TYR     HA  799   9.051  12.120   5.735  0.2473 -0.1041  1.8477
   58TYR     CB  800   9.051  12.334   5.765 -0.1688 -0.0462 -0.5234
   58TYR    HB1  801   8.986  12.419   5.745  0.3714 -0.0799 -2.7107
   58TYR    HB2  802   9.079  12.323   5.870  1.8971 -3.9283 -1.2903
   58TYR     CG  803   9.178  12.376   5.696 -0.1531  0.5401 -0.1450
   58TYR    CD1  804   9.170  12.460   5.584 -0.4400  0.3138 -0.2943
   58TYR    HD1  805   9.073  12.491   5.550 -1.0397 -0.8725  0.2672
   58TYR    CE1  806   9.288  12.497   5.517  0.0827 -0.4012  0.2044
   58TYR    HE1  807   9.290  12.572   5.439 -0.7338  0.0861  0.6300
   58TYR     CZ  808   9.413  12.448   5.560  0.2254 -0.7757 -0.6346
   58TYR     OH  809   9.524  12.479   5.488  0.0942 -0.1895 -0.5917
   58TYR     HH  810   9.596  12.450   5.545 -0.4020 -0.6612 -0.1957
   58TYR    CE2  811   9.419  12.368   5.676  0.2555 -0.3160 -0.3145
   58TYR    HE2  812   9.510  12.338   5.725 -0.6516 -3.0972 -0.1851
   58TYR    CD2  813   9.301  12.319   5.733 -0.0864  0.6795 -0.1515
   58TYR    HD2  814   9.309  12.255   5.819 -1.9511 -1.9609 -1.7972
   58TYR      C  815   8.876  12.164   5.827 -0.1238 -0.2096 -0.0228
   58TYR      O  816   8.763  12.212   5.821  0.1116  0.3273 -0.2408
   59GLY      N  817   8.913  12.061   5.904  0.3045 -0.2709 -0.3059
   59GLY      H  818   9.004  12.020   5.887 -0.0725 -0.5856 -1.6745
   59GLY     CA  819   8.831  12.002   6.007  0.3276  0.1036 -0.0705
   59GLY    HA1  820   8.825  12.067   6.095 -0.7572 -1.8593  1.4009
   59GLY    HA2  821   8.729  11.991   5.970  0.0491  4.0335 -0.9507
   59GLY      C  822   8.888  11.867   6.047 -0.1165 -0.1355 -0.2411
   59GLY      O  823   8.995  11.864   6.106 -0.0011 -0.2094 -0.4524
   60GLN      N  824   8.822  11.761   5.999 -0.8330  0.1615  0.0746
   60GLN      H  825   8.747  11.774   5.932 -0.7362 -1.4525 -0.3751
   60GLN     CA  826   8.886  11.631   6.000 -0.4754  0.3353 -0.1203
   60GLN     HA  827   8.992  11.638   5.975 -0.6019 -0.8466 -1.0187
   60GLN     CB  828   8.873  11.576   6.142  0.4446  0.3329 -0.0266
   60GLN    HB1  829   8.894  11.657   6.211 -1.6912  0.0832  0.9920
   60GLN    HB2  830   8.772  11.548   6.173  2.0133 -1.8291  3.7847
   60GLN     CG  831   8.959  11.454   6.172 -0.1963 -0.0414  0.3200
   60GLN    HG1  832   9.065  11.466   6.147 -0.1645 -1.9241 -0.5675
   60GLN    HG2  833   8.921  11.374   6.109  2.3349 -0.1164 -1.2807
   60GLN     CD  834   8.940  11.423   6.320 -0.5820 -0.5810  0.1597
   60GLN    OE1  835   8.898  11.500   6.405 -0.6299 -0.1932 -0.2143
   60GLN    NE2  836   8.982  11.307   6.371 -0.2107 -0.1923  0.7584
   60GLN   HE21  837   8.962  11.297   6.469  1.9887 -1.0211  1.1850
   60GLN   HE22  838   9.019  11.241   6.303  0.4734  1.5468 -0.6502
   60GLN      C  839   8.837  11.532   5.896 -0.2379  0.0898 -0.0004
   60GLN      O  840   8.717  11.525   5.868 -0.2832 -0.2706  0.2779
   61SER      N  841   8.921  11.446   5.837  0.1020  0.2993  0.1755
   61SER      H  842   9.019  11.451   5.860  0.0744  0.7042  0.2160
   61SER     CA  843   8.885  11.354   5.731  0.4597 -0.0352  0.3435
   61SER     HA  844   8.814  11.400   5.662  1.2043 -0.3798 -0.6764
   61SER     CB  845   9.007  11.316   5.649  0.3668  0.2971  0.0499
   61SER    HB1  846   9.079  11.268   5.715 -0.7820  0.4028  1.4248
   61SER    HB2  847   8.964  11.250   5.574 -1.2051  2.0764 -0.6871
   61SER     OG  848   9.054  11.419   5.565 -0.6314  0.1351 -0.7319
   61SER     HG  849   9.141  11.390   5.538 -0.8705 -2.4083  0.8838
   61SER      C  850   8.816  11.226   5.776  0.0283  0.2148  0.3957
   61SER      O  851   8.810  11.184   5.892 -0.1329 -0.1867  0.2426
   62GLN      N  852   8.758  11.158   5.677 -0.0992  0.0846  0.5591
   62GLN      H  853   8.780  11.186   5.583  2.0115  0.3199  1.0598
   62GLN     CA  854   8.702  11.025   5.688 -0.1131  0.0594  0.1929
   62GLN     HA  855   8.652  11.008   5.783 -0.7140  0.5602 -0.0266
   62GLN     CB  856   8.601  10.990   5.579 -0.2114 -0.1880  0.3612
   62GLN    HB1  857   8.567  10.888   5.592  2.4168 -0.9740  1.8577
   62GLN    HB2  858   8.660  10.995   5.487 -1.8166 -0.4567 -0.7175
   62GLN     CG  859   8.492  11.095   5.565  0.1933  0.2100  0.1516
   62GLN    HG1  860   8.524  11.199   5.553 -1.8977  0.6004 -4.1445
   62GLN    HG2  861   8.443  11.079   5.469 -1.1185 -0.7044  0.9403
   62GLN     CD  862   8.392  11.073   5.678  0.1929 -0.4657  0.0226
   62GLN    OE1  863   8.303  10.990   5.669  0.0713 -0.4075  0.6298
   62GLN    NE2  864   8.387  11.153   5.785 -0.2633  0.0128 -0.3498
   62GLN   HE21  865   8.448  11.233   5.779 -0.0475 -0.2403 -1.8961
   62GLN   HE22  866   8.301  11.160   5.837  0.0383 -0.7632  0.2873
   62GLN      C  867   8.814  10.923   5.671 -0.0583  0.1465  0.0292
   62GLN      O  868   8.908  10.942   5.595 -0.2214  0.0096 -0.2110
   63ASN      N  869   8.800  10.801   5.723  0.0362  0.0992 -0.0545
   63ASN      H  870   8.731  10.777   5.793  1.2954 -2.4500  0.4410
   63ASN     CA  871   8.880  10.685   5.690 -0.2256 -0.2440  0.5004
   63ASN     HA  872   8.967  10.714   5.631  0.2468  0.4179  1.5077
   63ASN     CB  873   8.931  10.625   5.821 -0.1151 -0.7336  0.2401
   63ASN    HB1  874   8.852  10.601   5.892  0.8352  0.5135  1.7953
   63ASN    HB2  875   9.004  10.693   5.865 -0.7321  0.8456 -1.0735
   63ASN     CG  876   8.998  10.491   5.798  0.0541 -0.6064 -0.0180
   63ASN    OD1  877   8.946  10.384   5.832 -0.3312 -0.3137  0.3334
   63ASN    ND2  878   9.120  10.486   5.745 -0.2768  0.0955 -0.8680
   63ASN   HD21  879   9.157  10.579   5.730 -1.3197  0.3248 -2.1616
   63ASN   HD22  880   9.178  10.406   5.723  1.5184  0.9970  0.3527
   63ASN      C  881   8.801  10.595   5.595 -0.1042  0.7401 -0.5567
   63ASN      O  882   8.679  10.586   5.608 -0.0087  0.2991  0.1039
   64THR      N  883   8.873  10.523   5.509  0.0448  0.1842  0.0205
   64THR      H  884   8.972  10.538   5.502  0.0614 -0.5446 -1.7614
   64THR     CA  885   8.808  10.452   5.401 -0.0108  0.0185  0.1631
   64THR     HA  886   8.703  10.429   5.421 -0.0703  1.1449  1.2604
   64THR     CB  887   8.789  10.531   5.272  0.2224 -0.1044  0.0534
   64THR     HB  888   8.761  10.460   5.195  0.8772 -0.9189  0.5544
   64THR    CG2  889   8.691  10.646   5.293  0.5572  0.1035  0.5167
   64THR   HG21  890   8.719  10.713   5.374 -2.1739 -1.1729  2.6783
   64THR   HG22  891   8.594  10.603   5.317 -0.7002  1.0494 -2.4246
   64THR   HG23  892   8.679  10.709   5.204  1.9673  1.2194  1.0775
   64THR    OG1  893   8.911  10.589   5.231 -0.2197  0.5986 -0.2937
   64THR    HG1  894   8.902  10.628   5.144 -1.9003 -0.1198 -0.4727
   64THR      C  895   8.878  10.320   5.372 -0.2077 -0.1957  0.6354
   64THR      O  896   8.996  10.305   5.405 -0.0155  0.1730  0.1379
   65GLY      N  897   8.806  10.220   5.321 -0.3061  0.0377  0.3103
   65GLY      H  898   8.714  10.243   5.287 -0.4914  1.1855  1.5500
   65GLY     CA  899   8.863  10.087   5.303  0.0768  0.2534 -0.1111
   65GLY    HA1  900   8.956  10.074   5.359  1.1216 -0.0281 -1.8621
   65GLY    HA2  901   8.789  10.022   5.349  0.4139  0.2601  0.4488
   65GLY      C  902   8.887  10.036   5.162  0.3432  0.0975 -0.0091
   65GLY      O  903   8.867  10.113   5.068 -0.2870  0.1170  0.1365
   66TYR      N  904   8.930   9.911   5.145  0.4120  0.0407  0.5581
   66TYR      H  905   8.974   9.872   5.227 -1.3062  1.5073  2.2910
   66TYR     CA  906   8.918   9.844   5.017 -0.3755  0.0358  0.6272
   66TYR     HA  907   8.999   9.886   4.958 -0.5799  2.0247  1.6610
   66TYR     CB  908   8.946   9.694   5.020 -0.5663  0.0024  0.7566
   66TYR    HB1  909   8.907   9.644   4.931  1.9874  2.6815 -2.0983
   66TYR    HB2  910   8.896   9.653   5.108  2.9773  1.3857  3.6467
   66TYR     CG  911   9.089   9.651   5.037 -0.4505  0.2371  0.3705
   66TYR    CD1  912   9.137   9.596   5.156 -0.0580  0.1822  0.1929
   66TYR    HD1  913   9.064   9.580   5.235 -0.4516  0.0585 -0.1944
   66TYR    CE1  914   9.267   9.547   5.170 -0.0937  0.1062  0.2636
   66TYR    HE1  915   9.309   9.513   5.263 -0.8343  2.4920  1.5514
   66TYR     CZ  916   9.355   9.557   5.060 -0.2177  0.1469  0.1681
   66TYR     OH  917   9.480   9.503   5.066 -0.0784  0.5003  0.4426
   66TYR     HH  918   9.489   9.425   5.120 -0.5766  0.1566  0.0433
   66TYR    CE2  919   9.312   9.609   4.936  0.1105  0.5203  0.2106
   66TYR    HE2  920   9.378   9.626   4.853  0.9795  1.9501  1.1463
   66TYR    CD2  921   9.178   9.649   4.928  0.0105  0.2916  0.7398
   66TYR    HD2  922   9.146   9.695   4.836  0.3347  0.7354  0.8494
   66TYR      C  923   8.787   9.864   4.941  0.0062 -0.0762 -0.0669
   66TYR      O  924   8.677   9.850   4.992  0.0154  0.3698  0.0801
   67GLY      N  925   8.794   9.876   4.808  0.5319 -0.0652 -0.0417
   67GLY      H  926   8.883   9.860   4.763  0.3027 -2.6045  0.2425
   67GLY     CA  927   8.685   9.907   4.719  0.4545  0.2933  0.1772
   67GLY    HA1  928   8.599   9.850   4.754  1.0814  0.4396  2.0530
   67GLY    HA2  929   8.714   9.867   4.622 -0.1057  1.1416 -0.3599
   67GLY      C  930   8.639  10.052   4.706  0.1515  0.2017  0.2186
   67GLY      O  931   8.711  10.147   4.735 -0.3503  0.4710  0.5967
   68THR      N  932   8.522  10.070   4.644  0.5601  0.0561 -0.6064
   68THR      H  933   8.465   9.988   4.628  0.4916  0.0936 -0.5521
   68THR     CA  934   8.474  10.187   4.574  0.0557  0.0517 -0.2775
   68THR     HA  935   8.506  10.275   4.630  1.2617  0.3233 -1.3287
   68THR     CB  936   8.527  10.190   4.430  0.4060 -0.1411 -0.1545
   68THR     HB  937   8.459  10.258   4.379 -0.7925 -0.5453  0.8422
   68THR    CG2  938   8.673  10.232   4.422  0.2370  0.4439 -0.2839
   68THR   HG21  939   8.703  10.213   4.319 -0.3057  0.3040 -0.4139
   68THR   HG22  940   8.682  10.337   4.450  1.8602  0.7166 -1.6445
   68THR   HG23  941   8.740  10.184   4.494  0.6361  3.5967  1.6434
   68THR    OG1  942   8.510  10.065   4.367 -0.1558  0.0581 -0.4037
   68THR    HG1  943   8.418  10.051   4.345 -0.3537 -0.9550  0.9213
   68THR      C  944   8.322  10.187   4.563 -0.0077  0.1793  0.5619
   68THR      O  945   8.265  10.080   4.544  0.0891  0.3486 -0.8508
   69GLN      N  946   8.262  10.306   4.562 -0.1953  0.0826  0.2927
   69GLN      H  947   8.316  10.391   4.552  0.6339 -0.4671 -0.0094
   69GLN     CA  948   8.119  10.325   4.555 -0.3446 -1.1146 -0.1690
   69GLN     HA  949   8.088  10.237   4.500  0.3589  0.3677 -3.1878
   69GLN     CB  950   8.051  10.312   4.691 -0.6583  0.1880 -0.1799
   69GLN    HB1  951   8.053  10.209   4.726 -1.6920  0.8114  1.8522
   69GLN    HB2  952   7.948  10.342   4.673 -0.8091 -0.7373 -0.9468
   69GLN     CG  953   8.098  10.407   4.800 -0.5113 -0.2070  0.1037
   69GLN    HG1  954   8.082  10.511   4.772  1.0749 -0.2854 -1.2589
   69GLN    HG2  955   8.206  10.408   4.812 -0.4441  0.2328 -0.5397
   69GLN     CD  956   8.039  10.391   4.940 -0.0213 -0.5798  0.2723
   69GLN    OE1  957   8.087  10.324   5.030  0.2464 -0.1006  0.4868
   69GLN    NE2  958   7.920  10.451   4.955  0.2178  0.1338 -0.5962
   69GLN   HE21  959   7.885  10.503   4.876 -0.0390 -1.2803 -1.4517
   69GLN   HE22  960   7.869  10.437   5.040 -0.6680  1.0823 -0.9515
   69GLN      C  961   8.083  10.450   4.475 -0.0292 -0.4492  0.7170
   69GLN      O  962   8.135  10.560   4.494 -0.3500 -0.1648 -0.0159
   70SER      N  963   7.995  10.441   4.375  1.0427  0.3942 -0.3312
   70SER      H  964   7.956  10.349   4.366  2.9713 -0.3571 -1.7397
   70SER     CA  965   7.927  10.540   4.294  0.0823 -0.1188 -0.1673
   70SER     HA  966   7.999  10.616   4.263  0.6996 -1.4553 -2.2737
   70SER     CB  967   7.871  10.481   4.165 -0.4892 -0.1484  0.0931
   70SER    HB1  968   7.799  10.400   4.177 -1.5445  0.9152  1.1034
   70SER    HB2  969   7.949  10.424   4.114 -1.6595 -1.2701 -0.5212
   70SER     OG  970   7.823  10.577   4.073 -0.0999 -0.1387 -0.1016
   70SER     HG  971   7.843  10.547   3.984 -1.2888  1.8018 -1.0923
   70SER      C  972   7.823  10.603   4.385  0.7337  0.2322  0.3402
   70SER      O  973   7.799  10.565   4.500  0.3977  0.1288  0.2372
   71THR      N  974   7.768  10.713   4.333  0.3645 -0.0800  0.0681
   71THR      H  975   7.779  10.739   4.236 -1.7388  2.3120  0.3755
   71THR     CA  976   7.662  10.778   4.407  0.3214 -0.3551  0.2500
   71THR     HA  977   7.704  10.804   4.504  0.5435 -1.7413  0.5470
   71THR     CB  978   7.635  10.908   4.332  0.8675 -0.3002  0.1454
   71THR     HB  979   7.544  10.950   4.375 -1.2615 -1.4075 -2.8974
   71THR    CG2  980   7.733  11.023   4.355  0.0953  0.5154 -0.5460
   71THR   HG21  981   7.750  11.080   4.264 -0.1208  0.5045 -0.5929
   71THR   HG22  982   7.691  11.084   4.435  0.6758 -1.8528  1.7017
   71THR   HG23  983   7.828  10.976   4.382 -0.6642 -0.9482 -0.3249
   71THR    OG1  984   7.624  10.898   4.192  0.1290  0.0325  0.1752
   71THR    HG1  985   7.532  10.893   4.164  0.5159  0.5029 -1.2621
   71THR      C  986   7.527  10.709   4.423 -0.1329  0.4301 -0.1104
   71THR      O  987   7.496  10.623   4.341  0.2816  0.5027 -0.3483
   72PRO      N  988   7.444  10.751   4.519 -0.1650 -0.7754  0.4063
   72PRO     CD  989   7.315  10.686   4.528 -0.4524 -0.2576  0.0833
   72PRO    HD1  990   7.251  10.737   4.456  0.2805  2.7815  1.4386
   72PRO    HD2  991   7.318  10.577   4.519  0.9011 -0.4179  1.9509
   72PRO     CG  992   7.268  10.708   4.671  0.1894 -0.7359  0.3748
   72PRO    HG1  993   7.160  10.693   4.675 -0.0023 -0.3785 -2.2465
   72PRO    HG2  994   7.316  10.633   4.734  1.0196 -1.3522 -0.9700
   72PRO     CB  995   7.313  10.851   4.698 -0.0896 -0.5492 -0.1361
   72PRO    HB1  996   7.332  10.870   4.804 -0.5742  1.0285 -0.3012
   72PRO    HB2  997   7.237  10.921   4.665  0.8808  0.5294 -0.1526
   72PRO     CA  998   7.439  10.861   4.612 -0.0791 -0.3423 -0.0967
   72PRO     HA  999   7.427  10.947   4.546  0.4274 -1.0946 -1.1924
   72PRO      C 1000   7.568  10.884   4.690 -0.2070 -0.4318  0.1440
   72PRO      O 1001   7.641  10.790   4.721  0.5603  0.0486 -0.1768
   73GLN      N 1002   7.596  11.007   4.732  0.3682 -0.4445 -0.1869
   73GLN      H 1003   7.527  11.079   4.717 -1.4588 -2.2901 -1.1292
   73GLN     CA 1004   7.704  11.034   4.824  0.1660 -0.2908  0.0072
   73GLN     HA 1005   7.722  10.944   4.884  1.7194 -1.5724 -2.2352
   73GLN     CB 1006   7.833  11.061   4.746  0.3436 -0.0988  0.3617
   73GLN    HB1 1007   7.915  11.036   4.813  1.0094 -2.0613 -1.0770
   73GLN    HB2 1008   7.830  10.992   4.661  0.8408 -0.0547  0.3058
   73GLN     CG 1009   7.856  11.198   4.685  0.2816 -0.0898  0.3574
   73GLN    HG1 1010   7.769  11.207   4.619 -0.9884 -0.1074  1.9645
   73GLN    HG2 1011   7.863  11.274   4.763 -0.8737 -0.5371  0.9273
   73GLN     CD 1012   7.985  11.189   4.606  0.0913  0.3695 -0.0140
   73GLN    OE1 1013   7.982  11.170   4.484 -0.3431 -0.4159  0.1137
   73GLN    NE2 1014   8.099  11.191   4.675  0.2234  0.0100 -0.2186
   73GLN   HE21 1015   8.091  11.235   4.766  0.9641 -0.3745  0.0455
   73GLN   HE22 1016   8.187  11.176   4.628  0.8269  1.1706  0.4872
   73GLN      C 1017   7.675  11.149   4.920  0.1580 -0.3156  0.0354
   73GLN      O 1018   7.570  11.211   4.910  0.2350 -0.1343  0.3472
   74GLY      N 1019   7.755  11.183   5.021 -0.1256  0.0542  0.1366
   74GLY      H 1020   7.844  11.136   5.016  0.4193  1.1637 -0.9743
   74GLY     CA 1021   7.726  11.277   5.127 -1.3436 -0.1056 -0.0359
   74GLY    HA1 1022   7.655  11.353   5.094 -1.1756 -0.0302 -0.2227
   74GLY    HA2 1023   7.823  11.326   5.137  0.3254 -2.2657 -3.7369
   74GLY      C 1024   7.667  11.214   5.253 -0.2300 -0.2157  0.4419
   74GLY      O 1025   7.638  11.095   5.264  0.2042 -0.3506  0.1799
   75TYR      N 1026   7.641  11.289   5.360  0.2362  0.1474  0.3046
   75TYR      H 1027   7.662  11.388   5.354 -0.2359  0.1787 -2.0752
   75TYR     CA 1028   7.599  11.247   5.492 -0.1966 -0.2764  0.0377
   75TYR     HA 1029   7.614  11.140   5.505 -0.1392 -0.2143  0.5191
   75TYR     CB 1030   7.683  11.323   5.595  0.4265 -0.3112 -0.4347
   75TYR    HB1 1031   7.672  11.276   5.693  0.0442  0.4349 -0.1163
   75TYR    HB2 1032   7.660  11.427   5.616 -0.8789 -0.7762  0.6392
   75TYR     CG 1033   7.830  11.314   5.565  0.3565 -0.3395 -0.7742
   75TYR    CD1 1034   7.906  11.201   5.598 -0.2897 -0.3004  0.9590
   75TYR    HD1 1035   7.866  11.105   5.626 -0.0099 -1.4133 -2.0459
   75TYR    CE1 1036   8.040  11.204   5.556 -0.7898 -0.0932 -0.6857
   75TYR    HE1 1037   8.093  11.113   5.579 -1.0150 -0.1925 -0.5566
   75TYR     CZ 1038   8.103  11.319   5.503 -0.1211 -0.1991 -0.1303
   75TYR     OH 1039   8.230  11.308   5.456 -0.1153  0.2206 -0.2164
   75TYR     HH 1040   8.269  11.389   5.422  0.0646  0.7036  1.0544
   75TYR    CE2 1041   8.025  11.434   5.479  0.0860 -0.1574 -0.6228
   75TYR    HE2 1042   8.070  11.521   5.434 -0.4148  0.2637 -0.3113
   75TYR    CD2 1043   7.888  11.427   5.505  0.1159 -0.0306 -0.4256
   75TYR    HD2 1044   7.835  11.519   5.483  1.1669  0.4425 -1.0668
   75TYR      C 1045   7.453  11.269   5.526 -0.0003  0.2100  0.5964
   75TYR      O 1046   7.401  11.370   5.479 -0.2450  0.2315  0.9078
   76GLY      N 1047   7.388  11.183   5.605  0.1447 -0.3583  0.1036
   76GLY      H 1048   7.435  11.104   5.647 -0.3923 -0.6412  0.1811
   76GLY     CA 1049   7.246  11.194   5.627  0.1637  0.3621 -0.1191
   76GLY    HA1 1050   7.213  11.280   5.685  0.1935  2.1705 -2.6000
   76GLY    HA2 1051   7.227  11.112   5.695  1.4853  1.2623  1.3897
   76GLY      C 1052   7.169  11.192   5.495  0.4843  0.3471 -0.3060
   76GLY      O 1053   7.201  11.111   5.408  0.6628 -0.4203  0.4649
   77SER      N 1054   7.065  11.273   5.475  0.4627  0.2423 -0.6322
   77SER      H 1055   7.022  11.326   5.549  0.2758 -1.1435  0.2825
   77SER     CA 1056   6.983  11.267   5.356 -0.2977  0.2806 -0.1157
   77SER     HA 1057   7.045  11.245   5.269  0.2394  1.9996 -0.2074
   77SER     CB 1058   6.880  11.156   5.367 -0.1076  0.1415  0.2537
   77SER    HB1 1059   6.936  11.064   5.387 -1.1596 -1.2618 -2.6072
   77SER    HB2 1060   6.848  11.131   5.266  1.2059 -1.1688  0.1172
   77SER     OG 1061   6.784  11.178   5.468 -0.4415  0.0697 -0.0455
   77SER     HG 1062   6.698  11.140   5.449 -1.1709  1.8035 -0.4289
   77SER      C 1063   6.910  11.399   5.330  0.4654  0.7150 -0.0797
   77SER      O 1064   6.888  11.483   5.417  0.1045  0.2634  0.2683
   78THR      N 1065   6.854  11.408   5.209  0.2666  0.1355 -0.0355
   78THR      H 1066   6.893  11.342   5.143 -3.7726 -2.5434 -0.0614
   78THR     CA 1067   6.754  11.507   5.175  0.3070  0.1410 -0.1353
   78THR     HA 1068   6.790  11.602   5.215 -0.0938 -0.1195  0.8659
   78THR     CB 1069   6.734  11.526   5.025 -0.2498  0.5540 -0.0111
   78THR     HB 1070   6.702  11.437   4.970 -0.2142  1.3401 -1.3658
   78THR    CG2 1071   6.649  11.648   4.991 -0.6907  0.1502 -0.3829
   78THR   HG21 1072   6.542  11.631   5.007 -0.5559 -0.6122 -0.2605
   78THR   HG22 1073   6.659  11.676   4.887 -0.9524  2.3045  0.1121
   78THR   HG23 1074   6.680  11.736   5.048 -0.7434  0.7650 -1.2816
   78THR    OG1 1075   6.862  11.558   4.977  0.1371 -0.3850  0.3708
   78THR    HG1 1076   6.913  11.477   4.980 -0.0642 -0.5607 -0.5473
   78THR      C 1077   6.621  11.479   5.243  0.4079 -0.1162 -0.0391
   78THR      O 1078   6.565  11.370   5.247  0.3727 -0.0970 -0.0099
   79GLY      N 1079   6.555  11.589   5.282  0.3067 -0.3899  0.5658
   79GLY      H 1080   6.602  11.677   5.284 -1.1750  0.4383  0.5716
   79GLY     CA 1081   6.423  11.587   5.343  0.2008 -0.0243  0.3523
   79GLY    HA1 1082   6.392  11.688   5.367 -0.1492  0.3831 -1.6211
   79GLY    HA2 1083   6.429  11.537   5.439 -1.8911  1.1171  1.1458
   79GLY      C 1084   6.317  11.513   5.262 -0.0818  0.1759  0.5408
   79GLY      O 1085   6.326  11.496   5.141 -0.2634  0.1027  0.5372
   80GLY      N 1086   6.223  11.451   5.334  0.1276 -0.3535  0.3589
   80GLY      H 1087   6.223  11.479   5.431  0.8840 -0.7428  0.4808
   80GLY     CA 1088   6.133  11.352   5.278  0.1480 -0.1246 -0.0823
   80GLY    HA1 1089   6.067  11.304   5.351  0.1605  0.6925  0.4812
   80GLY    HA2 1090   6.198  11.277   5.232  0.5768 -0.4575  1.0322
   80GLY      C 1091   6.040  11.410   5.172 -0.0642 -0.1050  0.1126
   80GLY      O 1092   5.959  11.498   5.199  0.0664 -0.2146  0.9030
   81TYR      N 1093   6.047  11.357   5.050  0.3549  0.1755  0.0108
   81TYR      H 1094   6.094  11.268   5.038  1.2981  0.5730  0.7128
   81TYR     CA 1095   5.966  11.411   4.942  0.1358  0.3199  0.2456
   81TYR     HA 1096   5.973  11.519   4.955  1.2484  0.2622  0.2329
   81TYR     CB 1097   6.025  11.356   4.812 -0.6545  0.4252 -0.1625
   81TYR    HB1 1098   6.011  11.250   4.790 -0.4687  0.0770  1.3042
   81TYR    HB2 1099   6.132  11.365   4.829 -0.7457  1.0871  0.0737
   81TYR     CG 1100   5.990  11.427   4.683 -0.6013  0.4939 -0.1394
   81TYR    CD1 1101   5.920  11.359   4.583  0.1190 -0.1032 -0.2493
   81TYR    HD1 1102   5.873  11.264   4.601  0.7686 -0.8142 -2.0893
   81TYR    CE1 1103   5.896  11.422   4.460 -0.6233  0.1550  0.0173
   81TYR    HE1 1104   5.819  11.384   4.395 -0.3620  1.6945 -1.2446
   81TYR     CZ 1105   5.951  11.550   4.440  0.5797 -0.4040 -0.3343
   81TYR     OH 1106   5.935  11.610   4.318  0.3586 -0.0297 -0.1226
   81TYR     HH 1107   5.966  11.700   4.305 -1.7226  0.4686 -2.3036
   81TYR    CE2 1108   6.034  11.615   4.534  0.3263 -0.1191 -0.3064
   81TYR    HE2 1109   6.077  11.712   4.514  0.2913 -0.1814 -0.6788
   81TYR    CD2 1110   6.051  11.551   4.657  0.0095  0.2080 -0.0885
   81TYR    HD2 1111   6.113  11.600   4.730 -0.9015  2.7816 -0.9599
   81TYR      C 1112   5.819  11.376   4.959  0.1804  0.1475  0.2842
   81TYR      O 1113   5.782  11.260   4.975  0.3674  0.0711  0.1636
   82GLY      N 1114   5.739  11.483   4.972 -0.1628 -0.0060 -0.5075
   82GLY      H 1115   5.790  11.568   4.954  0.4176  0.1010  1.3868
   82GLY     CA 1116   5.606  11.476   5.029  0.0258 -0.2627 -0.0893
   82GLY    HA1 1117   5.549  11.568   5.017 -1.7143 -1.3888 -0.7476
   82GLY    HA2 1118   5.544  11.396   4.988 -0.2146  0.4135 -1.0860
   82GLY      C 1119   5.611  11.445   5.178  0.0976 -0.0573 -0.0480
   82GLY      O 1120   5.703  11.388   5.235  0.3770  0.2064 -0.2380
   83SER      N 1121   5.503  11.488   5.244  0.0971 -0.4089  0.1849
   83SER      H 1122   5.442  11.557   5.201 -0.4855 -0.4920  0.8582
   83SER     CA 1123   5.479  11.447   5.381  0.6092 -0.4055  0.2767
   83SER     HA 1124   5.524  11.349   5.391  1.8792 -0.2092 -2.4945
   83SER     CB 1125   5.546  11.557   5.463 -0.0228  0.3717 -0.2359
   83SER    HB1 1126   5.652  11.536   5.469 -0.2884 -0.6347  1.5583
   83SER    HB2 1127   5.501  11.552   5.562 -2.0897  3.0930 -0.9077
   83SER     OG 1128   5.525  11.692   5.429  0.1914  0.6358  0.6636
   83SER     HG 1129   5.569  11.706   5.345 -1.3386  1.0470 -0.1269
   83SER      C 1130   5.332  11.441   5.421  0.4321 -0.0576 -0.2947
   83SER      O 1131   5.240  11.482   5.351 -0.0477 -0.4485  0.1012
   84SER      N 1132   5.307  11.386   5.540  0.0366  0.0374 -0.3323
   84SER      H 1133   5.384  11.347   5.594  0.0292  0.2162 -0.1933
   84SER     CA 1134   5.178  11.341   5.587  0.0669  0.6636  0.3632
   84SER     HA 1135   5.102  11.418   5.569 -1.0690 -0.4586  0.2243
   84SER     CB 1136   5.133  11.215   5.514  0.5261  0.6429  0.1149
   84SER    HB1 1137   5.039  11.173   5.549 -0.5247  0.1852 -2.9838
   84SER    HB2 1138   5.113  11.244   5.411  1.5053  1.2750  0.0892
   84SER     OG 1139   5.230  11.114   5.498 -0.2794 -0.1700  0.3083
   84SER     HG 1140   5.254  11.073   5.581  2.7706  2.2805  0.8240
   84SER      C 1141   5.167  11.305   5.735 -0.1773  0.3608  0.2722
   84SER      O 1142   5.266  11.258   5.791  0.3815 -0.1019 -1.0598
   85GLN      N 1143   5.050  11.316   5.799 -0.3117  0.0600  0.0840
   85GLN      H 1144   4.966  11.357   5.761 -1.2424  0.0506  2.0546
   85GLN     CA 1145   5.041  11.297   5.942  0.0164  0.1133  0.1132
   85GLN     HA 1146   5.102  11.213   5.973  2.4159  1.6021 -0.2970
   85GLN     CB 1147   5.100  11.414   6.021  0.4699  0.3016 -0.4966
   85GLN    HB1 1148   5.118  11.378   6.122 -1.4097 -1.5196 -0.7370
   85GLN    HB2 1149   5.202  11.441   5.994  0.5181 -0.9906 -1.7081
   85GLN     CG 1150   5.007  11.536   6.027  0.2228  0.1019 -0.2426
   85GLN    HG1 1151   4.979  11.563   5.925 -0.3058 -0.3666 -0.2266
   85GLN    HG2 1152   4.915  11.516   6.082  0.7474 -1.0516  0.2628
   85GLN     CD 1153   5.081  11.654   6.088 -0.0606  0.1798 -0.0484
   85GLN    OE1 1154   5.186  11.697   6.041  0.2223 -0.2031  0.2216
   85GLN    NE2 1155   5.033  11.699   6.204 -0.2463  0.7499 -0.3454
   85GLN   HE21 1156   5.077  11.784   6.235 -0.5069  0.2160  1.6508
   85GLN   HE22 1157   4.959  11.650   6.253 -0.4504  0.6337 -0.7684
   85GLN      C 1158   4.901  11.258   5.985  0.1142 -0.2643  0.0858
   85GLN      O 1159   4.805  11.305   5.924  0.1806 -0.4171 -0.1400
   86SER      N 1160   4.884  11.193   6.101 -0.3804  0.3064  0.3398
   86SER      H 1161   4.967  11.169   6.154  0.9731  3.8207  0.1230
   86SER     CA 1162   4.758  11.149   6.157 -0.3434  0.0976  0.2595
   86SER     HA 1163   4.683  11.223   6.128 -0.7343 -0.2248  0.4414
   86SER     CB 1164   4.721  11.007   6.115  0.6132 -0.0185 -0.2309
   86SER    HB1 1165   4.695  11.008   6.009 -0.1129 -0.7732 -0.0698
   86SER    HB2 1166   4.629  10.979   6.166  1.4202 -1.3129  0.5641
   86SER     OG 1167   4.817  10.907   6.140 -0.1383 -0.6791  0.0831
   86SER     HG 1168   4.876  10.910   6.063  1.1432 -0.7285  1.0236
   86SER      C 1169   4.755  11.144   6.309 -0.6290  0.2032  0.2572
   86SER      O 1170   4.860  11.133   6.371 -0.4075  0.1980 -0.1175
   87SER      N 1171   4.640  11.131   6.377 -0.2916 -0.4493  0.7102
   87SER      H 1172   4.558  11.141   6.319  1.4479 -0.0070 -1.8504
   87SER     CA 1173   4.627  11.100   6.518 -0.2206  0.1036  0.8413
   87SER     HA 1174   4.719  11.128   6.569  1.3918  0.9569 -2.2638
   87SER     CB 1175   4.515  11.186   6.574 -0.5942  0.1098  0.1068
   87SER    HB1 1176   4.488  11.156   6.676  2.0403 -2.0113  0.2682
   87SER    HB2 1177   4.423  11.177   6.516  0.1342 -4.6898 -0.6591
   87SER     OG 1178   4.553  11.322   6.578  0.2114 -0.1082 -0.0305
   87SER     HG 1179   4.484  11.364   6.630  1.9138  0.6260  1.7405
   87SER      C 1180   4.601  10.953   6.546 -1.0370  0.1756  0.4766
   87SER      O 1181   4.561  10.876   6.459 -0.0907 -0.1694  0.3330
   88GLN      N 1182   4.620  10.920   6.674 -0.2730  0.1607  0.3630
   88GLN      H 1183   4.657  10.986   6.740  1.5418 -1.0445  0.6423
   88GLN     CA 1184   4.592  10.787   6.724  0.1409  0.0395  0.2727
   88GLN     HA 1185   4.562  10.723   6.640 -0.3843 -0.1664  0.6162
   88GLN     CB 1186   4.715  10.733   6.797  0.4591  0.2506 -0.0972
   88GLN    HB1 1187   4.686  10.636   6.837  0.7608  0.7722  1.4885
   88GLN    HB2 1188   4.739  10.797   6.883  1.1578 -0.8536  0.5528
   88GLN     CG 1189   4.840  10.707   6.715  0.8378 -0.1169  0.5894
   88GLN    HG1 1190   4.914  10.656   6.777  0.1195 -0.8094  0.8939
   88GLN    HG2 1191   4.803  10.649   6.630 -1.3334  1.9959 -0.0110
   88GLN     CD 1192   4.906  10.828   6.651  0.6210 -0.3237 -0.0336
   88GLN    OE1 1193   4.954  10.914   6.725  0.0087 -0.6792  0.7956
   88GLN    NE2 1194   4.919  10.833   6.518 -0.4122  0.1808 -0.1274
   88GLN   HE21 1195   4.976  10.908   6.483 -0.8153  0.4069 -0.2964
   88GLN   HE22 1196   4.888  10.760   6.456 -0.0459 -1.1270  1.1592
   88GLN      C 1197   4.464  10.782   6.805 -0.2295  0.1174 -0.2994
   88GLN      O 1198   4.448  10.864   6.896  0.9141 -0.0353  0.0512
   89SER      N 1199   4.382  10.681   6.775  0.0131 -0.2029  0.1081
   89SER      H 1200   4.416  10.606   6.717  0.4951  0.3961 -0.3904
   89SER     CA 1201   4.266  10.657   6.859 -0.0193 -0.0976  0.0946
   89SER     HA 1202   4.196  10.740   6.852 -3.1402 -2.2633  2.6226
   89SER     CB 1203   4.201  10.526   6.814 -0.3301  0.1046 -0.0416
   89SER    HB1 1204   4.263  10.439   6.837 -0.5412 -0.4487 -1.4896
   89SER    HB2 1205   4.111  10.516   6.875  1.5231  0.2136  2.9222
   89SER     OG 1206   4.160  10.511   6.680  0.0289  0.0363 -0.1443
   89SER     HG 1207   4.116  10.586   6.639 -0.8929  0.0435  0.8069
   89SER      C 1208   4.298  10.649   7.008  0.6029  0.2303 -0.0169
   89SER      O 1209   4.398  10.586   7.041  0.3889  0.0231  0.2464
   90SER      N 1210   4.207  10.704   7.089  0.2770 -0.0412 -0.1989
   90SER      H 1211   4.124  10.743   7.045 -0.3539  0.7121  1.5845
   90SER     CA 1212   4.213  10.696   7.233 -0.0954  0.3797 -0.1601
   90SER     HA 1213   4.312  10.724   7.267  0.2566  0.1531 -0.9774
   90SER     CB 1214   4.109  10.788   7.298  0.3158  0.5772  0.2240
   90SER    HB1 1215   4.012  10.772   7.251 -0.6693  2.4697  1.4983
   90SER    HB2 1216   4.093  10.765   7.403 -1.6187 -0.7968 -0.3112
   90SER     OG 1217   4.142  10.923   7.274 -0.2660  0.6761 -0.0276
   90SER     HG 1218   4.175  10.971   7.350 -0.2127  2.1484 -0.9491
   90SER      C 1219   4.193  10.551   7.274 -0.3298  0.4178 -0.1319
   90SER      O 1220   4.132  10.470   7.205 -0.4755  0.1933  0.2567
   91TYR      N 1221   4.243  10.512   7.391 -0.0145  0.0090 -0.3956
   91TYR      H 1222   4.284  10.587   7.446 -1.6043  0.8289 -0.2760
   91TYR     CA 1223   4.203  10.386   7.452 -0.3721  0.4013  0.1932
   91TYR     HA 1224   4.161  10.321   7.375  1.4222  0.1506 -0.6363
   91TYR     CB 1225   4.329  10.313   7.497 -0.5748 -0.2759 -0.3125
   91TYR    HB1 1226   4.294  10.220   7.541 -0.1645  0.9838  2.9849
   91TYR    HB2 1227   4.383  10.367   7.575  1.3615 -0.6723 -1.3184
   91TYR     CG 1228   4.437  10.279   7.397 -0.5215 -0.0745 -0.3245
   91TYR    CD1 1229   4.568  10.325   7.412 -0.3659 -0.6617  0.1279
   91TYR    HD1 1230   4.595  10.390   7.494  0.5496  0.8889 -1.3482
   91TYR    CE1 1231   4.668  10.286   7.322 -0.3143 -0.4508  0.0940
   91TYR    HE1 1232   4.766  10.332   7.327  0.4023 -1.9412  0.5862
   91TYR     CZ 1233   4.638  10.203   7.212  0.0285 -0.4778  0.0178
   91TYR     OH 1234   4.735  10.188   7.117 -0.0796 -0.1495 -0.1450
   91TYR     HH 1235   4.696  10.173   7.030  0.9216 -2.6120 -0.2381
   91TYR    CE2 1236   4.505  10.159   7.198 -0.0568 -0.2019 -0.0447
   91TYR    HE2 1237   4.482  10.093   7.115  2.7209 -1.2402 -0.0827
   91TYR    CD2 1238   4.405  10.196   7.289 -0.3140 -0.1064 -0.3609
   91TYR    HD2 1239   4.303  10.163   7.276 -0.1492 -1.9186  2.2650
   91TYR      C 1240   4.105  10.398   7.567 -0.0575 -0.4662  0.5534
   91TYR      O 1241   4.148  10.416   7.681 -0.2957  0.5423  0.4922
   92GLY      N 1242   3.974  10.398   7.540  0.0577 -0.4497 -0.0154
   92GLY      H 1243   3.946  10.367   7.449 -0.1319 -0.2928 -0.0117
   92GLY     CA 1244   3.871  10.451   7.627  0.2575 -0.0436 -0.0218
   92GLY    HA1 1245   3.901  10.553   7.649  2.8504 -0.5886 -0.7009
   92GLY    HA2 1246   3.855  10.398   7.721 -0.0678  1.9233  1.0845
   92GLY      C 1247   3.740  10.458   7.550  0.2298 -0.2610  0.0048
   92GLY      O 1248   3.741  10.444   7.428  0.0548 -0.0194 -0.0248
   93GLN      N 1249   3.624  10.475   7.614 -0.0616  0.6592 -0.7397
   93GLN      H 1250   3.622  10.471   7.715  1.4686 -0.7561 -0.7244
   93GLN     CA 1251   3.492  10.459   7.557 -0.3126  0.1909 -0.0449
   93GLN     HA 1252   3.500  10.447   7.449  1.5699 -0.6563  0.1461
   93GLN     CB 1253   3.440  10.326   7.609 -0.2313  0.0378 -0.3515
   93GLN    HB1 1254   3.442  10.324   7.718  0.3466 -0.7474 -0.3672
   93GLN    HB2 1255   3.513  10.249   7.586  1.8608  1.5969  0.7608
   93GLN     CG 1256   3.299  10.302   7.554 -0.2759  0.4350 -0.4111
   93GLN    HG1 1257   3.303  10.333   7.450 -1.1434  0.0571 -0.5655
   93GLN    HG2 1258   3.220  10.362   7.598 -2.8507 -1.1151 -2.6381
   93GLN     CD 1259   3.260  10.155   7.561 -0.0013  0.3811  0.0139
   93GLN    OE1 1260   3.307  10.083   7.649 -0.0587 -0.3776 -0.5751
   93GLN    NE2 1261   3.169  10.113   7.473  0.2977 -0.0733 -0.0778
   93GLN   HE21 1262   3.141  10.016   7.480  1.8415 -0.5579 -0.1092
   93GLN   HE22 1263   3.134  10.184   7.411 -0.6092  2.3214  2.8974
   93GLN      C 1264   3.409  10.584   7.583 -0.0138  0.3730  0.0388
   93GLN      O 1265   3.384  10.620   7.698 -0.1106  0.4559 -0.0072
   94GLN      N 1266   3.375  10.654   7.474  0.6468  0.1896 -0.2897
   94GLN      H 1267   3.414  10.617   7.388  0.2210 -1.9033  0.3488
   94GLN     CA 1268   3.276  10.760   7.472  0.5107  0.0595 -0.4408
   94GLN     HA 1269   3.230  10.768   7.570 -0.8258 -0.0954 -1.0297
   94GLN     CB 1270   3.339  10.894   7.436 -0.3431  0.6070  0.0644
   94GLN    HB1 1271   3.265  10.973   7.431 -0.1140  0.7681 -1.2251
   94GLN    HB2 1272   3.380  10.881   7.335  4.2073 -2.0391  1.9300
   94GLN     CG 1273   3.461  10.929   7.521  0.0606 -0.5499 -0.0138
   94GLN    HG1 1274   3.532  10.847   7.512  0.3345 -0.1046 -2.6649
   94GLN    HG2 1275   3.509  11.017   7.479  2.6475 -2.2662 -0.9414
   94GLN     CD 1276   3.418  10.950   7.665  0.2760 -0.5839  0.0549
   94GLN    OE1 1277   3.302  10.953   7.704  0.2362 -0.0715 -0.0972
   94GLN    NE2 1278   3.512  10.988   7.753  0.1297  0.2261 -0.1312
   94GLN   HE21 1279   3.485  10.991   7.850 -1.2634  1.3795 -0.5201
   94GLN   HE22 1280   3.606  11.010   7.725  0.1078 -1.6342 -1.9773
   94GLN      C 1281   3.166  10.715   7.377  0.0710 -0.2431  0.2075
   94GLN      O 1282   3.187  10.631   7.290  0.0119 -0.2475  0.1980
   95SER      N 1283   3.057  10.791   7.386  0.3547  0.2114 -0.1693
   95SER      H 1284   3.057  10.877   7.439  1.9416  0.6756 -0.8610
   95SER     CA 1285   2.937  10.773   7.306  0.2281  0.3713 -0.0172
   95SER     HA 1286   2.922  10.665   7.295  1.4955 -0.2048  2.9991
   95SER     CB 1287   2.808  10.818   7.373  0.1508  0.2254 -0.0662
   95SER    HB1 1288   2.720  10.792   7.315 -0.8636  2.3318  0.4119
   95SER    HB2 1289   2.813  10.926   7.385 -1.1930  0.3181 -0.1210
   95SER     OG 1290   2.795  10.755   7.498  0.4516  0.2400 -0.0278
   95SER     HG 1291   2.735  10.808   7.550 -0.5401  0.1853 -1.0778
   95SER      C 1292   2.952  10.838   7.169 -0.2870  0.8331  0.1448
   95SER      O 1293   3.030  10.932   7.161 -0.1201  0.6447 -0.4381
   96SER      N 1294   2.878  10.790   7.069  0.6069  0.1200 -0.1852
   96SER      H 1295   2.820  10.710   7.089  1.0791 -0.5804 -1.5026
   96SER     CA 1296   2.869  10.855   6.939  0.0571 -0.1434 -0.2815
   96SER     HA 1297   2.957  10.909   6.907 -0.6076 -0.4259 -2.7514
   96SER     CB 1298   2.837  10.751   6.832  0.9236 -0.3314 -0.3669
   96SER    HB1 1299   2.739  10.705   6.845 -0.3382  1.4355 -2.8550
   96SER    HB2 1300   2.841  10.805   6.738 -1.9458  0.6591 -0.0341
   96SER     OG 1301   2.928  10.644   6.837  0.7226 -0.4863  0.0560
   96SER     HG 1302   2.952  10.615   6.926  1.2024  0.4131  0.2313
   96SER      C 1303   2.760  10.961   6.952  0.3772  0.1181  0.2970
   96SER      O 1304   2.655  10.945   7.014  0.2080 -0.0374 -0.0264
   97TYR      N 1305   2.789  11.080   6.901 -0.1849  0.1236 -0.0130
   97TYR      H 1306   2.879  11.087   6.857  0.5402  0.3425  1.4559
   97TYR     CA 1307   2.701  11.196   6.903  0.0800  0.3184  0.4010
   97TYR     HA 1308   2.608  11.164   6.950  0.0189 -1.3725 -0.7581
   97TYR     CB 1309   2.771  11.310   6.976  0.0848  0.2816  0.4537
   97TYR    HB1 1310   2.709  11.398   6.968 -0.3628  0.1253  1.9127
   97TYR    HB2 1311   2.868  11.325   6.927 -0.3945 -0.5328 -0.7980
   97TYR     CG 1312   2.794  11.288   7.124 -0.1003  0.7494  0.5534
   97TYR    CD1 1313   2.910  11.222   7.166 -0.5031 -0.5290 -0.2812
   97TYR    HD1 1314   2.981  11.188   7.093 -0.2689 -0.7913  0.0651
   97TYR    CE1 1315   2.937  11.195   7.301  0.0626  0.5389 -0.1690
   97TYR    HE1 1316   3.028  11.141   7.325  0.2652  1.0623  0.2625
   97TYR     CZ 1317   2.843  11.234   7.398  0.3175  0.1068  0.2589
   97TYR     OH 1318   2.861  11.211   7.531  0.2633  0.0115  0.2501
   97TYR     HH 1319   2.934  11.152   7.547  0.0008 -0.2835  0.3782
   97TYR    CE2 1320   2.731  11.309   7.355  0.3024  0.0102  0.1267
   97TYR    HE2 1321   2.661  11.350   7.427 -0.2768 -1.2960  0.3366
   97TYR    CD2 1322   2.699  11.325   7.220 -0.3073  0.7510  0.3497
   97TYR    HD2 1323   2.612  11.379   7.188 -1.7910 -0.4260  2.1969
   97TYR      C 1324   2.671  11.247   6.763 -0.0425  0.2823  0.4138
   97TYR      O 1325   2.750  11.209   6.676 -0.3595  0.3464  0.0989
   98PRO      N 1326   2.559  11.314   6.737  0.1805  0.4650 -0.0814
   98PRO     CD 1327   2.451  11.349   6.826  0.1568  0.2896 -0.0422
   98PRO    HD1 1328   2.492  11.402   6.912  3.4605 -0.8661 -0.7767
   98PRO    HD2 1329   2.399  11.260   6.862  1.7334 -1.1450 -1.1518
   98PRO     CG 1330   2.355  11.439   6.749 -0.3718 -0.4683 -0.2873
   98PRO    HG1 1331   2.399  11.539   6.758 -0.6991 -0.3366 -0.1396
   98PRO    HG2 1332   2.253  11.438   6.789 -1.1754 -2.1169 -2.2565
   98PRO     CB 1333   2.369  11.385   6.607  0.1041 -0.3459 -0.2907
   98PRO    HB1 1334   2.341  11.458   6.531  1.1665  0.5629  0.1663
   98PRO    HB2 1335   2.302  11.299   6.604  1.3214 -1.2871 -1.6771
   98PRO     CA 1336   2.517  11.351   6.603  0.0100 -0.7543 -0.3779
   98PRO     HA 1337   2.520  11.260   6.543  0.9675 -2.9414  2.7300
   98PRO      C 1338   2.610  11.453   6.538 -0.0864  0.1154  0.8044
   98PRO      O 1339   2.624  11.564   6.588  0.4945  0.3771  0.0864
   99GLY      N 1340   2.651  11.424   6.414 -0.1887  0.3587  0.7138
   99GLY      H 1341   2.624  11.334   6.379  0.0356  1.0409 -1.3463
   99GLY     CA 1342   2.733  11.507   6.328  0.2547 -0.5803  0.2158
   99GLY    HA1 1343   2.774  11.452   6.244  1.6593 -0.2143  0.6333
   99GLY    HA2 1344   2.676  11.596   6.301 -0.1968  0.0733  2.9881
   99GLY      C 1345   2.861  11.549   6.399  0.2463 -0.3456  0.0933
   99GLY      O 1346   2.898  11.485   6.498  0.3953 -0.3162  0.0569
  100TYR      N 1347   2.914  11.665   6.360 -0.1806  0.0902  0.7855
  100TYR      H 1348   2.862  11.716   6.290  0.5299  2.3061  1.7769
  100TYR     CA 1349   3.046  11.722   6.380 -0.0562  0.0534  0.0987
  100TYR     HA 1350   3.105  11.662   6.450 -0.1487 -1.7733 -1.3096
  100TYR     CB 1351   3.126  11.733   6.251  0.4378 -0.0439  0.3954
  100TYR    HB1 1352   3.216  11.790   6.272  1.0093  0.0288 -1.9533
  100TYR    HB2 1353   3.069  11.787   6.175 -1.2685  1.4415  2.6091
  100TYR     CG 1354   3.180  11.600   6.203 -0.0188  0.0628 -0.4423
  100TYR    CD1 1355   3.091  11.507   6.149 -0.1787  0.0576 -0.1744
  100TYR    HD1 1356   2.986  11.529   6.143 -0.2812 -0.3571  0.1309
  100TYR    CE1 1357   3.132  11.381   6.104 -0.0164 -0.1121  0.4342
  100TYR    HE1 1358   3.066  11.304   6.066 -0.4816 -0.2600  1.5192
  100TYR     CZ 1359   3.269  11.352   6.115  0.1252  0.3615 -0.0326
  100TYR     OH 1360   3.314  11.228   6.082  0.0915  0.3627 -0.0828
  100TYR     HH 1361   3.406  11.207   6.096  0.2282  0.7641 -0.3718
  100TYR    CE2 1362   3.361  11.445   6.168  0.1838  0.0445  0.4226
  100TYR    HE2 1363   3.466  11.421   6.179  0.1916  0.5728  1.6682
  100TYR    CD2 1364   3.317  11.572   6.208 -0.0229  0.1050  0.0025
  100TYR    HD2 1365   3.390  11.642   6.247 -0.5310 -0.4351  1.9940
  100TYR      C 1366   3.034  11.854   6.454 -0.2385  0.1252 -0.0597
  100TYR      O 1367   2.958  11.946   6.422 -0.2332  0.3486  0.5626
  101GLY      N 1368   3.119  11.869   6.555 -0.1957 -0.4827 -0.0064
  101GLY      H 1369   3.190  11.796   6.559  1.1160  0.7041 -0.7983
  101GLY     CA 1370   3.107  11.968   6.660 -0.1358 -0.5660  0.0802
  101GLY    HA1 1371   3.101  12.068   6.617  2.2643 -0.3585  0.0890
  101GLY    HA2 1372   3.197  11.974   6.721 -0.1906 -0.5470  0.1587
  101GLY      C 1373   2.988  11.950   6.753 -0.1389  0.2447  0.2369
  101GLY      O 1374   2.987  11.856   6.832  0.5079 -0.5184 -0.6325
  102GLN      N 1375   2.896  12.047   6.745 -0.0653  0.3107  0.1938
  102GLN      H 1376   2.908  12.124   6.681 -0.0669 -0.4369 -0.7409
  102GLN     CA 1377   2.768  12.040   6.812 -0.1652  0.0565 -0.0210
  102GLN     HA 1378   2.759  11.942   6.859 -0.8568 -1.5750 -3.2632
  102GLN     CB 1379   2.770  12.138   6.929 -0.2355 -0.2623  0.2472
  102GLN    HB1 1380   2.762  12.243   6.903  2.8366  0.3325  1.3492
  102GLN    HB2 1381   2.859  12.117   6.989  0.9451  0.5426 -1.1707
  102GLN     CG 1382   2.648  12.121   7.020 -0.4147 -0.2037  0.0196
  102GLN    HG1 1383   2.563  12.148   6.958 -0.1400  1.0197  0.1340
  102GLN    HG2 1384   2.647  12.016   7.048  0.6271 -0.2043  0.0995
  102GLN     CD 1385   2.643  12.215   7.140 -0.5434 -0.1415 -0.0342
  102GLN    OE1 1386   2.737  12.207   7.219 -0.2105  0.4488 -0.3664
  102GLN    NE2 1387   2.538  12.294   7.164 -0.0934  0.5644 -0.3665
  102GLN   HE21 1388   2.538  12.340   7.254 -0.7635  0.7570 -0.4596
  102GLN   HE22 1389   2.479  12.324   7.088  0.2717  2.8721  0.2016
  102GLN      C 1390   2.652  12.053   6.714 -0.2782  0.5341  0.1723
  102GLN      O 1391   2.671  12.121   6.614  0.0395 -0.1583 -0.2489
  103GLN      N 1392   2.539  11.986   6.734  0.2400 -0.3177  0.2908
  103GLN      H 1393   2.530  11.937   6.822  1.6522 -0.0091  0.6359
  103GLN     CA 1394   2.441  11.970   6.629  0.3980  0.1823  0.0669
  103GLN     HA 1395   2.443  12.063   6.573  0.3272  0.4968  0.5776
  103GLN     CB 1396   2.473  11.851   6.539  0.0783  0.3590 -0.2894
  103GLN    HB1 1397   2.392  11.821   6.474 -0.7420 -2.0304  1.6628
  103GLN    HB2 1398   2.487  11.766   6.607 -1.1754  0.4623  0.1217
  103GLN     CG 1399   2.597  11.867   6.451  0.5384  0.6268  0.3893
  103GLN    HG1 1400   2.686  11.878   6.511  1.1907  1.0811 -0.6362
  103GLN    HG2 1401   2.617  11.772   6.401  0.0644  0.8668 -0.2646
  103GLN     CD 1402   2.584  11.974   6.343 -0.6990  1.2589  1.1373
  103GLN    OE1 1403   2.488  11.991   6.269 -0.3284 -0.2988  0.2533
  103GLN    NE2 1404   2.693  12.048   6.321 -0.2177  0.1895 -0.1924
  103GLN   HE21 1405   2.695  12.116   6.246  0.0646  1.4105  0.8790
  103GLN   HE22 1406   2.781  12.020   6.362  0.0404 -0.4377 -1.1382
  103GLN      C 1407   2.304  11.945   6.692  0.3775  0.4710  0.1387
  103GLN      O 1408   2.291  11.884   6.798  0.4204  0.4431  0.1282
  104PRO      N 1409   2.194  11.988   6.631  0.1503 -0.1392  0.1147
  104PRO     CD 1410   2.198  12.074   6.514 -0.3823 -0.4949 -0.1708
  104PRO    HD1 1411   2.228  12.013   6.429  1.8686 -1.3243  1.1267
  104PRO    HD2 1412   2.268  12.156   6.530 -0.6301 -0.6938  2.2598
  104PRO     CG 1413   2.061  12.140   6.507 -0.1427  0.0837  0.5211
  104PRO    HG1 1414   2.036  12.144   6.401  0.3433  0.0072  0.4022
  104PRO    HG2 1415   2.059  12.241   6.549 -1.3911  0.4957 -0.4433
  104PRO     CB 1416   1.971  12.039   6.576 -0.2112 -0.2082  0.0135
  104PRO    HB1 1417   1.886  12.082   6.631 -0.0100  2.0445 -1.3235
  104PRO    HB2 1418   1.918  11.983   6.499 -2.8222  0.5424  1.1378
  104PRO     CA 1419   2.058  11.959   6.672  0.0650 -0.0232 -0.0828
  104PRO     HA 1420   2.042  12.000   6.772  0.2554  1.0354 -0.4713
  104PRO      C 1421   2.028  11.810   6.663  0.0737 -0.0519  0.3132
  104PRO      O 1422   2.056  11.751   6.559  0.4940  0.3315  0.2025
  105ALA      N 1423   1.974  11.751   6.770 -0.1804 -0.2833  0.0583
  105ALA      H 1424   1.941  11.810   6.845 -1.5779 -1.0338  0.0573
  105ALA     CA 1425   1.952  11.608   6.773  0.1131 -0.3341 -0.1116
  105ALA     HA 1426   2.038  11.548   6.746  0.8833  0.1252  1.2281
  105ALA     CB 1427   1.908  11.559   6.911  0.2720 -0.0445  0.0440
  105ALA    HB1 1428   1.977  11.577   6.993 -0.8692 -0.2305  1.0698
  105ALA    HB2 1429   1.821  11.610   6.952  2.3125  2.5606  1.4986
  105ALA    HB3 1430   1.884  11.453   6.915  0.0875  0.0201  3.0944
  105ALA      C 1431   1.837  11.562   6.684 -0.2284  0.3407 -0.0266
  105ALA      O 1432   1.743  11.635   6.653 -0.2977 -0.0352 -0.7197
  106PRO      N 1433   1.834  11.435   6.645 -0.3724  0.4335 -0.3197
  106PRO     CD 1434   1.937  11.335   6.666 -0.5702  0.2899 -0.0241
  106PRO    HD1 1435   1.968  11.325   6.770  0.2576  2.6552  0.0107
  106PRO    HD2 1436   2.020  11.359   6.600  0.5866 -0.3370  1.1557
  106PRO     CG 1437   1.874  11.200   6.632 -0.6571  0.1998  0.4850
  106PRO    HG1 1438   1.955  11.141   6.590 -0.1039  1.6391 -0.5542
  106PRO    HG2 1439   1.839  11.160   6.727 -0.5229  2.9381  1.7940
  106PRO     CB 1440   1.768  11.237   6.528 -0.1346  0.2178 -0.0496
  106PRO    HB1 1441   1.808  11.248   6.428  0.4554  0.5947  0.2219
  106PRO    HB2 1442   1.695  11.156   6.533 -0.7297  0.7976  1.2472
  106PRO     CA 1443   1.723  11.375   6.574 -0.3987  0.1249 -0.0277
  106PRO     HA 1444   1.700  11.424   6.479  1.1716  0.0051 -0.5002
  106PRO      C 1445   1.601  11.369   6.664 -0.0586 -0.1771  0.4160
  106PRO      O 1446   1.608  11.365   6.786  0.2801  0.0266  0.4039
  107SER      N 1447   1.484  11.362   6.599  0.0174 -0.3315  0.2964
  107SER      H 1448   1.496  11.375   6.500  1.1630 -0.2381  0.4286
  107SER     CA 1449   1.346  11.374   6.643 -0.1447 -0.0079 -0.2927
  107SER     HA 1450   1.334  11.471   6.691 -2.3345 -1.0003  1.3197
  107SER     CB 1451   1.249  11.379   6.526  0.0659 -0.6701 -0.5056
  107SER    HB1 1452   1.290  11.446   6.450 -0.8253  0.3692 -0.0996
  107SER    HB2 1453   1.235  11.285   6.472  2.1033 -1.1209 -0.3016
  107SER     OG 1454   1.123  11.436   6.556  0.2864 -0.2160 -0.4303
  107SER     HG 1455   1.073  11.372   6.607  0.3237  0.4145  0.4302
  107SER      C 1456   1.302  11.273   6.748  0.4275  0.2079  0.1595
  107SER      O 1457   1.303  11.153   6.723 -0.6858  0.0606  0.7553
  108SER      N 1458   1.245  11.315   6.861  0.1717  0.1469  0.0531
  108SER      H 1459   1.229  11.414   6.874  1.1004  0.9970 -3.8528
  108SER     CA 1460   1.207  11.234   6.975  0.2050  0.3359  0.2010
  108SER     HA 1461   1.214  11.131   6.938 -1.1448 -0.0029  0.8351
  108SER     CB 1462   1.319  11.244   7.077  1.0777 -0.2663 -0.6755
  108SER    HB1 1463   1.304  11.336   7.134  1.2214  0.4496 -1.7653
  108SER    HB2 1464   1.413  11.245   7.023  1.6201  0.6615  0.2464
  108SER     OG 1465   1.319  11.124   7.153 -0.5021  0.3042  0.2789
  108SER     HG 1466   1.333  11.156   7.242  2.1965  1.7068 -0.5393
  108SER      C 1467   1.064  11.261   7.022  0.2704  0.3765  0.3747
  108SER      O 1468   1.012  11.371   7.015 -0.3486  0.0783  0.2548
  109THR      N 1469   1.000  11.160   7.082  0.5199  0.0932  0.1697
  109THR      H 1470   1.042  11.068   7.084 -1.0139 -0.6353  2.1518
  109THR     CA 1471   0.886  11.184   7.167  0.1538 -0.4184 -0.1675
  109THR     HA 1472   0.827  11.272   7.140  0.6933  0.3027  0.8865
  109THR     CB 1473   0.787  11.069   7.153  0.1137 -0.3861 -0.1442
  109THR     HB 1474   0.699  11.080   7.217 -1.4063  0.9331 -2.3135
  109THR    CG2 1475   0.740  11.042   7.010 -0.1807  0.2444 -0.1694
  109THR   HG21 1476   0.824  11.021   6.943 -0.2182  0.5406 -0.3133
  109THR   HG22 1477   0.708  11.137   6.967  2.2778  1.4289  0.3819
  109THR   HG23 1478   0.662  10.967   7.017 -2.4228  2.4623  0.1456
  109THR    OG1 1479   0.839  10.944   7.192  0.3975 -0.1470  0.2505
  109THR    HG1 1480   0.761  10.889   7.181  0.3997 -0.4855  1.6792
  109THR      C 1481   0.921  11.205   7.314 -0.0664  0.4868 -0.2368
  109THR      O 1482   1.025  11.159   7.360 -0.2433  0.4009  0.0806
  110SER      N 1483   0.835  11.273   7.391  0.2138  0.1525  0.3784
  110SER      H 1484   0.749  11.310   7.354  0.1752 -3.0979 -3.3950
  110SER     CA 1485   0.862  11.309   7.529 -0.1049 -0.4514  0.6038
  110SER     HA 1486   0.968  11.333   7.537  0.2245 -0.8952 -1.6820
  110SER     CB 1487   0.799  11.436   7.586  0.2474  0.1184 -0.2520
  110SER    HB1 1488   0.691  11.435   7.598  0.1560 -0.0370 -1.0230
  110SER    HB2 1489   0.844  11.464   7.681 -1.8536  0.0535  0.8254
  110SER     OG 1490   0.826  11.532   7.486  0.1026  0.4157 -0.0073
  110SER     HG 1491   0.858  11.615   7.522  2.6893 -0.8974  0.9525
  110SER      C 1492   0.841  11.195   7.628  0.1548 -0.5307  0.5694
  110SER      O 1493   0.770  11.098   7.603 -0.5605  0.1898 -0.2803
  111GLY      N 1494   0.915  11.200   7.739  0.0985 -0.1258  0.5924
  111GLY      H 1495   0.972  11.282   7.754  3.0281 -1.5721 -1.5887
  111GLY     CA 1496   0.897  11.111   7.852 -0.3435 -0.5319  0.2112
  111GLY    HA1 1497   0.947  11.015   7.837  1.1601 -0.0263  1.6156
  111GLY    HA2 1498   0.942  11.166   7.935 -1.5407  1.1977 -0.2240
  111GLY      C 1499   0.753  11.081   7.890 -0.4713 -0.3227 -0.1052
  111GLY      O 1500   0.713  10.966   7.905 -0.1071 -0.3796  0.4598
  112SER      N 1501   0.663  11.179   7.883  0.0667  0.1885 -0.0132
  112SER      H 1502   0.707  11.270   7.873  2.0563 -0.6725  0.4620
  112SER     CA 1503   0.518  11.175   7.883  0.0642  0.2673 -0.0043
  112SER     HA 1504   0.476  11.084   7.841 -0.0911  0.5513 -0.4710
  112SER     CB 1505   0.458  11.184   8.023 -0.0250  0.5023 -0.0581
  112SER    HB1 1506   0.503  11.122   8.101  0.3296  1.9081  0.8994
  112SER    HB2 1507   0.467  11.284   8.065  0.4286 -0.0026  1.1075
  112SER     OG 1508   0.323  11.144   8.007  0.1084  0.0347 -0.0378
  112SER     HG 1509   0.294  11.159   8.097 -1.6152 -0.8866 -0.4051
  112SER      C 1510   0.463  11.290   7.801  0.1733 -0.1093 -0.6061
  112SER      O 1511   0.514  11.402   7.803  0.0541 -0.0663  0.0939
  113TYR      N 1512   0.353  11.258   7.731 -0.4405 -0.0682  0.3233
  113TYR      H 1513   0.315  11.167   7.750  0.3621 -0.9321 -1.8312
  113TYR     CA 1514   0.265  11.348   7.660  0.1690 -0.1000 -0.4858
  113TYR     HA 1515   0.266  11.450   7.700  0.6810  1.5100 -4.1794
  113TYR     CB 1516   0.324  11.374   7.521  0.2077  0.2855 -0.3999
  113TYR    HB1 1517   0.255  11.439   7.468 -3.3074 -0.0926  3.2508
  113TYR    HB2 1518   0.417  11.429   7.534  0.3762  0.6571 -2.7190
  113TYR     CG 1519   0.347  11.250   7.438 -0.2300 -0.3598  0.4338
  113TYR    CD1 1520   0.461  11.169   7.441 -0.3329 -0.5023  0.6299
  113TYR    HD1 1521   0.547  11.204   7.496  0.5470 -0.5375 -0.6788
  113TYR    CE1 1522   0.472  11.053   7.363  0.1673 -0.5311  0.7386
  113TYR    HE1 1523   0.560  10.991   7.358  0.3090 -0.2402 -0.5596
  113TYR     CZ 1524   0.358  11.009   7.293  0.1400 -0.1157  0.5193
  113TYR     OH 1525   0.374  10.899   7.214 -0.0504  0.4442 -0.3164
  113TYR     HH 1526   0.293  10.858   7.184  1.3767  0.0062 -4.0176
  113TYR    CE2 1527   0.240  11.086   7.288  0.1316 -0.1624  0.0113
  113TYR    HE2 1528   0.166  11.064   7.212 -2.4198  2.3016  1.6145
  113TYR    CD2 1529   0.244  11.210   7.351  0.0431 -0.1660  0.0242
  113TYR    HD2 1530   0.158  11.275   7.341  0.5934  1.0417  2.3028
  113TYR      C 1531   0.119  11.304   7.658  0.1775 -0.1344 -0.3894
  113TYR      O 1532   0.089  11.192   7.696  0.2038  0.0290  0.1098
  114GLY      N 1533   0.037  11.398   7.611  0.2153 -0.0572 -0.3033
  114GLY      H 1534   0.079  11.489   7.599 -2.3902  1.2973 -0.0693
  114GLY     CA 1535  -0.108  11.390   7.601  0.1117  0.8872  0.2841
  114GLY    HA1 1536  -0.131  11.314   7.526  1.3814  0.0827  0.6828
  114GLY    HA2 1537  -0.148  11.489   7.579 -0.6872  0.6410  0.5871
  114GLY      C 1538  -0.183  11.354   7.728 -0.3306  0.0498 -0.2038
  114GLY      O 1539  -0.128  11.388   7.833  0.0672 -0.2794 -0.3044
  115SER      N 1540  -0.297  11.286   7.715 -0.2433 -0.0327 -0.5192
  115SER      H 1541  -0.334  11.261   7.624 -1.5247 -1.8728  0.4458
  115SER     CA 1542  -0.372  11.234   7.827  0.0584  0.1415 -0.2372
  115SER     HA 1543  -0.310  11.218   7.916 -2.6987  0.2147  1.8249
  115SER     CB 1544  -0.481  11.334   7.864 -0.0037  0.0255 -0.1064
  115SER    HB1 1545  -0.559  11.333   7.788  0.9245 -0.5452 -1.0716
  115SER    HB2 1546  -0.523  11.309   7.962  0.5315  0.4065  0.2240
  115SER     OG 1547  -0.426  11.464   7.870  0.1142 -0.0272 -0.0400
  115SER     HG 1548  -0.389  11.474   7.782  3.4495 -1.6387  1.0310
  115SER      C 1549  -0.446  11.106   7.792 -0.6488  0.4698  0.0470
  115SER      O 1550  -0.489  11.076   7.681 -0.3544 -0.6333  0.2191
  116SER      N 1551  -0.458  11.018   7.892 -0.5615  0.2103 -0.1688
  116SER      H 1552  -0.419  11.048   7.980 -1.1042  0.4451 -0.0060
  116SER     CA 1553  -0.528  10.892   7.882  0.3786 -0.3337  0.0064
  116SER     HA 1554  -0.571  10.883   7.782  0.1136  1.2029 -0.0454
  116SER     CB 1555  -0.429  10.777   7.892  0.5589 -0.1957 -0.1923
  116SER    HB1 1556  -0.367  10.787   7.803 -1.0045  0.5204 -1.2222
  116SER    HB2 1557  -0.470  10.676   7.891  0.2848 -0.1620  2.0289
  116SER     OG 1558  -0.352  10.785   8.010 -0.0437  0.6886  0.1536
  116SER     HG 1559  -0.410  10.762   8.083  0.8775 -0.4451  0.5731
  116SER      C 1560  -0.642  10.869   7.981  0.2469 -0.1486 -0.1005
  116SER      O 1561  -0.635  10.920   8.092 -0.3008  0.1523 -0.2035
  117SER      N 1562  -0.749  10.798   7.946  0.1378  0.1020 -0.2757
  117SER      H 1563  -0.745  10.751   7.857  1.5046  0.3803 -0.3771
  117SER     CA 1564  -0.866  10.793   8.032  0.2401  0.3377 -0.1209
  117SER     HA 1565  -0.877  10.893   8.072  1.1328 -0.2232  1.6321
  117SER     CB 1566  -0.990  10.771   7.946  0.4371  0.7501 -0.5173
  117SER    HB1 1567  -1.005  10.854   7.877 -1.2144  3.0314  2.3587
  117SER    HB2 1568  -1.080  10.752   8.005  1.9947 -0.9780  1.4787
  117SER     OG 1569  -0.959  10.657   7.869  0.3117  0.3438  0.0234
  117SER     HG 1570  -1.027  10.659   7.802  0.5476 -1.0449 -0.2835
  117SER      C 1571  -0.846  10.701   8.152  0.0304  0.2103 -0.1821
  117SER      O 1572  -0.758  10.615   8.147  0.0079  0.1663  0.2105
  118GLN      N 1573  -0.925  10.725   8.256 -0.1060 -1.1134  0.0394
  118GLN      H 1574  -1.005  10.786   8.243  0.4661 -0.1127  1.0015
  118GLN     CA 1575  -0.916  10.657   8.384  0.2276 -0.0724  0.5835
  118GLN     HA 1576  -0.838  10.581   8.384  1.5797  1.2315  2.4615
  118GLN     CB 1577  -0.879  10.762   8.489 -0.5839  0.0999  0.7009
  118GLN    HB1 1578  -0.885  10.717   8.588  0.0486  1.6569  1.4652
  118GLN    HB2 1579  -0.962  10.832   8.482  0.5336  1.4546  0.6325
  118GLN     CG 1580  -0.744  10.829   8.470 -0.8838  0.5903  0.2562
  118GLN    HG1 1581  -0.672  10.749   8.485  1.5702  2.8589  1.6131
  118GLN    HG2 1582  -0.722  10.884   8.378 -0.4579  0.9171  0.5443
  118GLN     CD 1583  -0.703  10.931   8.576  0.2978  0.7687 -0.3585
  118GLN    OE1 1584  -0.678  11.049   8.553  0.2741  0.7532 -0.4649
  118GLN    NE2 1585  -0.700  10.883   8.701  0.6852  0.3456 -0.5268
  118GLN   HE21 1586  -0.668  10.944   8.774  0.2378 -0.5926  0.4836
  118GLN   HE22 1587  -0.707  10.784   8.719 -0.7699  0.0909 -2.2557
  118GLN      C 1588  -1.038  10.575   8.422 -0.1556  0.1901 -0.0502
  118GLN      O 1589  -1.150  10.621   8.399 -0.4436 -0.4693  0.0110
  119SER      N 1590  -1.016  10.463   8.492 -0.1212  0.0910 -0.2189
  119SER      H 1591  -0.923  10.426   8.500  0.4286  1.4300 -0.1664
  119SER     CA 1592  -1.119  10.403   8.575 -0.3793  0.0804 -0.5408
  119SER     HA 1593  -1.215  10.397   8.524 -0.6102 -0.6437 -0.0386
  119SER     CB 1594  -1.083  10.257   8.603 -0.1657  0.2432  0.0519
  119SER    HB1 1595  -1.141  10.209   8.682 -0.0871 -0.8017 -0.5083
  119SER    HB2 1596  -0.978  10.246   8.630 -0.3254 -2.5531 -0.1693
  119SER     OG 1597  -1.110  10.172   8.494 -0.2208 -0.0778  0.3168
  119SER     HG 1598  -1.031  10.118   8.486 -0.7508 -0.8796  0.3804
  119SER      C 1599  -1.130  10.478   8.707  0.3790  0.3228 -0.6077
  119SER      O 1600  -1.031  10.529   8.760  0.2504 -0.0658  0.0241
  120SER      N 1601  -1.255  10.497   8.750  0.3614  0.1016 -0.5600
  120SER      H 1602  -1.327  10.459   8.690  1.4644 -1.5450 -0.9150
  120SER     CA 1603  -1.287  10.571   8.871 -0.4149 -0.7532 -0.2309
  120SER     HA 1604  -1.217  10.654   8.879 -1.0390 -0.4159  3.6008
  120SER     CB 1605  -1.429  10.626   8.862 -0.0041  0.4493  0.4070
  120SER    HB1 1606  -1.452  10.664   8.762 -3.2067  0.7020  1.1169
  120SER    HB2 1607  -1.446  10.710   8.930 -0.6528  1.5730 -1.0847
  120SER     OG 1608  -1.525  10.528   8.894  0.1333  0.1240 -0.1683
  120SER     HG 1609  -1.610  10.550   8.856 -0.1956 -2.4255 -1.1565
  120SER      C 1610  -1.265  10.490   8.998  0.4506  0.0373  0.1333
  120SER      O 1611  -1.264  10.367   8.997  0.0608  0.0351 -0.1594
  121SER      N 1612  -1.243  10.561   9.109  0.2574  0.5237 -0.1375
  121SER      H 1613  -1.247  10.662   9.109 -0.5738  0.5121 -1.3100
  121SER     CA 1614  -1.213  10.497   9.235 -0.4033  0.1676 -0.1614
  121SER     HA 1615  -1.125  10.434   9.222 -0.4762  0.0431 -0.0499
  121SER     CB 1616  -1.175  10.607   9.334  0.1402 -0.2595  0.1108
  121SER    HB1 1617  -1.143  10.562   9.428  0.7081  2.7791  1.4922
  121SER    HB2 1618  -1.255  10.680   9.330  0.2231 -0.2162 -2.0923
  121SER     OG 1619  -1.061  10.675   9.286  0.3198 -0.4039  0.3284
  121SER     HG 1620  -1.071  10.770   9.299  1.1640 -0.4052  1.0313
  121SER      C 1621  -1.334  10.422   9.290 -0.0920  0.1174  0.4729
  121SER      O 1622  -1.448  10.452   9.255  0.0912  0.0380 -0.2165
  122TYR      N 1623  -1.306  10.321   9.371  0.6471 -0.0279  0.0407
  122TYR      H 1624  -1.211  10.305   9.403 -0.1664 -0.6630  2.3157
  122TYR     CA 1625  -1.398  10.218   9.416  0.5930  0.0298  0.0632
  122TYR     HA 1626  -1.490  10.263   9.452 -1.0841 -3.8199  1.1428
  122TYR     CB 1627  -1.433  10.118   9.306  0.1846 -0.1685  0.3705
  122TYR    HB1 1628  -1.448  10.161   9.207  2.8462 -0.9972 -0.4975
  122TYR    HB2 1629  -1.523  10.072   9.344  1.1486 -2.8073 -0.2850
  122TYR     CG 1630  -1.332  10.007   9.287  0.3662 -0.0754  0.7985
  122TYR    CD1 1631  -1.360   9.873   9.318  0.0767 -0.1944  0.0366
  122TYR    HD1 1632  -1.464   9.856   9.341  0.3280 -0.7692  0.7774
  122TYR    CE1 1633  -1.260   9.776   9.313 -0.1330 -0.4172  0.1812
  122TYR    HE1 1634  -1.288   9.674   9.338 -0.6438 -0.5391 -0.8131
  122TYR     CZ 1635  -1.135   9.810   9.258 -0.3366  0.0142 -0.0179
  122TYR     OH 1636  -1.049   9.715   9.213 -0.0534  0.3975 -0.2892
  122TYR     HH 1637  -1.078   9.629   9.244 -1.4480  0.9668  0.0408
  122TYR    CE2 1638  -1.109   9.943   9.218 -0.0055 -0.1503 -0.3516
  122TYR    HE2 1639  -1.017   9.960   9.163  0.3238  1.4295  0.6509
  122TYR    CD2 1640  -1.208  10.040   9.231  0.1888 -0.0500  0.4224
  122TYR    HD2 1641  -1.193  10.140   9.194 -1.5798 -0.0614 -0.4696
  122TYR      C 1642  -1.344  10.153   9.542  0.3600  0.0277  0.1624
  122TYR      O 1643  -1.226  10.145   9.577  0.4019  1.0829  0.2937
  123GLY      N 1644  -1.440  10.095   9.616 -0.3397  0.5765 -0.3066
  123GLY      H 1645  -1.534  10.088   9.579 -1.0428  0.9557  1.3392
  123GLY     CA 1646  -1.412  10.003   9.724 -0.2147  0.2832 -0.5872
  123GLY    HA1 1647  -1.318  10.034   9.768 -0.2714 -1.5410  0.9490
  123GLY    HA2 1648  -1.416   9.899   9.690 -0.0477  0.2422 -0.4832
  123GLY      C 1649  -1.517  10.011   9.835  0.0320 -0.3525 -0.3056
  123GLY      O 1650  -1.622  10.073   9.820  0.0076 -0.2383  0.3359
  124GLN      N 1651  -1.483   9.945   9.946 -0.4083 -0.1385 -0.0425
  124GLN      H 1652  -1.390   9.904   9.943  0.0141  0.7313  0.5766
  124GLN     CA 1653  -1.562   9.932  10.066 -0.4367 -0.2201 -0.0694
  124GLN     HA 1654  -1.665   9.915  10.036 -0.6091  0.6715 -0.0375
  124GLN     CB 1655  -1.517   9.807  10.140 -0.0097 -0.0473 -0.0354
  124GLN    HB1 1656  -1.409   9.818  10.156 -0.5957  1.4035  4.3111
  124GLN    HB2 1657  -1.518   9.720  10.074 -1.0166  0.5349 -0.8100
  124GLN     CG 1658  -1.601   9.778  10.264  0.2945  0.0375  0.1924
  124GLN    HG1 1659  -1.619   9.868  10.323  3.4111  0.4817  0.6545
  124GLN    HG2 1660  -1.696   9.741  10.225  0.4797  0.2735 -0.5007
  124GLN     CD 1661  -1.533   9.673  10.350  0.2528 -0.3184 -0.2100
  124GLN    OE1 1662  -1.444   9.696  10.431 -0.2917 -0.2490  0.3786
  124GLN    NE2 1663  -1.565   9.543  10.341  0.6504 -0.4400  0.0915
  124GLN   HE21 1664  -1.640   9.511  10.282 -1.0287  1.3230  1.1246
  124GLN   HE22 1665  -1.507   9.481  10.395  1.2109 -0.8865 -0.9903
  124GLN      C 1666  -1.579  10.061  10.146  0.0078  0.0446 -0.3997
  124GLN      O 1667  -1.696  10.096  10.155  0.2102  0.7465 -0.3928
  125PRO      N 1668  -1.472  10.120  10.201 -0.1391  0.0560 -0.1262
  125PRO     CD 1669  -1.491  10.248  10.266  0.2258  0.0955 -0.0947
  125PRO    HD1 1670  -1.441  10.326  10.210  0.2512 -0.2042 -0.4925
  125PRO    HD2 1671  -1.595  10.278  10.282  0.0130 -0.4422 -0.4458
  125PRO     CG 1672  -1.416  10.234  10.398 -0.0569 -0.7958 -0.0213
  125PRO    HG1 1673  -1.468  10.178  10.476  1.7315 -0.9627  1.1057
  125PRO    HG2 1674  -1.381  10.331  10.433  0.4218  0.7763 -4.2761
  125PRO     CB 1675  -1.294  10.163  10.340 -0.1440 -0.2971 -0.8228
  125PRO    HB1 1676  -1.242  10.117  10.424 -0.7634  2.6352  1.3096
  125PRO    HB2 1677  -1.229  10.237  10.294  1.1013 -0.6469  0.3178
  125PRO     CA 1678  -1.347  10.059  10.241 -0.3241 -0.5512 -0.4611
  125PRO     HA 1679  -1.357   9.965  10.296  3.1128 -2.0405 -2.1052
  125PRO      C 1680  -1.244  10.043  10.131  0.1103 -0.3615 -0.0872
  125PRO      O 1681  -1.257  10.108  10.027  0.1175 -0.0871  0.0821
  126GLN      N 1682  -1.154   9.947  10.148  0.0289 -0.4320 -0.0540
  126GLN      H 1683  -1.155   9.890  10.232  1.0734  0.4578  0.5794
  126GLN     CA 1684  -1.055   9.910  10.050  0.0999  0.4389 -0.3173
  126GLN     HA 1685  -0.995   9.998  10.027  2.8185 -1.5456 -1.4462
  126GLN     CB 1686  -0.960   9.800  10.098  0.0285  0.5223  0.0162
  126GLN    HB1 1687  -0.890   9.779  10.017 -1.6054  0.6915 -1.4883
  126GLN    HB2 1688  -1.014   9.707  10.115  0.2468  0.2368 -0.7846
  126GLN     CG 1689  -0.877   9.828  10.224  0.1913 -0.4924  0.1414
  126GLN    HG1 1690  -0.811   9.911  10.198  0.8122 -0.7493  0.8533
  126GLN    HG2 1691  -0.934   9.864  10.309 -0.1065 -0.0811 -0.2233
  126GLN     CD 1692  -0.799   9.712  10.285  0.1539 -0.3210  0.5101
  126GLN    OE1 1693  -0.793   9.600  10.236  0.1512 -0.0977 -0.0089
  126GLN    NE2 1694  -0.729   9.724  10.398  0.4986 -0.3311  0.2996
  126GLN   HE21 1695  -0.669   9.647  10.420  0.1107 -0.7300 -0.0185
  126GLN   HE22 1696  -0.724   9.816  10.439 -2.1477 -0.2960  0.7163
  126GLN      C 1697  -1.117   9.877   9.915  0.0283 -0.4140 -0.0827
  126GLN      O 1698  -1.216   9.805   9.906 -0.2290 -0.0630 -0.1018
  127SER      N 1699  -1.056   9.914   9.802  0.2598 -0.3642  0.0578
  127SER      H 1700  -0.976   9.974   9.814 -0.6245  1.4097 -2.2278
  127SER     CA 1701  -1.083   9.865   9.668  1.1579 -0.0874 -0.2330
  127SER     HA 1702  -1.182   9.896   9.634  1.5555  0.5924 -0.7818
  127SER     CB 1703  -0.987   9.928   9.568  0.5835  0.5020 -0.4212
  127SER    HB1 1704  -0.891   9.879   9.587  0.1173 -0.5107 -0.5978
  127SER    HB2 1705  -1.011   9.894   9.468  0.4185  0.0371 -0.2269
  127SER     OG 1706  -0.980  10.069   9.570  0.1016  0.5333 -0.8983
  127SER     HG 1707  -1.069  10.105   9.562  0.7005  2.1469 -0.6671
  127SER      C 1708  -1.088   9.713   9.665 -0.4871 -0.0590 -0.1679
  127SER      O 1709  -0.993   9.653   9.715 -0.3174  0.5342  0.2302
  128GLY      N 1710  -1.190   9.660   9.597 -0.2740  0.1212 -0.6356
  128GLY      H 1711  -1.251   9.717   9.541 -0.2969 -0.5897 -1.3494
  128GLY     CA 1712  -1.203   9.516   9.587 -0.3085  0.0785 -0.0438
  128GLY    HA1 1713  -1.232   9.476   9.489  0.9628 -2.4536  0.5246
  128GLY    HA2 1714  -1.102   9.475   9.588 -0.8857 -1.3894  0.3435
  128GLY      C 1715  -1.274   9.447   9.703 -0.3693  0.1664 -0.0283
  128GLY      O 1716  -1.354   9.357   9.679  0.2350 -0.2144 -0.6929
  129SER      N 1717  -1.264   9.503   9.823  0.0080  0.2498 -0.0950
  129SER      H 1718  -1.227   9.596   9.837 -1.1765  0.6457  0.5696
  129SER     CA 1719  -1.339   9.453   9.937  0.0230 -0.2591 -0.3044
  129SER     HA 1720  -1.324   9.345   9.930  2.5556 -0.1891  2.1264
  129SER     CB 1721  -1.290   9.511  10.070  0.5305  0.2720 -0.7168
  129SER    HB1 1722  -1.309   9.616  10.092  2.1424  0.4781 -0.1653
  129SER    HB2 1723  -1.337   9.467  10.158  0.5362  1.6394 -0.0105
  129SER     OG 1724  -1.153   9.480  10.083  0.3867 -0.1226 -0.0831
  129SER     HG 1725  -1.135   9.511  10.173  2.5100 -1.3894 -0.0004
  129SER      C 1726  -1.488   9.474   9.920  0.0540 -0.3396 -0.6621
  129SER      O 1727  -1.538   9.572   9.865  0.2722 -0.1215 -0.4768
  130TYR      N 1728  -1.558   9.370   9.968  0.0431 -0.2219 -0.4259
  130TYR      H 1729  -1.509   9.302  10.025 -0.4742 -1.1598 -1.0884
  130TYR     CA 1730  -1.698   9.338   9.955 -0.0097  0.0187 -0.4661
  130TYR     HA 1731  -1.723   9.364   9.853  1.8813  0.8655 -0.7595
  130TYR     CB 1732  -1.717   9.187   9.957 -0.1301  0.0300 -0.6952
  130TYR    HB1 1733  -1.701   9.163  10.062  0.0575  0.1750 -0.6897
  130TYR    HB2 1734  -1.642   9.130   9.903 -1.0590 -2.4569  0.4844
  130TYR     CG 1735  -1.855   9.143   9.917 -0.2350 -0.2049 -0.0885
  130TYR    CD1 1736  -1.905   9.164   9.787 -0.1902  0.3069 -0.0259
  130TYR    HD1 1737  -1.835   9.206   9.716 -0.1709  1.0993  0.4573
  130TYR    CE1 1738  -2.035   9.128   9.752 -0.3727  0.5199  0.4196
  130TYR    HE1 1739  -2.077   9.161   9.658 -1.6659  1.8975  1.4363
  130TYR     CZ 1740  -2.121   9.071   9.848 -0.3649 -0.1598  0.0338
  130TYR     OH 1741  -2.248   9.030   9.818 -0.2722 -0.3467 -0.1009
  130TYR     HH 1742  -2.312   9.011   9.887 -3.0432  3.6788 -1.1919
  130TYR    CE2 1743  -2.070   9.043   9.977 -0.0935 -0.2962 -0.1021
  130TYR    HE2 1744  -2.131   8.988  10.047  2.0808 -2.1471  0.4349
  130TYR    CD2 1745  -1.938   9.077  10.008 -0.0704 -0.4051 -0.0827
  130TYR    HD2 1746  -1.905   9.047  10.107 -1.6557 -1.6375  0.1141
  130TYR      C 1747  -1.792   9.417  10.046 -0.1108  0.1463 -0.6826
  130TYR      O 1748  -1.745   9.483  10.138 -0.3977  0.3108 -0.6522
  131SER      N 1749  -1.923   9.403  10.025 -0.2126  0.5513 -0.3411
  131SER      H 1750  -1.956   9.339   9.953 -1.5569 -0.7706  1.3602
  131SER     CA 1751  -2.029   9.450  10.111 -0.0429 -0.5062  0.4594
  131SER     HA 1752  -1.990   9.460  10.213  2.5482 -0.6617 -0.4483
  131SER     CB 1753  -2.070   9.589  10.063  0.3287 -0.5962 -0.1220
  131SER    HB1 1754  -2.079   9.577   9.955 -0.5620 -1.5139  0.0388
  131SER    HB2 1755  -2.166   9.618  10.105  0.5692 -2.1550  1.6207
  131SER     OG 1756  -1.981   9.690  10.102 -0.1696 -0.1169 -0.2179
  131SER     HG 1757  -1.911   9.695  10.036 -0.3489 -1.2338 -0.5108
  131SER      C 1758  -2.152   9.360  10.110 -0.2475 -0.2229 -0.1777
  131SER      O 1759  -2.196   9.316  10.004 -0.0111 -0.0853 -0.3342
  132GLN      N 1760  -2.225   9.346  10.221 -0.6737  0.3971 -0.3765
  132GLN      H 1761  -2.197   9.388  10.308 -1.9923 -3.1011  1.9617
  132GLN     CA 1762  -2.345   9.265  10.225 -0.1669 -0.3451 -0.1353
  132GLN     HA 1763  -2.329   9.166  10.182  0.2443 -0.4722  0.2921
  132GLN     CB 1764  -2.382   9.243  10.372 -0.3810  0.3750 -0.0778
  132GLN    HB1 1765  -2.298   9.193  10.420 -0.2741  1.2253  0.6300
  132GLN    HB2 1766  -2.393   9.338  10.424  0.3192 -0.7331  2.2039
  132GLN     CG 1767  -2.505   9.157  10.399 -0.1798  0.2079  0.3218
  132GLN    HG1 1768  -2.549   9.165  10.498 -1.5319 -2.0604 -0.0169
  132GLN    HG2 1769  -2.583   9.201  10.336 -0.7451 -0.3514  0.6173
  132GLN     CD 1770  -2.496   9.012  10.353 -0.1367  0.4131 -0.3310
  132GLN    OE1 1771  -2.388   8.969  10.314 -0.1068 -0.1222  0.3157
  132GLN    NE2 1772  -2.603   8.932  10.349  0.0065  0.1873  0.2823
  132GLN   HE21 1773  -2.699   8.962  10.363  0.1928  2.5070 -2.4425
  132GLN   HE22 1774  -2.575   8.838  10.327 -0.3995 -0.1643  1.2133
  132GLN      C 1775  -2.460   9.328  10.149  0.1953 -0.0584 -0.4508
  132GLN      O 1776  -2.488   9.447  10.167 -0.2560 -0.1888 -0.2773
  133GLN      N 1777  -2.532   9.254  10.065 -0.4999  0.0318  0.0518
  133GLN      H 1778  -2.504   9.157  10.068  0.6598  0.2869 -1.3077
  133GLN     CA 1779  -2.651   9.288   9.990 -0.2490 -0.4776 -0.5910
  133GLN     HA 1780  -2.663   9.397   9.987  1.2220 -0.2485  0.6030
  133GLN     CB 1781  -2.642   9.237   9.846 -0.4887 -0.5788 -0.5692
  133GLN    HB1 1782  -2.604   9.135   9.853  0.9508 -0.0792 -0.8157
  133GLN    HB2 1783  -2.739   9.228   9.799 -0.6630  0.8132 -0.4936
  133GLN     CG 1784  -2.542   9.327   9.773 -0.2427 -0.6688 -0.3478
  133GLN    HG1 1785  -2.456   9.349   9.836 -0.1341 -0.6676 -0.4974
  133GLN    HG2 1786  -2.497   9.270   9.692  0.8645 -1.8709  1.0547
  133GLN     CD 1787  -2.609   9.457   9.732  0.2813 -0.1310  0.4670
  133GLN    OE1 1788  -2.618   9.546   9.817  0.4546  0.7083 -0.3765
  133GLN    NE2 1789  -2.662   9.473   9.610  0.3489  0.5223  0.5219
  133GLN   HE21 1790  -2.656   9.398   9.543 -3.1365  1.0080 -0.5010
  133GLN   HE22 1791  -2.687   9.568   9.586  0.8163  0.4992 -0.0787
  133GLN      C 1792  -2.769   9.240  10.073  0.1102 -0.0204  0.1900
  133GLN      O 1793  -2.762   9.147  10.153 -0.2241 -0.0158  0.2247
  134PRO      N 1794  -2.886   9.303  10.067  0.3426  0.3594 -0.4362
  134PRO     CD 1795  -2.919   9.412   9.977  0.6063  0.4392 -0.4356
  134PRO    HD1 1796  -2.857   9.501   9.988 -0.1785  1.2695 -2.3427
  134PRO    HD2 1797  -2.906   9.374   9.875  0.3588  0.0399 -0.3187
  134PRO     CG 1798  -3.067   9.442   9.998  0.6448  0.3692 -0.0554
  134PRO    HG1 1799  -3.078   9.551  10.003  0.7528  0.3430  0.9754
  134PRO    HG2 1800  -3.133   9.394   9.926  0.5811 -0.2981  0.4497
  134PRO     CB 1801  -3.095   9.379  10.134  0.5861 -0.3429 -0.3940
  134PRO    HB1 1802  -3.068   9.454  10.208  0.9728  0.6778 -1.5220
  134PRO    HB2 1803  -3.199   9.352  10.151  0.2268  1.2541  0.0330
  134PRO     CA 1804  -3.002   9.258  10.142  0.6157 -0.3214 -0.4194
  134PRO     HA 1805  -2.982   9.251  10.249 -1.7964 -1.1969  0.0274
  134PRO      C 1806  -3.062   9.129  10.089 -0.3940 -0.0702  0.0862
  134PRO      O 1807  -3.053   9.096   9.971 -0.2073  0.3066 -0.0072
  135SER      N 1808  -3.128   9.054  10.177 -0.1410 -0.1903  0.1749
  135SER      H 1809  -3.121   9.080  10.275  0.6389  0.0415  0.0658
  135SER     CA 1810  -3.207   8.937  10.145 -0.0939  0.0636 -0.8859
  135SER     HA 1811  -3.224   8.937  10.037 -2.8479 -0.6629 -0.5487
  135SER     CB 1812  -3.139   8.807  10.185  0.0477  0.2650 -0.4748
  135SER    HB1 1813  -3.210   8.725  10.192 -0.8104  1.1112  2.6918
  135SER    HB2 1814  -3.105   8.814  10.289  0.0765  0.3577 -0.4910
  135SER     OG 1815  -3.039   8.785  10.089  0.2844  0.3333 -0.2477
  135SER     HG 1816  -2.978   8.852  10.119 -0.8881  0.7710  1.2504
  135SER      C 1817  -3.345   8.933  10.210  0.1319  0.1698 -0.3998
  135SER      O 1818  -3.360   8.965  10.328  0.2677  0.2921 -0.4167
  136TYR      N 1819  -3.443   8.880  10.137 -0.4649  0.3897  0.2281
  136TYR      H 1820  -3.427   8.864  10.038  0.1284  1.0364  0.2110
  136TYR     CA 1821  -3.581   8.860  10.177 -0.2724 -0.4399  0.4936
  136TYR     HA 1822  -3.588   8.875  10.285 -1.3306  2.6352  0.0877
  136TYR     CB 1823  -3.658   8.967  10.101 -0.2015 -0.2767  0.6521
  136TYR    HB1 1824  -3.764   8.961  10.125  0.1186  0.5396  2.3833
  136TYR    HB2 1825  -3.655   8.955   9.993  1.5234  0.6394  0.5528
  136TYR     CG 1826  -3.614   9.109  10.127  0.0121 -0.2799  0.3185
  136TYR    CD1 1827  -3.561   9.187  10.024  0.0701  0.4750  0.9100
  136TYR    HD1 1828  -3.558   9.149   9.923  1.1579  1.4664  0.5391
  136TYR    CE1 1829  -3.508   9.314  10.049  1.0388  0.2603  0.0438
  136TYR    HE1 1830  -3.457   9.371   9.973  1.2114  1.0470  0.7310
  136TYR     CZ 1831  -3.498   9.363  10.181 -0.3614 -0.0109  0.2612
  136TYR     OH 1832  -3.457   9.491  10.204 -0.2654 -0.0671  0.4095
  136TYR     HH 1833  -3.432   9.530  10.120 -0.5494 -1.9812 -0.6305
  136TYR    CE2 1834  -3.572   9.290  10.276 -0.8414  0.2163  0.0639
  136TYR    HE2 1835  -3.572   9.337  10.373  2.5971  0.6879 -0.0425
  136TYR    CD2 1836  -3.619   9.159  10.258 -0.0664 -0.0936  0.2452
  136TYR    HD2 1837  -3.666   9.106  10.339  0.1872 -0.7186 -0.0094
  136TYR      C 1838  -3.649   8.726  10.150 -0.3485 -0.2112 -0.4684
  136TYR      O 1839  -3.594   8.635  10.088  0.3009 -0.0919 -0.0801
  137GLY      N 1840  -3.766   8.713  10.211 -0.1398  0.4726  0.0942
  137GLY      H 1841  -3.799   8.790  10.268  0.7628 -0.3055  1.7151
  137GLY     CA 1842  -3.841   8.589  10.203  0.0094  0.3348  0.7818
  137GLY    HA1 1843  -3.816   8.537  10.296 -0.6910 -2.9042 -0.6882
  137GLY    HA2 1844  -3.808   8.526  10.120  1.2626  2.3453 -0.3452
  137GLY      C 1845  -3.990   8.609  10.184  0.0640  0.0150 -0.0231
  137GLY      O 1846  -4.036   8.721  10.204  0.3197  0.1977 -0.4364
  138GLY      N 1847  -4.066   8.511  10.134 -0.1228  0.0634  0.1624
  138GLY      H 1848  -4.020   8.424  10.111  3.1096  1.9086 -1.0896
  138GLY     CA 1849  -4.200   8.532  10.084 -0.2226 -0.3337  0.2652
  138GLY    HA1 1850  -4.204   8.614  10.013 -0.3652  2.1105  2.9037
  138GLY    HA2 1851  -4.223   8.438  10.034  0.1250  0.0671 -0.6646
  138GLY      C 1852  -4.310   8.572  10.182 -0.1958  0.2113  0.0779
  138GLY      O 1853  -4.283   8.560  10.301 -0.1833  0.1529  0.0689
  139GLN      N 1854  -4.425   8.625  10.141 -0.1345  0.3840  0.1298
  139GLN      H 1855  -4.434   8.642  10.042  0.4530 -2.0295 -0.4094
  139GLN     CA 1856  -4.534   8.674  10.223 -0.3946  0.4776 -0.2653
  139GLN     HA 1857  -4.526   8.630  10.322  0.3404 -0.2992 -0.6588
  139GLN     CB 1858  -4.534   8.825  10.247  1.1710  0.4074  0.2761
  139GLN    HB1 1859  -4.633   8.849  10.287  0.8055  0.0729 -0.4125
  139GLN    HB2 1860  -4.459   8.849  10.323  0.3254  0.0908  1.2269
  139GLN     CG 1861  -4.524   8.912  10.123  0.0572  0.3911  0.1667
  139GLN    HG1 1862  -4.541   8.855  10.031 -2.0638  0.0654  0.7236
  139GLN    HG2 1863  -4.597   8.991  10.138 -0.4470 -0.0263 -0.0735
  139GLN     CD 1864  -4.386   8.975  10.114  0.0067  0.4001 -0.7004
  139GLN    OE1 1865  -4.291   8.919  10.058  0.0435 -0.0648 -0.1821
  139GLN    NE2 1866  -4.367   9.093  10.175  0.3879  0.2574 -0.5330
  139GLN   HE21 1867  -4.445   9.150  10.205  0.8691  0.4744  0.3011
  139GLN   HE22 1868  -4.274   9.131  10.183  1.0317 -1.4180  0.4390
  139GLN      C 1869  -4.661   8.622  10.157 -0.2771 -0.2375  0.0646
  139GLN      O 1870  -4.688   8.639  10.039  0.6159 -0.4817 -0.1838
  140GLN      N 1871  -4.744   8.560  10.241 -0.4118  0.3738  0.3908
  140GLN      H 1872  -4.712   8.557  10.337 -0.2502 -1.1266  0.3115
  140GLN     CA 1873  -4.864   8.486  10.204 -0.1311  0.1564 -0.0864
  140GLN     HA 1874  -4.841   8.420  10.120 -1.7000  1.1963 -1.3903
  140GLN     CB 1875  -4.923   8.397  10.312 -0.0568  0.1563 -0.0478
  140GLN    HB1 1876  -5.005   8.356  10.254 -0.6360  2.9141 -1.2988
  140GLN    HB2 1877  -4.964   8.457  10.393 -3.1774  0.0366 -1.3879
  140GLN     CG 1878  -4.825   8.288  10.357  0.0578  0.4307  0.3735
  140GLN    HG1 1879  -4.825   8.207  10.284 -1.1165  1.2368 -0.5732
  140GLN    HG2 1880  -4.723   8.326  10.363 -0.0803  0.7195  0.9581
  140GLN     CD 1881  -4.865   8.219  10.486  0.2484 -0.6229 -0.1242
  140GLN    OE1 1882  -4.976   8.168  10.494 -0.1153  0.2423  0.4863
  140GLN    NE2 1883  -4.786   8.219  10.594 -0.5186  0.3884  0.4580
  140GLN   HE21 1884  -4.690   8.251  10.597 -0.7278  0.9376  1.4574
  140GLN   HE22 1885  -4.827   8.175  10.675  1.1432 -1.1143  0.5448
  140GLN      C 1886  -4.966   8.587  10.153 -0.4866 -0.0225  0.2742
  140GLN      O 1887  -5.031   8.667  10.220  0.3033  0.4815  0.4595
  141GLN      N 1888  -5.008   8.571  10.027 -0.3658  0.2367  0.2028
  141GLN      H 1889  -4.960   8.511   9.961 -2.6972 -0.6704 -0.7732
  141GLN     CA 1890  -5.129   8.622   9.965 -0.1450  0.3302 -0.1568
  141GLN     HA 1891  -5.125   8.727   9.997  1.3715 -0.2557  1.7938
  141GLN     CB 1892  -5.119   8.619   9.813 -0.4841 -0.8703 -0.1662
  141GLN    HB1 1893  -5.110   8.517   9.776  1.1680 -1.3370  1.3593
  141GLN    HB2 1894  -5.021   8.664   9.797 -1.1638  0.0076 -2.1592
  141GLN     CG 1895  -5.226   8.696   9.737 -0.3249 -0.4774  0.0042
  141GLN    HG1 1896  -5.308   8.627   9.719  0.6448 -1.9346  0.9486
  141GLN    HG2 1897  -5.258   8.785   9.791 -2.3489 -1.1189 -0.0752
  141GLN     CD 1898  -5.179   8.749   9.601  0.1051  0.1443  0.3861
  141GLN    OE1 1899  -5.067   8.734   9.554 -0.2577  0.0326 -0.4496
  141GLN    NE2 1900  -5.270   8.815   9.530 -0.3343 -0.5443  0.2914
  141GLN   HE21 1901  -5.362   8.810   9.572 -0.4460 -1.8213 -0.0726
  141GLN   HE22 1902  -5.252   8.812   9.431 -2.4651  2.4017 -0.3409
  141GLN      C 1903  -5.261   8.563  10.014  0.2357  0.2086  0.7440
  141GLN      O 1904  -5.260   8.441  10.025  0.4073  0.1107 -0.2626
  142SER      N 1905  -5.371   8.635  10.035 -0.2282  0.0223 -0.9267
  142SER      H 1906  -5.364   8.735  10.029  1.7259  0.0042  0.2821
  142SER     CA 1907  -5.503   8.578  10.056 -0.1548  0.2143  0.1164
  142SER     HA 1908  -5.492   8.474  10.089  2.0466 -0.2862 -1.9357
  142SER     CB 1909  -5.575   8.667  10.157  0.2135  0.4226  0.1979
  142SER    HB1 1910  -5.579   8.768  10.118  0.3397  1.0038  1.6496
  142SER    HB2 1911  -5.675   8.624  10.168  0.6996 -0.5744  0.9892
  142SER     OG 1912  -5.517   8.661  10.286 -0.1880 -1.0809  0.3274
  142SER     HG 1913  -5.573   8.704  10.351  0.5235  2.5362 -1.2576
  142SER      C 1914  -5.588   8.582   9.930 -0.1680  0.0571  0.1204
  142SER      O 1915  -5.551   8.636   9.826 -0.4369 -0.1815 -0.1037
  143TYR      N 1916  -5.704   8.516   9.935 -0.3233  0.3271  0.0479
  143TYR      H 1917  -5.721   8.463  10.019 -1.3144  0.9059  0.2389
  143TYR     CA 1918  -5.805   8.502   9.831 -0.0383 -0.4865 -0.1227
  143TYR     HA 1919  -5.790   8.589   9.768 -2.2240 -0.4929 -0.7205
  143TYR     CB 1920  -5.783   8.371   9.755  0.2411 -0.5955  0.1448
  143TYR    HB1 1921  -5.859   8.350   9.680  1.5182  0.7425 -1.6214
  143TYR    HB2 1922  -5.788   8.297   9.834 -0.0768 -0.1136  0.5823
  143TYR     CG 1923  -5.644   8.369   9.696  0.1867  0.0464 -0.0147
  143TYR    CD1 1924  -5.543   8.300   9.763 -0.1045 -0.0144  0.3641
  143TYR    HD1 1925  -5.551   8.247   9.857  3.5386  1.6299  1.8276
  143TYR    CE1 1926  -5.416   8.291   9.703 -0.3487 -0.5854 -0.0740
  143TYR    HE1 1927  -5.338   8.233   9.750 -0.8299  1.7522  4.1300
  143TYR     CZ 1928  -5.390   8.358   9.582  0.5210 -0.2524  0.2926
  143TYR     OH 1929  -5.267   8.345   9.524  0.4319  0.2686 -0.0174
  143TYR     HH 1930  -5.259   8.381   9.435  3.5706  0.3246  0.1890
  143TYR    CE2 1931  -5.487   8.442   9.525  0.6626  0.0418  0.4826
  143TYR    HE2 1932  -5.465   8.499   9.436  1.3094 -1.6758 -0.5058
  143TYR    CD2 1933  -5.615   8.445   9.581  0.2447 -0.5647 -0.4053
  143TYR    HD2 1934  -5.696   8.492   9.527  0.1175 -0.3688 -0.0494
  143TYR      C 1935  -5.946   8.507   9.888 -0.0067  0.0661 -0.0883
  143TYR      O 1936  -5.974   8.473  10.003 -0.3527  0.4586 -0.0539
  144GLY      N 1937  -6.037   8.562   9.807 -0.2907 -0.5571 -0.2016
  144GLY      H 1938  -6.006   8.587   9.714  0.9882 -0.4527  0.2387
  144GLY     CA 1939  -6.176   8.583   9.844 -0.1851 -0.7097  0.2893
  144GLY    HA1 1940  -6.182   8.686   9.879 -1.1429 -0.6491 -0.0246
  144GLY    HA2 1941  -6.203   8.510   9.921  0.1798 -0.5156  0.6031
  144GLY      C 1942  -6.277   8.558   9.732 -0.0311 -0.4900  0.1015
  144GLY      O 1943  -6.249   8.505   9.625 -0.3549 -0.2817 -0.0855
  145GLN      N 1944  -6.398   8.609   9.753  0.1065 -0.1615  0.0956
  145GLN      H 1945  -6.417   8.648   9.844 -2.2286 -0.8540 -0.0367
  145GLN     CA 1946  -6.495   8.617   9.646 -0.1727 -0.4820  0.3219
  145GLN     HA 1947  -6.561   8.697   9.680 -0.8220 -1.1812  0.7124
  145GLN     CB 1948  -6.577   8.490   9.628 -0.3264 -0.3415  0.0106
  145GLN    HB1 1949  -6.523   8.419   9.565 -1.6156  1.0197 -2.7822
  145GLN    HB2 1950  -6.582   8.435   9.722  2.1776 -0.1212  0.3549
  145GLN     CG 1951  -6.720   8.528   9.591 -0.1277  0.0014 -0.4136
  145GLN    HG1 1952  -6.764   8.601   9.658 -1.0181 -0.6024 -0.3253
  145GLN    HG2 1953  -6.717   8.565   9.489  1.4918  1.7023  0.1901
  145GLN     CD 1954  -6.812   8.407   9.580 -0.7596  0.5203 -0.8843
  145GLN    OE1 1955  -6.909   8.402   9.656 -0.0157  0.1808  0.0681
  145GLN    NE2 1956  -6.795   8.307   9.493  0.4552 -0.2344  0.1866
  145GLN   HE21 1957  -6.846   8.221   9.504  0.7501 -0.6387 -1.4253
  145GLN   HE22 1958  -6.719   8.317   9.427  0.7400  3.2515  0.8030
  145GLN      C 1959  -6.450   8.682   9.516  0.0671 -0.4050  0.4433
  145GLN      O 1960  -6.482   8.647   9.403  0.2364 -0.7242  0.4909
  146GLN      N 1961  -6.385   8.797   9.534 -0.4444 -0.0504  0.0609
  146GLN      H 1962  -6.368   8.822   9.631 -1.2449 -0.6393  0.3608
  146GLN     CA 1963  -6.330   8.886   9.433  0.1373 -0.0082  0.4081
  146GLN     HA 1964  -6.357   8.842   9.337 -1.0753 -0.7813  1.0702
  146GLN     CB 1965  -6.401   9.021   9.434  0.3451  0.1024  0.6389
  146GLN    HB1 1966  -6.354   9.089   9.363 -0.4114 -1.1606 -1.1883
  146GLN    HB2 1967  -6.395   9.070   9.530 -0.5018 -0.3758  0.9527
  146GLN     CG 1968  -6.541   9.010   9.373  0.6378  0.4755 -0.1170
  146GLN    HG1 1969  -6.592   8.932   9.430  0.8449 -0.4640 -1.1830
  146GLN    HG2 1970  -6.528   8.972   9.272  2.7833 -2.5636  1.1583
  146GLN     CD 1971  -6.618   9.141   9.378 -0.2272 -0.0107 -0.4440
  146GLN    OE1 1972  -6.559   9.249   9.380 -0.1408 -0.0640 -0.0245
  146GLN    NE2 1973  -6.750   9.138   9.397 -0.0832 -0.1842  0.6255
  146GLN   HE21 1974  -6.802   9.225   9.399  0.6371  0.2649  0.4436
  146GLN   HE22 1975  -6.798   9.049   9.392 -0.6676  0.1631 -0.4581
  146GLN      C 1976  -6.179   8.898   9.449  0.2555 -0.3122 -0.4110
  146GLN      O 1977  -6.133   8.864   9.558  0.3973  0.6880 -0.1503
  147GLN      N 1978  -6.111   8.946   9.345  0.0737  0.4780 -0.1714
  147GLN      H 1979  -6.170   8.984   9.272  0.4021 -0.8158 -1.1343
  147GLN     CA 1980  -5.968   8.943   9.324  0.0920  0.3059 -0.0264
  147GLN     HA 1981  -5.949   8.836   9.325 -0.0740  0.2133  3.0767
  147GLN     CB 1982  -5.925   8.991   9.186  0.3574 -0.0991 -0.0833
  147GLN    HB1 1983  -5.820   9.020   9.185  0.1096  0.8473 -1.1770
  147GLN    HB2 1984  -5.985   9.077   9.158  0.8397  0.4927  0.6647
  147GLN     CG 1985  -5.944   8.880   9.082 -0.0983  0.2229 -0.3477
  147GLN    HG1 1986  -6.045   8.839   9.086  0.4423 -1.2095 -0.8486
  147GLN    HG2 1987  -5.877   8.797   9.104 -2.3746 -1.8456 -0.7570
  147GLN     CD 1988  -5.911   8.925   8.941 -0.7155  0.3367 -0.4570
  147GLN    OE1 1989  -5.796   8.919   8.897 -0.6297  0.4257 -0.2428
  147GLN    NE2 1990  -6.011   8.984   8.874 -0.4839  0.3049 -0.8332
  147GLN   HE21 1991  -5.994   9.023   8.783 -2.1001 -0.3287 -1.4393
  147GLN   HE22 1992  -6.107   8.977   8.905  0.2732 -1.9477  1.3175
  147GLN      C 1993  -5.892   9.009   9.439 -0.0635 -0.2096  0.3747
  147GLN      O 1994  -5.933   9.114   9.486  0.1675 -0.1345  0.4088
  148SER      N 1995  -5.769   8.971   9.473  0.1934 -0.0846 -0.3892
  148SER      H 1996  -5.720   8.900   9.421  0.1143 -1.1370  0.9199
  148SER     CA 1997  -5.711   9.008   9.600  0.2043 -0.0252 -0.4109
  148SER     HA 1998  -5.784   9.070   9.653 -0.9219 -0.6027 -1.2576
  148SER     CB 1999  -5.674   8.886   9.684  0.5496  0.4900  0.2043
  148SER    HB1 2000  -5.642   8.913   9.784 -0.6713  0.2717  0.6744
  148SER    HB2 2001  -5.760   8.819   9.699 -0.1462  0.7187 -2.2616
  148SER     OG 2002  -5.581   8.802   9.619  0.0737  0.1164 -0.0047
  148SER     HG 2003  -5.560   8.736   9.685 -2.3408 -2.6996 -1.8323
  148SER      C 2004  -5.587   9.096   9.598  0.2481 -0.0591  0.3944
  148SER      O 2005  -5.522   9.108   9.495  0.3307 -0.2304  0.4264
  149TYR      N 2006  -5.553   9.160   9.710 -0.4621  1.0028  0.0235
  149TYR      H 2007  -5.597   9.130   9.796  2.9673 -0.8939  1.3600
  149TYR     CA 2008  -5.438   9.247   9.729  0.3463 -0.1501  0.4987
  149TYR     HA 2009  -5.414   9.311   9.645 -1.3926 -0.7803 -0.5308
  149TYR     CB 2010  -5.453   9.331   9.856  0.2339 -0.3632  0.6308
  149TYR    HB1 2011  -5.505   9.267   9.927 -1.2303  0.6858  0.5451
  149TYR    HB2 2012  -5.526   9.406   9.828  1.8025  0.5903 -1.1086
  149TYR     CG 2013  -5.327   9.400   9.904 -0.2169  0.5770  0.4744
  149TYR    CD1 2014  -5.270   9.351  10.022 -0.4136  0.5078  0.5415
  149TYR    HD1 2015  -5.318   9.274  10.081  0.3436  0.5555  1.2200
  149TYR    CE1 2016  -5.153   9.404  10.075 -0.1023  0.0762  0.2906
  149TYR    HE1 2017  -5.101   9.370  10.164 -0.6242 -0.6557  0.3216
  149TYR     CZ 2018  -5.092   9.514  10.012 -0.1431  0.0045  0.1263
  149TYR     OH 2019  -4.975   9.564  10.060  0.0267 -0.0616 -0.2169
  149TYR     HH 2020  -4.946   9.499  10.124  2.6005 -0.2316 -1.3988
  149TYR    CE2 2021  -5.147   9.568   9.894  0.2874 -0.2449 -0.1930
  149TYR    HE2 2022  -5.110   9.660   9.852 -0.3022  0.1753  0.1896
  149TYR    CD2 2023  -5.265   9.511   9.846  0.2559 -0.0838 -0.3083
  149TYR    HD2 2024  -5.314   9.553   9.759 -0.2130  0.7086  0.3252
  149TYR      C 2025  -5.318   9.153   9.738  1.0188  0.7079  0.6271
  149TYR      O 2026  -5.312   9.059   9.817 -0.1042  0.0286 -0.0709
  150ASN      N 2027  -5.224   9.179   9.648  0.4952  0.0046 -0.1368
  150ASN      H 2028  -5.241   9.261   9.592  1.1193 -0.2207 -0.6716
  150ASN     CA 2029  -5.096   9.114   9.627  0.6563  0.2725  0.0021
  150ASN     HA 2030  -5.099   9.010   9.660  1.5161 -0.3449 -1.7527
  150ASN     CB 2031  -5.068   9.106   9.478 -0.2460 -0.1398 -0.1513
  150ASN    HB1 2032  -5.050   9.208   9.445  0.7798 -0.2120  0.1476
  150ASN    HB2 2033  -5.144   9.054   9.419  2.1769 -2.2469 -1.6642
  150ASN     CG 2034  -4.943   9.029   9.437  0.2969  0.4929  0.3084
  150ASN    OD1 2035  -4.863   8.983   9.519 -0.3527 -0.2120  0.5621
  150ASN    ND2 2036  -4.904   9.016   9.310 -0.2007 -0.0307  0.2060
  150ASN   HD21 2037  -4.940   9.072   9.234  0.2489  1.1538  0.8460
  150ASN   HD22 2038  -4.833   8.947   9.293 -1.3299 -1.3084  0.4852
  150ASN      C 2039  -4.995   9.198   9.703  0.4187  0.3415  0.2415
  150ASN      O 2040  -4.983   9.315   9.668  0.1955  0.1559 -0.4548
  151PRO      N 2041  -4.935   9.151   9.813  0.3839 -0.3769 -0.0449
  151PRO     CD 2042  -4.947   9.022   9.878  0.5209 -0.5203 -0.3038
  151PRO    HD1 2043  -4.948   8.940   9.805  0.1828  0.4735 -1.4466
  151PRO    HD2 2044  -5.042   9.015   9.931  0.4810  1.8819  0.0452
  151PRO     CG 2045  -4.826   9.012   9.970  0.1967 -0.5391  0.1251
  151PRO    HG1 2046  -4.858   8.951  10.054 -0.7566 -0.1399  0.0638
  151PRO    HG2 2047  -4.741   8.977   9.911  0.3739 -0.8049  0.5351
  151PRO     CB 2048  -4.804   9.158  10.008 -0.7541 -0.3201 -0.1476
  151PRO    HB1 2049  -4.860   9.185  10.098 -0.2332  0.3437 -0.0169
  151PRO    HB2 2050  -4.700   9.172  10.036 -0.8072  1.2419 -0.5971
  151PRO     CA 2051  -4.840   9.236   9.882  0.0413  0.0821 -0.1341
  151PRO     HA 2052  -4.891   9.326   9.917 -0.4525  0.2515 -1.2195
  151PRO      C 2053  -4.714   9.270   9.804 -0.0659 -0.0717 -0.3767
  151PRO      O 2054  -4.669   9.182   9.731  0.3424 -0.0510 -0.1556
  152PRO      N 2055  -4.653   9.388   9.815 -0.4213  0.1374 -0.6631
  152PRO     CD 2056  -4.711   9.496   9.893 -0.0397  0.3780 -0.7113
  152PRO    HD1 2057  -4.731   9.459   9.993 -2.4692 -1.1574 -1.6803
  152PRO    HD2 2058  -4.800   9.530   9.840  0.9655  0.7469 -2.2249
  152PRO     CG 2059  -4.605   9.606   9.889 -0.1259  0.4734 -0.3390
  152PRO    HG1 2060  -4.548   9.597   9.982  0.6887  2.6985 -0.5503
  152PRO    HG2 2061  -4.641   9.709   9.898 -1.0365  0.2969 -1.6961
  152PRO     CB 2062  -4.517   9.576   9.769  0.1722 -0.1638  0.0332
  152PRO    HB1 2063  -4.423   9.626   9.793 -0.6138  0.4174  2.0788
  152PRO    HB2 2064  -4.559   9.625   9.681  0.8276  1.9245  0.8195
  152PRO     CA 2065  -4.523   9.424   9.763 -0.0782 -0.1518 -0.0161
  152PRO     HA 2066  -4.511   9.387   9.661 -0.1690  1.2039 -0.5336
  152PRO      C 2067  -4.404   9.362   9.835  0.3834  0.6055 -0.1243
  152PRO      O 2068  -4.415   9.328   9.952 -0.2451  0.4135 -0.2390
  153GLN      N 2069  -4.289   9.349   9.767  0.2592  0.1345 -0.2468
  153GLN      H 2070  -4.294   9.382   9.672 -0.7764 -0.7157 -0.5162
  153GLN     CA 2071  -4.176   9.274   9.817  0.5146  0.3507 -0.5051
  153GLN     HA 2072  -4.202   9.239   9.917  1.5394  2.3908  0.5553
  153GLN     CB 2073  -4.155   9.150   9.731 -0.1268 -0.2568  0.1985
  153GLN    HB1 2074  -4.247   9.091   9.727  0.3326 -1.0946  1.4145
  153GLN    HB2 2075  -4.084   9.087   9.784  2.0808  1.8036 -0.1245
  153GLN     CG 2076  -4.089   9.174   9.596  0.0804  0.6891  0.4561
  153GLN    HG1 2077  -4.084   9.075   9.549  1.0041  0.1034  1.7090
  153GLN    HG2 2078  -3.985   9.204   9.606 -0.0022  1.0308  0.2813
  153GLN     CD 2079  -4.169   9.270   9.509 -0.7320  0.3238  0.7911
  153GLN    OE1 2080  -4.144   9.390   9.506  0.0559  0.1527 -0.0924
  153GLN    NE2 2081  -4.280   9.219   9.457  0.1042  0.0269 -0.7744
  153GLN   HE21 2082  -4.338   9.274   9.395  0.7062  1.6588  0.0707
  153GLN   HE22 2083  -4.301   9.127   9.495  0.5649  1.0264  2.1826
  153GLN      C 2084  -4.057   9.365   9.847  0.6596  0.0774 -0.2547
  153GLN      O 2085  -4.025   9.453   9.768  0.1390  0.4138 -0.0971
  154GLY      N 2086  -3.987   9.335   9.958 -0.4368 -0.0763  0.4128
  154GLY      H 2087  -4.027   9.255  10.004 -0.6743  0.5145  1.2426
  154GLY     CA 2088  -3.874   9.403  10.017 -0.1020 -0.3248  0.0628
  154GLY    HA1 2089  -3.796   9.433   9.947 -0.7914  0.1867 -0.4993
  154GLY    HA2 2090  -3.829   9.336  10.090  0.6535 -1.4987 -1.4127
  154GLY      C 2091  -3.921   9.528  10.090  0.1272 -0.3923  0.3304
  154GLY      O 2092  -3.844   9.622  10.104 -0.3063  0.0013  0.1065
  155TYR      N 2093  -4.049   9.531  10.129 -0.1164 -0.1250 -0.4724
  155TYR      H 2094  -4.104   9.448  10.116 -0.1452  0.1473 -2.4524
  155TYR     CA 2095  -4.110   9.641  10.202  0.2296 -0.2048 -0.0578
  155TYR     HA 2096  -4.032   9.704  10.244  0.0387 -0.8776  1.3539
  155TYR     CB 2097  -4.191   9.722  10.101 -0.0766 -0.3843  0.0428
  155TYR    HB1 2098  -4.273   9.664  10.057  1.4465 -0.6375 -2.6860
  155TYR    HB2 2099  -4.236   9.801  10.161  0.1126 -0.2869  0.0536
  155TYR     CG 2100  -4.118   9.781   9.983 -0.5160  0.1295  0.0259
  155TYR    CD1 2101  -4.123   9.720   9.857  0.1676 -0.5291  0.3100
  155TYR    HD1 2102  -4.168   9.625   9.835  0.7942 -0.3222 -2.0931
  155TYR    CE1 2103  -4.043   9.769   9.753 -0.3052 -0.0773  0.1527
  155TYR    HE1 2104  -4.040   9.715   9.660 -0.6824 -0.4402  0.3448
  155TYR     CZ 2105  -3.969   9.887   9.767 -0.3885 -0.0239  0.1395
  155TYR     OH 2106  -3.902   9.943   9.661 -0.4131 -0.2693 -0.0081
  155TYR     HH 2107  -3.868  10.032   9.674  0.5762 -0.5616 -0.5770
  155TYR    CE2 2108  -3.973   9.953   9.891  0.4558 -0.1946  0.2653
  155TYR    HE2 2109  -3.933  10.053   9.900  1.3643 -0.5716  0.4927
  155TYR    CD2 2110  -4.040   9.896  10.001 -0.0753 -0.1587 -0.0372
  155TYR    HD2 2111  -4.040   9.944  10.097  0.8395 -2.0959  0.9878
  155TYR      C 2112  -4.194   9.603  10.324 -0.1757  0.7039 -0.0471
  155TYR      O 2113  -4.283   9.520  10.310 -0.0667  0.6094 -0.1959
  156GLY      N 2114  -4.178   9.679  10.432  0.3183  0.4881  0.0364
  156GLY      H 2115  -4.133   9.769  10.428  2.4839 -0.5792 -1.8151
  156GLY     CA 2116  -4.221   9.642  10.566  0.0257 -0.0647 -0.2068
  156GLY    HA1 2117  -4.182   9.541  10.577  0.8424 -0.1414 -3.0061
  156GLY    HA2 2118  -4.328   9.623  10.571  0.3011 -2.5671 -1.8342
  156GLY      C 2119  -4.166   9.730  10.678 -0.4553 -0.0597  0.0251
  156GLY      O 2120  -4.134   9.848  10.666 -0.2380 -0.0474  0.6948
  157GLN      N 2121  -4.167   9.676  10.800  0.4145 -0.0558  0.0376
  157GLN      H 2122  -4.205   9.583  10.813 -0.9372  0.3936 -0.4895
  157GLN     CA 2123  -4.101   9.725  10.919 -0.2933 -0.2744  0.5272
  157GLN     HA 2124  -4.007   9.775  10.898 -0.1145 -1.2262 -1.1336
  157GLN     CB 2125  -4.192   9.830  10.982 -0.2130  0.2121 -0.1542
  157GLN    HB1 2126  -4.184   9.911  10.910 -0.7436 -1.4716 -2.1931
  157GLN    HB2 2127  -4.290   9.784  10.982 -0.3875  0.5738 -0.5711
  157GLN     CG 2128  -4.159   9.877  11.124  0.2969  0.1091 -0.2341
  157GLN    HG1 2129  -4.182   9.805  11.202  1.3160  0.9516  0.8821
  157GLN    HG2 2130  -4.054   9.904  11.136  0.5870 -0.9562 -0.3266
  157GLN     CD 2131  -4.245  10.000  11.153 -0.1967 -0.1967 -0.3788
  157GLN    OE1 2132  -4.264  10.092  11.074 -0.9480  0.0548  0.0809
  157GLN    NE2 2133  -4.295  10.015  11.276  0.7409 -0.1297  0.0040
  157GLN   HE21 2134  -4.338  10.100  11.307 -1.4943 -1.3632  0.5073
  157GLN   HE22 2135  -4.274   9.935  11.335  0.9587 -0.8014 -0.9470
  157GLN      C 2136  -4.061   9.615  11.016  0.7937 -0.3237  0.0309
  157GLN      O 2137  -4.133   9.516  11.024  0.3141  0.0146 -0.1146
  158GLN      N 2138  -3.955   9.639  11.094  0.4567  0.1584  0.3414
  158GLN      H 2139  -3.904   9.725  11.083 -1.8768  1.5628 -0.1479
  158GLN     CA 2140  -3.911   9.546  11.196 -0.1876 -0.7165 -0.1645
  158GLN     HA 2141  -3.986   9.467  11.209 -1.2313  0.1371 -0.8502
  158GLN     CB 2142  -3.784   9.479  11.145  0.1745 -0.0195 -0.1900
  158GLN    HB1 2143  -3.755   9.398  11.212  1.9929  0.3824 -0.4257
  158GLN    HB2 2144  -3.810   9.429  11.052 -1.3109 -1.4091  0.9052
  158GLN     CG 2145  -3.659   9.565  11.127  0.0709  0.1532 -0.0768
  158GLN    HG1 2146  -3.677   9.669  11.100  0.5800  0.2796  0.0535
  158GLN    HG2 2147  -3.596   9.576  11.215 -2.1374 -0.7626  1.7350
  158GLN     CD 2148  -3.568   9.512  11.017  0.7055  0.5466  0.2501
  158GLN    OE1 2149  -3.488   9.423  11.044 -0.0754 -0.1799  0.1948
  158GLN    NE2 2150  -3.581   9.562  10.894  0.0108  0.1314  0.1464
  158GLN   HE21 2151  -3.662   9.617  10.871  0.6130  1.8191  1.8156
  158GLN   HE22 2152  -3.537   9.498  10.829  0.5682  1.3239 -0.6862
  158GLN      C 2153  -3.886   9.617  11.328 -0.2329 -0.0263 -0.5255
  158GLN      O 2154  -3.876   9.740  11.324 -0.0590 -0.0289 -0.2035
  159ASN      N 2155  -3.885   9.548  11.442  0.1037  0.1289 -0.4320
  159ASN      H 2156  -3.893   9.447  11.437 -0.4033  0.0214  1.5933
  159ASN     CA 2157  -3.838   9.591  11.572 -0.4525 -0.3113 -0.0836
  159ASN     HA 2158  -3.797   9.691  11.569 -0.1206 -0.4746 -1.8624
  159ASN     CB 2159  -3.957   9.578  11.668 -0.1089 -0.1073  0.3738
  159ASN    HB1 2160  -3.995   9.476  11.669 -0.2274 -0.0809 -0.3425
  159ASN    HB2 2161  -4.039   9.635  11.623 -0.0689 -1.7901 -2.0568
  159ASN     CG 2162  -3.916   9.627  11.806 -0.4032 -0.1920  0.4899
  159ASN    OD1 2163  -3.903   9.555  11.905  0.0225 -0.0728  0.5223
  159ASN    ND2 2164  -3.893   9.758  11.815 -0.2393 -0.1956  0.1398
  159ASN   HD21 2165  -3.902   9.822  11.737  0.2836  1.1192  1.1196
  159ASN   HD22 2166  -3.865   9.803  11.901  0.2768 -0.0743 -0.0869
  159ASN      C 2167  -3.730   9.496  11.623 -0.1514  0.1423  0.1264
  159ASN      O 2168  -3.646   9.539  11.702 -0.2400 -0.5174  0.5878
  160GLN      N 2169  -3.729   9.368  11.584 -0.0686  0.0360  0.4765
  160GLN      H 2170  -3.799   9.347  11.515 -0.4159  2.0978  0.1275
  160GLN     CA 2171  -3.627   9.266  11.599  0.5422  0.5893  0.1449
  160GLN     HA 2172  -3.538   9.308  11.646  1.0974 -0.8032  0.3670
  160GLN     CB 2173  -3.678   9.144  11.676  0.8163  0.2749 -0.1725
  160GLN    HB1 2174  -3.779   9.116  11.647 -0.3717 -0.8136  4.2619
  160GLN    HB2 2175  -3.611   9.060  11.658  0.1407 -0.6738  1.5262
  160GLN     CG 2176  -3.675   9.179  11.824 -0.4659 -0.1978 -0.0241
  160GLN    HG1 2177  -3.742   9.262  11.846 -1.2030 -1.3193  2.3235
  160GLN    HG2 2178  -3.575   9.199  11.862 -1.9828  2.2422  3.1758
  160GLN     CD 2179  -3.710   9.054  11.904 -0.2183 -0.0256  0.3540
  160GLN    OE1 2180  -3.749   8.953  11.847  0.2576 -0.2084  0.3461
  160GLN    NE2 2181  -3.687   9.059  12.036  0.1803  0.2204  0.2744
  160GLN   HE21 2182  -3.665   9.152  12.068  0.5866  0.5914 -0.9927
  160GLN   HE22 2183  -3.709   8.980  12.094  0.2113 -0.7736 -1.0273
  160GLN      C 2184  -3.590   9.236  11.455 -0.0132  0.0095  0.1211
  160GLN      O 2185  -3.670   9.246  11.362  0.1597  0.0343 -0.0267
  161TYR      N 2186  -3.462   9.205  11.435 -0.1049 -0.6103  0.4594
  161TYR      H 2187  -3.405   9.208  11.518  0.7317 -2.8813  0.0361
  161TYR     CA 2188  -3.395   9.204  11.306 -0.2040 -0.0945  0.4018
  161TYR     HA 2189  -3.466   9.205  11.223  1.6303  2.3536 -1.2899
  161TYR     CB 2190  -3.308   9.329  11.295  0.2218 -0.4408 -0.2495
  161TYR    HB1 2191  -3.259   9.339  11.199  0.8649  5.2327  0.3423
  161TYR    HB2 2192  -3.369   9.419  11.307 -1.3539 -1.4130 -0.5669
  161TYR     CG 2193  -3.194   9.327  11.393 -0.1671  0.4102  0.2307
  161TYR    CD1 2194  -3.199   9.399  11.514  0.4793  0.6515  0.1174
  161TYR    HD1 2195  -3.294   9.442  11.540 -0.4818 -1.4512  0.3452
  161TYR    CE1 2196  -3.091   9.388  11.603  0.0249 -0.2945  0.5725
  161TYR    HE1 2197  -3.092   9.432  11.702  2.7149 -0.6339  0.8263
  161TYR     CZ 2198  -2.973   9.322  11.564 -0.2199 -0.4671  0.1184
  161TYR     OH 2199  -2.866   9.327  11.649 -0.1650 -0.4641  0.0510
  161TYR     HH 2200  -2.897   9.354  11.736  1.8583  0.4696  0.5419
  161TYR    CE2 2201  -2.971   9.255  11.440  0.8486  0.1677 -0.2244
  161TYR    HE2 2202  -2.880   9.201  11.420  0.7080 -0.5945  1.1346
  161TYR    CD2 2203  -3.080   9.258  11.351 -0.1142  0.0629  0.9282
  161TYR    HD2 2204  -3.075   9.204  11.258 -0.6339  0.7943  0.4719
  161TYR      C 2205  -3.320   9.076  11.271 -0.3811  0.0361 -0.4689
  161TYR      O 2206  -3.312   8.987  11.354 -0.1713  0.0162 -0.5091
  162ASN      N 2207  -3.279   9.064  11.144 -0.3971 -0.0582 -0.4656
  162ASN      H 2208  -3.297   9.137  11.077 -2.1034 -0.2084 -0.2046
  162ASN     CA 2209  -3.220   8.942  11.092  0.2897 -0.0324  0.2344
  162ASN     HA 2210  -3.227   8.852  11.152  2.0669 -1.4476 -1.5627
  162ASN     CB 2211  -3.279   8.925  10.953  0.4294 -0.0222  0.1730
  162ASN    HB1 2212  -3.385   8.899  10.955  0.6031 -0.9085  3.2160
  162ASN    HB2 2213  -3.267   9.019  10.899  0.1730  0.1468  0.4068
  162ASN     CG 2214  -3.212   8.824  10.861  0.2666  0.1063 -0.0887
  162ASN    OD1 2215  -3.142   8.863  10.768  0.1572  0.0231 -0.2048
  162ASN    ND2 2216  -3.224   8.695  10.893  0.1208  0.0261 -0.4585
  162ASN   HD21 2217  -3.166   8.629  10.843 -1.6619 -2.2193  0.2461
  162ASN   HD22 2218  -3.271   8.659  10.975  0.3105 -0.4486 -0.5571
  162ASN      C 2219  -3.070   8.964  11.073  0.2800  0.3267  0.5670
  162ASN      O 2220  -3.033   9.069  11.021  0.1829 -0.0148 -0.2037
  163SER      N 2221  -2.980   8.876  11.116  0.4194  0.0748 -0.2395
  163SER      H 2222  -3.005   8.814  11.191  1.1642  1.5826  1.3413
  163SER     CA 2223  -2.838   8.876  11.084  0.3790  0.4746 -0.4213
  163SER     HA 2224  -2.812   8.909  10.983  1.8971 -0.0897 -0.2284
  163SER     CB 2225  -2.760   8.954  11.189  0.3088 -0.0730  0.0380
  163SER    HB1 2226  -2.783   8.923  11.291  2.8489 -0.7082  0.4901
  163SER    HB2 2227  -2.653   8.935  11.175  0.4545 -0.0259  0.9913
  163SER     OG 2228  -2.773   9.094  11.183 -0.4925 -0.1604 -0.3536
  163SER     HG 2229  -2.858   9.122  11.149 -0.1822  1.2737  0.0019
  163SER      C 2230  -2.796   8.730  11.072 -0.0705  0.2784  0.3497
  163SER    OC1 2231  -2.677   8.713  11.041 -0.2514  0.2248 -0.3275
  163SER    OC2 2232  -2.873   8.642  11.116  0.0355  0.1713  0.3216
    1MET      N 2233  12.471   8.399   7.231 -0.2068 -0.3377  0.4220
    1MET     H1 2234  12.425   8.407   7.320 -0.3863  2.7929  0.1597
    1MET     H2 2235  12.569   8.374   7.234 -0.2762 -0.5502  1.2059
    1MET     H3 2236  12.477   8.494   7.195  1.1654 -0.6400 -0.2138
    1MET     CA 2237  12.397   8.328   7.126  0.0496 -0.1773  0.1305
    1MET     HA 2238  12.463   8.306   7.042  0.6466  0.3559  0.4520
    1MET     CB 2239  12.328   8.205   7.185 -0.4403  0.3425  0.6644
    1MET    HB1 2240  12.247   8.228   7.254  1.3179  1.3873  2.4946
    1MET    HB2 2241  12.396   8.150   7.250 -0.5503  1.5695  1.8523
    1MET     CG 2242  12.273   8.097   7.091  0.8330  0.3832 -0.1566
    1MET    HG1 2243  12.184   8.147   7.052  0.5860  1.1589  1.3041
    1MET    HG2 2244  12.244   8.007   7.144 -1.9117  0.4810 -1.3528
    1MET     SD 2245  12.374   8.043   6.951  0.0723 -0.3926 -0.4085
    1MET     CE 2246  12.523   7.983   7.035  0.4716  0.7147 -0.3185
    1MET    HE1 2247  12.591   7.923   6.975 -0.0289  1.5769 -1.7924
    1MET    HE2 2248  12.499   7.926   7.125 -1.2156  1.1600 -0.4515
    1MET    HE3 2249  12.575   8.069   7.077 -0.1371 -0.1926  2.5342
    1MET      C 2250  12.290   8.417   7.066 -0.2205 -0.0760  0.7566
    1MET      O 2251  12.250   8.517   7.125 -0.2896  0.1232  0.3764
    2ALA      N 2252  12.234   8.382   6.950 -0.0476  0.7210  0.4282
    2ALA      H 2253  12.260   8.289   6.921  0.7522  1.1000 -0.1085
    2ALA     CA 2254  12.130   8.454   6.878 -0.1096  0.0775 -0.1382
    2ALA     HA 2255  12.057   8.486   6.953  0.9804 -0.4608  1.2139
    2ALA     CB 2256  12.184   8.570   6.795 -0.4133  0.1906 -0.1776
    2ALA    HB1 2257  12.270   8.535   6.737 -0.6961 -1.0531  0.1283
    2ALA    HB2 2258  12.108   8.604   6.724 -0.1584  0.4681 -0.3224
    2ALA    HB3 2259  12.217   8.651   6.859  1.0792  1.8250 -2.8253
    2ALA      C 2260  12.058   8.351   6.793  0.3786 -0.1909 -0.2284
    2ALA      O 2261  12.103   8.239   6.769 -0.0816 -0.4401  0.0662
    3SER      N 2262  11.935   8.383   6.753  0.2782  0.1471  0.3384
    3SER      H 2263  11.902   8.471   6.790  0.7265  1.0687 -1.3520
    3SER     CA 2264  11.836   8.290   6.702  0.3918  0.3664 -0.2913
    3SER     HA 2265  11.877   8.189   6.700  1.1599  0.6360  0.8546
    3SER     CB 2266  11.710   8.291   6.788  0.5894 -0.4459  0.0176
    3SER    HB1 2267  11.733   8.316   6.892  0.5137  0.0032 -0.0704
    3SER    HB2 2268  11.654   8.379   6.757 -1.0233  0.4929  4.7605
    3SER     OG 2269  11.643   8.168   6.779 -0.1140 -0.0635 -0.0166
    3SER     HG 2270  11.703   8.096   6.800  2.2045  1.5277 -0.8073
    3SER      C 2271  11.783   8.323   6.563  0.2035 -0.3250 -0.3897
    3SER      O 2272  11.796   8.439   6.526 -0.3734 -0.2210 -0.2773
    4ASN      N 2273  11.731   8.224   6.490 -0.0158 -0.9401  0.5929
    4ASN      H 2274  11.709   8.138   6.539 -0.9467 -0.9045  0.2394
    4ASN     CA 2275  11.669   8.244   6.361 -0.1029  0.0632  0.7791
    4ASN     HA 2276  11.749   8.293   6.306 -1.2742  1.8491  0.5718
    4ASN     CB 2277  11.640   8.107   6.299 -0.0725  0.4699 -0.1531
    4ASN    HB1 2278  11.726   8.041   6.289  0.2265  1.1266 -2.2976
    4ASN    HB2 2279  11.571   8.055   6.365 -0.9589 -1.1321 -2.2438
    4ASN     CG 2280  11.595   8.120   6.155  0.0169 -0.3974 -0.2619
    4ASN    OD1 2281  11.678   8.144   6.068  0.1360 -0.2998 -0.1203
    4ASN    ND2 2282  11.464   8.139   6.135  0.0398 -0.1093 -0.1350
    4ASN   HD21 2283  11.391   8.129   6.204  1.1441  1.7502  1.4133
    4ASN   HD22 2284  11.435   8.171   6.044  2.4018  0.2363 -0.8265
    4ASN      C 2285  11.548   8.335   6.371 -0.1209  0.1622 -0.2517
    4ASN      O 2286  11.464   8.323   6.460  0.6562  0.0333  0.4658
    5ASP      N 2287  11.529   8.428   6.277 -0.0587 -0.0476 -0.4739
    5ASP      H 2288  11.603   8.442   6.210  1.3609 -1.0252  0.8472
    5ASP     CA 2289  11.422   8.526   6.272  0.6007  0.7083 -0.1260
    5ASP     HA 2290  11.351   8.515   6.354  0.5775  0.4479 -0.1808
    5ASP     CB 2291  11.491   8.661   6.284  0.6030  0.7295 -0.3752
    5ASP    HB1 2292  11.529   8.662   6.387 -0.1884 -1.3147 -0.0294
    5ASP    HB2 2293  11.571   8.675   6.212  0.1803  1.8276 -0.6527
    5ASP     CG 2294  11.385   8.770   6.274  0.0199  0.2150  0.1046
    5ASP    OD1 2295  11.284   8.760   6.347 -0.0343  0.6770  0.0933
    5ASP    OD2 2296  11.412   8.870   6.204  0.0615  0.3230  0.2748
    5ASP      C 2297  11.329   8.508   6.152  0.2402  0.8281  0.1331
    5ASP      O 2298  11.378   8.496   6.040 -0.0410 -0.0860  0.1003
    6TYR      N 2299  11.197   8.523   6.163  0.0735 -0.6908  0.4776
    6TYR      H 2300  11.158   8.523   6.256 -0.5417 -0.1251  0.2302
    6TYR     CA 2301  11.094   8.511   6.062  0.1182 -0.0522  0.3505
    6TYR     HA 2302  11.122   8.433   5.990 -0.1505  0.1495  0.0237
    6TYR     CB 2303  10.964   8.463   6.125  0.2411 -0.7473  0.0860
    6TYR    HB1 2304  10.988   8.382   6.194  0.0942 -1.1349 -0.3110
    6TYR    HB2 2305  10.924   8.548   6.180  0.9432 -0.0854 -0.4090
    6TYR     CG 2306  10.855   8.415   6.031 -0.0442  0.3834 -0.1755
    6TYR    CD1 2307  10.732   8.479   6.048 -0.0501  0.2284  0.3974
    6TYR    HD1 2308  10.717   8.564   6.113  2.5932  0.3332  0.9884
    6TYR    CE1 2309  10.628   8.440   5.963  0.4175 -0.0149 -0.0647
    6TYR    HE1 2310  10.533   8.489   5.972  1.1439  1.8315 -1.6636
    6TYR     CZ 2311  10.643   8.334   5.871  0.0712 -0.2607  0.1565
    6TYR     OH 2312  10.536   8.297   5.794 -0.1956  0.6120  0.0913
    6TYR     HH 2313  10.553   8.220   5.740 -3.2330  1.2972 -2.0957
    6TYR    CE2 2314  10.766   8.268   5.859  0.0658 -0.1604 -0.5077
    6TYR    HE2 2315  10.780   8.183   5.793 -1.0041 -0.5082 -0.3106
    6TYR    CD2 2316  10.872   8.310   5.940 -0.5472 -0.0861  0.2630
    6TYR    HD2 2317  10.965   8.256   5.940 -1.3917 -1.6058  0.7944
    6TYR      C 2318  11.077   8.641   5.984 -0.1837 -0.1050  0.3257
    6TYR      O 2319  10.979   8.712   6.001 -0.1575 -0.0865  0.3959
    7THR      N 2320  11.172   8.672   5.896 -0.5096 -0.3895 -0.1278
    7THR      H 2321  11.254   8.613   5.893  1.6906  2.5022 -1.7100
    7THR     CA 2322  11.174   8.792   5.815 -0.4897 -0.4401 -0.2011
    7THR     HA 2323  11.072   8.816   5.784 -0.8890 -1.2779  0.4204
    7THR     CB 2324  11.243   8.912   5.879 -0.3457 -0.8180  0.3560
    7THR     HB 2325  11.243   9.001   5.816 -4.4639  0.0075  1.2792
    7THR    CG2 2326  11.167   8.958   6.004  0.3257 -0.8612  0.7874
    7THR   HG21 2327  11.062   8.955   5.975  0.1254  0.2638  1.3678
    7THR   HG22 2328  11.175   8.887   6.086  1.7743 -1.0353  0.5293
    7THR   HG23 2329  11.198   9.058   6.033  1.8201 -1.2644  0.6846
    7THR    OG1 2330  11.373   8.883   5.927  0.0223  0.1987  0.0162
    7THR    HG1 2331  11.365   8.889   6.023 -3.8820  1.0873 -0.2046
    7THR      C 2332  11.250   8.763   5.686 -0.7345  0.0018 -0.4462
    7THR      O 2333  11.313   8.661   5.664 -0.3662  0.1866 -0.2576
    8GLN      N 2334  11.238   8.857   5.592 -0.1303  0.1901 -0.3409
    8GLN      H 2335  11.176   8.936   5.605 -0.6745 -0.1113 -1.0262
    8GLN     CA 2336  11.301   8.855   5.462 -0.1559  0.1042 -0.3519
    8GLN     HA 2337  11.286   8.753   5.426 -1.7779  0.4089 -0.6180
    8GLN     CB 2338  11.227   8.947   5.364  0.0750  0.2971 -0.3445
    8GLN    HB1 2339  11.242   9.048   5.403 -2.6974  0.6179  0.0743
    8GLN    HB2 2340  11.264   8.938   5.262 -0.9323  0.9241 -0.7774
    8GLN     CG 2341  11.076   8.932   5.365  0.0987  0.0485  0.0414
    8GLN    HG1 2342  11.036   9.001   5.290 -2.6593 -1.7507 -0.3132
    8GLN    HG2 2343  11.048   8.967   5.465  0.7956  1.4587 -0.2326
    8GLN     CD 2344  11.028   8.789   5.344  0.1145  0.0248  0.1658
    8GLN    OE1 2345  10.997   8.720   5.441  0.2775 -0.5262 -0.1698
    8GLN    NE2 2346  11.008   8.741   5.222 -0.3598  0.2257  0.1630
    8GLN   HE21 2347  11.006   8.810   5.147  1.1712  1.5724  1.2820
    8GLN   HE22 2348  10.953   8.656   5.221 -1.1836  0.7474 -0.0769
    8GLN      C 2349  11.449   8.890   5.462 -0.1170 -0.0516  0.1247
    8GLN      O 2350  11.498   8.983   5.527 -0.4413 -0.1069  0.4474
    9GLN      N 2351  11.515   8.817   5.371 -0.8219 -0.6439  0.0789
    9GLN      H 2352  11.469   8.742   5.322  0.6674 -0.9548 -0.9033
    9GLN     CA 2353  11.660   8.817   5.366 -0.8172  0.4095 -0.0437
    9GLN     HA 2354  11.694   8.894   5.436  0.0656 -0.4695  0.5115
    9GLN     CB 2355  11.714   8.687   5.424 -0.8005  0.5147  0.1801
    9GLN    HB1 2356  11.693   8.601   5.360  1.3126  0.4509 -0.5242
    9GLN    HB2 2357  11.822   8.702   5.423 -0.6200 -0.6305  0.7656
    9GLN     CG 2358  11.678   8.647   5.567 -0.7019 -0.5759 -0.0905
    9GLN    HG1 2359  11.569   8.648   5.571 -0.8567  1.8343 -2.1543
    9GLN    HG2 2360  11.715   8.545   5.576  1.3432  0.1304  0.1563
    9GLN     CD 2361  11.733   8.742   5.672 -0.3073 -0.2153 -0.6132
    9GLN    OE1 2362  11.783   8.852   5.650  0.1169 -0.2420  0.2044
    9GLN    NE2 2363  11.722   8.715   5.803  0.4928 -0.0205 -0.5018
    9GLN   HE21 2364  11.755   8.784   5.869 -1.0426 -1.5902  2.0774
    9GLN   HE22 2365  11.679   8.631   5.838 -1.3484  1.4361  0.9368
    9GLN      C 2366  11.715   8.850   5.228  0.1206 -0.2606  0.1624
    9GLN      O 2367  11.649   8.818   5.130  0.0475  0.1044  0.0878
   10ALA      N 2368  11.833   8.911   5.215  0.1105 -0.2259  0.2311
   10ALA      H 2369  11.894   8.933   5.293  0.7447  3.1652 -1.0360
   10ALA     CA 2370  11.888   8.958   5.089  0.2209 -0.2329  0.2770
   10ALA     HA 2371  11.803   8.989   5.029 -1.0038  1.0573  2.5466
   10ALA     CB 2372  11.983   9.076   5.106  0.4913 -0.4635  0.3994
   10ALA    HB1 2373  11.927   9.164   5.138  0.9672  0.5719 -1.4527
   10ALA    HB2 2374  12.061   9.042   5.173  1.2834 -0.7374 -0.6324
   10ALA    HB3 2375  12.018   9.109   5.008 -1.2017  0.6524  0.1249
   10ALA      C 2376  11.962   8.854   5.006 -0.2943 -0.0271 -0.4517
   10ALA      O 2377  12.014   8.755   5.058 -0.0505  0.4393  0.2075
   11THR      N 2378  11.971   8.878   4.875 -0.6888 -0.2791 -0.5241
   11THR      H 2379  11.944   8.969   4.840 -0.3151  1.2630  2.8513
   11THR     CA 2380  12.022   8.781   4.780 -0.2298 -0.1057 -0.4570
   11THR     HA 2381  11.950   8.699   4.789  1.2664 -1.7321 -2.4247
   11THR     CB 2382  12.020   8.837   4.638  0.0226  0.2487 -0.3229
   11THR     HB 2383  12.064   8.936   4.646  1.7088 -0.6049  3.8744
   11THR    CG2 2384  12.090   8.748   4.535 -0.0698 -0.8149  0.5109
   11THR   HG21 2385  12.195   8.728   4.554  0.9091  2.1789 -1.0211
   11THR   HG22 2386  12.088   8.795   4.437  1.0904  3.7836  2.4241
   11THR   HG23 2387  12.041   8.651   4.536  0.3587 -1.0351  1.1118
   11THR    OG1 2388  11.887   8.847   4.592 -0.0753  0.1670 -0.0625
   11THR    HG1 2389  11.881   8.918   4.527  3.0633 -0.8391 -1.6799
   11THR      C 2390  12.158   8.721   4.812 -0.0582  0.4155 -0.1979
   11THR      O 2391  12.251   8.794   4.848  0.2602  0.0919 -0.3549
   12GLN      N 2392  12.173   8.594   4.773  0.3027  0.4070 -0.0344
   12GLN      H 2393  12.095   8.539   4.741 -0.8940  2.4995 -0.9607
   12GLN     CA 2394  12.304   8.533   4.776  0.0637 -0.1185 -0.2815
   12GLN     HA 2395  12.384   8.601   4.748  0.7191 -1.2976 -1.4149
   12GLN     CB 2396  12.332   8.487   4.919 -0.0659 -0.0453 -0.2333
   12GLN    HB1 2397  12.308   8.560   4.996  1.9506  1.3613 -0.8406
   12GLN    HB2 2398  12.279   8.395   4.941  0.3987 -0.5146 -1.0422
   12GLN     CG 2399  12.483   8.467   4.919 -0.1527 -0.7205  0.1013
   12GLN    HG1 2400  12.510   8.416   4.827 -0.2499 -0.3040 -0.1621
   12GLN    HG2 2401  12.532   8.564   4.908 -3.1921  0.9774  0.5422
   12GLN     CD 2402  12.545   8.394   5.037  0.1376 -0.2661  0.2331
   12GLN    OE1 2403  12.486   8.309   5.104 -0.4697  0.2023  0.2959
   12GLN    NE2 2404  12.677   8.412   5.050  0.0572  0.4371  0.0759
   12GLN   HE21 2405  12.730   8.459   4.978 -0.5900 -1.2671 -1.5712
   12GLN   HE22 2406  12.730   8.361   5.119  1.4597  2.6451  0.7610
   12GLN      C 2407  12.300   8.421   4.672  0.3754 -0.4832  0.0963
   12GLN      O 2408  12.241   8.313   4.679  0.3789 -0.5282 -0.4975
   13SER      N 2409  12.381   8.436   4.568  0.0282  0.4170 -0.0510
   13SER      H 2410  12.435   8.521   4.555 -1.2714  1.2176 -0.4607
   13SER     CA 2411  12.378   8.360   4.445  0.2228  0.6343 -0.1931
   13SER     HA 2412  12.321   8.267   4.452 -1.3642  1.3344 -2.4896
   13SER     CB 2413  12.300   8.444   4.344 -0.0245  0.5407 -0.0814
   13SER    HB1 2414  12.206   8.483   4.383 -1.6136 -3.4394  0.5359
   13SER    HB2 2415  12.364   8.523   4.306  0.6424 -0.9103 -2.1097
   13SER     OG 2416  12.267   8.363   4.234  0.2711  0.0165  0.2141
   13SER     HG 2417  12.172   8.353   4.230  0.3932 -1.0711 -0.7755
   13SER      C 2418  12.518   8.327   4.397  0.1903 -0.2446  0.2912
   13SER      O 2419  12.611   8.406   4.413  0.0661  0.0743 -0.5079
   14TYR      N 2420  12.534   8.203   4.350 -0.0432 -0.0158 -0.3997
   14TYR      H 2421  12.453   8.142   4.353  0.2663 -0.3676  1.5985
   14TYR     CA 2422  12.662   8.138   4.333 -0.2505 -0.5418  0.0292
   14TYR     HA 2423  12.742   8.211   4.347  0.5321 -1.7791  2.5251
   14TYR     CB 2424  12.681   8.047   4.454 -0.0307 -0.1541  0.2863
   14TYR    HB1 2425  12.619   7.959   4.440  2.0885 -2.2313  2.7613
   14TYR    HB2 2426  12.660   8.116   4.536 -0.4679  1.4699 -1.1320
   14TYR     CG 2427  12.820   7.989   4.467  0.0699  0.0328  0.0589
   14TYR    CD1 2428  12.936   8.067   4.457 -0.0596  0.1768 -0.3408
   14TYR    HD1 2429  12.942   8.175   4.459 -0.0063  0.1625  0.5375
   14TYR    CE1 2430  13.060   8.007   4.480 -0.1742  0.1817  0.3140
   14TYR    HE1 2431  13.144   8.074   4.470 -1.2357  1.3461 -1.3578
   14TYR     CZ 2432  13.074   7.867   4.489 -0.2032  0.1447 -0.1881
   14TYR     OH 2433  13.199   7.812   4.491 -0.0624  0.4850  0.3395
   14TYR     HH 2434  13.266   7.881   4.498 -0.4215  0.8554  0.2042
   14TYR    CE2 2435  12.955   7.792   4.488  0.0890 -0.3271  0.3843
   14TYR    HE2 2436  12.956   7.684   4.494 -0.9436 -0.3475  0.3391
   14TYR    CD2 2437  12.828   7.850   4.481  0.2750  0.0591  0.2089
   14TYR    HD2 2438  12.737   7.792   4.479 -1.1464  2.1877  0.0712
   14TYR      C 2439  12.678   8.067   4.199  0.1510 -0.3157 -0.0454
   14TYR      O 2440  12.588   8.066   4.115 -0.3686 -0.3751  0.5034
   15GLY      N 2441  12.798   8.022   4.163  0.1273 -0.4358  0.0225
   15GLY      H 2442  12.865   8.012   4.238 -2.4000 -1.6810  2.2957
   15GLY     CA 2443  12.836   7.959   4.038  0.4036 -0.6246  0.1994
   15GLY    HA1 2444  12.776   7.991   3.952 -2.3220 -0.1400  2.1446
   15GLY    HA2 2445  12.940   7.976   4.012  0.1332 -0.2000 -0.6588
   15GLY      C 2446  12.817   7.808   4.036 -0.0513 -0.5665 -0.0806
   15GLY      O 2447  12.836   7.744   4.139 -0.0574 -0.4729 -0.0214
   16ALA      N 2448  12.785   7.748   3.921 -0.0690 -0.1946 -0.2734
   16ALA      H 2449  12.781   7.794   3.831  0.3913 -0.4916 -0.4524
   16ALA     CA 2450  12.766   7.604   3.916 -0.3510 -0.1906  0.5026
   16ALA     HA 2451  12.728   7.572   4.013 -0.9932 -0.4913  0.1545
   16ALA     CB 2452  12.659   7.559   3.817 -0.0782  0.5092 -0.1218
   16ALA    HB1 2453  12.699   7.541   3.717  0.3907 -1.8481  0.4441
   16ALA    HB2 2454  12.570   7.622   3.811  0.2349  0.8696 -1.2689
   16ALA    HB3 2455  12.625   7.462   3.852  0.0135  0.8403  0.9387
   16ALA      C 2456  12.898   7.534   3.887 -0.5008 -0.3998  0.3269
   16ALA      O 2457  12.967   7.579   3.796 -0.1714  0.1742  0.8520
   17TYR      N 2458  12.933   7.434   3.969  0.1742 -0.3818  0.0685
   17TYR      H 2459  12.853   7.400   4.020 -1.1746  1.1310 -0.9081
   17TYR     CA 2460  13.065   7.374   3.975  0.3174 -0.0903 -0.1297
   17TYR     HA 2461  13.114   7.396   3.880  0.3009 -0.7801 -0.3035
   17TYR     CB 2462  13.140   7.441   4.089 -0.5155  0.2491  0.2303
   17TYR    HB1 2463  13.227   7.375   4.096 -0.0367  0.9731  1.5194
   17TYR    HB2 2464  13.085   7.444   4.183  1.4054 -0.2251  1.4324
   17TYR     CG 2465  13.175   7.585   4.060 -0.1815  0.0968 -0.1307
   17TYR    CD1 2466  13.121   7.685   4.143 -0.4277  0.0019 -0.1763
   17TYR    HD1 2467  13.059   7.655   4.226  0.6632 -1.8757  0.0338
   17TYR    CE1 2468  13.136   7.821   4.113 -0.1898  0.0047 -0.0510
   17TYR    HE1 2469  13.097   7.902   4.172  0.7600 -0.2041  0.8769
   17TYR     CZ 2470  13.206   7.854   3.995  0.1632  0.0318  0.1650
   17TYR     OH 2471  13.218   7.984   3.956 -0.0295  0.0582  0.1918
   17TYR     HH 2472  13.258   7.999   3.870 -1.1129 -0.3701 -0.4051
   17TYR    CE2 2473  13.255   7.754   3.908  0.2033 -0.0796  0.3161
   17TYR    HE2 2474  13.296   7.784   3.813  0.4721  1.4118  0.8671
   17TYR    CD2 2475  13.240   7.619   3.940  0.1928 -0.1545  0.0008
   17TYR    HD2 2476  13.274   7.540   3.875  1.2534  1.4859 -1.5140
   17TYR      C 2477  13.049   7.224   3.993 -0.1307  0.0106  0.3290
   17TYR      O 2478  12.963   7.183   4.071  0.0456 -0.2064  0.4127
   18PRO      N 2479  13.112   7.142   3.909 -0.2072 -0.0775  0.3583
   18PRO     CD 2480  13.235   7.175   3.840 -0.1765 -0.0909  0.4035
   18PRO    HD1 2481  13.293   7.254   3.887  2.3063 -0.2163 -2.1909
   18PRO    HD2 2482  13.215   7.203   3.736 -0.7218  0.3918  0.6283
   18PRO     CG 2483  13.317   7.047   3.842  0.0350  0.0461  0.4896
   18PRO    HG1 2484  13.391   7.035   3.763  2.9653  3.9218  2.3327
   18PRO    HG2 2485  13.367   7.033   3.938 -1.4350  2.3913  1.7023
   18PRO     CB 2486  13.200   6.956   3.808  0.0403  0.2498 -0.0801
   18PRO    HB1 2487  13.223   6.850   3.820  0.7874  0.6141  2.2312
   18PRO    HB2 2488  13.185   6.974   3.701  0.5211  0.7050 -0.0708
   18PRO     CA 2489  13.089   6.999   3.904  0.0124 -0.1025  0.0485
   18PRO     HA 2490  12.987   6.979   3.871  0.1415 -2.0580  0.7121
   18PRO      C 2491  13.106   6.927   4.037 -0.3541 -0.1862  0.0520
   18PRO      O 2492  13.199   6.952   4.114  0.0749  0.2327 -0.5947
   19THR      N 2493  13.016   6.833   4.066 -0.2344 -0.2912  0.0843
   19THR      H 2494  12.930   6.828   4.013 -0.4966  0.2937  0.4439
   19THR     CA 2495  13.028   6.747   4.182  0.4663  0.1806  0.3655
   19THR     HA 2496  12.999   6.809   4.266 -1.5593 -0.3812  0.1276
   19THR     CB 2497  12.929   6.633   4.164  0.3781  0.3276 -0.0927
   19THR     HB 2498  12.957   6.582   4.071 -1.1850 -0.2120 -0.2992
   19THR    CG2 2499  12.944   6.539   4.283  0.1350  0.2445 -0.1258
   19THR   HG21 2500  12.857   6.474   4.283 -1.2131  1.9827 -1.0997
   19THR   HG22 2501  13.035   6.481   4.267 -0.7592 -0.8697 -1.3970
   19THR   HG23 2502  12.949   6.592   4.377 -0.3294  1.0184 -0.5339
   19THR    OG1 2503  12.797   6.680   4.173  0.2707  0.0392 -0.1543
   19THR    HG1 2504  12.738   6.615   4.134 -0.4511  1.2869 -1.2380
   19THR      C 2505  13.172   6.698   4.189  0.2596 -0.4549  0.1738
   19THR      O 2506  13.228   6.642   4.094  0.5097 -0.0018  0.0522
   20GLN      N 2507  13.241   6.710   4.302  0.0259 -1.0559  0.3831
   20GLN      H 2508  13.195   6.763   4.375 -1.4568 -0.2156 -1.0952
   20GLN     CA 2509  13.376   6.666   4.330  0.5227  0.1188 -0.1086
   20GLN     HA 2510  13.425   6.660   4.232 -0.6582 -2.4741 -0.6343
   20GLN     CB 2511  13.435   6.751   4.442  0.3652 -0.4746  0.4332
   20GLN    HB1 2512  13.370   6.744   4.529  0.8905 -2.0802  0.7216
   20GLN    HB2 2513  13.531   6.711   4.471 -0.1663 -1.9979  0.1776
   20GLN     CG 2514  13.464   6.898   4.411 -0.6188 -0.4007 -0.1966
   20GLN    HG1 2515  13.514   6.942   4.497 -2.2617 -0.4857  0.8360
   20GLN    HG2 2516  13.373   6.952   4.385 -0.5289 -0.1919 -0.0755
   20GLN     CD 2517  13.548   6.901   4.284 -0.1371  0.5882  0.1418
   20GLN    OE1 2518  13.671   6.897   4.283 -0.1634 -0.3394 -0.2426
   20GLN    NE2 2519  13.491   6.921   4.165  0.4158 -0.6260 -0.3486
   20GLN   HE21 2520  13.392   6.930   4.144  0.5405  0.0205 -0.7075
   20GLN   HE22 2521  13.544   6.910   4.080  0.7765  1.9986 -0.5466
   20GLN      C 2522  13.367   6.519   4.371  0.1902  0.1729  0.0126
   20GLN      O 2523  13.270   6.483   4.437  0.2258  0.0411 -0.0069
   21PRO      N 2524  13.468   6.435   4.349 -0.0009 -0.0204 -0.1168
   21PRO     CD 2525  13.585   6.467   4.269  0.3670  0.6098  0.6673
   21PRO    HD1 2526  13.612   6.572   4.271  1.6530  0.3021  0.0557
   21PRO    HD2 2527  13.565   6.450   4.164 -2.3248  1.2685  1.0017
   21PRO     CG 2528  13.701   6.385   4.324  0.6104  0.4136 -0.1252
   21PRO    HG1 2529  13.758   6.453   4.387  1.6036 -0.5797  0.0859
   21PRO    HG2 2530  13.766   6.340   4.250 -1.8339 -1.0803 -1.4732
   21PRO     CB 2531  13.632   6.270   4.397  0.0702  0.4289 -0.6099
   21PRO    HB1 2532  13.688   6.234   4.483  0.3370  1.3941 -0.3642
   21PRO    HB2 2533  13.619   6.189   4.325 -0.6310  0.0886 -0.1105
   21PRO     CA 2534  13.495   6.323   4.437  0.1385  0.1309  0.0343
   21PRO     HA 2535  13.427   6.239   4.420 -0.2452  0.1034  1.5547
   21PRO      C 2536  13.500   6.368   4.582 -0.2414  0.3424 -0.0173
   21PRO      O 2537  13.580   6.456   4.613 -0.2371  0.3503 -0.0498
   22GLY      N 2538  13.445   6.301   4.683 -0.0674 -0.0391 -0.1731
   22GLY      H 2539  13.446   6.347   4.773  0.0269 -1.2705  0.4785
   22GLY     CA 2540  13.355   6.188   4.676 -0.3185  0.1234  0.3778
   22GLY    HA1 2541  13.288   6.200   4.762 -1.3055 -1.4123 -0.1360
   22GLY    HA2 2542  13.296   6.194   4.585 -0.7446 -0.3367  0.6177
   22GLY      C 2543  13.419   6.050   4.682 -0.3023  0.0866 -0.6099
   22GLY      O 2544  13.535   6.031   4.647  0.0419  0.7644  0.1294
   23GLN      N 2545  13.333   5.953   4.715 -0.3382  0.4066  0.2366
   23GLN      H 2546  13.236   5.975   4.731 -1.4645 -3.6631 -0.0221
   23GLN     CA 2547  13.381   5.818   4.733 -0.2072  0.4030 -0.1472
   23GLN     HA 2548  13.476   5.800   4.683  0.4394  1.5133  0.6601
   23GLN     CB 2549  13.393   5.783   4.881 -0.7418  0.6079 -0.0534
   23GLN    HB1 2550  13.313   5.827   4.941 -0.7198  1.9889 -1.0050
   23GLN    HB2 2551  13.404   5.677   4.904 -1.7882  0.6053  0.5147
   23GLN     CG 2552  13.525   5.833   4.938 -0.6067  0.6051 -0.3649
   23GLN    HG1 2553  13.612   5.787   4.890  0.7758  0.0304  2.4689
   23GLN    HG2 2554  13.533   5.939   4.916 -0.7473  1.0215  1.4982
   23GLN     CD 2555  13.545   5.807   5.086  0.3036 -0.3050 -0.6245
   23GLN    OE1 2556  13.609   5.711   5.128  0.2383 -0.0600  0.0635
   23GLN    NE2 2557  13.469   5.888   5.161  0.7779  0.2934 -0.7887
   23GLN   HE21 2558  13.431   5.974   5.123 -0.9728 -0.1768 -0.1719
   23GLN   HE22 2559  13.493   5.894   5.259 -3.1342  1.6853  0.2899
   23GLN      C 2560  13.272   5.728   4.675  0.1115  0.2184 -0.4649
   23GLN      O 2561  13.160   5.771   4.648 -0.0265  0.1752  0.0289
   24GLY      N 2562  13.302   5.599   4.663 -0.5358  0.0035  0.1360
   24GLY      H 2563  13.398   5.573   4.683 -0.7320  0.1808  1.3487
   24GLY     CA 2564  13.202   5.500   4.627 -0.3231 -0.1357 -0.0790
   24GLY    HA1 2565  13.142   5.477   4.714 -0.4720 -0.5536 -0.2896
   24GLY    HA2 2566  13.134   5.534   4.549  1.2669  0.6585 -1.1853
   24GLY      C 2567  13.276   5.380   4.570 -0.0852  0.2049 -0.4982
   24GLY      O 2568  13.383   5.389   4.510  0.3542 -0.0431  0.2471
   25TYR      N 2569  13.212   5.266   4.597  0.1472  0.2283  0.1563
   25TYR      H 2570  13.124   5.267   4.647 -0.3392  0.5726 -0.6920
   25TYR     CA 2571  13.253   5.135   4.551 -0.3041 -0.0133  0.4373
   25TYR     HA 2572  13.345   5.143   4.492 -2.8280  3.4514 -3.6134
   25TYR     CB 2573  13.255   5.046   4.675 -0.4566 -0.1827  0.3187
   25TYR    HB1 2574  13.275   4.943   4.645  1.1869 -0.4418  2.1229
   25TYR    HB2 2575  13.158   5.053   4.724 -0.4453  1.3983  0.1573
   25TYR     CG 2576  13.361   5.080   4.776  0.0105  0.2389 -0.3070
   25TYR    CD1 2577  13.498   5.070   4.746  0.0902 -0.3322  0.2294
   25TYR    HD1 2578  13.534   5.059   4.645  1.0611 -0.5483  0.5891
   25TYR    CE1 2579  13.599   5.085   4.842 -0.3230  0.1348  0.5990
   25TYR    HE1 2580  13.704   5.074   4.821 -1.1199 -1.9527 -3.2632
   25TYR     CZ 2581  13.555   5.104   4.974 -0.3415  0.2575  0.5754
   25TYR     OH 2582  13.638   5.113   5.083 -0.5404  0.3728  0.7174
   25TYR     HH 2583  13.588   5.136   5.162 -0.1479  0.6892  0.8729
   25TYR    CE2 2584  13.419   5.117   5.009 -0.4564 -0.2362  0.3204
   25TYR    HE2 2585  13.388   5.125   5.112 -0.1398 -0.6217  0.4473
   25TYR    CD2 2586  13.323   5.107   4.908  0.1111  0.2106 -0.2718
   25TYR    HD2 2587  13.219   5.116   4.935 -0.0198 -0.1786 -0.6470
   25TYR      C 2588  13.150   5.085   4.451  0.0039 -0.7052  0.4549
   25TYR      O 2589  13.032   5.118   4.464  0.3051  0.4778  0.3390
   26SER      N 2590  13.194   5.004   4.355 -0.0423 -0.5867  0.3324
   26SER      H 2591  13.287   4.968   4.366  0.3541  0.2645 -0.1639
   26SER     CA 2592  13.106   4.935   4.262 -0.5664  0.0131  0.3741
   26SER     HA 2593  13.003   4.966   4.279 -0.6200 -0.0705  0.2065
   26SER     CB 2594  13.133   4.974   4.117  0.3652  0.2031  0.5920
   26SER    HB1 2595  13.237   4.950   4.095 -0.8017 -3.7819 -1.4583
   26SER    HB2 2596  13.070   4.912   4.054  0.4773 -2.2875  2.7614
   26SER     OG 2597  13.106   5.112   4.102  0.3476  0.1330 -0.0090
   26SER     HG 2598  13.174   5.151   4.157 -0.5643  0.5715  0.8280
   26SER      C 2599  13.127   4.786   4.287  0.0610  0.0402  0.0116
   26SER      O 2600  13.238   4.750   4.328  0.2540  0.7412  0.1144
   27GLN      N 2601  13.032   4.699   4.252  0.1891  0.0440 -0.3524
   27GLN      H 2602  12.939   4.736   4.262  0.6605  1.2486 -0.3126
   27GLN     CA 2603  13.057   4.559   4.221  0.4575  0.0379 -0.1183
   27GLN     HA 2604  13.120   4.507   4.293  0.5277 -1.9214 -1.5041
   27GLN     CB 2605  12.918   4.497   4.223  0.0811  0.8572 -0.2861
   27GLN    HB1 2606  12.849   4.555   4.162 -0.8400  0.3096  0.2093
   27GLN    HB2 2607  12.930   4.394   4.188 -0.3778  0.9068 -0.5998
   27GLN     CG 2608  12.872   4.472   4.366  0.4021  0.7101 -0.2072
   27GLN    HG1 2609  12.890   4.562   4.425 -0.7211  0.6515  0.2479
   27GLN    HG2 2610  12.926   4.392   4.416 -1.9342 -0.4203  0.6779
   27GLN     CD 2611  12.722   4.448   4.360  0.4389  0.2675  0.5251
   27GLN    OE1 2612  12.679   4.333   4.369  0.0213  0.4254  0.5872
   27GLN    NE2 2613  12.627   4.540   4.343  0.1454 -0.1140  0.0866
   27GLN   HE21 2614  12.652   4.636   4.359  2.2453 -0.1218 -2.4257
   27GLN   HE22 2615  12.530   4.515   4.330 -0.1094  0.9228 -0.0952
   27GLN      C 2616  13.123   4.540   4.085 -0.0705 -0.2504 -0.3391
   27GLN      O 2617  13.128   4.626   3.998  0.3406  0.0685 -0.0082
   28GLN      N 2618  13.168   4.416   4.067 -0.1056 -0.2768 -0.2473
   28GLN      H 2619  13.170   4.345   4.140  0.1474 -0.9537 -0.8986
   28GLN     CA 2620  13.207   4.368   3.936 -0.2322  0.0868 -0.4158
   28GLN     HA 2621  13.266   4.445   3.886  1.1668 -1.4769 -1.2353
   28GLN     CB 2622  13.282   4.240   3.968 -0.0840  0.3113  0.1471
   28GLN    HB1 2623  13.220   4.190   4.042  0.4872  1.3242  1.3461
   28GLN    HB2 2624  13.302   4.188   3.874  0.8841  0.0312  0.4975
   28GLN     CG 2625  13.416   4.260   4.038  0.1562  0.0653 -0.2399
   28GLN    HG1 2626  13.400   4.330   4.119  1.8142 -0.4258  0.5714
   28GLN    HG2 2627  13.489   4.297   3.966  0.7426  1.3877  0.9858
   28GLN     CD 2628  13.481   4.140   4.106  0.1365  0.2839  0.1669
   28GLN    OE1 2629  13.415   4.040   4.132  0.2590  0.2556  0.3729
   28GLN    NE2 2630  13.605   4.159   4.152  0.1819  0.3712  0.0094
   28GLN   HE21 2631  13.661   4.092   4.204  2.8237  1.6640 -0.9748
   28GLN   HE22 2632  13.645   4.243   4.113  2.9037 -1.0883 -0.6485
   28GLN      C 2633  13.090   4.318   3.852 -0.3485 -0.1935 -0.0913
   28GLN      O 2634  13.009   4.238   3.898 -0.2278  0.1969  0.8096
   29SER      N 2635  13.102   4.341   3.721 -0.3227  0.0760 -0.0423
   29SER      H 2636  13.182   4.390   3.684  0.9351 -0.4208  1.8851
   29SER     CA 2637  12.992   4.309   3.632  0.1050  0.0264 -0.5578
   29SER     HA 2638  12.980   4.202   3.644 -2.1533  0.3331  0.3885
   29SER     CB 2639  12.865   4.385   3.671  0.6121  0.5452  0.1064
   29SER    HB1 2640  12.832   4.364   3.773  0.7347  0.6181  0.1609
   29SER    HB2 2641  12.789   4.342   3.606  2.6703  0.0264 -2.0753
   29SER     OG 2642  12.886   4.523   3.652  0.2964  0.5366 -0.3220
   29SER     HG 2643  12.806   4.575   3.645  1.3619  2.3426  0.1883
   29SER      C 2644  13.030   4.338   3.487  0.2638 -0.4494 -0.6105
   29SER      O 2645  13.137   4.385   3.450  0.4461 -0.0225  0.4331
   30SER      N 2646  12.937   4.300   3.400 -0.2555 -0.0111 -0.2535
   30SER      H 2647  12.844   4.270   3.428 -0.7692  0.2315 -1.6223
   30SER     CA 2648  12.943   4.331   3.258  0.2211  0.3301 -0.1594
   30SER     HA 2649  13.038   4.312   3.209  1.3831  3.0626  0.8254
   30SER     CB 2650  12.835   4.252   3.185  0.4006  0.0640 -0.1419
   30SER    HB1 2651  12.738   4.268   3.232 -0.0558 -0.1517 -0.9847
   30SER    HB2 2652  12.835   4.284   3.080 -2.6743 -0.9734 -0.5708
   30SER     OG 2653  12.862   4.114   3.189  0.2009  0.0181 -0.3456
   30SER     HG 2654  12.795   4.068   3.138 -0.0640 -0.9297  0.8310
   30SER      C 2655  12.920   4.479   3.236  0.3404  0.4514  0.5068
   30SER      O 2656  12.822   4.531   3.288 -0.0439  0.1001  0.1393
   31GLN      N 2657  13.003   4.548   3.156 -0.2315  0.3663 -0.1679
   31GLN      H 2658  13.076   4.498   3.109 -2.0332 -0.6176 -2.0813
   31GLN     CA 2659  12.990   4.688   3.119 -0.0086  0.3956 -0.1341
   31GLN     HA 2660  12.896   4.725   3.159 -0.5681 -3.4176  2.7242
   31GLN     CB 2661  13.094   4.770   3.196  0.4689  0.0008 -0.3514
   31GLN    HB1 2662  13.103   4.877   3.179  1.3830  0.3278  1.9422
   31GLN    HB2 2663  13.187   4.734   3.152  0.2195  0.8030 -1.6131
   31GLN     CG 2664  13.079   4.768   3.348  0.2136  0.8259 -0.3599
   31GLN    HG1 2665  13.070   4.670   3.394  0.6768  1.8795  2.1461
   31GLN    HG2 2666  13.173   4.814   3.380  0.2890 -0.1205  0.8180
   31GLN     CD 2667  12.960   4.842   3.407  0.0637  0.0925  0.2758
   31GLN    OE1 2668  12.958   4.965   3.415 -0.7906  0.1607 -0.7575
   31GLN    NE2 2669  12.850   4.773   3.435 -0.0471  0.0218 -0.3108
   31GLN   HE21 2670  12.851   4.672   3.430  0.8482  0.0658 -1.2980
   31GLN   HE22 2671  12.780   4.824   3.487  2.0996  1.9100  0.8992
   31GLN      C 2672  12.994   4.702   2.968 -0.2122 -0.6748 -0.2450
   31GLN      O 2673  13.090   4.655   2.907 -0.2228 -0.2082 -0.6253
   32PRO      N 2674  12.903   4.776   2.903 -0.0279 -0.0505  0.2046
   32PRO     CD 2675  12.789   4.842   2.964  0.1967  0.0693  0.4948
   32PRO    HD1 2676  12.809   4.887   3.062  0.5963 -2.5078  1.7029
   32PRO    HD2 2677  12.710   4.767   2.966  1.3719 -1.2153  2.1470
   32PRO     CG 2678  12.748   4.947   2.862  0.5515  0.2149  0.4989
   32PRO    HG1 2679  12.801   5.034   2.901 -1.2008  1.1123  0.9975
   32PRO    HG2 2680  12.640   4.959   2.872  0.2664 -2.2496  1.1591
   32PRO     CB 2681  12.791   4.895   2.725  0.4410  0.4819  0.3613
   32PRO    HB1 2682  12.714   4.826   2.691  1.2155 -1.0181  1.4830
   32PRO    HB2 2683  12.816   4.975   2.655  3.1207 -0.3781  0.1917
   32PRO     CA 2684  12.915   4.814   2.764 -0.1527 -0.5897  0.0450
   32PRO     HA 2685  12.925   4.726   2.701  0.4805  0.1414 -0.8887
   32PRO      C 2686  13.041   4.897   2.752 -0.2162 -0.4899  0.0912
   32PRO      O 2687  13.068   4.994   2.823 -0.1001 -0.3271 -0.1697
   33TYR      N 2688  13.122   4.860   2.653  0.1457 -0.4003  0.3509
   33TYR      H 2689  13.097   4.794   2.580 -0.2231  1.1686 -1.0052
   33TYR     CA 2690  13.253   4.915   2.624 -0.0617  0.0370  0.2348
   33TYR     HA 2691  13.268   4.995   2.696  2.5967  0.1177 -0.3144
   33TYR     CB 2692  13.358   4.806   2.640 -0.1372 -0.0938 -0.1449
   33TYR    HB1 2693  13.317   4.711   2.674  1.0674 -0.1161  1.4153
   33TYR    HB2 2694  13.391   4.788   2.538 -0.3593  1.0466 -0.4208
   33TYR     CG 2695  13.479   4.844   2.723 -0.0720 -0.0750 -0.2474
   33TYR    CD1 2696  13.473   4.842   2.863 -0.0821  0.0067 -0.2471
   33TYR    HD1 2697  13.377   4.825   2.909  0.2251 -0.0074  0.4147
   33TYR    CE1 2698  13.588   4.868   2.939  0.2906 -1.0706 -0.4248
   33TYR    HE1 2699  13.590   4.857   3.046  1.5512  1.2663 -0.1445
   33TYR     CZ 2700  13.707   4.911   2.876  0.1329 -0.0709 -0.0591
   33TYR     OH 2701  13.816   4.930   2.955  0.2105 -0.0088 -0.1813
   33TYR     HH 2702  13.792   4.925   3.048 -1.1649 -1.9849 -0.5788
   33TYR    CE2 2703  13.707   4.912   2.735  0.1784  0.2695 -0.0580
   33TYR    HE2 2704  13.803   4.931   2.690 -0.2649  0.9900 -0.7301
   33TYR    CD2 2705  13.597   4.874   2.656  0.0171  0.3817  0.1107
   33TYR    HD2 2706  13.610   4.870   2.549  1.3821  1.0479  0.2192
   33TYR      C 2707  13.274   4.985   2.491 -0.2293  0.5491  0.4737
   33TYR      O 2708  13.197   4.978   2.395  0.6967  0.4705 -0.2828
   34GLY      N 2709  13.383   5.060   2.476  0.0625  0.0836  0.2192
   34GLY      H 2710  13.439   5.084   2.557  2.2087  1.6956 -1.6001
   34GLY     CA 2711  13.438   5.106   2.350 -0.3796  0.3137  0.1086
   34GLY    HA1 2712  13.374   5.191   2.325  0.4059  1.2222  1.0971
   34GLY    HA2 2713  13.436   5.030   2.272  1.5196  0.1792  0.1572
   34GLY      C 2714  13.577   5.166   2.356 -0.4647  0.5295 -0.0690
   34GLY      O 2715  13.655   5.146   2.449 -0.3827 -0.1044 -0.2753
   35GLN      N 2716  13.615   5.238   2.250  0.3427  0.1650 -0.0390
   35GLN      H 2717  13.540   5.257   2.184 -1.0992  0.8917  1.7019
   35GLN     CA 2718  13.744   5.304   2.251  0.2826  0.2983 -0.7792
   35GLN     HA 2719  13.755   5.339   2.353 -1.3333  0.0819 -0.5020
   35GLN     CB 2720  13.857   5.211   2.208  0.3005 -0.0634  0.0314
   35GLN    HB1 2721  13.954   5.259   2.225  1.0644 -2.1294  1.8394
   35GLN    HB2 2722  13.851   5.124   2.273 -2.6081  0.9876  1.3261
   35GLN     CG 2723  13.858   5.163   2.063 -0.0375  0.1207 -0.0325
   35GLN    HG1 2724  13.754   5.140   2.040  0.2928 -0.2444 -1.2061
   35GLN    HG2 2725  13.880   5.240   1.990  0.6686 -0.3792 -0.3591
   35GLN     CD 2726  13.940   5.038   2.035 -0.3717 -0.2073  0.4364
   35GLN    OE1 2727  14.023   4.996   2.116 -0.3110 -0.0278  0.4668
   35GLN    NE2 2728  13.948   4.986   1.913  0.0110  0.4206  0.1927
   35GLN   HE21 2729  13.904   5.040   1.839 -1.4086 -0.5145  0.3121
   35GLN   HE22 2730  14.017   4.913   1.906  0.6476  1.0423 -0.2551
   35GLN      C 2731  13.747   5.431   2.166 -0.0322  0.6181 -0.3171
   35GLN      O 2732  13.722   5.428   2.046  0.1435  0.1276 -0.3461
   36GLN      N 2733  13.800   5.539   2.223 -0.3083  0.3121  0.5373
   36GLN      H 2734  13.807   5.542   2.324  2.2397 -0.0021  0.4402
   36GLN     CA 2735  13.830   5.663   2.154 -0.0647 -0.1016 -0.1059
   36GLN     HA 2736  13.814   5.649   2.047  0.9823 -1.9449 -0.0633
   36GLN     CB 2737  13.741   5.776   2.205 -0.3208 -0.4201  0.1571
   36GLN    HB1 2738  13.772   5.864   2.149  2.4558 -1.3099  0.1564
   36GLN    HB2 2739  13.776   5.810   2.302  1.3006  1.5349 -1.0230
   36GLN     CG 2740  13.589   5.761   2.209 -0.4266  0.3932 -0.3987
   36GLN    HG1 2741  13.556   5.672   2.264  0.2263  0.6919  0.5074
   36GLN    HG2 2742  13.550   5.771   2.108 -0.1059 -1.8397 -0.8048
   36GLN     CD 2743  13.530   5.872   2.295 -0.0520  0.3196 -0.0437
   36GLN    OE1 2744  13.561   5.991   2.298  0.0121  0.2931  0.3697
   36GLN    NE2 2745  13.418   5.846   2.363  0.2432  0.2439  0.4160
   36GLN   HE21 2746  13.371   5.910   2.426 -0.2836  0.8486 -0.5771
   36GLN   HE22 2747  13.395   5.749   2.377  3.0832 -0.5594  0.1967
   36GLN      C 2748  13.978   5.694   2.164 -0.1339  0.2734 -0.2081
   36GLN      O 2749  14.046   5.645   2.254  0.0345  0.3769 -0.2786
   37SER      N 2750  14.031   5.783   2.079 -0.1386  0.4557 -0.0202
   37SER      H 2751  13.970   5.816   2.006 -1.8081 -0.8325  0.7047
   37SER     CA 2752  14.171   5.821   2.081  0.1463 -0.5064 -0.8293
   37SER     HA 2753  14.234   5.751   2.135  1.8650  1.6803  0.1307
   37SER     CB 2754  14.216   5.834   1.937  0.3472  0.1275 -0.7109
   37SER    HB1 2755  14.187   5.743   1.884 -0.4131 -0.1497  0.1619
   37SER    HB2 2756  14.325   5.838   1.935  0.3037  2.1957 -0.7549
   37SER     OG 2757  14.165   5.950   1.874 -0.5155  0.1251 -0.0291
   37SER     HG 2758  14.232   5.966   1.807  1.2407 -0.2302  1.5541
   37SER      C 2759  14.177   5.948   2.165  0.0336 -0.6968 -0.5272
   37SER      O 2760  14.078   6.019   2.182  0.7393  0.2211 -0.1991
   38TYR      N 2761  14.297   5.990   2.207 -0.2222 -0.6448  0.1502
   38TYR      H 2762  14.382   5.944   2.181  0.4586  1.1861 -1.0156
   38TYR     CA 2763  14.318   6.096   2.303  0.3885 -0.4602 -0.1906
   38TYR     HA 2764  14.232   6.106   2.369 -0.7451  0.8281 -1.7898
   38TYR     CB 2765  14.444   6.062   2.382  0.8168  0.6979 -0.3430
   38TYR    HB1 2766  14.423   5.962   2.421  1.5160  1.4944  2.2730
   38TYR    HB2 2767  14.532   6.054   2.318  1.2053 -1.3497  0.3527
   38TYR     CG 2768  14.464   6.145   2.506 -0.4247  0.0910  0.2810
   38TYR    CD1 2769  14.530   6.268   2.491 -0.5888  0.0884 -0.5032
   38TYR    HD1 2770  14.579   6.284   2.396 -0.7794 -2.4872 -1.1162
   38TYR    CE1 2771  14.575   6.339   2.603 -0.6314  0.5109 -0.7526
   38TYR    HE1 2772  14.623   6.435   2.589  1.5264 -0.5562 -1.1213
   38TYR     CZ 2773  14.549   6.295   2.734 -0.0569  0.6179 -0.5979
   38TYR     OH 2774  14.593   6.367   2.840 -0.5689 -0.4498  0.3657
   38TYR     HH 2775  14.552   6.344   2.924  1.0730  1.2123  1.7068
   38TYR    CE2 2776  14.466   6.182   2.747  0.0772  0.5902  0.0405
   38TYR    HE2 2777  14.428   6.150   2.843 -0.8506 -2.5066 -1.2030
   38TYR    CD2 2778  14.434   6.103   2.636 -0.2175  0.2322  0.3760
   38TYR    HD2 2779  14.373   6.014   2.645 -2.6899  1.8514  0.5677
   38TYR      C 2780  14.334   6.220   2.215  0.1417 -0.0759  0.3010
   38TYR      O 2781  14.405   6.209   2.115  0.2029 -0.2667  0.3642
   39SER      N 2782  14.276   6.331   2.260 -0.5376 -0.4000  0.2457
   39SER      H 2783  14.209   6.322   2.334  0.3157 -1.8022  0.8923
   39SER     CA 2784  14.313   6.465   2.218 -0.5162 -0.2450  0.7544
   39SER     HA 2785  14.383   6.459   2.136 -1.5640  0.5106 -0.2394
   39SER     CB 2786  14.198   6.537   2.147 -0.2084  0.6179  1.1135
   39SER    HB1 2787  14.104   6.524   2.200 -0.6101  0.9823  0.4986
   39SER    HB2 2788  14.189   6.488   2.050 -2.1830 -0.0629  1.5941
   39SER     OG 2789  14.231   6.673   2.128 -0.0429  0.3808 -0.3891
   39SER     HG 2790  14.158   6.721   2.166 -0.2189 -1.0887  1.2670
   39SER      C 2791  14.362   6.549   2.335 -0.1616  0.4942  0.0815
   39SER      O 2792  14.471   6.606   2.332  0.4579 -0.6730 -0.1330
   40GLY      N 2793  14.290   6.539   2.447 -0.5573  0.3556 -0.1834
   40GLY      H 2794  14.218   6.468   2.442  0.2904 -0.5586  0.1204
   40GLY     CA 2795  14.318   6.602   2.574 -0.6507 -0.2017  0.1185
   40GLY    HA1 2796  14.376   6.693   2.556 -3.1919  1.6402  0.6388
   40GLY    HA2 2797  14.377   6.533   2.634  0.5863 -0.1358 -0.9800
   40GLY      C 2798  14.193   6.655   2.644 -0.1638  0.8443  0.2170
   40GLY      O 2799  14.089   6.663   2.579  0.1294 -0.4191 -0.4459
   41TYR      N 2800  14.205   6.695   2.771 -0.1636 -0.1962  0.5517
   41TYR      H 2801  14.291   6.676   2.820  1.3291  1.1157 -1.3849
   41TYR     CA 2802  14.095   6.759   2.839 -0.0414  0.0922  0.4780
   41TYR     HA 2803  14.009   6.693   2.835 -0.0944  0.0141  2.1919
   41TYR     CB 2804  14.133   6.767   2.987  0.2989 -0.1774  0.4051
   41TYR    HB1 2805  14.217   6.835   2.989  0.0507  0.2867 -1.8022
   41TYR    HB2 2806  14.163   6.664   3.009 -0.0635 -0.5555 -0.7808
   41TYR     CG 2807  14.024   6.813   3.081  0.3061 -0.0868  0.3690
   41TYR    CD1 2808  13.907   6.737   3.085  0.3404 -0.1665 -0.1180
   41TYR    HD1 2809  13.890   6.641   3.037 -1.0687 -1.2712  2.4023
   41TYR    CE1 2810  13.792   6.781   3.151  0.5878  0.0352  0.1789
   41TYR    HE1 2811  13.702   6.721   3.156 -0.9586  1.7107 -3.4317
   41TYR     CZ 2812  13.794   6.901   3.225 -0.0826  0.0714  0.1450
   41TYR     OH 2813  13.694   6.941   3.309 -0.3166 -0.1924 -0.0082
   41TYR     HH 2814  13.721   7.008   3.371 -2.3034  0.8455 -0.1855
   41TYR    CE2 2815  13.914   6.974   3.220  0.1722 -0.2833  0.9838
   41TYR    HE2 2816  13.918   7.072   3.266  0.9780 -0.0741  0.4961
   41TYR    CD2 2817  14.025   6.939   3.142 -0.4469  0.1751 -0.1344
   41TYR    HD2 2818  14.105   7.012   3.137  0.9054 -1.2605 -0.3811
   41TYR      C 2819  14.054   6.893   2.779 -0.2746 -0.0983  0.2073
   41TYR      O 2820  14.141   6.972   2.743  0.2070 -0.1382  1.2270
   42SER      N 2821  13.923   6.911   2.760 -0.2519  0.0264  0.1705
   42SER      H 2822  13.875   6.823   2.771  1.7331 -1.1709 -0.2303
   42SER     CA 2823  13.851   7.037   2.763  0.0597  0.2230 -0.3336
   42SER     HA 2824  13.920   7.110   2.803 -1.5814  1.3552  0.5697
   42SER     CB 2825  13.829   7.086   2.620  0.3657  0.0163 -0.4521
   42SER    HB1 2826  13.778   7.182   2.615 -2.0663 -1.2094 -0.4567
   42SER    HB2 2827  13.928   7.100   2.577  0.8171  0.9130  0.8025
   42SER     OG 2828  13.756   6.996   2.540 -0.4159  0.3536 -0.1314
   42SER     HG 2829  13.805   6.914   2.549 -0.7587  0.3582  2.4151
   42SER      C 2830  13.725   7.038   2.848  0.5167 -0.3913  0.3625
   42SER      O 2831  13.657   6.937   2.863  0.1881 -0.2647 -0.2392
   43GLN      N 2832  13.681   7.156   2.893  0.3704 -0.2221 -0.2161
   43GLN      H 2833  13.726   7.243   2.870 -1.3248  0.4288 -1.2187
   43GLN     CA 2834  13.572   7.165   2.988  0.1187  0.4782 -0.5641
   43GLN     HA 2835  13.582   7.079   3.055 -0.6283 -0.3389 -1.4627
   43GLN     CB 2836  13.588   7.287   3.078 -0.0592  0.0737  0.0199
   43GLN    HB1 2837  13.498   7.293   3.140 -0.7798 -0.6939 -0.9234
   43GLN    HB2 2838  13.585   7.380   3.022  1.5884  0.6028  0.7491
   43GLN     CG 2839  13.711   7.281   3.168  0.2692  0.1617 -0.4195
   43GLN    HG1 2840  13.795   7.241   3.111 -0.5899  1.4010 -2.6718
   43GLN    HG2 2841  13.693   7.205   3.245  0.5843 -2.5089 -2.8180
   43GLN     CD 2842  13.737   7.414   3.237  0.0868 -0.0053 -0.0274
   43GLN    OE1 2843  13.638   7.484   3.257 -0.1619 -0.3943  0.1303
   43GLN    NE2 2844  13.864   7.443   3.266  0.1001  0.0449 -0.1379
   43GLN   HE21 2845  13.931   7.369   3.254 -0.9339 -0.8879 -0.2758
   43GLN   HE22 2846  13.891   7.531   3.309  1.2838  0.3239 -1.3830
   43GLN      C 2847  13.439   7.159   2.914 -0.0387 -0.6145 -0.2092
   43GLN      O 2848  13.420   7.213   2.805 -0.1431  0.3351  0.2696
   44SER      N 2849  13.341   7.087   2.971 -0.6823  0.5747  0.2150
   44SER      H 2850  13.359   7.047   3.062 -3.1676 -2.4804 -0.5015
   44SER     CA 2851  13.220   7.037   2.909 -0.2552  0.0738 -0.2152
   44SER     HA 2852  13.193   7.105   2.829 -1.3405 -0.0387  0.0393
   44SER     CB 2853  13.246   6.902   2.841 -0.0930 -0.0613  0.1119
   44SER    HB1 2854  13.230   6.828   2.919 -0.7453 -0.5523 -0.4889
   44SER    HB2 2855  13.351   6.907   2.810  0.6511 -1.3708  2.1919
   44SER     OG 2856  13.165   6.888   2.727  0.2911  0.2084 -0.1999
   44SER     HG 2857  13.198   6.806   2.690  0.0558  0.2538 -0.5165
   44SER      C 2858  13.108   7.033   3.011 -0.1498  0.4796 -0.0826
   44SER      O 2859  13.122   7.030   3.133 -0.0415  0.4839 -0.0953
   45THR      N 2860  12.989   7.010   2.955 -0.1084 -0.3268  0.1519
   45THR      H 2861  12.993   7.020   2.855 -0.5775  0.7202  0.2224
   45THR     CA 2862  12.856   6.994   3.012 -0.3623  0.2243 -0.2665
   45THR     HA 2863  12.869   6.969   3.118  2.0607 -0.2902 -0.6128
   45THR     CB 2864  12.773   7.121   2.999 -0.6885  0.0225 -0.1736
   45THR     HB 2865  12.675   7.090   3.036 -0.1242 -1.3553  0.2240
   45THR    CG2 2866  12.830   7.244   3.069  0.1504 -0.3419 -0.2057
   45THR   HG21 2867  12.868   7.212   3.166 -1.5551  0.2846  0.7012
   45THR   HG22 2868  12.914   7.279   3.009 -1.0324 -0.9656 -2.3477
   45THR   HG23 2869  12.748   7.316   3.076  0.7519  0.1995  2.4004
   45THR    OG1 2870  12.741   7.153   2.866  0.0123 -0.0424 -0.3617
   45THR    HG1 2871  12.831   7.170   2.839  0.4387  0.5057  1.2928
   45THR      C 2872  12.787   6.873   2.951 -0.0195 -0.0950 -0.0332
   45THR      O 2873  12.817   6.832   2.839 -0.0986  0.1847 -0.1577
   46ASP      N 2874  12.698   6.807   3.026 -0.6762  0.0716 -0.6561
   46ASP      H 2875  12.659   6.851   3.108  2.2217  1.3539  0.1497
   46ASP     CA 2876  12.608   6.703   2.979 -0.8852 -0.1957  0.3191
   46ASP     HA 2877  12.629   6.668   2.878 -0.7263 -1.5942  0.8187
   46ASP     CB 2878  12.624   6.575   3.060  0.1528 -0.0062  0.4403
   46ASP    HB1 2879  12.585   6.590   3.161 -2.3690 -0.9160 -0.3095
   46ASP    HB2 2880  12.729   6.551   3.072 -0.2853 -2.3847  0.0988
   46ASP     CG 2881  12.545   6.455   3.009 -0.6263  0.5406  0.3332
   46ASP    OD1 2882  12.530   6.349   3.075  0.1923 -0.0433 -0.3936
   46ASP    OD2 2883  12.511   6.460   2.889  0.3140  0.5080  0.0566
   46ASP      C 2884  12.467   6.760   2.986 -0.6728  0.4684 -0.5667
   46ASP      O 2885  12.442   6.839   3.077 -0.2833  0.4126 -0.4087
   47THR      N 2886  12.378   6.713   2.898 -0.4416  0.1657 -0.6411
   47THR      H 2887  12.406   6.643   2.831 -0.0577  0.3379 -0.6635
   47THR     CA 2888  12.239   6.754   2.899 -0.2290  0.9097  0.3997
   47THR     HA 2889  12.235   6.861   2.916  2.9648  1.0649  0.9139
   47THR     CB 2890  12.165   6.742   2.766  0.5270  0.5767 -0.0026
   47THR     HB 2891  12.059   6.742   2.793  0.3684 -0.7656 -0.5555
   47THR    CG2 2892  12.199   6.850   2.665 -0.1319  0.3681 -0.4602
   47THR   HG21 2893  12.298   6.889   2.693 -0.0727 -0.1415  0.0658
   47THR   HG22 2894  12.206   6.805   2.567  0.6434 -0.0510 -0.2191
   47THR   HG23 2895  12.128   6.932   2.675  0.3857  0.5666  2.4320
   47THR    OG1 2896  12.175   6.616   2.703 -0.0327  0.2608  0.5220
   47THR    HG1 2897  12.110   6.616   2.633 -0.6729  0.4368  1.0968
   47THR      C 2898  12.162   6.683   3.009  0.1869  0.3677  0.3456
   47THR      O 2899  12.188   6.566   3.037  0.2397  0.2925 -0.0141
   48SER      N 2900  12.065   6.757   3.064 -0.0269  0.1133  0.3129
   48SER      H 2901  12.053   6.844   3.014  1.3132 -0.7438 -1.6692
   48SER     CA 2902  11.991   6.721   3.183 -0.5566  0.1519 -0.0026
   48SER     HA 2903  12.005   6.619   3.218  2.1132  1.0933  1.9535
   48SER     CB 2904  12.042   6.811   3.295  0.0076 -0.3843  0.1712
   48SER    HB1 2905  11.984   6.796   3.386  0.1162  0.3503  0.3633
   48SER    HB2 2906  12.143   6.769   3.302  0.1820 -0.0378 -0.2465
   48SER     OG 2907  12.044   6.948   3.265 -0.1199 -0.4333 -0.0661
   48SER     HG 2908  12.065   7.004   3.341  4.6120 -1.1097 -0.5492
   48SER      C 2909  11.840   6.734   3.165 -0.6167  0.1267  0.4679
   48SER      O 2910  11.761   6.677   3.239 -0.5310 -0.0662  0.4119
   49GLY      N 2911  11.801   6.802   3.057 -0.0133  0.1535  0.2613
   49GLY      H 2912  11.867   6.868   3.018  1.1328 -1.1290 -0.0276
   49GLY     CA 2913  11.660   6.826   3.032 -0.0079 -0.5561 -0.4875
   49GLY    HA1 2914  11.609   6.862   3.121  0.9423 -2.8700  1.0899
   49GLY    HA2 2915  11.621   6.730   2.999 -0.7891 -0.9077  1.3428
   49GLY      C 2916  11.623   6.929   2.926  0.0939  0.2759  0.2764
   49GLY      O 2917  11.697   6.951   2.831 -0.5716 -0.0343 -0.3267
   50TYR      N 2918  11.504   6.990   2.935 -0.1424 -0.1724  0.2313
   50TYR      H 2919  11.442   6.972   3.012 -1.5196 -1.1148 -1.0441
   50TYR     CA 2920  11.455   7.098   2.853 -0.0576 -0.3318 -0.0323
   50TYR     HA 2921  11.534   7.138   2.790 -0.6686 -0.4775 -0.9068
   50TYR     CB 2922  11.348   7.049   2.755 -0.3422 -0.1047  0.1619
   50TYR    HB1 2923  11.312   7.136   2.700 -0.3035 -0.7534 -0.9095
   50TYR    HB2 2924  11.261   7.011   2.808  1.5290  0.2341  3.8222
   50TYR     CG 2925  11.398   6.939   2.665  0.2955  0.2865  0.0259
   50TYR    CD1 2926  11.470   6.970   2.549 -0.2002 -0.0064 -0.3707
   50TYR    HD1 2927  11.497   7.071   2.521 -0.9231  0.0884 -0.7489
   50TYR    CE1 2928  11.513   6.871   2.460  0.5840  0.0048 -0.0190
   50TYR    HE1 2929  11.557   6.902   2.367 -0.8858 -2.4591 -1.6448
   50TYR     CZ 2930  11.503   6.735   2.497  0.0418 -0.0682 -0.4201
   50TYR     OH 2931  11.562   6.640   2.419  0.2434 -0.3926  0.1231
   50TYR     HH 2932  11.520   6.555   2.434  1.1216 -1.5196 -3.0393
   50TYR    CE2 2933  11.448   6.705   2.623 -0.2319  0.5368 -0.3950
   50TYR    HE2 2934  11.440   6.605   2.661  2.0957  0.8836  1.2159
   50TYR    CD2 2935  11.387   6.804   2.701 -0.1781  0.3011 -0.0524
   50TYR    HD2 2936  11.321   6.775   2.782 -0.0619 -1.7400 -0.6361
   50TYR      C 2937  11.396   7.211   2.936 -0.1360 -0.5097  0.1560
   50TYR      O 2938  11.336   7.187   3.041  0.4555  0.1721  0.6600
   51GLY      N 2939  11.412   7.336   2.892 -0.1850 -0.4524  0.2993
   51GLY      H 2940  11.445   7.342   2.796  0.7561 -0.4117  0.6179
   51GLY     CA 2941  11.361   7.457   2.953 -0.0001 -0.1935 -0.0492
   51GLY    HA1 2942  11.427   7.489   3.033 -0.7248  1.4844 -0.0757
   51GLY    HA2 2943  11.261   7.442   2.994 -0.4926  0.5254 -0.9649
   51GLY      C 2944  11.348   7.577   2.861 -0.3783  0.2284  0.5444
   51GLY      O 2945  11.399   7.582   2.749  0.4171  0.5518  0.9169
   52GLN      N 2946  11.269   7.675   2.906 -0.5679  0.4003 -0.1470
   52GLN      H 2947  11.249   7.665   3.004  0.2566 -1.0377 -0.0990
   52GLN     CA 2948  11.254   7.804   2.841  0.5621  0.2024 -0.8355
   52GLN     HA 2949  11.240   7.773   2.738  1.5318 -3.0315 -0.1208
   52GLN     CB 2950  11.138   7.882   2.902  0.4277 -0.1587 -0.6229
   52GLN    HB1 2951  11.130   7.987   2.873  1.8506  0.2645  0.3996
   52GLN    HB2 2952  11.151   7.868   3.009  2.2000 -0.4385 -0.8490
   52GLN     CG 2953  11.007   7.815   2.862  0.0122  0.6407 -0.6166
   52GLN    HG1 2954  10.990   7.827   2.755 -0.3847  2.3477 -0.3932
   52GLN    HG2 2955  11.003   7.709   2.885  0.6258  0.7817  0.1942
   52GLN     CD 2956  10.885   7.875   2.931  0.0651 -0.0454  0.0825
   52GLN    OE1 2957  10.888   7.934   3.039 -0.6606  0.2507 -0.0570
   52GLN    NE2 2958  10.771   7.840   2.872  0.2596 -0.2180 -0.1967
   52GLN   HE21 2959  10.764   7.831   2.772  0.7663  3.2632 -0.6785
   52GLN   HE22 2960  10.685   7.875   2.914 -0.9790 -0.0114 -2.7386
   52GLN      C 2961  11.377   7.894   2.844  0.4480  0.3369 -0.0759
   52GLN      O 2962  11.462   7.875   2.931  0.2937 -0.6819 -0.1357
   53SER      N 2963  11.392   7.986   2.749  0.1652  0.1575 -0.2959
   53SER      H 2964  11.327   7.989   2.672  2.8140 -1.1273 -2.8136
   53SER     CA 2965  11.509   8.069   2.729  0.3318 -0.0370 -0.1337
   53SER     HA 2966  11.592   8.001   2.749  0.4404 -1.4274 -4.3770
   53SER     CB 2967  11.506   8.111   2.583 -0.4106 -0.4945 -0.2534
   53SER    HB1 2968  11.492   8.022   2.521 -2.5048 -1.6309  1.7218
   53SER    HB2 2969  11.600   8.162   2.561  0.5127 -0.7086  2.7374
   53SER     OG 2970  11.412   8.216   2.572 -0.0812 -0.1372  0.3199
   53SER     HG 2971  11.462   8.289   2.535  1.4561 -1.2202  0.1621
   53SER      C 2972  11.523   8.185   2.827 -0.1188  0.3063 -0.4702
   53SER      O 2973  11.423   8.234   2.880 -0.3614 -0.4096 -0.2529
   54SER      N 2974  11.649   8.229   2.833  0.2205 -0.6746 -0.0968
   54SER      H 2975  11.714   8.194   2.764 -1.7042 -1.4539 -1.6037
   54SER     CA 2976  11.699   8.333   2.921  0.0459 -0.3440 -0.3861
   54SER     HA 2977  11.644   8.338   3.015  0.3246  0.4564 -0.2547
   54SER     CB 2978  11.845   8.302   2.954 -0.0459 -0.4758 -0.1023
   54SER    HB1 2979  11.898   8.301   2.859  0.2696  3.0484 -0.0893
   54SER    HB2 2980  11.898   8.373   3.016  1.6591 -2.0367  0.3174
   54SER     OG 2981  11.850   8.173   3.012 -0.2155 -0.8250 -0.8512
   54SER     HG 2982  11.817   8.113   2.945 -1.5877 -1.3316  0.2227
   54SER      C 2983  11.676   8.473   2.866 -0.2481 -0.2412 -0.0091
   54SER      O 2984  11.671   8.493   2.745  0.4670  0.8520  0.1353
   55TYR      N 2985  11.672   8.570   2.957  0.4340  0.0587 -0.2874
   55TYR      H 2986  11.683   8.544   3.054 -0.2214  0.8412  0.0147
   55TYR     CA 2987  11.644   8.710   2.936  0.4293  0.1800  0.4958
   55TYR     HA 2988  11.543   8.708   2.894  0.6141 -1.4059  0.0746
   55TYR     CB 2989  11.644   8.787   3.068  1.0835  0.1463  0.5168
   55TYR    HB1 2990  11.742   8.772   3.114  0.7743  2.5539  2.1347
   55TYR    HB2 2991  11.564   8.740   3.125 -1.1056  0.2736 -2.2440
   55TYR     CG 2992  11.605   8.930   3.040  0.0091  0.0597  1.5018
   55TYR    CD1 2993  11.704   9.028   3.028  0.3268 -0.4659 -0.5427
   55TYR    HD1 2994  11.805   9.004   3.057 -0.1419 -0.2326  1.4186
   55TYR    CE1 2995  11.672   9.161   2.998 -0.1692 -0.3722  0.3569
   55TYR    HE1 2996  11.749   9.235   2.985 -0.6775 -0.1287 -1.6012
   55TYR     CZ 2997  11.536   9.195   2.984  0.0032  0.1813  0.0465
   55TYR     OH 2998  11.501   9.325   2.959 -0.2405  0.0088 -0.5191
   55TYR     HH 2999  11.581   9.377   2.948 -0.3624  0.0650 -1.1729
   55TYR    CE2 3000  11.437   9.098   3.010  0.0847  0.1771  0.3472
   55TYR    HE2 3001  11.336   9.131   2.990  1.0393  2.8033 -0.6738
   55TYR    CD2 3002  11.470   8.962   3.018  0.2218  0.2103  0.3614
   55TYR    HD2 3003  11.388   8.895   3.037  0.5171 -0.4456 -0.6196
   55TYR      C 3004  11.736   8.767   2.829  0.2495 -0.5899 -0.0728
   55TYR      O 3005  11.857   8.766   2.851  0.1915 -0.0041  0.3015
   56SER      N 3006  11.680   8.845   2.737  0.0429 -0.5780  0.0627
   56SER      H 3007  11.586   8.872   2.760  0.4562  0.7429  0.2695
   56SER     CA 3008  11.747   8.927   2.638 -0.2807 -0.0767  0.2529
   56SER     HA 3009  11.850   8.894   2.627 -0.7937 -1.4878 -0.7549
   56SER     CB 3010  11.669   8.911   2.507 -0.4335 -0.1361  0.3494
   56SER    HB1 3011  11.718   8.973   2.431 -0.8950  0.1157  0.2541
   56SER    HB2 3012  11.566   8.939   2.529 -0.9407 -3.1544  2.5572
   56SER     OG 3013  11.680   8.776   2.467 -0.3179 -0.2463  0.7479
   56SER     HG 3014  11.594   8.735   2.476 -0.0646 -1.0610 -0.3328
   56SER      C 3015  11.739   9.074   2.676  0.4243  0.0430 -0.0561
   56SER      O 3016  11.633   9.135   2.686  0.2163 -0.3153 -0.0558
   57SER      N 3017  11.853   9.143   2.681  0.3642  0.0980  0.6745
   57SER      H 3018  11.935   9.085   2.668  1.0556  1.2711 -0.4406
   57SER     CA 3019  11.861   9.281   2.723 -0.1079  0.4049 -0.2066
   57SER     HA 3020  11.783   9.294   2.798  0.6801 -2.1612  1.2011
   57SER     CB 3021  12.000   9.309   2.780 -0.2529 -0.5769  0.6679
   57SER    HB1 3022  12.047   9.219   2.818 -0.8115 -1.6675 -1.1425
   57SER    HB2 3023  12.060   9.341   2.695 -3.1250 -1.0850 -1.6964
   57SER     OG 3024  11.988   9.408   2.881  0.0639  0.2341 -0.0766
   57SER     HG 3025  12.064   9.466   2.874 -1.1840  1.7851 -1.6196
   57SER      C 3026  11.841   9.379   2.609 -0.4061  0.5607 -0.0210
   57SER      O 3027  11.805   9.343   2.497 -0.1263 -0.0426  0.0819
   58TYR      N 3028  11.829   9.508   2.643 -0.6839  0.4301  0.3849
   58TYR      H 3029  11.851   9.531   2.738 -1.9035 -2.4852  1.4894
   58TYR     CA 3030  11.801   9.605   2.539  0.1741 -0.0463 -0.3067
   58TYR     HA 3031  11.702   9.572   2.508  0.0259  0.5727 -0.5197
   58TYR     CB 3032  11.773   9.739   2.607 -0.4299 -0.2966 -0.0522
   58TYR    HB1 3033  11.754   9.814   2.530  0.0856  1.4701  1.4764
   58TYR    HB2 3034  11.688   9.732   2.674 -0.0129  0.9800  0.6479
   58TYR     CG 3035  11.879   9.792   2.701 -0.4956  0.0672 -0.1818
   58TYR    CD1 3036  11.988   9.864   2.652 -0.2192  0.2745  0.7258
   58TYR    HD1 3037  12.011   9.868   2.547  1.0655  1.1160  1.0069
   58TYR    CE1 3038  12.086   9.916   2.738  0.0869 -0.1253  0.6224
   58TYR    HE1 3039  12.164   9.973   2.691 -0.4350  0.1485  0.0749
   58TYR     CZ 3040  12.063   9.910   2.877 -0.2642 -0.0282  0.5711
   58TYR     OH 3041  12.149   9.971   2.964  0.5607  0.1604 -0.3552
   58TYR     HH 3042  12.119   9.964   3.055 -0.8443  0.4855 -0.7768
   58TYR    CE2 3043  11.945   9.853   2.927 -0.8386  0.2021 -0.5001
   58TYR    HE2 3044  11.912   9.855   3.030 -2.1436  0.8548 -0.9096
   58TYR    CD2 3045  11.850   9.800   2.838 -0.8091 -0.3370 -0.2201
   58TYR    HD2 3046  11.759   9.757   2.876  0.8199 -2.2160  1.7696
   58TYR      C 3047  11.892   9.601   2.417  0.2337 -0.7123 -0.2420
   58TYR      O 3048  12.010   9.571   2.434  0.3343 -0.4156 -0.4111
   59GLY      N 3049  11.842   9.624   2.295  0.2892  0.3707 -0.0663
   59GLY      H 3050  11.747   9.654   2.276  0.9605  2.3079 -0.5660
   59GLY     CA 3051  11.923   9.615   2.176 -0.2106  0.2506 -0.4036
   59GLY    HA1 3052  11.904   9.687   2.097  0.9020  0.0237 -0.8917
   59GLY    HA2 3053  12.029   9.626   2.200 -0.2212 -0.9428  0.3089
   59GLY      C 3054  11.921   9.478   2.110  0.5628 -0.0110  0.0971
   59GLY      O 3055  11.963   9.469   1.995 -0.2884 -0.0587 -0.2157
   60GLN      N 3056  11.876   9.370   2.174  0.4904  0.1245  0.2748
   60GLN      H 3057  11.856   9.376   2.273  0.7100 -1.9563  0.4886
   60GLN     CA 3058  11.901   9.235   2.126 -0.1616 -0.0102  0.3090
   60GLN     HA 3059  11.979   9.236   2.049 -0.6820  2.0748 -0.2765
   60GLN     CB 3060  11.934   9.148   2.247 -0.0938  0.1788  0.4278
   60GLN    HB1 3061  11.953   9.050   2.203  0.5360 -0.4434  2.0339
   60GLN    HB2 3062  11.851   9.142   2.317  0.3624  1.7397  1.1436
   60GLN     CG 3063  12.058   9.188   2.326  0.1909 -0.6380  0.3999
   60GLN    HG1 3064  12.044   9.289   2.365  0.0998 -0.0601 -1.0412
   60GLN    HG2 3065  12.144   9.193   2.259 -1.4039  1.0259 -1.6935
   60GLN     CD 3066  12.085   9.111   2.454  0.0762 -0.7689  0.3447
   60GLN    OE1 3067  12.023   9.008   2.481 -0.2101 -0.6426  0.1827
   60GLN    NE2 3068  12.180   9.164   2.531  0.0138  0.2005 -0.2321
   60GLN   HE21 3069  12.218   9.105   2.603 -1.1028 -1.2091 -0.7599
   60GLN   HE22 3070  12.220   9.252   2.501 -0.0795 -0.0636 -1.1857
   60GLN      C 3071  11.780   9.178   2.053  0.0660  0.4116 -0.4154
   60GLN      O 3072  11.676   9.161   2.116  0.1457  0.1845 -0.3445
   61SER      N 3073  11.804   9.122   1.935  0.3268  0.3521 -0.3342
   61SER      H 3074  11.895   9.141   1.896  0.4049  1.0722  0.1949
   61SER     CA 3075  11.700   9.065   1.851  0.3216 -0.4548  0.2152
   61SER     HA 3076  11.604   9.113   1.871 -0.8441 -1.7173 -1.9726
   61SER     CB 3077  11.720   9.082   1.701 -0.2273  0.7966  0.2772
   61SER    HB1 3078  11.640   9.031   1.647  1.4811 -1.6771 -0.0528
   61SER    HB2 3079  11.732   9.189   1.681  1.4929  0.9188  1.7404
   61SER     OG 3080  11.839   9.017   1.664 -0.4887  0.3564  0.2086
   61SER     HG 3081  11.819   8.987   1.575 -0.2411  1.6019 -0.2922
   61SER      C 3082  11.664   8.918   1.870 -0.2411 -0.3306  0.1240
   61SER      O 3083  11.571   8.866   1.809 -0.0562  0.0745 -0.5122
   62GLN      N 3084  11.731   8.846   1.960  0.6491  0.6341  0.2447
   62GLN      H 3085  11.795   8.893   2.023  2.7089 -0.3295 -1.0375
   62GLN     CA 3086  11.685   8.717   2.007 -0.2409  0.9411  0.2230
   62GLN     HA 3087  11.689   8.644   1.926  0.6073 -0.4556  1.4869
   62GLN     CB 3088  11.782   8.670   2.115 -0.5231  0.0661  0.0982
   62GLN    HB1 3089  11.883   8.668   2.076  0.4540 -0.9745  2.4878
   62GLN    HB2 3090  11.782   8.743   2.196 -2.3842 -0.4323  0.5945
   62GLN     CG 3091  11.760   8.530   2.173  0.0165 -0.0983 -0.0827
   62GLN    HG1 3092  11.763   8.449   2.101  0.4193  1.2328 -1.6317
   62GLN    HG2 3093  11.660   8.520   2.215  0.2693  0.0533  0.5621
   62GLN     CD 3094  11.864   8.497   2.279  0.0764  0.1442 -0.0662
   62GLN    OE1 3095  11.947   8.407   2.277  0.2269  0.2777  0.0916
   62GLN    NE2 3096  11.858   8.567   2.392 -0.6853  0.0283 -0.0274
   62GLN   HE21 3097  11.779   8.629   2.405 -1.0508 -0.2652 -0.7868
   62GLN   HE22 3098  11.911   8.533   2.471 -0.8790  1.2394  0.6620
   62GLN      C 3099  11.544   8.723   2.064 -0.5173  0.1810 -0.3662
   62GLN      O 3100  11.521   8.814   2.143  0.3129 -0.2685  0.4174
   63ASN      N 3101  11.457   8.629   2.026 -0.6224 -0.0237  0.3562
   63ASN      H 3102  11.498   8.558   1.968  1.8912  1.2757  0.4131
   63ASN     CA 3103  11.324   8.613   2.082 -0.7682  0.0584  0.0374
   63ASN     HA 3104  11.308   8.699   2.147  0.2226 -0.7560  1.3976
   63ASN     CB 3105  11.217   8.595   1.974 -0.0621  0.1489 -0.6863
   63ASN    HB1 3106  11.215   8.495   1.931  0.6523  0.4480 -1.4461
   63ASN    HB2 3107  11.246   8.664   1.896  0.3793 -0.8721 -1.4562
   63ASN     CG 3108  11.075   8.632   2.013  0.0304  0.5029 -0.6910
   63ASN    OD1 3109  11.050   8.688   2.120  0.6509  0.6066 -0.5951
   63ASN    ND2 3110  10.973   8.592   1.937 -0.1314  0.3775 -0.4109
   63ASN   HD21 3111  10.880   8.622   1.963  0.0890 -0.2348  1.1781
   63ASN   HD22 3112  10.995   8.533   1.858 -0.7537 -1.4034  0.7099
   63ASN      C 3113  11.307   8.491   2.172 -0.4462  0.0239  0.0523
   63ASN      O 3114  11.395   8.406   2.184 -0.3576  0.1756  0.5076
   64THR      N 3115  11.195   8.479   2.243 -0.1498 -0.4016  0.4569
   64THR      H 3116  11.126   8.552   2.229 -1.5465 -1.5596  1.0527
   64THR     CA 3117  11.164   8.370   2.332  0.0108 -0.4288  0.4797
   64THR     HA 3118  11.237   8.375   2.413 -0.3786 -2.6132  1.0347
   64THR     CB 3119  11.019   8.380   2.378 -0.0256  0.4100  0.1947
   64THR     HB 3120  10.983   8.284   2.416 -0.3567  0.4695  0.0402
   64THR    CG2 3121  10.993   8.498   2.472  0.1249  0.5183  0.1004
   64THR   HG21 3122  10.886   8.517   2.476  0.6288  4.5189 -1.2123
   64THR   HG22 3123  11.044   8.478   2.566 -0.1894  0.1731  0.2023
   64THR   HG23 3124  11.040   8.582   2.422 -1.3282  2.7767  2.2911
   64THR    OG1 3125  10.932   8.405   2.270  0.1375 -0.4021 -0.1285
   64THR    HG1 3126  10.844   8.378   2.298 -0.1676  0.9886  0.3467
   64THR      C 3127  11.177   8.238   2.257 -0.5129 -0.5287  0.5615
   64THR      O 3128  11.131   8.223   2.144  0.1292  0.1922  0.1966
   65GLY      N 3129  11.247   8.147   2.326  0.3307  0.0234  0.4532
   65GLY      H 3130  11.287   8.178   2.413  0.0001  1.2299  0.1964
   65GLY     CA 3131  11.273   8.013   2.278 -0.1676  0.0303  0.1514
   65GLY    HA1 3132  11.201   7.989   2.200 -0.9451  1.5965  0.3448
   65GLY    HA2 3133  11.368   8.007   2.224 -0.9456 -2.8415 -1.0483
   65GLY      C 3134  11.261   7.909   2.389 -0.4049  0.1834  0.2693
   65GLY      O 3135  11.251   7.939   2.508 -0.1464  0.2342  0.2794
   66TYR      N 3136  11.261   7.783   2.344 -0.8968  0.1399  0.3875
   66TYR      H 3137  11.249   7.772   2.245 -2.1604 -1.5497  0.6924
   66TYR     CA 3138  11.274   7.658   2.416  0.6508 -0.0911 -0.2479
   66TYR     HA 3139  11.300   7.687   2.518 -0.0390  1.5911 -0.5125
   66TYR     CB 3140  11.134   7.600   2.433  0.4960  0.4158  0.2484
   66TYR    HB1 3141  11.071   7.681   2.470 -1.1786 -0.2944 -0.9496
   66TYR    HB2 3142  11.102   7.575   2.331 -0.7206  1.3989  0.3569
   66TYR     CG 3143  11.125   7.478   2.521  0.6864  0.1885 -0.0458
   66TYR    CD1 3144  11.074   7.490   2.650 -0.1505 -0.3974 -0.3114
   66TYR    HD1 3145  11.056   7.590   2.686  2.2485 -1.2650  3.9643
   66TYR    CE1 3146  11.045   7.374   2.723 -0.3630 -0.0053  0.2387
   66TYR    HE1 3147  11.010   7.381   2.825 -2.0881 -0.1534 -0.3017
   66TYR     CZ 3148  11.066   7.245   2.670 -0.0958  0.3527 -0.5299
   66TYR     OH 3149  11.037   7.135   2.744 -0.3647  0.5409 -0.3565
   66TYR     HH 3150  11.049   7.054   2.694 -2.4545 -0.1299  0.1309
   66TYR    CE2 3151  11.109   7.234   2.536 -0.7370  0.0045 -0.7104
   66TYR    HE2 3152  11.115   7.133   2.499  1.5917 -0.4251  0.6126
   66TYR    CD2 3153  11.132   7.351   2.462  0.1752  0.1999 -0.1384
   66TYR    HD2 3154  11.167   7.337   2.361 -0.2472 -0.1606 -0.2390
   66TYR      C 3155  11.383   7.570   2.358  0.6497 -0.3098  0.0763
   66TYR      O 3156  11.420   7.570   2.240  0.4648 -0.3025  0.0182
   67GLY      N 3157  11.433   7.480   2.443 -0.1620 -0.5069  0.3501
   67GLY      H 3158  11.385   7.472   2.531 -4.0038  2.2598 -1.1977
   67GLY     CA 3159  11.559   7.416   2.410  0.1777  0.0187  0.6018
   67GLY    HA1 3160  11.544   7.349   2.325  0.6069  0.3306  0.2815
   67GLY    HA2 3161  11.637   7.488   2.385  1.4911 -1.2414  0.9489
   67GLY      C 3162  11.615   7.336   2.527  0.1693 -0.5680  0.2092
   67GLY      O 3163  11.566   7.354   2.639 -0.3249  0.4762 -0.1568
   68THR      N 3164  11.720   7.255   2.512  0.1627 -0.5774  0.2098
   68THR      H 3165  11.781   7.276   2.435  0.8614  0.4066  1.0039
   68THR     CA 3166  11.781   7.175   2.616  0.1007 -0.3635  0.4119
   68THR     HA 3167  11.702   7.107   2.647  0.8831 -2.3404 -1.6178
   68THR     CB 3168  11.898   7.091   2.566  0.3973  0.2305  0.1003
   68THR     HB 3169  11.932   7.046   2.659 -0.3881  1.3970  0.9793
   68THR    CG2 3170  11.860   6.986   2.462  0.5596  0.5307 -0.2672
   68THR   HG21 3171  11.786   6.917   2.503 -0.7411  3.0868  2.0680
   68THR   HG22 3172  11.942   6.925   2.425  0.9352 -0.5791  2.1767
   68THR   HG23 3173  11.820   7.040   2.376 -1.6596  0.0236  0.3642
   68THR    OG1 3174  11.988   7.177   2.499  0.3789  0.1031 -0.0871
   68THR    HG1 3175  12.054   7.206   2.563  0.1854  0.6099 -0.1123
   68THR      C 3176  11.836   7.262   2.728  0.6788 -0.2367  0.0366
   68THR      O 3177  11.889   7.370   2.704 -0.0090  0.0522 -0.2048
   69GLN      N 3178  11.838   7.209   2.851  0.8534  0.0698  0.1665
   69GLN      H 3179  11.782   7.125   2.855  0.1749  0.5391  0.7274
   69GLN     CA 3180  11.910   7.240   2.973  0.3424  0.2817  0.4160
   69GLN     HA 3181  11.957   7.337   2.959  0.8145 -0.1371 -1.0301
   69GLN     CB 3182  11.817   7.235   3.094 -0.0567 -0.4364  0.0840
   69GLN    HB1 3183  11.877   7.244   3.184 -1.0700 -0.3190  0.7727
   69GLN    HB2 3184  11.763   7.140   3.106 -1.7684  0.6810  1.9053
   69GLN     CG 3185  11.719   7.352   3.095  0.0269 -0.3689  0.4298
   69GLN    HG1 3186  11.774   7.439   3.060  1.1920 -1.1573  0.2308
   69GLN    HG2 3187  11.640   7.326   3.025 -0.2626  0.8000  0.2974
   69GLN     CD 3188  11.649   7.384   3.227  0.0927  0.6796  0.2199
   69GLN    OE1 3189  11.627   7.298   3.312  0.1074 -0.0400 -0.4938
   69GLN    NE2 3190  11.593   7.504   3.234  0.4021  0.8420 -0.0186
   69GLN   HE21 3191  11.539   7.525   3.317 -1.2033 -1.0168 -0.5058
   69GLN   HE22 3192  11.604   7.570   3.158 -0.4786  1.1129  0.0714
   69GLN      C 3193  12.027   7.146   2.995 -0.1487 -0.3463  0.3853
   69GLN      O 3194  12.022   7.029   2.957  0.3824 -0.1086 -0.4289
   70SER      N 3195  12.135   7.195   3.057  0.0616 -0.3993  0.0660
   70SER      H 3196  12.121   7.288   3.095 -0.8939 -1.1034  1.5158
   70SER     CA 3197  12.259   7.126   3.086  0.1672 -0.1737  0.1516
   70SER     HA 3198  12.237   7.020   3.074  1.0879 -0.4551  0.8413
   70SER     CB 3199  12.354   7.173   2.977  0.2383  0.4064  0.4594
   70SER    HB1 3200  12.340   7.278   2.952  0.5838  0.1074 -1.1240
   70SER    HB2 3201  12.452   7.167   3.025 -0.3354  0.6042  1.6846
   70SER     OG 3202  12.344   7.086   2.866  0.7490  0.1732  0.5942
   70SER     HG 3203  12.262   7.106   2.820  1.5122 -0.1778 -0.9856
   70SER      C 3204  12.311   7.152   3.227 -0.1578 -0.0858  0.2556
   70SER      O 3205  12.268   7.249   3.289  0.1139  0.7473 -0.8295
   71THR      N 3206  12.403   7.062   3.261  0.4147  0.5563  0.4076
   71THR      H 3207  12.423   7.002   3.183  0.6750 -0.2768  1.1049
   71THR     CA 3208  12.481   7.058   3.383  0.3000  0.1779  0.4676
   71THR     HA 3209  12.476   7.154   3.435  0.5218 -0.0564  0.9293
   71THR     CB 3210  12.422   6.942   3.464 -0.1653  0.1212  0.0520
   71THR     HB 3211  12.321   6.915   3.432  0.6381 -2.6368 -0.4242
   71THR    CG2 3212  12.479   6.802   3.444 -0.9436 -0.1459 -0.3588
   71THR   HG21 3213  12.468   6.794   3.336 -0.7768  1.8831 -0.5761
   71THR   HG22 3214  12.580   6.780   3.478 -1.1300 -1.4102 -0.5771
   71THR   HG23 3215  12.419   6.727   3.494  1.2815 -1.9526 -0.2303
   71THR    OG1 3216  12.422   6.967   3.602 -0.4056 -0.8590  0.2379
   71THR    HG1 3217  12.365   7.044   3.612  0.5433 -0.1114  0.0908
   71THR      C 3218  12.629   7.035   3.357  0.2112  0.3861 -0.2351
   71THR      O 3219  12.666   6.989   3.249  0.4277 -0.0952  0.0428
   72PRO      N 3220  12.717   7.051   3.456  0.0888  0.0164 -0.0665
   72PRO     CD 3221  12.694   7.134   3.573 -0.1360  0.0852 -0.1582
   72PRO    HD1 3222  12.621   7.210   3.546 -0.1948 -0.2774 -1.0616
   72PRO    HD2 3223  12.671   7.075   3.662  1.2677  3.3773  2.5847
   72PRO     CG 3224  12.823   7.208   3.607 -0.1337  0.1622 -0.3322
   72PRO    HG1 3225  12.842   7.243   3.708 -0.1867  0.4879 -0.4339
   72PRO    HG2 3226  12.842   7.284   3.531  1.9686 -1.3393 -1.4049
   72PRO     CB 3227  12.927   7.105   3.564  0.5062  0.6973 -0.0973
   72PRO    HB1 3228  12.938   7.038   3.650  0.0032  1.3995  0.5225
   72PRO    HB2 3229  13.026   7.143   3.540 -0.2969  1.2421 -2.8695
   72PRO     CA 3230  12.860   7.030   3.449  0.1439  0.2203  0.4172
   72PRO     HA 3231  12.904   7.085   3.367  2.0718 -0.6542  0.8098
   72PRO      C 3232  12.892   6.881   3.448  0.0609  0.2018 -0.7046
   72PRO      O 3233  12.816   6.791   3.484  0.2451  0.3858  0.1649
   73GLN      N 3234  13.009   6.842   3.398  0.5044  0.2931  0.2292
   73GLN      H 3235  13.074   6.916   3.376  1.5278 -0.4219  0.8078
   73GLN     CA 3236  13.064   6.708   3.395 -0.1563  0.0202  0.1992
   73GLN     HA 3237  12.988   6.632   3.415  0.2107 -0.5642 -0.5854
   73GLN     CB 3238  13.119   6.672   3.257 -0.6812  0.0878 -0.0338
   73GLN    HB1 3239  13.176   6.580   3.269 -1.4829 -0.3133  0.7712
   73GLN    HB2 3240  13.193   6.744   3.220  2.2025 -0.9481  3.1674
   73GLN     CG 3241  13.004   6.644   3.161 -0.2955  0.1376 -0.5145
   73GLN    HG1 3242  12.940   6.562   3.195 -1.0070  0.2890 -1.4674
   73GLN    HG2 3243  12.946   6.736   3.159 -0.7014  0.0714  2.7043
   73GLN     CD 3244  13.047   6.606   3.020  0.1112  0.4648 -0.4818
   73GLN    OE1 3245  13.160   6.562   3.003 -0.1506 -0.6046  0.4037
   73GLN    NE2 3246  12.959   6.603   2.920 -0.4211 -0.1383 -0.0047
   73GLN   HE21 3247  13.010   6.593   2.833  0.1163 -1.6556  0.4479
   73GLN   HE22 3248  12.864   6.638   2.919 -0.7522 -1.0067 -0.8586
   73GLN      C 3249  13.167   6.692   3.506 -0.0538  0.1857  0.1285
   73GLN      O 3250  13.244   6.784   3.532  0.2044 -0.0345  0.1458
   74GLY      N 3251  13.170   6.574   3.568 -0.8628  0.2517  0.3015
   74GLY      H 3252  13.105   6.503   3.536  0.2102 -0.4587 -0.3831
   74GLY     CA 3253  13.240   6.551   3.693 -0.0266 -0.1375 -0.2263
   74GLY    HA1 3254  13.195   6.619   3.766 -0.7032 -1.3847  0.5367
   74GLY    HA2 3255  13.347   6.568   3.682 -0.1541 -0.3091 -2.1742
   74GLY      C 3256  13.222   6.409   3.744  0.4001 -0.1675 -0.1574
   74GLY      O 3257  13.222   6.312   3.669  0.0532 -0.3146  0.0310
   75TYR      N 3258  13.209   6.400   3.877 -0.0939  0.5639 -0.1470
   75TYR      H 3259  13.197   6.485   3.929  1.3867 -0.1825  1.5179
   75TYR     CA 3260  13.198   6.278   3.954 -0.5320  0.3626 -0.5214
   75TYR     HA 3261  13.256   6.201   3.902 -1.5155 -1.2592  0.6660
   75TYR     CB 3262  13.253   6.309   4.093 -0.8855 -0.8897 -0.0897
   75TYR    HB1 3263  13.183   6.365   4.155  1.0181 -0.2230  1.5516
   75TYR    HB2 3264  13.344   6.366   4.080 -0.5213 -1.6907 -1.2074
   75TYR     CG 3265  13.298   6.187   4.170  0.0890  0.0845  0.9084
   75TYR    CD1 3266  13.417   6.123   4.133 -0.2155  0.1351 -0.1824
   75TYR    HD1 3267  13.479   6.150   4.049  0.6576 -1.8572 -0.2318
   75TYR    CE1 3268  13.465   6.012   4.204  0.2020  0.7278  0.4806
   75TYR    HE1 3269  13.547   5.951   4.168 -0.7257 -1.2906  1.6281
   75TYR     CZ 3270  13.390   5.966   4.314 -0.1647 -0.1036 -0.1039
   75TYR     OH 3271  13.434   5.859   4.386  0.0484  0.3152  0.3930
   75TYR     HH 3272  13.498   5.807   4.337  0.6503  2.1176 -0.8759
   75TYR    CE2 3273  13.267   6.027   4.346 -0.1724 -0.0384 -0.2588
   75TYR    HE2 3274  13.202   5.991   4.424 -0.5903  0.1302 -0.5182
   75TYR    CD2 3275  13.220   6.140   4.277 -0.7351  0.0900  0.3189
   75TYR    HD2 3276  13.129   6.190   4.305 -0.0859  1.4210  0.1463
   75TYR      C 3277  13.052   6.236   3.962 -0.3842 -0.0468  0.1742
   75TYR      O 3278  12.965   6.318   3.933 -0.1241 -0.0111 -0.5244
   76GLY      N 3279  13.029   6.110   3.999 -0.0121 -0.2971 -0.4348
   76GLY      H 3280  13.103   6.042   4.007 -0.0628 -0.2679  0.3632
   76GLY     CA 3281  12.892   6.062   3.998 -0.1212 -0.0023  0.0068
   76GLY    HA1 3282  12.873   6.023   3.898 -0.1787  0.8273 -0.3152
   76GLY    HA2 3283  12.820   6.141   4.019  1.6240  0.9268  3.0454
   76GLY      C 3284  12.863   5.949   4.096  0.3146  0.1001  0.2546
   76GLY      O 3285  12.935   5.935   4.195  0.1107 -0.2690  0.3498
   77SER      N 3286  12.746   5.887   4.080 -0.0025  0.7421  0.0482
   77SER      H 3287  12.686   5.907   4.001 -1.6198 -1.4514  0.6313
   77SER     CA 3288  12.713   5.772   4.162  0.5242  0.4347 -0.1696
   77SER     HA 3289  12.729   5.801   4.266  1.7261  1.0805 -0.5074
   77SER     CB 3290  12.568   5.734   4.135  0.5701  0.1820 -0.0659
   77SER    HB1 3291  12.553   5.707   4.030  2.1412 -1.0196 -0.0033
   77SER    HB2 3292  12.549   5.645   4.194 -1.0272 -1.1689 -2.4335
   77SER     OG 3293  12.485   5.839   4.181  0.0823 -0.3147  0.1995
   77SER     HG 3294  12.398   5.802   4.170  0.2813 -0.6260 -0.3869
   77SER      C 3295  12.793   5.647   4.129 -0.4642 -0.2406 -0.0498
   77SER      O 3296  12.859   5.639   4.025 -0.1821  0.5893  0.0612
   78THR      N 3297  12.780   5.547   4.217  0.8278 -0.0548  0.3782
   78THR      H 3298  12.717   5.563   4.294 -0.2822  1.1116 -0.7022
   78THR     CA 3299  12.825   5.411   4.199  0.0394 -0.3013  0.2204
   78THR     HA 3300  12.930   5.435   4.181 -0.2828  0.5177 -0.6710
   78THR     CB 3301  12.822   5.340   4.334  0.0115 -0.1965  0.2750
   78THR     HB 3302  12.830   5.232   4.322 -1.0022 -0.1482 -1.0273
   78THR    CG2 3303  12.929   5.399   4.426  0.3067 -0.0162 -0.1805
   78THR   HG21 3304  12.908   5.373   4.530 -1.3466 -1.8066 -0.8845
   78THR   HG22 3305  13.025   5.360   4.394  0.2483 -2.1493  1.9728
   78THR   HG23 3306  12.921   5.507   4.412  2.3289  0.0490 -1.1706
   78THR    OG1 3307  12.695   5.364   4.391 -0.0486 -0.5721  0.2980
   78THR    HG1 3308  12.687   5.312   4.471 -0.9321 -4.2995 -1.9564
   78THR      C 3309  12.771   5.326   4.085  0.1372 -0.1797  0.0826
   78THR      O 3310  12.657   5.337   4.040  0.2698  0.3755 -0.1232
   79GLY      N 3311  12.860   5.238   4.038  0.8101  0.5233  0.0123
   79GLY      H 3312  12.955   5.241   4.071  2.6120 -0.2266 -4.4101
   79GLY     CA 3313  12.821   5.132   3.947  0.6651  0.0858  0.5739
   79GLY    HA1 3314  12.717   5.153   3.920  0.5605  1.2532  1.8104
   79GLY    HA2 3315  12.890   5.127   3.862 -1.5342 -0.9233 -1.2731
   79GLY      C 3316  12.809   4.988   3.996 -0.3403 -0.0374 -0.0056
   79GLY      O 3317  12.818   4.965   4.116 -0.1527  0.0841  0.0038
   80GLY      N 3318  12.777   4.893   3.909  0.1824 -0.2185 -0.0039
   80GLY      H 3319  12.782   4.921   3.812  0.2118  0.9296  0.3163
   80GLY     CA 3320  12.781   4.751   3.938 -0.2005 -0.1940  0.1732
   80GLY    HA1 3321  12.807   4.698   3.847  0.4318 -0.6946  0.6365
   80GLY    HA2 3322  12.851   4.720   4.015  1.1468 -1.4636 -1.4837
   80GLY      C 3323  12.653   4.683   3.985 -0.3493  0.1442  0.2578
   80GLY      O 3324  12.646   4.562   4.003 -0.0117  0.0792 -0.0488
   81TYR      N 3325  12.539   4.752   4.000 -0.3247  0.2853 -0.1741
   81TYR      H 3326  12.545   4.850   3.978  0.8789  0.2111 -0.2179
   81TYR     CA 3327  12.412   4.701   4.048 -0.2937  0.0756 -0.3132
   81TYR     HA 3328  12.438   4.623   4.120 -0.3997 -0.2004 -0.5676
   81TYR     CB 3329  12.322   4.805   4.114  0.1057  0.3507 -0.1942
   81TYR    HB1 3330  12.309   4.889   4.045 -0.2215  1.2429  0.9349
   81TYR    HB2 3331  12.227   4.753   4.129 -0.9240  2.3435  0.5741
   81TYR     CG 3332  12.380   4.855   4.243 -0.2589  0.0727  0.0793
   81TYR    CD1 3333  12.354   4.786   4.363 -0.0763 -0.1539 -0.0097
   81TYR    HD1 3334  12.301   4.692   4.364 -0.9895  0.3430  2.1418
   81TYR    CE1 3335  12.394   4.837   4.487 -0.2676 -0.1774  0.0619
   81TYR    HE1 3336  12.358   4.787   4.576 -0.1993 -1.0634 -0.3910
   81TYR     CZ 3337  12.475   4.952   4.487 -0.0310 -0.3442  0.1776
   81TYR     OH 3338  12.513   4.993   4.612  0.3967  0.3006 -0.1594
   81TYR     HH 3339  12.574   5.067   4.603  2.0732 -0.8640  0.9712
   81TYR    CE2 3340  12.498   5.023   4.368  0.0552 -0.0931  0.3421
   81TYR    HE2 3341  12.552   5.116   4.378 -0.5771  0.6138 -2.1840
   81TYR    CD2 3342  12.454   4.973   4.244 -0.2041  0.0366  0.3831
   81TYR    HD2 3343  12.470   5.029   4.153 -0.8284 -1.9263 -0.9829
   81TYR      C 3344  12.336   4.626   3.939  0.0470 -0.8686  0.0876
   81TYR      O 3345  12.356   4.646   3.819  0.1153 -0.5516  0.1505
   82GLY      N 3346  12.263   4.524   3.985 -0.3243 -0.5843  0.1274
   82GLY      H 3347  12.262   4.507   4.084  1.2435 -2.0226 -0.0729
   82GLY     CA 3348  12.190   4.427   3.905  0.1165 -0.8020 -0.0115
   82GLY    HA1 3349  12.269   4.364   3.864  2.3434  1.8210 -0.1008
   82GLY    HA2 3350  12.136   4.474   3.822  2.2560  1.2016 -0.3759
   82GLY      C 3351  12.103   4.338   3.992 -0.1289 -0.7530 -0.2057
   82GLY      O 3352  12.126   4.308   4.109 -0.1777  0.1004  0.0267
   83SER      N 3353  11.993   4.299   3.926 -0.2348 -0.3815 -0.2539
   83SER      H 3354  11.993   4.306   3.825  3.2361  2.1605 -0.2671
   83SER     CA 3355  11.885   4.230   3.993 -0.1812  0.0523  0.2837
   83SER     HA 3356  11.854   4.281   4.084 -1.5245 -0.4662  0.1477
   83SER     CB 3357  11.762   4.241   3.903  0.0921 -0.6411 -0.1762
   83SER    HB1 3358  11.670   4.210   3.952 -1.0619  1.1797 -1.0823
   83SER    HB2 3359  11.769   4.178   3.814  0.7997 -0.9973  0.1308
   83SER     OG 3360  11.737   4.371   3.855 -0.3865 -0.4581  0.5643
   83SER     HG 3361  11.664   4.375   3.793  0.5449 -2.3166 -0.7420
   83SER      C 3362  11.919   4.087   4.033  0.7047  0.2195  0.1473
   83SER      O 3363  11.954   4.006   3.948 -0.0001 -0.5091  0.5371
   84SER      N 3364  11.898   4.048   4.158 -0.3404 -0.0770 -0.1099
   84SER      H 3365  11.861   4.112   4.228  1.7888  0.8338  0.2603
   84SER     CA 3366  11.937   3.915   4.202 -0.2060  0.0518  0.1647
   84SER     HA 3367  12.032   3.889   4.156  0.3551  0.3220  1.1522
   84SER     CB 3368  11.956   3.925   4.353 -0.3382  0.5277  0.1534
   84SER    HB1 3369  12.011   3.837   4.387  1.3752  1.9560  1.2126
   84SER    HB2 3370  11.864   3.934   4.411  0.8589  2.1130  1.9299
   84SER     OG 3371  12.038   4.028   4.402  0.2221  0.1698 -0.0209
   84SER     HG 3372  12.128   4.009   4.375  0.9433  1.5898  1.2699
   84SER      C 3373  11.838   3.803   4.174 -0.1830 -0.0049  0.3071
   84SER      O 3374  11.723   3.828   4.138 -0.1084 -0.6518 -0.4233
   85GLN      N 3375  11.884   3.679   4.192  0.1911  0.1127  0.1659
   85GLN      H 3376  11.982   3.667   4.213  0.1961  1.2841  0.9290
   85GLN     CA 3377  11.798   3.563   4.186 -0.0376  0.3017 -0.2488
   85GLN     HA 3378  11.734   3.568   4.098  0.8896  1.9381 -0.8721
   85GLN     CB 3379  11.886   3.443   4.154 -0.6967 -0.2267 -0.0971
   85GLN    HB1 3380  11.822   3.356   4.138 -2.5027  1.5046 -3.0864
   85GLN    HB2 3381  11.929   3.453   4.054  1.2390 -4.4487  0.0870
   85GLN     CG 3382  12.006   3.424   4.247 -1.0415  0.2121  0.4386
   85GLN    HG1 3383  11.994   3.493   4.331  2.4083  0.0188  1.2341
   85GLN    HG2 3384  12.100   3.442   4.195 -1.9684  1.1796 -0.9711
   85GLN     CD 3385  12.005   3.283   4.304  0.0397  0.1985  0.4311
   85GLN    OE1 3386  12.051   3.180   4.254  0.7411  0.8398 -0.2839
   85GLN    NE2 3387  11.944   3.258   4.420 -0.0207 -0.9360  0.1675
   85GLN   HE21 3388  11.903   3.324   4.485  1.0123  0.3264 -0.4135
   85GLN   HE22 3389  11.945   3.161   4.446  0.0045 -1.7874 -2.6441
   85GLN      C 3390  11.712   3.558   4.312  0.0960 -0.2744 -0.1756
   85GLN      O 3391  11.733   3.632   4.408  0.0923  0.1943 -0.5261
   86SER      N 3392  11.613   3.469   4.312  0.1378 -0.3211  0.2816
   86SER      H 3393  11.609   3.408   4.232 -0.2726  2.3289 -1.8631
   86SER     CA 3394  11.516   3.440   4.416 -0.1358  0.1104  0.1540
   86SER     HA 3395  11.510   3.534   4.470  1.8565  1.3466 -1.5844
   86SER     CB 3396  11.378   3.415   4.356  0.0339  0.2194 -0.2850
   86SER    HB1 3397  11.302   3.415   4.434 -0.6454 -0.7049 -0.9348
   86SER    HB2 3398  11.371   3.322   4.300 -1.6337  0.6735 -0.8958
   86SER     OG 3399  11.339   3.520   4.270 -0.3742 -0.0050 -0.3725
   86SER     HG 3400  11.253   3.491   4.238 -0.6320  0.4221 -0.0684
   86SER      C 3401  11.559   3.327   4.509  0.1506 -0.3297 -0.4997
   86SER      O 3402  11.665   3.267   4.498  0.2272 -0.2051 -0.4469
   87SER      N 3403  11.472   3.296   4.606  0.0207  0.2600 -0.4225
   87SER      H 3404  11.382   3.342   4.602 -0.3213 -0.4338 -3.3950
   87SER     CA 3405  11.503   3.225   4.728  0.2114  0.1670 -0.5239
   87SER     HA 3406  11.610   3.206   4.736 -0.1865 -1.6259  1.4905
   87SER     CB 3407  11.477   3.310   4.852 -0.0744  0.1531 -0.5736
   87SER    HB1 3408  11.487   3.255   4.946 -1.7147 -0.2289 -0.5906
   87SER    HB2 3409  11.374   3.345   4.846 -0.0158  0.3794 -0.3384
   87SER     OG 3410  11.557   3.426   4.857  0.5260 -0.2907  0.4399
   87SER     HG 3411  11.501   3.500   4.834  1.2409 -0.2338 -1.2456
   87SER      C 3412  11.453   3.082   4.728  0.0930  0.2052 -0.0003
   87SER      O 3413  11.365   3.039   4.653  0.1412 -0.1420  0.1387
   88GLN      N 3414  11.513   3.000   4.815 -0.0740  0.3242  0.2297
   88GLN      H 3415  11.586   3.049   4.865 -1.4891  2.6234  0.1614
   88GLN     CA 3416  11.496   2.860   4.848 -0.3120  0.3063  0.0345
   88GLN     HA 3417  11.412   2.818   4.793 -0.1036  2.2125 -1.8381
   88GLN     CB 3418  11.626   2.791   4.809 -0.5082 -0.3910  0.5972
   88GLN    HB1 3419  11.712   2.817   4.871  0.8772  0.8729 -1.7503
   88GLN    HB2 3420  11.654   2.817   4.708 -0.4541  1.0325  0.9642
   88GLN     CG 3421  11.611   2.639   4.805 -0.1303 -0.4097 -0.2572
   88GLN    HG1 3422  11.544   2.606   4.884 -2.2218 -0.6104 -2.0382
   88GLN    HG2 3423  11.549   2.612   4.720 -1.6172  0.1396  0.6221
   88GLN     CD 3424  11.740   2.558   4.809  0.0796 -0.0687 -0.0933
   88GLN    OE1 3425  11.769   2.500   4.913 -0.2849  0.0178  0.0582
   88GLN    NE2 3426  11.822   2.563   4.703 -0.1051 -0.2501 -0.2435
   88GLN   HE21 3427  11.907   2.508   4.705  0.0853  0.0178 -1.0144
   88GLN   HE22 3428  11.803   2.631   4.631  0.2605 -0.1623 -0.2570
   88GLN      C 3429  11.457   2.838   4.994  0.6022  0.0609  0.2469
   88GLN      O 3430  11.389   2.742   5.031  0.5204  0.1106  0.2278
   89SER      N 3431  11.493   2.929   5.084  0.2470  0.3545  0.0931
   89SER      H 3432  11.549   3.007   5.051  0.1787 -0.0192 -0.9459
   89SER     CA 3433  11.477   2.919   5.227  0.3033 -0.1530  0.0636
   89SER     HA 3434  11.519   2.824   5.262 -0.8523 -0.3378  1.0420
   89SER     CB 3435  11.554   3.027   5.302  0.1185  0.1894 -0.2426
   89SER    HB1 3436  11.518   3.026   5.404  0.0566  2.1354 -0.1951
   89SER    HB2 3437  11.542   3.129   5.265 -0.2563  0.0955 -0.3825
   89SER     OG 3438  11.691   2.992   5.301  0.1528  0.3222 -0.1651
   89SER     HG 3439  11.722   2.977   5.211  1.0930  1.6313 -0.0896
   89SER      C 3440  11.333   2.928   5.276  0.2998  0.4651 -0.0531
   89SER      O 3441  11.257   3.016   5.236 -0.9113 -0.3315  0.4411
   90SER      N 3442  11.297   2.840   5.370  0.1063 -0.0657 -0.6077
   90SER      H 3443  11.361   2.768   5.401 -1.2159 -0.5951  1.0478
   90SER     CA 3444  11.184   2.855   5.460  0.5657  0.1802 -0.0652
   90SER     HA 3445  11.095   2.896   5.414 -0.8337 -0.9366  1.5050
   90SER     CB 3446  11.149   2.711   5.498 -0.2461  0.3670 -0.0986
   90SER    HB1 3447  11.052   2.711   5.549 -1.9895  1.2609 -3.1814
   90SER    HB2 3448  11.141   2.641   5.415  0.8255 -1.2559  1.0993
   90SER     OG 3449  11.246   2.660   5.587 -0.4383 -0.4657 -0.3651
   90SER     HG 3450  11.198   2.619   5.659  2.0979 -1.5066  0.8501
   90SER      C 3451  11.218   2.947   5.576  0.0715  0.2593  0.0163
   90SER      O 3452  11.333   2.984   5.601  0.2301  0.0468 -0.3997
   91TYR      N 3453  11.117   2.989   5.653 -0.1976 -0.6960  0.1918
   91TYR      H 3454  11.025   2.954   5.629  0.2332 -0.7433 -1.5778
   91TYR     CA 3455  11.130   3.045   5.786 -0.1901 -0.0632 -0.0755
   91TYR     HA 3456  11.227   3.090   5.806  0.8051 -2.2109  0.1572
   91TYR     CB 3457  11.021   3.148   5.814 -0.1900 -0.0662 -0.0644
   91TYR    HB1 3458  11.029   3.191   5.914  0.2888  0.5857 -0.3765
   91TYR    HB2 3459  10.930   3.089   5.812  0.7286 -1.5581  0.4905
   91TYR     CG 3460  11.012   3.265   5.719  0.4030 -0.4195 -0.5645
   91TYR    CD1 3461  10.918   3.260   5.615 -0.3173  0.4649  0.0227
   91TYR    HD1 3462  10.855   3.175   5.594  0.0510  0.2272 -0.1330
   91TYR    CE1 3463  10.908   3.369   5.528 -0.1246  0.3868 -0.0991
   91TYR    HE1 3464  10.841   3.364   5.444  0.4395  1.2166 -0.6150
   91TYR     CZ 3465  10.994   3.480   5.546  0.4135 -0.0185 -0.1638
   91TYR     OH 3466  10.975   3.586   5.462  0.2256  0.2544  0.2187
   91TYR     HH 3467  11.042   3.655   5.463 -0.6053  1.0946 -0.5131
   91TYR    CE2 3468  11.095   3.481   5.644  0.9028  0.5190 -0.6648
   91TYR    HE2 3469  11.161   3.564   5.665  1.6904 -0.6168  1.7995
   91TYR    CD2 3470  11.101   3.372   5.732 -0.8432  0.6223 -0.3946
   91TYR    HD2 3471  11.167   3.380   5.817 -1.7116  1.5907  0.2195
   91TYR      C 3472  11.122   2.945   5.900 -0.5365 -0.1622 -0.1868
   91TYR      O 3473  11.038   2.855   5.893  0.0325 -0.7403  0.3292
   92GLY      N 3474  11.199   2.950   6.008 -0.5547 -0.0544 -0.1791
   92GLY      H 3475  11.275   3.018   6.010 -0.7739  0.1774  0.8998
   92GLY     CA 3476  11.193   2.863   6.124 -0.5516  0.0178 -0.1245
   92GLY    HA1 3477  11.254   2.901   6.205  1.5182 -2.4274 -0.3972
   92GLY    HA2 3478  11.092   2.851   6.164 -0.1474 -0.2302  0.8401
   92GLY      C 3479  11.246   2.723   6.098 -0.1741  0.0673  0.3719
   92GLY      O 3480  11.315   2.710   5.996 -0.7583 -0.1760  0.0047
   93GLN      N 3481  11.224   2.626   6.187  0.5876 -0.3828  0.0812
   93GLN      H 3482  11.154   2.635   6.259 -0.0287  1.6102 -0.6906
   93GLN     CA 3483  11.304   2.505   6.200  0.6511 -0.3528 -0.0243
   93GLN     HA 3484  11.401   2.553   6.208  0.5406 -0.1672  0.2066
   93GLN     CB 3485  11.270   2.428   6.326  0.4001 -0.2997 -0.0577
   93GLN    HB1 3486  11.341   2.348   6.350 -0.7244 -1.9753 -1.9675
   93GLN    HB2 3487  11.287   2.501   6.405  0.3765 -1.2740  0.8835
   93GLN     CG 3488  11.130   2.365   6.331  0.2457  0.0337 -0.2002
   93GLN    HG1 3489  11.139   2.272   6.276 -2.8029  0.6445 -1.9069
   93GLN    HG2 3490  11.056   2.420   6.274  0.0398 -1.9290 -1.9121
   93GLN     CD 3491  11.076   2.346   6.472  0.6936 -0.8701 -0.1444
   93GLN    OE1 3492  11.124   2.396   6.573 -0.6099 -0.3771  0.2598
   93GLN    NE2 3493  10.961   2.280   6.493  0.0918  0.3254  0.4064
   93GLN   HE21 3494  10.915   2.243   6.411  0.1861 -1.1669  0.9904
   93GLN   HE22 3495  10.937   2.241   6.583  1.0071  0.8042  0.8751
   93GLN      C 3496  11.283   2.428   6.070  0.0851  0.2233 -0.2808
   93GLN      O 3497  11.174   2.411   6.016  0.1420 -0.4854 -0.1710
   94GLN      N 3498  11.390   2.370   6.015 -0.0250 -0.4312  0.1961
   94GLN      H 3499  11.471   2.386   6.073  0.4551 -0.7058 -0.3906
   94GLN     CA 3500  11.401   2.290   5.895 -0.5461 -0.1748 -0.0278
   94GLN     HA 3501  11.328   2.334   5.827  2.3348  4.2785 -0.6733
   94GLN     CB 3502  11.542   2.305   5.839 -0.3029 -0.0390  0.6208
   94GLN    HB1 3503  11.567   2.411   5.845  0.3297 -0.2623  3.1513
   94GLN    HB2 3504  11.551   2.274   5.735 -0.2385  0.2203  0.5453
   94GLN     CG 3505  11.640   2.220   5.920  0.0266  0.0716  0.3438
   94GLN    HG1 3506  11.609   2.213   6.024  1.0251  2.1470  0.8142
   94GLN    HG2 3507  11.631   2.114   5.893 -1.5842 -0.4279  2.5586
   94GLN     CD 3508  11.787   2.256   5.920 -0.0071  0.2106  0.3634
   94GLN    OE1 3509  11.842   2.255   5.810 -0.5766 -0.3223  0.0814
   94GLN    NE2 3510  11.852   2.264   6.036 -0.3223  0.0944  0.5482
   94GLN   HE21 3511  11.809   2.260   6.127  0.6812  0.8531  1.0747
   94GLN   HE22 3512  11.952   2.283   6.036 -0.0472 -1.1963 -0.3953
   94GLN      C 3513  11.365   2.145   5.926 -0.2554 -0.2400  0.0066
   94GLN      O 3514  11.367   2.105   6.042  0.5750  0.2073  0.1606
   95SER      N 3515  11.333   2.070   5.821 -0.2591 -0.5748  0.2471
   95SER      H 3516  11.345   2.117   5.733  1.0259  0.3173  0.8603
   95SER     CA 3517  11.274   1.937   5.827 -0.6814 -0.3952  0.1279
   95SER     HA 3518  11.222   1.928   5.922  1.0094 -0.4350  1.0968
   95SER     CB 3519  11.176   1.923   5.711 -0.0519 -0.1851 -0.4379
   95SER    HB1 3520  11.103   2.003   5.714 -1.7384 -1.6342 -0.9359
   95SER    HB2 3521  11.120   1.830   5.725  0.4261 -0.2414  1.2433
   95SER     OG 3522  11.246   1.916   5.589 -0.0977  0.4273 -0.4982
   95SER     HG 3523  11.276   1.825   5.584 -0.4846  0.2685  0.0670
   95SER      C 3524  11.376   1.825   5.837 -0.2402  0.0153  0.2675
   95SER      O 3525  11.488   1.845   5.790 -0.3954  0.2054 -0.0173
   96SER      N 3526  11.339   1.716   5.904  0.3279 -0.0013  0.5671
   96SER      H 3527  11.243   1.699   5.931  0.2438  0.7911  0.7881
   96SER     CA 3528  11.431   1.604   5.914  0.1003 -0.3001 -0.5694
   96SER     HA 3529  11.522   1.649   5.953  1.4246 -2.2315 -1.3338
   96SER     CB 3530  11.374   1.500   6.010  0.0764  0.3539  0.1388
   96SER    HB1 3531  11.414   1.403   5.981  1.0758  0.5335  0.8581
   96SER    HB2 3532  11.267   1.510   5.993  0.3151  0.7278 -1.3608
   96SER     OG 3533  11.412   1.541   6.139  0.4420  0.1115  0.1091
   96SER     HG 3534  11.429   1.635   6.136  1.5732 -0.0857 -0.5253
   96SER      C 3535  11.460   1.544   5.777  0.2669 -0.2524 -0.5550
   96SER      O 3536  11.378   1.546   5.685 -0.1093  0.0597 -0.2159
   97TYR      N 3537  11.577   1.481   5.767  0.3111 -0.2523 -0.0612
   97TYR      H 3538  11.636   1.482   5.850  1.6914  0.1436 -1.0012
   97TYR     CA 3539  11.609   1.389   5.660  0.3043 -0.1948 -0.1129
   97TYR     HA 3540  11.581   1.439   5.567 -1.4774  2.6478  1.7865
   97TYR     CB 3541  11.757   1.355   5.663  0.2166 -0.5781  0.0427
   97TYR    HB1 3542  11.772   1.281   5.584 -1.3740  0.4106 -1.2341
   97TYR    HB2 3543  11.783   1.309   5.758  1.3599 -0.8131 -0.3684
   97TYR     CG 3544  11.853   1.470   5.645  0.0519 -0.4589 -0.0743
   97TYR    CD1 3545  11.930   1.522   5.750 -0.0557 -0.0448 -0.1949
   97TYR    HD1 3546  11.924   1.472   5.846  0.9213 -0.2946 -0.2519
   97TYR    CE1 3547  12.012   1.633   5.729  0.5842 -0.4556  0.0724
   97TYR    HE1 3548  12.071   1.667   5.813 -0.2167 -1.9010  1.2567
   97TYR     CZ 3549  12.019   1.694   5.602  0.1925 -0.1147  0.2123
   97TYR     OH 3550  12.102   1.800   5.582 -0.1497  0.1681  0.2777
   97TYR     HH 3551  12.164   1.786   5.654  1.2735 -1.0792 -1.1273
   97TYR    CE2 3552  11.942   1.643   5.496 -0.8422  0.0454  0.8689
   97TYR    HE2 3553  11.949   1.684   5.396 -1.0703 -1.5942  0.1553
   97TYR    CD2 3554  11.861   1.532   5.520 -0.1660 -0.6955 -0.2026
   97TYR    HD2 3555  11.801   1.495   5.437  0.9791 -1.2764 -0.7890
   97TYR      C 3556  11.528   1.261   5.679 -0.0300  0.0449  0.0992
   97TYR      O 3557  11.511   1.219   5.793 -0.6971  0.1538  0.0406
   98PRO      N 3558  11.478   1.199   5.572  0.1016  0.0364  0.0422
   98PRO     CD 3559  11.508   1.236   5.435 -0.8111  0.3099 -0.0901
   98PRO    HD1 3560  11.611   1.231   5.400 -1.0694  0.9875 -0.9770
   98PRO    HD2 3561  11.457   1.332   5.422 -1.2571 -0.1298 -1.9561
   98PRO     CG 3562  11.435   1.131   5.351 -0.3549 -0.0249 -0.0718
   98PRO    HG1 3563  11.390   1.172   5.261 -0.0934  0.0442 -0.1736
   98PRO    HG2 3564  11.517   1.062   5.329  0.3743  1.0542 -0.8657
   98PRO     CB 3565  11.330   1.067   5.441 -0.0993  0.0072  0.2522
   98PRO    HB1 3566  11.322   0.964   5.407  2.8937  0.6833 -3.1466
   98PRO    HB2 3567  11.236   1.123   5.437  1.0677  2.1713  1.1748
   98PRO     CA 3568  11.398   1.078   5.577 -0.4445  0.4086  0.3977
   98PRO     HA 3569  11.323   1.078   5.655 -0.2009  2.1970  0.6622
   98PRO      C 3570  11.483   0.957   5.614 -0.5889  0.3143  0.4242
   98PRO      O 3571  11.587   0.928   5.556 -0.6315  0.2805  0.3658
   99GLY      N 3572  11.440   0.880   5.714 -0.1076 -0.2560  0.1989
   99GLY      H 3573  11.348   0.899   5.751 -0.5417 -0.9844 -0.4795
   99GLY     CA 3574  11.504   0.764   5.773  0.5907 -0.3914 -0.8111
   99GLY    HA1 3575  11.430   0.686   5.794  1.5763 -1.1436 -0.0298
   99GLY    HA2 3576  11.569   0.724   5.695  0.6056  0.3435 -1.1873
   99GLY      C 3577  11.597   0.796   5.889  0.3472 -0.5136 -0.5815
   99GLY      O 3578  11.642   0.708   5.962  0.6449  0.1646  0.0603
  100TYR      N 3579  11.624   0.921   5.925  0.1163 -0.6652  0.1458
  100TYR      H 3580  11.579   0.997   5.875  1.2333  1.1848  1.7747
  100TYR     CA 3581  11.730   0.965   6.014  0.0266  0.3674 -0.2407
  100TYR     HA 3582  11.760   0.889   6.086 -1.0456  0.2421  0.0996
  100TYR     CB 3583  11.855   0.992   5.931  0.0940  0.1554 -0.2090
  100TYR    HB1 3584  11.858   0.920   5.850  3.4420  0.6573 -0.6859
  100TYR    HB2 3585  11.849   1.096   5.900  1.5896  0.1827 -0.4722
  100TYR     CG 3586  11.987   0.975   6.003  0.3006 -0.4068 -0.7208
  100TYR    CD1 3587  12.075   1.083   6.018 -0.1591 -0.2150  0.7275
  100TYR    HD1 3588  12.049   1.185   5.995  1.2252 -0.0624 -0.2700
  100TYR    CE1 3589  12.204   1.060   6.067  0.1098  0.2754  0.2475
  100TYR    HE1 3590  12.279   1.137   6.083 -0.3538  0.6235  0.7889
  100TYR     CZ 3591  12.240   0.929   6.103 -0.0703  0.2460  0.3217
  100TYR     OH 3592  12.370   0.894   6.124 -0.0845  0.2147  0.3519
  100TYR     HH 3593  12.392   0.801   6.130 -0.0071  0.2493  0.6134
  100TYR    CE2 3594  12.145   0.825   6.104  0.8182 -0.6037 -0.8270
  100TYR    HE2 3595  12.172   0.728   6.142 -0.7038 -0.1443  1.6442
  100TYR    CD2 3596  12.017   0.846   6.049  0.6353 -0.1556 -0.2380
  100TYR    HD2 3597  11.946   0.765   6.053  2.3702 -1.8124 -1.2077
  100TYR      C 3598  11.694   1.077   6.111 -0.6441 -0.4350  0.4661
  100TYR      O 3599  11.610   1.163   6.083  0.4336  0.2815 -0.7063
  101GLY      N 3600  11.768   1.093   6.221  0.3116  0.1247 -0.2384
  101GLY      H 3601  11.848   1.033   6.233  1.0200  0.9409 -0.7165
  101GLY     CA 3602  11.743   1.189   6.326 -0.0223  0.1620 -0.3507
  101GLY    HA1 3603  11.643   1.231   6.316 -0.4601 -0.3131  1.5213
  101GLY    HA2 3604  11.812   1.274   6.322  1.1497 -0.6593  1.1301
  101GLY      C 3605  11.746   1.143   6.471 -0.2882  0.4983 -0.2349
  101GLY      O 3606  11.766   1.024   6.494 -0.6788  0.5726  0.5128
  102GLN      N 3607  11.716   1.231   6.567 -0.0205  0.4095 -0.0663
  102GLN      H 3608  11.686   1.324   6.545 -0.5656  0.0237 -1.0294
  102GLN     CA 3609  11.693   1.186   6.703 -0.0958  0.1038 -0.1777
  102GLN     HA 3610  11.782   1.129   6.731 -0.5575  0.1709  1.5325
  102GLN     CB 3611  11.687   1.310   6.792 -0.2243 -0.0927  0.0877
  102GLN    HB1 3612  11.700   1.272   6.894  1.7908  0.1608 -0.0328
  102GLN    HB2 3613  11.600   1.372   6.771  0.4148  1.1780  1.0361
  102GLN     CG 3614  11.812   1.397   6.779 -0.2733 -0.0017  0.2145
  102GLN    HG1 3615  11.816   1.435   6.677 -0.5471  0.8301  0.5092
  102GLN    HG2 3616  11.905   1.344   6.797 -0.9003 -1.4957 -0.7212
  102GLN     CD 3617  11.799   1.514   6.875  0.1832 -0.3315  0.6862
  102GLN    OE1 3618  11.696   1.550   6.932 -0.1224 -0.2480  0.0898
  102GLN    NE2 3619  11.910   1.579   6.908  0.3440  0.2325 -0.8578
  102GLN   HE21 3620  11.997   1.555   6.863  0.9702  0.7354  0.0241
  102GLN   HE22 3621  11.891   1.667   6.955 -0.4749 -0.4620  0.1494
  102GLN      C 3622  11.571   1.097   6.720  0.2809 -0.3874 -0.0264
  102GLN      O 3623  11.470   1.117   6.652 -0.2477  0.2760  0.9296
  103GLN      N 3624  11.580   0.992   6.802 -0.1023 -0.0557  0.4431
  103GLN      H 3625  11.658   0.984   6.866  1.1333 -2.9853 -1.2745
  103GLN     CA 3626  11.482   0.885   6.802  0.1337 -0.2731  0.6844
  103GLN     HA 3627  11.424   0.890   6.710  1.5201 -2.3506 -0.3849
  103GLN     CB 3628  11.572   0.764   6.783  0.1350 -0.2248  0.3766
  103GLN    HB1 3629  11.630   0.740   6.873 -1.9085 -2.9374  1.1157
  103GLN    HB2 3630  11.506   0.678   6.774  1.2375 -0.9113 -1.7180
  103GLN     CG 3631  11.646   0.764   6.650 -0.3292  0.3009  0.1146
  103GLN    HG1 3632  11.585   0.776   6.560  2.2638 -1.6803 -2.0897
  103GLN    HG2 3633  11.738   0.823   6.653  1.4926 -2.3915  1.7942
  103GLN     CD 3634  11.695   0.620   6.635 -0.5209  0.2250  0.2048
  103GLN    OE1 3635  11.769   0.562   6.714  0.1668 -0.1454 -0.6952
  103GLN    NE2 3636  11.649   0.547   6.533  0.5216 -0.1596 -0.0105
  103GLN   HE21 3637  11.602   0.593   6.456  0.8121  0.5229  0.2080
  103GLN   HE22 3638  11.672   0.449   6.527 -1.6262 -0.8616  1.7319
  103GLN      C 3639  11.380   0.882   6.915 -0.3120 -0.1310  0.2894
  103GLN      O 3640  11.425   0.919   7.023  0.5443  0.3789 -0.2249
  104PRO      N 3641  11.255   0.839   6.900 -0.1919 -0.2187 -0.4815
  104PRO     CD 3642  11.187   0.791   6.781 -0.2397  0.1509 -0.6053
  104PRO    HD1 3643  11.251   0.713   6.739  2.8847  1.7539  0.8122
  104PRO    HD2 3644  11.187   0.875   6.711  0.7332  1.8479  1.3404
  104PRO     CG 3645  11.048   0.744   6.822 -0.1462  0.0900 -0.3645
  104PRO    HG1 3646  11.058   0.640   6.855 -1.1942  0.1567  0.2027
  104PRO    HG2 3647  10.962   0.751   6.756 -1.0717 -2.4101  0.4347
  104PRO     CB 3648  11.018   0.829   6.945 -0.1615  0.0168 -0.3168
  104PRO    HB1 3649  10.944   0.774   7.003 -2.1452  2.3374 -0.4712
  104PRO    HB2 3650  10.981   0.921   6.898  2.6396  0.1592 -2.5039
  104PRO     CA 3651  11.157   0.832   7.007 -0.1315  0.2210 -0.3931
  104PRO     HA 3652  11.177   0.920   7.067 -1.6483  0.3093  0.0203
  104PRO      C 3653  11.180   0.716   7.104 -0.0805  0.0763 -0.5766
  104PRO      O 3654  11.261   0.630   7.072 -0.5776 -0.3940 -0.5821
  105ALA      N 3655  11.097   0.706   7.208  0.8649 -0.1591  0.1652
  105ALA      H 3656  11.024   0.775   7.221 -0.9246 -1.5453 -1.8065
  105ALA     CA 3657  11.094   0.590   7.295 -0.5758 -0.2373  0.0347
  105ALA     HA 3658  11.200   0.569   7.312 -0.6396 -0.5579  0.0373
  105ALA     CB 3659  11.029   0.629   7.428  0.5236 -0.6339  0.6989
  105ALA    HB1 3660  11.084   0.716   7.462 -0.4830  0.5672 -0.6395
  105ALA    HB2 3661  10.923   0.651   7.414  0.6491 -0.4342  0.0321
  105ALA    HB3 3662  11.043   0.558   7.509 -0.2299  0.7254  2.0554
  105ALA      C 3663  11.045   0.471   7.215  0.1091 -0.0285 -0.7134
  105ALA      O 3664  10.953   0.493   7.136 -0.5000  0.4044  0.1009
  106PRO      N 3665  11.089   0.346   7.235 -0.4357 -0.0775  0.2417
  106PRO     CD 3666  11.215   0.305   7.293 -0.2203 -0.2549 -0.3398
  106PRO    HD1 3667  11.297   0.369   7.261  1.1113 -1.2107  1.0002
  106PRO    HD2 3668  11.203   0.309   7.402  1.5067 -0.8719 -0.1072
  106PRO     CG 3669  11.242   0.160   7.254  0.4233 -0.0418 -0.7028
  106PRO    HG1 3670  11.286   0.096   7.331 -1.3668 -2.8001 -1.8286
  106PRO    HG2 3671  11.299   0.156   7.162 -0.6806  2.6919 -1.6187
  106PRO     CB 3672  11.100   0.105   7.244  0.2448  0.1929  0.4085
  106PRO    HB1 3673  11.082   0.024   7.174  0.6349  1.6654 -1.5027
  106PRO    HB2 3674  11.069   0.086   7.347 -0.2342  0.5501  0.3356
  106PRO     CA 3675  11.017   0.226   7.199  0.0510 -0.2055 -0.3208
  106PRO     HA 3676  11.012   0.221   7.091  0.5205  2.3027 -0.4981
  106PRO      C 3677  10.881   0.228   7.267  0.1943 -0.4166 -0.0208
  106PRO      O 3678  10.871   0.258   7.386 -0.0947  0.2661 -0.2089
  107SER      N 3679  10.776   0.204   7.187  0.0096  0.1080  0.0605
  107SER      H 3680  10.782   0.186   7.088 -0.2123  1.4698 -0.2218
  107SER     CA 3681  10.643   0.182   7.241  0.2397  0.1988  0.6773
  107SER     HA 3682  10.621   0.256   7.318 -0.9319 -1.6606  2.2241
  107SER     CB 3683  10.537   0.191   7.132  0.5940 -0.1152  0.3014
  107SER    HB1 3684  10.437   0.202   7.172  0.8191  1.3000  0.5433
  107SER    HB2 3685  10.546   0.092   7.088 -0.1461 -0.1542  0.2244
  107SER     OG 3686  10.565   0.288   7.032 -0.5299 -0.1232 -0.0371
  107SER     HG 3687  10.517   0.259   6.955 -0.4129 -2.9708  0.8379
  107SER      C 3688  10.640   0.048   7.313 -0.0803 -0.1716 -0.0161
  107SER      O 3689  10.708  -0.048   7.276 -0.0063 -0.1292  0.0110
  108SER      N 3690  10.552   0.038   7.413 -0.1228 -0.3299 -0.0678
  108SER      H 3691  10.507   0.127   7.430  0.2551  0.8187 -4.1246
  108SER     CA 3692  10.528  -0.078   7.496 -0.0813 -0.2207  0.0991
  108SER     HA 3693  10.620  -0.113   7.542  0.0633 -3.5554 -2.3566
  108SER     CB 3694  10.430  -0.052   7.611 -0.0507 -0.5075  0.1894
  108SER    HB1 3695  10.332  -0.022   7.574 -0.0872 -0.0074  0.6827
  108SER    HB2 3696  10.428  -0.148   7.662 -0.8482 -0.0782  1.0000
  108SER     OG 3697  10.483   0.051   7.691 -0.4445  0.2385 -0.4940
  108SER     HG 3698  10.439   0.133   7.668 -0.6184  1.1561  2.6038
  108SER      C 3699  10.474  -0.200   7.422 -0.1015 -0.2855  0.2216
  108SER      O 3700  10.396  -0.195   7.328 -0.1165 -0.2252  0.2366
  109THR      N 3701  10.516  -0.320   7.462  0.5266 -0.0773  0.2024
  109THR      H 3702  10.589  -0.332   7.532  0.9581 -1.6124 -0.4701
  109THR     CA 3703  10.478  -0.447   7.403  0.0812 -0.1620  0.6698
  109THR     HA 3704  10.444  -0.442   7.300  1.6633 -2.1103 -0.0125
  109THR     CB 3705  10.601  -0.533   7.375  0.0543 -0.0580  0.2213
  109THR     HB 3706  10.564  -0.626   7.332  2.1000  0.2341 -2.4083
  109THR    CG2 3707  10.704  -0.473   7.280  0.0633  0.1814  0.3793
  109THR   HG21 3708  10.649  -0.415   7.206  0.1221 -0.9154 -0.5567
  109THR   HG22 3709  10.762  -0.559   7.245  0.6073  0.1357  1.3675
  109THR   HG23 3710  10.768  -0.402   7.331  1.4501 -2.0709  1.9670
  109THR    OG1 3711  10.664  -0.574   7.494 -0.0579  0.5317  0.4849
  109THR    HG1 3712  10.610  -0.643   7.533  1.6425 -1.1854 -0.0581
  109THR      C 3713  10.381  -0.524   7.491 -0.3822 -0.2093  0.1231
  109THR      O 3714  10.405  -0.520   7.612  0.2738  0.4673 -0.0231
  110SER      N 3715  10.285  -0.594   7.430 -0.2863  0.1626 -0.4635
  110SER      H 3716  10.283  -0.603   7.329  1.7655 -0.8160 -0.4773
  110SER     CA 3717  10.214  -0.703   7.495  0.3992  0.2962  0.5351
  110SER     HA 3718  10.216  -0.703   7.604  1.4104 -0.4178  0.5322
  110SER     CB 3719  10.069  -0.692   7.450  0.3423  0.0214  0.6497
  110SER    HB1 3720  10.063  -0.712   7.343  0.2190  1.2660  0.4149
  110SER    HB2 3721  10.005  -0.763   7.503 -0.8904 -1.3318 -2.3836
  110SER     OG 3722  10.029  -0.560   7.481 -0.0059  0.1065 -0.1549
  110SER     HG 3723  10.002  -0.571   7.572  0.2806 -1.0167 -0.1887
  110SER      C 3724  10.262  -0.839   7.445  0.2625  0.3442  0.2719
  110SER      O 3725  10.317  -0.855   7.336 -0.0354  0.0359  0.1663
  111GLY      N 3726  10.219  -0.943   7.517  0.2023 -0.0513 -0.3258
  111GLY      H 3727  10.166  -0.930   7.602  0.1594 -4.0468  0.4503
  111GLY     CA 3728  10.257  -1.079   7.487  0.1164 -0.1465 -0.0102
  111GLY    HA1 3729  10.185  -1.144   7.537 -0.8029 -1.9507 -3.3437
  111GLY    HA2 3730  10.243  -1.100   7.381 -1.9480  0.0631  0.1963
  111GLY      C 3731  10.397  -1.117   7.535  0.2118 -0.2777 -0.3796
  111GLY      O 3732  10.468  -1.035   7.593 -0.0533 -0.2705 -0.0567
  112SER      N 3733  10.430  -1.246   7.533 -0.1806 -0.3974  0.2935
  112SER      H 3734  10.349  -1.300   7.505  0.1012 -1.0453  0.7056
  112SER     CA 3735  10.550  -1.307   7.585  0.0865 -0.1972 -0.0845
  112SER     HA 3736  10.530  -1.414   7.589 -0.0900 -0.1940 -0.7663
  112SER     CB 3737  10.667  -1.284   7.489  0.3008 -0.2176  0.1707
  112SER    HB1 3738  10.713  -1.185   7.486 -1.5225  0.6605 -0.6494
  112SER    HB2 3739  10.743  -1.352   7.526 -0.9858 -1.3996  0.7241
  112SER     OG 3740  10.624  -1.324   7.361  0.2404  0.2573  0.0387
  112SER     HG 3741  10.595  -1.245   7.315  0.5943 -1.1339 -2.7691
  112SER      C 3742  10.584  -1.265   7.727 -0.1326 -0.1616 -0.0436
  112SER      O 3743  10.698  -1.227   7.750 -0.2158  0.3972 -0.5254
  113TYR      N 3744  10.485  -1.259   7.817 -0.1411 -0.1340 -0.0556
  113TYR      H 3745  10.393  -1.294   7.794 -0.5895 -0.0447  1.4447
  113TYR     CA 3746  10.518  -1.214   7.951 -0.2179 -0.3469  0.0342
  113TYR     HA 3747  10.553  -1.111   7.955  0.3159 -0.5053 -0.4218
  113TYR     CB 3748  10.390  -1.213   8.035  0.1459 -0.2838  0.5915
  113TYR    HB1 3749  10.413  -1.173   8.134  1.9683  4.0797 -1.3156
  113TYR    HB2 3750  10.352  -1.313   8.054  0.3115 -0.4572  0.0341
  113TYR     CG 3751  10.288  -1.119   7.975  0.6154 -0.0474  0.1547
  113TYR    CD1 3752  10.169  -1.177   7.930  0.2877  0.1185  0.7941
  113TYR    HD1 3753  10.144  -1.281   7.944 -1.5569  0.1236 -1.6625
  113TYR    CE1 3754  10.081  -1.097   7.855  0.7061 -0.5347 -0.4204
  113TYR    HE1 3755   9.999  -1.146   7.805 -0.2770  0.0011  0.6252
  113TYR     CZ 3756  10.112  -0.962   7.830 -0.2415 -0.1711  0.3304
  113TYR     OH 3757  10.039  -0.894   7.737  0.6556 -0.1956 -0.4046
  113TYR     HH 3758   9.959  -0.944   7.720  1.2819 -0.3833 -3.5213
  113TYR    CE2 3759  10.226  -0.905   7.890 -0.3421  0.0050  0.3573
  113TYR    HE2 3760  10.241  -0.799   7.876 -1.7625  0.1189 -0.5115
  113TYR    CD2 3761  10.315  -0.982   7.966 -0.1903  0.1238  0.3005
  113TYR    HD2 3762  10.399  -0.936   8.016 -0.5555  0.5262  0.5587
  113TYR      C 3763  10.623  -1.297   8.023  0.0392  0.0163  0.0806
  113TYR      O 3764  10.621  -1.420   8.021  0.7204  0.0001 -0.0771
  114GLY      N 3765  10.725  -1.228   8.075 -0.1522  0.2167  0.1895
  114GLY      H 3766  10.726  -1.127   8.067 -1.8502  0.3003  0.5563
  114GLY     CA 3767  10.834  -1.289   8.148 -0.0079  0.3162  0.0573
  114GLY    HA1 3768  10.912  -1.213   8.156 -0.1160  0.5729 -1.1726
  114GLY    HA2 3769  10.871  -1.369   8.084  0.5143 -0.0488  0.7995
  114GLY      C 3770  10.801  -1.353   8.282  0.1296 -0.1125 -0.1115
  114GLY      O 3771  10.702  -1.323   8.349  0.0329 -0.3700 -0.1367
  115SER      N 3772  10.891  -1.439   8.330  0.2119 -0.0574 -0.1702
  115SER      H 3773  10.978  -1.442   8.279 -0.0926  2.1327 -0.9224
  115SER     CA 3774  10.865  -1.517   8.449 -0.4421  0.3465 -0.0366
  115SER     HA 3775  10.806  -1.454   8.515  0.2194  0.1785  0.7372
  115SER     CB 3776  10.776  -1.639   8.425 -0.0159 -0.1011  0.6075
  115SER    HB1 3777  10.750  -1.679   8.523 -0.3447  2.9038  1.8641
  115SER    HB2 3778  10.687  -1.602   8.375  2.3574  0.7789 -3.3555
  115SER     OG 3779  10.844  -1.734   8.346  0.7655  0.4878  0.5587
  115SER     HG 3780  10.911  -1.684   8.300  0.2431  0.3816 -0.3433
  115SER      C 3781  10.986  -1.577   8.520 -0.7379 -0.5061 -0.2360
  115SER      O 3782  11.084  -1.614   8.455 -0.5364 -0.4980  0.0591
  116SER      N 3783  10.975  -1.593   8.652 -0.8514 -0.1399 -0.2004
  116SER      H 3784  10.887  -1.565   8.693  0.0590 -0.8981  2.4570
  116SER     CA 3785  11.078  -1.635   8.746 -0.4109  0.4752 -0.3948
  116SER     HA 3786  11.169  -1.583   8.716 -0.2162  0.1677 -0.3373
  116SER     CB 3787  11.034  -1.591   8.885 -0.5468  0.3606 -0.4005
  116SER    HB1 3788  11.117  -1.619   8.951  0.5987  0.1417 -1.8672
  116SER    HB2 3789  10.951  -1.653   8.917  0.2518 -0.2366  0.5713
  116SER     OG 3790  10.993  -1.456   8.898  0.2782  0.5621  0.2323
  116SER     HG 3791  10.920  -1.438   8.839 -1.2470  1.9296  2.4123
  116SER      C 3792  11.096  -1.786   8.735 -0.2153  0.4733 -0.0469
  116SER      O 3793  11.012  -1.860   8.685  0.0759 -0.3332  0.6362
  117SER      N 3794  11.210  -1.831   8.787 -0.2502 -0.5288 -0.8053
  117SER      H 3795  11.270  -1.769   8.839 -0.1625 -1.2473 -0.0226
  117SER     CA 3796  11.249  -1.970   8.784 -0.2064 -0.5282 -0.3487
  117SER     HA 3797  11.177  -2.019   8.718  0.4729 -1.6387 -0.3002
  117SER     CB 3798  11.389  -1.995   8.730 -0.1153  0.1510 -0.4302
  117SER    HB1 3799  11.385  -2.050   8.636 -1.3065 -3.8806  1.7672
  117SER    HB2 3800  11.432  -2.071   8.796 -0.4482  0.7542  0.4940
  117SER     OG 3801  11.471  -1.880   8.737 -0.1587  0.1609 -0.0511
  117SER     HG 3802  11.501  -1.857   8.825  1.0604  2.0372 -0.8945
  117SER      C 3803  11.237  -2.033   8.923 -0.3434  0.1298 -0.0607
  117SER      O 3804  11.257  -1.970   9.026 -0.6625  0.1509 -0.0089
  118GLN      N 3805  11.187  -2.157   8.921 -0.4448  0.1666  0.1525
  118GLN      H 3806  11.166  -2.196   8.830  0.9366  1.2065 -0.6694
  118GLN     CA 3807  11.147  -2.228   9.040 -0.3414 -0.1009  0.0283
  118GLN     HA 3808  11.072  -2.169   9.093  1.1977  1.7498  0.2865
  118GLN     CB 3809  11.072  -2.352   8.992 -0.2545 -0.2614  0.3007
  118GLN    HB1 3810  10.982  -2.307   8.950 -0.0767  3.6235  3.4467
  118GLN    HB2 3811  11.041  -2.401   9.084 -2.7159 -0.9346 -0.8098
  118GLN     CG 3812  11.150  -2.449   8.904 -0.1047  0.6492 -0.5829
  118GLN    HG1 3813  11.172  -2.405   8.806  0.6504  1.1715 -0.1920
  118GLN    HG2 3814  11.242  -2.456   8.961 -0.6728  2.2878  0.6251
  118GLN     CD 3815  11.067  -2.573   8.874  0.1512  0.2638  0.2831
  118GLN    OE1 3816  11.088  -2.681   8.928 -0.4488  0.0678  0.1225
  118GLN    NE2 3817  10.965  -2.562   8.789 -0.0609 -0.6484  0.4112
  118GLN   HE21 3818  10.933  -2.473   8.753 -0.6211 -0.4272  1.4330
  118GLN   HE22 3819  10.921  -2.650   8.765  0.7755 -1.0789  0.3966
  118GLN      C 3820  11.255  -2.266   9.140 -0.1036 -0.2040 -0.2661
  118GLN      O 3821  11.234  -2.328   9.244 -0.1017 -0.6883 -0.5543
  119SER      N 3822  11.379  -2.252   9.091 -0.0760  0.2022 -0.0893
  119SER      H 3823  11.393  -2.184   9.018 -0.3609 -0.3462 -0.6643
  119SER     CA 3824  11.505  -2.297   9.146 -0.1313  0.4504  0.2458
  119SER     HA 3825  11.512  -2.283   9.254  0.6914 -1.0290  0.4075
  119SER     CB 3826  11.527  -2.443   9.108 -0.4109  0.3924  0.3144
  119SER    HB1 3827  11.530  -2.463   9.001  1.8764 -0.6194  0.5058
  119SER    HB2 3828  11.441  -2.499   9.147 -0.8053  0.0862 -0.9282
  119SER     OG 3829  11.636  -2.498   9.179 -0.0061  0.4569 -0.2519
  119SER     HG 3830  11.652  -2.587   9.146 -0.5061  0.6355 -1.0236
  119SER      C 3831  11.622  -2.218   9.089 -0.0125 -0.0559 -0.2231
  119SER      O 3832  11.626  -2.177   8.974 -0.2897 -0.0007 -0.2120
  120SER      N 3833  11.721  -2.197   9.176 -0.2465  0.2789 -0.0405
  120SER      H 3834  11.708  -2.238   9.267 -1.3552  1.0537  0.1748
  120SER     CA 3835  11.852  -2.142   9.148  0.0391 -0.3232  0.0879
  120SER     HA 3836  11.850  -2.077   9.060  0.0256 -0.0979  0.2529
  120SER     CB 3837  11.900  -2.051   9.261 -0.1722 -0.0159 -0.0662
  120SER    HB1 3838  12.005  -2.026   9.246  1.1599 -4.1234  0.9341
  120SER    HB2 3839  11.827  -1.975   9.285 -0.9337 -0.7764  0.0864
  120SER     OG 3840  11.898  -2.129   9.379  0.7556 -0.2407 -0.1913
  120SER     HG 3841  11.981  -2.177   9.373  0.8669  0.1231 -2.7897
  120SER      C 3842  11.952  -2.251   9.114  0.0077 -0.3796  0.1732
  120SER      O 3843  11.930  -2.371   9.131  0.0251 -0.5116 -0.6946
  121SER      N 3844  12.061  -2.215   9.046 -0.1112  0.3292  0.3535
  121SER      H 3845  12.074  -2.122   9.008 -0.4094 -0.2380 -1.1974
  121SER     CA 3846  12.160  -2.309   8.996 -0.0967  0.2228  0.5754
  121SER     HA 3847  12.140  -2.405   9.042 -0.9755  1.0921  2.0871
  121SER     CB 3848  12.161  -2.304   8.843 -0.1868 -0.3519  0.5538
  121SER    HB1 3849  12.181  -2.201   8.813 -0.7661 -0.2393  0.5412
  121SER    HB2 3850  12.223  -2.374   8.789 -2.5056  0.4474 -3.5657
  121SER     OG 3851  12.032  -2.314   8.786 -0.0106  0.0257  0.0865
  121SER     HG 3852  12.045  -2.306   8.691  1.5118 -0.6114  0.2102
  121SER      C 3853  12.301  -2.282   9.045  0.1405  0.2957 -0.1348
  121SER      O 3854  12.327  -2.168   9.084 -0.0916  0.3464 -0.1317
  122TYR      N 3855  12.379  -2.386   9.073 -0.0104  0.2016 -0.0670
  122TYR      H 3856  12.346  -2.479   9.053  1.1740 -0.1560 -0.4621
  122TYR     CA 3857  12.511  -2.368   9.130  0.0097 -0.1262 -0.0097
  122TYR     HA 3858  12.538  -2.263   9.122 -0.6977 -0.0107 -0.9391
  122TYR     CB 3859  12.513  -2.402   9.279  0.0206  0.0376  0.0282
  122TYR    HB1 3860  12.478  -2.505   9.292 -0.0659 -0.3517 -2.7403
  122TYR    HB2 3861  12.438  -2.336   9.322 -0.5172 -0.3844 -0.2453
  122TYR     CG 3862  12.647  -2.382   9.345 -0.2631  0.0156  0.6245
  122TYR    CD1 3863  12.747  -2.480   9.335 -0.2542  0.0388  0.4768
  122TYR    HD1 3864  12.736  -2.583   9.305  1.9395 -0.5062  1.3441
  122TYR    CE1 3865  12.879  -2.451   9.372 -0.0087 -0.2556 -0.1516
  122TYR    HE1 3866  12.954  -2.528   9.361 -1.1934 -1.2054 -2.2034
  122TYR     CZ 3867  12.913  -2.320   9.413  0.5197 -0.3231 -0.3698
  122TYR     OH 3868  13.042  -2.294   9.448  0.2720 -0.0976  0.3894
  122TYR     HH 3869  13.093  -2.370   9.419  0.3436  0.4808 -1.0890
  122TYR    CE2 3870  12.811  -2.224   9.426  0.5170 -0.3510 -0.1936
  122TYR    HE2 3871  12.834  -2.125   9.464 -1.5996 -0.6064  1.9918
  122TYR    CD2 3872  12.678  -2.254   9.392  0.3579  0.0895  0.0323
  122TYR    HD2 3873  12.610  -2.170   9.387  2.5587  1.9137 -1.3085
  122TYR      C 3874  12.622  -2.433   9.048  0.3720  0.0610  0.3278
  122TYR      O 3875  12.600  -2.544   9.000 -0.0441  0.3283 -0.0917
  123GLY      N 3876  12.744  -2.378   9.043  0.3956  0.0866  1.0305
  123GLY      H 3877  12.749  -2.292   9.095 -1.4737 -0.1630  1.7240
  123GLY     CA 3878  12.861  -2.430   8.976 -0.3521 -0.6079  0.2313
  123GLY    HA1 3879  12.898  -2.512   9.037 -1.5455 -1.0906  0.3369
  123GLY    HA2 3880  12.834  -2.475   8.881 -0.3771  0.6965 -0.3910
  123GLY      C 3881  12.977  -2.334   8.955 -0.4187 -0.5281  0.2273
  123GLY      O 3882  13.002  -2.248   9.039 -0.5405 -0.4397  0.1749
  124GLN      N 3883  13.055  -2.359   8.849 -0.3518 -0.0932  0.1720
  124GLN      H 3884  13.041  -2.448   8.803 -0.3195 -0.2991  0.5515
  124GLN     CA 3885  13.168  -2.274   8.816 -0.2974 -0.1252  0.2750
  124GLN     HA 3886  13.217  -2.257   8.912  0.2580 -2.3851  0.4445
  124GLN     CB 3887  13.256  -2.362   8.728 -0.2255 -0.0060  0.2266
  124GLN    HB1 3888  13.198  -2.396   8.642  0.4705  0.6361 -0.5064
  124GLN    HB2 3889  13.339  -2.305   8.688  0.1005 -0.6358 -0.0160
  124GLN     CG 3890  13.307  -2.482   8.807  0.4719 -0.1602 -0.4421
  124GLN    HG1 3891  13.365  -2.545   8.740  0.0936 -0.4577 -0.4951
  124GLN    HG2 3892  13.228  -2.552   8.836  1.9328 -1.8298 -0.2981
  124GLN     CD 3893  13.398  -2.465   8.928  0.2274 -0.3291 -0.2316
  124GLN    OE1 3894  13.467  -2.363   8.938 -0.4678  0.1285 -0.0140
  124GLN    NE2 3895  13.399  -2.556   9.025  0.0603 -0.0597  0.0247
  124GLN   HE21 3896  13.461  -2.533   9.102  0.4559  1.0786 -0.6139
  124GLN   HE22 3897  13.353  -2.646   9.014 -1.6604  1.0585 -3.4039
  124GLN      C 3898  13.123  -2.147   8.746  0.4877 -0.3684 -0.6885
  124GLN      O 3899  13.026  -2.152   8.671 -0.3230 -0.0149  0.3191
  125PRO      N 3900  13.204  -2.042   8.758  0.3019 -0.2814 -0.1971
  125PRO     CD 3901  13.336  -2.037   8.817  0.3772  0.1454 -0.3954
  125PRO    HD1 3902  13.325  -1.999   8.919 -0.7978 -1.1346 -0.0221
  125PRO    HD2 3903  13.395  -2.128   8.816  0.8993  0.4803 -0.4210
  125PRO     CG 3904  13.413  -1.925   8.747 -0.0476  0.6772 -0.0237
  125PRO    HG1 3905  13.455  -1.960   8.653  1.2733  2.9424 -0.3372
  125PRO    HG2 3906  13.481  -1.876   8.816 -2.5628  1.9856  1.7096
  125PRO     CB 3907  13.297  -1.830   8.719 -0.4766  0.2459  0.2738
  125PRO    HB1 3908  13.324  -1.755   8.644 -0.9359 -0.3992 -0.5664
  125PRO    HB2 3909  13.258  -1.769   8.800 -2.3041 -1.0836  0.4697
  125PRO     CA 3910  13.182  -1.922   8.679 -0.3083 -0.0066  0.3721
  125PRO     HA 3911  13.086  -1.872   8.694 -0.5849 -0.8463  1.5258
  125PRO      C 3912  13.198  -1.948   8.529 -0.0368  0.2091  0.3639
  125PRO      O 3913  13.274  -2.036   8.491 -0.0801  0.2426  0.2008
  126GLN      N 3914  13.133  -1.862   8.450 -0.0367 -0.0082  0.1296
  126GLN      H 3915  13.079  -1.789   8.494 -1.4706  0.0430 -1.6018
  126GLN     CA 3916  13.136  -1.872   8.305  0.3741 -0.0906  0.1420
  126GLN     HA 3917  13.214  -1.940   8.273 -0.6542 -1.5419  0.6400
  126GLN     CB 3918  13.001  -1.909   8.245  0.4362  0.2060 -0.1888
  126GLN    HB1 3919  12.925  -1.832   8.262  0.9170  0.9086 -1.1500
  126GLN    HB2 3920  13.009  -1.917   8.137  0.8923  1.2580 -0.2438
  126GLN     CG 3921  12.955  -2.046   8.297 -0.1530  0.5672  0.2642
  126GLN    HG1 3922  12.927  -2.024   8.400  1.2970  4.8827 -0.0154
  126GLN    HG2 3923  13.032  -2.122   8.288 -1.5720 -0.6909 -3.1389
  126GLN     CD 3924  12.834  -2.101   8.224 -0.0697  0.3137  0.3197
  126GLN    OE1 3925  12.766  -2.049   8.136  0.7760 -0.5843 -0.8918
  126GLN    NE2 3926  12.798  -2.221   8.270 -0.7624  0.3907  0.0001
  126GLN   HE21 3927  12.706  -2.253   8.243 -0.5778  0.3097 -0.5541
  126GLN   HE22 3928  12.847  -2.265   8.347  0.5539  2.5129  0.4556
  126GLN      C 3929  13.180  -1.736   8.251  0.2619 -0.1227 -0.0290
  126GLN      O 3930  13.145  -1.628   8.299  0.1993 -0.1960  0.0928
  127SER      N 3931  13.251  -1.739   8.138  0.7492 -0.0713  0.2751
  127SER      H 3932  13.282  -1.829   8.106  1.4158 -0.1422  1.0880
  127SER     CA 3933  13.301  -1.617   8.077  0.5156 -0.1995 -0.1769
  127SER     HA 3934  13.361  -1.569   8.155 -0.6202 -0.2759  0.7742
  127SER     CB 3935  13.374  -1.653   7.948  0.1193  0.0932 -0.4852
  127SER    HB1 3936  13.306  -1.685   7.868  1.1983  0.1933 -1.4613
  127SER    HB2 3937  13.428  -1.563   7.919  3.1713 -1.3703  0.2414
  127SER     OG 3938  13.473  -1.752   7.961  0.2681  0.3207  0.1268
  127SER     HG 3939  13.517  -1.725   8.043 -1.9499  2.0566  0.8281
  127SER      C 3940  13.189  -1.519   8.043  0.3099 -0.2244  0.4225
  127SER      O 3941  13.213  -1.400   8.063  0.0404 -0.0680 -0.1669
  128GLY      N 3942  13.073  -1.565   7.997  0.3899 -0.1451  0.1422
  128GLY      H 3943  13.067  -1.665   7.980 -1.6071  0.1498 -1.2829
  128GLY     CA 3944  12.974  -1.480   7.934  0.4198  0.0977  0.4229
  128GLY    HA1 3945  12.879  -1.532   7.920  0.4757  0.5887 -2.1321
  128GLY    HA2 3946  12.969  -1.392   7.997  2.3025 -1.3680  2.8061
  128GLY      C 3947  13.021  -1.432   7.798  0.5141 -0.4722  0.2523
  128GLY      O 3948  13.123  -1.477   7.744  0.1366 -0.1768 -0.7239
  129SER      N 3949  12.934  -1.358   7.730  0.4702 -0.6701  0.0906
  129SER      H 3950  12.853  -1.327   7.782  0.8862  0.6052  0.0236
  129SER     CA 3951  12.934  -1.313   7.592  0.6509 -0.2812  0.2146
  129SER     HA 3952  13.033  -1.347   7.561  0.6756  0.8117 -1.0123
  129SER     CB 3953  12.813  -1.384   7.531  0.8071  0.1795 -0.6376
  129SER    HB1 3954  12.804  -1.365   7.424 -1.0684 -0.0289 -0.5516
  129SER    HB2 3955  12.718  -1.344   7.567  0.0180 -1.7234 -0.5204
  129SER     OG 3956  12.824  -1.524   7.531 -0.2300  0.0932  0.1945
  129SER     HG 3957  12.887  -1.538   7.460  0.7911  1.9721  0.6898
  129SER      C 3958  12.921  -1.163   7.569  0.0489 -0.3269  0.2307
  129SER      O 3959  12.881  -1.124   7.460  0.0491  0.3625  0.4719
  130TYR      N 3960  12.960  -1.083   7.669 -0.3778 -0.3275  0.3997
  130TYR      H 3961  12.987  -1.135   7.751 -0.9200 -1.9206 -0.3636
  130TYR     CA 3962  12.951  -0.939   7.681 -0.4133 -0.2920 -0.0302
  130TYR     HA 3963  12.896  -0.907   7.593  0.6383 -2.1435 -1.4465
  130TYR     CB 3964  12.875  -0.904   7.808  0.2699  0.2337  0.2389
  130TYR    HB1 3965  12.777  -0.949   7.791  0.5222 -0.3259  0.2454
  130TYR    HB2 3966  12.919  -0.959   7.891 -2.0345 -0.6623  0.9548
  130TYR     CG 3967  12.855  -0.760   7.847 -0.8467 -0.0531  0.7709
  130TYR    CD1 3968  12.959  -0.695   7.915 -0.3814 -0.3409  0.3288
  130TYR    HD1 3969  13.052  -0.747   7.932 -1.0033 -1.4413  0.4614
  130TYR    CE1 3970  12.938  -0.565   7.960 -0.6411 -0.3590  0.2607
  130TYR    HE1 3971  13.014  -0.517   8.020 -1.0426  0.8538 -0.1600
  130TYR     CZ 3972  12.820  -0.495   7.926 -0.1734 -0.0883 -0.8288
  130TYR     OH 3973  12.812  -0.366   7.972  0.4801 -0.2865 -0.1326
  130TYR     HH 3974  12.721  -0.337   7.962  1.3962  2.3090 -1.8964
  130TYR    CE2 3975  12.712  -0.562   7.866 -0.4174 -0.3175 -0.1407
  130TYR    HE2 3976  12.620  -0.507   7.853  1.3159  2.7382 -0.5989
  130TYR    CD2 3977  12.734  -0.693   7.823 -0.8499 -0.3810 -0.1693
  130TYR    HD2 3978  12.651  -0.749   7.781 -1.5792  1.7621 -1.7529
  130TYR      C 3979  13.088  -0.874   7.675 -0.4921 -0.1302 -0.0852
  130TYR      O 3980  13.190  -0.934   7.710 -0.0820  0.2271 -0.6599
  131SER      N 3981  13.093  -0.744   7.644 -0.1097 -0.1710 -0.1945
  131SER      H 3982  13.000  -0.707   7.630  0.4978  0.8274 -1.9678
  131SER     CA 3983  13.199  -0.651   7.676 -0.2189 -0.0090 -0.3019
  131SER     HA 3984  13.243  -0.687   7.769 -0.8244 -0.6952 -0.2680
  131SER     CB 3985  13.311  -0.661   7.574 -0.0164 -0.0407 -0.0760
  131SER    HB1 3986  13.351  -0.763   7.569 -0.4198 -0.2937  1.3296
  131SER    HB2 3987  13.396  -0.598   7.600  2.0870 -1.6701 -2.5014
  131SER     OG 3988  13.258  -0.621   7.450 -0.3610  0.1335  0.1270
  131SER     HG 3989  13.207  -0.692   7.410  0.8128 -0.0998 -1.0236
  131SER      C 3990  13.153  -0.506   7.692  0.3064  0.1359 -0.0973
  131SER      O 3991  13.045  -0.463   7.653 -0.2144 -0.5094  0.6032
  132GLN      N 3992  13.251  -0.430   7.741  0.1036  0.2615  0.1160
  132GLN      H 3993  13.324  -0.473   7.795 -1.3059  0.4939  2.3100
  132GLN     CA 3994  13.270  -0.287   7.722  0.3301  0.2379  0.1503
  132GLN     HA 3995  13.178  -0.261   7.669 -0.2744 -0.4927  0.8028
  132GLN     CB 3996  13.269  -0.214   7.856 -0.2199 -0.3081  0.4502
  132GLN    HB1 3997  13.295  -0.111   7.833  0.1624 -0.2777  0.9868
  132GLN    HB2 3998  13.347  -0.247   7.925 -0.6836  1.0198  1.6811
  132GLN     CG 3999  13.133  -0.232   7.923 -0.6256 -0.2239 -0.3464
  132GLN    HG1 4000  13.055  -0.179   7.869  0.3042  2.6409  0.9298
  132GLN    HG2 4001  13.109  -0.337   7.938  1.7498 -0.6782  0.6776
  132GLN     CD 4002  13.131  -0.182   8.067 -0.0402  0.3776 -0.5442
  132GLN    OE1 4003  13.216  -0.104   8.110  0.1276 -0.2219  0.2338
  132GLN    NE2 4004  13.022  -0.211   8.139  0.0107  0.1645 -0.5537
  132GLN   HE21 4005  13.020  -0.166   8.229 -2.6393  1.2796 -1.0926
  132GLN   HE22 4006  12.941  -0.256   8.098 -1.1574  0.9270  0.8457
  132GLN      C 4007  13.395  -0.257   7.641  0.3604  0.0381  0.1225
  132GLN      O 4008  13.498  -0.316   7.672  0.6379  0.2784 -0.3327
  133GLN      N 4009  13.390  -0.163   7.546  0.1705  0.0692  0.1616
  133GLN      H 4010  13.303  -0.113   7.560  0.1021 -0.3765  1.4677
  133GLN     CA 4011  13.488  -0.122   7.448  0.3827 -0.0297  0.3309
  133GLN     HA 4012  13.572  -0.191   7.444  0.8767  0.6207 -2.5659
  133GLN     CB 4013  13.444  -0.151   7.304 -0.8386  0.1842  0.6449
  133GLN    HB1 4014  13.368  -0.078   7.276 -1.3459 -0.6198 -0.1267
  133GLN    HB2 4015  13.531  -0.136   7.239 -0.2916  0.5466  1.4460
  133GLN     CG 4016  13.393  -0.293   7.279 -0.3409  0.1630 -0.2968
  133GLN    HG1 4017  13.335  -0.295   7.187 -0.6509 -2.3674 -0.1219
  133GLN    HG2 4018  13.328  -0.320   7.362 -0.1776  0.7419  0.0282
  133GLN     CD 4019  13.506  -0.394   7.268 -0.1293  0.4156 -0.4574
  133GLN    OE1 4020  13.619  -0.365   7.229  0.2351 -0.0194  0.2555
  133GLN    NE2 4021  13.487  -0.512   7.328 -0.1812  0.4674 -0.3736
  133GLN   HE21 4022  13.392  -0.540   7.347 -0.3660  0.8462 -0.7133
  133GLN   HE22 4023  13.566  -0.574   7.340 -3.3819 -4.2720 -1.2001
  133GLN      C 4024  13.531   0.024   7.450  0.4983 -0.0398 -0.7615
  133GLN      O 4025  13.448   0.114   7.459  0.5337 -0.1013  0.2935
  134PRO      N 4026  13.662   0.048   7.456  0.4401  0.2092 -0.5061
  134PRO     CD 4027  13.769  -0.049   7.470 -0.1045 -0.4119 -0.6331
  134PRO    HD1 4028  13.757  -0.105   7.563 -0.3863  3.6486  2.0007
  134PRO    HD2 4029  13.782  -0.116   7.385  1.5053  2.0427 -2.4615
  134PRO     CG 4030  13.893   0.038   7.479 -0.6959  0.4566 -0.7470
  134PRO    HG1 4031  13.954   0.044   7.389 -1.3554  0.1637 -1.2181
  134PRO    HG2 4032  13.958  -0.010   7.553  0.1352 -0.0177 -1.7632
  134PRO     CB 4033  13.848   0.172   7.537 -0.1182  0.3908 -0.1327
  134PRO    HB1 4034  13.922   0.248   7.511 -1.2424  2.3039  1.9420
  134PRO    HB2 4035  13.824   0.170   7.643 -2.6873  1.1525 -0.6483
  134PRO     CA 4036  13.714   0.183   7.465 -0.1225  0.4061 -0.1224
  134PRO     HA 4037  13.655   0.250   7.527  0.5715  0.3453  0.6246
  134PRO      C 4038  13.725   0.252   7.330  0.3720  0.2583 -0.1604
  134PRO      O 4039  13.701   0.190   7.227 -0.6757  0.0835  0.1765
  135SER      N 4040  13.764   0.380   7.325 -0.0498  0.4035  0.1772
  135SER      H 4041  13.794   0.428   7.409  1.2911  0.3126 -0.2160
  135SER     CA 4042  13.751   0.465   7.209  0.2155  0.1203 -0.0620
  135SER     HA 4043  13.645   0.456   7.183  0.1930  0.0375  0.0562
  135SER     CB 4044  13.774   0.614   7.230 -0.0301  0.1359  0.1051
  135SER    HB1 4045  13.750   0.676   7.144 -0.4344  1.2241  0.9812
  135SER    HB2 4046  13.702   0.644   7.306  0.5250 -0.5638  0.9239
  135SER     OG 4047  13.907   0.638   7.270 -0.1514  0.5653  0.2608
  135SER     HG 4048  13.912   0.683   7.354 -0.5470 -1.1491  1.2484
  135SER      C 4049  13.819   0.410   7.084  0.1687  0.7168 -0.3516
  135SER      O 4050  13.937   0.377   7.096 -0.0935  0.0729  0.5564
  136TYR      N 4051  13.752   0.418   6.969  0.0904  0.5896 -0.3146
  136TYR      H 4052  13.668   0.473   6.978  0.9276  1.5785  2.1398
  136TYR     CA 4053  13.805   0.387   6.837  0.0608  0.1817 -0.2317
  136TYR     HA 4054  13.914   0.393   6.844  0.1685 -1.6280  0.1949
  136TYR     CB 4055  13.755   0.246   6.806  0.2325  0.0418  0.1240
  136TYR    HB1 4056  13.647   0.239   6.795  0.3991 -1.5099 -0.7582
  136TYR    HB2 4057  13.794   0.175   6.880  0.1247 -2.4523 -2.0721
  136TYR     CG 4058  13.815   0.193   6.678  0.0596  0.1517 -0.0034
  136TYR    CD1 4059  13.739   0.196   6.561  0.2581 -0.0825 -0.1395
  136TYR    HD1 4060  13.633   0.214   6.563  0.5689  1.8876 -0.1141
  136TYR    CE1 4061  13.796   0.146   6.443 -0.4311 -0.6260 -0.2490
  136TYR    HE1 4062  13.738   0.159   6.353  0.5045  0.6716 -0.6872
  136TYR     CZ 4063  13.925   0.090   6.441  0.1328  0.6359 -0.0952
  136TYR     OH 4064  13.971   0.035   6.324  0.0654 -0.1703  0.2476
  136TYR     HH 4065  13.907   0.046   6.253 -0.1016 -2.0690  0.0520
  136TYR    CE2 4066  13.999   0.084   6.561  0.1082 -0.1499 -0.1166
  136TYR    HE2 4067  14.089   0.026   6.571 -0.7429 -1.5860 -0.3251
  136TYR    CD2 4068  13.944   0.138   6.678 -0.2074 -0.4878 -0.1025
  136TYR    HD2 4069  13.999   0.126   6.770 -1.7473  0.8511  1.0372
  136TYR      C 4070  13.756   0.488   6.735 -0.1999  0.2461 -0.0445
  136TYR      O 4071  13.692   0.586   6.772  0.6369  0.6057  0.5018
  137GLY      N 4072  13.794   0.486   6.607 -0.4417 -0.1938 -0.1093
  137GLY      H 4073  13.867   0.421   6.580  1.3231  1.5622  0.1983
  137GLY     CA 4074  13.741   0.577   6.507  0.2716  0.4480  0.0900
  137GLY    HA1 4075  13.728   0.678   6.545  0.2908  0.5577 -0.1938
  137GLY    HA2 4076  13.813   0.579   6.425  1.6989 -0.6788  1.2543
  137GLY      C 4077  13.601   0.540   6.461  0.5609  0.0326 -0.4618
  137GLY      O 4078  13.540   0.441   6.498  0.6336  0.1698  0.0329
  138GLY      N 4079  13.556   0.614   6.360  0.4982  0.2945 -0.2423
  138GLY      H 4080  13.611   0.696   6.337  0.3497  0.5136  0.1669
  138GLY     CA 4081  13.447   0.571   6.274  0.7272 -0.1440 -0.3139
  138GLY    HA1 4082  13.471   0.480   6.219 -2.4833 -0.4444 -1.4273
  138GLY    HA2 4083  13.361   0.545   6.337  0.0261  1.7391 -0.4396
  138GLY      C 4084  13.401   0.684   6.184 -0.0297 -0.1928 -0.0016
  138GLY      O 4085  13.458   0.793   6.190 -0.3988  0.0058 -0.0953
  139GLN      N 4086  13.293   0.665   6.108 -0.3701 -0.3664  0.5264
  139GLN      H 4087  13.245   0.576   6.118 -0.3301 -0.4903 -0.3189
  139GLN     CA 4088  13.225   0.774   6.041  0.0315 -0.2675  0.2799
  139GLN     HA 4089  13.306   0.840   6.009  0.2873 -1.3203 -1.3657
  139GLN     CB 4090  13.132   0.732   5.928  0.1282  0.0256  0.0894
  139GLN    HB1 4091  13.048   0.679   5.973 -1.3517  1.8476 -0.4107
  139GLN    HB2 4092  13.094   0.823   5.882 -1.4538 -1.0079 -0.7556
  139GLN     CG 4093  13.199   0.649   5.820 -0.3855 -0.0437 -0.1809
  139GLN    HG1 4094  13.220   0.554   5.869 -1.4474 -0.4296 -0.4513
  139GLN    HG2 4095  13.134   0.630   5.735 -0.2484  0.0197 -0.3033
  139GLN     CD 4096  13.328   0.704   5.760 -0.6141  0.3152 -0.3449
  139GLN    OE1 4097  13.436   0.682   5.815 -0.5408  0.3606 -0.4702
  139GLN    NE2 4098  13.332   0.780   5.650  0.0874  0.2321 -0.3834
  139GLN   HE21 4099  13.252   0.790   5.589  2.2072  0.5335 -3.3132
  139GLN   HE22 4100  13.407   0.847   5.644  1.0777 -0.7412  0.7112
  139GLN      C 4101  13.152   0.867   6.137  0.4892  0.0617  0.3140
  139GLN      O 4102  13.085   0.823   6.230 -0.0957  0.2356 -0.0175
  140GLN      N 4103  13.156   1.000   6.121 -0.5780 -0.0216 -0.8119
  140GLN      H 4104  13.230   1.033   6.060  1.0685 -1.0726  0.5172
  140GLN     CA 4105  13.073   1.097   6.190 -0.1720 -0.3662  0.1814
  140GLN     HA 4106  13.089   1.093   6.298 -3.7538 -1.2239  0.8066
  140GLN     CB 4107  13.118   1.234   6.141  0.2997 -0.5513  0.0880
  140GLN    HB1 4108  13.034   1.303   6.155  0.4522 -0.8723  3.3293
  140GLN    HB2 4109  13.160   1.231   6.040  0.7155 -0.9703  0.2710
  140GLN     CG 4110  13.239   1.283   6.220  0.1664 -0.0777  0.0061
  140GLN    HG1 4111  13.331   1.225   6.210  0.8489  0.9557  0.1193
  140GLN    HG2 4112  13.222   1.290   6.328  0.7897 -0.3143  0.1298
  140GLN     CD 4113  13.267   1.428   6.185 -0.1638  0.0302  0.1893
  140GLN    OE1 4114  13.210   1.481   6.090  0.4108  0.1400 -0.0971
  140GLN    NE2 4115  13.363   1.496   6.249  0.4061 -0.3117 -0.2923
  140GLN   HE21 4116  13.430   1.450   6.309 -2.2547  0.3335  3.5746
  140GLN   HE22 4117  13.399   1.587   6.227 -0.2043 -0.0603 -0.2852
  140GLN      C 4118  12.928   1.067   6.157 -0.2413 -0.1596  0.3013
  140GLN      O 4119  12.883   1.064   6.043 -0.2749 -0.3578  0.3179
  141GLN      N 4120  12.844   1.051   6.260 -0.5250 -0.3459  0.0433
  141GLN      H 4121  12.873   1.061   6.356 -0.1675  4.2950 -0.3516
  141GLN     CA 4122  12.707   1.010   6.234 -0.6579  0.2072 -0.1385
  141GLN     HA 4123  12.713   0.915   6.181  2.6791  1.5110 -2.3999
  141GLN     CB 4124  12.636   0.981   6.366 -0.4103  0.5507  0.0722
  141GLN    HB1 4125  12.538   0.940   6.343  0.3771 -1.2751 -0.2316
  141GLN    HB2 4126  12.614   1.074   6.419 -0.3846 -1.5143  4.1225
  141GLN     CG 4127  12.710   0.890   6.465  0.1596 -0.0686 -0.9077
  141GLN    HG1 4128  12.814   0.919   6.474 -0.0719  1.3557 -2.3206
  141GLN    HG2 4129  12.683   0.913   6.568  0.5215  0.4798 -0.9347
  141GLN     CD 4130  12.696   0.741   6.436 -0.3436 -0.3013  0.4398
  141GLN    OE1 4131  12.624   0.703   6.343  0.1121  0.1095 -0.0899
  141GLN    NE2 4132  12.768   0.653   6.503 -0.1370 -0.1905  0.3648
  141GLN   HE21 4133  12.767   0.552   6.491  1.5508 -0.5873  2.7159
  141GLN   HE22 4134  12.825   0.685   6.581 -1.5837  0.3662  1.2257
  141GLN      C 4135  12.632   1.115   6.155 -0.8518  0.2368  0.0803
  141GLN      O 4136  12.629   1.228   6.204  0.3182  0.2926  0.0523
  142SER      N 4137  12.576   1.076   6.040 -0.6171  0.0039  0.0455
  142SER      H 4138  12.580   0.976   6.025 -0.6160 -0.0754  0.5448
  142SER     CA 4139  12.527   1.168   5.940  0.2052 -0.0421 -0.4109
  142SER     HA 4140  12.481   1.258   5.982  0.2367  0.0304 -0.5318
  142SER     CB 4141  12.652   1.213   5.865  0.0852  0.2998 -0.4103
  142SER    HB1 4142  12.680   1.132   5.798  1.9029  1.5922 -1.2816
  142SER    HB2 4143  12.735   1.241   5.930  1.4331 -0.3998 -1.7671
  142SER     OG 4144  12.618   1.315   5.775  0.1925  0.7748  0.0808
  142SER     HG 4145  12.605   1.394   5.829  1.2777  0.5185  0.7469
  142SER      C 4146  12.433   1.098   5.843 -0.4783 -0.2664  0.4021
  142SER      O 4147  12.443   0.976   5.831  0.2147 -0.1986  0.2751
  143TYR      N 4148  12.344   1.169   5.773 -0.0697  0.2171  0.3743
  143TYR      H 4149  12.350   1.269   5.783  1.5587  0.5500 -2.5888
  143TYR     CA 4150  12.237   1.120   5.688  0.3925  0.1144 -0.1609
  143TYR     HA 4151  12.189   1.040   5.744  1.1486 -1.1745 -1.3156
  143TYR     CB 4152  12.130   1.228   5.683  0.3298  0.0838  0.4011
  143TYR    HB1 4153  12.041   1.187   5.635 -1.1468  0.6112  2.5480
  143TYR    HB2 4154  12.103   1.257   5.785  0.1350 -0.5188  0.5258
  143TYR     CG 4155  12.177   1.337   5.589 -0.3536 -0.0171 -0.0671
  143TYR    CD1 4156  12.134   1.339   5.455 -0.6734  0.3916  0.0428
  143TYR    HD1 4157  12.070   1.265   5.410  0.1793  0.1914 -0.8737
  143TYR    CE1 4158  12.187   1.443   5.377 -0.6198  0.1116 -0.2935
  143TYR    HE1 4159  12.172   1.437   5.271  0.5467 -1.3151 -0.4236
  143TYR     CZ 4160  12.275   1.541   5.428  0.2649 -0.9109  0.2050
  143TYR     OH 4161  12.333   1.627   5.339 -0.0506 -0.5174  0.3771
  143TYR     HH 4162  12.292   1.635   5.253  1.8976 -1.0818 -0.6627
  143TYR    CE2 4163  12.311   1.541   5.564  0.0306  0.3939  0.2751
  143TYR    HE2 4164  12.369   1.621   5.608  0.1982  1.1407 -1.2280
  143TYR    CD2 4165  12.260   1.436   5.641 -0.0427 -0.0893 -0.4187
  143TYR    HD2 4166  12.268   1.442   5.749  2.2446  0.2549 -0.5453
  143TYR      C 4167  12.269   1.056   5.554 -0.0992 -0.4145 -0.0312
  143TYR      O 4168  12.381   1.073   5.505 -0.0926 -0.8375 -0.1652
  144GLY      N 4169  12.179   0.984   5.487  0.1774 -0.0434 -0.8050
  144GLY      H 4170  12.087   0.973   5.526  0.5263  1.2205  0.4554
  144GLY     CA 4171  12.216   0.909   5.368 -0.1184 -0.2305 -0.7777
  144GLY    HA1 4172  12.126   0.903   5.307 -0.5263  2.0481 -0.4878
  144GLY    HA2 4173  12.290   0.958   5.305 -1.5661  3.7873  0.2867
  144GLY      C 4174  12.261   0.767   5.395  0.2079  0.0091 -0.0332
  144GLY      O 4175  12.249   0.717   5.507 -0.0104  0.1131 -0.0095
  145GLN      N 4176  12.328   0.709   5.295 -0.1469 -0.7283  0.1512
  145GLN      H 4177  12.317   0.733   5.198 -0.7759 -0.3706  0.3070
  145GLN     CA 4178  12.414   0.596   5.323  0.3572 -0.4956 -0.4509
  145GLN     HA 4179  12.370   0.535   5.402 -0.4172  0.4393 -0.1428
  145GLN     CB 4180  12.415   0.516   5.193  0.0621 -0.3337 -0.5523
  145GLN    HB1 4181  12.310   0.493   5.169  1.0204 -3.4706 -2.4367
  145GLN    HB2 4182  12.454   0.572   5.108 -1.9660 -0.0089 -1.3530
  145GLN     CG 4183  12.487   0.382   5.199 -0.0366 -0.3500  0.3064
  145GLN    HG1 4184  12.592   0.390   5.171 -0.3388  3.0557 -0.2195
  145GLN    HG2 4185  12.480   0.340   5.300  1.4322  1.8856  1.4074
  145GLN     CD 4186  12.418   0.286   5.103  0.0846 -0.3718  0.2412
  145GLN    OE1 4187  12.323   0.216   5.135  0.0829 -0.4398  0.0866
  145GLN    NE2 4188  12.459   0.278   4.976 -0.4473 -0.4708  0.0732
  145GLN   HE21 4189  12.529   0.342   4.941 -1.0935 -0.5720 -1.5000
  145GLN   HE22 4190  12.399   0.233   4.908 -0.6031  1.2602 -1.0165
  145GLN      C 4191  12.550   0.638   5.376 -0.2693  0.4727  0.4019
  145GLN      O 4192  12.602   0.742   5.335 -0.3796  0.2390 -0.3490
  146GLN      N 4193  12.609   0.571   5.476  0.3126 -0.4165 -0.5204
  146GLN      H 4194  12.558   0.498   5.524 -0.8051  0.8861  0.3694
  146GLN     CA 4195  12.742   0.589   5.530  0.0167  0.2754 -0.0121
  146GLN     HA 4196  12.786   0.676   5.483  0.0196  0.1632 -0.2165
  146GLN     CB 4197  12.725   0.622   5.678 -0.1282  0.4356 -0.0633
  146GLN    HB1 4198  12.686   0.528   5.716 -0.3042  0.4897 -0.1119
  146GLN    HB2 4199  12.824   0.641   5.721  0.0736 -0.0193 -0.3141
  146GLN     CG 4200  12.633   0.739   5.713  0.0045  0.5746 -0.1757
  146GLN    HG1 4201  12.635   0.823   5.644  0.8141  0.6273 -0.0956
  146GLN    HG2 4202  12.530   0.702   5.720 -0.0699  1.0383  1.7779
  146GLN     CD 4203  12.678   0.789   5.849 -0.0276  0.4458 -0.1180
  146GLN    OE1 4204  12.647   0.744   5.960 -0.3173  0.8936 -0.0117
  146GLN    NE2 4205  12.775   0.880   5.849 -0.0115  0.4327  0.5586
  146GLN   HE21 4206  12.805   0.921   5.937  0.7773 -0.8671  0.9205
  146GLN   HE22 4207  12.798   0.915   5.757 -1.8598 -1.7668 -0.8323
  146GLN      C 4208  12.834   0.471   5.503 -0.3352 -0.0881  0.3611
  146GLN      O 4209  12.789   0.364   5.461  0.2235 -0.1814  0.0002
  147GLN      N 4210  12.964   0.497   5.497 -0.3450 -0.2407 -0.6114
  147GLN      H 4211  12.992   0.595   5.497 -3.1110  0.6462 -2.1995
  147GLN     CA 4212  13.063   0.396   5.466  0.0584  0.0553 -0.2945
  147GLN     HA 4213  13.026   0.330   5.388 -0.5109  1.4838 -1.2636
  147GLN     CB 4214  13.190   0.463   5.414  0.0226  0.2568 -0.1230
  147GLN    HB1 4215  13.230   0.528   5.493  0.4277  1.2719 -1.1354
  147GLN    HB2 4216  13.273   0.393   5.401  0.6269  1.0215 -0.4695
  147GLN     CG 4217  13.177   0.533   5.279  0.1750  0.4082 -0.0596
  147GLN    HG1 4218  13.112   0.618   5.302 -1.5446 -1.2619  1.5592
  147GLN    HG2 4219  13.267   0.582   5.242  0.7830 -2.6250 -3.0579
  147GLN     CD 4220  13.126   0.438   5.172  0.2310  0.0812  0.2017
  147GLN    OE1 4221  13.012   0.454   5.130  0.4079 -0.1720 -0.3774
  147GLN    NE2 4222  13.194   0.329   5.137  0.4045  0.2303  0.0694
  147GLN   HE21 4223  13.291   0.321   5.162  0.2381 -1.0862  0.3746
  147GLN   HE22 4224  13.167   0.278   5.054  1.3833  1.4496 -1.0299
  147GLN      C 4225  13.096   0.316   5.591  0.4065  0.5797 -0.0464
  147GLN      O 4226  13.069   0.353   5.705 -0.0715 -0.2584  0.1224
  148SER      N 4227  13.168   0.206   5.568 -0.1525  0.1475  0.2422
  148SER      H 4228  13.183   0.173   5.474  0.0136 -1.3701  0.7837
  148SER     CA 4229  13.255   0.145   5.666  0.2475  0.2590 -0.0391
  148SER     HA 4230  13.200   0.139   5.760 -0.4777 -1.8642 -0.5398
  148SER     CB 4231  13.305   0.005   5.628  0.2291  0.2412  0.0008
  148SER    HB1 4232  13.378  -0.031   5.701  0.9372  2.5471  0.5270
  148SER    HB2 4233  13.354   0.005   5.531  0.4117 -2.8152  0.0078
  148SER     OG 4234  13.190  -0.077   5.632  0.2023  0.2826  0.0846
  148SER     HG 4235  13.213  -0.152   5.577  0.4012  0.4443 -0.0547
  148SER      C 4236  13.382   0.227   5.685  0.7452 -0.5645  0.2940
  148SER      O 4237  13.438   0.276   5.587  0.1049 -0.3870  0.0103
  149TYR      N 4238  13.428   0.236   5.810  0.3454  0.4265  0.3825
  149TYR      H 4239  13.374   0.184   5.878 -3.5516 -0.4056 -2.9305
  149TYR     CA 4240  13.553   0.302   5.841  0.3813  0.6735 -0.2803
  149TYR     HA 4241  13.579   0.375   5.763  0.8108  1.1023  0.2553
  149TYR     CB 4242  13.535   0.374   5.974  0.1798 -0.1287  0.1277
  149TYR    HB1 4243  13.502   0.304   6.051 -3.2861  0.4252 -0.7224
  149TYR    HB2 4244  13.460   0.452   5.972 -2.4148 -2.3597  1.9594
  149TYR     CG 4245  13.665   0.438   6.017  0.0825 -0.1190  0.4125
  149TYR    CD1 4246  13.720   0.543   5.943 -0.3897 -0.2937 -0.1965
  149TYR    HD1 4247  13.684   0.596   5.856  0.9601  0.7196 -0.1917
  149TYR    CE1 4248  13.852   0.582   5.970 -0.5610  0.3478 -0.2480
  149TYR    HE1 4249  13.894   0.665   5.915 -0.1646  1.4275  1.5983
  149TYR     CZ 4250  13.930   0.518   6.069 -0.4295  0.0412 -0.5449
  149TYR     OH 4251  14.060   0.550   6.095 -0.3474 -0.5156 -0.2617
  149TYR     HH 4252  14.104   0.482   6.147  0.2076 -0.7199 -0.9782
  149TYR    CE2 4253  13.870   0.409   6.136 -0.4179  0.9595  1.0125
  149TYR    HE2 4254  13.924   0.350   6.208 -0.7591  1.4678  1.6900
  149TYR    CD2 4255  13.734   0.378   6.122 -0.1812  0.0481  0.6824
  149TYR    HD2 4256  13.686   0.300   6.180 -3.7444  1.4470 -0.1767
  149TYR      C 4257  13.666   0.201   5.840 -0.2077  0.0029  0.4991
  149TYR      O 4258  13.644   0.083   5.868 -0.1775 -0.2027 -0.3316
  150ASN      N 4259  13.791   0.247   5.826  0.0037 -0.8287 -0.4522
  150ASN      H 4260  13.804   0.346   5.840 -0.5178 -1.0334  1.9567
  150ASN     CA 4261  13.905   0.160   5.806  0.2729 -0.6469  0.2730
  150ASN     HA 4262  13.885   0.057   5.838 -0.9619 -0.4842  0.0964
  150ASN     CB 4263  13.927   0.157   5.656 -0.2611  0.2652  0.1720
  150ASN    HB1 4264  13.967   0.250   5.614 -1.1050  0.8644  0.6771
  150ASN    HB2 4265  13.833   0.125   5.612  0.3160 -2.0183  0.4878
  150ASN     CG 4266  14.030   0.053   5.615 -0.2016  0.3483  0.1096
  150ASN    OD1 4267  14.136   0.086   5.561 -0.3490  0.7084  0.0392
  150ASN    ND2 4268  14.006  -0.077   5.631  1.0534  0.1051  0.1146
  150ASN   HD21 4269  14.081  -0.138   5.602  1.0466  0.0613  0.1886
  150ASN   HD22 4270  13.917  -0.108   5.667 -0.5328  3.7636 -0.2607
  150ASN      C 4271  14.027   0.220   5.874  0.3484 -0.3808 -0.0956
  150ASN      O 4272  14.058   0.337   5.851 -0.0973 -0.2818 -0.2096
  151PRO      N 4273  14.101   0.143   5.954  0.4565 -0.1566  0.0188
  151PRO     CD 4274  14.078   0.005   5.992 -0.0991 -0.0252  0.1670
  151PRO    HD1 4275  14.007  -0.010   6.074  0.6470 -0.4314  0.7498
  151PRO    HD2 4276  14.047  -0.057   5.908  0.2863 -0.6570  0.4912
  151PRO     CG 4277  14.208  -0.048   6.051 -0.0820  0.3056  0.4344
  151PRO    HG1 4278  14.269  -0.090   5.970 -2.1217 -2.3342  0.1345
  151PRO    HG2 4279  14.196  -0.123   6.129 -1.5102 -1.5085 -1.4267
  151PRO     CB 4280  14.270   0.079   6.109  0.3563  0.2718  0.0469
  151PRO    HB1 4281  14.219   0.097   6.203  0.6665 -0.2621  0.3252
  151PRO    HB2 4282  14.378   0.064   6.119  0.1411 -0.3586  1.6427
  151PRO     CA 4283  14.228   0.187   6.010  0.3799  0.1777 -0.0671
  151PRO     HA 4284  14.213   0.280   6.066  0.0604  0.0526  0.0581
  151PRO      C 4285  14.340   0.193   5.907  0.0065  0.4540 -0.4620
  151PRO      O 4286  14.328   0.135   5.800 -0.6782 -0.4373  0.0784
  152PRO      N 4287  14.446   0.269   5.935  0.2447  0.0235 -0.1788
  152PRO     CD 4288  14.452   0.368   6.041  0.5083 -0.2204  0.0342
  152PRO    HD1 4289  14.424   0.320   6.134  1.6833 -1.4325 -0.2099
  152PRO    HD2 4290  14.390   0.456   6.020  0.8636  0.5855  2.0891
  152PRO     CG 4291  14.599   0.410   6.035  0.5720 -0.4178  0.2124
  152PRO    HG1 4292  14.658   0.333   6.085 -0.9094 -1.4084  0.5184
  152PRO    HG2 4293  14.621   0.509   6.076  0.1606  0.4502 -1.5670
  152PRO     CB 4294  14.621   0.409   5.884  0.2205 -0.7600  0.1615
  152PRO    HB1 4295  14.557   0.489   5.845 -0.8550 -0.8673  1.6176
  152PRO    HB2 4296  14.725   0.430   5.857  0.1774  2.7980  2.0712
  152PRO     CA 4297  14.560   0.275   5.847  0.0389 -0.5046 -0.4795
  152PRO     HA 4298  14.514   0.276   5.748 -0.2574 -0.0661 -0.3373
  152PRO      C 4299  14.660   0.160   5.853  0.5049 -0.0633  0.3636
  152PRO      O 4300  14.655   0.074   5.941 -0.5853 -0.7432 -0.3389
  153GLN      N 4301  14.753   0.166   5.757  0.2478 -0.0127  0.1162
  153GLN      H 4302  14.760   0.244   5.693 -0.5143 -2.4917 -3.2492
  153GLN     CA 4303  14.845   0.060   5.723  0.0360 -0.0761 -0.2547
  153GLN     HA 4304  14.853  -0.006   5.809 -0.3856  0.3738  0.1337
  153GLN     CB 4305  14.794  -0.027   5.608  0.5039 -0.4773 -0.1624
  153GLN    HB1 4306  14.856  -0.116   5.597  0.8905 -0.1852 -0.3696
  153GLN    HB2 4307  14.695  -0.063   5.634  0.5604  0.2293  1.1104
  153GLN     CG 4308  14.785   0.047   5.475 -0.1809  0.0408  0.1650
  153GLN    HG1 4309  14.726   0.137   5.488  1.2492  0.7912  1.7283
  153GLN    HG2 4310  14.883   0.086   5.448 -0.9377  2.8212  1.1332
  153GLN     CD 4311  14.737  -0.040   5.359 -0.6744 -0.0176  0.4078
  153GLN    OE1 4312  14.705  -0.157   5.377 -0.3825 -0.2625 -0.5721
  153GLN    NE2 4313  14.749   0.006   5.234  0.1596 -0.5631  0.2772
  153GLN   HE21 4314  14.723  -0.054   5.157 -1.0809  0.3880 -0.0838
  153GLN   HE22 4315  14.799   0.093   5.222  0.5445 -0.7925  0.2069
  153GLN      C 4316  14.984   0.115   5.694 -0.0781  0.3922  0.0816
  153GLN      O 4317  14.996   0.224   5.638  0.3412  0.2358 -0.1375
  154GLY      N 4318  15.088   0.041   5.734 -0.1723  0.4902  0.5157
  154GLY      H 4319  15.069  -0.043   5.786  3.6389 -1.6661 -1.1237
  154GLY     CA 4320  15.227   0.055   5.695 -0.2164 -0.1846  0.1124
  154GLY    HA1 4321  15.228   0.026   5.589 -0.3910  1.4386 -0.3667
  154GLY    HA2 4322  15.252   0.161   5.698  0.0945 -0.2851  2.1015
  154GLY      C 4323  15.320  -0.028   5.782 -0.1875 -0.0902  0.1709
  154GLY      O 4324  15.270  -0.109   5.858 -0.7690  0.1882  0.0868
  155TYR      N 4325  15.452  -0.007   5.775 -0.2142  0.0060 -0.0547
  155TYR      H 4326  15.494   0.066   5.720  2.4964 -0.0369  1.7706
  155TYR     CA 4327  15.543  -0.081   5.859 -0.2938 -0.1615 -0.1157
  155TYR     HA 4328  15.524  -0.189   5.859  0.3182 -0.2730  0.3128
  155TYR     CB 4329  15.682  -0.040   5.814 -0.3449 -0.2345 -0.3405
  155TYR    HB1 4330  15.761  -0.072   5.883 -0.2658 -1.9435 -1.1777
  155TYR    HB2 4331  15.688   0.069   5.807 -0.1175 -0.2280 -0.0627
  155TYR     CG 4332  15.716  -0.099   5.679  1.0459 -0.2446 -0.0077
  155TYR    CD1 4333  15.725  -0.239   5.669 -0.2565 -0.3350 -0.0895
  155TYR    HD1 4334  15.712  -0.300   5.758  1.3546  0.3625  0.6633
  155TYR    CE1 4335  15.774  -0.289   5.549 -0.2732 -0.0554 -0.2158
  155TYR    HE1 4336  15.790  -0.395   5.533 -2.0653 -0.4303  0.2622
  155TYR     CZ 4337  15.786  -0.209   5.434 -0.2964 -0.3094 -0.3984
  155TYR     OH 4338  15.825  -0.265   5.316  0.0308  0.1461 -0.5098
  155TYR     HH 4339  15.837  -0.360   5.311  1.9506  0.3181  0.0893
  155TYR    CE2 4340  15.777  -0.069   5.447 -0.5262 -0.3223 -0.4159
  155TYR    HE2 4341  15.790  -0.004   5.361 -0.8137  2.4559  1.5027
  155TYR    CD2 4342  15.739  -0.014   5.570  0.6378 -0.2298 -0.0854
  155TYR    HD2 4343  15.726   0.093   5.572  0.0356 -0.2847 -0.6967
  155TYR      C 4344  15.526  -0.045   6.006 -0.5823  0.4749 -0.3026
  155TYR      O 4345  15.523   0.072   6.045  0.1080  0.3396  0.1712
  156GLY      N 4346  15.522  -0.140   6.100  0.2162  0.5557 -0.1765
  156GLY      H 4347  15.544  -0.234   6.071 -0.1345  0.6214 -0.6806
  156GLY     CA 4348  15.488  -0.123   6.240  0.2575  0.2483 -0.1286
  156GLY    HA1 4349  15.570  -0.062   6.279 -0.0312  1.5775 -1.5009
  156GLY    HA2 4350  15.478  -0.225   6.276 -1.1828  0.4610  0.1360
  156GLY      C 4351  15.358  -0.049   6.268  0.2518  0.1876  0.0033
  156GLY      O 4352  15.261  -0.052   6.192  0.2268  0.1819  0.0356
  157GLN      N 4353  15.350   0.009   6.388  0.3956  0.1455  0.0331
  157GLN      H 4354  15.433   0.015   6.445 -0.9843  0.1551  2.1596
  157GLN     CA 4355  15.232   0.072   6.443  0.3915  0.2694 -0.1164
  157GLN     HA 4356  15.146   0.007   6.424 -0.7639  1.8273 -0.4405
  157GLN     CB 4357  15.250   0.100   6.592 -0.2471  0.3301 -0.0492
  157GLN    HB1 4358  15.353   0.125   6.617 -0.6965  1.1447  1.0660
  157GLN    HB2 4359  15.188   0.185   6.622  0.5820  1.7376 -2.1496
  157GLN     CG 4360  15.219  -0.025   6.674 -0.5323  0.4943  0.0950
  157GLN    HG1 4361  15.280  -0.107   6.637 -0.3801  1.0727 -0.9622
  157GLN    HG2 4362  15.115  -0.055   6.668 -0.5562  0.4650  0.5644
  157GLN     CD 4363  15.254  -0.021   6.822  0.4901  0.3806 -0.1348
  157GLN    OE1 4364  15.230   0.079   6.889  0.7278  0.3598 -0.0156
  157GLN    NE2 4365  15.291  -0.127   6.895 -0.2277  0.1873 -0.0423
  157GLN   HE21 4366  15.310  -0.110   6.992  0.3569  0.6019 -0.2255
  157GLN   HE22 4367  15.295  -0.221   6.858 -1.0985  0.0919  0.0810
  157GLN      C 4368  15.201   0.205   6.375 -0.1805  0.1737 -0.0477
  157GLN      O 4369  15.278   0.300   6.367  0.0599 -0.0711 -0.6645
  158GLN      N 4370  15.081   0.215   6.317 -0.0875 -0.1528 -0.2983
  158GLN      H 4371  15.011   0.144   6.334 -1.3215  1.1829  0.4362
  158GLN     CA 4372  15.030   0.335   6.254  0.1539 -0.2170 -0.6194
  158GLN     HA 4373  15.111   0.389   6.204  1.6975  0.5776  2.4255
  158GLN     CB 4374  14.929   0.298   6.147 -0.1818  0.4490 -0.5390
  158GLN    HB1 4375  14.898   0.395   6.108 -2.4243  0.7648  1.7776
  158GLN    HB2 4376  14.841   0.250   6.189 -0.5161 -0.6865 -2.4051
  158GLN     CG 4377  14.992   0.213   6.037  0.2497  0.0552  0.0061
  158GLN    HG1 4378  14.926   0.226   5.951  1.6191  1.3185 -0.9073
  158GLN    HG2 4379  14.998   0.112   6.077 -2.0178 -0.0078  0.2876
  158GLN     CD 4380  15.131   0.256   5.992  0.2085  0.2689  0.0789
  158GLN    OE1 4381  15.139   0.356   5.921 -0.8549  0.0109 -0.4369
  158GLN    NE2 4382  15.240   0.204   6.049 -0.0898  0.0154  0.4179
  158GLN   HE21 4383  15.219   0.131   6.116 -3.5669  1.5891  1.2953
  158GLN   HE22 4384  15.332   0.219   6.011 -0.4647  1.5781  0.0729
  158GLN      C 4385  14.965   0.421   6.362  0.7628 -0.1081 -0.3343
  158GLN      O 4386  14.911   0.371   6.460  0.4009  0.0351 -0.4608
  159ASN      N 4387  14.960   0.552   6.339  0.5839 -0.0143  0.2262
  159ASN      H 4388  15.020   0.592   6.267 -0.0897  0.3039 -0.1672
  159ASN     CA 4389  14.898   0.649   6.428  0.1731 -0.1747  0.1169
  159ASN     HA 4390  14.957   0.664   6.518 -0.1441  2.4875 -0.0504
  159ASN     CB 4391  14.910   0.785   6.359 -0.2747  0.1452  0.6681
  159ASN    HB1 4392  15.009   0.807   6.319 -1.0979 -2.6053 -3.4938
  159ASN    HB2 4393  14.843   0.783   6.273 -0.3370  1.8608  0.6427
  159ASN     CG 4394  14.877   0.910   6.440 -0.0794  0.7043 -0.1120
  159ASN    OD1 4395  14.849   0.903   6.559  0.2767 -0.2648 -0.0719
  159ASN    ND2 4396  14.874   1.031   6.383 -0.3324  0.6027 -0.3137
  159ASN   HD21 4397  14.839   1.110   6.434  0.0761 -0.0308  1.0055
  159ASN   HD22 4398  14.896   1.037   6.284  0.9511 -3.4716 -0.4812
  159ASN      C 4399  14.751   0.628   6.458  0.2401 -0.1609  0.4521
  159ASN      O 4400  14.681   0.573   6.373  0.3027 -0.1577  0.3989
  160GLN      N 4401  14.699   0.668   6.575 -0.8313 -0.0384 -0.0557
  160GLN      H 4402  14.762   0.703   6.645 -2.1388  2.0929  0.1503
  160GLN     CA 4403  14.566   0.634   6.621 -0.7429 -0.2787  0.0250
  160GLN     HA 4404  14.529   0.553   6.558 -1.6091  0.5022 -0.5020
  160GLN     CB 4405  14.567   0.608   6.772  0.6382  0.0993  0.0954
  160GLN    HB1 4406  14.461   0.610   6.799  0.2252 -2.7540 -0.9613
  160GLN    HB2 4407  14.614   0.694   6.819 -0.5604  1.2386 -0.7022
  160GLN     CG 4408  14.631   0.480   6.824 -0.3188 -0.6071 -0.4367
  160GLN    HG1 4409  14.736   0.478   6.796 -0.8934 -2.0819 -2.7940
  160GLN    HG2 4410  14.624   0.481   6.932 -0.7933 -0.5553 -0.4682
  160GLN     CD 4411  14.573   0.349   6.772 -0.6503 -0.6539  0.0421
  160GLN    OE1 4412  14.473   0.337   6.701 -0.4588  0.3251 -0.4076
  160GLN    NE2 4413  14.633   0.234   6.803 -0.6102 -0.6631 -0.0667
  160GLN   HE21 4414  14.715   0.248   6.861 -1.6262  3.6865  0.7206
  160GLN   HE22 4415  14.610   0.156   6.744 -0.8863 -1.2736  0.8291
  160GLN      C 4416  14.469   0.749   6.598 -0.3414  0.1156  0.2940
  160GLN      O 4417  14.348   0.741   6.617 -0.3299 -0.0556  0.2908
  161TYR      N 4418  14.516   0.868   6.559 -0.3799  0.1284  0.2870
  161TYR      H 4419  14.615   0.873   6.537 -0.4017  4.4582  0.2794
  161TYR     CA 4420  14.447   0.990   6.524 -0.0503  0.2390  0.0078
  161TYR     HA 4421  14.338   0.981   6.528  0.0454 -2.0349 -1.1051
  161TYR     CB 4422  14.489   1.089   6.632  0.2179  0.1436 -0.0097
  161TYR    HB1 4423  14.590   1.124   6.612 -0.1060  1.0107 -0.1782
  161TYR    HB2 4424  14.420   1.171   6.609  1.4528  1.0607 -0.5753
  161TYR     CG 4425  14.474   1.038   6.773  0.1468 -0.4030 -0.2141
  161TYR    CD1 4426  14.587   1.015   6.853 -0.5759 -0.1973  0.8825
  161TYR    HD1 4427  14.683   1.041   6.811  0.2767 -0.4755  2.5779
  161TYR    CE1 4428  14.583   0.966   6.984  0.3672 -0.1990  0.9189
  161TYR    HE1 4429  14.675   0.943   7.035 -0.0288 -2.7393  0.6418
  161TYR     CZ 4430  14.458   0.930   7.040 -0.0121  0.1266  0.2891
  161TYR     OH 4431  14.449   0.898   7.172  0.1867  0.1838  0.3181
  161TYR     HH 4432  14.528   0.931   7.215  0.1602  0.2430  0.3208
  161TYR    CE2 4433  14.347   0.941   6.955  0.2224  0.1174 -0.0203
  161TYR    HE2 4434  14.255   0.897   6.990  1.8507 -3.4329  0.1722
  161TYR    CD2 4435  14.351   0.999   6.827 -0.0531  0.9068  0.3187
  161TYR    HD2 4436  14.263   1.006   6.765  0.9169 -0.9650 -1.4071
  161TYR      C 4437  14.491   1.044   6.389 -0.4300  0.4627 -0.0304
  161TYR      O 4438  14.594   1.006   6.333 -0.4103  0.2472  0.1527
  162ASN      N 4439  14.401   1.127   6.337 -0.4045  0.4675 -0.0670
  162ASN      H 4440  14.319   1.147   6.393 -0.7229  1.3819 -0.8373
  162ASN     CA 4441  14.421   1.187   6.207  0.1739  0.5887  0.0781
  162ASN     HA 4442  14.424   1.108   6.132  1.6901  0.5002  0.1847
  162ASN     CB 4443  14.303   1.276   6.169 -0.5677 -0.5088 -0.2142
  162ASN    HB1 4444  14.321   1.368   6.224  0.0584 -0.9009  0.2604
  162ASN    HB2 4445  14.211   1.223   6.194  0.1798 -2.1938 -0.8827
  162ASN     CG 4446  14.284   1.296   6.020 -0.0922  0.0914 -0.1968
  162ASN    OD1 4447  14.343   1.230   5.934  0.1113  0.3566 -0.2639
  162ASN    ND2 4448  14.190   1.384   5.983 -0.4298 -0.3554 -0.4148
  162ASN   HD21 4449  14.185   1.416   5.887  0.9497  0.8732 -0.1238
  162ASN   HD22 4450  14.141   1.432   6.056  1.2647  1.0323 -0.1196
  162ASN      C 4451  14.556   1.257   6.192  0.2307  0.4060 -0.2670
  162ASN      O 4452  14.576   1.357   6.260  0.1258  0.3948 -0.2196
  163SER      N 4453  14.639   1.206   6.100  0.2986 -0.5162  0.2864
  163SER      H 4454  14.611   1.123   6.051  1.2256 -1.4798  1.3326
  163SER     CA 4455  14.773   1.257   6.080  0.0873 -0.1366 -0.1844
  163SER     HA 4456  14.828   1.267   6.174  0.6418  1.6390 -0.6510
  163SER     CB 4457  14.854   1.153   6.004  0.4673  0.0307 -0.0166
  163SER    HB1 4458  14.952   1.192   5.977 -0.2844  0.5299 -2.3213
  163SER    HB2 4459  14.800   1.138   5.910 -1.4888  1.9191  0.7125
  163SER     OG 4460  14.876   1.035   6.078  0.0971  0.0349  0.1038
  163SER     HG 4461  14.818   0.966   6.045  0.8499 -1.7466  2.2780
  163SER      C 4462  14.784   1.392   6.010 -0.3776 -0.1151 -0.2209
  163SER    OC1 4463  14.874   1.472   6.046 -0.3303 -0.4507  0.4346
  163SER    OC2 4464  14.718   1.414   5.907  0.2086  0.0244 -0.5724
    1MET      N 4465  11.756   1.990   3.835  0.2034 -0.1503  0.5836
    1MET     H1 4466  11.680   2.047   3.800  1.0973  0.0733 -1.0598
    1MET     H2 4467  11.814   1.975   3.754  1.0743  3.7972  0.2842
    1MET     H3 4468  11.805   2.048   3.901  2.8432 -0.5088 -0.9639
    1MET     CA 4469  11.712   1.869   3.908  0.0193 -0.3935  0.0724
    1MET     HA 4470  11.662   1.794   3.846  0.9256 -0.3860 -0.6875
    1MET     CB 4471  11.835   1.791   3.951  0.0371 -0.4737 -0.1188
    1MET    HB1 4472  11.866   1.831   4.048 -0.3376 -4.9118  2.1073
    1MET    HB2 4473  11.919   1.792   3.882 -0.3917 -0.6786 -0.6541
    1MET     CG 4474  11.803   1.642   3.963 -0.0516 -0.5263 -0.9423
    1MET    HG1 4475  11.897   1.601   4.002  0.8128  0.9848 -1.3705
    1MET    HG2 4476  11.780   1.590   3.870 -0.0186 -2.9011  0.2865
    1MET     SD 4477  11.677   1.580   4.077 -0.0254  0.4961 -0.3418
    1MET     CE 4478  11.742   1.641   4.234 -0.2321  0.1658 -0.1267
    1MET    HE1 4479  11.772   1.744   4.216  0.0018  0.0376 -0.4806
    1MET    HE2 4480  11.661   1.635   4.307 -2.8118 -4.5433 -2.9030
    1MET    HE3 4481  11.828   1.585   4.269 -0.5818 -0.8040 -0.7835
    1MET      C 4482  11.620   1.916   4.020  0.4232 -0.3125  0.3703
    1MET      O 4483  11.666   1.988   4.108  0.0983  0.2969  0.0451
    2ALA      N 4484  11.491   1.885   4.015  0.3506  0.0603 -0.0775
    2ALA      H 4485  11.457   1.824   3.942  0.8088  1.5078 -1.5662
    2ALA     CA 4486  11.403   1.900   4.129  0.1646  0.0104 -0.2119
    2ALA     HA 4487  11.435   1.974   4.202  0.9402 -0.1713 -0.3618
    2ALA     CB 4488  11.269   1.945   4.071 -0.0102 -0.3980 -0.1271
    2ALA    HB1 4489  11.227   1.864   4.012  1.7162 -2.3239  1.1203
    2ALA    HB2 4490  11.282   2.039   4.018 -0.4146 -0.8914 -1.1144
    2ALA    HB3 4491  11.192   1.959   4.147 -1.1374 -1.3131 -1.0683
    2ALA      C 4492  11.382   1.771   4.206  0.0049 -0.0128 -0.2960
    2ALA      O 4493  11.362   1.672   4.136  0.0618  0.1022 -0.4765
    3SER      N 4494  11.383   1.774   4.339 -0.1713 -0.0645 -0.2921
    3SER      H 4495  11.415   1.860   4.380  1.7179 -0.9971  0.3406
    3SER     CA 4496  11.376   1.658   4.426  0.1606 -0.0972 -0.3050
    3SER     HA 4497  11.444   1.578   4.396  0.4269 -0.0500  0.1702
    3SER     CB 4498  11.411   1.704   4.567 -0.4124  0.2145 -0.2606
    3SER    HB1 4499  11.394   1.623   4.638  0.1684  0.1555 -0.1795
    3SER    HB2 4500  11.355   1.797   4.581  0.7395  1.8089 -4.7078
    3SER     OG 4501  11.547   1.741   4.573 -0.3004 -0.1675 -0.4308
    3SER     HG 4502  11.596   1.658   4.576 -2.2670 -1.4809  4.6102
    3SER      C 4503  11.233   1.604   4.421  0.1575 -0.0826 -0.3906
    3SER      O 4504  11.132   1.669   4.398  0.2151  0.3415  0.4843
    4ASN      N 4505  11.230   1.471   4.436  0.1702 -0.0591 -0.1738
    4ASN      H 4506  11.315   1.422   4.456 -0.2532 -0.4491  0.7359
    4ASN     CA 4507  11.111   1.388   4.432  0.1225  0.0104 -0.1821
    4ASN     HA 4508  11.027   1.453   4.458  1.8552  1.6338  1.6918
    4ASN     CB 4509  11.098   1.333   4.291  0.6025 -0.3490 -0.0840
    4ASN    HB1 4510  11.089   1.417   4.223  1.6935 -0.8251 -0.8547
    4ASN    HB2 4511  11.186   1.283   4.249 -0.5769 -1.1997 -1.6558
    4ASN     CG 4512  10.989   1.228   4.280  0.3523 -0.0502 -0.4806
    4ASN    OD1 4513  11.015   1.110   4.256 -0.3074 -0.2314 -0.3324
    4ASN    ND2 4514  10.863   1.272   4.286  0.2264 -0.4005 -0.5099
    4ASN   HD21 4515  10.789   1.203   4.276 -1.2854  1.0686  0.1028
    4ASN   HD22 4516  10.844   1.370   4.270  0.9226 -0.5882 -2.8647
    4ASN      C 4517  11.120   1.278   4.537  0.0025 -0.5696 -0.7746
    4ASN      O 4518  11.234   1.254   4.575 -0.1416  0.0450  0.0784
    5ASP      N 4519  11.004   1.231   4.581 -0.0453  0.0524 -0.2162
    5ASP      H 4520  10.923   1.282   4.548  1.0688  3.5023  1.9099
    5ASP     CA 4521  10.981   1.116   4.667  0.2356  0.3437  0.2488
    5ASP     HA 4522  11.079   1.066   4.666  0.7532  1.2799 -1.9897
    5ASP     CB 4523  10.945   1.152   4.811  0.1433 -0.1601  0.3533
    5ASP    HB1 4524  11.036   1.199   4.847  0.0266  0.0558  0.3701
    5ASP    HB2 4525  10.861   1.222   4.804  0.0109 -0.3565 -0.0707
    5ASP     CG 4526  10.909   1.027   4.890 -0.2471 -0.1473  0.1994
    5ASP    OD1 4527  10.787   1.000   4.901 -0.1989 -0.1496  0.7895
    5ASP    OD2 4528  11.001   0.955   4.933  0.0176 -0.1539 -0.3734
    5ASP      C 4529  10.871   1.032   4.604  0.6936  0.0719 -0.1994
    5ASP      O 4530  10.774   1.088   4.553  0.3170 -0.3814  0.0136
    6TYR      N 4531  10.893   0.901   4.591  0.3956  0.0183 -0.1763
    6TYR      H 4532  10.977   0.870   4.639  0.8140 -0.4950 -1.2262
    6TYR     CA 4533  10.805   0.804   4.530  0.0606  0.0589  0.2345
    6TYR     HA 4534  10.702   0.839   4.527  0.3422  0.9027 -3.1480
    6TYR     CB 4535  10.839   0.786   4.382  0.1066 -0.5290  0.3154
    6TYR    HB1 4536  10.824   0.877   4.324 -0.1021  0.0135  1.1917
    6TYR    HB2 4537  10.943   0.757   4.368  0.0988  1.0376 -5.0233
    6TYR     CG 4538  10.764   0.674   4.314 -0.1814  0.0843 -0.3871
    6TYR    CD1 4539  10.625   0.673   4.327 -0.2252  0.2657 -0.8186
    6TYR    HD1 4540  10.583   0.764   4.369  1.8549  1.0900 -0.4293
    6TYR    CE1 4541  10.544   0.569   4.278  0.0616 -0.2203 -0.2642
    6TYR    HE1 4542  10.437   0.572   4.272  0.0241 -0.9919 -0.0631
    6TYR     CZ 4543  10.607   0.463   4.210 -0.1237 -0.1725 -0.5102
    6TYR     OH 4544  10.522   0.373   4.154 -0.5839 -0.3786  0.4907
    6TYR     HH 4545  10.577   0.324   4.093  0.3829  0.0861  0.9613
    6TYR    CE2 4546  10.748   0.456   4.202 -0.0516  0.0406  0.3999
    6TYR    HE2 4547  10.798   0.376   4.149 -1.7049 -0.7296 -0.0611
    6TYR    CD2 4548  10.822   0.558   4.262  0.1112 -0.3205  0.8134
    6TYR    HD2 4549  10.930   0.554   4.249 -0.0331 -0.0548 -0.6292
    6TYR      C 4550  10.810   0.675   4.610  0.4666  0.0344  0.1736
    6TYR      O 4551  10.913   0.608   4.617  0.1535 -0.4965 -0.2147
    7THR      N 4552  10.701   0.633   4.674  0.3767  0.2686  0.1757
    7THR      H 4553  10.617   0.690   4.670 -0.1639 -0.5428 -0.3336
    7THR     CA 4554  10.693   0.504   4.740  0.1814  0.1391 -0.0981
    7THR     HA 4555  10.781   0.483   4.801 -0.4409 -1.1328  0.4051
    7THR     CB 4556  10.567   0.484   4.824  0.0717 -0.0065 -0.2955
    7THR     HB 4557  10.477   0.509   4.769  0.1399 -0.3321 -0.5531
    7THR    CG2 4558  10.533   0.347   4.883 -0.6520  0.2964  0.0116
    7THR   HG21 4559  10.631   0.303   4.901 -0.2732  1.1408  0.0789
    7THR   HG22 4560  10.482   0.295   4.801  0.2642 -0.3368 -0.1742
    7THR   HG23 4561  10.478   0.346   4.976 -0.2540 -0.4653  0.2496
    7THR    OG1 4562  10.584   0.579   4.927  0.6179  0.3163 -0.6805
    7THR    HG1 4563  10.500   0.615   4.954  0.9037 -0.2697  1.1512
    7THR      C 4564  10.696   0.397   4.632  0.2370  0.5292 -0.4840
    7THR      O 4565  10.627   0.408   4.531 -0.2331 -0.0113 -0.2252
    8GLN      N 4566  10.776   0.293   4.659 -0.7525 -0.0574  0.2648
    8GLN      H 4567  10.842   0.311   4.733  0.1443  0.0810 -0.5461
    8GLN     CA 4568  10.778   0.172   4.580  0.5328  0.3423 -0.3383
    8GLN     HA 4569  10.752   0.199   4.478  1.6800 -2.2946 -1.4338
    8GLN     CB 4570  10.921   0.120   4.567  0.3493 -0.3425  0.3246
    8GLN    HB1 4571  10.917   0.037   4.496 -0.3265 -0.4557  0.4892
    8GLN    HB2 4572  10.951   0.085   4.666  2.2589  0.9917  0.2672
    8GLN     CG 4573  11.027   0.215   4.512 -0.1461 -0.2441 -0.4789
    8GLN    HG1 4574  11.049   0.296   4.581  1.7959  0.1941 -1.5556
    8GLN    HG2 4575  10.993   0.265   4.422  0.6553  1.1492 -0.0442
    8GLN     CD 4576  11.156   0.141   4.477  0.0626 -0.2149  0.2161
    8GLN    OE1 4577  11.210   0.161   4.369 -0.2330 -0.2518  0.0580
    8GLN    NE2 4578  11.210   0.066   4.573 -0.2411 -0.0652  0.5066
    8GLN   HE21 4579  11.154   0.054   4.656  0.5343 -0.8746  0.9314
    8GLN   HE22 4580  11.305   0.032   4.567 -0.8110 -1.4478 -2.0906
    8GLN      C 4581  10.682   0.069   4.636  0.3527  0.6180 -0.1396
    8GLN      O 4582  10.627   0.073   4.746  0.6513  0.0129  0.0418
    9GLN      N 4583  10.673  -0.047   4.570  0.0095  0.3833  0.3028
    9GLN      H 4584  10.719  -0.057   4.480  0.6881  1.9233  0.4366
    9GLN     CA 4585  10.599  -0.158   4.624  0.0521 -0.1119 -0.6357
    9GLN     HA 4586  10.512  -0.125   4.682  0.1395  0.9984 -1.1250
    9GLN     CB 4587  10.536  -0.229   4.504 -0.5179 -0.2731 -0.2513
    9GLN    HB1 4588  10.483  -0.320   4.530  1.1121 -1.1327  0.2235
    9GLN    HB2 4589  10.621  -0.260   4.442 -0.1639  2.0878 -1.0853
    9GLN     CG 4590  10.442  -0.142   4.421 -0.2438  0.0220 -0.2552
    9GLN    HG1 4591  10.492  -0.052   4.384 -2.1345  0.7796 -1.1510
    9GLN    HG2 4592  10.354  -0.112   4.479 -0.2482 -0.3152 -0.0892
    9GLN     CD 4593  10.394  -0.213   4.296  0.2260  0.1104 -0.4858
    9GLN    OE1 4594  10.413  -0.333   4.278  0.1678  0.0425 -0.0952
    9GLN    NE2 4595  10.322  -0.138   4.212  0.4371  0.4137 -0.3957
    9GLN   HE21 4596  10.315  -0.177   4.119 -1.3603 -1.4273  0.4508
    9GLN   HE22 4597  10.308  -0.040   4.231  2.5885  0.3857  1.7379
    9GLN      C 4598  10.685  -0.249   4.711 -0.2746  0.3313  0.1567
    9GLN      O 4599  10.806  -0.233   4.714 -0.2192 -0.1424  0.6316
   10ALA      N 4600  10.624  -0.346   4.778  0.0220  0.0191 -0.0234
   10ALA      H 4601  10.525  -0.361   4.759  0.5047 -2.7577 -0.8207
   10ALA     CA 4602  10.690  -0.458   4.843 -0.2451 -0.2912 -0.2825
   10ALA     HA 4603  10.776  -0.420   4.898 -0.8296  0.3137  0.2504
   10ALA     CB 4604  10.597  -0.517   4.949  0.0400  0.2383  0.2691
   10ALA    HB1 4605  10.653  -0.596   4.999  0.9024 -1.0595 -2.5591
   10ALA    HB2 4606  10.562  -0.439   5.018  0.5588 -1.0084  2.0130
   10ALA    HB3 4607  10.503  -0.552   4.907  0.5077 -0.4675 -0.1927
   10ALA      C 4608  10.750  -0.560   4.749  0.1023 -0.4802  0.1405
   10ALA      O 4609  10.679  -0.605   4.659  0.0749 -0.2229  0.0345
   11THR      N 4610  10.873  -0.611   4.762 -0.0537 -0.8106  0.3282
   11THR      H 4611  10.928  -0.566   4.833 -1.3929 -2.1433  2.3273
   11THR     CA 4612  10.929  -0.714   4.676  0.9779  0.2726 -0.3142
   11THR     HA 4613  10.845  -0.770   4.636  2.8433 -0.8626 -2.8500
   11THR     CB 4614  11.000  -0.666   4.550  0.1984  0.0825 -0.8328
   11THR     HB 4615  11.027  -0.760   4.502 -0.0943 -0.5878  0.2936
   11THR    CG2 4616  10.914  -0.587   4.452 -0.7263  0.4372  0.2478
   11THR   HG21 4617  10.817  -0.635   4.440 -0.3637 -0.4619  0.8526
   11THR   HG22 4618  10.971  -0.571   4.361 -0.1953  2.2750  0.8520
   11THR   HG23 4619  10.892  -0.489   4.494 -2.6836 -0.5008  1.5992
   11THR    OG1 4620  11.110  -0.591   4.597 -0.1065 -0.0729  0.1368
   11THR    HG1 4621  11.108  -0.511   4.545  1.0464 -0.6620 -0.8639
   11THR      C 4622  11.011  -0.816   4.755 -0.0011 -0.0812  0.2599
   11THR      O 4623  11.063  -0.789   4.862 -0.1277  0.1033  0.2754
   12GLN      N 4624  11.021  -0.940   4.707 -0.0401  0.0585 -0.1156
   12GLN      H 4625  10.976  -0.970   4.622 -0.9329  0.1020  0.3288
   12GLN     CA 4626  11.107  -1.044   4.760 -0.3210 -0.0982  0.0369
   12GLN     HA 4627  11.151  -1.004   4.852 -0.3127 -0.0416  0.0080
   12GLN     CB 4628  11.020  -1.164   4.795 -0.4928 -0.1294 -0.4836
   12GLN    HB1 4629  11.085  -1.247   4.824  0.6367  1.0323  0.4713
   12GLN    HB2 4630  10.970  -1.195   4.704  0.2054 -1.7535 -0.3645
   12GLN     CG 4631  10.927  -1.130   4.911  0.4999  1.0644 -0.0234
   12GLN    HG1 4632  10.899  -1.226   4.953 -0.2744  0.4411 -1.9018
   12GLN    HG2 4633  10.986  -1.067   4.979  1.1207  0.1415  0.3033
   12GLN     CD 4634  10.799  -1.059   4.868  0.1707  0.4689 -0.0371
   12GLN    OE1 4635  10.760  -1.049   4.753 -0.0212  0.1868  0.0048
   12GLN    NE2 4636  10.718  -1.009   4.962 -0.2270  0.1822 -0.2258
   12GLN   HE21 4637  10.732  -1.015   5.061 -0.9203 -1.4372 -0.2040
   12GLN   HE22 4638  10.633  -0.971   4.922  0.5695  1.9296 -0.3723
   12GLN      C 4639  11.213  -1.090   4.662 -0.2087 -0.3186  0.2619
   12GLN      O 4640  11.175  -1.126   4.551  0.9419  0.4981 -0.4211
   13SER      N 4641  11.339  -1.094   4.708 -0.0265  0.8366 -0.1086
   13SER      H 4642  11.358  -1.052   4.798  0.6679  0.1355  0.0766
   13SER     CA 4643  11.449  -1.130   4.621  0.0980 -0.1413  0.4374
   13SER     HA 4644  11.543  -1.112   4.672  0.1988  1.2598 -0.1872
   13SER     CB 4645  11.449  -1.278   4.588 -0.2318 -0.0421 -0.0223
   13SER    HB1 4646  11.350  -1.311   4.557 -0.6191  3.3314 -2.9613
   13SER    HB2 4647  11.516  -1.307   4.507 -1.5839 -0.1427 -1.1546
   13SER     OG 4648  11.484  -1.350   4.704  0.0997  0.0659 -0.0550
   13SER     HG 4649  11.411  -1.340   4.766 -0.0380  2.9030 -0.5412
   13SER      C 4650  11.464  -1.055   4.489 -0.6486 -0.0487  0.3993
   13SER      O 4651  11.433  -1.105   4.381  0.6552  0.0233 -0.0280
   14TYR      N 4652  11.504  -0.929   4.502 -0.0134 -0.2389  0.3143
   14TYR      H 4653  11.531  -0.895   4.594  2.1995  0.1784 -0.4269
   14TYR     CA 4654  11.493  -0.826   4.400  0.1620 -0.6622 -0.1353
   14TYR     HA 4655  11.465  -0.860   4.300  0.2148  2.0776 -1.1746
   14TYR     CB 4656  11.397  -0.715   4.443 -0.1937 -0.8760 -0.3800
   14TYR    HB1 4657  11.322  -0.752   4.513  3.0270 -0.2793  3.7380
   14TYR    HB2 4658  11.444  -0.626   4.483 -1.2453  0.3061 -1.6705
   14TYR     CG 4659  11.312  -0.673   4.325 -0.2355  0.2532  0.0400
   14TYR    CD1 4660  11.230  -0.767   4.262  0.5671 -0.2897 -0.2222
   14TYR    HD1 4661  11.210  -0.863   4.308  2.1926  0.1350  1.4774
   14TYR    CE1 4662  11.151  -0.726   4.153  0.3971 -0.2129 -0.0707
   14TYR    HE1 4663  11.083  -0.797   4.111  1.9549 -1.6282 -0.3251
   14TYR     CZ 4664  11.154  -0.592   4.110 -0.0595 -0.0997  0.2411
   14TYR     OH 4665  11.080  -0.557   4.000  0.3991  0.4312  0.0922
   14TYR     HH 4666  11.022  -0.632   3.981 -0.9182  1.2674  0.6717
   14TYR    CE2 4667  11.234  -0.496   4.176  0.5661 -0.2909 -0.2281
   14TYR    HE2 4668  11.233  -0.393   4.143 -1.1576  0.6624  2.4756
   14TYR    CD2 4669  11.308  -0.539   4.287  0.5607  0.2722 -0.0057
   14TYR    HD2 4670  11.364  -0.464   4.341  2.1776 -1.3165  0.5820
   14TYR      C 4671  11.625  -0.756   4.372 -0.3562  0.2137 -0.4217
   14TYR      O 4672  11.693  -0.715   4.466 -0.6944 -0.2751  0.0457
   15GLY      N 4673  11.664  -0.742   4.245 -0.1148 -0.0061 -0.3729
   15GLY      H 4674  11.600  -0.787   4.181 -1.1394  2.4983 -1.2208
   15GLY     CA 4675  11.795  -0.708   4.194  0.1048 -0.1579  0.0871
   15GLY    HA1 4676  11.789  -0.690   4.087 -1.4640  1.3324  0.3800
   15GLY    HA2 4677  11.826  -0.614   4.241 -0.5216  0.5429 -0.8670
   15GLY      C 4678  11.897  -0.818   4.220  0.0958 -0.0933  0.4129
   15GLY      O 4679  11.865  -0.934   4.197  0.1748 -0.1882  0.7800
   16ALA      N 4680  12.017  -0.786   4.268  0.2383 -0.0409  0.0268
   16ALA      H 4681  12.032  -0.687   4.285  1.5832  0.5936 -3.7554
   16ALA     CA 4682  12.130  -0.877   4.272  0.1305 -0.1631  0.3950
   16ALA     HA 4683  12.152  -0.907   4.169 -0.8894  1.7516 -0.4392
   16ALA     CB 4684  12.252  -0.793   4.307  0.0349  0.1522 -0.0137
   16ALA    HB1 4685  12.238  -0.746   4.405  2.2192  0.9119 -0.0132
   16ALA    HB2 4686  12.259  -0.719   4.227 -1.9073 -0.9634 -1.2796
   16ALA    HB3 4687  12.342  -0.854   4.316  0.7230  1.2416  0.9675
   16ALA      C 4688  12.116  -1.002   4.357  0.6680 -0.2202  0.4062
   16ALA      O 4689  12.144  -1.116   4.322 -0.3412 -0.5248  0.5497
   17TYR      N 4690  12.059  -0.982   4.477  0.1834 -0.0506  0.1508
   17TYR      H 4691  12.031  -0.887   4.495 -0.5899  0.1273 -1.7746
   17TYR     CA 4692  12.059  -1.080   4.584  0.0513 -0.4415 -0.1997
   17TYR     HA 4693  12.087  -1.177   4.544  1.3295 -0.3198  0.3717
   17TYR     CB 4694  12.149  -1.027   4.695  0.1704 -0.2735 -0.3771
   17TYR    HB1 4695  12.090  -0.957   4.754  2.2017  0.9572  0.3154
   17TYR    HB2 4696  12.187  -1.109   4.756 -0.5451  1.2411  2.2874
   17TYR     CG 4697  12.276  -0.955   4.653 -0.1005  0.3179 -0.1968
   17TYR    CD1 4698  12.365  -1.039   4.586 -0.1905 -0.1687  0.2805
   17TYR    HD1 4699  12.340  -1.141   4.560 -0.8986  0.1537 -0.3220
   17TYR    CE1 4700  12.484  -0.978   4.544 -0.7359  0.2166 -0.7325
   17TYR    HE1 4701  12.549  -1.040   4.484  1.0303 -0.6433  1.9156
   17TYR     CZ 4702  12.521  -0.846   4.579 -0.2354  0.1011 -0.8187
   17TYR     OH 4703  12.643  -0.795   4.546 -0.0942  0.3375  0.0382
   17TYR     HH 4704  12.686  -0.861   4.490 -0.5377  0.2157 -0.1695
   17TYR    CE2 4705  12.439  -0.776   4.670 -0.0413  0.1813 -0.7044
   17TYR    HE2 4706  12.469  -0.681   4.712  3.2999 -2.0609  2.5210
   17TYR    CD2 4707  12.317  -0.833   4.707  0.1862  0.1391 -0.0088
   17TYR    HD2 4708  12.255  -0.773   4.773  1.1143  1.2030 -0.0747
   17TYR      C 4709  11.922  -1.111   4.643  0.1999  0.0390  0.4054
   17TYR      O 4710  11.822  -1.048   4.607  0.4154 -0.3332 -0.8683
   18PRO      N 4711  11.907  -1.196   4.745  0.0767  0.1016  0.4405
   18PRO     CD 4712  12.002  -1.298   4.786  0.0604 -0.1106 -0.0524
   18PRO    HD1 4713  12.055  -1.247   4.866 -0.4888  0.2446  0.0893
   18PRO    HD2 4714  12.071  -1.329   4.708  0.1736 -0.8229  0.3203
   18PRO     CG 4715  11.920  -1.413   4.843  0.3306 -0.3799 -0.2028
   18PRO    HG1 4716  11.869  -1.476   4.770 -1.6992  2.2514 -1.2451
   18PRO    HG2 4717  11.974  -1.469   4.919  0.8789  0.2471 -0.1241
   18PRO     CB 4718  11.804  -1.334   4.904  0.8870  0.3859 -0.1235
   18PRO    HB1 4719  11.715  -1.396   4.898  1.2291 -0.0761 -0.5119
   18PRO    HB2 4720  11.828  -1.294   5.003  1.2992 -1.0370  0.3710
   18PRO     CA 4721  11.781  -1.211   4.816 -0.4537 -0.1424 -0.5401
   18PRO     HA 4722  11.706  -1.237   4.741  0.7739 -1.4431 -1.3779
   18PRO      C 4723  11.743  -1.089   4.897  0.4975  0.1087 -0.4533
   18PRO      O 4724  11.826  -1.026   4.961  0.2433 -0.0415  0.0274
   19THR      N 4725  11.613  -1.057   4.907  0.4822 -0.1374  0.1690
   19THR      H 4726  11.547  -1.100   4.845 -0.6652  1.1668  0.4357
   19THR     CA 4727  11.556  -0.954   4.992  0.2079 -0.2993  0.1810
   19THR     HA 4728  11.621  -0.944   5.079 -0.1828 -0.5415  0.5050
   19THR     CB 4729  11.535  -0.824   4.916  0.2849 -0.3096  0.1433
   19THR     HB 4730  11.515  -0.744   4.988  5.1871 -0.0879  1.6537
   19THR    CG2 4731  11.659  -0.790   4.834  0.2618  0.2741  0.3462
   19THR   HG21 4732  11.742  -0.788   4.904 -1.6059 -0.0554  2.7067
   19THR   HG22 4733  11.661  -0.852   4.745  2.5115 -0.4390  0.8387
   19THR   HG23 4734  11.643  -0.691   4.789  2.9309  1.0574  0.9696
   19THR    OG1 4735  11.432  -0.835   4.820  0.0810  0.0509  0.3159
   19THR    HG1 4736  11.383  -0.753   4.822  0.1709  0.1257 -0.3413
   19THR      C 4737  11.420  -0.993   5.047  0.1482  0.0380  0.2777
   19THR      O 4738  11.358  -1.085   4.993 -0.3076  0.7481 -0.4312
   20GLN      N 4739  11.378  -0.947   5.165 -0.2239  0.0119  0.1574
   20GLN      H 4740  11.432  -0.870   5.203 -2.6223  1.5049  0.7706
   20GLN     CA 4741  11.241  -0.944   5.210 -0.5008 -0.0033 -0.6734
   20GLN     HA 4742  11.175  -0.986   5.134 -0.9058 -1.6181  0.4982
   20GLN     CB 4743  11.232  -1.033   5.334 -0.0351 -0.1562 -0.7503
   20GLN    HB1 4744  11.316  -1.010   5.400 -1.5042  0.4385  0.9731
   20GLN    HB2 4745  11.136  -1.026   5.384 -0.1565 -0.8997 -0.8682
   20GLN     CG 4746  11.246  -1.181   5.297 -0.1480 -0.2121 -0.5720
   20GLN    HG1 4747  11.324  -1.203   5.225 -1.9832  0.8308 -3.0390
   20GLN    HG2 4748  11.260  -1.227   5.395 -0.2872  1.4466  0.2823
   20GLN     CD 4749  11.120  -1.245   5.240 -0.6707 -0.1464  0.4706
   20GLN    OE1 4750  11.012  -1.189   5.224 -0.2526  0.5678  0.1046
   20GLN    NE2 4751  11.127  -1.373   5.203  0.4177  0.1229 -0.3291
   20GLN   HE21 4752  11.032  -1.406   5.188 -0.0273  1.6459 -1.0001
   20GLN   HE22 4753  11.211  -1.428   5.209 -0.2533 -0.9277 -0.1781
   20GLN      C 4754  11.187  -0.807   5.250 -0.1797 -0.2274  0.5692
   20GLN      O 4755  11.273  -0.722   5.268  0.1261 -0.2488 -0.7086
   21PRO      N 4756  11.058  -0.778   5.261 -0.1335  0.3653 -0.3143
   21PRO     CD 4757  10.937  -0.849   5.225  0.4097 -0.5455 -0.3731
   21PRO    HD1 4758  10.944  -0.930   5.152  0.6369 -0.8738  0.0144
   21PRO    HD2 4759  10.887  -0.892   5.312  0.8659  0.9621  0.6590
   21PRO     CG 4760  10.854  -0.742   5.153  0.3010  0.0532  0.6282
   21PRO    HG1 4761  10.886  -0.732   5.050  0.6400  1.3484  0.8439
   21PRO    HG2 4762  10.751  -0.776   5.143  0.3640  0.1186 -0.3085
   21PRO     CB 4763  10.882  -0.618   5.238 -0.3232  0.4246  0.2941
   21PRO    HB1 4764  10.817  -0.623   5.326 -1.0054 -1.1625 -0.2464
   21PRO    HB2 4765  10.871  -0.537   5.167 -0.8180  1.3894  1.4380
   21PRO     CA 4766  11.027  -0.638   5.281 -0.2187  0.3164 -0.0989
   21PRO     HA 4767  11.086  -0.577   5.213 -0.1403 -1.1815 -1.4089
   21PRO      C 4768  11.050  -0.588   5.423 -0.1230  0.1961 -0.0732
   21PRO      O 4769  11.079  -0.666   5.514  0.0295 -0.2793 -0.5206
   22GLY      N 4770  11.033  -0.457   5.441  0.1512  0.2405 -0.1319
   22GLY      H 4771  10.989  -0.406   5.367 -2.2916  1.6711  2.1262
   22GLY     CA 4772  11.082  -0.391   5.561  0.4942 -0.1358 -0.0596
   22GLY    HA1 4773  11.188  -0.402   5.583  0.6005 -0.2078 -0.5855
   22GLY    HA2 4774  11.070  -0.286   5.536 -1.0800 -0.0634  0.8474
   22GLY      C 4775  10.989  -0.411   5.680  0.0184 -0.2760 -0.4508
   22GLY      O 4776  10.869  -0.436   5.672  0.0536 -0.4050 -0.5741
   23GLN      N 4777  11.051  -0.385   5.795 -0.4805  0.0894 -0.2594
   23GLN      H 4778  11.152  -0.379   5.788 -0.2332  1.2979  2.8426
   23GLN     CA 4779  10.994  -0.411   5.925 -0.1881  0.1210 -0.1237
   23GLN     HA 4780  10.886  -0.408   5.912 -0.2804 -3.2787 -0.9128
   23GLN     CB 4781  11.030  -0.549   5.980 -0.3162  0.2691  0.3420
   23GLN    HB1 4782  11.138  -0.555   5.989 -0.4177  0.3575  1.8214
   23GLN    HB2 4783  10.971  -0.563   6.071 -1.8942 -0.1718 -0.7014
   23GLN     CG 4784  10.990  -0.668   5.893  0.2479 -0.1371  0.6314
   23GLN    HG1 4785  10.881  -0.667   5.894  0.1971  0.7809 -1.3115
   23GLN    HG2 4786  11.029  -0.653   5.792 -0.1210  1.4683  0.6848
   23GLN     CD 4787  11.032  -0.800   5.955  0.2185 -0.3884  0.1238
   23GLN    OE1 4788  11.140  -0.851   5.929  0.2105 -0.4306  0.1753
   23GLN    NE2 4789  10.954  -0.854   6.049  0.4826 -0.2153  0.4434
   23GLN   HE21 4790  10.860  -0.822   6.064  0.3893 -0.8148  1.1837
   23GLN   HE22 4791  10.992  -0.930   6.104 -0.6475  1.1953  3.3903
   23GLN      C 4792  11.033  -0.303   6.026  0.3529 -0.3616  0.1872
   23GLN      O 4793  11.129  -0.230   6.006 -0.3244  0.3126 -0.6855
   24GLY      N 4794  10.952  -0.284   6.131  0.2770  0.2645  0.0190
   24GLY      H 4795  10.864  -0.334   6.135  0.0601  0.6096 -0.4001
   24GLY     CA 4796  10.985  -0.193   6.239  0.2251  0.0357  0.2270
   24GLY    HA1 4797  10.924  -0.226   6.323  1.7531  0.1371  1.4283
   24GLY    HA2 4798  11.089  -0.206   6.269 -0.1417 -0.5086  1.3274
   24GLY      C 4799  10.952  -0.046   6.218  0.1985 -0.0041 -0.0254
   24GLY      O 4800  10.922  -0.002   6.108  0.0742 -0.3634 -0.1352
   25TYR      N 4801  10.979   0.029   6.325 -0.2587  0.2810 -0.1084
   25TYR      H 4802  11.000  -0.016   6.413 -0.9539 -0.2126 -0.1942
   25TYR     CA 4803  10.990   0.174   6.332 -0.1937  0.2756 -0.0962
   25TYR     HA 4804  10.991   0.204   6.228 -1.4758  0.1788 -0.1559
   25TYR     CB 4805  10.865   0.225   6.402  0.0026  0.0440  0.4355
   25TYR    HB1 4806  10.784   0.181   6.344  0.4321  0.7207 -0.7228
   25TYR    HB2 4807  10.863   0.334   6.392  0.7262  0.0424  0.2737
   25TYR     CG 4808  10.850   0.181   6.545 -0.5453  0.2924  0.4596
   25TYR    CD1 4809  10.898   0.264   6.647  0.3665  0.2693  0.0566
   25TYR    HD1 4810  10.919   0.365   6.616 -2.9233  1.2215  0.5353
   25TYR    CE1 4811  10.898   0.226   6.782 -0.2510 -0.1931 -0.0685
   25TYR    HE1 4812  10.935   0.289   6.862 -0.5135 -0.5173  0.3120
   25TYR     CZ 4813  10.849   0.098   6.812 -0.4478 -0.1031 -0.0004
   25TYR     OH 4814  10.852   0.058   6.943 -0.3871  0.4252  0.1620
   25TYR     HH 4815  10.807  -0.026   6.954 -0.3942  0.3734 -0.2250
   25TYR    CE2 4816  10.798   0.013   6.712 -0.1867  0.1343 -0.3400
   25TYR    HE2 4817  10.759  -0.083   6.745 -1.0452  0.4397 -0.4293
   25TYR    CD2 4818  10.798   0.055   6.579  0.2769 -0.3138 -0.4841
   25TYR    HD2 4819  10.757  -0.010   6.503 -2.4202 -0.5972  1.0834
   25TYR      C 4820  11.121   0.222   6.393 -0.0367  0.2374 -0.4014
   25TYR      O 4821  11.188   0.158   6.473 -0.4522  0.2847 -0.0095
   26SER      N 4822  11.155   0.348   6.364 -0.0610  0.3531  0.0567
   26SER      H 4823  11.113   0.384   6.279 -0.1246 -1.7309 -0.8662
   26SER     CA 4824  11.262   0.421   6.428 -0.1513  0.4267  0.1240
   26SER     HA 4825  11.360   0.375   6.414  0.9796  2.9441 -0.7444
   26SER     CB 4826  11.278   0.561   6.369 -0.5125  0.5359  0.2828
   26SER    HB1 4827  11.189   0.622   6.378  0.5366  2.1073  0.3469
   26SER    HB2 4828  11.301   0.550   6.263  0.6393  1.5476  0.4098
   26SER     OG 4829  11.387   0.628   6.428 -0.1627  0.4390 -0.2429
   26SER     HG 4830  11.424   0.693   6.369  1.9965 -0.6891 -0.2304
   26SER      C 4831  11.235   0.441   6.576  0.1392  0.5369  0.1627
   26SER      O 4832  11.144   0.510   6.620 -0.4349  0.3519 -0.7199
   27GLN      N 4833  11.327   0.389   6.658  0.1247  0.1786 -0.0492
   27GLN      H 4834  11.407   0.341   6.619 -1.5143 -2.7951 -0.0636
   27GLN     CA 4835  11.325   0.387   6.803 -0.6378 -0.1086 -0.0565
   27GLN     HA 4836  11.262   0.472   6.830  2.2544  1.7787  1.2267
   27GLN     CB 4837  11.253   0.265   6.859 -0.2489 -0.2803  0.0723
   27GLN    HB1 4838  11.147   0.273   6.833 -0.0849  0.7169 -0.3456
   27GLN    HB2 4839  11.249   0.271   6.968  0.8138  0.3190  0.0907
   27GLN     CG 4840  11.306   0.130   6.811  0.2456  0.0647 -0.3572
   27GLN    HG1 4841  11.391   0.100   6.873  0.5099 -3.0362 -2.0480
   27GLN    HG2 4842  11.324   0.143   6.705 -1.1113 -0.3364 -0.6558
   27GLN     CD 4843  11.203   0.019   6.814  0.1358  0.1744  0.0142
   27GLN    OE1 4844  11.210  -0.063   6.906  0.0470 -0.1032 -0.2248
   27GLN    NE2 4845  11.116   0.005   6.714 -0.2330  0.4601  0.2920
   27GLN   HE21 4846  11.070  -0.084   6.701  1.3295 -0.0422 -2.6855
   27GLN   HE22 4847  11.099   0.076   6.644 -1.0579 -0.2781 -0.2724
   27GLN      C 4848  11.466   0.397   6.859 -0.4292  0.5234 -0.6837
   27GLN      O 4849  11.557   0.339   6.800 -0.0183  0.0148  0.4262
   28GLN      N 4850  11.482   0.456   6.978 -0.3936 -0.3337 -0.2595
   28GLN      H 4851  11.401   0.500   7.020  1.6205  2.1896  1.2685
   28GLN     CA 4852  11.601   0.452   7.060 -0.6520 -0.1289  0.1270
   28GLN     HA 4853  11.678   0.499   7.000 -1.6418  0.9999 -0.2822
   28GLN     CB 4854  11.589   0.519   7.196  0.2137  0.3483 -0.0270
   28GLN    HB1 4855  11.674   0.502   7.262  0.0002  2.1263  0.7859
   28GLN    HB2 4856  11.499   0.481   7.245 -0.0464 -0.1189 -0.8688
   28GLN     CG 4857  11.589   0.671   7.182 -0.3196  0.3155 -0.3689
   28GLN    HG1 4858  11.519   0.701   7.103 -0.5778  1.3851  0.2373
   28GLN    HG2 4859  11.690   0.705   7.159 -0.0010 -0.3079  0.0849
   28GLN     CD 4860  11.552   0.739   7.313  0.6540  0.0261  0.0647
   28GLN    OE1 4861  11.588   0.709   7.426  0.4196 -0.5810 -0.0190
   28GLN    NE2 4862  11.467   0.841   7.300  0.1985 -0.3484  0.0716
   28GLN   HE21 4863  11.454   0.874   7.205  3.6750 -0.6150 -0.6014
   28GLN   HE22 4864  11.419   0.879   7.380 -0.0952 -0.9725  0.1974
   28GLN      C 4865  11.639   0.306   7.080 -0.1463 -0.0093  0.0569
   28GLN      O 4866  11.564   0.225   7.135 -0.2632 -0.4957 -0.7825
   29SER      N 4867  11.765   0.276   7.049 -0.1341 -0.1149  0.2122
   29SER      H 4868  11.827   0.353   7.029  1.0473 -0.5125  2.0716
   29SER     CA 4869  11.834   0.149   7.064 -0.0766 -0.0901  0.1554
   29SER     HA 4870  11.800   0.114   7.161 -0.1077  1.6782  0.8219
   29SER     CB 4871  11.780   0.047   6.964 -0.2670 -0.0265  0.1941
   29SER    HB1 4872  11.671   0.039   6.971 -0.1654 -1.2088  0.7410
   29SER    HB2 4873  11.825  -0.051   6.981  1.2779  0.8890  1.7371
   29SER     OG 4874  11.798   0.086   6.830 -0.0769 -0.0212  0.2198
   29SER     HG 4875  11.767   0.013   6.776 -2.2993  0.5310  0.6442
   29SER      C 4876  11.986   0.150   7.073 -0.0760  0.1034  0.1428
   29SER      O 4877  12.047   0.254   7.049  0.1844 -0.0240  0.2502
   30SER      N 4878  12.049   0.042   7.120  0.2451  0.0720 -0.3565
   30SER      H 4879  11.987  -0.035   7.142  0.7607 -0.9123 -2.1573
   30SER     CA 4880  12.191   0.016   7.132  0.1152 -0.3573  0.2943
   30SER     HA 4881  12.249   0.093   7.081  0.5115  0.8380  2.4071
   30SER     CB 4882  12.241   0.024   7.276 -0.4401 -0.0314  0.4738
   30SER    HB1 4883  12.183  -0.035   7.347 -1.9144  0.6336 -0.1393
   30SER    HB2 4884  12.346  -0.002   7.288 -0.9980 -1.7397  2.3561
   30SER     OG 4885  12.222   0.156   7.322 -0.2808  0.0637  0.2667
   30SER     HG 4886  12.235   0.146   7.417  0.9283  0.6656  0.1851
   30SER      C 4887  12.218  -0.120   7.071 -0.3114 -0.0763 -0.5297
   30SER      O 4888  12.132  -0.206   7.055 -0.8375  0.3577 -0.0477
   31GLN      N 4889  12.346  -0.137   7.038 -0.1789 -0.3039  0.0893
   31GLN      H 4890  12.407  -0.060   7.065 -1.7723  0.7157  0.9158
   31GLN     CA 4891  12.405  -0.262   6.995  0.3953  0.0073 -0.0481
   31GLN     HA 4892  12.350  -0.295   6.907 -1.3897 -2.2667  1.8065
   31GLN     CB 4893  12.551  -0.240   6.956  0.4557 -0.0565  0.1358
   31GLN    HB1 4894  12.561  -0.178   6.867  1.1242  1.0766  0.9712
   31GLN    HB2 4895  12.586  -0.339   6.929 -0.0059  0.3545 -2.2204
   31GLN     CG 4896  12.648  -0.186   7.060  0.7390 -0.2293 -0.0376
   31GLN    HG1 4897  12.584  -0.122   7.122  1.0401  0.1446 -0.1094
   31GLN    HG2 4898  12.693  -0.262   7.123  0.9118  0.3105  0.5059
   31GLN     CD 4899  12.760  -0.112   6.988  0.1510  0.1419 -0.5797
   31GLN    OE1 4900  12.857  -0.175   6.947  0.4408  0.3944 -0.2905
   31GLN    NE2 4901  12.755   0.021   6.991  0.0429  0.1254  0.6093
   31GLN   HE21 4902  12.678   0.059   7.044  1.2289  3.0399  0.4506
   31GLN   HE22 4903  12.842   0.073   6.988 -0.4160  0.8665 -1.0160
   31GLN      C 4904  12.399  -0.371   7.101  0.0368  0.0985  0.0243
   31GLN      O 4905  12.406  -0.335   7.218 -0.4663  0.2010  0.0273
   32PRO      N 4906  12.378  -0.499   7.070 -0.6807  0.1409  0.2924
   32PRO     CD 4907  12.400  -0.600   7.171 -0.6357 -0.1371  0.0078
   32PRO    HD1 4908  12.338  -0.581   7.259 -2.6322  3.0425 -1.8948
   32PRO    HD2 4909  12.507  -0.601   7.192 -0.1313 -0.2904 -2.3729
   32PRO     CG 4910  12.374  -0.731   7.098 -0.3238  0.0638 -0.4629
   32PRO    HG1 4911  12.423  -0.819   7.139 -0.3133 -0.1437 -0.9101
   32PRO    HG2 4912  12.267  -0.748   7.104 -0.0255 -1.9823 -0.3860
   32PRO     CB 4913  12.396  -0.699   6.950  0.3488  0.2812 -0.3199
   32PRO    HB1 4914  12.500  -0.717   6.924  0.2835  1.0333 -1.1709
   32PRO    HB2 4915  12.328  -0.763   6.893  0.0092 -1.6008  2.0143
   32PRO     CA 4916  12.358  -0.552   6.936  0.3804  0.3236  0.0540
   32PRO     HA 4917  12.427  -0.507   6.864  2.1800 -2.8485 -0.3520
   32PRO      C 4918  12.211  -0.528   6.904  0.3784  0.2445  0.0053
   32PRO      O 4919  12.125  -0.520   6.991  0.2037  0.7448 -0.2092
   33TYR      N 4920  12.182  -0.490   6.779  0.0894  0.3006  0.0888
   33TYR      H 4921  12.242  -0.514   6.701 -1.1505 -2.8920 -0.0472
   33TYR     CA 4922  12.061  -0.419   6.743  0.2187  0.2935 -0.3644
   33TYR     HA 4923  12.041  -0.365   6.836 -2.4091 -0.7903 -0.2225
   33TYR     CB 4924  12.082  -0.316   6.632  0.4926  0.1437 -0.4536
   33TYR    HB1 4925  12.115  -0.369   6.543  0.1341 -0.0186 -0.4937
   33TYR    HB2 4926  11.984  -0.279   6.602  0.0648 -0.8754 -0.3504
   33TYR     CG 4927  12.159  -0.193   6.673  0.0733  0.3855 -0.3805
   33TYR    CD1 4928  12.105  -0.093   6.754 -0.4168  0.2487 -0.5336
   33TYR    HD1 4929  12.001  -0.095   6.781 -0.4054  0.1394 -0.4962
   33TYR    CE1 4930  12.187   0.015   6.791  0.2754 -0.4561  0.0105
   33TYR    HE1 4931  12.139   0.095   6.846 -0.1173 -1.0220  0.5086
   33TYR     CZ 4932  12.323   0.020   6.756  0.3565  0.1899  0.4011
   33TYR     OH 4933  12.406   0.124   6.788  0.4725  0.2945 -0.2405
   33TYR     HH 4934  12.496   0.116   6.754  1.0273  0.2935  1.1509
   33TYR    CE2 4935  12.375  -0.089   6.684 -0.1894  0.1340  0.0867
   33TYR    HE2 4936  12.481  -0.090   6.663 -0.0925 -0.8347  0.5345
   33TYR    CD2 4937  12.296  -0.197   6.643  0.0874  0.0652 -0.2761
   33TYR    HD2 4938  12.337  -0.283   6.592  0.9188 -1.0023  2.0345
   33TYR      C 4939  11.946  -0.512   6.709  0.1309  0.2657  0.0063
   33TYR      O 4940  11.962  -0.596   6.620  0.8890  0.0388  0.3509
   34GLY      N 4941  11.830  -0.488   6.771  0.0173 -0.0521 -0.0747
   34GLY      H 4942  11.841  -0.430   6.853  1.8897  0.5445 -0.6889
   34GLY     CA 4943  11.697  -0.528   6.730 -0.0779  0.1319  0.0515
   34GLY    HA1 4944  11.620  -0.466   6.775 -1.0173 -1.6771  1.0490
   34GLY    HA2 4945  11.701  -0.521   6.621  0.5270 -2.0563 -0.1251
   34GLY      C 4946  11.667  -0.670   6.775 -0.5916  0.3414  0.3702
   34GLY      O 4947  11.739  -0.719   6.862 -0.5405 -0.3610 -0.0603
   35GLN      N 4948  11.571  -0.744   6.720  0.0526 -0.0317 -0.2661
   35GLN      H 4949  11.498  -0.696   6.670 -3.1049 -0.5791  3.3272
   35GLN     CA 4950  11.558  -0.888   6.735  0.2564 -0.0330 -0.1030
   35GLN     HA 4951  11.571  -0.914   6.840  2.7055  0.1816 -0.2993
   35GLN     CB 4952  11.416  -0.928   6.695  0.0864  0.4638 -0.0009
   35GLN    HB1 4953  11.386  -1.021   6.743  0.3243 -1.1051 -2.6614
   35GLN    HB2 4954  11.347  -0.857   6.740 -0.0121  2.3465 -2.8255
   35GLN     CG 4955  11.384  -0.925   6.546 -0.0436  0.0568  0.0189
   35GLN    HG1 4956  11.403  -0.826   6.504  4.7380 -0.4083  0.4989
   35GLN    HG2 4957  11.447  -1.000   6.496  1.4860  0.5548  1.1319
   35GLN     CD 4958  11.240  -0.965   6.519 -0.0072  0.0714 -0.1967
   35GLN    OE1 4959  11.148  -0.883   6.520 -0.2245 -0.1709 -0.2816
   35GLN    NE2 4960  11.217  -1.094   6.494  0.0288  0.0687 -0.2170
   35GLN   HE21 4961  11.124  -1.123   6.469  0.3245 -1.4912  0.4024
   35GLN   HE22 4962  11.297  -1.156   6.495 -0.2724 -0.3193 -0.3295
   35GLN      C 4963  11.666  -0.957   6.654  0.5260  0.0139  0.2127
   35GLN      O 4964  11.717  -0.904   6.556  0.4621 -0.5914 -0.1592
   36GLN      N 4965  11.690  -1.083   6.693  0.0172 -0.2215 -0.2102
   36GLN      H 4966  11.641  -1.124   6.771  0.0352 -1.2952 -0.7585
   36GLN     CA 4967  11.790  -1.170   6.633  0.1909  0.0376 -0.2999
   36GLN     HA 4968  11.846  -1.112   6.560  0.5645 -0.7875 -0.6664
   36GLN     CB 4969  11.891  -1.216   6.738 -0.0006  0.4695  0.0805
   36GLN    HB1 4970  11.844  -1.274   6.818 -1.1842 -0.1957 -1.0528
   36GLN    HB2 4971  11.962  -1.276   6.681 -1.7586 -0.6406 -1.0471
   36GLN     CG 4972  11.965  -1.095   6.794 -0.8616  0.8143  0.4984
   36GLN    HG1 4973  11.896  -1.025   6.840  0.9084  2.7475  0.3342
   36GLN    HG2 4974  12.014  -1.043   6.712 -0.3385  0.2768  0.4614
   36GLN     CD 4975  12.063  -1.141   6.901 -0.2831  0.0724 -0.3369
   36GLN    OE1 4976  12.114  -1.253   6.906 -0.4157  0.0208 -0.1178
   36GLN    NE2 4977  12.107  -1.045   6.982  0.4793 -0.4509 -0.1174
   36GLN   HE21 4978  12.194  -1.051   7.034  2.1694  0.3214 -2.6910
   36GLN   HE22 4979  12.065  -0.956   6.960 -0.7865 -1.6375 -2.8929
   36GLN      C 4980  11.728  -1.282   6.552  0.5584 -0.4732  0.1212
   36GLN      O 4981  11.654  -1.362   6.608  0.3882 -0.5995 -0.2785
   37SER      N 4982  11.765  -1.296   6.424 -0.4087  0.0447 -0.2288
   37SER      H 4983  11.826  -1.222   6.391  0.3010  0.6199  2.1523
   37SER     CA 4984  11.726  -1.412   6.347 -0.2220 -0.1207 -0.0787
   37SER     HA 4985  11.618  -1.427   6.349 -0.3100 -0.0444 -2.1917
   37SER     CB 4986  11.742  -1.388   6.197  0.5275 -0.0935  0.0060
   37SER    HB1 4987  11.849  -1.383   6.175  0.4164  0.3861 -0.4573
   37SER    HB2 4988  11.712  -1.471   6.133 -0.4907 -0.5215  1.0109
   37SER     OG 4989  11.673  -1.269   6.165  0.3016 -0.2228  0.0115
   37SER     HG 4990  11.718  -1.212   6.102 -2.3256  1.2042 -0.7373
   37SER      C 4991  11.801  -1.533   6.401 -0.0259  0.0529  0.0370
   37SER      O 4992  11.923  -1.525   6.399 -0.0269 -0.0676 -0.4778
   38TYR      N 4993  11.732  -1.636   6.451 -0.0038 -0.1989 -0.4508
   38TYR      H 4994  11.632  -1.640   6.446 -0.0628 -1.3697  0.9711
   38TYR     CA 4995  11.796  -1.744   6.524  0.0048  0.1603  0.0735
   38TYR     HA 4996  11.901  -1.718   6.540  0.3094 -0.1160 -1.3727
   38TYR     CB 4997  11.730  -1.776   6.658  0.7579 -1.1584  0.1434
   38TYR    HB1 4998  11.624  -1.755   6.641  1.5918  2.8151 -1.1068
   38TYR    HB2 4999  11.746  -1.881   6.685  0.5974 -0.9537  1.0660
   38TYR     CG 5000  11.776  -1.689   6.772  0.2542  0.0856 -0.5767
   38TYR    CD1 5001  11.911  -1.674   6.809  0.0042  0.7158  0.0981
   38TYR    HD1 5002  11.984  -1.738   6.762 -0.7563 -1.8225  2.1763
   38TYR    CE1 5003  11.948  -1.586   6.912  0.6230  0.3699  0.1716
   38TYR    HE1 5004  12.054  -1.584   6.934  0.7834 -1.5025 -0.1908
   38TYR     CZ 5005  11.850  -1.514   6.982  0.1525  0.3625 -0.4726
   38TYR     OH 5006  11.889  -1.444   7.092  0.0167 -0.1701 -0.0788
   38TYR     HH 5007  11.825  -1.441   7.163  1.8478  1.6257  1.6276
   38TYR    CE2 5008  11.715  -1.525   6.942 -0.0334  0.0870  0.2176
   38TYR    HE2 5009  11.636  -1.469   6.991  1.1295  2.8295 -0.8268
   38TYR    CD2 5010  11.682  -1.605   6.832  0.6361  0.1109 -0.0041
   38TYR    HD2 5011  11.581  -1.599   6.795  1.0835 -0.7418 -1.4283
   38TYR      C 5012  11.805  -1.873   6.444 -0.0806  0.1239  0.1228
   38TYR      O 5013  11.708  -1.926   6.390  0.4385 -0.3406 -0.3666
   39SER      N 5014  11.930  -1.918   6.439 -0.2108 -0.2638  0.2809
   39SER      H 5015  12.006  -1.866   6.481 -0.7692 -0.1258  1.1309
   39SER     CA 5016  11.967  -2.036   6.363 -0.3259 -0.2233  0.1607
   39SER     HA 5017  11.889  -2.112   6.374 -0.2484 -1.0449 -3.6438
   39SER     CB 5018  11.978  -2.010   6.213  0.1225  0.0736  0.2452
   39SER    HB1 5019  11.874  -1.991   6.189 -0.7858 -1.4650  2.5465
   39SER    HB2 5020  12.046  -1.936   6.171  1.1202 -1.1747 -0.4320
   39SER     OG 5021  12.008  -2.133   6.151  0.0105  0.3067 -0.2693
   39SER     HG 5022  11.926  -2.164   6.114 -0.4143 -0.1843  1.0369
   39SER      C 5023  12.094  -2.102   6.414 -0.0782  0.0589 -0.0940
   39SER      O 5024  12.183  -2.040   6.473  0.2985 -0.8069  0.2569
   40GLY      N 5025  12.102  -2.235   6.405  0.2629  0.0833 -0.1759
   40GLY      H 5026  12.024  -2.281   6.361  1.1316 -1.1668 -0.4707
   40GLY     CA 5027  12.211  -2.315   6.457  0.1090 -0.0207 -0.0159
   40GLY    HA1 5028  12.212  -2.418   6.422  0.7656 -0.4735  1.2517
   40GLY    HA2 5029  12.208  -2.308   6.566  1.0840 -0.1475  0.0223
   40GLY      C 5030  12.352  -2.267   6.427  0.0812  0.1701  0.1536
   40GLY      O 5031  12.375  -2.209   6.321  0.1126 -0.2755 -0.0857
   41TYR      N 5032  12.446  -2.294   6.517  0.6381 -0.6126 -0.6457
   41TYR      H 5033  12.412  -2.335   6.603 -0.1114 -0.0874 -0.6852
   41TYR     CA 5034  12.585  -2.255   6.510  0.5704 -0.2945 -0.2655
   41TYR     HA 5035  12.581  -2.162   6.454 -2.6701 -0.7751 -1.0175
   41TYR     CB 5036  12.636  -2.250   6.654  0.1016 -0.0976 -0.1065
   41TYR    HB1 5037  12.643  -2.353   6.689  1.3852 -0.4356 -1.2423
   41TYR    HB2 5038  12.738  -2.214   6.644 -0.4434  1.4909 -0.2446
   41TYR     CG 5039  12.574  -2.164   6.762  0.3362 -0.0991  0.0311
   41TYR    CD1 5040  12.568  -2.211   6.894 -1.0056 -0.4033 -0.1227
   41TYR    HD1 5041  12.612  -2.308   6.906  1.9639  0.9081  0.4641
   41TYR    CE1 5042  12.519  -2.132   6.999 -0.4290 -0.2623  0.0419
   41TYR    HE1 5043  12.509  -2.175   7.097 -0.0326 -0.8846 -0.1816
   41TYR     CZ 5044  12.486  -1.997   6.975  0.7916  0.1074  0.3378
   41TYR     OH 5045  12.452  -1.918   7.081 -0.6620  0.3817 -0.3058
   41TYR     HH 5046  12.426  -1.831   7.050  0.2463  1.5426  1.9727
   41TYR    CE2 5047  12.497  -1.951   6.842  0.8580  0.1247  0.3487
   41TYR    HE2 5048  12.469  -1.848   6.824  1.7023  0.2220 -0.4844
   41TYR    CD2 5049  12.540  -2.031   6.735 -0.2013 -0.2081  0.1670
   41TYR    HD2 5050  12.553  -1.986   6.638  0.0820 -0.9052 -0.1266
   41TYR      C 5051  12.670  -2.352   6.428  0.2385 -0.2060 -0.7155
   41TYR      O 5052  12.632  -2.464   6.395  0.3558 -0.3946 -0.2163
   42SER      N 5053  12.792  -2.316   6.387  0.2645  0.3802 -0.1464
   42SER      H 5054  12.827  -2.226   6.415  1.6692 -0.2772  0.2981
   42SER     CA 5055  12.876  -2.382   6.289 -0.6001 -0.6089 -0.2512
   42SER     HA 5056  12.834  -2.475   6.251  0.6750 -0.8617 -1.1061
   42SER     CB 5057  12.888  -2.299   6.161 -0.1470  0.0538  0.2121
   42SER    HB1 5058  12.947  -2.338   6.079 -1.5495  0.1867 -0.8963
   42SER    HB2 5059  12.933  -2.204   6.190 -0.0997  0.3636 -0.8212
   42SER     OG 5060  12.758  -2.286   6.107  0.1177 -0.2982 -0.5189
   42SER     HG 5061  12.758  -2.240   6.022 -0.7637  1.4081  0.3533
   42SER      C 5062  13.011  -2.415   6.351 -0.4557  0.4941  0.0471
   42SER      O 5063  13.057  -2.355   6.448  0.2629  0.1075 -0.0487
   43GLN      N 5064  13.087  -2.505   6.288 -0.7882  0.1637  0.1105
   43GLN      H 5065  13.043  -2.570   6.226  0.5437 -1.3226  0.6706
   43GLN     CA 5066  13.229  -2.524   6.310 -0.7444  0.2008 -0.1408
   43GLN     HA 5067  13.250  -2.508   6.416  1.1361 -0.5810 -0.3467
   43GLN     CB 5068  13.258  -2.670   6.279 -1.0320  0.1381 -0.1203
   43GLN    HB1 5069  13.181  -2.731   6.326  0.3939 -0.5390  1.4577
   43GLN    HB2 5070  13.256  -2.684   6.171 -0.8553 -0.7005 -0.0272
   43GLN     CG 5071  13.390  -2.716   6.340 -0.6780 -0.2832 -1.1782
   43GLN    HG1 5072  13.392  -2.680   6.443  0.5681 -0.4941 -1.1060
   43GLN    HG2 5073  13.471  -2.670   6.284  1.4640  0.9339  2.5767
   43GLN     CD 5074  13.413  -2.867   6.338 -0.2868 -0.2336 -0.7050
   43GLN    OE1 5075  13.502  -2.917   6.269  0.1494 -0.5189  0.0621
   43GLN    NE2 5076  13.331  -2.948   6.406  0.2424  0.2962  0.5931
   43GLN   HE21 5077  13.347  -3.044   6.380  2.6723  0.7649  0.0967
   43GLN   HE22 5078  13.257  -2.914   6.464 -0.1222 -0.6981  0.7251
   43GLN      C 5079  13.314  -2.420   6.237 -0.3134  0.1823  0.3236
   43GLN      O 5080  13.298  -2.394   6.118  0.5461 -0.3243  0.0905
   44SER      N 5081  13.404  -2.353   6.308 -0.1646  0.0052  0.3023
   44SER      H 5082  13.403  -2.367   6.408 -0.5749  2.7753  0.7735
   44SER     CA 5083  13.491  -2.249   6.256 -0.2314 -0.1240 -0.0702
   44SER     HA 5084  13.436  -2.163   6.217  1.6481  1.3167  0.3315
   44SER     CB 5085  13.584  -2.198   6.366 -0.3350 -0.5386  0.2129
   44SER    HB1 5086  13.633  -2.284   6.410 -0.6242  0.0733  1.7848
   44SER    HB2 5087  13.650  -2.127   6.317 -2.1303  0.5783 -0.7077
   44SER     OG 5088  13.522  -2.138   6.478  0.8200  0.2578  0.4374
   44SER     HG 5089  13.589  -2.126   6.545 -0.5777 -2.9617  2.6319
   44SER      C 5090  13.580  -2.291   6.140 -0.2041  0.0576 -0.1162
   44SER      O 5091  13.605  -2.408   6.112  0.1036  0.2033 -0.4647
   45THR      N 5092  13.609  -2.197   6.049  0.5460 -0.4246 -0.3890
   45THR      H 5093  13.569  -2.106   6.070 -2.5238 -1.4229 -1.3492
   45THR     CA 5094  13.690  -2.202   5.929  0.3764  0.1061 -0.5263
   45THR     HA 5095  13.715  -2.307   5.914 -1.4261 -0.2334 -1.3887
   45THR     CB 5096  13.607  -2.154   5.811  0.4496  0.6164 -0.3744
   45THR     HB 5097  13.669  -2.140   5.722 -0.2397  1.4861 -0.7277
   45THR    CG2 5098  13.488  -2.244   5.780  0.8505 -0.0246 -0.0829
   45THR   HG21 5099  13.425  -2.191   5.708  1.3784 -0.6761 -1.0430
   45THR   HG22 5100  13.526  -2.337   5.739 -1.0607 -1.2713  0.8396
   45THR   HG23 5101  13.430  -2.265   5.870  0.3809 -2.1331 -0.8185
   45THR    OG1 5102  13.565  -2.028   5.857  0.5808  0.4581  0.1812
   45THR    HG1 5103  13.500  -2.054   5.922 -0.6401  2.2705 -0.2267
   45THR      C 5104  13.825  -2.131   5.939  0.1623  0.5603 -0.8423
   45THR      O 5105  13.846  -2.047   6.025  0.8117 -0.2906 -0.1544
   46ASP      N 5106  13.927  -2.179   5.867  0.2758 -0.2955 -0.1287
   46ASP      H 5107  13.909  -2.255   5.804 -2.8751  0.0858  0.1633
   46ASP     CA 5108  14.065  -2.139   5.887  0.2106  0.2762 -0.7836
   46ASP     HA 5109  14.081  -2.142   5.995  0.7535  1.4405 -0.8090
   46ASP     CB 5110  14.148  -2.250   5.824  0.0289 -0.0690 -0.4193
   46ASP    HB1 5111  14.120  -2.349   5.859  0.8440  0.1308  0.8561
   46ASP    HB2 5112  14.132  -2.242   5.716  0.1905 -0.3560 -0.4662
   46ASP     CG 5113  14.298  -2.242   5.853 -0.0302 -0.1754 -0.0868
   46ASP    OD1 5114  14.350  -2.138   5.898  0.3656 -0.5303  0.2842
   46ASP    OD2 5115  14.370  -2.341   5.828 -0.2831 -0.4051  0.0804
   46ASP      C 5116  14.106  -1.999   5.845  0.9697  0.2973 -0.0063
   46ASP      O 5117  14.105  -1.959   5.728 -0.0341  0.9404  0.2120
   47THR      N 5118  14.158  -1.917   5.936  0.3514 -0.0370  0.6555
   47THR      H 5119  14.178  -1.965   6.023 -2.4758  0.5579  1.7281
   47THR     CA 5120  14.199  -1.778   5.930 -0.4282  0.1639 -0.2015
   47THR     HA 5121  14.148  -1.732   5.846 -0.2738  0.2293 -0.2604
   47THR     CB 5122  14.159  -1.708   6.060 -0.5463  0.0386 -0.1704
   47THR     HB 5123  14.179  -1.602   6.042 -4.3370  1.0119  0.3292
   47THR    CG2 5124  14.011  -1.710   6.097 -0.5499 -0.6008 -0.2101
   47THR   HG21 5125  13.946  -1.687   6.012 -2.2275 -2.9744  0.3296
   47THR   HG22 5126  13.976  -1.806   6.136  0.0608 -0.1381  1.5426
   47THR   HG23 5127  13.998  -1.638   6.178  2.3629  0.4776 -0.5789
   47THR    OG1 5128  14.224  -1.767   6.170 -0.2022 -0.6999 -0.7565
   47THR    HG1 5129  14.189  -1.720   6.246  0.7393  1.7108 -1.7083
   47THR      C 5130  14.346  -1.750   5.900 -0.3617 -0.1414 -0.1620
   47THR      O 5131  14.402  -1.643   5.921 -0.3182 -0.2666  0.3742
   48SER      N 5132  14.416  -1.853   5.852  0.0090 -0.1254  0.3384
   48SER      H 5133  14.373  -1.943   5.837  1.5577 -0.9748  0.7758
   48SER     CA 5134  14.557  -1.847   5.818 -0.0856  0.2253 -0.0151
   48SER     HA 5135  14.592  -1.797   5.908 -5.1361  0.9327  1.8901
   48SER     CB 5136  14.622  -1.985   5.807 -0.4318  0.0455  0.1701
   48SER    HB1 5137  14.588  -2.040   5.720 -1.0738 -2.6455  1.9876
   48SER    HB2 5138  14.730  -1.973   5.802 -0.5465  0.5778 -1.6332
   48SER     OG 5139  14.600  -2.066   5.921  0.0477  0.1218  0.3198
   48SER     HG 5140  14.513  -2.106   5.913  0.1454 -0.2005  0.8313
   48SER      C 5141  14.571  -1.774   5.686 -0.0065 -0.2265 -0.2608
   48SER      O 5142  14.491  -1.794   5.595  0.0564 -0.7491 -0.2031
   49GLY      N 5143  14.671  -1.685   5.683 -0.2379  0.0367 -0.3025
   49GLY      H 5144  14.737  -1.675   5.758 -0.3740  1.0513 -0.3022
   49GLY     CA 5145  14.667  -1.590   5.574 -0.1979 -0.2538 -0.5588
   49GLY    HA1 5146  14.657  -1.638   5.476  0.3886  0.5389 -1.0232
   49GLY    HA2 5147  14.768  -1.549   5.566 -0.5909  0.8075 -0.1624
   49GLY      C 5148  14.573  -1.471   5.587  0.5765  0.2908  0.1687
   49GLY      O 5149  14.577  -1.389   5.496  0.1271  0.1493  0.0168
   50TYR      N 5150  14.494  -1.451   5.692  0.3843  0.0549  0.0706
   50TYR      H 5151  14.520  -1.500   5.776  2.3677 -1.2531 -1.2211
   50TYR     CA 5152  14.398  -1.342   5.685  0.2146 -0.0602  0.5309
   50TYR     HA 5153  14.423  -1.269   5.608  1.5424  0.9358  1.8542
   50TYR     CB 5154  14.259  -1.403   5.670  0.4673 -0.5300  0.0555
   50TYR    HB1 5155  14.186  -1.324   5.686 -1.0051 -1.7325 -0.4789
   50TYR    HB2 5156  14.248  -1.475   5.751  0.2740 -3.5231 -2.4534
   50TYR     CG 5157  14.227  -1.464   5.536  0.3871 -0.0032 -0.1676
   50TYR    CD1 5158  14.230  -1.395   5.414 -0.4664  0.2531 -0.0486
   50TYR    HD1 5159  14.272  -1.295   5.410 -0.3845  0.2534  0.6691
   50TYR    CE1 5160  14.201  -1.459   5.293 -0.0903  0.3357 -0.1829
   50TYR    HE1 5161  14.205  -1.403   5.201 -0.8902 -0.0223 -0.4456
   50TYR     CZ 5162  14.156  -1.593   5.296 -0.0837  0.3422  0.2308
   50TYR     OH 5163  14.104  -1.668   5.195  0.0875  0.3022  0.1698
   50TYR     HH 5164  14.069  -1.754   5.220 -1.1306  0.1495 -1.8082
   50TYR    CE2 5165  14.152  -1.664   5.418  0.1712  0.0522  0.0731
   50TYR    HE2 5166  14.126  -1.769   5.416  0.0537  0.0642  0.7667
   50TYR    CD2 5167  14.191  -1.600   5.536 -0.3140  0.1778  0.1707
   50TYR    HD2 5168  14.213  -1.661   5.622 -0.4767 -2.1155 -1.3505
   50TYR      C 5169  14.392  -1.262   5.814 -0.3590 -0.1185  0.5406
   50TYR      O 5170  14.376  -1.319   5.922 -0.9895 -0.1844  0.4153
   51GLY      N 5171  14.405  -1.131   5.797 -0.2929 -0.2336 -0.3488
   51GLY      H 5172  14.416  -1.097   5.703 -0.5639 -1.3715 -0.8078
   51GLY     CA 5173  14.391  -1.036   5.906 -0.0858 -0.4005 -0.1748
   51GLY    HA1 5174  14.458  -1.062   5.987  1.2901  2.2726 -0.3447
   51GLY    HA2 5175  14.422  -0.941   5.863  2.8198 -1.1873  0.0116
   51GLY      C 5176  14.253  -1.029   5.971  0.0576  0.0548  0.0844
   51GLY      O 5177  14.153  -1.066   5.911 -0.1012 -0.0747  0.4258
   52GLN      N 5178  14.253  -0.982   6.096 -0.1455  0.1081  0.0645
   52GLN      H 5179  14.342  -0.949   6.130  0.7318 -2.1947  0.2092
   52GLN     CA 5180  14.141  -0.972   6.187 -0.0686  0.4617  0.1208
   52GLN     HA 5181  14.052  -0.991   6.127 -0.2076 -1.2594  0.8189
   52GLN     CB 5182  14.153  -1.080   6.294  0.2263  0.4895  0.1160
   52GLN    HB1 5183  14.063  -1.084   6.356 -1.0383  0.5758 -1.6512
   52GLN    HB2 5184  14.233  -1.047   6.361 -0.5108  2.9349 -0.1111
   52GLN     CG 5185  14.182  -1.223   6.250 -0.0960  0.4308  0.0890
   52GLN    HG1 5186  14.178  -1.296   6.331  0.0476 -2.0467 -2.0019
   52GLN    HG2 5187  14.273  -1.235   6.191 -0.6363  1.2850 -0.9393
   52GLN     CD 5188  14.078  -1.283   6.157  0.0629 -0.2057  0.3140
   52GLN    OE1 5189  13.959  -1.284   6.187 -0.0475  0.2521 -0.1015
   52GLN    NE2 5190  14.119  -1.343   6.045 -0.2650  0.0480  0.0572
   52GLN   HE21 5191  14.213  -1.333   6.010  0.1327  2.0975  1.5638
   52GLN   HE22 5192  14.049  -1.379   5.981  2.0485 -1.9993 -1.5380
   52GLN      C 5193  14.128  -0.835   6.253  0.4066  0.6474 -0.1672
   52GLN      O 5194  14.228  -0.774   6.289  0.4012  0.4828  0.1273
   53SER      N 5195  14.003  -0.790   6.270  0.0083 -0.6518  0.4505
   53SER      H 5196  13.935  -0.850   6.227 -1.3564 -0.8626  2.7124
   53SER     CA 5197  13.963  -0.662   6.324  0.2183 -0.2044 -0.4520
   53SER     HA 5198  14.002  -0.583   6.259  0.4372  0.4392  0.4320
   53SER     CB 5199  13.812  -0.642   6.323  0.3024  0.4630 -0.0797
   53SER    HB1 5200  13.784  -0.549   6.374 -2.1623 -1.2836  1.9899
   53SER    HB2 5201  13.774  -0.733   6.370  1.3183  0.6000  1.0789
   53SER     OG 5202  13.753  -0.638   6.195 -0.0337 -0.9149  0.0223
   53SER     HG 5203  13.658  -0.633   6.206  0.0482  2.6066  0.3447
   53SER      C 5204  14.015  -0.630   6.463 -0.0927 -0.3476 -0.3029
   53SER      O 5205  14.008  -0.714   6.553 -0.5099  0.0840  0.0775
   54SER      N 5206  14.086  -0.517   6.472 -0.1891 -0.3208  0.1558
   54SER      H 5207  14.074  -0.450   6.397 -0.6490 -0.8764 -0.2791
   54SER     CA 5208  14.143  -0.468   6.596  0.1607 -0.2076 -0.0482
   54SER     HA 5209  14.195  -0.549   6.647  2.5781  1.5410  0.4388
   54SER     CB 5210  14.242  -0.354   6.578 -0.2451  0.1694  0.0808
   54SER    HB1 5211  14.203  -0.274   6.515 -0.7581  0.7250  1.0794
   54SER    HB2 5212  14.267  -0.317   6.678  2.4341 -0.2335 -0.3602
   54SER     OG 5213  14.356  -0.405   6.512 -0.4872  0.2361 -0.3841
   54SER     HG 5214  14.386  -0.342   6.446 -1.2338 -0.2374 -1.2091
   54SER      C 5215  14.024  -0.416   6.676 -0.3439 -0.8208 -0.3874
   54SER      O 5216  14.007  -0.438   6.795 -0.1301 -0.4908 -0.2935
   55TYR      N 5217  13.933  -0.334   6.622  0.5389  0.6134  0.2513
   55TYR      H 5218  13.954  -0.284   6.537  0.9133 -0.6349 -0.4001
   55TYR     CA 5219  13.810  -0.292   6.687 -0.0616 -0.0575 -0.4428
   55TYR     HA 5220  13.834  -0.245   6.782 -3.0766  0.4734  0.1453
   55TYR     CB 5221  13.747  -0.182   6.603  0.0887 -0.0573 -0.5561
   55TYR    HB1 5222  13.766  -0.088   6.654 -2.9972  0.5692 -0.3563
   55TYR    HB2 5223  13.783  -0.181   6.500  0.6525  0.3543 -0.3541
   55TYR     CG 5224  13.596  -0.184   6.595  0.0710 -0.3533 -0.1601
   55TYR    CD1 5225  13.515  -0.102   6.674 -0.0256  0.0092 -0.6324
   55TYR    HD1 5226  13.562  -0.039   6.749  0.8663 -1.7218  0.3231
   55TYR    CE1 5227  13.376  -0.109   6.660 -0.1329  0.3170  0.1781
   55TYR    HE1 5228  13.317  -0.042   6.720  1.6237  2.3217 -0.2249
   55TYR     CZ 5229  13.317  -0.190   6.560  0.2486  0.3697 -0.0945
   55TYR     OH 5230  13.181  -0.203   6.555  0.3125 -0.5597  0.4072
   55TYR     HH 5231  13.141  -0.169   6.635  2.5304  2.8673  0.2796
   55TYR    CE2 5232  13.397  -0.266   6.473 -0.0352  0.4841 -0.4568
   55TYR    HE2 5233  13.354  -0.311   6.385 -0.1677  2.2166 -1.3163
   55TYR    CD2 5234  13.535  -0.250   6.487  0.0207 -0.1416 -0.2616
   55TYR    HD2 5235  13.597  -0.300   6.414  2.2005  2.3555 -0.2774
   55TYR      C 5236  13.724  -0.412   6.725  0.7474 -0.5668 -0.1835
   55TYR      O 5237  13.711  -0.509   6.651 -0.2319 -0.3431 -0.3245
   56SER      N 5238  13.642  -0.391   6.828  0.1829  0.4798 -0.8292
   56SER      H 5239  13.640  -0.303   6.879  0.9470  0.8665 -1.4592
   56SER     CA 5240  13.535  -0.482   6.866  0.5278  0.3270 -0.2024
   56SER     HA 5241  13.513  -0.539   6.776  1.8039 -1.0725  0.3393
   56SER     CB 5242  13.573  -0.576   6.979  0.6079  0.0259 -0.4775
   56SER    HB1 5243  13.484  -0.625   7.018  0.9902  0.3201  0.8274
   56SER    HB2 5244  13.621  -0.518   7.058 -0.2141  2.0136 -1.3832
   56SER     OG 5245  13.659  -0.678   6.932  0.2843 -0.2947 -0.3786
   56SER     HG 5246  13.609  -0.757   6.911  1.1115 -1.2019  0.8813
   56SER      C 5247  13.408  -0.407   6.906  0.2404 -0.2008 -0.1168
   56SER      O 5248  13.409  -0.294   6.954  0.0152 -0.3322  0.1983
   57SER      N 5249  13.295  -0.474   6.884 -0.1761  0.3677  0.2815
   57SER      H 5250  13.308  -0.562   6.838 -0.7950 -0.1707  1.1088
   57SER     CA 5251  13.162  -0.433   6.925 -0.4345 -0.2057  0.0269
   57SER     HA 5252  13.149  -0.335   6.879  0.3982  0.3963  1.0249
   57SER     CB 5253  13.056  -0.528   6.871 -0.2756 -0.2254 -0.2563
   57SER    HB1 5254  12.959  -0.483   6.893  0.4049  1.6336 -0.9104
   57SER    HB2 5255  13.055  -0.624   6.923  0.0071 -0.6249 -0.9876
   57SER     OG 5256  13.058  -0.553   6.733 -0.5848 -0.2289 -0.2604
   57SER     HG 5257  12.981  -0.608   6.713 -3.3593  2.8511  1.0177
   57SER      C 5258  13.128  -0.434   7.074 -0.0849 -0.0084  0.1106
   57SER      O 5259  13.156  -0.532   7.143 -0.5281 -0.1170  0.1393
   58TYR      N 5260  13.061  -0.325   7.111 -0.1898  0.0109 -0.1326
   58TYR      H 5261  13.031  -0.256   7.044 -1.9910  1.2227  1.7872
   58TYR     CA 5262  13.007  -0.311   7.245  0.3909 -0.0478  0.1121
   58TYR     HA 5263  13.089  -0.333   7.313  0.4303  0.7408  0.3227
   58TYR     CB 5264  12.971  -0.166   7.276  0.3217 -0.0211 -0.0945
   58TYR    HB1 5265  13.023  -0.103   7.203  3.2059  0.4046  2.1368
   58TYR    HB2 5266  12.869  -0.139   7.250  0.5264 -0.5984 -1.6064
   58TYR     CG 5267  13.007  -0.104   7.409  0.1019  0.4509 -0.2524
   58TYR    CD1 5268  13.114  -0.016   7.428  0.3583 -0.0100  0.4608
   58TYR    HD1 5269  13.193  -0.002   7.356  0.1518 -1.8511 -0.1827
   58TYR    CE1 5270  13.124   0.051   7.551  0.2675 -0.2462  0.5977
   58TYR    HE1 5271  13.195   0.131   7.563 -0.8928  0.6345  1.7552
   58TYR     CZ 5272  13.038   0.020   7.658 -0.6722  0.6999  0.1273
   58TYR     OH 5273  13.056   0.074   7.782  0.4065  0.0672  0.2540
   58TYR     HH 5274  13.113   0.150   7.795  0.4037  0.0946  0.1125
   58TYR    CE2 5275  12.944  -0.084   7.643  0.4405 -0.3098  0.0639
   58TYR    HE2 5276  12.874  -0.104   7.723 -1.0083  0.7645 -0.9039
   58TYR    CD2 5277  12.920  -0.135   7.515 -0.1686  0.9350 -0.3299
   58TYR    HD2 5278  12.831  -0.194   7.504 -0.0280  1.0020 -2.3075
   58TYR      C 5279  12.894  -0.409   7.276  0.1320  0.1328 -0.2545
   58TYR      O 5280  12.831  -0.455   7.181 -0.1917 -0.0859  0.0643
   59GLY      N 5281  12.867  -0.435   7.404  0.1692  0.3138 -0.2094
   59GLY      H 5282  12.929  -0.397   7.475 -1.0916 -1.4988  1.9864
   59GLY     CA 5283  12.758  -0.513   7.457 -0.1741  0.5767 -0.5262
   59GLY    HA1 5284  12.665  -0.488   7.406 -0.2757 -0.6650 -0.9936
   59GLY    HA2 5285  12.747  -0.501   7.565  0.9397 -1.7025 -0.0993
   59GLY      C 5286  12.774  -0.661   7.428  0.2388  0.5290 -0.0714
   59GLY      O 5287  12.885  -0.715   7.433 -0.2179 -0.3854  0.3059
   60GLN      N 5288  12.669  -0.743   7.426  0.7366 -0.1245  0.2980
   60GLN      H 5289  12.579  -0.698   7.435  0.3331 -0.3352 -2.0295
   60GLN     CA 5290  12.693  -0.879   7.381  0.4233 -0.1228  0.1217
   60GLN     HA 5291  12.772  -0.929   7.438 -0.8313 -2.4620 -0.0767
   60GLN     CB 5292  12.569  -0.963   7.409  0.1451  0.2521  0.0143
   60GLN    HB1 5293  12.478  -0.917   7.369  0.8212  0.7384 -0.9991
   60GLN    HB2 5294  12.589  -1.057   7.359 -1.0456 -0.7898  1.3842
   60GLN     CG 5295  12.552  -0.988   7.559 -0.4745 -0.0113 -0.0987
   60GLN    HG1 5296  12.551  -0.888   7.603 -0.2465  0.6447 -1.5235
   60GLN    HG2 5297  12.636  -1.047   7.595  0.0253  1.4606  1.2408
   60GLN     CD 5298  12.421  -1.062   7.583 -0.7089  0.1029 -0.9874
   60GLN    OE1 5299  12.388  -1.165   7.524 -0.2526 -0.4466 -0.3028
   60GLN    NE2 5300  12.342  -1.005   7.673 -0.2805 -0.7222 -0.0763
   60GLN   HE21 5301  12.375  -0.923   7.722 -2.8410  1.2390 -1.3796
   60GLN   HE22 5302  12.246  -1.033   7.690 -0.6067  0.5656  0.3816
   60GLN      C 5303  12.730  -0.886   7.233 -0.3956  0.3764 -0.1096
   60GLN      O 5304  12.688  -0.796   7.161 -0.2029  0.8036  0.3027
   61SER      N 5305  12.794  -0.996   7.194 -0.7251  0.0693  0.2048
   61SER      H 5306  12.817  -1.073   7.255 -0.8702  1.6255  2.3570
   61SER     CA 5307  12.834  -1.012   7.056  0.3928 -0.0132  0.5315
   61SER     HA 5308  12.753  -0.985   6.989  0.8045  1.2375  0.5205
   61SER     CB 5309  12.956  -0.929   7.016  0.2069 -0.4100 -0.9293
   61SER    HB1 5310  12.978  -0.924   6.910 -0.6137  2.0182 -1.0273
   61SER    HB2 5311  12.932  -0.829   7.052 -0.5172 -1.4256  1.6781
   61SER     OG 5312  13.070  -0.965   7.092 -0.3571  0.4571  0.3662
   61SER     HG 5313  13.074  -0.910   7.171 -1.4431 -1.3809  1.7785
   61SER      C 5314  12.858  -1.159   7.024 -0.6257 -0.0522 -0.0870
   61SER      O 5315  12.879  -1.241   7.114  0.1248 -0.0919 -0.3006
   62GLN      N 5316  12.865  -1.190   6.895 -0.1912 -0.1542 -0.0407
   62GLN      H 5317  12.860  -1.120   6.822  1.8224 -0.8894 -0.9545
   62GLN     CA 5318  12.892  -1.325   6.849 -0.3074 -0.1149 -0.2310
   62GLN     HA 5319  12.828  -1.396   6.901  0.3584  0.6815  1.7871
   62GLN     CB 5320  12.853  -1.329   6.702 -0.0687 -0.2512 -0.2921
   62GLN    HB1 5321  12.910  -1.252   6.649  0.8444 -0.4878  0.3415
   62GLN    HB2 5322  12.893  -1.421   6.659  0.1263 -0.8783  1.1948
   62GLN     CG 5323  12.702  -1.333   6.680 -0.0909  0.0814 -0.2144
   62GLN    HG1 5324  12.640  -1.278   6.751 -1.5514 -1.9288  0.1402
   62GLN    HG2 5325  12.680  -1.438   6.697 -1.9377  0.7847  2.3811
   62GLN     CD 5326  12.658  -1.297   6.539  0.1709  0.4434 -0.2057
   62GLN    OE1 5327  12.742  -1.288   6.450  0.4836 -0.4016 -0.0059
   62GLN    NE2 5328  12.532  -1.293   6.495  0.1334  0.2215 -0.1208
   62GLN   HE21 5329  12.447  -1.307   6.548  0.0241  0.6711 -0.1736
   62GLN   HE22 5330  12.528  -1.292   6.394  0.6491  1.4493 -0.1406
   62GLN      C 5331  13.037  -1.364   6.875 -0.1572  0.4154 -0.2621
   62GLN      O 5332  13.129  -1.284   6.857  0.0564  0.3203  0.3779
   63ASN      N 5333  13.064  -1.488   6.917  0.1148  0.6536  0.2773
   63ASN      H 5334  12.990  -1.555   6.920  0.9604 -0.2880  0.5945
   63ASN     CA 5335  13.194  -1.552   6.918 -0.1767  0.0587  0.2519
   63ASN     HA 5336  13.255  -1.495   6.989 -0.3687 -1.0450  1.3331
   63ASN     CB 5337  13.174  -1.690   6.980 -0.2412  0.1034  0.3292
   63ASN    HB1 5338  13.105  -1.752   6.924  0.7069 -0.8188  0.1466
   63ASN    HB2 5339  13.142  -1.673   7.083  0.9672  0.3890  0.6729
   63ASN     CG 5340  13.304  -1.768   6.986 -0.4963 -0.3116  0.5371
   63ASN    OD1 5341  13.319  -1.867   6.915 -0.4179 -0.3498  0.6063
   63ASN    ND2 5342  13.401  -1.717   7.063 -0.0185 -0.3546 -0.0264
   63ASN   HD21 5343  13.479  -1.776   7.087  1.4830  1.1111 -1.0912
   63ASN   HD22 5344  13.374  -1.649   7.132  1.1870  0.7534 -0.6111
   63ASN      C 5345  13.253  -1.547   6.777  0.3478  0.2120  0.4722
   63ASN      O 5346  13.188  -1.579   6.678  0.2476  0.4964  0.4466
   64THR      N 5347  13.386  -1.536   6.772  0.2952  0.4962 -0.3042
   64THR      H 5348  13.421  -1.500   6.859  0.3809  0.5486 -0.3611
   64THR     CA 5349  13.470  -1.525   6.654  0.0910 -0.3617 -0.5448
   64THR     HA 5350  13.405  -1.525   6.567 -2.0266  2.6296  0.8492
   64THR     CB 5351  13.533  -1.385   6.654 -0.0886 -0.2793 -0.3872
   64THR     HB 5352  13.605  -1.380   6.573  1.2026  0.7940  0.7942
   64THR    CG2 5353  13.418  -1.290   6.620  0.0686 -0.1115 -0.4461
   64THR   HG21 5354  13.360  -1.327   6.536  1.5554 -0.0849 -1.5163
   64THR   HG22 5355  13.455  -1.190   6.599  0.8824  0.4346  2.8950
   64THR   HG23 5356  13.359  -1.277   6.711  0.0400 -1.9046 -0.1608
   64THR    OG1 5357  13.594  -1.342   6.773  0.1586 -0.2126 -0.5395
   64THR    HG1 5358  13.594  -1.246   6.762 -0.2610 -0.3300 -1.6391
   64THR      C 5359  13.575  -1.635   6.654  0.1893 -0.2684 -0.3692
   64THR      O 5360  13.569  -1.725   6.738  0.1642  0.2953  0.2477
   65GLY      N 5361  13.672  -1.626   6.563  0.2690  0.1340 -0.2454
   65GLY      H 5362  13.670  -1.553   6.492 -0.6468 -1.4858 -1.9737
   65GLY     CA 5363  13.804  -1.678   6.589  0.1522 -0.0382  0.0082
   65GLY    HA1 5364  13.825  -1.686   6.696  1.4473  1.0227 -0.1357
   65GLY    HA2 5365  13.869  -1.597   6.557 -0.5188  0.5765  0.1782
   65GLY      C 5366  13.837  -1.813   6.525  0.9101  0.3329 -0.4080
   65GLY      O 5367  13.758  -1.879   6.457  0.7003  0.2069 -0.0489
   66TYR      N 5368  13.958  -1.861   6.552  0.9435  0.5052 -0.2480
   66TYR      H 5369  14.026  -1.799   6.594  0.2465  0.6688  0.6811
   66TYR     CA 5370  14.007  -1.991   6.513  0.0058  0.1933 -0.4049
   66TYR     HA 5371  13.930  -2.068   6.518  0.5580 -0.3493  4.0749
   66TYR     CB 5372  14.075  -1.988   6.377  0.1879  0.4075 -0.3093
   66TYR    HB1 5373  14.023  -1.932   6.299  2.7426  1.5357 -1.3355
   66TYR    HB2 5374  14.167  -1.931   6.391  0.8497 -0.4819 -0.9218
   66TYR     CG 5375  14.099  -2.130   6.330 -0.6500  0.2405 -0.2434
   66TYR    CD1 5376  14.227  -2.185   6.338 -0.4456  0.6651 -0.5816
   66TYR    HD1 5377  14.305  -2.126   6.384  0.4700 -0.8026 -0.1811
   66TYR    CE1 5378  14.257  -2.310   6.283 -0.3649  0.3529  0.1573
   66TYR    HE1 5379  14.359  -2.346   6.289 -0.1809  0.1884 -2.5416
   66TYR     CZ 5380  14.152  -2.378   6.218  0.3394 -0.4050 -0.2158
   66TYR     OH 5381  14.180  -2.503   6.172  0.2134 -0.4747 -0.1029
   66TYR     HH 5382  14.269  -2.522   6.204  0.5270  1.5227  0.3629
   66TYR    CE2 5383  14.023  -2.322   6.207  0.4557 -0.0347  0.2497
   66TYR    HE2 5384  13.952  -2.390   6.161  1.8352  0.0849 -2.2111
   66TYR    CD2 5385  13.994  -2.202   6.272 -0.5194 -0.0789 -0.0840
   66TYR    HD2 5386  13.895  -2.159   6.272 -1.0899 -1.2586  1.8574
   66TYR      C 5387  14.103  -2.041   6.621  0.1092  0.1160 -0.5323
   66TYR      O 5388  14.161  -1.962   6.695  0.0995  0.1680 -0.5804
   67GLY      N 5389  14.117  -2.173   6.632 -0.4373  0.1503  0.7431
   67GLY      H 5390  14.062  -2.232   6.571 -3.0182  2.2021  0.9185
   67GLY     CA 5391  14.213  -2.237   6.720 -0.0994  0.2032  0.4196
   67GLY    HA1 5392  14.160  -2.301   6.792 -1.7458  0.6650 -0.3235
   67GLY    HA2 5393  14.267  -2.160   6.774 -0.7836  0.3863  0.8682
   67GLY      C 5394  14.303  -2.331   6.642 -0.1881  0.1659  0.3624
   67GLY      O 5395  14.253  -2.435   6.597  0.0123  0.0692  0.3638
   68THR      N 5396  14.433  -2.305   6.630 -0.2227  0.2321  0.1084
   68THR      H 5397  14.468  -2.224   6.679  1.0794 -0.7791  0.9378
   68THR     CA 5398  14.524  -2.395   6.562  0.0151  0.3636  0.2534
   68THR     HA 5399  14.466  -2.423   6.475 -1.9286 -0.3631  1.6989
   68THR     CB 5400  14.662  -2.337   6.529 -0.0039  0.5482  0.4944
   68THR     HB 5401  14.727  -2.421   6.504  1.9217  2.5898 -1.8637
   68THR    CG2 5402  14.668  -2.248   6.405  0.3695 -0.6086 -0.3296
   68THR   HG21 5403  14.645  -2.292   6.308 -0.1515 -0.5073 -0.2506
   68THR   HG22 5404  14.769  -2.209   6.395  0.9376 -1.7121  0.7504
   68THR   HG23 5405  14.596  -2.170   6.427 -0.6906 -1.6545 -0.0019
   68THR    OG1 5406  14.715  -2.256   6.631  0.3690  0.2711  0.5236
   68THR    HG1 5407  14.659  -2.178   6.621 -1.3976 -1.2184 -2.1952
   68THR      C 5408  14.542  -2.519   6.649 -0.7034 -0.0215 -0.1446
   68THR      O 5409  14.572  -2.509   6.768  0.3401  0.1136 -0.4102
   69GLN      N 5410  14.519  -2.640   6.597  0.2905 -0.2688 -0.0275
   69GLN      H 5411  14.507  -2.637   6.497  0.0143  0.2821  0.0167
   69GLN     CA 5412  14.537  -2.768   6.663  0.2687 -0.1779  0.1547
   69GLN     HA 5413  14.592  -2.744   6.755 -2.1177  0.6507  1.4648
   69GLN     CB 5414  14.398  -2.810   6.707  0.1699 -0.4982 -0.4611
   69GLN    HB1 5415  14.355  -2.730   6.767  0.6860 -0.6595  0.1300
   69GLN    HB2 5416  14.405  -2.896   6.774  0.2559 -1.1191 -1.2433
   69GLN     CG 5417  14.295  -2.837   6.598 -0.4568 -0.0983  0.0242
   69GLN    HG1 5418  14.274  -2.738   6.556  1.5276  0.7762  0.9632
   69GLN    HG2 5419  14.342  -2.892   6.517 -0.0954  1.9344 -1.2222
   69GLN     CD 5420  14.171  -2.908   6.650 -0.5854 -0.2884 -0.5385
   69GLN    OE1 5421  14.075  -2.839   6.685 -0.4729 -0.1864 -0.4314
   69GLN    NE2 5422  14.172  -3.040   6.672 -0.2798 -0.1999 -0.0371
   69GLN   HE21 5423  14.259  -3.087   6.651 -1.2704 -1.8187 -0.7004
   69GLN   HE22 5424  14.095  -3.092   6.712  0.0370 -0.8046 -0.2140
   69GLN      C 5425  14.609  -2.877   6.586 -0.2005 -0.3305 -0.0681
   69GLN      O 5426  14.644  -2.867   6.469  0.4485  0.0249  0.1518
   70SER      N 5427  14.627  -2.994   6.647 -0.3422 -0.3651 -0.0946
   70SER      H 5428  14.591  -2.998   6.741 -1.7588  0.1819 -0.5912
   70SER     CA 5429  14.655  -3.120   6.581 -0.1046 -0.1959 -0.3161
   70SER     HA 5430  14.734  -3.096   6.510 -0.5890 -0.6626 -1.0244
   70SER     CB 5431  14.700  -3.216   6.691  0.0472 -0.0482 -0.2469
   70SER    HB1 5432  14.621  -3.239   6.763  1.9731 -0.0654  1.9593
   70SER    HB2 5433  14.721  -3.315   6.651 -1.5481 -1.1091  1.3925
   70SER     OG 5434  14.808  -3.151   6.754 -0.3002  0.4958 -0.2076
   70SER     HG 5435  14.855  -3.214   6.809  0.5433  2.4951  1.5146
   70SER      C 5436  14.527  -3.163   6.511 -0.1713  0.2673 -0.4823
   70SER      O 5437  14.420  -3.141   6.566  0.2815  0.0642  0.5077
   71THR      N 5438  14.544  -3.214   6.389  0.1182 -0.5464 -0.1157
   71THR      H 5439  14.634  -3.209   6.345  0.8342  2.3202  1.4372
   71THR     CA 5440  14.434  -3.262   6.307  0.1142 -0.1342 -0.3557
   71THR     HA 5441  14.349  -3.197   6.331  1.5765  1.7414 -0.0766
   71THR     CB 5442  14.458  -3.243   6.158  0.3218  0.0143 -0.3043
   71THR     HB 5443  14.372  -3.281   6.101 -0.2282  1.5003 -0.5173
   71THR    CG2 5444  14.476  -3.103   6.101 -0.6641  0.2326 -0.0983
   71THR   HG21 5445  14.385  -3.047   6.122 -0.8606 -0.6411  1.4733
   71THR   HG22 5446  14.549  -3.061   6.170 -2.4362 -1.1366  2.8017
   71THR   HG23 5447  14.497  -3.106   5.994  0.8191 -3.4884  0.1456
   71THR    OG1 5448  14.580  -3.304   6.122  0.1279 -0.6633  0.1663
   71THR    HG1 5449  14.608  -3.282   6.033  2.4976  0.9747  1.2078
   71THR      C 5450  14.381  -3.402   6.335 -0.3420  0.1300  0.1298
   71THR      O 5451  14.268  -3.423   6.292 -0.3932  0.1156  0.2709
   72PRO      N 5452  14.445  -3.505   6.390 -0.5846 -0.1497 -0.1068
   72PRO     CD 5453  14.371  -3.618   6.441 -0.4035 -0.4274 -0.4542
   72PRO    HD1 5454  14.276  -3.580   6.480 -0.6476  1.1129 -2.3848
   72PRO    HD2 5455  14.371  -3.692   6.361  1.9484  1.0845 -1.9587
   72PRO     CG 5456  14.451  -3.672   6.559 -0.4725  0.6784  0.1094
   72PRO    HG1 5457  14.426  -3.615   6.649  0.3511  2.2508 -0.6327
   72PRO    HG2 5458  14.438  -3.780   6.559 -1.2459  0.7556 -0.8753
   72PRO     CB 5459  14.591  -3.637   6.510 -0.4019  0.2875  0.0319
   72PRO    HB1 5460  14.619  -3.722   6.448  2.2946  0.9120  0.2800
   72PRO    HB2 5461  14.659  -3.624   6.594 -0.0057 -1.8247  0.0887
   72PRO     CA 5462  14.586  -3.510   6.426 -0.6013  0.2787  0.0300
   72PRO     HA 5463  14.613  -3.436   6.501  0.3893  0.1818 -0.2189
   72PRO      C 5464  14.686  -3.531   6.314 -0.2675 -0.0941  0.3946
   72PRO      O 5465  14.803  -3.495   6.318 -0.1690 -0.3633  0.0565
   73GLN      N 5466  14.645  -3.600   6.207  0.2246  0.2664 -0.0382
   73GLN      H 5467  14.550  -3.634   6.198 -0.5510  1.7757  1.7648
   73GLN     CA 5468  14.722  -3.612   6.085 -0.0701 -0.2017 -0.1824
   73GLN     HA 5469  14.803  -3.540   6.098  0.3418 -0.9140  1.6160
   73GLN     CB 5470  14.787  -3.750   6.080 -0.0995 -0.2280  0.1029
   73GLN    HB1 5471  14.834  -3.754   5.981  1.6824 -1.1548  0.9400
   73GLN    HB2 5472  14.867  -3.765   6.152 -0.5154 -1.3415  0.3539
   73GLN     CG 5473  14.700  -3.875   6.093  0.3270 -0.5905 -0.4667
   73GLN    HG1 5474  14.616  -3.869   6.024  0.2689  0.8328 -0.3089
   73GLN    HG2 5475  14.764  -3.961   6.072  1.1528 -0.5259  1.5329
   73GLN     CD 5476  14.643  -3.905   6.231  0.0630  0.3274 -0.3684
   73GLN    OE1 5477  14.523  -3.905   6.256  0.0001 -0.6342 -0.6337
   73GLN    NE2 5478  14.731  -3.916   6.330 -0.3488 -0.4642 -0.0789
   73GLN   HE21 5479  14.695  -3.940   6.421  0.2193  0.2109  0.3428
   73GLN   HE22 5480  14.829  -3.918   6.305 -0.7488  1.1173 -2.0388
   73GLN      C 5481  14.631  -3.582   5.967  0.0084 -0.3131 -0.2726
   73GLN      O 5482  14.509  -3.594   5.971  0.0566 -0.6449  0.4529
   74GLY      N 5483  14.697  -3.542   5.859 -0.2391 -0.2772 -0.4115
   74GLY      H 5484  14.792  -3.512   5.876  0.8018 -3.9572  1.1356
   74GLY     CA 5485  14.635  -3.516   5.731 -0.5010 -0.4139 -0.3121
   74GLY    HA1 5486  14.711  -3.489   5.657 -0.7430 -0.4230 -0.5682
   74GLY    HA2 5487  14.578  -3.601   5.692  1.0809 -1.8222  0.3473
   74GLY      C 5488  14.535  -3.402   5.745  0.2469  0.2315 -0.1666
   74GLY      O 5489  14.555  -3.304   5.816 -0.2057  0.2210 -0.0168
   75TYR      N 5490  14.426  -3.403   5.668  0.0694 -0.4039  0.0890
   75TYR      H 5491  14.395  -3.490   5.625  0.2781 -0.8857  0.8883
   75TYR     CA 5492  14.332  -3.295   5.650 -0.3036 -0.7214  0.0966
   75TYR     HA 5493  14.381  -3.204   5.614 -1.0880 -0.9172 -1.5258
   75TYR     CB 5494  14.222  -3.336   5.553 -0.0520 -0.4632 -0.3014
   75TYR    HB1 5495  14.138  -3.266   5.561  0.2774 -0.1396  0.3527
   75TYR    HB2 5496  14.175  -3.427   5.590 -1.3838  0.8182  1.3399
   75TYR     CG 5497  14.266  -3.349   5.409  0.7689 -0.0853 -0.0904
   75TYR    CD1 5498  14.254  -3.478   5.356 -0.0010 -0.1000  0.1069
   75TYR    HD1 5499  14.227  -3.567   5.411 -2.7114 -1.0213 -2.4026
   75TYR    CE1 5500  14.281  -3.500   5.220  0.1093  0.0200  0.1095
   75TYR    HE1 5501  14.272  -3.600   5.181  0.9701 -0.4910  1.1704
   75TYR     CZ 5502  14.321  -3.393   5.138  0.0886 -0.0481  0.0108
   75TYR     OH 5503  14.346  -3.409   5.005  0.2869  0.3089  0.0035
   75TYR     HH 5504  14.353  -3.328   4.952 -1.0074 -0.3369 -1.2356
   75TYR    CE2 5505  14.341  -3.265   5.193 -0.2851 -0.0239  0.0928
   75TYR    HE2 5506  14.370  -3.177   5.137 -0.9233 -0.3559 -0.7706
   75TYR    CD2 5507  14.312  -3.244   5.329 -0.0516  0.4163  0.0774
   75TYR    HD2 5508  14.311  -3.143   5.367  0.7095  0.4273  0.0896
   75TYR      C 5509  14.258  -3.257   5.778 -0.1947 -0.3696  0.0560
   75TYR      O 5510  14.208  -3.340   5.854  0.2978 -0.2889  0.4797
   76GLY      N 5511  14.238  -3.127   5.798 -0.3817 -0.3520 -0.2314
   76GLY      H 5512  14.310  -3.067   5.761 -0.9008 -0.0398 -0.7431
   76GLY     CA 5513  14.144  -3.057   5.884  0.1346 -0.2440  0.2576
   76GLY    HA1 5514  14.148  -3.088   5.988 -0.4971  1.0469  0.6969
   76GLY    HA2 5515  14.171  -2.951   5.889 -2.0452  0.3103  2.0688
   76GLY      C 5516  13.997  -3.068   5.843  0.1927 -0.7292  0.1726
   76GLY      O 5517  13.960  -3.089   5.728  0.1406 -0.1707  0.0813
   77SER      N 5518  13.906  -3.066   5.941  0.0002 -0.0708 -0.0162
   77SER      H 5519  13.935  -3.042   6.035  0.3511 -0.0309 -0.1325
   77SER     CA 5520  13.764  -3.090   5.926  0.0474 -0.0895 -0.4514
   77SER     HA 5521  13.746  -3.184   5.874 -0.1701 -0.2813 -0.0328
   77SER     CB 5522  13.702  -3.116   6.063 -0.5010  0.1108 -0.6592
   77SER    HB1 5523  13.734  -3.205   6.117 -1.9638 -0.9791 -1.4809
   77SER    HB2 5524  13.596  -3.137   6.048 -0.7404  1.5752 -1.1123
   77SER     OG 5525  13.725  -3.003   6.144  0.0951 -0.4318 -0.0583
   77SER     HG 5526  13.649  -2.997   6.202  0.0361 -0.6701 -0.1078
   77SER      C 5527  13.684  -2.985   5.849 -0.1309  0.4473  0.4470
   77SER      O 5528  13.571  -3.010   5.807  0.2980  0.8157 -1.0006
   78THR      N 5529  13.731  -2.861   5.837  0.3036  0.2430 -0.0198
   78THR      H 5530  13.830  -2.840   5.846  0.7338 -0.6706 -2.0611
   78THR     CA 5531  13.658  -2.746   5.789  0.2559  0.2523  0.0767
   78THR     HA 5532  13.565  -2.778   5.741  0.4116 -0.0505 -0.0224
   78THR     CB 5533  13.613  -2.649   5.897 -0.0865 -0.0466  0.2037
   78THR     HB 5534  13.568  -2.559   5.854  1.6571  0.2720 -1.0515
   78THR    CG2 5535  13.507  -2.717   5.983 -0.2720 -0.1495 -0.1058
   78THR   HG21 5536  13.500  -2.648   6.067  0.8101 -1.1226  0.8161
   78THR   HG22 5537  13.543  -2.809   6.030  1.2494  0.6351  0.3202
   78THR   HG23 5538  13.414  -2.733   5.928 -0.1077 -0.6253 -0.2464
   78THR    OG1 5539  13.724  -2.611   5.976  0.1935  0.1406 -0.2778
   78THR    HG1 5540  13.692  -2.549   6.042 -1.0809 -0.4222 -0.3306
   78THR      C 5541  13.737  -2.678   5.677 -0.3139  0.5254 -0.1644
   78THR      O 5542  13.857  -2.698   5.665 -0.3280  0.2622  0.1171
   79GLY      N 5543  13.668  -2.593   5.601 -0.0755  0.7354 -0.1470
   79GLY      H 5544  13.568  -2.601   5.614  0.2164 -0.1705  1.9779
   79GLY     CA 5545  13.716  -2.500   5.501  0.2957  0.2113 -0.4567
   79GLY    HA1 5546  13.645  -2.470   5.424  0.6966  3.3226  0.2668
   79GLY    HA2 5547  13.800  -2.548   5.450  0.5991  0.0608  0.1690
   79GLY      C 5548  13.772  -2.370   5.556  0.0342  0.0918  0.0941
   79GLY      O 5549  13.800  -2.356   5.675 -0.0969  0.4186  0.0876
   80GLY      N 5550  13.793  -2.273   5.467 -0.4716  0.3696  0.2715
   80GLY      H 5551  13.782  -2.300   5.370  1.9142  3.1644 -0.9240
   80GLY     CA 5552  13.866  -2.152   5.496  0.0627  0.1841 -0.2833
   80GLY    HA1 5553  13.927  -2.120   5.411  2.3791 -1.2789  0.7447
   80GLY    HA2 5554  13.939  -2.181   5.571  1.9814  0.1549 -2.0577
   80GLY      C 5555  13.783  -2.032   5.538  0.2794  0.1942  0.1190
   80GLY      O 5556  13.663  -2.024   5.511  0.2808  0.0564  0.0701
   81TYR      N 5557  13.848  -1.929   5.593  0.1320  0.3105  0.0775
   81TYR      H 5558  13.948  -1.934   5.608 -0.1669 -0.7077  2.0067
   81TYR     CA 5559  13.769  -1.823   5.652 -0.0368  0.2784 -0.0870
   81TYR     HA 5560  13.682  -1.866   5.702 -1.0503  0.7797 -1.3615
   81TYR     CB 5561  13.860  -1.744   5.745  0.2949  0.2680 -0.4033
   81TYR    HB1 5562  13.955  -1.721   5.696 -0.3008  2.3482 -0.7050
   81TYR    HB2 5563  13.879  -1.811   5.829  0.4228 -0.2790 -0.8627
   81TYR     CG 5564  13.801  -1.616   5.800  0.3571  0.1601 -0.0809
   81TYR    CD1 5565  13.688  -1.620   5.882  0.7641 -0.3615  0.4644
   81TYR    HD1 5566  13.631  -1.710   5.899  2.8716 -1.8291  0.0737
   81TYR    CE1 5567  13.634  -1.501   5.933  0.4560 -0.0625 -0.5160
   81TYR    HE1 5568  13.555  -1.506   6.006 -0.2997 -1.6145 -1.3978
   81TYR     CZ 5569  13.687  -1.378   5.891 -0.2865  0.3232 -0.3268
   81TYR     OH 5570  13.654  -1.262   5.956  0.4128  0.2417  0.1801
   81TYR     HH 5571  13.702  -1.189   5.917 -0.4489 -1.1250 -3.8303
   81TYR    CE2 5572  13.797  -1.375   5.804  0.3543 -0.0239  0.4593
   81TYR    HE2 5573  13.849  -1.283   5.780 -0.4134  0.1559 -0.6076
   81TYR    CD2 5574  13.858  -1.494   5.761  0.4799  0.1633  0.1097
   81TYR    HD2 5575  13.938  -1.498   5.689 -0.9195 -0.4169 -1.4942
   81TYR      C 5576  13.707  -1.737   5.544 -0.2877 -0.9353 -0.9322
   81TYR      O 5577  13.774  -1.689   5.453  0.1000  0.5732  0.1054
   82GLY      N 5578  13.586  -1.685   5.568  0.2446 -0.2172  0.2488
   82GLY      H 5579  13.547  -1.708   5.659 -1.6471  1.3211 -0.1134
   82GLY     CA 5580  13.528  -1.578   5.490 -0.0208 -0.6460 -0.1479
   82GLY    HA1 5581  13.575  -1.482   5.513 -3.0700  0.9404 -0.0120
   82GLY    HA2 5582  13.549  -1.580   5.383 -1.0825 -0.5112 -0.3708
   82GLY      C 5583  13.377  -1.559   5.503 -0.0186 -0.3005 -0.5980
   82GLY      O 5584  13.301  -1.649   5.538  0.0043 -0.1516 -0.1613
   83SER      N 5585  13.328  -1.438   5.476  0.3116  0.1969  0.9335
   83SER      H 5586  13.389  -1.366   5.440 -0.9639  0.8991  0.0916
   83SER     CA 5587  13.186  -1.408   5.473  0.2812 -0.0132  0.1734
   83SER     HA 5588  13.142  -1.440   5.567 -1.6215  1.9314  0.0247
   83SER     CB 5589  13.172  -1.256   5.463 -0.0567 -0.0162  0.5532
   83SER    HB1 5590  13.073  -1.216   5.482  0.6581  1.2474  1.8885
   83SER    HB2 5591  13.212  -1.242   5.362  1.6002  0.4037  1.2355
   83SER     OG 5592  13.266  -1.200   5.552  0.3746 -0.1708  0.1995
   83SER     HG 5593  13.314  -1.128   5.510  1.4711  0.3333  2.1820
   83SER      C 5594  13.115  -1.476   5.357 -0.1709 -0.0167  0.4536
   83SER      O 5595  13.168  -1.489   5.247 -0.4890  0.0312  0.2943
   84SER      N 5596  12.986  -1.500   5.381 -0.1769 -0.1406  0.3018
   84SER      H 5597  12.951  -1.462   5.468  0.3133  0.7672  0.1193
   84SER     CA 5598  12.891  -1.554   5.285  0.0130  0.0326  0.0166
   84SER     HA 5599  12.935  -1.641   5.237 -0.1686 -0.4909  0.7718
   84SER     CB 5600  12.759  -1.588   5.353 -0.0270  0.0376 -0.0579
   84SER    HB1 5601  12.738  -1.491   5.397  1.7426  0.4055  0.0314
   84SER    HB2 5602  12.680  -1.617   5.283  0.5803 -0.2945 -0.6187
   84SER     OG 5603  12.788  -1.673   5.461 -0.6656  0.2305  0.2701
   84SER     HG 5604  12.732  -1.669   5.539 -0.4222 -3.0115  0.7726
   84SER      C 5605  12.866  -1.452   5.175 -0.1922  0.1810  0.2000
   84SER      O 5606  12.907  -1.337   5.180  0.0492  0.1057 -0.0075
   85GLN      N 5607  12.796  -1.498   5.071 -0.2843  0.0773  0.3071
   85GLN      H 5608  12.762  -1.593   5.080  1.4124 -0.8699 -2.2056
   85GLN     CA 5609  12.748  -1.409   4.967 -0.6245 -0.1272  0.2872
   85GLN     HA 5610  12.831  -1.349   4.932 -0.3819 -0.4445  0.3144
   85GLN     CB 5611  12.690  -1.490   4.852  0.1039  0.1889 -0.3079
   85GLN    HB1 5612  12.639  -1.573   4.901 -1.3700  2.0610  1.4699
   85GLN    HB2 5613  12.616  -1.424   4.806  0.6407 -0.4085 -2.1225
   85GLN     CG 5614  12.773  -1.551   4.739  0.4228  0.4307 -0.2029
   85GLN    HG1 5615  12.708  -1.619   4.686  0.3660  0.5274 -0.2573
   85GLN    HG2 5616  12.799  -1.469   4.672  0.4830  0.1311 -0.5456
   85GLN     CD 5617  12.893  -1.626   4.795 -0.1197 -0.0693  0.3019
   85GLN    OE1 5618  12.889  -1.746   4.819 -0.4123 -0.0865  0.1751
   85GLN    NE2 5619  13.002  -1.553   4.820  0.0534 -0.2014 -0.0687
   85GLN   HE21 5620  13.001  -1.452   4.815  1.3666 -0.1469  0.2196
   85GLN   HE22 5621  13.088  -1.604   4.837  0.2730 -0.0789 -0.7828
   85GLN      C 5622  12.647  -1.314   5.032 -0.0230  0.5452  0.2463
   85GLN      O 5623  12.580  -1.348   5.129 -0.1158 -0.4329 -0.1415
   86SER      N 5624  12.629  -1.199   4.967  0.6465  0.3096 -0.3846
   86SER      H 5625  12.673  -1.177   4.879  0.0660 -1.7057 -1.2561
   86SER     CA 5626  12.516  -1.119   5.010  0.2132 -0.2233 -0.5152
   86SER     HA 5627  12.529  -1.092   5.115 -2.5893  2.9651 -0.8137
   86SER     CB 5628  12.527  -0.986   4.937  0.0902 -0.2745 -0.6273
   86SER    HB1 5629  12.504  -0.997   4.831 -2.5210 -0.2067 -0.1373
   86SER    HB2 5630  12.455  -0.918   4.983 -0.8582 -1.6005 -0.1044
   86SER     OG 5631  12.658  -0.935   4.948 -0.1446  0.1313  0.3927
   86SER     HG 5632  12.648  -0.842   4.929  0.0042  0.4968  1.9692
   86SER      C 5633  12.378  -1.181   4.994  0.0732 -0.2237  0.6014
   86SER      O 5634  12.353  -1.252   4.897  0.2577  0.0133  0.3801
   87SER      N 5635  12.297  -1.159   5.098  0.1112  0.7993  0.4306
   87SER      H 5636  12.318  -1.087   5.166  1.3728  0.9202 -0.0570
   87SER     CA 5637  12.160  -1.205   5.111  0.2744  0.1263 -0.1461
   87SER     HA 5638  12.102  -1.165   5.028  2.3783  2.6034 -0.5523
   87SER     CB 5639  12.148  -1.357   5.123  0.0326  0.1061 -0.6173
   87SER    HB1 5640  12.177  -1.397   5.026  1.0012  1.1855 -0.7948
   87SER    HB2 5641  12.218  -1.389   5.201 -0.9987 -1.1535 -0.1744
   87SER     OG 5642  12.019  -1.403   5.154  0.2770  0.2265  0.6414
   87SER     HG 5643  12.027  -1.479   5.213 -2.9931 -1.1463 -0.4280
   87SER      C 5644  12.104  -1.127   5.229 -0.0232 -0.5708  0.1825
   87SER      O 5645  12.171  -1.092   5.326  0.3761 -0.3105 -0.1809
   88GLN      N 5646  11.974  -1.098   5.218  0.0277 -0.4684 -0.1680
   88GLN      H 5647  11.917  -1.141   5.147 -1.5801  2.2190 -0.6252
   88GLN     CA 5648  11.899  -1.024   5.317  0.4088  0.1892 -0.3593
   88GLN     HA 5649  11.947  -1.038   5.414 -0.4977  0.1524  0.1049
   88GLN     CB 5650  11.881  -0.878   5.277  0.0131  0.3171  0.2661
   88GLN    HB1 5651  11.979  -0.833   5.262  1.2511 -1.2297  2.9378
   88GLN    HB2 5652  11.831  -0.878   5.180  0.9783 -3.0139 -0.3645
   88GLN     CG 5653  11.806  -0.794   5.380  0.2060  0.6982  0.0970
   88GLN    HG1 5654  11.854  -0.697   5.370 -1.1501  1.4081  0.2130
   88GLN    HG2 5655  11.834  -0.823   5.482 -0.3889  1.9837  0.6453
   88GLN     CD 5656  11.658  -0.769   5.356  0.1709  0.3055 -0.0914
   88GLN    OE1 5657  11.609  -0.772   5.243  0.6586 -0.0334 -0.3025
   88GLN    NE2 5658  11.583  -0.740   5.462  0.4968 -0.4185  0.3493
   88GLN   HE21 5659  11.631  -0.729   5.550 -1.1512  1.8787  1.0690
   88GLN   HE22 5660  11.482  -0.731   5.457  0.3663 -0.3644  2.3841
   88GLN      C 5661  11.764  -1.094   5.335  0.1071  0.8831  0.1232
   88GLN      O 5662  11.705  -1.144   5.240  1.1722 -0.4326  0.1285
   89SER      N 5663  11.714  -1.103   5.459 -0.0586  0.5434  0.0304
   89SER      H 5664  11.770  -1.074   5.537  0.1980 -1.1547  0.5088
   89SER     CA 5665  11.595  -1.175   5.499  0.2038  0.1449  0.1007
   89SER     HA 5666  11.527  -1.176   5.413 -0.0416 -1.2892  0.2802
   89SER     CB 5667  11.625  -1.322   5.526 -0.4198 -0.1288 -0.6522
   89SER    HB1 5668  11.631  -1.338   5.633 -1.1998  0.6760 -0.4807
   89SER    HB2 5669  11.723  -1.340   5.481 -0.0502  3.7665 -1.7386
   89SER     OG 5670  11.538  -1.415   5.466 -0.5147 -0.3441 -0.1819
   89SER     HG 5671  11.555  -1.428   5.372 -2.8845 -1.6546 -0.5320
   89SER      C 5672  11.525  -1.112   5.619 -0.0117  0.6584 -0.2881
   89SER      O 5673  11.588  -1.036   5.692 -0.5699  0.3159  0.5644
   90SER      N 5674  11.398  -1.149   5.636  0.0699  0.5407  0.0721
   90SER      H 5675  11.372  -1.238   5.595  2.2595 -0.2088  0.1713
   90SER     CA 5676  11.304  -1.090   5.729  0.0728  0.2027  0.2921
   90SER     HA 5677  11.329  -0.986   5.750  1.7424 -0.1950  0.3965
   90SER     CB 5678  11.157  -1.091   5.688  0.2944 -0.7362 -0.5349
   90SER    HB1 5679  11.099  -1.050   5.771  1.7469  1.2420 -0.4204
   90SER    HB2 5680  11.146  -1.024   5.603  1.9992  0.9442  0.4961
   90SER     OG 5681  11.109  -1.217   5.648 -0.5458 -0.6449  0.1507
   90SER     HG 5682  11.093  -1.270   5.726 -2.1203 -0.6234 -0.1170
   90SER      C 5683  11.327  -1.165   5.859  0.3519 -0.0672  0.0904
   90SER      O 5684  11.360  -1.283   5.855 -0.0263 -0.1652 -0.1759
   91TYR      N 5685  11.300  -1.108   5.977  0.1178  0.2021 -0.0915
   91TYR      H 5686  11.270  -1.012   5.976  0.7417  0.3978 -0.3637
   91TYR     CA 5687  11.341  -1.159   6.107 -0.2105 -0.1339 -0.1184
   91TYR     HA 5688  11.440  -1.204   6.094  0.0236 -0.2297  1.7191
   91TYR     CB 5689  11.344  -1.045   6.208  0.2305 -0.2418 -0.0086
   91TYR    HB1 5690  11.241  -1.016   6.225  0.0978 -1.5175  1.5731
   91TYR    HB2 5691  11.392  -1.083   6.298  0.7475  1.2211  0.3669
   91TYR     CG 5692  11.432  -0.926   6.178  0.2116 -0.1174  0.4284
   91TYR    CD1 5693  11.570  -0.929   6.198  0.4168 -0.1793 -0.8908
   91TYR    HD1 5694  11.608  -1.019   6.244  0.7206 -0.1263 -1.0328
   91TYR    CE1 5695  11.656  -0.818   6.184  0.2595  0.0349 -0.2025
   91TYR    HE1 5696  11.762  -0.820   6.200  0.3935  0.4763 -1.0103
   91TYR     CZ 5697  11.598  -0.697   6.141 -0.0485  0.1360  0.4746
   91TYR     OH 5698  11.677  -0.588   6.121 -0.0945  0.1444  0.3405
   91TYR     HH 5699  11.620  -0.516   6.094 -0.4039 -0.2247  0.0026
   91TYR    CE2 5700  11.458  -0.688   6.125  0.0120  0.0204 -0.1564
   91TYR    HE2 5701  11.412  -0.592   6.110  2.6051  1.5937  1.2016
   91TYR    CD2 5702  11.378  -0.801   6.144  0.3476 -0.2334 -0.2240
   91TYR    HD2 5703  11.271  -0.793   6.132  0.1629 -0.9944  0.8626
   91TYR      C 5704  11.249  -1.269   6.158  0.3283 -0.4206  0.2368
   91TYR      O 5705  11.129  -1.246   6.176  0.2427 -0.3374 -0.4405
   92GLY      N 5706  11.301  -1.382   6.207  0.2757 -0.7323 -0.4243
   92GLY      H 5707  11.401  -1.396   6.214  0.3618  0.6120  2.0014
   92GLY     CA 5708  11.226  -1.477   6.286  0.1157  0.4731  0.9121
   92GLY    HA1 5709  11.185  -1.421   6.370 -0.3694 -0.1891  1.1315
   92GLY    HA2 5710  11.137  -1.517   6.237  1.2350 -1.8094  0.6213
   92GLY      C 5711  11.316  -1.594   6.326  0.2227  0.2033 -0.0932
   92GLY      O 5712  11.434  -1.608   6.297  0.2535 -0.2657  0.2498
   93GLN      N 5713  11.258  -1.692   6.396  0.2932 -0.3063 -0.7365
   93GLN      H 5714  11.161  -1.684   6.422  0.3660  0.4191 -0.6667
   93GLN     CA 5715  11.329  -1.812   6.434 -0.0494 -0.2634  0.0522
   93GLN     HA 5716  11.434  -1.783   6.444  0.3170 -1.3332 -0.5467
   93GLN     CB 5717  11.285  -1.856   6.573  0.3490 -0.2665  0.1808
   93GLN    HB1 5718  11.182  -1.892   6.566  0.1169  0.5067 -0.6582
   93GLN    HB2 5719  11.348  -1.942   6.596  3.2734  0.7975 -3.1500
   93GLN     CG 5720  11.304  -1.762   6.691 -0.1662 -0.0119  0.0643
   93GLN    HG1 5721  11.409  -1.732   6.692 -0.1029 -0.0183 -1.9592
   93GLN    HG2 5722  11.284  -1.811   6.786 -0.5011  1.0082  0.5351
   93GLN     CD 5723  11.212  -1.641   6.685  0.1180  0.2168  0.2419
   93GLN    OE1 5724  11.244  -1.530   6.643  0.0336  0.1611  0.0322
   93GLN    NE2 5725  11.088  -1.652   6.733  0.0759 -0.0648  0.0658
   93GLN   HE21 5726  11.059  -1.727   6.795 -1.0972  1.8699  2.0305
   93GLN   HE22 5727  11.018  -1.583   6.709  2.0119  3.0337  2.5799
   93GLN      C 5728  11.322  -1.920   6.328 -0.4607 -0.3549  0.1706
   93GLN      O 5729  11.219  -1.939   6.264 -0.3564  0.4994 -0.2682
   94GLN      N 5730  11.430  -1.995   6.307 -0.3804 -0.3732  0.6389
   94GLN      H 5731  11.516  -1.976   6.357 -0.8631 -1.7545  2.0450
   94GLN     CA 5732  11.422  -2.094   6.201  0.6326  0.1464  0.0492
   94GLN     HA 5733  11.321  -2.127   6.176  1.3431 -1.8237 -0.3774
   94GLN     CB 5734  11.465  -2.028   6.070  0.3367 -0.3347 -0.2932
   94GLN    HB1 5735  11.449  -2.106   5.995  2.4246 -0.0548 -1.0943
   94GLN    HB2 5736  11.400  -1.949   6.033  0.5415  0.1794  0.4314
   94GLN     CG 5737  11.612  -1.988   6.062  0.3085 -0.2327 -0.3007
   94GLN    HG1 5738  11.672  -2.073   6.094  0.0478 -0.7102 -1.0335
   94GLN    HG2 5739  11.624  -1.898   6.123 -1.3194  0.4815 -0.9634
   94GLN     CD 5740  11.652  -1.972   5.916 -0.1011  0.3320 -0.3538
   94GLN    OE1 5741  11.705  -2.067   5.859 -0.2984 -0.0764  0.1484
   94GLN    NE2 5742  11.623  -1.857   5.853  0.4729  0.7689  0.1762
   94GLN   HE21 5743  11.633  -1.847   5.753  1.0867 -0.3768  0.1121
   94GLN   HE22 5744  11.571  -1.786   5.902 -3.3481 -0.8448 -1.1880
   94GLN      C 5745  11.504  -2.218   6.233 -0.1993 -0.4653 -0.1505
   94GLN      O 5746  11.579  -2.225   6.330  0.0913 -0.5255 -0.3770
   95SER      N 5747  11.473  -2.322   6.154 -0.3845 -0.1223 -0.5334
   95SER      H 5748  11.407  -2.311   6.079  0.5071 -1.7168 -1.6012
   95SER     CA 5749  11.503  -2.459   6.189  0.4399  0.2704  0.3818
   95SER     HA 5750  11.586  -2.461   6.260  0.6571  0.0322  0.1263
   95SER     CB 5751  11.385  -2.518   6.266  0.0244  0.1644 -0.3177
   95SER    HB1 5752  11.294  -2.526   6.208  0.1984 -0.4174 -0.5244
   95SER    HB2 5753  11.421  -2.617   6.294  1.8907  0.6039 -1.0044
   95SER     OG 5754  11.364  -2.443   6.384 -0.2323 -0.0732 -0.2107
   95SER     HG 5755  11.454  -2.425   6.413 -0.9921  3.6287  0.2979
   95SER      C 5756  11.555  -2.549   6.078  0.0597  0.2724  0.1989
   95SER      O 5757  11.521  -2.540   5.960 -0.3574  0.3088  0.3214
   96SER      N 5758  11.641  -2.643   6.118  0.0156 -0.1198 -0.6042
   96SER      H 5759  11.647  -2.639   6.218 -1.7420 -0.9472 -0.4269
   96SER     CA 5760  11.697  -2.752   6.039  0.2705 -0.1019 -0.4504
   96SER     HA 5761  11.733  -2.719   5.942  0.3407  0.6919 -0.1630
   96SER     CB 5762  11.820  -2.813   6.105  0.2883  0.3978 -0.0088
   96SER    HB1 5763  11.798  -2.882   6.187  0.0392 -2.4026 -2.2535
   96SER    HB2 5764  11.866  -2.878   6.030 -0.8936 -1.0168  0.4258
   96SER     OG 5765  11.907  -2.717   6.159  0.2424  0.3937  0.0710
   96SER     HG 5766  11.995  -2.752   6.172  0.2159  0.4848  0.5117
   96SER      C 5767  11.602  -2.869   6.018  0.4179 -0.2860 -0.0842
   96SER      O 5768  11.546  -2.912   6.119  0.0045  0.4018 -0.0129
   97TYR      N 5769  11.606  -2.930   5.899 -0.0098 -0.1018 -0.1939
   97TYR      H 5770  11.671  -2.892   5.832  1.2202  1.5679  1.7924
   97TYR     CA 5771  11.575  -3.068   5.870 -0.0276 -0.1606  0.1016
   97TYR     HA 5772  11.485  -3.098   5.925 -0.8218  0.4166 -0.8520
   97TYR     CB 5773  11.553  -3.080   5.720 -0.2471 -0.2441  0.1387
   97TYR    HB1 5774  11.567  -3.178   5.674  0.6249  0.5876 -1.4680
   97TYR    HB2 5775  11.633  -3.028   5.667 -1.0520  0.2079 -0.6664
   97TYR     CG 5776  11.417  -3.030   5.677  0.0739  0.0347 -0.5773
   97TYR    CD1 5777  11.403  -2.916   5.597 -0.2296  0.0789 -0.4620
   97TYR    HD1 5778  11.487  -2.858   5.562 -0.6179  0.9819  0.0571
   97TYR    CE1 5779  11.274  -2.890   5.547 -0.4990 -0.4675 -0.0684
   97TYR    HE1 5780  11.254  -2.802   5.487 -3.1369 -0.1041  1.2068
   97TYR     CZ 5781  11.161  -2.967   5.578 -0.5764 -0.2868  0.0921
   97TYR     OH 5782  11.036  -2.933   5.534 -0.5237 -0.2181 -0.0057
   97TYR     HH 5783  11.048  -2.887   5.450  0.1035 -0.1424  0.1205
   97TYR    CE2 5784  11.179  -3.072   5.670  0.0209 -0.0990  0.1915
   97TYR    HE2 5785  11.092  -3.128   5.700 -0.4909 -0.4399 -1.7429
   97TYR    CD2 5786  11.307  -3.107   5.715  0.3133 -0.4553 -0.8813
   97TYR    HD2 5787  11.317  -3.198   5.772 -1.1782  0.3431  0.7572
   97TYR      C 5788  11.688  -3.160   5.915  0.0947 -0.2033 -0.2906
   97TYR      O 5789  11.794  -3.115   5.959 -0.0490  0.3129 -0.4547
   98PRO      N 5790  11.678  -3.293   5.919 -0.2770 -0.1778 -0.3693
   98PRO     CD 5791  11.555  -3.367   5.899 -0.0283 -0.6907 -0.0222
   98PRO    HD1 5792  11.466  -3.317   5.937 -0.9514 -0.8438 -1.8697
   98PRO    HD2 5793  11.550  -3.394   5.793 -1.0412 -2.3114  0.4133
   98PRO     CG 5794  11.565  -3.488   5.991  0.3349 -0.1260  0.6912
   98PRO    HG1 5795  11.531  -3.460   6.091  1.9161  1.4964  0.8384
   98PRO    HG2 5796  11.508  -3.574   5.957  1.6357 -0.8607  0.3414
[truncated: 862,670 more chars]
