# Supplementary material for: Thermodynamic forces from protein and water govern condensate formation of an intrinsically disordered protein domain
Source: Nat Commun. 2023 Sep 21;14:5892. doi: 10.1038/s41467-023-41586-y (PMC10514047; doi:10.1038/s41467-023-41586-y)
Supplement: Supplementary file 4 — Supplementary Data 1 [file 41467_2023_41586_MOESM4_ESM.zip › initial_coord_set-1_145mgmL.gro]

Protein in water
18170
    1MET      N    1   7.859   8.367   3.731 -0.0028  0.1811  0.0833
    1MET     H1    2   7.870   8.281   3.783  0.3859  0.1742 -0.0072
    1MET     H2    3   7.791   8.420   3.783 -0.2458  0.9013 -0.9373
    1MET     H3    4   7.948   8.411   3.748 -1.2492  1.9710  2.7147
    1MET     CA    5   7.811   8.357   3.592  0.1665  0.5044  0.0014
    1MET     HA    6   7.872   8.280   3.546  2.5295  0.8254  2.3348
    1MET     CB    7   7.660   8.333   3.594  0.2410  0.0356  0.1690
    1MET    HB1    8   7.646   8.259   3.672  3.4153 -0.6326  0.2381
    1MET    HB2    9   7.602   8.421   3.622 -0.1413  0.3633 -1.5465
    1MET     CG   10   7.596   8.293   3.462  0.5013 -0.1619  0.1025
    1MET    HG1   11   7.506   8.241   3.495  0.4831 -1.6146 -2.0241
    1MET    HG2   12   7.556   8.378   3.407 -1.0538 -1.1025 -0.2885
    1MET     SD   13   7.693   8.186   3.353 -0.0576 -0.5413 -0.0272
    1MET     CE   14   7.570   8.159   3.223 -0.0970  0.0855 -0.1231
    1MET    HE1   15   7.479   8.110   3.260 -0.9097  1.3601 -0.3555
    1MET    HE2   16   7.611   8.087   3.152  0.0451 -0.6936  0.7289
    1MET    HE3   17   7.551   8.249   3.164  0.1897 -0.8249 -1.6754
    1MET      C   18   7.842   8.491   3.526 -0.0202  0.3334 -0.4335
    1MET      O   19   7.835   8.596   3.590 -0.6398 -0.0292  0.1090
    2ALA      N   20   7.879   8.480   3.399 -0.1941 -0.1706 -0.4455
    2ALA      H   21   7.904   8.390   3.362 -0.3419 -0.4609  0.1571
    2ALA     CA   22   7.911   8.594   3.315 -0.2214  0.0544 -0.1498
    2ALA     HA   23   7.946   8.667   3.388  0.9015  1.0038 -1.5809
    2ALA     CB   24   8.026   8.552   3.224 -0.1520 -0.0194 -0.0282
    2ALA    HB1   25   8.063   8.635   3.164  0.0057  1.8493  2.5002
    2ALA    HB2   26   7.998   8.480   3.147  0.7339 -1.9579  1.3904
    2ALA    HB3   27   8.104   8.509   3.286 -0.3699  1.0368  1.0148
    2ALA      C   28   7.795   8.661   3.243  0.1051  0.2999 -0.4555
    2ALA      O   29   7.740   8.601   3.150 -0.4038 -0.1519  0.1282
    3SER      N   30   7.751   8.779   3.287  0.3290  0.2528 -0.1028
    3SER      H   31   7.805   8.825   3.358  1.5669  0.3471 -1.0705
    3SER     CA   32   7.633   8.846   3.236  0.0091  0.1912  0.5486
    3SER     HA   33   7.603   8.803   3.140 -1.2806  1.1094  0.5086
    3SER     CB   34   7.525   8.833   3.343 -0.3348 -0.1825  0.1619
    3SER    HB1   35   7.561   8.874   3.437  1.0212 -3.4094  1.1903
    3SER    HB2   36   7.510   8.726   3.356  1.3928 -0.2977  1.6519
    3SER     OG   37   7.404   8.890   3.298 -0.1022  0.2997  0.1410
    3SER     HG   38   7.342   8.856   3.363  0.2384  0.8759  0.7716
    3SER      C   39   7.662   8.992   3.206 -0.0534  0.1170  0.1219
    3SER      O   40   7.735   9.056   3.282  0.3306 -0.2567  0.0683
    4ASN      N   41   7.604   9.040   3.096 -0.2198 -0.4841 -0.0569
    4ASN      H   42   7.548   8.984   3.033 -1.5165 -0.1067  0.7242
    4ASN     CA   43   7.630   9.176   3.052  0.0267 -0.4165  0.2916
    4ASN     HA   44   7.653   9.245   3.133  2.1437  0.9000 -1.3094
    4ASN     CB   45   7.755   9.171   2.964 -0.1027  0.2310  0.0661
    4ASN    HB1   46   7.835   9.138   3.030 -0.7013 -0.9030  0.2553
    4ASN    HB2   47   7.735   9.089   2.894  0.8700 -0.6764  0.8019
    4ASN     CG   48   7.815   9.293   2.896  0.1494  0.2083  0.2490
    4ASN    OD1   49   7.762   9.404   2.894  0.3401  0.3050  0.4374
    4ASN    ND2   50   7.939   9.282   2.849  0.1940 -0.0751  0.4321
    4ASN   HD21   51   7.979   9.189   2.855 -0.0778 -0.2494 -0.2193
    4ASN   HD22   52   7.977   9.363   2.802 -0.4940 -0.8453 -1.5813
    4ASN      C   53   7.508   9.234   2.982 -0.0379 -0.4524  0.3752
    4ASN      O   54   7.450   9.169   2.896 -0.1175  0.0818  0.0230
    5ASP      N   55   7.465   9.354   3.022 -0.3873 -0.3339 -0.3433
    5ASP      H   56   7.515   9.396   3.100  0.3194 -0.8225 -0.5226
    5ASP     CA   57   7.334   9.406   2.990 -0.3338  0.1710  0.2417
    5ASP     HA   58   7.267   9.320   3.001 -0.8006  0.4715 -0.2184
    5ASP     CB   59   7.286   9.506   3.095  0.3369  0.7477  0.0001
    5ASP    HB1   60   7.268   9.447   3.184  0.2996 -0.0442 -0.5238
    5ASP    HB2   61   7.357   9.587   3.111 -0.5350  1.3133  1.1294
    5ASP     CG   62   7.158   9.581   3.061 -0.0851  0.2824  0.5512
    5ASP    OD1   63   7.170   9.663   2.968  0.1863  0.3016  0.6034
    5ASP    OD2   64   7.047   9.542   3.102 -0.4165  0.1435 -0.4484
    5ASP      C   65   7.323   9.433   2.841  0.0199  0.5984  0.2905
    5ASP      O   66   7.425   9.476   2.787  0.0030 -0.0178 -0.2516
    6TYR      N   67   7.206   9.404   2.784  0.3625  0.1821 -0.2165
    6TYR      H   68   7.135   9.353   2.834 -0.2503  2.0446  0.9185
    6TYR     CA   69   7.198   9.412   2.639 -0.5914  0.3933 -0.1569
    6TYR     HA   70   7.292   9.370   2.605  0.2796 -0.2048  2.6878
    6TYR     CB   71   7.081   9.322   2.600 -0.0655 -0.2616 -0.2229
    6TYR    HB1   72   7.083   9.220   2.639 -2.7492 -0.4354 -0.3658
    6TYR    HB2   73   6.993   9.360   2.651 -0.7989  1.1258 -2.3906
    6TYR     CG   74   7.055   9.297   2.453  0.1689  0.2066 -0.3460
    6TYR    CD1   75   7.141   9.211   2.384  0.7648  0.8476 -0.4143
    6TYR    HD1   76   7.216   9.152   2.434 -2.3588 -2.3319  0.9517
    6TYR    CE1   77   7.122   9.199   2.246  0.5887  0.0814 -0.3271
    6TYR    HE1   78   7.182   9.137   2.180  0.7743  0.2928 -0.3574
    6TYR     CZ   79   7.024   9.276   2.181 -0.1669 -0.7459 -0.1898
    6TYR     OH   80   7.005   9.260   2.047 -0.5390 -0.3262 -0.1917
    6TYR     HH   81   7.073   9.209   2.002 -0.7970 -0.1150 -0.8274
    6TYR    CE2   82   6.935   9.354   2.258  0.3478 -0.5059  0.1720
    6TYR    HE2   83   6.859   9.400   2.195  1.3924 -0.0129 -0.7641
    6TYR    CD2   84   6.951   9.371   2.396 -0.2330  0.0570  0.1768
    6TYR    HD2   85   6.895   9.439   2.459 -0.5125  0.1296 -0.1462
    6TYR      C   86   7.174   9.558   2.602  0.1174  0.4865 -0.2521
    6TYR      O   87   7.091   9.626   2.661 -0.1706 -0.2020  0.1397
    7THR      N   88   7.246   9.601   2.498  0.4625  0.0199 -0.2097
    7THR      H   89   7.312   9.536   2.457  0.3273 -0.7612  0.7706
    7THR     CA   90   7.255   9.739   2.454 -0.3414  0.3505  0.6265
    7THR     HA   91   7.250   9.812   2.534  2.8241 -0.3435  1.6048
    7THR     CB   92   7.386   9.760   2.378 -0.1726  0.2308  0.8798
    7THR     HB   93   7.391   9.705   2.284  2.8490  1.1089  0.4253
    7THR    CG2   94   7.402   9.905   2.332 -0.1645  0.0038  0.1575
    7THR   HG21   95   7.375   9.914   2.227  1.2030 -1.8118 -0.4181
    7THR   HG22   96   7.342   9.970   2.396  0.1421  1.2275 -0.7695
    7THR   HG23   97   7.506   9.934   2.346 -0.3138  0.5508  0.1654
    7THR    OG1   98   7.495   9.720   2.458 -0.0088 -0.7144  0.2011
    7THR    HG1   99   7.563   9.680   2.404  2.9443 -0.2758  3.2979
    7THR      C  100   7.135   9.766   2.364 -0.1542 -0.7277  0.0303
    7THR      O  101   7.143   9.734   2.245  0.2496  0.7403 -0.3617
    8GLN      N  102   7.027   9.810   2.428  0.0391 -0.2501  0.0350
    8GLN      H  103   7.030   9.812   2.529 -0.5721  3.9754  0.1324
    8GLN     CA  104   6.891   9.813   2.380 -0.1285  0.0223  0.5149
    8GLN     HA  105   6.888   9.834   2.273  2.1414 -1.3154  0.1410
    8GLN     CB  106   6.830   9.673   2.387  0.3962 -0.2615 -0.3307
    8GLN    HB1  107   6.853   9.635   2.487  0.8360 -2.1934 -1.1206
    8GLN    HB2  108   6.882   9.608   2.317  0.6551 -0.2671 -0.1351
    8GLN     CG  109   6.682   9.676   2.349  0.1883 -0.1219  0.4560
    8GLN    HG1  110   6.666   9.736   2.259  0.2896 -1.6042 -0.5807
    8GLN    HG2  111   6.628   9.709   2.438  0.2825 -0.1203  0.5125
    8GLN     CD  112   6.624   9.544   2.301  0.3638 -0.0608  0.0648
    8GLN    OE1  113   6.617   9.517   2.181 -0.0919  0.0496  0.0650
    8GLN    NE2  114   6.579   9.447   2.381 -0.3795  0.1638 -0.0677
    8GLN   HE21  115   6.588   9.460   2.480 -4.2897 -0.2392  0.4941
    8GLN   HE22  116   6.541   9.364   2.336 -1.1239  0.2092  0.4543
    8GLN      C  117   6.803   9.916   2.450 -0.1460  0.3537  0.0085
    8GLN      O  118   6.830   9.937   2.568 -0.4150 -0.3215  0.1918
    9GLN      N  119   6.708   9.976   2.378 -0.4038 -0.0337  0.0256
    9GLN      H  120   6.694   9.952   2.281 -1.0050 -2.0100  0.5452
    9GLN     CA  121   6.614  10.065   2.443 -0.0599  0.1563  0.2683
    9GLN     HA  122   6.633  10.059   2.550 -4.2353  2.2672  1.3572
    9GLN     CB  123   6.636  10.206   2.390  0.1809 -0.0657 -0.2336
    9GLN    HB1  124   6.556  10.269   2.431  1.4354  1.4387 -0.0161
    9GLN    HB2  125   6.615  10.202   2.283 -1.3576 -0.4079  0.0452
    9GLN     CG  126   6.776  10.260   2.417 -0.0105  0.4193 -0.1791
    9GLN    HG1  127   6.780  10.358   2.369 -0.6798 -0.8022 -2.9516
    9GLN    HG2  128   6.857  10.200   2.375  0.8435  1.1431  0.4059
    9GLN     CD  129   6.790  10.289   2.565  0.3963  0.6828 -0.2687
    9GLN    OE1  130   6.704  10.345   2.632  0.0893  0.0190 -0.1027
    9GLN    NE2  131   6.909  10.263   2.620 -0.0187 -0.4222  0.1325
    9GLN   HE21  132   6.984  10.240   2.555 -1.4376 -0.2994 -1.6253
    9GLN   HE22  133   6.912  10.266   2.721 -0.0187 -1.5166  0.1750
    9GLN      C  134   6.469  10.020   2.429  0.0415 -0.2136  0.4040
    9GLN      O  135   6.425   9.995   2.317  0.3649 -0.5330  0.3430
   10ALA      N  136   6.383  10.030   2.530 -0.3533  0.0719  0.0442
   10ALA      H  137   6.418  10.057   2.621 -1.0199  1.3756 -0.0651
   10ALA     CA  138   6.239  10.034   2.516 -0.3255 -0.2316 -0.3230
   10ALA     HA  139   6.202   9.955   2.450  0.7107 -0.0745 -1.1288
   10ALA     CB  140   6.178  10.022   2.655  1.0294  0.5693  0.3637
   10ALA    HB1  141   6.073  10.049   2.646 -0.0043 -1.9965  3.0476
   10ALA    HB2  142   6.186   9.919   2.689  1.1393 -0.2880 -2.0863
   10ALA    HB3  143   6.223  10.084   2.732  0.5495 -0.3605  1.4116
   10ALA      C  144   6.198  10.161   2.442 -0.0557  0.1904  0.2508
   10ALA      O  145   6.248  10.272   2.463 -0.3650  0.3986 -0.1116
   11THR      N  146   6.097  10.145   2.357  0.4132 -0.2325 -0.2372
   11THR      H  147   6.072  10.050   2.333  2.3859 -1.1077  0.9288
   11THR     CA  148   6.023  10.246   2.284 -0.0728 -0.5696 -0.2222
   11THR     HA  149   6.037  10.337   2.342 -1.3710  0.8883 -2.0875
   11THR     CB  150   6.079  10.272   2.145 -0.0346  0.1887 -0.0688
   11THR     HB  151   6.008  10.330   2.087 -0.0430 -0.2699 -0.5199
   11THR    CG2  152   6.212  10.348   2.155  0.0498 -0.0209  0.4477
   11THR   HG21  153   6.206  10.443   2.207  2.2538  1.6049 -2.0122
   11THR   HG22  154   6.286  10.283   2.200  0.4603  0.7287  0.8688
   11THR   HG23  155   6.243  10.366   2.052 -1.3422 -4.1847 -0.9032
   11THR    OG1  156   6.095  10.145   2.087  0.3735  0.3766 -0.3755
   11THR    HG1  157   6.005  10.114   2.078  0.0887  1.6424 -2.3537
   11THR      C  158   5.874  10.215   2.277 -0.0832 -0.5547 -0.0809
   11THR      O  159   5.826  10.113   2.325 -0.0168 -0.5334  0.0340
   12GLN      N  160   5.798  10.301   2.208  0.1984 -0.0367  0.2498
   12GLN      H  161   5.842  10.385   2.172  0.9938  0.0463  1.3476
   12GLN     CA  162   5.659  10.274   2.178  0.2448  0.0790 -0.0688
   12GLN     HA  163   5.644  10.167   2.181  1.1920 -0.0335  2.3484
   12GLN     CB  164   5.562  10.342   2.274  0.3402  0.0655  0.0357
   12GLN    HB1  165   5.579  10.449   2.262  0.7178 -0.0902 -0.9355
   12GLN    HB2  166   5.462  10.321   2.235  0.3890  0.4244 -0.2921
   12GLN     CG  167   5.566  10.284   2.415 -0.2058 -0.2271 -0.0672
   12GLN    HG1  168   5.664  10.273   2.461 -1.0717 -2.6312  1.3901
   12GLN    HG2  169   5.519  10.186   2.414  0.6703 -0.6591  0.2500
   12GLN     CD  170   5.486  10.378   2.504  0.2957  0.3712 -0.2379
   12GLN    OE1  171   5.536  10.474   2.562 -0.0884  0.7672 -0.5591
   12GLN    NE2  172   5.353  10.362   2.510  0.3366  0.1500  0.0817
   12GLN   HE21  173   5.305  10.290   2.458 -0.5210  1.6750 -1.3193
   12GLN   HE22  174   5.295  10.432   2.554 -1.0901  1.4044 -3.4042
   12GLN      C  175   5.641  10.318   2.033  0.1168 -0.3012 -0.1679
   12GLN      O  176   5.704  10.408   1.978  0.0689  0.2174  0.6065
   13SER      N  177   5.541  10.259   1.967 -0.1660 -0.1693  0.1363
   13SER      H  178   5.514  10.165   1.992  0.9442 -0.5446  0.0124
   13SER     CA  179   5.506  10.306   1.834 -0.3193 -0.5281  0.0496
   13SER     HA  180   5.588  10.363   1.792  0.0966 -1.0220  0.1772
   13SER     CB  181   5.493  10.181   1.747 -0.1056 -0.2244 -0.4241
   13SER    HB1  182   5.584  10.121   1.751  0.7391  0.9523 -1.5176
   13SER    HB2  183   5.484  10.208   1.642  1.4192 -0.4614 -0.6298
   13SER     OG  184   5.393  10.094   1.797 -0.0421 -0.1956 -0.2465
   13SER     HG  185   5.375  10.030   1.728  0.6703 -0.5315 -0.1288
   13SER      C  186   5.390  10.404   1.837  0.2802  0.1830  0.5487
   13SER      O  187   5.376  10.485   1.746  0.0327 -0.3396  0.1082
   14TYR      N  188   5.315  10.409   1.948 -0.3830 -0.0317  0.1219
   14TYR      H  189   5.352  10.355   2.024  0.1139  1.5940  1.0922
   14TYR     CA  190   5.243  10.529   1.983 -0.4431  0.0890 -0.4005
   14TYR     HA  191   5.177  10.560   1.902 -0.2915 -1.1015 -0.9971
   14TYR     CB  192   5.155  10.494   2.103  0.3663 -0.2612  0.0945
   14TYR    HB1  193   5.067  10.454   2.054  2.0097 -3.1945 -0.7231
   14TYR    HB2  194   5.200  10.417   2.166  2.0160  0.7895  0.2778
   14TYR     CG  195   5.114  10.610   2.191  0.5141 -0.1246 -0.0156
   14TYR    CD1  196   4.997  10.682   2.162  1.0453  0.5110 -0.6211
   14TYR    HD1  197   4.936  10.651   2.079  2.3369 -2.5317 -0.5730
   14TYR    CE1  198   4.953  10.780   2.251  0.7844  0.6680 -0.9228
   14TYR    HE1  199   4.858  10.825   2.228 -0.1912 -0.9772 -0.2205
   14TYR     CZ  200   5.031  10.813   2.363 -0.1778  0.7911 -0.2810
   14TYR     OH  201   4.994  10.923   2.434 -0.3673  0.4466  0.1608
   14TYR     HH  202   5.060  10.944   2.502 -1.1037 -0.6302  1.2457
   14TYR    CE2  203   5.138  10.730   2.404 -0.6659  0.2955  0.0004
   14TYR    HE2  204   5.201  10.747   2.490 -1.1395 -2.8460  1.0899
   14TYR    CD2  205   5.177  10.630   2.314 -0.0097  0.3943  0.1717
   14TYR    HD2  206   5.257  10.566   2.347  1.2499  1.7492 -0.1319
   14TYR      C  207   5.340  10.645   2.001 -0.3471 -0.1022  0.3673
   14TYR      O  208   5.441  10.628   2.069 -0.2769 -0.3943  0.1947
   15GLY      N  209   5.303  10.757   1.939 -0.3527 -0.3046 -0.0026
   15GLY      H  210   5.211  10.750   1.898 -0.2587 -2.9098  0.0489
   15GLY     CA  211   5.375  10.881   1.921 -0.3797 -0.2905 -0.0126
   15GLY    HA1  212   5.427  10.924   2.007  0.4557  1.1102 -1.1774
   15GLY    HA2  213   5.302  10.959   1.899 -1.9643 -1.8007 -0.3776
   15GLY      C  214   5.479  10.874   1.810  0.0844 -0.0202  0.4003
   15GLY      O  215   5.540  10.773   1.777  0.1706  0.1532  0.0162
   16ALA      N  216   5.523  10.991   1.761  0.4499 -0.2816  0.1047
   16ALA      H  217   5.461  11.066   1.787 -0.4467 -1.7757  2.6311
   16ALA     CA  218   5.638  11.004   1.674  0.2048 -0.1357 -0.2005
   16ALA     HA  219   5.635  11.108   1.641 -2.8467 -0.0505  0.0739
   16ALA     CB  220   5.766  10.972   1.751 -0.2041 -0.5938  0.2961
   16ALA    HB1  221   5.854  10.997   1.692 -0.0597  0.8116  1.0634
   16ALA    HB2  222   5.775  10.864   1.766  0.9359 -0.7164 -1.0794
   16ALA    HB3  223   5.764  11.028   1.844 -3.0964 -0.1675  0.0564
   16ALA      C  224   5.629  10.913   1.552  0.1245 -0.2618 -0.1015
   16ALA      O  225   5.728  10.856   1.507 -0.2728 -0.9708 -0.0860
   17TYR      N  226   5.513  10.904   1.486  0.0486 -0.1515  0.0178
   17TYR      H  227   5.428  10.932   1.533  0.0749 -1.2786  0.7836
   17TYR     CA  228   5.482  10.805   1.385  0.3406 -0.2050 -0.0201
   17TYR     HA  229   5.497  10.704   1.423 -1.9461 -0.8490 -0.6761
   17TYR     CB  230   5.335  10.819   1.346  0.2742 -0.7481  0.0328
   17TYR    HB1  231   5.320  10.921   1.311  0.6154 -0.7586 -0.1560
   17TYR    HB2  232   5.308  10.748   1.268  0.7055 -1.5535  0.5981
   17TYR     CG  233   5.237  10.794   1.458 -0.5272 -0.1037 -0.5219
   17TYR    CD1  234   5.215  10.661   1.495 -0.1768 -0.2362 -0.7789
   17TYR    HD1  235   5.256  10.580   1.437 -0.9858 -0.7799 -0.6020
   17TYR    CE1  236   5.129  10.634   1.603 -0.1120  0.0456 -0.6537
   17TYR    HE1  237   5.104  10.534   1.636  2.1666 -0.6108 -0.6965
   17TYR     CZ  238   5.078  10.741   1.678  0.4958 -0.4264  0.4483
   17TYR     OH  239   5.029  10.721   1.804 -0.5782 -0.8600 -0.0251
   17TYR     HH  240   4.982  10.800   1.834  0.9317  0.5874 -1.3000
   17TYR    CE2  241   5.096  10.874   1.636 -0.4357 -0.4314  0.0207
   17TYR    HE2  242   5.070  10.964   1.689  0.5797  0.9150 -1.6891
   17TYR    CD2  243   5.175  10.901   1.524  0.2597 -0.2860  0.5406
   17TYR    HD2  244   5.178  11.004   1.491  1.4910 -0.4752 -0.0124
   17TYR      C  245   5.558  10.829   1.256 -0.0899  0.4767 -0.1534
   17TYR      O  246   5.599  10.941   1.225 -0.1492  0.5117 -0.1016
   18PRO      N  247   5.588  10.722   1.183  0.0825  0.0705  0.5052
   18PRO     CD  248   5.601  10.591   1.243 -0.1399  0.0806  0.5734
   18PRO    HD1  249   5.517  10.522   1.236  1.1022 -1.7758  2.3842
   18PRO    HD2  250   5.649  10.593   1.341  0.3290  0.9145  0.3345
   18PRO     CG  251   5.716  10.524   1.168 -0.6340 -0.2200  0.0821
   18PRO    HG1  252   5.704  10.416   1.171 -0.0052 -0.2779  0.4545
   18PRO    HG2  253   5.812  10.551   1.211 -0.7115 -0.2026  0.2464
   18PRO     CB  254   5.711  10.583   1.027  0.0854 -0.5155 -0.0727
   18PRO    HB1  255   5.807  10.591   0.977 -0.4888 -1.7555 -1.4471
   18PRO    HB2  256   5.634  10.530   0.971 -1.8756  0.4633  1.5303
   18PRO     CA  257   5.664  10.725   1.059 -0.5591 -0.7596  0.0776
   18PRO     HA  258   5.755  10.782   1.078  0.3016 -2.5608  1.6997
   18PRO      C  259   5.595  10.793   0.942  0.0865  0.2122  0.2457
   18PRO      O  260   5.484  10.756   0.903  0.2134 -0.0337  0.1141
   19THR      N  261   5.661  10.891   0.880 -0.2113  0.5016  0.3868
   19THR      H  262   5.751  10.924   0.910 -1.1911  2.6879  1.1709
   19THR     CA  263   5.616  10.962   0.761  0.0844 -0.3583 -0.2460
   19THR     HA  264   5.512  10.931   0.749  0.3707 -1.6564  0.3863
   19THR     CB  265   5.628  11.112   0.781 -0.6847 -0.3157 -0.0515
   19THR     HB  266   5.616  11.165   0.686 -2.4674 -0.7665 -0.1070
   19THR    CG2  267   5.517  11.153   0.877 -0.1145  0.5233  0.2559
   19THR   HG21  268   5.420  11.122   0.840  1.0425 -1.2196 -1.5327
   19THR   HG22  269   5.538  11.121   0.979 -0.7693  0.5569  0.4030
   19THR   HG23  270   5.515  11.262   0.876  0.4340  0.5388 -0.8557
   19THR    OG1  271   5.754  11.139   0.839 -0.7843  0.3194 -0.1202
   19THR    HG1  272   5.734  11.201   0.910  0.5707 -1.0674  1.5406
   19THR      C  273   5.680  10.920   0.630 -0.1217 -0.4674 -0.3124
   19THR      O  274   5.628  10.934   0.519 -0.2677  0.2343 -0.1601
   20GLN      N  275   5.796  10.854   0.639  0.4598  0.6165  0.2432
   20GLN      H  276   5.832  10.854   0.734  0.7219  1.3514  0.1537
   20GLN     CA  277   5.877  10.795   0.535 -0.0730 -0.0792  0.2199
   20GLN     HA  278   5.850  10.847   0.443 -1.1354 -0.8611  0.0647
   20GLN     CB  279   6.022  10.824   0.571 -0.0046 -0.0377 -0.0852
   20GLN    HB1  280   6.045  10.785   0.670 -0.0482 -2.1978 -0.8692
   20GLN    HB2  281   6.087  10.769   0.502 -0.1132 -2.8693  1.8908
   20GLN     CG  282   6.059  10.972   0.567  0.0333 -0.0590 -0.5973
   20GLN    HG1  283   6.049  11.017   0.468 -0.1273  1.3413  0.0371
   20GLN    HG2  284   5.984  11.028   0.621 -0.9855 -0.4036 -1.6126
   20GLN     CD  285   6.197  11.005   0.622 -0.2110 -0.1055  0.0544
   20GLN    OE1  286   6.273  10.916   0.659  0.1413  0.0081 -0.3925
   20GLN    NE2  287   6.228  11.132   0.647 -0.4909  0.0846 -0.5449
   20GLN   HE21  288   6.308  11.162   0.702 -0.1607  0.4850 -1.2346
   20GLN   HE22  289   6.188  11.213   0.600 -1.4788  0.1356  0.3396
   20GLN      C  290   5.846  10.646   0.521 -0.5526  0.0320  0.0859
   20GLN      O  291   5.791  10.586   0.613 -0.3323  0.1687  0.3062
   21PRO      N  292   5.862  10.582   0.405  0.4402 -0.1325  0.3122
   21PRO     CD  293   5.911  10.637   0.281 -0.1572 -0.4934 -0.0888
   21PRO    HD1  294   5.852  10.721   0.245  1.2986 -0.3587 -2.4460
   21PRO    HD2  295   6.015  10.665   0.297 -0.3758 -0.0597  0.5723
   21PRO     CG  296   5.894  10.528   0.175  0.7867 -1.0533  0.3182
   21PRO    HG1  297   5.978  10.460   0.180  0.8905 -0.9579 -0.1474
   21PRO    HG2  298   5.893  10.560   0.071 -2.8721 -1.1966  0.1502
   21PRO     CB  299   5.771  10.454   0.228 -0.0995  0.0746 -0.1142
   21PRO    HB1  300   5.680  10.504   0.195 -1.0999 -1.8363 -0.4299
   21PRO    HB2  301   5.775  10.350   0.196 -1.8772 -0.3895  1.0396
   21PRO     CA  302   5.802  10.453   0.377 -0.0103  0.1725 -0.1322
   21PRO     HA  303   5.702  10.451   0.420  1.0366  0.5038  2.5211
   21PRO      C  304   5.885  10.334   0.424 -0.0913 -0.4008 -1.4077
   21PRO      O  305   6.008  10.343   0.420 -0.0441 -0.0960  0.2318
   22GLY      N  306   5.816  10.240   0.489  0.1528  0.3649  0.0104
   22GLY      H  307   5.717  10.233   0.470  0.0833  2.4478 -0.6860
   22GLY     CA  308   5.877  10.122   0.546 -0.4552 -0.0682 -0.2276
   22GLY    HA1  309   5.923  10.152   0.640  0.2741 -0.3353 -0.4977
   22GLY    HA2  310   5.948  10.092   0.469 -1.4909 -0.3038 -1.1243
   22GLY      C  311   5.772  10.017   0.582 -0.3402 -0.0685  0.1067
   22GLY      O  312   5.655  10.035   0.549 -0.4095 -0.2291  0.2684
   23GLN      N  313   5.810   9.903   0.640  0.2135  0.3951  0.6750
   23GLN      H  314   5.906   9.885   0.667 -0.2098 -3.0180  0.3765
   23GLN     CA  315   5.714   9.802   0.681  0.0427  0.2013 -0.1836
   23GLN     HA  316   5.622   9.850   0.713  1.1029  1.3563  1.2639
   23GLN     CB  317   5.684   9.711   0.562 -0.3815 -0.3311  0.3250
   23GLN    HB1  318   5.602   9.646   0.591 -0.8120  0.2410  0.4181
   23GLN    HB2  319   5.649   9.760   0.471 -0.5641 -3.2864 -1.3136
   23GLN     CG  320   5.812   9.636   0.527 -0.3525  0.0887 -0.4824
   23GLN    HG1  321   5.897   9.694   0.489  1.3158 -0.1127  2.5835
   23GLN    HG2  322   5.848   9.592   0.620  0.1702 -2.2278 -1.7041
   23GLN     CD  323   5.783   9.520   0.433 -0.7603  0.1337 -0.4096
   23GLN    OE1  324   5.842   9.499   0.327 -0.0354  0.2710 -0.0378
   23GLN    NE2  325   5.706   9.426   0.488 -0.1031 -0.0158  0.2586
   23GLN   HE21  326   5.676   9.429   0.584  2.4783  1.2526  1.1095
   23GLN   HE22  327   5.682   9.347   0.429  1.1511 -1.5740  1.7082
   23GLN      C  328   5.755   9.722   0.804  0.2828 -0.0730 -0.4400
   23GLN      O  329   5.707   9.614   0.838  0.0617  0.2043  0.1381
   24GLY      N  330   5.852   9.770   0.881  0.0076  0.3797 -0.3730
   24GLY      H  331   5.894   9.858   0.854  0.4156  0.2609 -0.1335
   24GLY     CA  332   5.878   9.722   1.015  0.1660  0.2238 -0.4605
   24GLY    HA1  333   5.934   9.629   1.008 -0.2436 -0.0324 -0.3505
   24GLY    HA2  334   5.784   9.703   1.066 -0.0776  1.2358 -0.5167
   24GLY      C  335   5.965   9.815   1.098  0.5588 -0.5400  0.0002
   24GLY      O  336   6.033   9.899   1.040  0.0829 -0.3079 -0.2336
   25TYR      N  337   5.966   9.821   1.232  0.2119  0.0545 -0.0180
   25TYR      H  338   5.930   9.741   1.281 -0.0858  0.1375 -0.0978
   25TYR     CA  339   6.059   9.907   1.303  0.3086 -0.0900  0.0318
   25TYR     HA  340   6.078   9.998   1.246 -1.2025  0.0641 -0.2859
   25TYR     CB  341   6.001   9.954   1.436 -0.2662 -0.1817 -0.1828
   25TYR    HB1  342   5.970   9.868   1.495 -0.1643  0.8399  1.4079
   25TYR    HB2  343   6.072  10.006   1.500 -0.2291  1.3346 -1.4002
   25TYR     CG  344   5.887  10.053   1.427 -0.2174 -0.1598 -0.5838
   25TYR    CD1  345   5.756  10.008   1.412 -0.3009 -0.2027  0.2277
   25TYR    HD1  346   5.747   9.901   1.401  0.0795 -0.2751  0.5762
   25TYR    CE1  347   5.646  10.092   1.391 -0.1576 -0.1501 -0.3350
   25TYR    HE1  348   5.551  10.050   1.362  0.2314 -1.2835 -0.0266
   25TYR     CZ  349   5.662  10.230   1.419  0.1085 -0.4646  1.1760
   25TYR     OH  350   5.561  10.320   1.433  0.0864 -0.2176 -0.3915
   25TYR     HH  351   5.581  10.405   1.474 -2.1649 -1.2333  3.2407
   25TYR    CE2  352   5.793  10.272   1.452  0.2284 -0.0768  0.2371
   25TYR    HE2  353   5.814  10.377   1.461 -1.9392  0.5170 -0.8000
   25TYR    CD2  354   5.906  10.190   1.450  0.1210 -0.2158 -0.5293
   25TYR    HD2  355   6.005  10.230   1.466  0.6638 -1.1853 -1.3272
   25TYR      C  356   6.192   9.840   1.332  0.3116  0.1255  0.5301
   25TYR      O  357   6.201   9.726   1.378 -0.7622 -0.4213 -0.5547
   26SER      N  358   6.299   9.913   1.299  0.3206 -0.0756  0.1072
   26SER      H  359   6.276  10.006   1.269  0.0245  0.0137  0.6054
   26SER     CA  360   6.439   9.878   1.307  0.2980 -0.2138 -0.0788
   26SER     HA  361   6.454   9.804   1.229 -2.0937 -0.4235 -0.4023
   26SER     CB  362   6.526   9.998   1.271  0.1380 -0.0724  0.0044
   26SER    HB1  363   6.633   9.978   1.261  1.2414  4.8969 -1.0883
   26SER    HB2  364   6.525  10.079   1.344 -1.9333 -0.3342  0.3355
   26SER     OG  365   6.473  10.048   1.150  0.7431 -0.1856 -0.3109
   26SER     HG  366   6.545  10.095   1.106  1.5765  0.5528  1.7074
   26SER      C  367   6.478   9.824   1.444 -0.1915 -0.1762  0.0780
   26SER      O  368   6.450   9.888   1.545  0.0384 -0.3627  0.2630
   27GLN      N  369   6.532   9.702   1.451  0.3759  0.0728  0.1391
   27GLN      H  370   6.540   9.650   1.364 -1.6055 -0.0987  0.0081
   27GLN     CA  371   6.580   9.639   1.572 -0.0042  0.0197  0.2645
   27GLN     HA  372   6.534   9.691   1.656 -2.5922  0.8640 -1.5481
   27GLN     CB  373   6.531   9.494   1.579  0.2852 -0.0844  0.1438
   27GLN    HB1  374   6.556   9.447   1.484 -2.3304 -0.6925 -0.3216
   27GLN    HB2  375   6.577   9.452   1.668  3.1253  2.2373 -0.0489
   27GLN     CG  376   6.381   9.465   1.583  0.1673  0.5223  0.3595
   27GLN    HG1  377   6.325   9.497   1.495 -1.1806 -0.2050  0.9322
   27GLN    HG2  378   6.342   9.523   1.666 -0.2780 -1.3962  1.5359
   27GLN     CD  379   6.355   9.317   1.605 -0.2473  0.5128 -0.1660
   27GLN    OE1  380   6.343   9.239   1.511  0.3847  0.1973  0.0074
   27GLN    NE2  381   6.342   9.272   1.730  0.1643  0.2837 -0.2041
   27GLN   HE21  382   6.310   9.177   1.745  1.7706 -0.5488 -1.5783
   27GLN   HE22  383   6.358   9.338   1.805  2.3910  1.8852 -1.9464
   27GLN      C  384   6.732   9.645   1.581 -0.0092  0.2435  0.2090
   27GLN      O  385   6.799   9.698   1.493  0.0117 -0.0681  0.0387
   28GLN      N  386   6.790   9.593   1.690  0.0877  0.3255  0.1972
   28GLN      H  387   6.731   9.572   1.769 -0.1281  1.1194  0.2597
   28GLN     CA  388   6.931   9.564   1.705  0.0559  0.0729  0.0054
   28GLN     HA  389   6.982   9.650   1.662 -0.2939  0.4028  0.2438
   28GLN     CB  390   6.976   9.553   1.850  0.2145  0.2006 -0.0340
   28GLN    HB1  391   6.918   9.472   1.895  1.6906  1.4340  4.7197
   28GLN    HB2  392   7.079   9.517   1.855  0.0629 -1.0170 -3.3504
   28GLN     CG  393   6.951   9.670   1.945 -0.3669 -0.1788  0.2857
   28GLN    HG1  394   6.977   9.642   2.048 -0.1237  1.7306  0.7817
   28GLN    HG2  395   6.844   9.691   1.947 -0.1785  0.8787 -0.2329
   28GLN     CD  396   7.026   9.796   1.906 -0.0416 -0.3774  0.2642
   28GLN    OE1  397   6.985   9.864   1.812 -0.0025 -0.4817  0.1718
   28GLN    NE2  398   7.133   9.838   1.975 -0.1042  0.0376  0.1124
   28GLN   HE21  399   7.159   9.790   2.060 -1.8068  1.7586  1.7048
   28GLN   HE22  400   7.163   9.932   1.953  0.1087 -0.3450 -1.3537
   28GLN      C  401   6.973   9.437   1.633 -0.4793  0.3792 -0.8588
   28GLN      O  402   6.911   9.332   1.647  0.2502  0.0076 -0.3997
   29SER      N  403   7.087   9.443   1.563  0.3256 -0.1101  0.3697
   29SER      H  404   7.133   9.533   1.563  1.0750 -0.4860  0.8009
   29SER     CA  405   7.157   9.332   1.502  0.2994  0.2712 -0.3633
   29SER     HA  406   7.078   9.276   1.452 -1.2550  3.0528 -1.3069
   29SER     CB  407   7.237   9.376   1.380  0.3935 -0.1143 -0.4414
   29SER    HB1  408   7.295   9.290   1.346 -0.7509 -1.2098  0.3367
   29SER    HB2  409   7.175   9.407   1.296 -0.5326 -0.0102  0.2719
   29SER     OG  410   7.337   9.474   1.401 -0.0638  0.1693  0.4210
   29SER     HG  411   7.368   9.497   1.313 -4.2036  1.2081 -0.9887
   29SER      C  412   7.235   9.240   1.593 -0.5675  0.0256  0.1402
   29SER      O  413   7.266   9.127   1.555 -0.4863  0.1203 -0.0726
   30SER      N  414   7.280   9.288   1.709 -0.4809 -0.4033  0.2891
   30SER      H  415   7.246   9.377   1.743  2.1250  0.5585  0.6040
   30SER     CA  416   7.374   9.214   1.790  0.3990  0.4045  0.0268
   30SER     HA  417   7.469   9.195   1.739  1.4359  1.5524  1.4244
   30SER     CB  418   7.423   9.307   1.901  0.0281  0.5025  0.1095
   30SER    HB1  419   7.496   9.260   1.967  0.3889 -0.9915 -1.2886
   30SER    HB2  420   7.344   9.338   1.970  0.7292  1.8031  0.3600
   30SER     OG  421   7.485   9.416   1.839  0.6036  0.1291  0.0192
   30SER     HG  422   7.507   9.485   1.902 -2.1130 -0.0084  1.2509
   30SER      C  423   7.306   9.100   1.864  0.4368  0.7314  0.5766
   30SER      O  424   7.191   9.106   1.908  0.2307  0.0469  0.1525
   31GLN      N  425   7.385   8.992   1.871  0.0605  0.4314  0.2889
   31GLN      H  426   7.482   9.002   1.846  0.0457  1.4073  0.5514
   31GLN     CA  427   7.353   8.867   1.937  0.6997 -0.1670 -0.5151
   31GLN     HA  428   7.264   8.875   1.999  0.1211 -0.8046 -1.2473
   31GLN     CB  429   7.324   8.759   1.834  0.2065  0.0269 -0.5807
   31GLN    HB1  430   7.322   8.667   1.892  0.8981  0.7361  0.5945
   31GLN    HB2  431   7.404   8.752   1.760 -1.9427 -0.0995 -3.0613
   31GLN     CG  432   7.189   8.765   1.762  0.1979 -0.0206 -0.5697
   31GLN    HG1  433   7.107   8.754   1.833  0.1670 -1.4679 -0.8095
   31GLN    HG2  434   7.172   8.860   1.712  0.2952  0.5582  0.4630
   31GLN     CD  435   7.174   8.655   1.658 -0.0309 -0.6057  0.0751
   31GLN    OE1  436   7.159   8.539   1.694  0.1430 -0.6767 -0.0794
   31GLN    NE2  437   7.178   8.687   1.528 -0.4342 -0.3407  0.1250
   31GLN   HE21  438   7.208   8.778   1.497  1.2012 -0.2974  1.6533
   31GLN   HE22  439   7.166   8.606   1.469 -3.7306 -1.0750  1.5547
   31GLN      C  440   7.466   8.827   2.031  0.3209 -0.6838 -0.2781
   31GLN      O  441   7.578   8.872   2.006  0.1187 -0.1741 -0.2879
   32PRO      N  442   7.437   8.739   2.127 -0.3268 -0.1545  0.0176
   32PRO     CD  443   7.537   8.691   2.221 -0.2399  0.7025  0.3766
   32PRO    HD1  444   7.593   8.773   2.267  2.0417  0.3782 -1.5767
   32PRO    HD2  445   7.611   8.631   2.167  1.2785  1.0224  2.0132
   32PRO     CG  446   7.463   8.614   2.329 -0.0800 -0.0419 -0.0404
   32PRO    HG1  447   7.449   8.667   2.423 -1.0074 -0.9745  0.3764
   32PRO    HG2  448   7.518   8.522   2.347 -0.1434 -0.0896 -0.0850
   32PRO     CB  449   7.339   8.566   2.253 -0.2784 -0.0537  0.2871
   32PRO    HB1  450   7.348   8.467   2.208  0.4055 -1.2157  2.8041
   32PRO    HB2  451   7.256   8.546   2.320  0.4925 -0.6954  1.0853
   32PRO     CA  452   7.308   8.682   2.159 -0.2747 -0.2784  0.0058
   32PRO     HA  453   7.254   8.652   2.069  0.6104 -0.7862 -0.3677
   32PRO      C  454   7.210   8.774   2.231 -0.2451 -0.0226 -0.2814
   32PRO      O  455   7.252   8.865   2.302  0.1655  0.0144 -0.5670
   33TYR      N  456   7.079   8.756   2.217 -0.2919 -0.0597  0.1867
   33TYR      H  457   7.045   8.687   2.150  1.1438 -1.5954  0.9651
   33TYR     CA  458   6.980   8.828   2.295  0.1532  0.3331  0.3902
   33TYR     HA  459   7.003   8.934   2.286  0.3861  0.2528 -0.0138
   33TYR     CB  460   6.845   8.804   2.228  0.5808 -0.2495 -0.2861
   33TYR    HB1  461   6.780   8.875   2.280  1.8334  0.6267  0.1283
   33TYR    HB2  462   6.809   8.703   2.245 -0.5608  0.1013 -0.5289
   33TYR     CG  463   6.836   8.823   2.078  0.2628  0.1216 -0.2215
   33TYR    CD1  464   6.865   8.948   2.023  0.2003  0.2715  0.0821
   33TYR    HD1  465   6.901   9.030   2.084  1.9999  0.0838 -0.6532
   33TYR    CE1  466   6.870   8.959   1.884 -0.4197 -0.0460  0.0361
   33TYR    HE1  467   6.894   9.054   1.839 -1.3845  0.2883  0.1908
   33TYR     CZ  468   6.834   8.848   1.804 -0.6854  0.2147 -0.2113
   33TYR     OH  469   6.834   8.862   1.668  0.2982 -0.3180 -0.2776
   33TYR     HH  470   6.818   8.779   1.623 -0.2448 -0.6047  0.4239
   33TYR    CE2  471   6.790   8.726   1.858  0.0997  0.0944  0.1699
   33TYR    HE2  472   6.766   8.641   1.796 -0.7951  0.0550  0.5629
   33TYR    CD2  473   6.792   8.717   1.998 -0.4361  0.0954  0.1796
   33TYR    HD2  474   6.765   8.625   2.047 -0.3442  0.7702  1.5314
   33TYR      C  475   6.969   8.787   2.441 -0.0228 -0.1052  0.2574
   33TYR      O  476   7.007   8.680   2.488  0.6221  0.0919  0.2076
   34GLY      N  477   6.928   8.884   2.524 -0.0696  0.1921 -0.1078
   34GLY      H  478   6.892   8.972   2.493 -1.7034  0.1809  1.5796
   34GLY     CA  479   6.936   8.876   2.668  0.3233 -0.4030 -0.1572
   34GLY    HA1  480   6.873   8.962   2.690  0.8162 -0.2534  0.7192
   34GLY    HA2  481   6.885   8.789   2.710 -0.3444  0.5880  1.1579
   34GLY      C  482   7.072   8.886   2.735  0.0908  0.1617  0.2405
   34GLY      O  483   7.176   8.911   2.674 -0.1137  0.2852 -0.0569
   35GLN      N  484   7.073   8.852   2.864 -0.4597 -0.1602  0.1615
   35GLN      H  485   6.981   8.858   2.906 -0.5400  1.0849 -0.1400
   35GLN     CA  486   7.193   8.829   2.941 -0.4874 -0.3685  0.1433
   35GLN     HA  487   7.281   8.819   2.878  1.0240 -0.7370  2.1799
   35GLN     CB  488   7.217   8.949   3.033 -0.2208 -0.0158 -0.3813
   35GLN    HB1  489   7.319   8.934   3.070 -1.2976 -2.2726  1.9678
   35GLN    HB2  490   7.209   9.043   2.978  1.8004  0.7493  0.5239
   35GLN     CG  491   7.119   8.951   3.149 -0.5409  0.2608 -0.6555
   35GLN    HG1  492   7.020   8.920   3.114 -0.8429 -0.7852  1.0047
   35GLN    HG2  493   7.150   8.887   3.231 -1.4065  1.4186  0.6299
   35GLN     CD  494   7.118   9.089   3.214 -0.1366 -0.0138 -0.0549
   35GLN    OE1  495   7.019   9.161   3.206 -0.0578  0.0480 -0.5248
   35GLN    NE2  496   7.224   9.127   3.286 -0.2593 -0.4519  0.3582
   35GLN   HE21  497   7.228   9.222   3.321  1.2643 -0.1475 -0.5540
   35GLN   HE22  498   7.299   9.060   3.286 -0.5352 -0.7778 -0.4851
   35GLN      C  499   7.203   8.694   3.011  0.1127 -0.0782  0.6294
   35GLN      O  500   7.308   8.658   3.064  0.4432  0.0403  0.0587
   36GLN      N  501   7.099   8.610   3.011 -0.1812  0.2793 -0.0223
   36GLN      H  502   7.014   8.640   2.965  0.6199 -0.3385 -1.9967
   36GLN     CA  503   7.095   8.477   3.067  0.2933  0.3629  0.2172
   36GLN     HA  504   7.155   8.473   3.158  3.2495  1.3374 -1.5436
   36GLN     CB  505   6.952   8.440   3.106  0.3738 -0.1614  0.0284
   36GLN    HB1  506   6.957   8.350   3.167  1.2818 -0.8421 -1.0024
   36GLN    HB2  507   6.892   8.416   3.018  0.7606 -0.2395 -0.2163
   36GLN     CG  508   6.875   8.543   3.189  0.5683 -0.1093  0.1468
   36GLN    HG1  509   6.772   8.509   3.201 -0.9488  4.0057  0.3082
   36GLN    HG2  510   6.859   8.640   3.142  1.5753  0.6262  1.2667
   36GLN     CD  511   6.954   8.559   3.318  0.6250 -0.6945  0.1885
   36GLN    OE1  512   7.043   8.644   3.321 -0.3839  0.3894 -0.1996
   36GLN    NE2  513   6.922   8.477   3.418  0.4252 -0.4462  0.3254
   36GLN   HE21  514   6.832   8.430   3.422  1.0503 -2.1120 -2.6043
   36GLN   HE22  515   6.956   8.509   3.507 -2.4571  1.7762  0.8097
   36GLN      C  516   7.143   8.370   2.970  0.0411 -0.0680  0.5632
   36GLN      O  517   7.134   8.378   2.848  0.1247  0.4164  0.5855
   37SER      N  518   7.211   8.266   3.019  0.0713 -0.1977  0.2530
   37SER      H  519   7.237   8.269   3.117 -0.6283  0.4286  0.4313
   37SER     CA  520   7.225   8.146   2.940 -0.7054 -0.1073 -0.0225
   37SER     HA  521   7.229   8.175   2.835  2.6442  0.1889  0.0928
   37SER     CB  522   7.353   8.070   2.972 -0.2809  0.0480 -1.2887
   37SER    HB1  523   7.356   8.071   3.081  2.1300  2.2976 -1.2761
   37SER    HB2  524   7.344   7.966   2.940 -1.7514  0.4292 -2.1970
   37SER     OG  525   7.462   8.135   2.912  0.6505 -0.2989 -0.0276
   37SER     HG  526   7.448   8.230   2.913 -2.1240 -0.6299 -0.9874
   37SER      C  527   7.100   8.061   2.963 -0.9530  0.1872 -0.2636
   37SER      O  528   7.052   8.044   3.075 -0.1706  0.1978  0.0792
   38TYR      N  529   7.055   7.996   2.856 -0.0693 -0.6601 -0.1363
   38TYR      H  530   7.107   8.011   2.770  0.2336  0.7635  0.2709
   38TYR     CA  531   6.936   7.916   2.838 -0.4349 -0.0823 -0.3162
   38TYR     HA  532   6.889   7.890   2.934 -3.3226  0.8257 -1.3706
   38TYR     CB  533   6.836   7.999   2.757 -0.6293  0.2923  0.2964
   38TYR    HB1  534   6.750   7.934   2.744 -0.2973 -0.3060  0.9702
   38TYR    HB2  535   6.879   8.025   2.661  1.4937  0.7121  1.2924
   38TYR     CG  536   6.775   8.119   2.825  0.0078  0.5964  0.3359
   38TYR    CD1  537   6.783   8.245   2.764  0.4501  0.3438 -0.1411
   38TYR    HD1  538   6.854   8.270   2.687 -1.0497  2.1000 -1.0485
   38TYR    CE1  539   6.711   8.352   2.820 -0.9842 -0.6675  0.0059
   38TYR    HE1  540   6.722   8.448   2.772  1.1254 -0.8502  0.0359
   38TYR     CZ  541   6.648   8.339   2.945 -0.5723 -0.0558  0.2780
   38TYR     OH  542   6.582   8.447   2.994 -0.2378  0.4981 -0.4659
   38TYR     HH  543   6.529   8.451   3.075  0.5742  0.5873  0.0767
   38TYR    CE2  544   6.643   8.212   3.006  0.0127 -0.0524  0.3431
   38TYR    HE2  545   6.583   8.187   3.093 -2.2258  2.2275 -0.4154
   38TYR    CD2  546   6.698   8.101   2.940  0.2048  0.0199  0.3820
   38TYR    HD2  547   6.682   8.007   2.989 -1.3217  0.5295  0.9179
   38TYR      C  548   6.956   7.783   2.767 -0.2539 -0.1857 -0.0707
   38TYR      O  549   7.039   7.783   2.676  0.0496 -0.8006  0.1968
   39SER      N  550   6.885   7.674   2.799  0.3103 -0.4394  0.3372
   39SER      H  551   6.817   7.684   2.873  1.3562 -1.6780  1.5107
   39SER     CA  552   6.911   7.541   2.748  0.3784 -0.2144 -0.2290
   39SER     HA  553   7.003   7.545   2.690 -0.4384  2.2389 -1.4962
   39SER     CB  554   6.915   7.439   2.862 -0.1631 -0.2534 -0.2432
   39SER    HB1  555   7.000   7.462   2.926 -0.1149  0.0059 -0.3992
   39SER    HB2  556   6.933   7.340   2.821  0.1708  0.1588 -1.1145
   39SER     OG  557   6.803   7.450   2.948 -0.1486 -0.5065 -0.1929
   39SER     HG  558   6.801   7.537   2.987 -2.8787  0.5228 -2.3164
   39SER      C  559   6.804   7.511   2.644 -0.0902  0.3833  0.0698
   39SER      O  560   6.697   7.571   2.640 -0.3528 -0.0946 -0.2652
   40GLY      N  561   6.848   7.431   2.546 -0.6020 -0.2293  0.3317
   40GLY      H  562   6.939   7.390   2.560 -0.5468  0.1081  0.9921
   40GLY     CA  563   6.777   7.396   2.425 -0.1720  0.2021 -0.0462
   40GLY    HA1  564   6.782   7.492   2.372  0.4904  1.0920  1.5792
   40GLY    HA2  565   6.820   7.309   2.376 -1.3784 -0.7272  0.5180
   40GLY      C  566   6.631   7.354   2.436 -0.1152 -0.0228 -0.1566
   40GLY      O  567   6.583   7.328   2.546 -0.0398  0.1479 -0.0820
   41TYR      N  568   6.562   7.340   2.323  0.2411 -1.0949 -0.2531
   41TYR      H  569   6.607   7.373   2.239  1.5639 -0.2013  0.7605
   41TYR     CA  570   6.421   7.308   2.309 -0.1000  0.1950  0.1536
   41TYR     HA  571   6.369   7.346   2.398  1.6360 -0.4378  1.4925
   41TYR     CB  572   6.370   7.384   2.187  0.3558  0.0772 -0.1118
   41TYR    HB1  573   6.262   7.370   2.175  0.7074 -0.8857 -2.8308
   41TYR    HB2  574   6.408   7.331   2.099  0.3221 -1.3850  0.7231
   41TYR     CG  575   6.391   7.533   2.190 -0.0478  0.1242  0.6703
   41TYR    CD1  576   6.487   7.595   2.109  0.4242 -0.6824  0.6034
   41TYR    HD1  577   6.551   7.538   2.043  0.6031  1.1522 -0.9186
   41TYR    CE1  578   6.516   7.732   2.120 -0.0869 -0.5113 -0.1076
   41TYR    HE1  579   6.597   7.773   2.062 -0.3385 -0.9402 -0.7777
   41TYR     CZ  580   6.445   7.803   2.218  0.3645 -0.2277  0.0175
   41TYR     OH  581   6.479   7.932   2.249  0.2824 -0.1436 -0.2404
   41TYR     HH  582   6.555   7.950   2.194 -0.3451 -0.4649 -1.2428
   41TYR    CE2  583   6.337   7.747   2.288 -0.1662  0.7959  0.0445
   41TYR    HE2  584   6.273   7.815   2.343  0.3163  0.7266  0.7043
   41TYR    CD2  585   6.313   7.609   2.278 -0.4747  0.8726 -0.3292
   41TYR    HD2  586   6.246   7.562   2.348  1.3255  2.0616  2.3704
   41TYR      C  587   6.396   7.159   2.295  0.0491  0.1850 -0.0064
   41TYR      O  588   6.474   7.074   2.251 -0.1095 -0.0146  0.0937
   42SER      N  589   6.275   7.118   2.334 -0.0727  0.2152 -0.3472
   42SER      H  590   6.219   7.181   2.389  0.2147  0.5423 -0.4265
   42SER     CA  591   6.207   6.991   2.318  0.1949  0.0529 -0.2180
   42SER     HA  592   6.275   6.913   2.283  0.4453 -0.3896  1.2086
   42SER     CB  593   6.165   6.939   2.455  0.1976  0.5098 -0.0414
   42SER    HB1  594   6.103   7.014   2.504 -0.0005 -1.1947  2.4889
   42SER    HB2  595   6.112   6.845   2.442  0.4279  0.3099  0.4477
   42SER     OG  596   6.276   6.931   2.541  0.0733 -0.0658  0.0677
   42SER     HG  597   6.313   6.842   2.538  2.9165  1.0423 -1.7506
   42SER      C  598   6.097   7.002   2.213 -0.0540  0.0310  0.0396
   42SER      O  599   6.058   7.112   2.176  0.5827  0.1796 -0.2096
   43GLN      N  600   6.050   6.887   2.163 -0.3865  0.1112  0.1675
   43GLN      H  601   6.090   6.804   2.205  0.1330  1.5198  2.6589
   43GLN     CA  602   5.956   6.875   2.053 -0.0832 -0.0349 -0.0771
   43GLN     HA  603   5.918   6.976   2.037  1.6335  1.0432  1.9865
   43GLN     CB  604   6.035   6.836   1.928  0.2363 -0.0990  0.1413
   43GLN    HB1  605   5.961   6.843   1.848  1.5625  0.2725 -1.0745
   43GLN    HB2  606   6.082   6.738   1.936  0.1926 -0.3426 -2.0924
   43GLN     CG  607   6.140   6.939   1.888  0.1127  0.0300  0.1466
   43GLN    HG1  608   6.090   7.035   1.896  0.4201  0.1024  1.4103
   43GLN    HG2  609   6.226   6.951   1.954  2.3279 -0.0904 -2.5384
   43GLN     CD  610   6.187   6.903   1.748 -0.1252 -0.2607  0.1396
   43GLN    OE1  611   6.181   6.791   1.698  0.4527  0.0102 -0.5573
   43GLN    NE2  612   6.248   7.003   1.683 -0.0928 -0.2071  0.2529
   43GLN   HE21  613   6.285   6.987   1.590  0.4007 -1.3365  0.6238
   43GLN   HE22  614   6.260   7.092   1.730 -2.2103  0.3770 -0.2113
   43GLN      C  615   5.840   6.782   2.083  0.4891 -0.8178 -0.2647
   43GLN      O  616   5.850   6.682   2.154 -0.3861 -0.3271  0.5696
   44SER      N  617   5.727   6.824   2.025  0.4311 -0.0382  0.3923
   44SER      H  618   5.727   6.916   1.983 -1.8409 -0.5123 -0.7862
   44SER     CA  619   5.598   6.759   2.035  0.4319 -0.0788  0.1478
   44SER     HA  620   5.579   6.754   2.142 -1.6938  1.8998 -0.0491
   44SER     CB  621   5.492   6.840   1.960  0.1175 -0.3776  0.2639
   44SER    HB1  622   5.395   6.793   1.969 -1.6883  2.8730 -0.5418
   44SER    HB2  623   5.513   6.836   1.853 -3.4759  0.1727 -0.5808
   44SER     OG  624   5.477   6.974   2.003 -0.0864 -0.2842 -0.0939
   44SER     HG  625   5.515   7.037   1.942 -0.2992 -0.4527 -0.4037
   44SER      C  626   5.579   6.618   1.982 -0.3236  0.1258 -0.1474
   44SER      O  627   5.620   6.593   1.869 -0.4660 -0.4261 -0.0825
   45THR      N  628   5.510   6.536   2.062  0.3893 -0.0616  0.2867
   45THR      H  629   5.479   6.572   2.151 -1.2261 -2.1601  0.6473
   45THR     CA  630   5.483   6.397   2.031  0.2498 -0.0154  0.1998
   45THR     HA  631   5.582   6.360   2.003  0.5154  0.4257  0.5411
   45THR     CB  632   5.413   6.325   2.145  0.1515  0.9407  0.7528
   45THR     HB  633   5.387   6.227   2.106  0.4988  2.2392 -3.2158
   45THR    CG2  634   5.500   6.320   2.270  0.4333  0.3757  0.5350
   45THR   HG21  635   5.436   6.274   2.345 -1.1562  1.1509 -0.2994
   45THR   HG22  636   5.587   6.257   2.253 -0.8572 -0.7980 -2.5592
   45THR   HG23  637   5.525   6.416   2.316  0.2090  0.5412  0.3100
   45THR    OG1  638   5.292   6.388   2.182 -0.2837  0.4551  0.1641
   45THR    HG1  639   5.222   6.349   2.127 -0.7939 -0.8782  1.6743
   45THR      C  640   5.406   6.383   1.900 -0.2122 -0.7300  0.5487
   45THR      O  641   5.341   6.478   1.858  0.3049 -0.4908  0.2830
   46ASP      N  642   5.409   6.263   1.842 -0.1532 -0.3288 -0.2799
   46ASP      H  643   5.466   6.193   1.888  0.9429 -0.4565 -1.7285
   46ASP     CA  644   5.315   6.216   1.742 -0.2229  0.0449 -0.3895
   46ASP     HA  645   5.222   6.274   1.749 -1.1046 -1.1809 -1.4453
   46ASP     CB  646   5.365   6.240   1.600  0.1791  0.1806 -0.2251
   46ASP    HB1  647   5.456   6.182   1.586  0.6799  0.1869  2.4338
   46ASP    HB2  648   5.383   6.347   1.594  0.5006  0.2182  1.0435
   46ASP     CG  649   5.270   6.212   1.485 -0.3734  0.5939  0.1277
   46ASP    OD1  650   5.315   6.186   1.371  0.3305 -0.0033  0.5347
   46ASP    OD2  651   5.146   6.207   1.502 -0.3966 -0.6199 -0.3381
   46ASP      C  652   5.277   6.071   1.765 -0.0640  0.0901  0.1624
   46ASP      O  653   5.358   5.979   1.753  0.0400  0.1401  0.4524
   47THR      N  654   5.149   6.051   1.797  0.1190 -0.2976  0.6726
   47THR      H  655   5.081   6.125   1.793 -1.0059 -1.3402 -0.8620
   47THR     CA  656   5.082   5.929   1.839 -0.2343 -0.4857 -0.4016
   47THR     HA  657   5.139   5.847   1.795  2.0095  1.6710 -1.8313
   47THR     CB  658   5.062   5.916   1.990  0.0326  0.5676 -0.2636
   47THR     HB  659   5.025   5.818   2.021  2.5333 -0.3318  0.0823
   47THR    CG2  660   5.191   5.935   2.069 -0.1296 -0.2486  0.2118
   47THR   HG21  661   5.273   5.884   2.020  1.1150  2.8228 -1.1769
   47THR   HG22  662   5.223   6.039   2.081  0.6095 -0.3734 -0.6184
   47THR   HG23  663   5.186   5.888   2.167  2.6845  2.6359  1.9366
   47THR    OG1  664   4.973   6.012   2.042  0.1933  0.4784  0.1772
   47THR    HG1  665   4.965   5.997   2.137 -1.5298 -1.7565 -0.2424
   47THR      C  666   4.937   5.924   1.795 -0.3283  0.0144 -0.1649
   47THR      O  667   4.874   6.016   1.743 -0.3077  0.2383  0.2031
   48SER      N  668   4.876   5.805   1.804 -0.4043  0.0947  0.4246
   48SER      H  669   4.919   5.724   1.845 -1.6127 -0.7178  0.1437
   48SER     CA  670   4.742   5.773   1.760 -0.2071  0.1033 -0.1935
   48SER     HA  671   4.725   5.826   1.666  2.5408  2.5935  0.5761
   48SER     CB  672   4.712   5.624   1.744 -0.0056  0.0639 -0.1978
   48SER    HB1  673   4.701   5.572   1.839 -0.1281  0.1595 -0.1598
   48SER    HB2  674   4.623   5.606   1.684  0.5329 -0.8735 -0.7506
   48SER     OG  675   4.824   5.568   1.679  0.3770  0.3268  0.2275
   48SER     HG  676   4.798   5.493   1.624  0.5512  0.5236 -0.1280
   48SER      C  677   4.643   5.840   1.854  0.3595  0.7725 -0.0721
   48SER      O  678   4.668   5.848   1.974 -0.5707  0.3387  0.1574
   49GLY      N  679   4.532   5.885   1.794  0.2998  0.4620 -0.1949
   49GLY      H  680   4.515   5.862   1.697  1.4419  0.5567 -0.4345
   49GLY     CA  681   4.438   5.979   1.851  0.2464  0.3043 -0.0199
   49GLY    HA1  682   4.377   5.925   1.923  0.1685  0.6220  0.1529
   49GLY    HA2  683   4.489   6.058   1.907  0.4172 -0.1569  0.4750
   49GLY      C  684   4.347   6.035   1.742  0.7492  0.4527 -0.3650
   49GLY      O  685   4.340   5.983   1.631  0.1221 -0.4251  0.0717
   50TYR      N  686   4.276   6.142   1.779 -0.2560 -0.2848 -0.1369
   50TYR      H  687   4.272   6.169   1.876 -3.6364 -1.2240  0.1229
   50TYR     CA  688   4.193   6.222   1.691 -0.3226  0.1261  0.2998
   50TYR     HA  689   4.172   6.155   1.608  0.5465  1.3343 -0.9402
   50TYR     CB  690   4.062   6.251   1.764 -0.2369 -0.0780  0.5369
   50TYR    HB1  691   3.992   6.299   1.696 -0.1633  0.6587  0.9741
   50TYR    HB2  692   4.085   6.326   1.840  1.3502 -0.2176  0.2382
   50TYR     CG  693   3.989   6.126   1.805 -0.0920 -0.2695  0.2180
   50TYR    CD1  694   3.913   6.064   1.706 -0.3859  0.2353  0.1239
   50TYR    HD1  695   3.921   6.104   1.606  1.6266 -0.7225 -0.1547
   50TYR    CE1  696   3.839   5.950   1.739 -0.3078 -0.0142 -0.5378
   50TYR    HE1  697   3.793   5.883   1.668  1.6912 -2.1064  0.0218
   50TYR     CZ  698   3.831   5.911   1.875 -0.5820  0.3086 -0.4599
   50TYR     OH  699   3.743   5.811   1.902  0.2795 -0.1377  0.7798
   50TYR     HH  700   3.714   5.770   1.819  0.1344 -1.5147  1.4807
   50TYR    CE2  701   3.904   5.976   1.977 -0.6877 -0.0037 -0.1863
   50TYR    HE2  702   3.904   5.938   2.078  3.5511 -3.5691 -1.1771
   50TYR    CD2  703   3.988   6.081   1.938 -0.3750 -0.0783  0.2821
   50TYR    HD2  704   4.051   6.124   2.014  0.1289 -1.3389  0.6133
   50TYR      C  705   4.271   6.343   1.640  0.1653 -0.3405 -0.0735
   50TYR      O  706   4.333   6.413   1.719  0.4165 -0.7492  0.0966
   51GLY      N  707   4.241   6.380   1.516  0.3567 -0.1994 -0.0771
   51GLY      H  708   4.184   6.320   1.458  0.1695  0.6931 -0.8373
   51GLY     CA  709   4.282   6.508   1.461  0.0941  0.0693  0.3503
   51GLY    HA1  710   4.268   6.584   1.538  0.6168 -0.2903  0.8025
   51GLY    HA2  711   4.205   6.538   1.389 -0.2342 -0.4622  0.4748
   51GLY      C  712   4.421   6.515   1.401 -0.0367 -0.5527 -0.0320
   51GLY      O  713   4.494   6.418   1.386  0.3872 -0.1477 -0.6376
   52GLN      N  714   4.459   6.635   1.356 -0.3727 -0.8007 -0.9867
   52GLN      H  715   4.405   6.716   1.383  1.7608  0.3043  0.2124
   52GLN     CA  716   4.587   6.668   1.296 -0.0030  0.1033  0.2649
   52GLN     HA  717   4.603   6.589   1.223 -1.7761  0.4292 -0.5521
   52GLN     CB  718   4.582   6.798   1.217  0.2150 -0.1957 -0.2468
   52GLN    HB1  719   4.544   6.871   1.289 -1.0453 -1.5315  0.5062
   52GLN    HB2  720   4.506   6.795   1.139  1.2530  1.4346 -1.3899
   52GLN     CG  721   4.712   6.831   1.144  0.3304  0.2649  0.1588
   52GLN    HG1  722   4.779   6.861   1.224  0.5795  0.4108 -0.1012
   52GLN    HG2  723   4.748   6.744   1.090  0.7136  0.4033  0.1873
   52GLN     CD  724   4.698   6.951   1.050 -0.0378  0.4127  0.3980
   52GLN    OE1  725   4.602   7.028   1.050 -0.3665  0.0103 -0.5203
   52GLN    NE2  726   4.804   6.981   0.974 -0.2972 -0.4973 -0.3308
   52GLN   HE21  727   4.800   7.068   0.924 -0.2807  0.3242  1.0502
   52GLN   HE22  728   4.884   6.920   0.975  0.6570  0.7154 -0.9577
   52GLN      C  729   4.707   6.658   1.388  0.1509  0.3397  0.0896
   52GLN      O  730   4.706   6.723   1.492  0.1534 -0.2280  0.4502
   53SER      N  731   4.816   6.589   1.354 -0.2771 -0.1967 -0.2081
   53SER      H  732   4.825   6.555   1.259  0.1430 -1.8926  0.4020
   53SER     CA  733   4.941   6.581   1.427 -0.0584 -0.2940 -0.5874
   53SER     HA  734   4.923   6.547   1.529 -0.5644  1.5388 -0.0149
   53SER     CB  735   5.035   6.476   1.370  0.1195 -0.1950 -0.4792
   53SER    HB1  736   5.122   6.467   1.435 -0.1337 -0.7181 -0.2062
   53SER    HB2  737   5.069   6.510   1.272 -2.0902 -1.9902 -1.9819
   53SER     OG  738   4.968   6.353   1.356  0.1231 -0.2202 -0.2711
   53SER     HG  739   5.016   6.292   1.413 -1.9230 -2.0214 -0.3096
   53SER      C  740   5.022   6.709   1.447 -0.3776 -0.2006  0.1475
   53SER      O  741   5.010   6.806   1.372  0.1628 -0.0449  0.2631
   54SER      N  742   5.117   6.704   1.540 -0.0856  0.0781 -0.1337
   54SER      H  743   5.115   6.624   1.602  0.3280 -2.0044 -2.6618
   54SER     CA  744   5.205   6.816   1.567 -0.1552  0.0254  0.3330
   54SER     HA  745   5.151   6.906   1.599 -3.2011 -1.2578 -0.7611
   54SER     CB  746   5.293   6.776   1.684  0.2472  0.4071  0.1663
   54SER    HB1  747   5.356   6.861   1.709 -1.4434  1.1059  2.4411
   54SER    HB2  748   5.239   6.758   1.777  1.4707 -0.9170  0.6685
   54SER     OG  749   5.366   6.658   1.658  0.0663  0.2530  0.3516
   54SER     HG  750   5.388   6.610   1.739 -1.3189 -2.4923 -0.7736
   54SER      C  751   5.288   6.849   1.444 -0.0218 -0.0959  0.3911
   54SER      O  752   5.304   6.776   1.346  0.0712 -0.6982  0.8462
   55TYR      N  753   5.361   6.961   1.447  0.0206 -0.0958 -0.2966
   55TYR      H  754   5.350   7.024   1.526  2.9917  1.5362 -1.0324
   55TYR     CA  755   5.471   6.996   1.360 -0.1063  0.6443 -0.1719
   55TYR     HA  756   5.521   6.903   1.331  0.1562  1.1025 -1.2284
   55TYR     CB  757   5.424   7.068   1.235  0.2382  0.3543 -0.4708
   55TYR    HB1  758   5.352   7.005   1.183 -2.6108  2.1692  1.0498
   55TYR    HB2  759   5.508   7.067   1.166  1.1805 -0.0840  0.6549
   55TYR     CG  760   5.370   7.209   1.249 -0.1999  0.1858 -0.4445
   55TYR    CD1  761   5.234   7.224   1.275 -0.1666 -0.5165  0.1783
   55TYR    HD1  762   5.174   7.134   1.287 -1.1153 -0.1388 -1.3494
   55TYR    CE1  763   5.185   7.355   1.280 -0.3120 -0.5234 -0.7755
   55TYR    HE1  764   5.082   7.367   1.308  0.1207  1.9888 -0.0232
   55TYR     CZ  765   5.265   7.469   1.257  0.2815 -0.6170  0.7410
   55TYR     OH  766   5.228   7.597   1.285 -0.4804 -0.6729 -0.0013
   55TYR     HH  767   5.304   7.649   1.262  0.1442 -2.0585 -1.2254
   55TYR    CE2  768   5.396   7.441   1.212 -0.0857 -0.1231 -0.6755
   55TYR    HE2  769   5.457   7.526   1.184  1.0117 -0.2823  1.0347
   55TYR    CD2  770   5.454   7.314   1.209  0.1845 -0.0170 -0.1836
   55TYR    HD2  771   5.551   7.290   1.168 -0.7375 -1.8043 -1.5235
   55TYR      C  772   5.571   7.082   1.437  0.0241  0.1118  0.2620
   55TYR      O  773   5.528   7.160   1.521 -0.3261 -0.4217  0.5873
   56SER      N  774   5.700   7.060   1.414 -0.0807 -0.3441  0.0934
   56SER      H  775   5.731   6.987   1.350  2.3881 -0.7408  1.6018
   56SER     CA  776   5.805   7.127   1.487 -0.3422  0.1154  0.0508
   56SER     HA  777   5.762   7.141   1.587 -1.6713 -2.6105 -0.0489
   56SER     CB  778   5.912   7.023   1.519 -0.5447  0.0576  0.5496
   56SER    HB1  779   6.001   7.075   1.554 -2.2641  2.3133  1.8868
   56SER    HB2  780   5.928   6.955   1.436 -0.9553  2.0035 -1.1955
   56SER     OG  781   5.863   6.942   1.624 -0.4344  0.3368  0.8196
   56SER     HG  782   5.845   6.857   1.583 -1.1152  1.0243 -0.3545
   56SER      C  783   5.857   7.257   1.426 -0.3033 -0.0273 -0.2220
   56SER      O  784   5.835   7.279   1.308 -0.7512 -0.5313 -0.2374
   57SER      N  785   5.925   7.341   1.504 -0.7114 -0.0646  0.1843
   57SER      H  786   5.924   7.321   1.603  0.1050 -1.6797 -0.1083
   57SER     CA  787   5.984   7.465   1.457 -0.1351 -0.3641  0.1025
   57SER     HA  788   5.965   7.471   1.350 -2.5899  2.7069  0.5349
   57SER     CB  789   5.902   7.585   1.505  0.0131 -0.1591 -0.1510
   57SER    HB1  790   5.899   7.583   1.614 -0.9743 -0.0861 -0.1642
   57SER    HB2  791   5.946   7.674   1.462 -3.0221  0.4493 -2.3640
   57SER     OG  792   5.771   7.586   1.452 -0.3621 -0.1009  0.7458
   57SER     HG  793   5.713   7.519   1.488  0.6360 -0.5064  1.6528
   57SER      C  794   6.134   7.470   1.484 -0.1922  0.5787  0.2684
   57SER      O  795   6.180   7.387   1.562 -0.0639 -0.0906 -0.5048
   58TYR      N  796   6.212   7.558   1.422  0.1852  0.2787  0.3204
   58TYR      H  797   6.168   7.614   1.350 -2.7810  2.0352  3.2328
   58TYR     CA  798   6.357   7.560   1.429  0.1917 -0.1399  0.3488
   58TYR     HA  799   6.390   7.512   1.521  1.7320 -1.3565 -0.7925
   58TYR     CB  800   6.408   7.468   1.319  0.0400 -0.1328  0.2728
   58TYR    HB1  801   6.370   7.489   1.219  2.1881  0.1613 -0.5249
   58TYR    HB2  802   6.384   7.364   1.345 -1.0582  0.2632  0.9132
   58TYR     CG  803   6.559   7.463   1.312  0.0369  0.3596 -0.2187
   58TYR    CD1  804   6.625   7.547   1.222  0.2085  0.1073 -0.3285
   58TYR    HD1  805   6.577   7.608   1.147 -0.6492 -0.6370 -0.4100
   58TYR    CE1  806   6.764   7.533   1.215  0.2877  0.5422  0.2965
   58TYR    HE1  807   6.813   7.590   1.137 -1.0168  1.7435  0.3084
   58TYR     CZ  808   6.842   7.453   1.301 -0.2330 -0.5915 -0.2629
   58TYR     OH  809   6.978   7.447   1.310 -0.2388  0.1131  0.4094
   58TYR     HH  810   7.031   7.496   1.248  0.5318  0.0227  0.9800
   58TYR    CE2  811   6.773   7.377   1.398 -0.1351 -0.9606 -0.4806
   58TYR    HE2  812   6.826   7.312   1.467  2.3125  1.0078 -0.3236
   58TYR    CD2  813   6.634   7.384   1.401 -0.0603  0.7570  0.2217
   58TYR    HD2  814   6.577   7.317   1.464 -0.4441  1.7422  0.9537
   58TYR      C  815   6.423   7.697   1.423  0.0005 -0.0644 -0.0275
   58TYR      O  816   6.377   7.787   1.353 -0.3893 -0.1183  0.1606
   59GLY      N  817   6.542   7.716   1.482  0.0335  0.0249 -0.1218
   59GLY      H  818   6.566   7.645   1.549 -0.3024 -0.7708 -0.8184
   59GLY     CA  819   6.640   7.817   1.449  0.1704 -0.1243 -0.1773
   59GLY    HA1  820   6.716   7.783   1.379  1.9838  0.8699  1.2112
   59GLY    HA2  821   6.587   7.894   1.393 -1.6195 -1.5646 -0.5647
   59GLY      C  822   6.710   7.904   1.553  0.4488 -0.2095 -0.2937
   59GLY      O  823   6.706   7.876   1.672  0.0873  0.6788 -0.0933
   60GLN      N  824   6.763   8.019   1.511  0.2118  0.0046 -0.0102
   60GLN      H  825   6.757   8.047   1.414 -2.2678  1.4941  0.4969
   60GLN     CA  826   6.809   8.123   1.600  0.3256 -0.0069 -0.0540
   60GLN     HA  827   6.901   8.087   1.648  0.5599 -0.4907 -0.8470
   60GLN     CB  828   6.861   8.248   1.530  0.0650  0.4770  0.6056
   60GLN    HB1  829   6.891   8.325   1.602  1.6068  0.4349  0.0612
   60GLN    HB2  830   6.771   8.288   1.484  0.8245 -0.0211 -1.4022
   60GLN     CG  831   6.977   8.225   1.433 -0.1114  0.2329  0.4532
   60GLN    HG1  832   6.942   8.171   1.345 -1.2953 -0.8707  1.5451
   60GLN    HG2  833   7.042   8.147   1.474 -2.7065 -1.8239  0.9261
   60GLN     CD  834   7.057   8.347   1.392  0.0232 -0.0373 -0.1023
   60GLN    OE1  835   7.016   8.459   1.420 -0.1646  0.0364 -0.6503
   60GLN    NE2  836   7.172   8.324   1.327 -0.2369 -0.7548 -0.3210
   60GLN   HE21  837   7.212   8.233   1.314 -0.5628 -1.0933  0.9409
   60GLN   HE22  838   7.221   8.405   1.292 -0.3694 -0.6242 -0.2099
   60GLN      C  839   6.711   8.164   1.709 -0.0744  0.5794 -0.6290
   60GLN      O  840   6.592   8.162   1.677 -0.3424 -0.2065  0.3636
   61SER      N  841   6.760   8.208   1.825 -0.6204  0.4567 -0.3468
   61SER      H  842   6.859   8.223   1.831 -0.5336  0.3631 -1.3360
   61SER     CA  843   6.689   8.281   1.928  0.1047  0.2088  0.3307
   61SER     HA  844   6.620   8.217   1.983  0.8071  0.8932  2.0825
   61SER     CB  845   6.779   8.339   2.037  0.3141  0.6509 -0.0713
   61SER    HB1  846   6.843   8.418   2.000  0.2781  1.9005  2.3422
   61SER    HB2  847   6.723   8.384   2.119  0.2342 -2.0514  1.4857
   61SER     OG  848   6.869   8.247   2.096 -0.1133  0.1720 -0.1522
   61SER     HG  849   6.912   8.290   2.170 -0.2903 -1.2366  0.8068
   61SER      C  850   6.608   8.390   1.860 -0.1709 -0.3498 -0.2377
   61SER      O  851   6.648   8.447   1.759  0.2583 -0.2554 -0.0155
   62GLN      N  852   6.505   8.430   1.934  0.1659 -0.2730  0.1928
   62GLN      H  853   6.500   8.376   2.019  0.1324 -2.3100 -1.0367
   62GLN     CA  854   6.427   8.553   1.935  0.4582 -0.0871  0.2882
   62GLN     HA  855   6.445   8.593   1.835 -1.5171  0.1376 -0.0165
   62GLN     CB  856   6.276   8.535   1.935  0.4618 -0.1295 -0.3049
   62GLN    HB1  857   6.230   8.633   1.933 -2.6196 -1.4392 -2.2774
   62GLN    HB2  858   6.220   8.502   2.023 -1.3461  3.0773 -0.1143
   62GLN     CG  859   6.227   8.455   1.813  0.2989 -0.7013  0.1311
   62GLN    HG1  860   6.256   8.505   1.721  0.4741 -2.1732 -0.6285
   62GLN    HG2  861   6.275   8.357   1.812 -1.7657 -1.7810  0.9569
   62GLN     CD  862   6.076   8.443   1.802  0.1939  0.1419  0.5249
   62GLN    OE1  863   5.999   8.537   1.783 -0.2576 -0.3210  0.0465
   62GLN    NE2  864   6.023   8.323   1.822  0.5761 -0.1062  0.0843
   62GLN   HE21  865   6.077   8.248   1.863  0.2251 -0.3754  0.0667
   62GLN   HE22  866   5.922   8.327   1.820  0.4556 -1.5152  1.4046
   62GLN      C  867   6.472   8.669   2.023  0.2500  0.0591  0.2004
   62GLN      O  868   6.502   8.640   2.138 -0.3688  0.1941  0.4014
   63ASN      N  869   6.457   8.796   1.983  0.6431  0.1866  0.4532
   63ASN      H  870   6.419   8.811   1.891 -1.4044 -0.9901  1.0468
   63ASN     CA  871   6.470   8.909   2.072  0.4535  0.1283  0.5545
   63ASN     HA  872   6.552   8.890   2.141 -1.4330 -1.4635  2.5192
   63ASN     CB  873   6.515   9.021   1.979  0.2274 -0.4216 -0.2245
   63ASN    HB1  874   6.572   8.983   1.894 -1.0494 -3.5294  0.1701
   63ASN    HB2  875   6.419   9.057   1.940  0.5082  0.6458  0.0333
   63ASN     CG  876   6.597   9.133   2.040 -0.0990 -0.1682 -0.2458
   63ASN    OD1  877   6.611   9.146   2.162 -0.1625 -0.2769 -0.2276
   63ASN    ND2  878   6.652   9.223   1.958  0.8944 -0.3019  0.2622
   63ASN   HD21  879   6.636   9.220   1.858 -0.8406  0.0658  0.4998
   63ASN   HD22  880   6.685   9.312   1.993  0.2737 -0.4058  1.1235
   63ASN      C  881   6.343   8.941   2.150  0.3388  0.2311  0.3288
   63ASN      O  882   6.252   8.859   2.152  0.3488  0.2101 -0.0011
   64THR      N  883   6.335   9.056   2.219 -0.2673  0.6667 -0.4559
   64THR      H  884   6.414   9.118   2.208  0.4956 -0.2335 -0.1903
   64THR     CA  885   6.211   9.113   2.267 -0.1069  0.5021  0.1600
   64THR     HA  886   6.175   9.047   2.346 -3.9792  0.9295 -1.0646
   64THR     CB  887   6.236   9.249   2.332 -0.0068  0.3278  0.4926
   64THR     HB  888   6.140   9.288   2.365 -0.3685  0.0415 -0.1947
   64THR    CG2  889   6.318   9.224   2.458  0.2949  0.2208  0.2773
   64THR   HG21  890   6.314   9.305   2.531  4.1742  0.3124  0.5921
   64THR   HG22  891   6.274   9.134   2.501 -0.5076 -0.9213 -2.6917
   64THR   HG23  892   6.422   9.197   2.440  0.1855 -0.8159  1.0955
   64THR    OG1  893   6.316   9.329   2.249 -0.2006  0.1337  0.1160
   64THR    HG1  894   6.288   9.421   2.252 -1.7250 -0.3354  0.7424
   64THR      C  895   6.101   9.115   2.162 -0.0099  0.2307  0.0518
   64THR      O  896   6.124   9.147   2.045  0.4780 -0.3267 -0.0110
   65GLY      N  897   5.978   9.090   2.207 -0.0987  0.2159 -0.1990
   65GLY      H  898   5.975   9.043   2.296  0.1646 -0.8448 -0.7281
   65GLY     CA  899   5.853   9.099   2.134 -0.2862 -0.5606  0.0127
   65GLY    HA1  900   5.779   9.036   2.183  0.2629 -1.4884 -0.3322
   65GLY    HA2  901   5.871   9.069   2.031  2.9167 -1.6016  0.7596
   65GLY      C  902   5.800   9.242   2.134  0.4832 -0.2706 -0.4650
   65GLY      O  903   5.880   9.335   2.144  0.4986 -0.2830 -0.4808
   66TYR      N  904   5.669   9.256   2.115  0.3213 -0.1272  0.7277
   66TYR      H  905   5.612   9.175   2.131 -0.9448  0.6924  0.5690
   66TYR     CA  906   5.597   9.383   2.119 -0.0425 -0.3018 -0.0310
   66TYR     HA  907   5.658   9.453   2.176  0.9150 -1.5261  0.5195
   66TYR     CB  908   5.578   9.430   1.976  0.1737  0.1149  0.0755
   66TYR    HB1  909   5.671   9.427   1.919  0.1985 -3.3227  0.0609
   66TYR    HB2  910   5.557   9.537   1.984  3.1242  0.6278  3.3070
   66TYR     CG  911   5.469   9.359   1.900  0.0733  0.3602 -0.0103
   66TYR    CD1  912   5.485   9.230   1.847  0.0436  0.6662 -0.7902
   66TYR    HD1  913   5.583   9.185   1.854  0.3062  1.3611  0.4490
   66TYR    CE1  914   5.379   9.173   1.777  0.1436  0.0256 -0.4341
   66TYR    HE1  915   5.394   9.080   1.724 -4.5197 -1.1259 -0.2217
   66TYR     CZ  916   5.251   9.234   1.775 -0.0289 -0.2996  0.5285
   66TYR     OH  917   5.139   9.187   1.715 -0.0543 -0.1962  0.4951
   66TYR     HH  918   5.173   9.109   1.670  0.8308  1.6013 -2.1752
   66TYR    CE2  919   5.234   9.353   1.849  0.6271  0.0119  0.1844
   66TYR    HE2  920   5.135   9.395   1.858 -0.7339 -2.9838  0.5241
   66TYR    CD2  921   5.343   9.420   1.906  0.2392  0.6883  0.1344
   66TYR    HD2  922   5.334   9.516   1.956  1.5018  1.0105 -0.2245
   66TYR      C  923   5.468   9.373   2.199  0.1029 -0.1462  0.2248
   66TYR      O  924   5.416   9.265   2.225 -0.2868 -0.0964 -0.3306
   67GLY      N  925   5.423   9.488   2.251 -0.1185 -0.1081 -0.0485
   67GLY      H  926   5.468   9.574   2.224  0.5239 -0.5231 -0.3342
   67GLY     CA  927   5.307   9.494   2.337 -0.2130 -0.2595 -0.1640
   67GLY    HA1  928   5.285   9.394   2.375  1.1572 -1.0211 -1.2989
   67GLY    HA2  929   5.311   9.568   2.417 -0.7769 -0.5621  0.1492
   67GLY      C  930   5.182   9.523   2.255 -0.2263 -0.0858 -0.0849
   67GLY      O  931   5.182   9.589   2.151  0.2384 -0.3992 -0.2910
   68THR      N  932   5.067   9.480   2.307 -0.0287  0.1815  0.5844
   68THR      H  933   5.072   9.436   2.398  0.8636  0.4705  0.6796
   68THR     CA  934   4.934   9.503   2.255  0.0924 -0.0984  0.1481
   68THR     HA  935   4.926   9.587   2.185  0.3151 -0.8539 -0.8034
   68THR     CB  936   4.885   9.373   2.191 -0.4029 -0.0160  0.3557
   68THR     HB  937   4.788   9.382   2.141 -0.6658 -1.6698  0.5122
   68THR    CG2  938   4.977   9.326   2.079  0.0049 -0.0846  0.7208
   68THR   HG21  939   4.939   9.229   2.046  2.4431 -0.2910 -1.8357
   68THR   HG22  940   5.080   9.305   2.108 -0.2834 -1.8391  0.6058
   68THR   HG23  941   4.981   9.395   1.995 -0.0139  0.0160  0.8026
   68THR    OG1  942   4.874   9.260   2.274 -0.2032 -0.2107  0.1151
   68THR    HG1  943   4.819   9.203   2.220 -1.8475  1.2484  0.1598
   68THR      C  944   4.842   9.540   2.371 -0.5292  0.0757 -0.3912
   68THR      O  945   4.875   9.512   2.486 -0.4665  0.0186 -0.4232
   69GLN      N  946   4.725   9.600   2.347 -0.5169  0.1344 -0.3057
   69GLN      H  947   4.703   9.625   2.252  2.9529 -1.5349 -1.7073
   69GLN     CA  948   4.623   9.623   2.447 -0.2289 -0.0201  0.0289
   69GLN     HA  949   4.665   9.685   2.526  0.5611  0.2150 -0.5655
   69GLN     CB  950   4.502   9.692   2.383 -0.2374  0.2499  0.3375
   69GLN    HB1  951   4.466   9.638   2.296 -0.5530  1.3192 -0.2052
   69GLN    HB2  952   4.424   9.690   2.459 -1.7784 -0.1793 -1.1924
   69GLN     CG  953   4.532   9.833   2.333  0.2336 -0.1113 -0.4052
   69GLN    HG1  954   4.570   9.902   2.409  2.6210  0.9161 -2.3842
   69GLN    HG2  955   4.604   9.813   2.253  0.0810 -2.7267  0.0292
   69GLN     CD  956   4.410   9.902   2.272  0.2292  0.1822 -0.0663
   69GLN    OE1  957   4.309   9.922   2.339  0.3179 -0.5747  0.3155
   69GLN    NE2  958   4.409   9.947   2.147 -0.2790 -0.0645 -0.1502
   69GLN   HE21  959   4.482   9.934   2.079  2.2627  1.5565  2.0999
   69GLN   HE22  960   4.329   9.995   2.107  0.2691  0.2671 -0.8701
   69GLN      C  961   4.573   9.493   2.508 -0.2337  0.1011  0.2840
   69GLN      O  962   4.541   9.401   2.433 -0.0933  0.1076  0.2167
   70SER      N  963   4.567   9.491   2.641  0.1133  0.2550  0.3016
   70SER      H  964   4.596   9.576   2.688 -0.0137  0.8544 -0.6774
   70SER     CA  965   4.549   9.375   2.726  0.4287 -0.2228 -0.2726
   70SER     HA  966   4.482   9.305   2.677  0.8192  0.9504 -2.6368
   70SER     CB  967   4.680   9.303   2.754  0.3232 -0.3764 -0.1750
   70SER    HB1  968   4.732   9.282   2.660  1.4596 -0.8270  0.5321
   70SER    HB2  969   4.645   9.214   2.806 -0.5579 -0.0848 -0.2547
   70SER     OG  970   4.761   9.391   2.828 -0.0289 -0.1745 -0.0286
   70SER     HG  971   4.835   9.336   2.856 -1.4939 -2.1977  0.0939
   70SER      C  972   4.483   9.404   2.860  0.1615 -0.2286 -0.4017
   70SER      O  973   4.484   9.314   2.944  0.3087  0.1336 -0.0108
   71THR      N  974   4.423   9.519   2.890 -0.0627 -0.4099 -0.1453
   71THR      H  975   4.425   9.587   2.816  1.2345 -0.3739 -0.1001
   71THR     CA  976   4.390   9.567   3.023  0.0257  0.1086 -0.3049
   71THR     HA  977   4.383   9.482   3.092 -0.6613  0.2876 -0.1482
   71THR     CB  978   4.494   9.660   3.085 -0.2936 -0.1849  0.6936
   71THR     HB  979   4.467   9.679   3.189  3.8821  1.6452  1.6363
   71THR    CG2  980   4.631   9.594   3.097 -0.0778 -0.0577 -0.8238
   71THR   HG21  981   4.614   9.498   3.146 -2.8761  0.3830 -0.7455
   71THR   HG22  982   4.704   9.656   3.150  1.8674 -0.2038 -3.1941
   71THR   HG23  983   4.678   9.586   2.999  1.9787  0.3858  0.0712
   71THR    OG1  984   4.511   9.776   3.008 -0.3232 -0.6944 -0.0896
   71THR    HG1  985   4.515   9.755   2.914  0.9842  1.9009 -0.7082
   71THR      C  986   4.252   9.632   3.029  0.2674  0.5948  0.0700
   71THR      O  987   4.201   9.670   2.924  0.0495  0.0895 -0.0102
   72PRO      N  988   4.186   9.635   3.144  0.0190  0.4596 -0.0682
   72PRO     CD  989   4.061   9.706   3.163 -0.3714 -0.2468  0.0284
   72PRO    HD1  990   3.991   9.660   3.093  1.8080 -2.2636 -0.9382
   72PRO    HD2  991   4.078   9.813   3.149  1.5958 -0.1826  2.2456
   72PRO     CG  992   4.014   9.695   3.308 -0.2802 -0.1954  0.0620
   72PRO    HG1  993   3.924   9.635   3.319  0.5844 -1.4810  0.3876
   72PRO    HG2  994   3.996   9.788   3.361  0.2113 -1.2286  2.1572
   72PRO     CB  995   4.134   9.623   3.370 -0.3644 -0.3099  0.0929
   72PRO    HB1  996   4.198   9.693   3.424 -0.0307 -0.9197  0.4926
   72PRO    HB2  997   4.105   9.549   3.444  1.2081 -1.9206 -0.8328
   72PRO     CA  998   4.209   9.550   3.259 -0.3791  0.1442 -0.2190
   72PRO     HA  999   4.310   9.557   3.299 -0.8646 -0.3672  1.1665
   72PRO      C 1000   4.165   9.406   3.237  0.4968 -0.2033  0.2459
   72PRO      O 1001   4.074   9.376   3.160  0.5430  0.0565  0.0865
   73GLN      N 1002   4.225   9.316   3.314  0.1286 -0.2548  0.4726
   73GLN      H 1003   4.299   9.351   3.373 -0.7532  0.9424  0.8962
   73GLN     CA 1004   4.202   9.173   3.325 -0.0912 -0.2534  0.0368
   73GLN     HA 1005   4.097   9.147   3.311 -0.1225 -0.5118  0.7117
   73GLN     CB 1006   4.283   9.101   3.218  0.2545 -0.1418  0.2235
   73GLN    HB1 1007   4.385   9.140   3.229 -0.3261  1.2217  0.9453
   73GLN    HB2 1008   4.287   8.994   3.241 -2.1308 -0.4524 -0.5889
   73GLN     CG 1009   4.242   9.120   3.072  0.6541 -0.1249  0.1113
   73GLN    HG1 1010   4.232   9.225   3.044  1.8219  0.3494  1.3204
   73GLN    HG2 1011   4.322   9.076   3.013  0.6370 -0.2045  0.1474
   73GLN     CD 1012   4.114   9.050   3.030  0.5863  0.0912 -0.0404
   73GLN    OE1 1013   4.119   8.944   2.967 -0.2390  0.2331 -0.3626
   73GLN    NE2 1014   3.998   9.107   3.063  0.4812 -0.3568  0.3724
   73GLN   HE21 1015   3.907   9.071   3.042 -0.0322  0.2247  1.4706
   73GLN   HE22 1016   3.999   9.205   3.087 -0.3626 -0.2911  0.1671
   73GLN      C 1017   4.243   9.117   3.460 -0.0960  0.4092  0.3186
   73GLN      O 1018   4.353   9.145   3.508  0.3818 -0.1653 -0.4057
   74GLY      N 1019   4.152   9.042   3.522 -0.1188  0.0433 -0.1539
   74GLY      H 1020   4.059   9.023   3.485 -0.2194 -1.0712  0.6108
   74GLY     CA 1021   4.170   9.008   3.661 -0.0561 -0.0483 -0.1842
   74GLY    HA1 1022   4.267   8.961   3.676  0.6192  0.9187 -1.3734
   74GLY    HA2 1023   4.111   8.920   3.690  0.1666 -0.2058 -0.2045
   74GLY      C 1024   4.155   9.123   3.759 -0.7443 -0.3341  0.0556
   74GLY      O 1025   4.092   9.225   3.730  0.2659  0.2989  0.0388
   75TYR      N 1026   4.214   9.107   3.878  0.6359  0.0556 -0.5497
   75TYR      H 1027   4.259   9.019   3.898 -1.0705 -0.8673 -0.5334
   75TYR     CA 1028   4.221   9.196   3.992  0.5211 -0.5975 -0.0210
   75TYR     HA 1029   4.123   9.225   4.030  1.9503  1.6607  2.2220
   75TYR     CB 1030   4.290   9.122   4.106 -0.1248 -0.4277  0.4844
   75TYR    HB1 1031   4.231   9.036   4.138 -3.1303 -0.1582 -3.4946
   75TYR    HB2 1032   4.380   9.089   4.054 -1.5116 -3.4759 -0.2304
   75TYR     CG 1033   4.325   9.207   4.225 -0.0837 -0.0440  0.2015
   75TYR    CD1 1034   4.460   9.228   4.256 -0.0452 -0.1760  0.1254
   75TYR    HD1 1035   4.538   9.183   4.196  0.2563  1.5189 -0.8049
   75TYR    CE1 1036   4.489   9.308   4.367 -0.0467 -0.0563  0.0396
   75TYR    HE1 1037   4.589   9.347   4.383 -1.4463  3.6656  0.8531
   75TYR     CZ 1038   4.390   9.345   4.460  0.1212 -0.0928  0.2319
   75TYR     OH 1039   4.427   9.429   4.562  0.2423 -0.5416  0.5618
   75TYR     HH 1040   4.353   9.460   4.615 -0.7535  1.6341 -1.8911
   75TYR    CE2 1041   4.255   9.331   4.422  0.1513  0.2313  0.0060
   75TYR    HE2 1042   4.180   9.383   4.480 -2.3095 -1.0111 -1.8806
   75TYR    CD2 1043   4.223   9.260   4.306 -0.0528  0.2233  0.0659
   75TYR    HD2 1044   4.118   9.251   4.286 -0.1877 -0.6701  1.0903
   75TYR      C 1045   4.297   9.322   3.950 -0.4158 -0.0122  0.0070
   75TYR      O 1046   4.392   9.308   3.874 -0.1277  0.0242  0.3577
   76GLY      N 1047   4.255   9.436   4.004  0.1513  0.4534 -0.5264
   76GLY      H 1048   4.163   9.444   4.044  0.1824  0.3667 -0.4398
   76GLY     CA 1049   4.338   9.554   4.020  0.0627  0.4016  0.3432
   76GLY    HA1 1050   4.391   9.551   4.115  0.0049  2.3953  0.4866
   76GLY    HA2 1051   4.415   9.553   3.943  0.0651 -2.6161  0.2478
   76GLY      C 1052   4.252   9.679   4.019 -0.1365  0.2645 -0.1012
   76GLY      O 1053   4.131   9.675   4.039 -0.0301 -0.1573  0.4599
   77SER      N 1054   4.323   9.792   4.018 -0.0398  0.2014 -0.2375
   77SER      H 1055   4.424   9.780   4.016 -0.1576 -1.1007  0.6065
   77SER     CA 1056   4.270   9.922   4.053 -0.0472  0.2083 -0.2709
   77SER     HA 1057   4.216   9.916   4.148 -1.6380  2.5227 -0.9330
   77SER     CB 1058   4.385  10.022   4.067  0.0725  0.0607 -0.2000
   77SER    HB1 1059   4.448  10.017   3.979 -0.0005 -3.0188 -0.1994
   77SER    HB2 1060   4.346  10.123   4.067 -0.5386 -0.1710 -0.2398
   77SER     OG 1061   4.447  10.003   4.192  0.1397  0.2975 -0.1982
   77SER     HG 1062   4.532  10.042   4.171  0.4567 -0.2276  0.0684
   77SER      C 1063   4.171   9.977   3.951 -0.0348  0.0770 -0.3539
   77SER      O 1064   4.084  10.056   3.987  0.1934  0.3909 -0.4960
   78THR      N 1065   4.174   9.917   3.832  0.0006  0.1498 -0.3894
   78THR      H 1066   4.252   9.855   3.818 -1.4056 -1.9750  0.7787
   78THR     CA 1067   4.076   9.925   3.726 -0.0608 -0.0768 -0.3504
   78THR     HA 1068   3.987   9.980   3.755 -0.0324 -0.5001  0.5481
   78THR     CB 1069   4.126   9.997   3.601 -0.2539  0.3263 -0.1963
   78THR     HB 1070   4.053   9.982   3.521  0.9421 -0.6191 -1.1568
   78THR    CG2 1071   4.145  10.148   3.615  0.0023  0.2564  0.2153
   78THR   HG21 1072   4.177  10.192   3.521 -1.0987 -3.1919 -1.9584
   78THR   HG22 1073   4.217  10.174   3.693  0.7719  0.3201 -0.5060
   78THR   HG23 1074   4.052  10.194   3.649 -0.3371 -0.5682  0.4128
   78THR    OG1 1075   4.245   9.940   3.553 -0.1167  0.2611  0.2205
   78THR    HG1 1076   4.312   9.946   3.622  0.6150  0.4462 -0.4917
   78THR      C 1077   4.008   9.797   3.681  0.8199 -0.3812 -0.8406
   78THR      O 1078   3.922   9.792   3.593  0.3718 -0.6492 -0.3874
   79GLY      N 1079   4.028   9.685   3.751 -0.2392  0.1573  0.3423
   79GLY      H 1080   4.066   9.709   3.842  0.8183 -1.0064  0.2322
   79GLY     CA 1081   3.979   9.551   3.728 -0.2612  0.1808  0.2541
   79GLY    HA1 1082   4.054   9.472   3.734 -1.0436 -0.6728 -0.8183
   79GLY    HA2 1083   3.947   9.551   3.623 -0.2945  1.1484  0.2494
   79GLY      C 1084   3.847   9.512   3.792 -0.2526 -0.1410  0.0755
   79GLY      O 1085   3.836   9.434   3.887  0.3055  0.0812  0.3250
   80GLY      N 1086   3.738   9.570   3.741  0.0467  0.4219  0.0769
   80GLY      H 1087   3.759   9.633   3.665 -0.0824  2.0462  1.3288
   80GLY     CA 1088   3.606   9.549   3.798  0.1140  0.0802  0.1088
   80GLY    HA1 1089   3.593   9.441   3.800  0.0433  0.0271 -1.5593
   80GLY    HA2 1090   3.597   9.596   3.896 -3.6001  0.6802 -0.3817
   80GLY      C 1091   3.492   9.602   3.713 -0.1168 -0.4972  0.0554
   80GLY      O 1092   3.509   9.692   3.631  0.0596 -0.5008  0.0881
   81TYR      N 1093   3.367   9.572   3.750 -0.2393  0.6832  0.6566
   81TYR      H 1094   3.359   9.507   3.827  2.6242  0.0842  0.5641
   81TYR     CA 1095   3.249   9.607   3.673  0.3111  0.1822 -0.4506
   81TYR     HA 1096   3.264   9.600   3.566 -1.3991 -0.5071 -0.6670
   81TYR     CB 1097   3.142   9.508   3.718  0.7198  0.3286  0.9008
   81TYR    HB1 1098   3.047   9.535   3.673 -0.6342 -1.3859  2.5239
   81TYR    HB2 1099   3.107   9.519   3.821 -0.7598  0.0700  0.4479
   81TYR     CG 1100   3.168   9.366   3.673 -0.5128  0.3091  0.1958
   81TYR    CD1 1101   3.182   9.272   3.776 -0.0558 -0.2351 -0.3556
   81TYR    HD1 1102   3.173   9.305   3.879 -2.8117 -1.6197 -0.0766
   81TYR    CE1 1103   3.203   9.141   3.731 -0.3243 -0.4763  0.2007
   81TYR    HE1 1104   3.205   9.060   3.802 -0.7094  1.0414  2.0290
   81TYR     CZ 1105   3.200   9.106   3.595 -0.5009 -0.0993  0.1079
   81TYR     OH 1106   3.193   8.975   3.558 -0.7030 -0.0310 -0.1090
   81TYR     HH 1107   3.153   8.957   3.473 -0.4264  2.1018 -0.7430
   81TYR    CE2 1108   3.200   9.206   3.495 -0.1232  0.2027  0.4089
   81TYR    HE2 1109   3.190   9.178   3.391 -0.7000 -1.3328  0.8420
   81TYR    CD2 1110   3.170   9.336   3.537  0.3477  0.3831  0.1859
   81TYR    HD2 1111   3.145   9.417   3.469  0.4715  0.3487  0.0985
   81TYR      C 1112   3.209   9.752   3.695 -0.8049 -0.1237 -0.3894
   81TYR      O 1113   3.216   9.804   3.806 -0.2205 -0.6995 -0.1466
   82GLY      N 1114   3.173   9.830   3.593 -0.5828 -0.0847 -0.4401
   82GLY      H 1115   3.161   9.785   3.503  2.4714 -0.8060 -0.5985
   82GLY     CA 1116   3.165   9.974   3.597 -0.2169 -0.0820  0.3542
   82GLY    HA1 1117   3.144  10.014   3.498 -0.1653 -1.6971 -0.3312
   82GLY    HA2 1118   3.077  10.002   3.655  1.0351  1.0181  1.8011
   82GLY      C 1119   3.288  10.042   3.655 -0.3011  0.6233 -0.2756
   82GLY      O 1120   3.400  10.014   3.612 -0.2524  0.3566  0.0224
   83SER      N 1121   3.264  10.141   3.741 -0.0632  0.2334  0.2448
   83SER      H 1122   3.173  10.153   3.783  0.1534  1.0664  0.5022
   83SER     CA 1123   3.372  10.211   3.808  0.4252 -0.1931 -0.0907
   83SER     HA 1124   3.464  10.187   3.754  0.3011 -0.0040 -0.3911
   83SER     CB 1125   3.341  10.360   3.802  0.1764 -0.2114  0.6026
   83SER    HB1 1126   3.421  10.417   3.850 -0.5989  1.3492  0.1415
   83SER    HB2 1127   3.259  10.378   3.871 -0.6617  2.3801 -0.8951
   83SER     OG 1128   3.310  10.412   3.674 -0.2330  0.0010  0.7863
   83SER     HG 1129   3.228  10.378   3.638 -0.2626 -1.6921  2.2881
   83SER      C 1130   3.403  10.164   3.949  0.0093  0.4350  0.2160
   83SER      O 1131   3.317  10.101   4.010 -0.3805  0.6405 -0.1178
   84SER      N 1132   3.527  10.181   3.996  0.1510 -0.3183  0.1272
   84SER      H 1133   3.596  10.234   3.944  0.7378 -0.8948  0.3062
   84SER     CA 1134   3.567  10.154   4.133 -0.0336 -0.4393  0.1571
   84SER     HA 1135   3.575  10.046   4.141  3.4022 -0.3125 -0.2243
   84SER     CB 1136   3.701  10.220   4.165 -0.2129  0.0419 -0.0771
   84SER    HB1 1137   3.689  10.325   4.137  0.5570  0.4119  0.9364
   84SER    HB2 1138   3.713  10.224   4.273 -1.4351  2.3901  0.0570
   84SER     OG 1139   3.806  10.156   4.098 -0.1028  0.2987 -0.1517
   84SER     HG 1140   3.805  10.159   4.002 -0.2879  0.3623 -0.1469
   84SER      C 1141   3.464  10.202   4.234  0.3078  0.5212  0.0672
   84SER      O 1142   3.394  10.302   4.219 -0.1362  0.3248  0.7260
   85GLN      N 1143   3.468  10.135   4.350  0.2164  0.0033 -0.2277
   85GLN      H 1144   3.520  10.049   4.357 -0.8322 -0.6426 -0.0670
   85GLN     CA 1145   3.375  10.158   4.459 -0.0995 -0.4941 -0.3821
   85GLN     HA 1146   3.324  10.251   4.432  0.4575 -0.6723 -2.1890
   85GLN     CB 1147   3.281  10.039   4.473 -0.4755 -0.1523  0.0324
   85GLN    HB1 1148   3.339   9.947   4.472 -0.9133 -0.5331  3.0607
   85GLN    HB2 1149   3.239  10.036   4.573  0.1267  0.4169  0.3086
   85GLN     CG 1150   3.161  10.041   4.378 -0.0875 -0.6389 -0.4725
   85GLN    HG1 1151   3.196  10.043   4.275 -1.6478  1.6260 -1.0156
   85GLN    HG2 1152   3.116  10.137   4.402  0.2969 -0.9968  1.9775
   85GLN     CD 1153   3.075   9.917   4.400 -0.4269 -0.2871  0.1970
   85GLN    OE1 1154   3.043   9.875   4.511 -0.0254  0.2458  0.5200
   85GLN    NE2 1155   3.030   9.857   4.289  0.0050 -0.1952 -0.0310
   85GLN   HE21 1156   2.980   9.771   4.304 -0.4167 -0.1748 -1.2328
   85GLN   HE22 1157   3.065   9.891   4.201 -0.4040  0.9831  0.2360
   85GLN      C 1158   3.443  10.180   4.594 -0.1365 -0.9684 -0.2852
   85GLN      O 1159   3.556  10.138   4.615  0.0639 -0.3862 -0.1770
   86SER      N 1160   3.375  10.243   4.691  0.7418  0.1538 -0.3807
   86SER      H 1161   3.277  10.250   4.671  0.9492 -0.1535 -1.6379
   86SER     CA 1162   3.413  10.260   4.829  0.3477  0.2545 -0.2843
   86SER     HA 1163   3.476  10.175   4.856 -1.7022 -1.2114  0.0681
   86SER     CB 1164   3.492  10.391   4.828  0.4323  0.2091  0.0973
   86SER    HB1 1165   3.553  10.411   4.740  1.1913  0.2563  0.6288
   86SER    HB2 1166   3.417  10.471   4.833  1.5990  1.3140  0.4504
   86SER     OG 1167   3.556  10.402   4.953 -0.2323 -0.0282  0.4679
   86SER     HG 1168   3.607  10.484   4.954  1.4682 -0.9636 -1.2983
   86SER      C 1169   3.296  10.270   4.926  0.3805 -0.1384 -0.2028
   86SER      O 1170   3.182  10.296   4.887  0.5179 -0.5717 -0.9120
   87SER      N 1171   3.328  10.242   5.052  0.4211 -0.0341 -0.1900
   87SER      H 1172   3.428  10.242   5.069  0.2550 -0.9494  0.8938
   87SER     CA 1173   3.235  10.241   5.163  0.5907  0.2290 -0.0427
   87SER     HA 1174   3.151  10.175   5.142  0.0742  0.1960  1.9467
   87SER     CB 1175   3.305  10.202   5.293  0.2069  0.1879  0.1529
   87SER    HB1 1176   3.381  10.275   5.325  0.5179 -0.5192  1.0807
   87SER    HB2 1177   3.222  10.207   5.363  0.0663  1.6758 -0.0862
   87SER     OG 1178   3.361  10.073   5.287  0.7185  0.4222 -0.2367
   87SER     HG 1179   3.397  10.064   5.376 -2.0068 -0.5574  0.8638
   87SER      C 1180   3.172  10.377   5.184 -0.0095 -0.0745  0.1461
   87SER      O 1181   3.246  10.475   5.180  0.2312 -0.2503  0.3270
   88GLN      N 1182   3.041  10.394   5.203 -0.2062 -0.5175 -0.7641
   88GLN      H 1183   2.984  10.311   5.217  0.7058 -0.8609  1.3839
   88GLN     CA 1184   2.969  10.519   5.216  0.1743 -0.3519 -0.2387
   88GLN     HA 1185   3.023  10.595   5.159 -1.8485  2.9663  1.8896
   88GLN     CB 1186   2.824  10.504   5.173  0.1313  0.5471 -0.4372
   88GLN    HB1 1187   2.773  10.600   5.184  1.9149  1.8887 -2.9672
   88GLN    HB2 1188   2.776  10.430   5.238 -0.2544 -0.3538 -1.6953
   88GLN     CG 1189   2.811  10.451   5.031  0.5364 -0.6699 -0.0380
   88GLN    HG1 1190   2.705  10.429   5.017  0.5349 -0.3023 -0.6629
   88GLN    HG2 1191   2.866  10.357   5.023 -0.2814 -1.1882  0.2868
   88GLN     CD 1192   2.852  10.550   4.922  0.2656  0.0247  0.4832
   88GLN    OE1 1193   2.789  10.648   4.884  0.0392 -0.0682  0.6127
   88GLN    NE2 1194   2.966  10.528   4.856  0.2147 -0.3585  0.5177
   88GLN   HE21 1195   3.002  10.608   4.805  0.1287 -0.6553 -0.0144
   88GLN   HE22 1196   3.022  10.448   4.879  0.5547  0.0029  0.9692
   88GLN      C 1197   2.974  10.561   5.363  0.3576 -0.3003 -0.2596
   88GLN      O 1198   2.885  10.531   5.441 -0.1491  0.3729 -0.5630
   89SER      N 1199   3.084  10.625   5.403  0.1539 -0.1836  0.1156
   89SER      H 1200   3.152  10.644   5.330 -1.1219 -1.5435 -1.5073
   89SER     CA 1201   3.122  10.681   5.531 -0.0351 -0.0935  0.1318
   89SER     HA 1202   3.227  10.710   5.530  0.4239 -1.6589  0.6683
   89SER     CB 1203   3.045  10.811   5.556  0.3165  0.0209  0.6418
   89SER    HB1 1204   2.977  10.797   5.640  0.3440 -0.4507  0.5908
   89SER    HB2 1205   2.996  10.840   5.463 -2.3101  2.5765  2.6515
   89SER     OG 1206   3.125  10.918   5.601  0.7680 -0.1628  0.2780
   89SER     HG 1207   3.081  11.003   5.595  1.6714  0.2983 -0.1132
   89SER      C 1208   3.120  10.589   5.652 -0.2974  0.4049  0.5092
   89SER      O 1209   3.154  10.635   5.761  0.2197  1.0586  0.0871
   90SER      N 1210   3.082  10.462   5.637  0.1360  0.3564 -0.2274
   90SER      H 1211   3.051  10.434   5.545 -4.8547  0.2610  1.1684
   90SER     CA 1212   3.066  10.367   5.745  0.7163  0.2115 -0.2682
   90SER     HA 1213   3.123  10.408   5.829 -1.2536  1.6287  0.4473
   90SER     CB 1214   2.920  10.355   5.788  0.5825  0.4645 -0.6467
   90SER    HB1 1215   2.912  10.288   5.874  1.7870 -0.2370 -1.0636
   90SER    HB2 1216   2.868  10.307   5.706  1.0222 -2.3296  0.5979
   90SER     OG 1217   2.872  10.482   5.824  0.4249  0.1807  0.1617
   90SER     HG 1218   2.895  10.500   5.916 -2.4314 -1.4019  1.3316
   90SER      C 1219   3.109  10.226   5.706  0.4023 -0.0037  0.1512
   90SER      O 1220   3.104  10.189   5.589 -0.2447  0.2555  0.0920
   91TYR      N 1221   3.118  10.139   5.807  0.4368  0.2863  0.4003
   91TYR      H 1222   3.104  10.175   5.900 -0.4523  0.8384  0.0611
   91TYR     CA 1223   3.129   9.995   5.792  0.1176  0.3259 -0.2662
   91TYR     HA 1224   3.204   9.967   5.718  0.4443  0.4410  0.0126
   91TYR     CB 1225   3.145   9.932   5.930  0.7570 -0.2376 -0.5913
   91TYR    HB1 1226   3.060   9.962   5.992  0.1684 -1.0975 -0.9693
   91TYR    HB2 1227   3.147   9.825   5.913 -0.9238 -0.2003 -1.1538
   91TYR     CG 1228   3.273   9.963   6.004  0.4275 -0.3514  0.0384
   91TYR    CD1 1229   3.271   9.992   6.141  0.3816  0.4108 -0.1152
   91TYR    HD1 1230   3.183   9.970   6.199  1.3225 -1.2892  0.7714
   91TYR    CE1 1231   3.389  10.017   6.213  0.2313  0.1807  0.2141
   91TYR    HE1 1232   3.384  10.020   6.321 -1.4336  1.8593  0.1485
   91TYR     CZ 1233   3.508  10.023   6.139 -0.2373 -1.2688 -0.6983
   91TYR     OH 1234   3.618  10.047   6.215 -0.2562  0.1963 -1.1039
   91TYR     HH 1235   3.697  10.032   6.163  0.0996 -0.7801 -0.3042
   91TYR    CE2 1236   3.511  10.008   5.999  0.3944  0.3744 -0.8927
   91TYR    HE2 1237   3.596  10.035   5.939 -0.4418  0.4586 -2.0789
   91TYR    CD2 1238   3.391   9.984   5.931  0.0335  0.5967 -0.3379
   91TYR    HD2 1239   3.399   9.955   5.827 -1.1456 -1.3664  0.0714
   91TYR      C 1240   3.001   9.951   5.724 -0.1240  0.3451  0.1738
   91TYR      O 1241   2.895   9.991   5.772 -0.4306 -0.0902 -0.1389
   92GLY      N 1242   3.001   9.854   5.632 -0.1331 -0.2504  0.7941
   92GLY      H 1243   3.095   9.829   5.606  0.6801 -1.0085  4.0219
   92GLY     CA 1244   2.893   9.781   5.569  0.0134  0.0210  0.2285
   92GLY    HA1 1245   2.816   9.754   5.641 -1.7183  2.5904 -0.5327
   92GLY    HA2 1246   2.848   9.853   5.501  2.3027 -0.3431 -1.8438
   92GLY      C 1247   2.934   9.657   5.491 -0.0178  0.0679  0.1375
   92GLY      O 1248   3.032   9.589   5.520 -0.3608 -0.3590  0.3225
   93GLN      N 1249   2.858   9.627   5.385  0.0933  0.4346 -0.0475
   93GLN      H 1250   2.783   9.693   5.370  1.5384  2.0041 -0.6446
   93GLN     CA 1251   2.880   9.521   5.288 -0.1396  0.1319  0.2248
   93GLN     HA 1252   2.876   9.422   5.331 -0.1582  0.3619  0.7551
   93GLN     CB 1253   2.773   9.530   5.180  0.1819  0.5617 -0.0667
   93GLN    HB1 1254   2.792   9.616   5.116  0.4321 -0.1639 -0.9969
   93GLN    HB2 1255   2.679   9.545   5.234  0.4590  2.4950 -0.0578
   93GLN     CG 1256   2.755   9.400   5.101 -0.2950  0.4571  0.2082
   93GLN    HG1 1257   2.698   9.327   5.158 -2.1012  1.4127 -0.2665
   93GLN    HG2 1258   2.845   9.357   5.059  1.6465  2.2586  2.2711
   93GLN     CD 1259   2.648   9.421   4.994 -0.2884 -0.2476  0.0576
   93GLN    OE1 1260   2.602   9.533   4.970  0.2048 -0.0195  0.1484
   93GLN    NE2 1261   2.596   9.318   4.928 -0.1609 -0.1970 -0.1215
   93GLN   HE21 1262   2.629   9.225   4.952  1.6541  0.7555  1.3223
   93GLN   HE22 1263   2.521   9.333   4.862 -0.8615  1.1774  0.9481
   93GLN      C 1264   3.010   9.548   5.213  0.1402 -0.4311  0.5066
   93GLN      O 1265   3.044   9.666   5.200  0.0417 -0.3999  0.5381
   94GLN      N 1266   3.085   9.447   5.169  0.2871  0.0431 -0.3477
   94GLN      H 1267   3.036   9.359   5.180 -0.4102  0.2970 -1.3492
   94GLN     CA 1268   3.191   9.453   5.070  0.4246  0.3023 -0.1845
   94GLN     HA 1269   3.267   9.521   5.108  1.8845 -1.7071  0.6367
   94GLN     CB 1270   3.252   9.314   5.066  0.5408  0.3571 -0.2909
   94GLN    HB1 1271   3.324   9.316   4.983  1.5776 -0.9405  0.5320
   94GLN    HB2 1272   3.173   9.244   5.038 -0.4748  1.6872 -0.8678
   94GLN     CG 1273   3.334   9.279   5.190 -0.1245 -0.5124 -0.0862
   94GLN    HG1 1274   3.404   9.360   5.210 -0.8370 -0.0792  0.7635
   94GLN    HG2 1275   3.268   9.277   5.277  0.6267 -0.2920  0.4969
   94GLN     CD 1276   3.408   9.146   5.188  0.3376 -0.2506 -0.4151
   94GLN    OE1 1277   3.416   9.065   5.096 -0.1790  0.0567 -0.7298
   94GLN    NE2 1278   3.483   9.123   5.296 -0.4188  0.0199  0.1683
   94GLN   HE21 1279   3.478   9.184   5.377  2.1705 -1.7997  1.8666
   94GLN   HE22 1280   3.551   9.049   5.300  0.0061  0.4139  0.3679
   94GLN      C 1281   3.141   9.500   4.934 -0.3429  0.8269  0.2666
   94GLN      O 1282   3.033   9.462   4.889  0.1536 -0.0496 -0.2133
   95SER      N 1283   3.221   9.567   4.851  0.1054 -0.2949 -0.2369
   95SER      H 1284   3.313   9.584   4.890 -0.5170 -1.8347  2.0972
   95SER     CA 1285   3.178   9.625   4.726 -0.0516  0.0843 -0.0094
   95SER     HA 1286   3.089   9.684   4.750 -0.6069 -0.0976 -1.5059
   95SER     CB 1287   3.277   9.724   4.665  0.3589 -0.4444 -0.2066
   95SER    HB1 1288   3.244   9.800   4.594  2.4926  0.7808  0.0433
   95SER    HB2 1289   3.307   9.784   4.751 -0.3379  0.9945 -0.9354
   95SER     OG 1290   3.391   9.661   4.609  0.8406  0.4544 -0.2503
   95SER     HG 1291   3.463   9.723   4.597  0.5032  1.0957  0.8896
   95SER      C 1292   3.130   9.527   4.620 -0.3926 -0.3718  0.5601
   95SER      O 1293   3.185   9.418   4.601 -0.3957 -0.3650  0.5119
   96SER      N 1294   3.039   9.566   4.530  0.4682 -0.4627 -0.3778
   96SER      H 1295   2.987   9.648   4.554  0.0233 -1.3539  1.9709
   96SER     CA 1296   3.009   9.492   4.409 -0.1402 -0.2714 -0.3488
   96SER     HA 1297   3.024   9.386   4.430  0.9723  0.1217  1.0449
   96SER     CB 1298   2.863   9.509   4.369 -0.2006 -0.5013 -0.2324
   96SER    HB1 1299   2.796   9.501   4.454  1.1161  0.7870  0.9922
   96SER    HB2 1300   2.819   9.441   4.297 -0.1451 -1.8189  0.9341
   96SER     OG 1301   2.848   9.643   4.328  0.2058 -0.2482  0.4205
   96SER     HG 1302   2.762   9.647   4.284  0.1308 -2.8865  0.1544
   96SER      C 1303   3.098   9.514   4.288  0.3910 -0.5478 -0.0149
   96SER      O 1304   3.072   9.468   4.177 -0.4094 -0.1343 -0.0059
   97TYR      N 1305   3.203   9.594   4.308 -0.0160 -0.0477  0.1118
   97TYR      H 1306   3.213   9.637   4.399  1.0702 -1.1514  0.5350
   97TYR     CA 1307   3.305   9.620   4.208  0.1060  0.2110  0.3004
   97TYR     HA 1308   3.251   9.673   4.130 -1.4992 -0.9490  0.5681
   97TYR     CB 1309   3.412   9.716   4.260 -0.0110  0.2206  0.5256
   97TYR    HB1 1310   3.463   9.673   4.347 -0.8219 -1.0215  0.4250
   97TYR    HB2 1311   3.353   9.798   4.301 -0.7904 -1.1391  2.2910
   97TYR     CG 1312   3.507   9.764   4.154 -0.2051  0.7948  0.6093
   97TYR    CD1 1313   3.644   9.750   4.179 -0.0796  1.1036  0.1153
   97TYR    HD1 1314   3.677   9.695   4.266 -0.7828  0.4500 -0.0236
   97TYR    CE1 1315   3.736   9.788   4.081  0.1322  0.6789  0.1476
   97TYR    HE1 1316   3.842   9.781   4.100  0.5001  3.7734 -0.2214
   97TYR     CZ 1317   3.692   9.842   3.958 -0.1242 -0.4931 -0.2937
   97TYR     OH 1318   3.781   9.898   3.871 -0.1305 -0.2557 -0.1491
   97TYR     HH 1319   3.733   9.937   3.798  0.7925 -0.0386 -0.6585
   97TYR    CE2 1320   3.555   9.853   3.929 -0.1043  0.3273 -0.0973
   97TYR    HE2 1321   3.521   9.899   3.838 -0.6771 -1.5177 -0.8562
   97TYR    CD2 1322   3.466   9.816   4.031  0.2933  0.6381  0.3723
   97TYR    HD2 1323   3.361   9.840   4.025  0.4280  1.0747 -0.4425
   97TYR      C 1324   3.365   9.500   4.136 -0.0278  0.0600  0.4397
   97TYR      O 1325   3.341   9.488   4.016 -0.2867 -0.0937  0.5049
   98PRO      N 1326   3.418   9.400   4.206  0.1705 -0.3564 -0.2916
   98PRO     CD 1327   3.434   9.399   4.350 -0.1649 -0.3082 -0.2525
   98PRO    HD1 1328   3.350   9.443   4.403 -0.2923  0.7049 -1.2545
   98PRO    HD2 1329   3.517   9.466   4.376 -1.2442  1.0184 -0.1472
   98PRO     CG 1330   3.480   9.260   4.393  0.7531  0.1067  0.1441
   98PRO    HG1 1331   3.389   9.205   4.414  0.4842  0.9579  1.3123
   98PRO    HG2 1332   3.549   9.255   4.478  1.8179  0.5730 -0.6662
   98PRO     CB 1333   3.549   9.220   4.263  0.4087  0.2423 -0.0808
   98PRO    HB1 1334   3.552   9.112   4.253 -1.6645  0.0267  1.0528
   98PRO    HB2 1335   3.648   9.266   4.256  0.3218  0.7343  1.4938
   98PRO     CA 1336   3.465   9.276   4.149  0.7431 -0.0595 -0.4753
   98PRO     HA 1337   3.534   9.309   4.071  2.4311  0.5130  1.2033
   98PRO      C 1338   3.356   9.180   4.102  0.1081  0.1345  0.5691
   98PRO      O 1339   3.378   9.065   4.063 -0.0784  0.1742  0.3380
   99GLY      N 1340   3.228   9.217   4.109  0.1186  0.4352 -0.5990
   99GLY      H 1341   3.211   9.316   4.122  1.2044  0.9717 -2.7099
   99GLY     CA 1342   3.112   9.132   4.124  0.1967  0.4769  0.2509
   99GLY    HA1 1343   3.022   9.189   4.149 -1.4607 -2.9655  3.1538
   99GLY    HA2 1344   3.093   9.088   4.027 -1.0668 -3.6210  2.1209
   99GLY      C 1345   3.124   9.028   4.235 -0.4178 -0.3908 -0.4789
   99GLY      O 1346   3.232   8.996   4.285 -0.4929  0.0363 -0.0303
  100TYR      N 1347   3.004   8.989   4.279 -0.3947  0.4681  0.3865
  100TYR      H 1348   2.924   9.014   4.223 -0.1196 -0.7181 -0.5765
  100TYR     CA 1349   2.982   8.879   4.371  0.6982 -0.2248 -0.1566
  100TYR     HA 1350   3.057   8.880   4.450 -0.6288  0.8279  1.1664
  100TYR     CB 1351   2.852   8.917   4.441  0.7727  0.0990 -0.1913
  100TYR    HB1 1352   2.770   8.898   4.372  0.8052 -1.3425  0.1495
  100TYR    HB2 1353   2.824   8.845   4.518 -1.7988  1.4267  0.2406
  100TYR     CG 1354   2.853   9.054   4.504 -0.1022 -0.1272  0.3319
  100TYR    CD1 1355   2.948   9.084   4.603  0.4147  0.1606 -0.2431
  100TYR    HD1 1356   3.032   9.018   4.613 -0.6637 -1.5381 -1.7641
  100TYR    CE1 1357   2.946   9.209   4.666  0.6125 -0.0722  0.2340
  100TYR    HE1 1358   3.023   9.243   4.733  0.9863 -0.8226  0.1877
  100TYR     CZ 1359   2.837   9.295   4.640 -0.1812 -0.9946  0.4467
  100TYR     OH 1360   2.812   9.411   4.708  0.0096 -0.5747 -0.1882
  100TYR     HH 1361   2.884   9.418   4.771  0.0759 -1.1400 -0.1939
  100TYR    CE2 1362   2.733   9.255   4.555 -0.1945 -0.0115 -0.0171
  100TYR    HE2 1363   2.645   9.315   4.542 -0.5692 -0.3784  0.7565
  100TYR    CD2 1364   2.746   9.140   4.475 -0.1978 -0.2492  0.3226
  100TYR    HD2 1365   2.670   9.099   4.411  0.5445  0.0483 -0.7785
  100TYR      C 1366   2.969   8.742   4.306 -0.2491 -0.0566 -0.3372
  100TYR      O 1367   2.938   8.728   4.188  0.0723 -0.1767 -0.4074
  101GLY      N 1368   2.993   8.633   4.378  0.1568  0.0866 -0.2538
  101GLY      H 1369   3.010   8.644   4.477 -0.8081 -1.7180  0.1599
  101GLY     CA 1370   2.989   8.497   4.327 -0.1487 -0.0070  0.0176
  101GLY    HA1 1371   2.976   8.427   4.409  1.0863 -1.4845 -1.0184
  101GLY    HA2 1372   2.898   8.492   4.266 -0.5021  0.0952  0.5311
  101GLY      C 1373   3.102   8.453   4.236  0.5883  0.2027  0.8239
  101GLY      O 1374   3.199   8.526   4.216  0.3905  0.2903  0.1762
  102GLN      N 1375   3.087   8.330   4.185  0.7602  0.3999  0.2892
  102GLN      H 1376   3.004   8.299   4.234  0.6514 -0.8272 -0.6396
  102GLN     CA 1377   3.181   8.239   4.124 -0.3514 -0.3172 -0.3852
  102GLN     HA 1378   3.281   8.260   4.162 -0.8269  1.5725 -0.0870
  102GLN     CB 1379   3.131   8.096   4.141 -0.1782 -0.2698  0.5838
  102GLN    HB1 1380   3.043   8.076   4.079  0.8928 -0.8328 -0.7993
  102GLN    HB2 1381   3.099   8.093   4.245 -1.5686  0.9944  0.2317
  102GLN     CG 1382   3.241   7.993   4.117 -0.3537 -0.2385 -0.4041
  102GLN    HG1 1383   3.279   7.990   4.015  1.8413 -0.3306  0.3562
  102GLN    HG2 1384   3.323   8.016   4.185  1.4186 -3.4540 -1.2800
  102GLN     CD 1385   3.200   7.850   4.151 -0.0803 -0.3566 -0.5691
  102GLN    OE1 1386   3.173   7.815   4.265 -0.0379  0.3168 -0.3444
  102GLN    NE2 1387   3.187   7.769   4.046 -1.0602  0.0706 -0.7905
  102GLN   HE21 1388   3.225   7.784   3.954 -2.2580  0.9955 -1.1651
  102GLN   HE22 1389   3.161   7.674   4.070  1.7742 -0.3601  1.0278
  102GLN      C 1390   3.206   8.274   3.978 -0.1612  0.2567 -0.2192
  102GLN      O 1391   3.320   8.299   3.941  0.0850 -0.1915  0.2175
  103GLN      N 1392   3.099   8.283   3.898 -0.2282  0.2791 -0.1266
  103GLN      H 1393   3.013   8.273   3.950  1.0894 -1.1963  1.9534
  103GLN     CA 1394   3.107   8.313   3.757 -0.0851  0.4521 -0.0816
  103GLN     HA 1395   3.213   8.319   3.733 -0.2971 -1.0984 -1.6009
  103GLN     CB 1396   3.059   8.191   3.679 -0.1685  0.5412 -0.1701
  103GLN    HB1 1397   3.066   8.216   3.573 -0.1740  1.3138  0.0062
  103GLN    HB2 1398   3.140   8.121   3.698 -0.7313  0.2012  1.0316
  103GLN     CG 1399   2.928   8.120   3.712  0.0701  0.0877 -0.1962
  103GLN    HG1 1400   2.936   8.093   3.818  2.0843  0.8186 -0.1257
  103GLN    HG2 1401   2.847   8.192   3.698  0.7713  1.1829  1.0478
  103GLN     CD 1402   2.912   7.987   3.639  0.5427  0.0122 -0.1670
  103GLN    OE1 1403   2.912   7.879   3.696 -0.7022  0.4358  0.6856
  103GLN    NE2 1404   2.912   7.995   3.506  0.3757 -0.1954 -0.1795
  103GLN   HE21 1405   2.948   7.920   3.448 -1.6695 -1.8329  0.5809
  103GLN   HE22 1406   2.880   8.081   3.464 -1.9827 -0.5811  0.6756
  103GLN      C 1407   3.029   8.440   3.725 -0.1674  0.4444  0.0921
  103GLN      O 1408   2.935   8.430   3.646 -0.0261  0.7034 -0.1091
  104PRO      N 1409   3.071   8.556   3.774  0.5000  0.3074 -0.1408
  104PRO     CD 1410   3.187   8.580   3.859  0.5307 -0.1786 -0.0443
  104PRO    HD1 1411   3.166   8.545   3.960 -0.5717 -0.4984 -0.3642
  104PRO    HD2 1412   3.275   8.525   3.826  0.9961  0.4872  0.0668
  104PRO     CG 1413   3.204   8.731   3.856 -0.0545 -0.1006  0.3075
  104PRO    HG1 1414   3.247   8.763   3.951 -1.7886 -0.5755  1.2905
  104PRO    HG2 1415   3.265   8.765   3.772 -1.2710  1.0943 -0.1225
  104PRO     CB 1416   3.058   8.775   3.853  0.0664  0.2609 -0.5195
  104PRO    HB1 1417   3.023   8.774   3.956  1.0821  0.3253 -0.1566
  104PRO    HB2 1418   3.043   8.877   3.817  0.3946  0.5177  0.0469
  104PRO     CA 1419   2.987   8.674   3.763 -0.1981 -0.1549  0.1534
  104PRO     HA 1420   2.890   8.643   3.800 -0.2978  0.2015  0.1899
  104PRO      C 1421   2.970   8.721   3.620  0.2239  0.1537  0.1991
  104PRO      O 1422   3.055   8.704   3.532 -0.0087  0.2150 -0.0412
  105ALA      N 1423   2.870   8.807   3.598  0.1028 -0.0564 -0.0955
  105ALA      H 1424   2.804   8.806   3.675 -1.9966  0.3647 -1.8191
  105ALA     CA 1425   2.815   8.850   3.471  0.0499  0.0775 -0.0272
  105ALA     HA 1426   2.850   8.783   3.393 -1.1180  1.3162 -1.6723
  105ALA     CB 1427   2.663   8.845   3.476  0.0419  0.2108 -0.1361
  105ALA    HB1 1428   2.627   8.747   3.507 -0.4194  0.1670 -0.7958
  105ALA    HB2 1429   2.620   8.852   3.376 -1.3084 -0.1794  0.3964
  105ALA    HB3 1430   2.622   8.921   3.544  0.4487  0.9938 -0.7475
  105ALA      C 1431   2.849   8.994   3.432 -0.5465  0.2434  0.0653
  105ALA      O 1432   2.894   9.069   3.518  0.1103  0.2706 -0.3031
  106PRO      N 1433   2.825   9.040   3.309  0.6869  0.4659 -0.1046
  106PRO     CD 1434   2.797   8.974   3.184 -0.1536  0.1201  0.2557
  106PRO    HD1 1435   2.884   8.944   3.125 -0.2295 -0.2528  0.3303
  106PRO    HD2 1436   2.726   8.893   3.202 -0.0886 -0.7721 -2.8602
  106PRO     CG 1437   2.726   9.079   3.099 -0.0658  0.1888  0.2685
  106PRO    HG1 1438   2.626   9.079   3.141 -0.4973 -1.3080 -0.6817
  106PRO    HG2 1439   2.724   9.059   2.992 -1.0385  1.1557  0.0875
  106PRO     CB 1440   2.802   9.206   3.138 -0.1028  0.2184  0.2464
  106PRO    HB1 1441   2.734   9.289   3.120 -1.0876 -0.6806 -0.3439
  106PRO    HB2 1442   2.896   9.202   3.082  0.5713 -2.7265  1.3848
  106PRO     CA 1443   2.821   9.183   3.287  0.3325  0.5113  0.2385
  106PRO     HA 1444   2.918   9.228   3.308 -0.6730  2.3077  1.3888
  106PRO      C 1445   2.708   9.250   3.364 -0.3400  0.1455 -0.4247
  106PRO      O 1446   2.612   9.187   3.408  0.1518 -0.2127  0.1301
  107SER      N 1447   2.727   9.382   3.376  0.1481  0.0197  0.2074
  107SER      H 1448   2.820   9.416   3.354 -0.9360  1.8986 -1.8595
  107SER     CA 1449   2.642   9.472   3.451  0.0492  0.0054  0.1122
  107SER     HA 1450   2.632   9.442   3.555 -0.9901  2.1873  0.7000
  107SER     CB 1451   2.704   9.611   3.444 -0.2239  0.1366  0.2848
  107SER    HB1 1452   2.650   9.686   3.503 -0.0452  0.7924 -0.3668
  107SER    HB2 1453   2.729   9.651   3.346  0.3474  2.4911  1.3178
  107SER     OG 1454   2.827   9.598   3.512  0.1479  0.3493 -0.3319
  107SER     HG 1455   2.841   9.683   3.554 -0.7141 -0.4718  1.7561
  107SER      C 1456   2.501   9.497   3.398  0.2567  0.4158 -0.2593
  107SER      O 1457   2.472   9.469   3.282 -0.0878 -0.0628 -0.0616
  108SER      N 1458   2.417   9.565   3.476  0.4794  0.8296 -0.3751
  108SER      H 1459   2.444   9.586   3.571 -0.2544  0.5977 -0.1017
  108SER     CA 1460   2.281   9.605   3.447 -0.0422 -0.1124  0.6671
  108SER     HA 1461   2.224   9.513   3.436 -0.8893  0.4150  0.5254
  108SER     CB 1462   2.209   9.677   3.561  0.1125  0.2688  0.5252
  108SER    HB1 1463   2.209   9.611   3.648 -3.3996  0.9570  1.1895
  108SER    HB2 1464   2.250   9.776   3.583 -1.4067  0.8173  1.0132
  108SER     OG 1465   2.080   9.712   3.517  0.1026  0.2191  0.5153
  108SER     HG 1466   2.032   9.717   3.600 -2.2539  0.4249 -0.7525
  108SER      C 1467   2.268   9.681   3.315 -0.0308  0.5800  1.0604
  108SER      O 1468   2.349   9.763   3.272 -0.1916  0.0254 -0.3586
  109THR      N 1469   2.160   9.645   3.246  0.6279  0.1617  0.2286
  109THR      H 1470   2.092   9.581   3.284  1.0536 -0.0393  0.6559
  109THR     CA 1471   2.114   9.697   3.118 -0.1253 -0.6006  0.1780
  109THR     HA 1472   2.192   9.762   3.076 -0.6801 -0.6301 -0.9216
  109THR     CB 1473   2.081   9.589   3.016 -0.7022 -0.1786 -0.0889
  109THR     HB 1474   2.013   9.628   2.941  0.6268 -0.0155 -1.2713
  109THR    CG2 1475   2.209   9.536   2.951 -0.3107  0.1264  0.4243
  109THR   HG21 1476   2.176   9.468   2.872 -1.2930 -0.0617  0.9740
  109THR   HG22 1477   2.269   9.479   3.023 -1.9791  0.4790  2.1754
  109THR   HG23 1478   2.265   9.616   2.904  0.3079 -1.3155 -1.4318
  109THR    OG1 1479   2.023   9.475   3.075 -0.1728 -0.3354  0.1429
  109THR    HG1 1480   1.947   9.457   3.018  0.4886 -2.2145 -0.2075
  109THR      C 1481   2.003   9.801   3.123  0.3645 -0.0486 -0.2161
  109THR      O 1482   1.995   9.887   3.036 -0.3287  0.2389  0.1196
  110SER      N 1483   1.922   9.802   3.229  0.2749  0.1316 -0.2858
  110SER      H 1484   1.923   9.722   3.292  0.0360 -0.6708 -1.2873
  110SER     CA 1485   1.823   9.903   3.258  0.3081  0.1116 -0.0955
  110SER     HA 1486   1.745   9.900   3.181  1.0411  0.6366 -0.8807
  110SER     CB 1487   1.760   9.877   3.394  0.0794  0.1744 -0.1887
  110SER    HB1 1488   1.664   9.926   3.407  0.9662  2.0462 -0.4012
  110SER    HB2 1489   1.829   9.885   3.478 -1.9333 -0.6016  1.6525
  110SER     OG 1490   1.719   9.742   3.399  0.6503  0.0029 -0.0795
  110SER     HG 1491   1.624   9.748   3.403  0.7561  1.6005  0.9850
  110SER      C 1492   1.877  10.046   3.255  0.0880  0.1996  0.0809
  110SER      O 1493   1.997  10.069   3.258  0.1206  0.1294 -0.5549
  111GLY      N 1494   1.786  10.143   3.251  0.1436  0.2445 -0.0997
  111GLY      H 1495   1.688  10.118   3.250  0.8125 -2.9594  1.4004
  111GLY     CA 1496   1.831  10.281   3.244  0.0455  0.2678 -0.2783
  111GLY    HA1 1497   1.755  10.329   3.183  0.0112 -1.2830 -1.5479
  111GLY    HA2 1498   1.924  10.299   3.190  0.1335 -0.0498 -0.2366
  111GLY      C 1499   1.831  10.345   3.381 -0.5240 -0.2378 -0.0384
  111GLY      O 1500   1.814  10.287   3.488  0.2293 -0.4816 -0.0467
  112SER      N 1501   1.858  10.476   3.382  0.1369 -0.3732  0.0267
  112SER      H 1502   1.884  10.520   3.295 -0.6140  0.8456  0.3992
  112SER     CA 1503   1.878  10.556   3.501 -0.4280 -0.7366  0.3712
  112SER     HA 1504   1.835  10.515   3.593  0.8100  0.0565  1.3342
  112SER     CB 1505   2.029  10.566   3.521 -0.2332 -0.2315 -1.2805
  112SER    HB1 1506   2.071  10.639   3.451  2.0577 -0.3035 -0.0679
  112SER    HB2 1507   2.055  10.608   3.618 -0.0849 -0.5575 -1.1762
  112SER     OG 1508   2.086  10.440   3.491 -0.3772 -0.5743 -0.1469
  112SER     HG 1509   2.093  10.390   3.572 -1.2476 -2.2053 -1.0144
  112SER      C 1510   1.801  10.686   3.512 -0.2004 -0.5509 -0.2383
  112SER      O 1511   1.756  10.742   3.411 -0.0317  0.3183  0.1610
  113TYR      N 1512   1.768  10.723   3.636 -0.2123  0.4799 -0.5363
  113TYR      H 1513   1.807  10.676   3.717 -0.0327  1.1517 -0.2255
  113TYR     CA 1514   1.692  10.842   3.668 -0.2904  0.4018 -0.4302
  113TYR     HA 1515   1.673  10.909   3.584 -2.4343  3.1312  2.0016
  113TYR     CB 1516   1.559  10.801   3.731 -0.3912  0.5810 -0.5251
  113TYR    HB1 1517   1.576  10.752   3.827 -0.5477  2.2547  0.3920
  113TYR    HB2 1518   1.494  10.887   3.742 -0.7748  0.5275 -2.1054
  113TYR     CG 1519   1.486  10.706   3.639 -0.7854  0.2427  0.1269
  113TYR    CD1 1520   1.490  10.568   3.665  0.4881  0.1560 -0.4433
  113TYR    HD1 1521   1.540  10.545   3.758 -0.8538  2.6827  1.0396
  113TYR    CE1 1522   1.421  10.478   3.583 -0.1357  0.1211  0.1119
  113TYR    HE1 1523   1.420  10.373   3.608  1.0647  0.3379  1.2364
  113TYR     CZ 1524   1.352  10.526   3.471  0.2717  0.0870 -0.1577
  113TYR     OH 1525   1.294  10.442   3.380 -0.2524  0.1090  0.1507
  113TYR     HH 1526   1.325  10.354   3.404  0.9323  0.5172  0.1589
  113TYR    CE2 1527   1.346  10.665   3.450  0.3966  0.0846 -0.2060
  113TYR    HE2 1528   1.281  10.708   3.376  1.8578  3.0508  0.0662
  113TYR    CD2 1529   1.418  10.757   3.528  0.6789  0.3369 -0.7582
  113TYR    HD2 1530   1.412  10.863   3.508 -0.0190 -0.0847 -3.1525
  113TYR      C 1531   1.763  10.934   3.766  0.0628 -0.3229  0.0035
  113TYR      O 1532   1.854  10.884   3.831  0.0873  0.0690  0.2680
  114GLY      N 1533   1.727  11.062   3.764  0.0078 -0.3394 -0.0713
  114GLY      H 1534   1.646  11.103   3.719  0.3123 -0.8407 -1.1031
  114GLY     CA 1535   1.798  11.160   3.845 -0.3264  0.5223 -0.7982
  114GLY    HA1 1536   1.781  11.262   3.812 -0.4823  0.6246 -0.4053
  114GLY    HA2 1537   1.905  11.151   3.826 -0.5728 -0.6697 -1.7580
  114GLY      C 1538   1.755  11.164   3.991 -0.0669 -0.3167 -0.6903
  114GLY      O 1539   1.673  11.083   4.035 -0.1262  0.0957 -0.0315
  115SER      N 1540   1.805  11.265   4.062 -0.1138 -0.4836 -0.4139
  115SER      H 1541   1.855  11.335   4.008 -0.9671  0.1066 -0.4474
  115SER     CA 1542   1.800  11.282   4.205  0.5461  0.8990 -0.5339
  115SER     HA 1543   1.742  11.194   4.233  0.0703  1.4733  0.3607
  115SER     CB 1544   1.940  11.274   4.264  0.1825 -0.3651  0.2049
  115SER    HB1 1545   1.934  11.248   4.370 -0.0311 -0.2070  0.2315
  115SER    HB2 1546   1.984  11.374   4.263  0.6716 -0.5246  1.9133
  115SER     OG 1547   2.023  11.178   4.203  0.3312 -0.2382  0.2069
  115SER     HG 1548   2.108  11.180   4.249  0.0604 -2.1320  0.8594
  115SER      C 1549   1.723  11.404   4.256 -0.3346 -0.0192  0.4000
  115SER      O 1550   1.709  11.506   4.189 -0.4399 -0.3351 -0.0719
  116SER      N 1551   1.671  11.393   4.378  0.0239 -0.3169  0.5273
  116SER      H 1552   1.672  11.304   4.426 -2.9064  0.1019  1.5713
  116SER     CA 1553   1.610  11.506   4.446  0.0514  0.0397 -0.0359
  116SER     HA 1554   1.520  11.538   4.393 -1.5462  1.4894  3.2574
  116SER     CB 1555   1.562  11.454   4.581 -0.3497  0.2630 -0.0944
  116SER    HB1 1556   1.527  11.544   4.633  0.2409 -0.4545  1.6101
  116SER    HB2 1557   1.644  11.403   4.630 -1.9046 -0.9460  1.3530
  116SER     OG 1558   1.451  11.368   4.571 -0.2155  0.0902 -0.0836
  116SER     HG 1559   1.418  11.351   4.660  1.1928 -1.1732  0.2527
  116SER      C 1560   1.702  11.624   4.475 -0.0420  0.0871  0.0617
  116SER      O 1561   1.789  11.621   4.561 -0.2372 -0.1768  0.2523
  117SER      N 1562   1.686  11.731   4.396 -0.1794 -0.0776 -0.1367
  117SER      H 1563   1.612  11.729   4.328 -0.0227  2.6647 -0.5087
  117SER     CA 1564   1.771  11.848   4.402  0.3184 -0.4592  0.4714
  117SER     HA 1565   1.865  11.815   4.445 -0.7607 -0.4961  2.9416
  117SER     CB 1566   1.792  11.900   4.260 -0.0844 -0.4723  0.4065
  117SER    HB1 1567   1.865  11.981   4.265 -1.2453  0.6215  0.1235
  117SER    HB2 1568   1.694  11.931   4.223  0.3303  1.0460  0.5371
  117SER     OG 1569   1.853  11.797   4.186  0.2510  0.1060 -0.1320
  117SER     HG 1570   1.804  11.784   4.104 -0.3550  0.8635  0.1027
  117SER      C 1571   1.725  11.964   4.489 -0.4594 -0.0693 -0.4381
  117SER      O 1572   1.606  11.985   4.514 -0.0472  1.1747  0.5830
  118GLN      N 1573   1.819  12.036   4.551 -0.6250 -0.5281  0.3580
  118GLN      H 1574   1.915  12.013   4.529 -0.1905 -0.2556  1.8763
  118GLN     CA 1575   1.801  12.157   4.629 -0.6899 -0.1868 -0.1829
  118GLN     HA 1576   1.695  12.170   4.650 -0.9775 -1.3655 -0.8338
  118GLN     CB 1577   1.871  12.150   4.764 -0.0708  0.2441 -0.4757
  118GLN    HB1 1578   1.966  12.105   4.735 -0.3268 -1.2403  0.8803
  118GLN    HB2 1579   1.823  12.084   4.836  0.6172  1.2559  0.9532
  118GLN     CG 1580   1.897  12.278   4.843  0.0154  0.1230 -0.3054
  118GLN    HG1 1581   1.804  12.331   4.862 -1.3000 -1.4531 -1.9443
  118GLN    HG2 1582   1.961  12.326   4.768 -1.2302  0.4240 -1.2252
  118GLN     CD 1583   1.977  12.249   4.969 -0.6519  0.4533  0.2009
  118GLN    OE1 1584   1.995  12.137   5.018 -0.0369  0.6132  0.3503
  118GLN    NE2 1585   2.044  12.349   5.025  0.2086 -0.0391  0.0661
  118GLN   HE21 1586   2.037  12.445   4.992  0.6632  0.9063  2.5214
  118GLN   HE22 1587   2.099  12.334   5.108  1.9966  1.6738 -0.7178
  118GLN      C 1588   1.859  12.269   4.543 -0.3856 -0.4205 -0.2846
  118GLN      O 1589   1.954  12.254   4.466  0.0314  0.0560  0.1335
  119SER      N 1590   1.797  12.386   4.558  0.1615 -0.1655 -0.0183
  119SER      H 1591   1.721  12.387   4.626 -0.2482 -0.9815 -0.4601
  119SER     CA 1592   1.823  12.505   4.481 -0.2369  0.0460  0.1678
  119SER     HA 1593   1.850  12.471   4.381  0.0055  2.0594 -0.5093
  119SER     CB 1594   1.703  12.594   4.449 -0.0807  0.0735 -0.3530
  119SER    HB1 1595   1.741  12.691   4.416 -2.5512  1.2368  0.0340
  119SER    HB2 1596   1.647  12.606   4.541  2.1506  1.5996  0.8913
  119SER     OG 1597   1.610  12.540   4.358  0.1912  0.1462 -0.6790
  119SER     HG 1598   1.545  12.608   4.339 -3.0146 -1.9103  1.7373
  119SER      C 1599   1.939  12.586   4.538  0.2573 -0.3506 -0.2651
  119SER      O 1600   1.951  12.607   4.658  0.0886  0.2457 -0.3478
  120SER      N 1601   2.038  12.632   4.461  0.2963 -0.3325 -0.2040
  120SER      H 1602   2.039  12.606   4.364  0.7196  3.7491 -1.5144
  120SER     CA 1603   2.149  12.715   4.505  0.0637  0.0054 -0.2459
  120SER     HA 1604   2.216  12.654   4.566  2.6793  0.7609 -2.1550
  120SER     CB 1605   2.239  12.746   4.386  0.3608 -0.1739 -0.0690
  120SER    HB1 1606   2.196  12.829   4.329 -1.0717 -1.5866 -1.1214
  120SER    HB2 1607   2.335  12.783   4.421  0.6729 -0.9553 -0.0798
  120SER     OG 1608   2.267  12.640   4.297 -0.1730 -0.2886 -0.1013
  120SER     HG 1609   2.279  12.567   4.358 -2.8874  0.5359  1.6348
  120SER      C 1610   2.112  12.839   4.584  0.2009  0.2288 -0.5298
  120SER      O 1611   2.004  12.893   4.564  0.0676  0.1696  0.0155
  121SER      N 1612   2.210  12.895   4.656  0.0038 -0.2073  0.0855
  121SER      H 1613   2.300  12.850   4.648  0.5396  0.7807  0.3034
  121SER     CA 1614   2.200  13.032   4.705  0.4008 -0.3292  0.5208
  121SER     HA 1615   2.096  13.056   4.728  0.4496  2.4555 -1.6762
  121SER     CB 1616   2.285  13.049   4.830 -0.0753  0.3845  0.7508
  121SER    HB1 1617   2.390  13.062   4.803  0.2172  0.0203  1.6827
  121SER    HB2 1618   2.256  13.142   4.878  0.1013  1.4872 -1.1724
  121SER     OG 1619   2.259  12.953   4.930 -0.4189  0.2904  0.5743
  121SER     HG 1620   2.299  12.872   4.897 -0.9954 -0.0804  0.7804
  121SER      C 1621   2.239  13.135   4.600 -0.4235 -0.0963  0.4344
  121SER      O 1622   2.317  13.106   4.510 -0.1809  0.6524  0.3924
  122TYR      N 1623   2.175  13.251   4.621 -0.1007  0.2734 -0.5966
  122TYR      H 1624   2.100  13.240   4.687 -0.7830 -2.0055 -1.6451
  122TYR     CA 1625   2.196  13.375   4.549  0.7514  0.1196 -0.6325
  122TYR     HA 1626   2.284  13.375   4.485 -0.1958  0.1275 -1.9913
  122TYR     CB 1627   2.076  13.386   4.454  0.5620  0.2690 -0.3772
  122TYR    HB1 1628   2.079  13.477   4.394  0.0420 -0.4144 -1.4589
  122TYR    HB2 1629   1.983  13.389   4.511  0.2030  1.8507 -0.9990
  122TYR     CG 1630   2.071  13.269   4.358 -0.5134  0.0793 -0.0963
  122TYR    CD1 1631   2.157  13.266   4.248  0.2052  0.3550  0.4515
  122TYR    HD1 1632   2.228  13.346   4.233  1.3310 -0.4349  1.3970
  122TYR    CE1 1633   2.166  13.157   4.161 -0.0204  0.3133  0.4796
  122TYR    HE1 1634   2.230  13.160   4.073 -0.4455  0.4543  0.1742
  122TYR     CZ 1635   2.078  13.049   4.180  0.1331  0.0957 -0.0166
  122TYR     OH 1636   2.102  12.945   4.096 -0.0685 -0.0614  0.1203
  122TYR     HH 1637   2.180  12.954   4.041  0.0186 -2.5667 -0.2883
  122TYR    CE2 1638   1.989  13.050   4.289 -0.3368 -0.2011 -0.3932
  122TYR    HE2 1639   1.927  12.965   4.313  0.3747 -0.1634  1.7598
  122TYR    CD2 1640   1.992  13.156   4.381  0.4384 -0.5698  0.0108
  122TYR    HD2 1641   1.934  13.156   4.472  0.3081  1.3055 -0.0354
  122TYR      C 1642   2.200  13.499   4.636  0.4286 -0.1969 -0.1633
  122TYR      O 1643   2.172  13.489   4.756  0.2698  0.3303 -0.1515
  123GLY      N 1644   2.229  13.619   4.584 -0.2109  0.3023  0.6070
  123GLY      H 1645   2.246  13.628   4.485  1.5029 -0.6831  0.7786
  123GLY     CA 1646   2.250  13.739   4.663 -0.0114  0.9169 -0.3663
  123GLY    HA1 1647   2.295  13.814   4.598  2.4689 -0.2535 -0.0971
  123GLY    HA2 1648   2.311  13.715   4.750  1.9418  0.1950 -1.8606
  123GLY      C 1649   2.119  13.788   4.722 -0.1086 -0.0461  0.2385
  123GLY      O 1650   2.008  13.762   4.675 -0.3746  0.5597  0.5210
  124GLN      N 1651   2.132  13.853   4.838  0.1657  0.2576  0.0369
  124GLN      H 1652   2.226  13.878   4.866  1.9009 -2.8990 -2.3723
  124GLN     CA 1653   2.029  13.922   4.914  0.2994  0.4273  0.0658
  124GLN     HA 1654   1.935  13.898   4.865  0.1967 -0.0460  0.4834
  124GLN     CB 1655   2.035  13.875   5.059  0.3967 -0.7224 -0.2965
  124GLN    HB1 1656   1.951  13.917   5.116  0.7214 -0.6778  0.1496
  124GLN    HB2 1657   2.125  13.919   5.102 -0.5945  1.1263 -0.0077
  124GLN     CG 1658   2.039  13.723   5.064  0.0957 -0.7194  0.2050
  124GLN    HG1 1659   2.129  13.679   5.020 -0.4759 -1.9215  0.1750
  124GLN    HG2 1660   2.037  13.697   5.170 -2.1946 -0.2656  0.3262
  124GLN     CD 1661   1.911  13.667   5.003 -0.2742  0.1656  0.1539
  124GLN    OE1 1662   1.797  13.693   5.041 -0.3384  0.3701 -0.1806
  124GLN    NE2 1663   1.928  13.580   4.903  0.0675 -0.2002  0.5241
  124GLN   HE21 1664   2.022  13.569   4.867  0.7587  2.1508  1.4198
  124GLN   HE22 1665   1.847  13.558   4.847  0.3811  0.1907 -0.1008
  124GLN      C 1666   2.048  14.072   4.902 -0.1748  0.4837  0.0255
  124GLN      O 1667   2.151  14.123   4.857 -0.0666  0.5225  0.3134
  125PRO      N 1668   1.955  14.155   4.950 -0.3881  0.3471 -0.1459
  125PRO     CD 1669   1.971  14.297   4.973  0.1884  0.2469  0.0969
  125PRO    HD1 1670   2.029  14.348   4.896 -0.6356  0.0018 -0.7021
  125PRO    HD2 1671   2.019  14.303   5.071  2.0505 -1.7149 -0.6216
  125PRO     CG 1672   1.830  14.355   4.965  0.1669  0.1508 -0.2413
  125PRO    HG1 1673   1.809  14.376   4.860 -0.6555  0.1656 -0.0809
  125PRO    HG2 1674   1.831  14.447   5.024  1.4524 -0.6860  1.1327
  125PRO     CB 1675   1.754  14.243   5.034  0.4169  0.2780  0.2539
  125PRO    HB1 1676   1.778  14.223   5.138  2.7094 -3.8116 -0.8161
  125PRO    HB2 1677   1.646  14.248   5.020  0.4978 -0.8757 -1.1468
  125PRO     CA 1678   1.814  14.123   4.961 -0.2188 -0.2018  0.5038
  125PRO     HA 1679   1.797  14.046   5.036 -0.3997  0.9951  1.7240
  125PRO      C 1680   1.747  14.094   4.828 -0.3890  0.1523  0.5121
  125PRO      O 1681   1.812  14.130   4.730 -0.2891 -0.0365  0.5078
  126GLN      N 1682   1.628  14.035   4.815 -0.1319 -0.3296  0.2895
  126GLN      H 1683   1.589  13.991   4.897  1.4260 -2.8840 -0.2413
  126GLN     CA 1684   1.562  14.010   4.689  0.2435  0.5128 -0.0843
  126GLN     HA 1685   1.615  14.056   4.606 -1.4141  0.5589 -1.1578
  126GLN     CB 1686   1.560  13.858   4.670  0.7936  0.4819  0.0890
  126GLN    HB1 1687   1.532  13.833   4.568  3.0041 -2.7026  0.1085
  126GLN    HB2 1688   1.482  13.808   4.728  0.7302 -0.5615 -0.8645
  126GLN     CG 1689   1.691  13.784   4.695  0.4526 -0.0516  0.3227
  126GLN    HG1 1690   1.774  13.836   4.646 -0.3516  0.0004 -1.0223
  126GLN    HG2 1691   1.720  13.789   4.800 -1.2278 -2.1068  0.9486
  126GLN     CD 1692   1.694  13.637   4.656 -0.1189  0.1068 -0.3262
  126GLN    OE1 1693   1.643  13.547   4.722 -0.4318  0.3687 -0.2001
  126GLN    NE2 1694   1.737  13.610   4.533  0.0430 -0.4131 -0.1542
  126GLN   HE21 1695   1.731  13.516   4.495 -2.3692 -1.1205  1.6816
  126GLN   HE22 1696   1.773  13.689   4.483 -0.8607 -0.0120 -0.1867
  126GLN      C 1697   1.427  14.080   4.681 -0.0690 -0.1071 -0.3076
  126GLN      O 1698   1.359  14.100   4.781  0.2850 -0.3025 -0.0258
  127SER      N 1699   1.389  14.112   4.557  0.3523 -0.0278 -0.4185
  127SER      H 1700   1.439  14.073   4.479 -1.1525  0.8911 -1.9087
  127SER     CA 1701   1.273  14.193   4.527 -0.0602 -0.3128  0.3685
  127SER     HA 1702   1.247  14.270   4.600 -0.8868 -2.4042  2.3811
  127SER     CB 1703   1.299  14.261   4.393  0.2259 -0.4910  0.3327
  127SER    HB1 1704   1.211  14.312   4.354  1.9479  0.0803 -3.1629
  127SER    HB2 1705   1.329  14.192   4.314 -1.0469 -1.2303  0.4795
  127SER     OG 1706   1.403  14.356   4.404 -0.7483  0.6711 -0.2533
  127SER     HG 1707   1.426  14.380   4.313  0.6628  1.4160  0.2629
  127SER      C 1708   1.142  14.116   4.523 -0.0749 -0.2819  0.2519
  127SER      O 1709   1.136  14.010   4.461  0.3229 -0.2201  0.1032
  128GLY      N 1710   1.035  14.169   4.583  0.1556  0.5409 -0.0534
  128GLY      H 1711   1.035  14.267   4.608  0.6169  0.8202 -1.0875
  128GLY     CA 1712   0.899  14.122   4.569  0.2704  0.1284  0.2069
  128GLY    HA1 1713   0.826  14.189   4.614 -1.0850 -2.2112  1.7100
  128GLY    HA2 1714   0.877  14.101   4.464  0.3581  0.6398  0.0857
  128GLY      C 1715   0.870  13.990   4.640 -0.9934  0.5595  0.5252
  128GLY      O 1716   0.953  13.932   4.710 -0.3590  0.3801 -0.3521
  129SER      N 1717   0.747  13.944   4.619 -0.7011  0.1063 -0.2535
  129SER      H 1718   0.691  14.001   4.557 -1.2783 -2.0187 -1.8133
  129SER     CA 1719   0.691  13.814   4.652  0.0896 -0.2142 -0.1590
  129SER     HA 1720   0.770  13.748   4.687 -0.1667 -0.2332  0.3826
  129SER     CB 1721   0.590  13.834   4.765  0.4312  0.5711  0.0119
  129SER    HB1 1722   0.519  13.909   4.730 -1.0123  0.2359  2.0606
  129SER    HB2 1723   0.535  13.744   4.791 -0.0431  1.0690  0.7701
  129SER     OG 1724   0.643  13.885   4.885 -0.3322  0.1424  0.5364
  129SER     HG 1725   0.595  13.837   4.953  0.4102  0.5693  1.3937
  129SER      C 1726   0.627  13.746   4.531  0.2005  0.1672 -0.4354
  129SER      O 1727   0.580  13.804   4.434 -0.6649  0.2526  0.0197
  130TYR      N 1728   0.608  13.616   4.555  0.5649  0.1646 -0.1414
  130TYR      H 1729   0.649  13.581   4.640  0.4218  0.5963  0.1076
  130TYR     CA 1730   0.582  13.512   4.457 -0.3642  0.3100 -0.0566
  130TYR     HA 1731   0.553  13.571   4.370 -2.4529  3.0909  2.3202
  130TYR     CB 1732   0.713  13.442   4.424 -0.4241  0.0486  0.2600
  130TYR    HB1 1733   0.697  13.366   4.348 -1.7115 -0.8373  1.3673
  130TYR    HB2 1734   0.747  13.392   4.515  1.4108 -0.0351 -0.4271
  130TYR     CG 1735   0.818  13.536   4.370  0.2700 -0.7187  0.2569
  130TYR    CD1 1736   0.911  13.590   4.459  0.4568 -0.2022 -0.2454
  130TYR    HD1 1737   0.903  13.566   4.564  1.1967  1.2374  0.1809
  130TYR    CE1 1738   1.009  13.679   4.414  0.3641 -0.1339 -0.3139
  130TYR    HE1 1739   1.075  13.725   4.486  0.8360 -1.9738  0.4877
  130TYR     CZ 1740   1.020  13.708   4.276 -0.0969  0.2814 -0.2631
  130TYR     OH 1741   1.112  13.801   4.240  0.2506  0.1953  0.3816
  130TYR     HH 1742   1.162  13.831   4.316 -1.3405  2.5232  0.6243
  130TYR    CE2 1743   0.942  13.640   4.180 -0.1385  0.3414 -0.2729
  130TYR    HE2 1744   0.947  13.654   4.073 -0.3630 -1.3835 -0.5408
  130TYR    CD2 1745   0.846  13.553   4.233  0.5329 -0.0039  0.3979
  130TYR    HD2 1746   0.783  13.499   4.165 -0.5865  0.4873  1.0162
  130TYR      C 1747   0.471  13.416   4.498  0.1992 -0.1801  0.3303
  130TYR      O 1748   0.498  13.301   4.532 -0.4952 -0.4514 -0.0334
  131SER      N 1749   0.349  13.467   4.514  0.2878 -0.0382  0.5593
  131SER      H 1750   0.348  13.564   4.488 -0.5600  0.0684  0.9418
  131SER     CA 1751   0.231  13.402   4.569 -0.0379  0.3350  0.3014
  131SER     HA 1752   0.258  13.366   4.668  0.4173 -0.3300 -0.0570
  131SER     CB 1753   0.121  13.503   4.602 -0.2846  0.1269  0.1150
  131SER    HB1 1754   0.089  13.552   4.510  0.4274 -0.4440 -0.4527
  131SER    HB2 1755   0.038  13.447   4.645  0.0035 -0.4437 -0.0640
  131SER     OG 1756   0.179  13.603   4.683  0.3579 -0.3245  0.2220
  131SER     HG 1757   0.147  13.690   4.659 -1.4627 -0.1883  2.7399
  131SER      C 1758   0.180  13.277   4.498 -0.8360  0.4895  0.5940
  131SER      O 1759   0.116  13.284   4.393 -0.2765  0.5665  0.2532
  132GLN      N 1760   0.203  13.165   4.567 -0.0558 -0.0844 -0.5692
  132GLN      H 1761   0.260  13.174   4.649  1.1355 -1.8460 -1.1505
  132GLN     CA 1762   0.155  13.033   4.532  0.2253 -0.3035 -0.1368
  132GLN     HA 1763   0.190  13.015   4.430 -0.1762 -0.2307 -0.2922
  132GLN     CB 1764   0.223  12.923   4.612 -0.1166  0.3050  1.0048
  132GLN    HB1 1765   0.181  12.832   4.572  0.5754  1.4052 -2.5383
  132GLN    HB2 1766   0.196  12.932   4.718 -1.5150  1.0680  0.6011
  132GLN     CG 1767   0.375  12.920   4.597 -0.2351 -0.1053 -0.1555
  132GLN    HG1 1768   0.413  13.011   4.643  0.3825  0.5299 -1.8357
  132GLN    HG2 1769   0.415  12.838   4.656  0.0453 -0.4962 -0.8719
  132GLN     CD 1770   0.439  12.914   4.459  0.2331 -0.0944  0.0575
  132GLN    OE1 1771   0.464  13.014   4.391  0.1479  0.0417  0.2267
  132GLN    NE2 1772   0.453  12.799   4.392  0.2899 -0.0956  0.0717
  132GLN   HE21 1773   0.463  12.811   4.293  2.8526  0.9633  0.3760
  132GLN   HE22 1774   0.415  12.714   4.431  1.6277 -0.8963 -0.2974
  132GLN      C 1775   0.003  13.020   4.526  0.1634  0.3650 -0.1208
  132GLN      O 1776  -0.068  13.087   4.600 -0.7449 -0.1609 -0.4972
  133GLN      N 1777  -0.050  12.923   4.451 -0.2349  0.5485 -0.0755
  133GLN      H 1778   0.005  12.856   4.400 -2.1989 -1.0946 -0.1839
  133GLN     CA 1779  -0.190  12.883   4.452 -0.0169 -0.2362 -0.2700
  133GLN     HA 1780  -0.247  12.975   4.440 -0.9590 -0.6538  0.8337
  133GLN     CB 1781  -0.207  12.797   4.327  0.1142  0.0313 -0.4713
  133GLN    HB1 1782  -0.162  12.854   4.245  1.7628  0.2212  0.5115
  133GLN    HB2 1783  -0.142  12.715   4.356 -0.9700 -0.2992  1.1376
  133GLN     CG 1784  -0.345  12.747   4.288 -0.0194 -0.2481  0.3482
  133GLN    HG1 1785  -0.412  12.828   4.259 -0.6201 -0.8549 -0.0136
  133GLN    HG2 1786  -0.396  12.691   4.367 -0.1586 -1.3829 -0.5144
  133GLN     CD 1787  -0.351  12.660   4.162  0.0434  0.3556 -0.0737
  133GLN    OE1 1788  -0.253  12.621   4.098 -0.1135  0.0761 -0.1437
  133GLN    NE2 1789  -0.472  12.633   4.113  0.2702  0.1706 -0.5330
  133GLN   HE21 1790  -0.472  12.584   4.025  0.6823 -0.0793 -0.3997
  133GLN   HE22 1791  -0.555  12.660   4.163 -0.3107 -1.9401 -0.2425
  133GLN      C 1792  -0.230  12.814   4.581  0.4194  0.2560  0.1334
  133GLN      O 1793  -0.148  12.737   4.632 -0.0502 -0.4682 -0.1803
  134PRO      N 1794  -0.358  12.814   4.618  0.3482  0.2006 -0.1107
  134PRO     CD 1795  -0.456  12.915   4.582 -0.0252  0.2007  0.8495
  134PRO    HD1 1796  -0.414  13.015   4.578  0.1774  0.1410  1.4982
  134PRO    HD2 1797  -0.501  12.885   4.487  1.8359 -1.5619  0.4351
  134PRO     CG 1798  -0.562  12.905   4.691  0.1234  0.2790  1.0005
  134PRO    HG1 1799  -0.531  12.970   4.773 -2.5952  2.6416  0.3058
  134PRO    HG2 1800  -0.658  12.938   4.650 -0.1341 -1.6147 -0.0240
  134PRO     CB 1801  -0.555  12.758   4.729  0.1541 -0.0032 -0.0514
  134PRO    HB1 1802  -0.589  12.742   4.832  1.0668 -1.7987  0.0117
  134PRO    HB2 1803  -0.608  12.703   4.651  0.8609  1.4682 -1.6370
  134PRO     CA 1804  -0.406  12.725   4.722  0.2276  0.3349 -0.0506
  134PRO     HA 1805  -0.358  12.752   4.816 -2.3877  1.4974  1.0589
  134PRO      C 1806  -0.384  12.576   4.700  0.0539  0.3306 -0.1991
  134PRO      O 1807  -0.402  12.535   4.585  0.3232  0.1409 -0.1755
  135SER      N 1808  -0.349  12.505   4.807  1.0845  0.5815 -0.3587
  135SER      H 1809  -0.343  12.549   4.898  1.5966  2.5500 -1.2856
  135SER     CA 1810  -0.317  12.364   4.799 -0.5296  0.1428  0.5328
  135SER     HA 1811  -0.337  12.333   4.696 -1.4469  0.2038  0.6808
  135SER     CB 1812  -0.177  12.324   4.846 -0.4722 -0.2705  0.0310
  135SER    HB1 1813  -0.173  12.340   4.954 -0.8138  2.4513 -0.2751
  135SER    HB2 1814  -0.170  12.219   4.819 -0.7973 -0.4234  0.5118
  135SER     OG 1815  -0.071  12.398   4.790 -0.3395 -0.4144  0.0945
  135SER     HG 1816  -0.034  12.455   4.857  1.0848  0.0719 -1.0567
  135SER      C 1817  -0.415  12.283   4.883 -0.4597 -0.2371  0.2540
  135SER      O 1818  -0.460  12.327   4.988 -0.0203 -0.3646  0.4994
  136TYR      N 1819  -0.444  12.161   4.838  0.4404 -0.3505 -0.0469
  136TYR      H 1820  -0.384  12.130   4.763  2.9753  0.1045  1.6603
  136TYR     CA 1821  -0.506  12.054   4.915 -0.3748  0.0435 -0.1484
  136TYR     HA 1822  -0.593  12.093   4.967  0.1206  0.1166  0.6363
  136TYR     CB 1823  -0.546  11.933   4.832  0.2107  0.0271 -0.4143
  136TYR    HB1 1824  -0.556  11.852   4.904 -1.9966  0.6347  0.0351
  136TYR    HB2 1825  -0.462  11.897   4.773 -0.2602 -2.2857  0.2016
  136TYR     CG 1826  -0.679  11.929   4.759  0.2499 -0.3794 -0.4675
  136TYR    CD1 1827  -0.676  11.899   4.622 -0.1242  0.0434 -0.5710
  136TYR    HD1 1828  -0.577  11.893   4.580  0.0988  2.1575 -0.4769
  136TYR    CE1 1829  -0.794  11.884   4.549 -0.3394  0.5517 -0.3359
  136TYR    HE1 1830  -0.797  11.872   4.441 -0.1085 -0.4425 -0.2427
  136TYR     CZ 1831  -0.914  11.886   4.623  0.0276  0.0150  0.2818
  136TYR     OH 1832  -1.029  11.863   4.553  0.2539  0.2328 -0.1657
  136TYR     HH 1833  -1.105  11.878   4.610 -1.2273 -2.3676 -1.3098
  136TYR    CE2 1834  -0.917  11.905   4.763 -0.0145  0.4164  0.2274
  136TYR    HE2 1835  -1.016  11.904   4.806 -0.6622  0.1637 -1.2169
  136TYR    CD2 1836  -0.797  11.924   4.833  0.3149  0.3274 -0.3038
  136TYR    HD2 1837  -0.796  11.928   4.941  2.5815 -0.5821 -0.2287
  136TYR      C 1838  -0.415  12.014   5.030 -0.3118  1.0443  0.1601
  136TYR      O 1839  -0.294  12.036   5.022 -0.0579 -0.3292 -0.0652
  137GLY      N 1840  -0.465  11.940   5.129  0.2069  0.3303 -0.1060
  137GLY      H 1841  -0.564  11.919   5.135  0.2877 -0.3403 -0.8424
  137GLY     CA 1842  -0.382  11.894   5.239  0.0931  0.1164 -0.1077
  137GLY    HA1 1843  -0.305  11.969   5.258 -1.5899  1.9704 -0.2556
  137GLY    HA2 1844  -0.440  11.883   5.330  2.8361  0.3120  1.7830
  137GLY      C 1845  -0.305  11.767   5.206 -0.1982 -0.1248  0.1329
  137GLY      O 1846  -0.236  11.713   5.292  0.0789  0.2997  0.1813
  138GLY      N 1847  -0.313  11.716   5.083  0.1069  0.2153 -0.0336
  138GLY      H 1848  -0.375  11.759   5.016  0.3061  0.7507  0.1271
  138GLY     CA 1849  -0.248  11.591   5.046  0.3671  0.2985  0.1418
  138GLY    HA1 1850  -0.143  11.607   5.023  1.0535 -3.0058  0.4803
  138GLY    HA2 1851  -0.246  11.525   5.133  1.0186  1.1354  0.7823
  138GLY      C 1852  -0.307  11.524   4.923  0.1339  0.1306  0.3428
  138GLY      O 1853  -0.353  11.593   4.832  0.9488  0.2620  0.0211
  139GLN      N 1854  -0.303  11.392   4.907 -0.0546  0.1503  0.1243
  139GLN      H 1855  -0.274  11.343   4.990  0.2505  0.3582  0.1383
  139GLN     CA 1856  -0.334  11.312   4.790 -0.0953 -0.0747  0.2867
  139GLN     HA 1857  -0.378  11.383   4.719  1.3073 -0.3184 -0.8767
  139GLN     CB 1858  -0.205  11.254   4.732 -0.5476 -0.0964 -0.7232
  139GLN    HB1 1859  -0.235  11.192   4.647  0.0965 -2.2832  0.5632
  139GLN    HB2 1860  -0.169  11.178   4.802 -0.0261  0.0467 -0.8349
  139GLN     CG 1861  -0.091  11.354   4.715 -0.7216  0.1652 -0.3890
  139GLN    HG1 1862  -0.139  11.448   4.690 -0.7823  0.5035  0.9712
  139GLN    HG2 1863  -0.023  11.321   4.635  2.1587  2.0354  1.1301
  139GLN     CD 1864   0.005  11.356   4.833 -0.4226 -0.1829 -0.6213
  139GLN    OE1 1865  -0.030  11.339   4.950  0.0996 -0.2718 -0.4750
  139GLN    NE2 1866   0.136  11.374   4.813 -0.4371  0.4552 -0.1755
  139GLN   HE21 1867   0.186  11.387   4.900  0.7882 -0.9455 -0.6436
  139GLN   HE22 1868   0.172  11.399   4.722 -2.2767  1.5882 -0.6534
  139GLN      C 1869  -0.441  11.206   4.810 -0.5051  0.2409 -0.2023
  139GLN      O 1870  -0.453  11.147   4.917  0.2957 -0.0075 -0.2397
  140GLN      N 1871  -0.520  11.185   4.705  0.0152 -0.3335 -0.4858
  140GLN      H 1872  -0.496  11.236   4.621  1.2851  1.6546  0.9879
  140GLN     CA 1873  -0.643  11.108   4.703 -0.4639  0.4276 -0.4508
  140GLN     HA 1874  -0.649  11.050   4.794 -1.3386 -1.1697 -1.4797
  140GLN     CB 1875  -0.757  11.209   4.695 -0.6689  0.2112 -0.2636
  140GLN    HB1 1876  -0.725  11.304   4.739  1.0159 -0.1716 -0.6163
  140GLN    HB2 1877  -0.787  11.235   4.594 -0.3740 -0.0058 -0.4066
  140GLN     CG 1878  -0.886  11.164   4.763 -0.0778 -0.5440  0.3768
  140GLN    HG1 1879  -0.925  11.067   4.730 -2.1461 -0.2109  1.6171
  140GLN    HG2 1880  -0.966  11.235   4.742  1.0885  1.3834  2.1655
  140GLN     CD 1881  -0.877  11.162   4.915  0.1905 -0.0259  0.3673
  140GLN    OE1 1882  -0.778  11.191   4.981 -0.0216 -0.1056  0.7207
  140GLN    NE2 1883  -0.991  11.135   4.979 -0.2506  0.1086 -0.3494
  140GLN   HE21 1884  -0.989  11.119   5.078 -2.4628  0.8650 -0.1197
  140GLN   HE22 1885  -1.070  11.101   4.925  0.2711  0.1577 -1.1681
  140GLN      C 1886  -0.651  11.005   4.592  1.0588 -0.4621  0.2459
  140GLN      O 1887  -0.712  10.900   4.610 -0.3284  0.3047  0.1622
  141GLN      N 1888  -0.579  11.022   4.480 -0.3492  0.5755 -0.5347
  141GLN      H 1889  -0.520  11.102   4.462  0.5218 -0.3346 -1.8643
  141GLN     CA 1890  -0.558  10.915   4.385 -0.5640 -0.3780  0.4705
  141GLN     HA 1891  -0.652  10.863   4.371 -0.5511 -0.0599 -0.9721
  141GLN     CB 1892  -0.506  10.968   4.252 -0.4697 -1.0714  0.2257
  141GLN    HB1 1893  -0.466  10.881   4.200  1.1650 -0.0054 -0.3991
  141GLN    HB2 1894  -0.419  11.031   4.272  0.2062 -1.0839 -2.3768
  141GLN     CG 1895  -0.609  11.040   4.165  0.1801 -0.2819  0.0999
  141GLN    HG1 1896  -0.706  10.991   4.161  0.6619 -1.4048  1.4152
  141GLN    HG2 1897  -0.573  11.063   4.065 -0.3998  1.4842  0.2505
  141GLN     CD 1898  -0.644  11.182   4.209 -0.0739 -0.3168  0.0127
  141GLN    OE1 1899  -0.557  11.268   4.208  0.2701 -0.6602  0.1999
  141GLN    NE2 1900  -0.765  11.221   4.250  0.0886  0.3095 -0.0919
  141GLN   HE21 1901  -0.836  11.152   4.272 -1.0034  1.0194 -1.2116
  141GLN   HE22 1902  -0.779  11.316   4.280 -2.3148 -0.1141  0.3494
  141GLN      C 1903  -0.460  10.811   4.439  0.0794  0.0551  0.1563
  141GLN      O 1904  -0.408  10.827   4.549  0.1940 -0.3505  0.1622
  142SER      N 1905  -0.432  10.706   4.361  0.2944  0.3564 -0.1776
  142SER      H 1906  -0.465  10.714   4.266  3.2335  0.0149 -1.3283
  142SER     CA 1907  -0.337  10.600   4.390  0.2781  0.3630 -0.1014
  142SER     HA 1908  -0.366  10.564   4.489  0.4122 -0.2891 -0.2941
  142SER     CB 1909  -0.358  10.480   4.297 -0.3983  0.0597  0.4279
  142SER    HB1 1910  -0.464  10.459   4.289 -0.3463 -0.8533  1.7738
  142SER    HB2 1911  -0.306  10.393   4.338  2.1612  1.3248  0.0817
  142SER     OG 1912  -0.307  10.497   4.167  0.1582 -0.4245  0.5773
  142SER     HG 1913  -0.353  10.438   4.107  0.3771 -0.1017  0.0836
  142SER      C 1914  -0.194  10.650   4.385  0.6040 -0.5530 -0.1859
  142SER      O 1915  -0.164  10.764   4.350  0.2051 -0.2638  0.3881
  143TYR      N 1916  -0.104  10.567   4.439  0.4092 -0.7581 -0.1765
  143TYR      H 1917  -0.128  10.480   4.483 -1.3929  0.7642  2.1678
  143TYR     CA 1918   0.037  10.595   4.425  0.3801 -0.1292  0.6370
  143TYR     HA 1919   0.052  10.675   4.352  0.9424  0.1988  1.1039
  143TYR     CB 1920   0.087  10.645   4.560 -0.1736  0.0538  0.7775
  143TYR    HB1 1921   0.012  10.658   4.638  1.6795  1.1888  2.4779
  143TYR    HB2 1922   0.157  10.571   4.598  0.1172 -0.8999 -1.4800
  143TYR     CG 1923   0.162  10.776   4.554 -0.2904  0.0899 -0.0011
  143TYR    CD1 1924   0.104  10.895   4.598 -0.2093  0.1994 -0.1857
  143TYR    HD1 1925   0.004  10.892   4.641  0.5485  0.0723  1.6625
  143TYR    CE1 1926   0.170  11.016   4.578  0.3930 -0.0431  0.3251
  143TYR    HE1 1927   0.135  11.111   4.614 -0.2290 -0.8688  1.9731
  143TYR     CZ 1928   0.293  11.011   4.509  0.0117 -0.1088 -0.3573
  143TYR     OH 1929   0.367  11.125   4.494  0.3764 -0.1717  0.8757
  143TYR     HH 1930   0.448  11.105   4.445 -1.1401 -1.4001 -1.2698
  143TYR    CE2 1931   0.358  10.892   4.470  0.0276 -0.2441  0.0794
  143TYR    HE2 1932   0.453  10.897   4.420 -1.4463  1.3013 -2.8915
  143TYR    CD2 1933   0.289  10.773   4.493  0.0219 -0.1327  0.6494
  143TYR    HD2 1934   0.341  10.685   4.458 -0.3548 -0.1487  0.1289
  143TYR      C 1935   0.108  10.469   4.377 -0.0073 -0.0735 -0.1070
  143TYR      O 1936   0.074  10.355   4.407 -0.4367  0.0290 -0.1998
  144GLY      N 1937   0.211  10.491   4.295  0.0972 -0.2214 -0.0151
  144GLY      H 1938   0.232  10.589   4.284  0.2861 -0.0097  1.8403
  144GLY     CA 1939   0.291  10.381   4.244 -0.3469 -0.5094 -0.0952
  144GLY    HA1 1940   0.362  10.414   4.168  1.1981 -0.3379  1.3540
  144GLY    HA2 1941   0.215  10.317   4.200 -1.8489 -0.2535  1.9525
  144GLY      C 1942   0.358  10.299   4.354  0.5144 -0.3013 -0.4590
  144GLY      O 1943   0.407  10.355   4.451 -0.1567  0.0934 -0.3435
  145GLN      N 1944   0.369  10.167   4.336  0.4627 -0.3515 -0.1349
  145GLN      H 1945   0.317  10.128   4.258  1.0289 -0.4034 -0.4963
  145GLN     CA 1946   0.407  10.079   4.445 -0.0871  0.1265  0.4483
  145GLN     HA 1947   0.391  10.131   4.539 -2.3174  2.9440 -1.2939
  145GLN     CB 1948   0.315   9.958   4.441  0.0705  0.0003  0.6354
  145GLN    HB1 1949   0.312   9.926   4.337 -1.4390 -0.3499  0.7645
  145GLN    HB2 1950   0.346   9.872   4.500 -0.0669 -0.1853  0.4409
  145GLN     CG 1951   0.166   9.980   4.466  0.0600  0.1829  0.4112
  145GLN    HG1 1952   0.134  10.057   4.395  1.7173  1.3561  0.8685
  145GLN    HG2 1953   0.153  10.031   4.562  2.4957  3.8754 -0.9974
  145GLN     CD 1954   0.079   9.856   4.455  0.1306  0.1506  0.2282
  145GLN    OE1 1955   0.120   9.740   4.445 -0.2255  0.0320  0.0979
  145GLN    NE2 1956  -0.053   9.873   4.445  0.0993  0.0381  0.4398
  145GLN   HE21 1957  -0.112   9.791   4.445 -0.4843  0.4526  0.6528
  145GLN   HE22 1958  -0.100   9.962   4.443 -1.9569 -0.9519  1.8956
  145GLN      C 1959   0.548  10.022   4.443 -0.1345  0.0126  0.2980
  145GLN      O 1960   0.606  10.009   4.336 -0.2331  0.2895  0.2082
  146GLN      N 1961   0.594   9.991   4.564 -0.2215 -0.8048  0.1268
  146GLN      H 1962   0.529   9.968   4.638  1.6596 -0.5150  1.9907
  146GLN     CA 1963   0.734   9.977   4.601 -0.0574  0.1539 -0.1107
  146GLN     HA 1964   0.739   9.973   4.710  2.6827  1.1484 -0.1055
  146GLN     CB 1965   0.788   9.845   4.548 -0.0006  0.1441 -0.0244
  146GLN    HB1 1966   0.881   9.833   4.604  0.1010  3.0982  0.6331
  146GLN    HB2 1967   0.811   9.856   4.442  2.6402 -1.5257  0.2778
  146GLN     CG 1968   0.702   9.721   4.571  0.2736 -0.0637 -0.1033
  146GLN    HG1 1969   0.744   9.639   4.513  1.3267  0.2425  0.1918
  146GLN    HG2 1970   0.611   9.744   4.516 -0.3084  0.9731  1.2376
  146GLN     CD 1971   0.678   9.666   4.711  0.6056 -0.6142 -0.2585
  146GLN    OE1 1972   0.727   9.716   4.812  0.7470 -0.3957 -0.4339
  146GLN    NE2 1973   0.587   9.569   4.723 -0.4481  0.3582 -0.2056
  146GLN   HE21 1974   0.551   9.523   4.641  1.7244 -1.4257 -0.2358
  146GLN   HE22 1975   0.554   9.540   4.814  1.0107  0.1952  0.2943
  146GLN      C 1976   0.823  10.095   4.565 -0.3237  0.2793 -0.3724
  146GLN      O 1977   0.935  10.080   4.515 -0.0660  0.4646  0.1368
  147GLN      N 1978   0.781  10.214   4.608  0.3318  0.0898  0.8695
  147GLN      H 1979   0.685  10.220   4.639  0.3248  0.1652  0.8353
  147GLN     CA 1980   0.855  10.337   4.585  0.1956 -0.0298 -0.3107
  147GLN     HA 1981   0.954  10.316   4.547  0.1450 -1.0029  0.0635
  147GLN     CB 1982   0.776  10.429   4.492 -0.5160 -0.4653 -0.1506
  147GLN    HB1 1983   0.678  10.443   4.537  0.3777  0.0485  1.7583
  147GLN    HB2 1984   0.842  10.516   4.486  0.8737 -1.4728 -0.0890
  147GLN     CG 1985   0.766  10.372   4.350 -0.1568 -0.9005 -0.0057
  147GLN    HG1 1986   0.870  10.370   4.318  0.0509  0.7842  0.4269
  147GLN    HG2 1987   0.731  10.270   4.344  3.3136 -2.2149 -0.4517
  147GLN     CD 1988   0.682  10.461   4.260 -0.1629 -0.2425  0.6348
  147GLN    OE1 1989   0.623  10.562   4.298 -0.2728 -0.1084  0.1117
  147GLN    NE2 1990   0.653  10.422   4.135  0.3124  0.0421  0.4342
  147GLN   HE21 1991   0.579  10.461   4.079  0.9759 -0.9760 -1.2066
  147GLN   HE22 1992   0.674  10.328   4.107  1.3756  0.2704  0.4301
  147GLN      C 1993   0.894  10.411   4.712 -0.5434  0.3315 -0.2887
  147GLN      O 1994   0.829  10.409   4.817  0.3070 -0.6626  0.2292
  148SER      N 1995   1.014  10.470   4.706 -0.2893 -0.1701 -0.1379
  148SER      H 1996   1.062  10.463   4.618 -1.3242  2.8517 -1.0490
  148SER     CA 1997   1.081  10.539   4.814 -0.4426 -0.1882 -0.0296
  148SER     HA 1998   1.173  10.582   4.775 -1.0336 -0.4085 -1.7309
  148SER     CB 1999   1.135  10.429   4.905  0.3960  0.3152  0.0892
  148SER    HB1 2000   1.052  10.368   4.938 -0.2691  0.2726 -1.5834
  148SER    HB2 2001   1.181  10.474   4.993  3.7301 -1.1318 -0.7490
  148SER     OG 2002   1.233  10.348   4.843 -0.2499 -0.4712  0.0921
  148SER     HG 2003   1.263  10.279   4.903 -1.6003 -0.8821  0.3494
  148SER      C 2004   0.994  10.640   4.887 -0.3415 -0.2221  0.1399
  148SER      O 2005   0.984  10.633   5.009  0.2350  0.1389  0.2105
  149TYR      N 2006   0.929  10.722   4.804  0.2807  0.0511 -0.0866
  149TYR      H 2007   0.942  10.716   4.704 -1.0889  0.2674 -0.2966
  149TYR     CA 2008   0.819  10.807   4.845  0.1600 -0.1414 -0.0083
  149TYR     HA 2009   0.838  10.842   4.947  2.7084  2.2718 -1.1878
  149TYR     CB 2010   0.818  10.942   4.774  0.1714 -0.0715  0.1254
  149TYR    HB1 2011   0.912  10.985   4.807  0.9608 -0.1016 -1.9421
  149TYR    HB2 2012   0.819  10.924   4.666 -0.6507 -1.0733  0.2629
  149TYR     CG 2013   0.710  11.038   4.818  0.0452 -0.0737 -0.1756
  149TYR    CD1 2014   0.713  11.082   4.951 -0.0272 -0.1472 -0.1489
  149TYR    HD1 2015   0.789  11.038   5.014  0.1106 -2.7624 -1.9737
  149TYR    CE1 2016   0.609  11.162   4.999  0.4152  0.1730  0.2843
  149TYR    HE1 2017   0.604  11.192   5.103 -0.9071  1.5570 -0.1363
  149TYR     CZ 2018   0.506  11.203   4.912  0.1695 -0.0288  0.4804
  149TYR     OH 2019   0.389  11.259   4.956  0.2864  0.4881  0.1332
  149TYR     HH 2020   0.407  11.304   5.039 -1.3319  0.0835  0.7418
  149TYR    CE2 2021   0.502  11.151   4.781  0.6309  0.1536  0.3933
  149TYR    HE2 2022   0.406  11.160   4.732 -0.2453  0.2810  2.0670
  149TYR    CD2 2023   0.602  11.066   4.733 -0.0842 -0.4082 -0.1270
  149TYR    HD2 2024   0.594  11.027   4.632 -3.1504  0.9165 -0.5143
  149TYR      C 2025   0.680  10.744   4.849 -0.0054  0.2199 -0.0253
  149TYR      O 2026   0.624  10.693   4.752  0.0119  0.2486 -0.0513
  150ASN      N 2027   0.611  10.771   4.960 -0.0627 -0.3348  0.0765
  150ASN      H 2028   0.661  10.801   5.042 -0.9840 -1.2604  1.0064
  150ASN     CA 2029   0.468  10.750   4.972 -0.0578 -0.3028  0.1909
  150ASN     HA 2030   0.423  10.751   4.872  1.0660  0.0164 -0.3263
  150ASN     CB 2031   0.441  10.610   5.026  0.0696 -0.1923  0.5381
  150ASN    HB1 2032   0.499  10.540   4.966 -1.4577  1.3065 -2.9219
  150ASN    HB2 2033   0.480  10.602   5.128 -0.9747  1.8740  1.1485
  150ASN     CG 2034   0.295  10.569   5.020  0.0443 -0.0124 -0.1435
  150ASN    OD1 2035   0.219  10.567   5.117  0.6952 -0.0596  0.3677
  150ASN    ND2 2036   0.231  10.540   4.907 -0.5191 -0.2513  0.2282
  150ASN   HD21 2037   0.282  10.523   4.821  1.9513  0.1308  1.5202
  150ASN   HD22 2038   0.145  10.490   4.923  0.6929 -2.2258  1.0432
  150ASN      C 2039   0.401  10.852   5.063  0.3528  0.3200 -0.1952
  150ASN      O 2040   0.456  10.877   5.170 -0.4534 -0.1464  0.3385
  151PRO      N 2041   0.284  10.908   5.028  0.2358 -0.0280 -0.3657
  151PRO     CD 2042   0.206  10.880   4.909 -0.3054 -0.6210  0.1177
  151PRO    HD1 2043   0.244  10.928   4.819 -1.6661 -0.5412 -0.4278
  151PRO    HD2 2044   0.198  10.775   4.883 -0.3045 -0.5098 -0.3317
  151PRO     CG 2045   0.070  10.939   4.943 -0.2177 -0.2964 -0.0886
  151PRO    HG1 2046   0.009  10.864   4.994  2.0742 -2.6492 -0.5977
  151PRO    HG2 2047   0.020  10.966   4.850 -0.4361 -1.4071 -0.3094
  151PRO     CB 2048   0.116  11.058   5.027  0.8266 -0.2076 -0.7682
  151PRO    HB1 2049   0.030  11.105   5.076  0.8629  0.0767 -0.9743
  151PRO    HB2 2050   0.157  11.141   4.970 -0.9283  0.0983 -1.6647
  151PRO     CA 2051   0.228  11.007   5.117  0.3458 -0.1663 -0.1386
  151PRO     HA 2052   0.297  11.089   5.137 -1.2494  1.2106 -0.0455
  151PRO      C 2053   0.183  10.955   5.253 -0.0368  0.0040 -0.1996
  151PRO      O 2054   0.157  10.836   5.267 -0.5422  0.1326 -0.0118
  152PRO      N 2055   0.153  11.043   5.349 -0.0451 -0.1973 -0.0176
  152PRO     CD 2056   0.177  11.186   5.344 -0.1521 -0.1679  0.2673
  152PRO    HD1 2057   0.125  11.218   5.253  2.0358  0.0422 -0.9864
  152PRO    HD2 2058   0.281  11.214   5.328  0.1176 -1.2080  0.1162
  152PRO     CG 2059   0.114  11.243   5.470  0.1109 -0.2208  0.4229
  152PRO    HG1 2060   0.023  11.293   5.436  0.0997 -0.8520 -0.5136
  152PRO    HG2 2061   0.182  11.300   5.533  2.3141 -1.1744 -0.9906
  152PRO     CB 2062   0.071  11.125   5.557  0.0625 -0.2553  0.3512
  152PRO    HB1 2063   0.139  11.118   5.642 -0.4648  2.6867  1.1015
  152PRO    HB2 2064  -0.028  11.147   5.596  0.6390  1.1588  1.1105
  152PRO     CA 2065   0.062  11.010   5.457 -0.0958  0.0500  0.0153
  152PRO     HA 2066   0.097  10.927   5.517  0.1738 -0.5975 -1.0110
  152PRO      C 2067  -0.075  10.973   5.401 -0.0850 -0.0356  0.0440
  152PRO      O 2068  -0.129  11.038   5.312  0.0445 -0.1327 -0.1045
  153GLN      N 2069  -0.127  10.861   5.450  0.2035 -0.5534 -0.8111
  153GLN      H 2070  -0.078  10.802   5.515  1.6732  0.7095 -0.7246
  153GLN     CA 2071  -0.254  10.805   5.407 -0.4683 -0.1796  0.6042
  153GLN     HA 2072  -0.252  10.791   5.299 -0.9436  0.3242  0.5258
  153GLN     CB 2073  -0.278  10.670   5.473 -0.3061 -0.5320 -0.0377
  153GLN    HB1 2074  -0.385  10.651   5.461 -0.6132  1.7881 -1.7122
  153GLN    HB2 2075  -0.249  10.680   5.578  0.6427 -1.5460 -0.1885
  153GLN     CG 2076  -0.190  10.559   5.418  0.8189  0.0626  0.5345
  153GLN    HG1 2077  -0.218  10.532   5.316  0.6145 -0.8981  0.8286
  153GLN    HG2 2078  -0.086  10.593   5.415  1.0963 -0.3827  3.0883
  153GLN     CD 2079  -0.195  10.430   5.500 -0.3122 -0.1807  0.0909
  153GLN    OE1 2080  -0.248  10.432   5.611 -0.6418  0.1132 -0.0666
  153GLN    NE2 2081  -0.159  10.315   5.444 -0.3548  0.3551 -1.0850
  153GLN   HE21 2082  -0.169  10.228   5.495  1.0018 -0.5632 -2.2985
  153GLN   HE22 2083  -0.120  10.312   5.351 -2.6439 -0.0145 -2.1213
  153GLN      C 2084  -0.378  10.889   5.433 -0.4805 -0.1475  0.4466
  153GLN      O 2085  -0.464  10.905   5.347  0.7966  0.0673 -0.8247
  154GLY      N 2086  -0.391  10.947   5.553  0.3846  0.3874  0.2911
  154GLY      H 2087  -0.314  10.937   5.617  1.4638  2.6717 -0.5136
  154GLY     CA 2088  -0.508  11.029   5.579  0.0192  0.0770 -0.3458
  154GLY    HA1 2089  -0.525  11.096   5.495  1.0464  0.4354 -0.2870
  154GLY    HA2 2090  -0.483  11.091   5.665  0.7074 -2.3868  1.3366
  154GLY      C 2091  -0.633  10.953   5.622  0.0316  0.2065 -0.0790
  154GLY      O 2092  -0.632  10.832   5.642  0.4203  0.1748 -0.2757
  155TYR      N 2093  -0.748  11.019   5.635 -0.1679 -0.1526 -0.0202
  155TYR      H 2094  -0.742  11.120   5.629  0.2190 -0.1306  0.6609
  155TYR     CA 2095  -0.878  10.959   5.658 -0.1539 -0.0999  0.1980
  155TYR     HA 2096  -0.871  10.865   5.603 -0.6025  0.5017 -0.9192
  155TYR     CB 2097  -0.910  10.935   5.805 -0.0499 -0.0937  0.2228
  155TYR    HB1 2098  -0.924  11.030   5.857 -0.5363  0.1889 -0.3993
  155TYR    HB2 2099  -0.821  10.890   5.849  0.9363  1.3869 -0.1709
  155TYR     CG 2100  -1.020  10.835   5.831  0.3189 -0.5296  0.0888
  155TYR    CD1 2101  -1.135  10.887   5.891  0.4872 -0.2988  0.2129
  155TYR    HD1 2102  -1.148  10.988   5.926  0.8385 -0.4924  0.9209
  155TYR    CE1 2103  -1.241  10.799   5.918  0.8200 -0.5173  0.8046
  155TYR    HE1 2104  -1.333  10.835   5.962  1.2222 -0.3861  1.5629
  155TYR     CZ 2105  -1.232  10.660   5.898 -0.0329 -0.4484 -0.1194
  155TYR     OH 2106  -1.334  10.578   5.938 -0.3301 -0.1448 -0.2528
  155TYR     HH 2107  -1.319  10.484   5.923  0.2583 -0.4891  2.1291
  155TYR    CE2 2108  -1.112  10.608   5.847  0.1403 -0.0416 -0.1280
  155TYR    HE2 2109  -1.093  10.502   5.843 -2.5330 -0.5656 -0.3693
  155TYR    CD2 2110  -1.007  10.696   5.818  0.7765 -0.5393  0.6362
  155TYR    HD2 2111  -0.917  10.647   5.783  0.1841 -0.7668 -0.6350
  155TYR      C 2112  -0.980  11.049   5.590  0.2363 -0.0006 -0.2627
  155TYR      O 2113  -0.999  11.167   5.620 -0.0698 -0.1224  0.0176
  156GLY      N 2114  -1.061  10.989   5.502  0.7234 -0.1988 -0.5852
  156GLY      H 2115  -1.045  10.898   5.464 -0.5029  0.3976 -2.6983
  156GLY     CA 2116  -1.173  11.058   5.441  0.1431  0.1131  0.7797
  156GLY    HA1 2117  -1.218  11.115   5.522  0.4433  0.4593  0.7043
  156GLY    HA2 2118  -1.242  10.981   5.407  0.4027  0.0594  0.3758
  156GLY      C 2119  -1.145  11.150   5.323 -0.2719 -0.6248  0.0941
  156GLY      O 2120  -1.043  11.137   5.256  0.3372  0.7692  0.7065
  157GLN      N 2121  -1.245  11.231   5.287  0.2456  0.0002  0.0353
  157GLN      H 2122  -1.316  11.240   5.358  0.1737  1.0704 -0.1599
  157GLN     CA 2123  -1.238  11.327   5.179  0.3485 -0.0827 -0.0323
  157GLN     HA 2124  -1.205  11.269   5.093  0.8794 -1.5380  1.1101
  157GLN     CB 2125  -1.371  11.399   5.159  0.1714 -0.3639  0.1317
  157GLN    HB1 2126  -1.357  11.498   5.115  0.9115 -0.6242 -0.2360
  157GLN    HB2 2127  -1.422  11.413   5.254  1.8414  3.3065  0.6363
  157GLN     CG 2128  -1.468  11.320   5.071  0.1106 -0.6086  0.4178
  157GLN    HG1 2129  -1.568  11.362   5.081  0.0262 -1.0998  1.9884
  157GLN    HG2 2130  -1.443  11.320   4.965 -0.9840 -0.2170  0.1468
  157GLN     CD 2131  -1.482  11.172   5.102 -0.1445 -0.6518  0.1002
  157GLN    OE1 2132  -1.426  11.092   5.027  0.0997  0.1174 -0.5549
  157GLN    NE2 2133  -1.540  11.130   5.215  0.5054 -0.3290  0.5561
  157GLN   HE21 2134  -1.554  11.033   5.237 -0.9848 -0.2318  0.1269
  157GLN   HE22 2135  -1.591  11.198   5.270 -0.6382  1.4986 -2.5138
  157GLN      C 2136  -1.127  11.427   5.207  0.2768 -0.0198  0.0283
  157GLN      O 2137  -1.083  11.452   5.319  0.0471 -0.2442  0.1695
  158GLN      N 2138  -1.071  11.480   5.098  0.3262  0.1100  0.1173
  158GLN      H 2139  -1.104  11.452   5.007  1.9508 -0.3586 -0.3706
  158GLN     CA 2140  -0.947  11.556   5.100  0.2823  0.1682  0.7249
  158GLN     HA 2141  -0.890  11.515   5.184 -0.9931 -0.5033  1.2935
  158GLN     CB 2142  -0.873  11.531   4.969 -0.2652 -0.6955  0.5690
  158GLN    HB1 2143  -0.925  11.570   4.882  1.0759  2.3824  0.9998
  158GLN    HB2 2144  -0.856  11.424   4.956  0.6147 -0.4911 -0.0682
  158GLN     CG 2145  -0.743  11.611   4.966 -0.5361 -0.2679  0.0461
  158GLN    HG1 2146  -0.754  11.717   4.990  1.3965 -0.2956  1.3022
  158GLN    HG2 2147  -0.693  11.595   4.870 -0.3584 -2.1532  0.4137
  158GLN     CD 2148  -0.643  11.565   5.071 -0.0376 -0.0839 -0.3432
  158GLN    OE1 2149  -0.578  11.635   5.149 -0.3027 -0.0302 -0.1700
  158GLN    NE2 2150  -0.598  11.440   5.056 -0.3673 -0.1953 -0.4027
  158GLN   HE21 2151  -0.642  11.379   4.988 -2.2432  1.7575 -1.0666
  158GLN   HE22 2152  -0.544  11.401   5.131  0.8343 -1.1429 -1.7219
  158GLN      C 2153  -0.985  11.698   5.137  0.1282  0.2428  0.2850
  158GLN      O 2154  -1.058  11.762   5.061  0.3615  0.3634  0.1608
  159ASN      N 2155  -0.934  11.743   5.253 -0.0582 -0.0018  0.4626
  159ASN      H 2156  -0.861  11.689   5.296 -1.0471 -0.6489  1.3984
  159ASN     CA 2157  -0.952  11.877   5.304 -0.1817  0.1944 -0.0880
  159ASN     HA 2158  -1.042  11.920   5.260 -1.0714 -0.8847  0.6223
  159ASN     CB 2159  -0.965  11.855   5.454 -0.4451  0.4927 -0.0652
  159ASN    HB1 2160  -1.043  11.785   5.485 -0.3170  0.7806  0.9616
  159ASN    HB2 2161  -0.871  11.813   5.489 -0.1353 -1.2490 -2.6967
  159ASN     CG 2162  -1.007  11.977   5.535  0.4515  0.7518  0.0175
  159ASN    OD1 2163  -1.062  12.069   5.475  0.6576  0.7213 -0.2184
  159ASN    ND2 2164  -1.000  11.965   5.668 -0.0091 -0.4785 -0.0511
  159ASN   HD21 2165  -0.978  11.878   5.714  1.7191  0.3910  0.8879
  159ASN   HD22 2166  -1.014  12.052   5.718  0.7804  0.1095 -0.8214
  159ASN      C 2167  -0.837  11.970   5.268 -0.2761  0.1453 -0.5273
  159ASN      O 2168  -0.730  11.920   5.235 -0.4274 -0.4393 -0.1401
  160GLN      N 2169  -0.853  12.103   5.265  0.3127  0.2236 -0.2174
  160GLN      H 2170  -0.944  12.141   5.286 -0.3727 -1.6425  0.4198
  160GLN     CA 2171  -0.751  12.198   5.226  0.4746  0.1463  0.0129
  160GLN     HA 2172  -0.732  12.180   5.120 -2.8461 -0.8490 -0.5326
  160GLN     CB 2173  -0.815  12.336   5.225  0.1720  0.0054 -0.4317
  160GLN    HB1 2174  -0.827  12.375   5.326  0.7260 -4.0193  1.3795
  160GLN    HB2 2175  -0.918  12.319   5.191  0.4640 -0.5825 -1.0418
  160GLN     CG 2176  -0.756  12.435   5.126 -0.1143  0.0221 -0.5875
  160GLN    HG1 2177  -0.662  12.466   5.171 -0.6020 -1.7293  1.8330
  160GLN    HG2 2178  -0.734  12.379   5.034 -1.9258 -1.2058 -0.3287
  160GLN     CD 2179  -0.836  12.562   5.101  0.3375  0.5414  0.5337
  160GLN    OE1 2180  -0.952  12.575   5.139 -0.1199 -0.2608 -0.5328
  160GLN    NE2 2181  -0.777  12.644   5.014  0.1368 -0.0832 -0.2066
  160GLN   HE21 2182  -0.830  12.723   4.978  0.4293  0.8046  1.2487
  160GLN   HE22 2183  -0.677  12.635   5.002  0.1190 -1.5162  0.5465
  160GLN      C 2184  -0.632  12.197   5.321  0.1665 -0.4572  0.3940
  160GLN      O 2185  -0.633  12.142   5.431 -0.0027  0.0071  0.6297
  161TYR      N 2186  -0.518  12.248   5.275 -0.0978 -0.1576  0.0711
  161TYR      H 2187  -0.516  12.274   5.177 -0.7300 -0.4603 -0.0271
  161TYR     CA 2188  -0.390  12.263   5.340  0.0719 -0.0409 -0.2858
  161TYR     HA 2189  -0.355  12.163   5.364 -3.0163 -0.9708  0.8423
  161TYR     CB 2190  -0.287  12.314   5.239  0.2233  0.3422  0.0566
  161TYR    HB1 2191  -0.332  12.405   5.199 -1.0802 -0.1459  0.3609
  161TYR    HB2 2192  -0.271  12.227   5.175  2.7057 -0.6446  1.8644
  161TYR     CG 2193  -0.151  12.354   5.290  0.4292 -0.4057  0.1104
  161TYR    CD1 2194  -0.125  12.489   5.318 -0.4196 -0.0999 -0.4983
  161TYR    HD1 2195  -0.206  12.558   5.306 -2.2556 -1.6274  2.0975
  161TYR    CE1 2196  -0.001  12.538   5.363 -0.1950 -0.3014 -0.8905
  161TYR    HE1 2197   0.014  12.640   5.394 -0.3470 -1.0007  1.8024
  161TYR     CZ 2198   0.101  12.443   5.386  0.4770  0.5732 -0.1786
  161TYR     OH 2199   0.221  12.480   5.437  0.3259  0.4784  0.2572
  161TYR     HH 2200   0.284  12.408   5.443  0.4478  0.3016 -2.1234
  161TYR    CE2 2201   0.071  12.306   5.367 -0.2221  0.6656  0.2040
  161TYR    HE2 2202   0.149  12.234   5.387 -0.9571  0.0848  1.0164
  161TYR    CD2 2203  -0.047  12.262   5.307  0.1489 -0.6615  0.4286
  161TYR    HD2 2204  -0.053  12.159   5.275 -0.0528 -0.6693  0.4871
  161TYR      C 2205  -0.396  12.345   5.469  0.2567  0.1671 -0.4084
  161TYR      O 2206  -0.476  12.436   5.488 -0.0498 -0.1238 -0.2856
  162ASN      N 2207  -0.301  12.324   5.560  0.0329 -0.0452 -0.2230
  162ASN      H 2208  -0.242  12.242   5.553 -0.8778 -0.7506  0.2019
  162ASN     CA 2209  -0.279  12.410   5.674  0.2384  0.1685 -0.4241
  162ASN     HA 2210  -0.328  12.507   5.668 -2.3652 -0.9564  1.0995
  162ASN     CB 2211  -0.335  12.337   5.796  0.5092  0.9963  0.2049
  162ASN    HB1 2212  -0.426  12.282   5.774  0.0716  1.3503  1.0537
  162ASN    HB2 2213  -0.269  12.259   5.833  0.3975 -0.3543 -2.2197
  162ASN     CG 2214  -0.380  12.428   5.909 -0.3628  0.0148  0.6582
  162ASN    OD1 2215  -0.355  12.548   5.917 -0.2382  0.0331 -0.0094
  162ASN    ND2 2216  -0.438  12.367   6.013  0.2457 -0.2457  0.8446
  162ASN   HD21 2217  -0.472  12.420   6.092 -1.7259  1.0389 -0.7780
  162ASN   HD22 2218  -0.459  12.268   6.012 -3.1850  0.3707 -0.1880
  162ASN      C 2219  -0.131  12.446   5.690  0.2664 -0.0775 -0.1176
  162ASN      O 2220  -0.049  12.355   5.692 -0.0790 -0.4029 -0.4462
  163SER      N 2221  -0.100  12.572   5.721  0.1472 -0.0905  0.0572
  163SER      H 2222  -0.175  12.639   5.718  1.0346  0.8765 -1.0044
  163SER     CA 2223   0.034  12.617   5.754 -0.1079  0.5337  0.2430
  163SER     HA 2224   0.091  12.593   5.665 -0.1940  1.7295 -0.1645
  163SER     CB 2225   0.029  12.770   5.761  0.3966  0.5802 -0.3504
  163SER    HB1 2226   0.125  12.811   5.792 -0.7023  1.2358  2.4953
  163SER    HB2 2227  -0.043  12.787   5.841 -0.7526 -1.0114 -0.9802
  163SER     OG 2228  -0.008  12.819   5.634 -0.0798  0.2952 -0.3247
  163SER     HG 2229  -0.065  12.755   5.592 -2.9466  1.3402  1.6209
  163SER      C 2230   0.093  12.561   5.883 -0.3889 -0.2316  0.0436
  163SER    OC1 2231   0.016  12.560   5.981 -0.1061  0.1570  0.2702
  163SER    OC2 2232   0.203  12.503   5.883 -0.3831 -0.2215  0.5013
    1MET      N 2233   4.099   1.582   7.906  0.7004  0.4887 -0.0137
    1MET     H1 2234   4.042   1.623   7.979 -1.0693 -0.6069 -0.6972
    1MET     H2 2235   4.186   1.628   7.883 -0.0934  0.8702 -2.5283
    1MET     H3 2236   4.036   1.591   7.828  1.4031  0.8694 -0.5490
    1MET     CA 2237   4.117   1.439   7.939  0.4868  0.4354 -0.1221
    1MET     HA 2238   4.020   1.391   7.944  1.2136 -1.0366  0.5994
    1MET     CB 2239   4.186   1.368   7.823  0.4912 -0.0691  0.1877
    1MET    HB1 2240   4.154   1.404   7.726 -0.7456  0.0013  0.6044
    1MET    HB2 2241   4.294   1.367   7.838  0.6962 -1.6106 -1.1634
    1MET     CG 2242   4.155   1.219   7.832  0.5310 -0.0900 -0.0300
    1MET    HG1 2243   4.228   1.170   7.768  1.4869  0.9670  0.2211
    1MET    HG2 2244   4.156   1.196   7.938  2.7682 -1.1765 -0.2391
    1MET     SD 2245   3.990   1.171   7.773  0.2225  0.4353  0.3986
    1MET     CE 2246   4.006   0.994   7.806  0.4477  0.3747 -0.0330
    1MET    HE1 2247   4.014   0.970   7.912 -0.2263  0.2309 -0.0121
    1MET    HE2 2248   3.911   0.952   7.774  0.6314  0.8726 -1.2828
    1MET    HE3 2249   4.090   0.954   7.750  1.3452  0.2196  1.3706
    1MET      C 2250   4.184   1.421   8.075  0.2169  0.3784  0.0029
    1MET      O 2251   4.299   1.459   8.093  0.4837 -0.3073 -0.1997
    2ALA      N 2252   4.114   1.359   8.171 -0.1259  0.7577 -0.0003
    2ALA      H 2253   4.015   1.343   8.159  0.3907 -1.9184 -1.4262
    2ALA     CA 2254   4.162   1.331   8.305  0.4114 -0.0191 -0.3476
    2ALA     HA 2255   4.206   1.423   8.344  0.4533  0.5102 -1.6053
    2ALA     CB 2256   4.051   1.285   8.399  0.4719  0.0309 -0.2518
    2ALA    HB1 2257   3.966   1.354   8.403  1.2656  0.9783  2.3814
    2ALA    HB2 2258   4.017   1.182   8.385 -2.3144  1.0861 -1.9751
    2ALA    HB3 2259   4.096   1.284   8.499  3.5958  0.3902 -1.5552
    2ALA      C 2260   4.263   1.217   8.312  0.3596 -0.0706 -0.4341
    2ALA      O 2261   4.242   1.117   8.244  0.4098 -0.0719 -0.4472
    3SER      N 2262   4.368   1.222   8.394  0.2658  0.2603 -0.3286
    3SER      H 2263   4.385   1.312   8.437 -1.6794 -0.1733  1.5082
    3SER     CA 2264   4.475   1.124   8.408  0.3003  0.4117  0.4967
    3SER     HA 2265   4.467   1.056   8.324 -1.0917  0.6450  0.4084
    3SER     CB 2266   4.608   1.199   8.415  0.1197  0.8444 -0.5005
    3SER    HB1 2267   4.682   1.120   8.418 -1.3574 -0.5869  0.2403
    3SER    HB2 2268   4.624   1.258   8.325  0.5871  0.5249 -0.6302
    3SER     OG 2269   4.620   1.274   8.534 -0.0211 -0.2447  0.2224
    3SER     HG 2270   4.599   1.367   8.524  1.1175  0.2107  1.7324
    3SER      C 2271   4.447   1.040   8.532 -0.1165 -0.2392 -0.0302
    3SER      O 2272   4.386   1.081   8.631  0.0583 -0.1709  0.0518
    4ASN      N 2273   4.502   0.919   8.533  0.4413  0.0110 -0.0177
    4ASN      H 2274   4.543   0.888   8.446 -0.6363 -3.4697  0.5489
    4ASN     CA 2275   4.478   0.820   8.637  0.0565  0.0578 -0.0609
    4ASN     HA 2276   4.410   0.856   8.714 -0.4175  0.4310 -0.6454
    4ASN     CB 2277   4.398   0.704   8.580 -0.2117  0.0382  0.3558
    4ASN    HB1 2278   4.449   0.665   8.491  0.4751  0.2659  0.6421
    4ASN    HB2 2279   4.295   0.732   8.558  0.1657  0.7857 -0.4883
    4ASN     CG 2280   4.382   0.594   8.684  0.3136  0.2191  0.6310
    4ASN    OD1 2281   4.421   0.478   8.670  0.2646  0.2289  0.4173
    4ASN    ND2 2282   4.313   0.617   8.796 -0.8349 -0.5624  0.1034
    4ASN   HD21 2283   4.287   0.713   8.814 -0.7223 -0.1791 -1.5753
    4ASN   HD22 2284   4.298   0.539   8.859 -0.9331 -0.5040  0.1514
    4ASN      C 2285   4.610   0.771   8.694 -0.0644  0.2146  0.3579
    4ASN      O 2286   4.706   0.731   8.627 -0.0425  0.5151  0.2074
    5ASP      N 2287   4.617   0.775   8.827 -0.5604  0.0961  0.3882
    5ASP      H 2288   4.536   0.809   8.877 -0.6589  0.1123  0.2165
    5ASP     CA 2289   4.719   0.718   8.912 -0.2194  0.1248 -0.0005
    5ASP     HA 2290   4.760   0.635   8.854  0.0772  1.4075 -1.7319
    5ASP     CB 2291   4.817   0.832   8.937  0.4405 -0.3856 -0.2341
    5ASP    HB1 2292   4.856   0.870   8.842 -2.6597  1.6432 -0.8289
    5ASP    HB2 2293   4.768   0.901   9.006  1.8221 -1.8636  2.3936
    5ASP     CG 2294   4.944   0.786   9.007  0.7666  0.0571 -0.5266
    5ASP    OD1 2295   5.016   0.867   9.070  0.2285  0.2553 -0.1639
    5ASP    OD2 2296   4.977   0.665   8.999  0.1625 -0.1527  0.0135
    5ASP      C 2297   4.672   0.649   9.039  1.0349  0.1565  0.4929
    5ASP      O 2298   4.619   0.717   9.127  0.1513  0.1575 -0.0273
    6TYR      N 2299   4.684   0.517   9.046 -0.1023  0.0539  0.6423
    6TYR      H 2300   4.718   0.468   8.964  0.5274  2.3722 -0.5695
    6TYR     CA 2301   4.662   0.440   9.167 -0.0752 -0.3182  0.4139
    6TYR     HA 2302   4.561   0.465   9.197 -0.3431 -0.5215 -0.3027
    6TYR     CB 2303   4.668   0.290   9.138 -0.2821 -0.2120 -0.1885
    6TYR    HB1 2304   4.747   0.272   9.065  0.0604  0.4776  0.0004
    6TYR    HB2 2305   4.700   0.231   9.223 -1.4697 -0.4066  0.1429
    6TYR     CG 2306   4.540   0.227   9.088 -0.2358 -0.2664 -0.2376
    6TYR    CD1 2307   4.474   0.135   9.170 -0.1628 -0.0983  0.0090
    6TYR    HD1 2308   4.514   0.118   9.269 -0.3388 -1.8064 -0.1783
    6TYR    CE1 2309   4.361   0.067   9.123 -0.4620  0.0674  0.4837
    6TYR    HE1 2310   4.327  -0.020   9.177  2.1142 -0.4711  1.3726
    6TYR     CZ 2311   4.317   0.093   8.992 -0.0530 -0.3553  0.2570
    6TYR     OH 2312   4.213   0.025   8.937  0.2358 -0.4965 -0.1153
    6TYR     HH 2313   4.156  -0.020   9.000 -0.3810 -1.0266 -1.0075
    6TYR    CE2 2314   4.372   0.200   8.918  0.0600 -0.4601  0.1892
    6TYR    HE2 2315   4.338   0.219   8.817  0.4997 -0.8699 -0.0411
    6TYR    CD2 2316   4.487   0.265   8.964  0.0223 -0.0520 -0.2830
    6TYR    HD2 2317   4.542   0.334   8.901  1.3427 -0.2593  0.6019
    6TYR      C 2318   4.741   0.471   9.294  0.3821  0.0889  0.0327
    6TYR      O 2319   4.703   0.420   9.399 -0.6309 -0.2461 -0.4775
    7THR      N 2320   4.847   0.552   9.284  0.2547  0.2572  0.0531
    7THR      H 2321   4.858   0.584   9.189  0.4267 -2.6717 -1.0278
    7THR     CA 2322   4.930   0.603   9.391  0.0684 -0.0528  0.3480
    7THR     HA 2323   4.961   0.519   9.453 -2.3070 -1.1763  0.1210
    7THR     CB 2324   5.060   0.663   9.338  0.0317 -0.3275 -0.0633
    7THR     HB 2325   5.039   0.766   9.308  1.1219 -0.3134 -0.8208
    7THR    CG2 2326   5.172   0.656   9.442  0.6868 -0.0041 -0.7388
    7THR   HG21 2327   5.145   0.703   9.536 -1.3375 -0.0943 -1.2327
    7THR   HG22 2328   5.191   0.550   9.459 -3.6534 -1.0593 -1.1775
    7THR   HG23 2329   5.261   0.709   9.409  1.4647 -0.8009  0.0176
    7THR    OG1 2330   5.102   0.593   9.224 -0.0030 -0.8986  0.2698
    7THR    HG1 2331   5.042   0.613   9.152  2.4271  0.8442 -1.4536
    7THR      C 2332   4.850   0.691   9.485 -0.5740 -0.3652  0.0992
    7THR      O 2333   4.748   0.749   9.447 -0.5835 -0.0587  0.5845
    8GLN      N 2334   4.895   0.692   9.611 -0.2324 -0.1816 -0.0231
    8GLN      H 2335   4.971   0.626   9.622 -0.8846 -1.0226 -0.4792
    8GLN     CA 2336   4.840   0.759   9.726 -0.2338  0.4291 -0.3715
    8GLN     HA 2337   4.786   0.845   9.685  0.6273  0.1588 -2.1296
    8GLN     CB 2338   4.757   0.657   9.805 -0.1923  0.1153 -0.7329
    8GLN    HB1 2339   4.704   0.715   9.881  1.9068 -0.3230  1.1715
    8GLN    HB2 2340   4.825   0.590   9.857 -0.4126  1.4817  1.4649
    8GLN     CG 2341   4.656   0.570   9.730 -0.3999 -0.1975 -0.0942
    8GLN    HG1 2342   4.707   0.522   9.646  1.7465 -0.4421  1.2644
    8GLN    HG2 2343   4.631   0.482   9.789  2.8697 -1.5382 -0.4748
    8GLN     CD 2344   4.526   0.638   9.689 -0.5655 -0.0277  0.6921
    8GLN    OE1 2345   4.502   0.754   9.720 -0.1645  0.4982 -0.8587
    8GLN    NE2 2346   4.439   0.570   9.614 -0.0333  0.0592 -0.0179
    8GLN   HE21 2347   4.343   0.597   9.600 -0.9929 -2.3972  1.1227
    8GLN   HE22 2348   4.459   0.471   9.602 -0.4783 -0.0584  0.2054
    8GLN      C 2349   4.946   0.822   9.816 -0.1237 -0.0993 -0.1290
    8GLN      O 2350   5.064   0.791   9.805 -0.3590 -1.0061 -0.1876
    9GLN      N 2351   4.897   0.905   9.908  0.2441  0.0732 -0.0907
    9GLN      H 2352   4.799   0.927   9.909  0.0174 -0.8535  1.3746
    9GLN     CA 2353   4.972   0.951  10.023  0.1399 -0.1193  0.0530
    9GLN     HA 2354   5.049   0.877  10.044 -0.0809 -0.2655  0.3629
    9GLN     CB 2355   5.030   1.091  10.003  0.0389 -0.2527 -1.2466
    9GLN    HB1 2356   5.053   1.130  10.102  1.0224  0.2999 -1.6775
    9GLN    HB2 2357   4.950   1.151   9.959 -2.4114 -1.5526  1.0693
    9GLN     CG 2358   5.157   1.113   9.921  0.4694 -0.5024 -0.6543
    9GLN    HG1 2359   5.244   1.072   9.972 -1.0919 -4.0424 -0.4817
    9GLN    HG2 2360   5.152   1.051   9.832  0.0886  1.4204 -2.0412
    9GLN     CD 2361   5.182   1.260   9.892 -0.5807 -0.1673  0.0597
    9GLN    OE1 2362   5.245   1.327   9.973 -0.4238  0.1192 -0.2961
    9GLN    NE2 2363   5.160   1.308   9.769  0.1433  0.1294  0.0427
    9GLN   HE21 2364   5.192   1.401   9.748  2.0708 -0.5296 -0.1586
    9GLN   HE22 2365   5.114   1.259   9.694  0.4294  1.0471 -0.7402
    9GLN      C 2366   4.889   0.947  10.151 -0.3620 -0.0709 -0.2655
    9GLN      O 2367   4.767   0.959  10.147 -0.3897 -0.3900 -0.4271
   10ALA      N 2368   4.953   0.940  10.268  0.3524  0.2009 -0.6329
   10ALA      H 2369   5.053   0.943  10.281  0.1149 -1.9875  3.3913
   10ALA     CA 2370   4.883   0.940  10.395  0.1854 -0.3129 -0.7260
   10ALA     HA 2371   4.779   0.913  10.378  0.5565 -1.6868 -0.9525
   10ALA     CB 2372   4.944   0.831  10.484  0.6674  0.1419 -0.4977
   10ALA    HB1 2373   4.951   0.743  10.421  2.1445  0.0315 -0.2217
   10ALA    HB2 2374   5.046   0.855  10.513  1.2050 -2.2370 -0.2445
   10ALA    HB3 2375   4.882   0.801  10.568 -1.5118  0.4070 -1.9313
   10ALA      C 2376   4.892   1.076  10.462 -0.3779 -0.4590 -0.3441
   10ALA      O 2377   4.970   1.164  10.423 -0.0928 -0.4339  0.2819
   11THR      N 2378   4.806   1.099  10.561 -0.1764  0.5147 -0.3795
   11THR      H 2379   4.741   1.024  10.582 -0.4083  0.9423  0.4835
   11THR     CA 2380   4.803   1.219  10.642 -0.7492 -0.0566  0.4655
   11THR     HA 2381   4.829   1.310  10.589 -0.3095  0.5927  1.7464
   11THR     CB 2382   4.664   1.239  10.701 -0.8504  0.5639  0.0175
   11THR     HB 2383   4.632   1.161  10.769 -0.1331 -0.1412 -0.4376
   11THR    CG2 2384   4.647   1.376  10.767 -0.4254  0.3059  0.6640
   11THR   HG21 2385   4.720   1.374  10.848  1.9721  1.7093 -1.3302
   11THR   HG22 2386   4.541   1.396  10.785 -0.5262 -0.6744  1.2496
   11THR   HG23 2387   4.682   1.458  10.704  0.8208  0.2785  1.2868
   11THR    OG1 2388   4.585   1.247  10.584 -0.4055  0.7823 -0.2704
   11THR    HG1 2389   4.499   1.225  10.620 -0.5805  0.8787 -0.6214
   11THR      C 2390   4.911   1.211  10.750  0.3649 -0.6030 -0.6668
   11THR      O 2391   4.945   1.102  10.794  0.0773 -0.4749 -0.1251
   12GLN      N 2392   4.979   1.323  10.773  0.0202 -0.5991  0.3621
   12GLN      H 2393   4.956   1.410  10.727  1.8214  0.2951  1.0767
   12GLN     CA 2394   5.095   1.329  10.860  0.5819  0.2636 -0.4296
   12GLN     HA 2395   5.114   1.231  10.902  2.3108  1.0394  0.7061
   12GLN     CB 2396   5.218   1.351  10.773  0.6415 -0.6946 -0.5992
   12GLN    HB1 2397   5.216   1.275  10.695 -0.1380  0.8577 -2.1779
   12GLN    HB2 2398   5.309   1.358  10.833  0.2518  1.6185 -0.1606
   12GLN     CG 2399   5.233   1.484  10.698 -0.1089 -0.2496  0.0243
   12GLN    HG1 2400   5.235   1.569  10.766  0.8028 -0.1746 -0.0880
   12GLN    HG2 2401   5.150   1.502  10.631  0.2699  1.0433 -0.1082
   12GLN     CD 2402   5.366   1.500  10.627 -0.1986  0.0417 -0.0764
   12GLN    OE1 2403   5.469   1.465  10.684 -0.0879  0.3974 -0.0567
   12GLN    NE2 2404   5.374   1.579  10.519  0.8666  0.2319  0.1287
   12GLN   HE21 2405   5.294   1.624  10.478  2.1731  1.0229 -1.6896
   12GLN   HE22 2406   5.466   1.597  10.482  0.4679 -0.1391 -1.0935
   12GLN      C 2407   5.087   1.427  10.977 -0.4979 -0.3436  0.0171
   12GLN      O 2408   4.998   1.511  10.980 -0.1667  0.0286 -0.3882
   13SER      N 2409   5.170   1.414  11.080 -0.3662 -0.5148 -0.1095
   13SER      H 2410   5.239   1.341  11.067 -0.6951 -0.9744  0.6604
   13SER     CA 2411   5.172   1.506  11.192  0.4404 -0.2747 -0.3141
   13SER     HA 2412   5.074   1.502  11.239 -0.3505 -1.9291 -1.9694
   13SER     CB 2413   5.276   1.470  11.298  0.1293  0.4388  0.2433
   13SER    HB1 2414   5.376   1.488  11.258  0.1140  0.2774  0.1318
   13SER    HB2 2415   5.277   1.551  11.371 -0.5259  4.0226 -3.3594
   13SER     OG 2416   5.255   1.341  11.351  0.7342  0.3973  0.3830
   13SER     HG 2417   5.319   1.279  11.313  0.7706  0.3651  0.4961
   13SER      C 2418   5.196   1.650  11.149  0.1644 -0.0432  0.3059
   13SER      O 2419   5.285   1.678  11.070  0.0407  0.1251  0.2246
   14TYR      N 2420   5.116   1.747  11.196 -0.3625 -0.1442 -0.3620
   14TYR      H 2421   5.061   1.729  11.279 -0.6910 -0.7336 -0.7008
   14TYR     CA 2422   5.109   1.880  11.141  0.3104  0.0103 -0.0917
   14TYR     HA 2423   5.123   1.852  11.036 -0.5186 -1.1208  0.0880
   14TYR     CB 2424   4.971   1.944  11.160  0.3689  0.2711 -0.5209
   14TYR    HB1 2425   4.954   1.954  11.267 -0.8266 -0.9238 -0.5764
   14TYR    HB2 2426   4.971   2.045  11.120 -1.8419  0.8985  0.9179
   14TYR     CG 2427   4.862   1.863  11.094 -0.3161  0.4571  0.3738
   14TYR    CD1 2428   4.804   1.901  10.973  0.1457  0.2539  0.0832
   14TYR    HD1 2429   4.851   1.985  10.925  0.1933  0.3042  0.2168
   14TYR    CE1 2430   4.692   1.831  10.924  0.4649 -0.1136 -0.1256
   14TYR    HE1 2431   4.654   1.869  10.830 -1.7559 -0.0432  0.7398
   14TYR     CZ 2432   4.633   1.726  10.997  0.5804 -0.3970 -0.4365
   14TYR     OH 2433   4.525   1.656  10.952  0.0263 -0.0731  0.3642
   14TYR     HH 2434   4.499   1.686  10.864 -0.5235  0.8840  0.8359
   14TYR    CE2 2435   4.692   1.686  11.118  0.3702  0.1733 -0.1429
   14TYR    HE2 2436   4.645   1.609  11.178  0.0677  2.6061  3.0462
   14TYR    CD2 2437   4.804   1.756  11.164  0.3556 -0.0287  0.2043
   14TYR    HD2 2438   4.845   1.738  11.263  1.7567  1.1598 -0.1138
   14TYR      C 2439   5.227   1.959  11.194 -0.0375  0.2649  0.3093
   14TYR      O 2440   5.282   1.924  11.298 -0.3316 -0.1776  0.3184
   15GLY      N 2441   5.263   2.068  11.124  0.1634 -0.1349 -0.2196
   15GLY      H 2442   5.209   2.090  11.042 -0.8962  0.4669  0.6167
   15GLY     CA 2443   5.360   2.164  11.173 -0.0976 -0.0039  0.0493
   15GLY    HA1 2444   5.440   2.110  11.224  0.9278  3.9861  3.1259
   15GLY    HA2 2445   5.402   2.222  11.091 -0.4317  0.7926  0.4340
   15GLY      C 2446   5.295   2.260  11.272  0.0234 -0.1014  0.2253
   15GLY      O 2447   5.173   2.257  11.288 -0.1341  0.2313 -0.8297
   16ALA      N 2448   5.370   2.351  11.334 -0.2561 -0.5556  1.2430
   16ALA      H 2449   5.470   2.351  11.321  0.2005 -4.1801  3.2994
   16ALA     CA 2450   5.325   2.463  11.414 -0.7982  0.0174  0.1532
   16ALA     HA 2451   5.217   2.465  11.400 -0.7084  0.2071 -0.5867
   16ALA     CB 2452   5.357   2.432  11.560 -0.2537 -0.4899 -0.0709
   16ALA    HB1 2453   5.464   2.414  11.572 -0.2718 -0.3401  0.3189
   16ALA    HB2 2454   5.294   2.346  11.582 -1.7303  0.8678  1.3088
   16ALA    HB3 2455   5.330   2.519  11.620 -0.0356  1.0103 -2.0373
   16ALA      C 2456   5.383   2.595  11.365 -0.2722 -0.1870  0.2199
   16ALA      O 2457   5.501   2.601  11.331 -0.3070 -0.5685  0.0235
   17TYR      N 2458   5.302   2.701  11.362 -0.0638 -0.0365 -0.1736
   17TYR      H 2459   5.210   2.685  11.400  0.2733 -3.2133 -0.4929
   17TYR     CA 2460   5.355   2.832  11.330 -0.2117 -0.0482 -0.4751
   17TYR     HA 2461   5.437   2.830  11.258 -0.2002 -0.4414 -0.4472
   17TYR     CB 2462   5.251   2.936  11.290 -0.4137 -0.0175  0.1172
   17TYR    HB1 2463   5.301   3.031  11.269  3.4898 -1.3903  2.2295
   17TYR    HB2 2464   5.179   2.951  11.371  0.5422 -0.5715  1.0933
   17TYR     CG 2465   5.173   2.901  11.165  0.1198  0.0681 -0.2443
   17TYR    CD1 2466   5.052   2.833  11.186 -0.0621  0.2299 -0.7749
   17TYR    HD1 2467   5.018   2.815  11.286 -1.1150  2.4521 -0.6650
   17TYR    CE1 2468   4.969   2.793  11.081 -0.3321 -0.3689 -0.3359
   17TYR    HE1 2469   4.878   2.735  11.085 -0.5001 -0.2242 -1.5893
   17TYR     CZ 2470   4.999   2.842  10.952  0.0862 -0.2154 -0.1819
   17TYR     OH 2471   4.922   2.810  10.844  0.1471  0.0287 -0.2986
   17TYR     HH 2472   4.939   2.862  10.765  2.2830 -0.6071 -0.3097
   17TYR    CE2 2473   5.118   2.915  10.934 -0.1638  0.1975 -0.1739
   17TYR    HE2 2474   5.140   2.965  10.840  2.7601  0.3026  0.4589
   17TYR    CD2 2475   5.208   2.945  11.037 -0.0547  0.1619 -0.2582
   17TYR    HD2 2476   5.293   3.008  11.019 -0.0964 -0.0091 -1.0895
   17TYR      C 2477   5.439   2.887  11.446 -0.5507 -0.3714 -0.0767
   17TYR      O 2478   5.541   2.950  11.421 -0.5887 -0.1354  0.3588
   18PRO      N 2479   5.405   2.870  11.574 -0.3391  0.2638  0.0630
   18PRO     CD 2480   5.275   2.822  11.617 -0.5354  0.5225 -0.2340
   18PRO    HD1 2481   5.198   2.843  11.543  0.2672  1.1738 -0.9011
   18PRO    HD2 2482   5.299   2.717  11.634 -1.4542  0.0560 -1.6664
   18PRO     CG 2483   5.238   2.897  11.745  0.1271  0.1538  0.1826
   18PRO    HG1 2484   5.198   2.994  11.715 -0.2183  0.3533  1.2321
   18PRO    HG2 2485   5.167   2.845  11.809 -0.4780  0.9154  0.1432
   18PRO     CB 2486   5.376   2.913  11.806  0.2757  0.1436 -0.1479
   18PRO    HB1 2487   5.378   2.995  11.879  2.3634 -2.6746  3.3421
   18PRO    HB2 2488   5.411   2.825  11.861  0.0725 -0.7883 -1.4582
   18PRO     CA 2489   5.469   2.934  11.687  0.1209  0.3341 -0.2354
   18PRO     HA 2490   5.483   3.041  11.671 -1.3582  0.2038 -3.0402
   18PRO      C 2491   5.605   2.868  11.705 -0.0681  0.1817  0.7022
   18PRO      O 2492   5.628   2.753  11.669 -0.3450  0.1046  0.7718
   19THR      N 2493   5.694   2.942  11.772  0.2629  0.8592 -0.4596
   19THR      H 2494   5.679   3.035  11.806  1.3736  0.0123  2.7267
   19THR     CA 2495   5.808   2.871  11.828 -0.3178  0.0462 -0.2836
   19THR     HA 2496   5.869   2.833  11.746  1.0207 -1.4166  1.3155
   19THR     CB 2497   5.903   2.964  11.903 -0.1956 -0.0785 -0.2840
   19THR     HB 2498   5.987   2.906  11.940 -0.2521 -2.7730 -3.8927
   19THR    CG2 2499   5.967   3.070  11.814 -0.1297 -0.1285 -0.2969
   19THR   HG21 2500   5.996   3.014  11.725 -0.9632 -1.2556  0.1141
   19THR   HG22 2501   5.898   3.153  11.796  0.0382  0.0495 -0.1201
   19THR   HG23 2502   6.051   3.119  11.863 -1.2192 -1.0583  2.7598
   19THR    OG1 2503   5.835   3.022  12.012 -0.5323  0.0070 -0.5391
   19THR    HG1 2504   5.877   3.106  12.033  0.6333 -1.0333  1.5013
   19THR      C 2505   5.784   2.761  11.929 -0.1004 -0.1679 -0.4630
   19THR      O 2506   5.685   2.759  12.003  0.3157  0.3928  0.1137
   20GLN      N 2507   5.877   2.665  11.932 -0.4051 -0.4613 -0.2838
   20GLN      H 2508   5.952   2.674  11.865 -1.1620  1.1154 -0.9722
   20GLN     CA 2509   5.888   2.571  12.042 -0.5040 -0.0263  0.1016
   20GLN     HA 2510   5.793   2.518  12.037  0.1529 -1.1888 -0.5253
   20GLN     CB 2511   5.998   2.469  12.015 -0.6282 -0.0933 -0.1496
   20GLN    HB1 2512   6.086   2.523  11.979 -0.5288 -0.4109 -0.3867
   20GLN    HB2 2513   6.016   2.417  12.109 -1.9523  1.1672  0.8477
   20GLN     CG 2514   5.955   2.359  11.918  0.0532 -0.6171  0.1350
   20GLN    HG1 2515   5.868   2.308  11.958 -0.4387 -1.5084 -1.9460
   20GLN    HG2 2516   5.930   2.419  11.830  2.4359 -0.8808 -0.8099
   20GLN     CD 2517   6.062   2.254  11.889  0.3445 -0.2400 -0.1776
   20GLN    OE1 2518   6.148   2.276  11.804  0.5501  0.4555  0.1976
   20GLN    NE2 2519   6.049   2.134  11.945 -0.0255 -0.1196  0.0049
   20GLN   HE21 2520   5.992   2.126  12.028  0.4974  0.3679  0.4194
   20GLN   HE22 2521   6.122   2.067  11.924 -1.0160 -0.5176 -2.6353
   20GLN      C 2522   5.930   2.641  12.171 -0.2187  0.1612 -0.0930
   20GLN      O 2523   5.998   2.743  12.165 -0.6963  0.5104  0.3130
   21PRO      N 2524   5.889   2.583  12.284 -0.1845  0.1327 -0.0952
   21PRO     CD 2525   5.812   2.463  12.306  0.2559 -0.0790  0.3099
   21PRO    HD1 2526   5.705   2.478  12.291  0.4574  1.4514  0.2666
   21PRO    HD2 2527   5.847   2.381  12.243 -2.0082 -1.5195  0.8164
   21PRO     CG 2528   5.827   2.431  12.455 -0.0428 -0.1573  0.3229
   21PRO    HG1 2529   5.742   2.379  12.500 -0.9666  1.7032  0.8041
   21PRO    HG2 2530   5.915   2.368  12.470  0.5344  0.3508 -0.7855
   21PRO     CB 2531   5.845   2.569  12.517  0.1311  0.0822 -0.2534
   21PRO    HB1 2532   5.901   2.569  12.610  0.6780  0.7093 -0.5739
   21PRO    HB2 2533   5.746   2.614  12.531  0.6746  2.1216 -2.3729
   21PRO     CA 2534   5.920   2.648  12.410  0.4149 -0.0404 -0.1465
   21PRO     HA 2535   5.888   2.752  12.413  1.5666  0.3127  0.4870
   21PRO      C 2536   6.068   2.636  12.442  0.4909  0.3325 -0.3566
   21PRO      O 2537   6.135   2.541  12.401 -0.6360 -0.2961 -0.7806
   22GLY      N 2538   6.117   2.743  12.505  0.3431 -0.1140  0.5303
   22GLY      H 2539   6.055   2.819  12.528 -0.6828  0.2765 -2.9512
   22GLY     CA 2540   6.255   2.752  12.548  0.4042  0.2095  0.2745
   22GLY    HA1 2541   6.249   2.846  12.603  0.0096  0.1077  0.4092
   22GLY    HA2 2542   6.276   2.667  12.613  0.6910 -0.6898 -0.9546
   22GLY      C 2543   6.359   2.777  12.439  0.4293  0.2131  0.2987
   22GLY      O 2544   6.327   2.811  12.325  0.1836  0.1186  0.3375
   23GLN      N 2545   6.484   2.754  12.478  0.3648 -0.4211  0.1447
   23GLN      H 2546   6.500   2.732  12.575 -1.8733 -0.6560  0.5056
   23GLN     CA 2547   6.601   2.781  12.396  0.1831  0.1448  0.0642
   23GLN     HA 2548   6.562   2.783  12.294 -1.8394 -1.0800  0.7495
   23GLN     CB 2549   6.674   2.909  12.434  0.2728  0.2795 -0.5536
   23GLN    HB1 2550   6.603   2.991  12.422 -0.2129 -0.1389 -0.5897
   23GLN    HB2 2551   6.756   2.942  12.370  0.3144  3.0983  0.7836
   23GLN     CG 2552   6.729   2.914  12.576  0.0977  0.3977 -0.4900
   23GLN    HG1 2553   6.812   2.845  12.579 -0.0716  0.2165  1.1287
   23GLN    HG2 2554   6.659   2.875  12.650  1.0201 -2.0255 -0.8131
   23GLN     CD 2555   6.774   3.052  12.622  0.2984  0.1125  0.1886
   23GLN    OE1 2556   6.801   3.145  12.546 -0.3667  0.2902  0.1666
   23GLN    NE2 2557   6.791   3.058  12.754 -0.0296 -0.1128  0.2394
   23GLN   HE21 2558   6.794   2.975  12.812 -1.7219 -0.3821  0.0008
   23GLN   HE22 2559   6.833   3.143  12.788  2.4511 -0.2845 -2.0963
   23GLN      C 2560   6.693   2.660  12.392  0.0638  0.0246  0.7385
   23GLN      O 2561   6.814   2.673  12.374 -0.0200 -0.3606 -0.1982
   24GLY      N 2562   6.639   2.539  12.408  0.3576 -0.2971 -0.5429
   24GLY      H 2563   6.545   2.534  12.373  0.0111 -1.7180  0.5165
   24GLY     CA 2564   6.701   2.411  12.436  0.6256  0.0025  0.2643
   24GLY    HA1 2565   6.768   2.416  12.522  1.3274 -1.5659 -0.1477
   24GLY    HA2 2566   6.764   2.383  12.352 -0.9361 -1.6414 -0.4204
   24GLY      C 2567   6.606   2.292  12.444 -0.1733  0.6303  0.2217
   24GLY      O 2568   6.495   2.289  12.391 -0.0975 -0.1426  0.0901
   25TYR      N 2569   6.652   2.192  12.519  0.2022  0.3472 -0.3771
   25TYR      H 2570   6.748   2.195  12.552 -0.2866  1.2701  1.0502
   25TYR     CA 2571   6.592   2.060  12.523  0.3799  0.2642 -0.4379
   25TYR     HA 2572   6.487   2.063  12.495 -0.2069 -4.0175  0.5943
   25TYR     CB 2573   6.648   1.973  12.410 -0.1551 -0.2140 -0.3376
   25TYR    HB1 2574   6.756   1.986  12.404 -0.3649  1.3987 -1.1139
   25TYR    HB2 2575   6.625   1.868  12.429  0.7878 -0.3172  0.2818
   25TYR     CG 2576   6.598   2.010  12.273 -0.2695  0.3526 -0.1486
   25TYR    CD1 2577   6.672   2.098  12.193  0.4440 -0.6208 -0.5884
   25TYR    HD1 2578   6.764   2.136  12.233  0.2761 -0.4436 -0.3635
   25TYR    CE1 2579   6.627   2.130  12.064  0.2503 -0.0223 -0.3740
   25TYR    HE1 2580   6.679   2.204  12.005 -1.4047  1.4953 -0.0231
   25TYR     CZ 2581   6.502   2.080  12.023  0.1484 -0.0643 -0.0150
   25TYR     OH 2582   6.456   2.104  11.897 -0.2803 -0.0444  0.1428
   25TYR     HH 2583   6.368   2.073  11.875 -0.5006  1.3273 -1.0282
   25TYR    CE2 2584   6.417   2.008  12.109 -0.0968 -0.1180 -0.2980
   25TYR    HE2 2585   6.319   1.984  12.070  0.8732 -1.2114 -2.2112
   25TYR    CD2 2586   6.471   1.967  12.232 -0.1151 -0.0133 -0.2548
   25TYR    HD2 2587   6.414   1.901  12.296 -0.7014  1.1178  0.4329
   25TYR      C 2588   6.617   1.993  12.657  0.1225  0.3413 -0.3511
   25TYR      O 2589   6.717   2.008  12.726 -0.4848 -0.5063  0.7600
   26SER      N 2590   6.519   1.911  12.697  0.5148 -0.0219 -0.1224
   26SER      H 2591   6.436   1.931  12.642  0.5689  0.8424  0.0968
   26SER     CA 2592   6.500   1.836  12.819 -0.4738 -0.1252 -0.3311
   26SER     HA 2593   6.584   1.865  12.882  0.7310 -0.2401 -1.8430
   26SER     CB 2594   6.367   1.871  12.886 -0.3088 -0.0728 -0.0274
   26SER    HB1 2595   6.287   1.830  12.824 -1.5457  1.2080  0.6389
   26SER    HB2 2596   6.360   1.823  12.983  2.0142  0.4133  0.4436
   26SER     OG 2597   6.356   2.011  12.903 -0.1356 -0.0255 -0.2884
   26SER     HG 2598   6.271   2.026  12.947 -0.6976  0.6566 -1.5530
   26SER      C 2599   6.519   1.685  12.813  0.1191 -0.0645 -0.0345
   26SER      O 2600   6.507   1.633  12.702 -0.1168 -0.1549  0.0337
   27GLN      N 2601   6.562   1.616  12.919 -0.6548  0.0592  0.3670
   27GLN      H 2602   6.591   1.664  13.004  0.9562  1.4864 -0.8972
   27GLN     CA 2603   6.594   1.475  12.912  0.2756  0.2839 -0.1463
   27GLN     HA 2604   6.639   1.450  12.816 -2.7428 -0.2445 -1.5324
   27GLN     CB 2605   6.699   1.435  13.015 -0.0243  0.3256  0.1807
   27GLN    HB1 2606   6.657   1.474  13.108 -3.4912  1.4955 -1.6937
   27GLN    HB2 2607   6.707   1.326  13.020 -1.1984  0.2651  1.1368
   27GLN     CG 2608   6.835   1.496  12.981 -0.0300  0.1035 -0.2536
   27GLN    HG1 2609   6.911   1.435  13.031  0.7297 -0.9626 -2.5753
   27GLN    HG2 2610   6.836   1.491  12.873 -0.5510 -2.7316 -0.2244
   27GLN     CD 2611   6.854   1.639  13.030 -0.4100  0.0406  0.0835
   27GLN    OE1 2612   6.823   1.675  13.143  0.5175  0.2334  0.2803
   27GLN    NE2 2613   6.916   1.724  12.948  0.0973 -0.6524 -0.2642
   27GLN   HE21 2614   6.962   1.685  12.867 -0.6054 -1.1832 -0.4197
   27GLN   HE22 2615   6.934   1.811  12.996  0.6244 -1.0494  0.2655
   27GLN      C 2616   6.477   1.381  12.937  0.4812  0.0653  0.0009
   27GLN      O 2617   6.400   1.398  13.032  0.5632 -0.6159  0.1927
   28GLN      N 2618   6.454   1.289  12.843 -0.2119  0.2413 -0.0114
   28GLN      H 2619   6.518   1.291  12.764 -0.6310 -2.1908 -0.4870
   28GLN     CA 2620   6.333   1.210  12.836 -0.2815  0.3152  0.3282
   28GLN     HA 2621   6.256   1.287  12.833 -0.6895 -0.1096 -1.8885
   28GLN     CB 2622   6.328   1.137  12.702  0.1367  0.7764  0.0572
   28GLN    HB1 2623   6.226   1.101  12.688 -0.6295  3.3647 -1.7823
   28GLN    HB2 2624   6.396   1.053  12.717 -0.1174  0.6898  0.7610
   28GLN     CG 2625   6.357   1.219  12.577  0.0020 -0.1310 -0.5770
   28GLN    HG1 2626   6.314   1.319  12.583  0.3712  0.1929 -2.5506
   28GLN    HG2 2627   6.466   1.221  12.563  0.1951 -1.5036  0.4760
   28GLN     CD 2628   6.305   1.153  12.450 -0.4548  0.0492 -0.4846
   28GLN    OE1 2629   6.370   1.073  12.383  0.0297  0.1299 -0.1163
   28GLN    NE2 2630   6.174   1.157  12.426 -0.6323  0.3816  0.5198
   28GLN   HE21 2631   6.142   1.107  12.345  2.6625 -0.9488 -0.0891
   28GLN   HE22 2632   6.118   1.215  12.488 -0.9239 -0.0399  0.6572
   28GLN      C 2633   6.311   1.121  12.957 -0.0893  0.5385  0.5285
   28GLN      O 2634   6.397   1.107  13.044 -0.0536 -0.4068  0.3522
   29SER      N 2635   6.192   1.060  12.957  0.1436  0.0759  0.5604
   29SER      H 2636   6.125   1.100  12.893  0.5527  0.5909  0.4385
   29SER     CA 2637   6.155   0.954  13.048 -0.0865 -0.4051 -0.0882
   29SER     HA 2638   6.237   0.896  13.090 -0.3071 -1.7343 -1.4234
   29SER     CB 2639   6.072   1.016  13.161  0.5121 -0.6521  0.4929
   29SER    HB1 2640   6.023   0.938  13.220  0.0414 -0.2710  0.6102
   29SER    HB2 2641   5.997   1.074  13.108  1.1936 -0.6097 -0.4588
   29SER     OG 2642   6.152   1.105  13.235 -0.1672  0.1031  0.3340
   29SER     HG 2643   6.233   1.058  13.257  0.7372  0.6990 -1.5190
   29SER      C 2644   6.076   0.860  12.958 -0.5502 -0.1151  0.0104
   29SER      O 2645   5.956   0.839  12.974 -0.3358 -0.9380  0.5941
   30SER      N 2646   6.141   0.804  12.856 -0.5904  0.1981 -0.1918
   30SER      H 2647   6.241   0.818  12.845 -0.7312  0.6200 -0.9685
   30SER     CA 2648   6.099   0.689  12.779  0.1691 -0.1830 -0.0529
   30SER     HA 2649   5.995   0.713  12.760 -0.0212 -0.0880  1.0427
   30SER     CB 2650   6.184   0.674  12.653  0.1926  0.3501 -0.0993
   30SER    HB1 2651   6.121   0.634  12.574  1.6290  0.3971 -1.3193
   30SER    HB2 2652   6.271   0.610  12.667 -0.0331  0.0588 -0.0193
   30SER     OG 2653   6.234   0.797  12.606  0.3693  0.3677  0.1320
   30SER     HG 2654   6.162   0.846  12.566  2.1268  1.7117 -1.5751
   30SER      C 2655   6.097   0.564  12.866 -0.9065  0.0631  0.2904
   30SER      O 2656   6.166   0.548  12.967  0.1916  0.2939 -0.4046
   31GLN      N 2657   6.018   0.462  12.830 -0.0571 -0.3991 -0.3069
   31GLN      H 2658   5.959   0.471  12.749  0.1495 -2.2066 -0.7028
   31GLN     CA 2659   6.032   0.334  12.896  0.6939  0.0812  0.5001
   31GLN     HA 2660   6.040   0.353  13.003 -1.3061 -1.1884  0.9410
   31GLN     CB 2661   5.906   0.251  12.875  0.5005  0.3500  0.5979
   31GLN    HB1 2662   5.817   0.314  12.877  0.6799  0.5915  0.9305
   31GLN    HB2 2663   5.910   0.190  12.784 -3.1586 -0.4814  0.8076
   31GLN     CG 2664   5.873   0.159  12.992 -1.0587  0.1853  0.0553
   31GLN    HG1 2665   5.955   0.089  13.002  0.6106  1.9198 -0.9068
   31GLN    HG2 2666   5.785   0.101  12.964 -0.1763 -1.1254 -0.0999
   31GLN     CD 2667   5.841   0.225  13.126 -0.7787 -0.1799  0.3014
   31GLN    OE1 2668   5.799   0.340  13.124  0.0159  0.1192  0.4634
   31GLN    NE2 2669   5.873   0.157  13.237  0.1059  0.0229  0.1792
   31GLN   HE21 2670   5.839   0.193  13.324  3.4536  1.7807  0.9033
   31GLN   HE22 2671   5.885   0.058  13.221  0.7413  0.1473 -0.1436
   31GLN      C 2672   6.150   0.245  12.857  0.7181  0.2953  0.0801
   31GLN      O 2673   6.192   0.250  12.742  0.3217 -0.0635 -0.0851
   32PRO      N 2674   6.211   0.162  12.942 -0.5211 -0.8612 -0.1173
   32PRO     CD 2675   6.203   0.168  13.086  0.0441  0.5623 -0.1305
   32PRO    HD1 2676   6.196   0.271  13.122  1.6605  1.2079 -1.5073
   32PRO    HD2 2677   6.134   0.091  13.119 -0.4830  1.1055  0.0523
   32PRO     CG 2678   6.342   0.126  13.134 -0.2702 -0.4933 -0.1396
   32PRO    HG1 2679   6.334   0.081  13.233  0.6232 -3.8090 -1.4201
   32PRO    HG2 2680   6.404   0.213  13.155 -1.4446  0.0625  1.2026
   32PRO     CB 2681   6.388   0.031  13.023  0.0339 -0.6037  0.0808
   32PRO    HB1 2682   6.496   0.047  13.017  0.3469 -2.7367 -0.8040
   32PRO    HB2 2683   6.379  -0.074  13.051  1.3374 -1.0555 -1.0834
   32PRO     CA 2684   6.307   0.063  12.898  0.0116 -0.4598  0.1313
   32PRO     HA 2685   6.380   0.106  12.829  0.6200  2.1718  2.2447
   32PRO      C 2686   6.244  -0.063  12.841 -0.0648 -0.2520 -0.2408
   32PRO      O 2687   6.134  -0.095  12.888  0.0832  0.2123  0.4374
   33TYR      N 2688   6.312  -0.134  12.750  0.0158 -0.3025 -0.1410
   33TYR      H 2689   6.410  -0.116  12.737  1.2000 -4.3520  1.5132
   33TYR     CA 2690   6.255  -0.250  12.684  0.2516 -0.3560 -0.2504
   33TYR     HA 2691   6.155  -0.273  12.721  0.5381 -1.3650 -0.0714
   33TYR     CB 2692   6.227  -0.222  12.537 -0.6515 -0.4332 -0.0974
   33TYR    HB1 2693   6.224  -0.324  12.496 -2.1378 -1.4572  2.3472
   33TYR    HB2 2694   6.303  -0.161  12.489 -3.2654  3.2923  0.0408
   33TYR     CG 2695   6.096  -0.153  12.505 -0.3781  0.2987  0.3472
   33TYR    CD1 2696   5.987  -0.225  12.454 -0.2208  0.1807  0.1738
   33TYR    HD1 2697   5.992  -0.331  12.438  0.0179 -0.1411  2.1584
   33TYR    CE1 2698   5.869  -0.154  12.427 -0.2328  0.2588  0.4270
   33TYR    HE1 2699   5.788  -0.206  12.379  0.9157  1.9369 -3.7980
   33TYR     CZ 2700   5.854  -0.015  12.445 -0.2630  0.2236  0.6889
   33TYR     OH 2701   5.738   0.048  12.410  0.1718  0.4585 -0.3882
   33TYR     HH 2702   5.664  -0.013  12.406 -0.7698  1.5900 -1.1284
   33TYR    CE2 2703   5.963   0.051  12.505  0.2749  0.3022 -0.3525
   33TYR    HE2 2704   5.944   0.155  12.527  1.5287  0.6651 -0.9296
   33TYR    CD2 2705   6.084  -0.015  12.527  0.3988  0.5016 -0.4303
   33TYR    HD2 2706   6.162   0.045  12.571 -2.1713  1.3792  3.3577
   33TYR      C 2707   6.337  -0.377  12.697  0.2337 -0.2969  0.4654
   33TYR      O 2708   6.459  -0.369  12.710  0.2291 -0.2951  0.5101
   34GLY      N 2709   6.273  -0.494  12.695 -0.6660  0.1993 -0.1355
   34GLY      H 2710   6.172  -0.504  12.694 -0.7181  0.7502 -1.2258
   34GLY     CA 2711   6.345  -0.619  12.709 -0.6573  0.2125 -0.0619
   34GLY    HA1 2712   6.284  -0.701  12.671  0.0585  0.5490 -2.0051
   34GLY    HA2 2713   6.443  -0.617  12.663  1.0460 -1.8136  3.1091
   34GLY      C 2714   6.379  -0.645  12.855  0.2885  0.7382 -0.1788
   34GLY      O 2715   6.317  -0.587  12.945  0.1503 -0.1198  0.2889
   35GLN      N 2716   6.465  -0.742  12.884  0.1395  0.7614  0.3626
   35GLN      H 2717   6.503  -0.794  12.806 -3.2299  1.3376 -1.8377
   35GLN     CA 2718   6.499  -0.784  13.019 -0.0140 -0.2057  0.1104
   35GLN     HA 2719   6.536  -0.695  13.070  0.3369 -0.4176  0.2280
   35GLN     CB 2720   6.599  -0.899  13.021  0.0418 -0.1515  0.4095
   35GLN    HB1 2721   6.670  -0.873  12.943 -0.7563  1.4235  0.1750
   35GLN    HB2 2722   6.562  -0.997  12.993 -0.9147 -0.1627  1.5997
   35GLN     CG 2723   6.664  -0.884  13.159  0.3992  0.0182  0.2256
   35GLN    HG1 2724   6.586  -0.895  13.234  0.8061 -2.1632  0.3951
   35GLN    HG2 2725   6.705  -0.784  13.166 -1.6350  0.9808 -0.9163
   35GLN     CD 2726   6.757  -1.004  13.171  0.1776 -0.1820 -0.0239
   35GLN    OE1 2727   6.722  -1.104  13.234  0.4462 -0.1282  0.2150
   35GLN    NE2 2728   6.880  -1.009  13.119  0.3966  0.1274  0.4568
   35GLN   HE21 2729   6.930  -1.097  13.129 -1.4700 -1.0903 -0.3304
   35GLN   HE22 2730   6.922  -0.933  13.067 -1.7263  0.0354 -1.5281
   35GLN      C 2731   6.370  -0.823  13.088  0.1671 -0.4294  0.3246
   35GLN      O 2732   6.294  -0.906  13.037 -0.5975  0.5173 -0.1108
   36GLN      N 2733   6.336  -0.766  13.204 -0.2998 -0.2502  0.1056
   36GLN      H 2734   6.397  -0.699  13.249 -2.2904  2.2541 -0.7105
   36GLN     CA 2735   6.205  -0.780  13.263 -0.3837  0.1049  0.0059
   36GLN     HA 2736   6.142  -0.818  13.182  1.6954  0.8354 -2.0541
   36GLN     CB 2737   6.222  -0.875  13.382  0.1313 -0.0469 -0.1854
   36GLN    HB1 2738   6.127  -0.886  13.434  0.0170 -0.5916 -0.4911
   36GLN    HB2 2739   6.288  -0.824  13.452  2.7008  0.0463 -2.4894
   36GLN     CG 2740   6.280  -1.014  13.355  0.6059  0.0541  0.3261
   36GLN    HG1 2741   6.224  -1.063  13.276  0.4785  0.7825 -0.0501
   36GLN    HG2 2742   6.384  -0.992  13.330  0.8292  0.3560  1.4300
   36GLN     CD 2743   6.288  -1.099  13.481 -0.1939  0.2187  0.4913
   36GLN    OE1 2744   6.395  -1.138  13.528 -0.0456  0.1089  0.0655
   36GLN    NE2 2745   6.172  -1.143  13.531 -0.3848  0.1698  0.0047
   36GLN   HE21 2746   6.085  -1.130  13.481 -0.5846  1.9770  0.7552
   36GLN   HE22 2747   6.186  -1.204  13.610  0.8671 -0.1594 -0.4418
   36GLN      C 2748   6.159  -0.642  13.306  0.3431  0.2814  0.2246
   36GLN      O 2749   6.192  -0.588  13.411  0.3031  0.9635 -0.0997
   37SER      N 2750   6.092  -0.578  13.209  0.2788 -0.2524 -0.0851
   37SER      H 2751   6.081  -0.615  13.116 -1.0964  0.1595 -0.1120
   37SER     CA 2752   6.059  -0.438  13.222 -0.1571 -0.3289 -0.3284
   37SER     HA 2753   6.106  -0.389  13.308 -0.5532 -0.9299  0.2409
   37SER     CB 2754   6.099  -0.354  13.100 -0.6859  0.3768 -0.0221
   37SER    HB1 2755   6.098  -0.246  13.117 -1.4846 -0.0112  3.2528
   37SER    HB2 2756   6.030  -0.379  13.019 -2.4528 -0.1782  1.5683
   37SER     OG 2757   6.235  -0.381  13.079 -0.7091  0.2830 -0.0532
   37SER     HG 2758   6.241  -0.459  13.024 -1.6457  1.0358 -1.2759
   37SER      C 2759   5.910  -0.418  13.245 -0.1297  0.1483 -0.5463
   37SER      O 2760   5.829  -0.485  13.181  0.6729 -0.4805 -0.9321
   38TYR      N 2761   5.867  -0.308  13.306 -0.2744 -0.0170 -0.3505
   38TYR      H 2762   5.929  -0.241  13.349  0.1836 -0.3907 -0.4307
   38TYR     CA 2763   5.731  -0.256  13.304 -0.2462  0.0575 -0.3738
   38TYR     HA 2764   5.664  -0.342  13.298 -0.2792  0.0837 -0.3785
   38TYR     CB 2765   5.695  -0.182  13.432  0.8192 -0.2468  0.1115
   38TYR    HB1 2766   5.604  -0.130  13.405  0.9240 -0.7029 -1.1545
   38TYR    HB2 2767   5.757  -0.095  13.453 -1.1788  1.7255 -1.7327
   38TYR     CG 2768   5.675  -0.270  13.554 -0.1819  0.5526  0.5399
   38TYR    CD1 2769   5.788  -0.310  13.627 -0.0365 -0.3420 -0.1586
   38TYR    HD1 2770   5.889  -0.283  13.602  0.6265 -2.1855  0.3824
   38TYR    CE1 2771   5.784  -0.394  13.738  0.0998  0.2722  0.3140
   38TYR    HE1 2772   5.871  -0.421  13.796 -1.2708 -0.4027  2.1806
   38TYR     CZ 2773   5.658  -0.448  13.773 -0.1119  0.6450  0.1349
   38TYR     OH 2774   5.643  -0.522  13.887 -0.5420  0.2657 -0.1617
   38TYR     HH 2775   5.553  -0.553  13.901 -0.2109 -0.2814  0.8347
   38TYR    CE2 2776   5.546  -0.423  13.691 -0.3733  0.3572  0.4011
   38TYR    HE2 2777   5.452  -0.466  13.721 -0.8299  0.8816 -0.2713
   38TYR    CD2 2778   5.555  -0.335  13.582  0.0734 -0.1646  0.0126
   38TYR    HD2 2779   5.465  -0.317  13.526 -0.3746 -0.7122  0.5413
   38TYR      C 2780   5.700  -0.175  13.179  0.0964  0.8975  0.0805
   38TYR      O 2781   5.790  -0.127  13.110  0.2818  0.1450 -0.2060
   39SER      N 2782   5.570  -0.163  13.153  0.0469 -0.2230 -0.2327
   39SER      H 2783   5.502  -0.193  13.222  0.7476  0.5269  0.8298
   39SER     CA 2784   5.520  -0.083  13.044 -0.3726  0.0871  0.1808
   39SER     HA 2785   5.598  -0.052  12.974 -2.4158 -0.5801 -2.5933
   39SER     CB 2786   5.416  -0.161  12.963 -0.4473  0.3824 -0.0068
   39SER    HB1 2787   5.370  -0.094  12.890 -0.1282  0.4636 -0.1341
   39SER    HB2 2788   5.472  -0.243  12.919 -0.4115 -0.3455  1.3463
   39SER     OG 2789   5.310  -0.203  13.046 -0.2222  0.0310  0.1024
   39SER     HG 2790   5.229  -0.153  13.039 -0.1166  0.3927  1.2980
   39SER      C 2791   5.467   0.053  13.087 -0.2013  0.1618  0.1572
   39SER      O 2792   5.429   0.082  13.201 -0.2455 -0.5420  0.3267
   40GLY      N 2793   5.458   0.142  12.988 -0.0592 -0.2282 -0.2088
   40GLY      H 2794   5.500   0.117  12.900 -0.8277 -0.6888 -0.4503
   40GLY     CA 2795   5.400   0.273  13.009  0.4607 -0.0313  0.0218
   40GLY    HA1 2796   5.427   0.328  12.920  1.0449 -0.6277 -0.1796
   40GLY    HA2 2797   5.455   0.319  13.091 -0.7264  1.2855  0.1032
   40GLY      C 2798   5.251   0.285  13.039  0.2226  0.3331 -1.2551
   40GLY      O 2799   5.173   0.190  13.042  0.0998  0.4551  0.2996
   41TYR      N 2800   5.209   0.409  13.063 -0.3617 -0.0088 -0.4467
   41TYR      H 2801   5.278   0.484  13.061  1.2797 -1.3792  1.2502
   41TYR     CA 2802   5.071   0.446  13.084 -0.1823  0.3093  0.2091
   41TYR     HA 2803   5.010   0.366  13.126 -0.1865  0.0410 -0.2999
   41TYR     CB 2804   5.059   0.572  13.170  0.1665  0.4102  0.1101
   41TYR    HB1 2805   5.142   0.633  13.132  2.2403 -2.4999 -0.4208
   41TYR    HB2 2806   4.965   0.623  13.151  0.3914  1.0218  0.6213
   41TYR     CG 2807   5.076   0.555  13.319  0.1533 -0.3781  0.0244
   41TYR    CD1 2808   4.989   0.477  13.396  0.2764 -0.5153  0.0247
   41TYR    HD1 2809   4.897   0.443  13.351 -0.8499  2.2905  0.0455
   41TYR    CE1 2810   5.013   0.449  13.531  0.4478  0.6050  0.2305
   41TYR    HE1 2811   4.952   0.379  13.586  3.4485 -1.1730  1.5135
   41TYR     CZ 2812   5.129   0.500  13.592  0.7421  0.3163 -0.0905
   41TYR     OH 2813   5.165   0.463  13.718 -0.4513 -0.0531  0.1495
   41TYR     HH 2814   5.249   0.493  13.752  0.3212 -2.9404  1.0299
   41TYR    CE2 2815   5.221   0.571  13.512  0.8522  0.5688  0.2600
   41TYR    HE2 2816   5.314   0.600  13.559  1.6625  0.3305 -1.1457
   41TYR    CD2 2817   5.197   0.594  13.376 -0.0621 -0.1003  0.2954
   41TYR    HD2 2818   5.272   0.650  13.321  0.9445 -2.6588 -1.1004
   41TYR      C 2819   5.014   0.490  12.950  0.3693  0.1294 -0.0834
   41TYR      O 2820   5.060   0.584  12.885  0.2726  0.1938 -0.0570
   42SER      N 2821   4.908   0.420  12.907  0.6290  0.0226 -0.5674
   42SER      H 2822   4.877   0.344  12.966 -0.0070 -0.4805 -1.5344
   42SER     CA 2823   4.832   0.445  12.787  0.3787 -0.1118 -0.4369
   42SER     HA 2824   4.906   0.432  12.708  1.0653 -0.5804  0.2677
   42SER     CB 2825   4.721   0.342  12.764  0.2702 -0.0746 -0.0853
   42SER    HB1 2826   4.668   0.364  12.671  1.5364  0.7182 -0.6561
   42SER    HB2 2827   4.771   0.245  12.759  0.6493  0.0365  1.2980
   42SER     OG 2828   4.628   0.339  12.870  0.2064  0.5739 -0.1200
   42SER     HG 2829   4.579   0.257  12.863  2.7422 -1.0622  0.0597
   42SER      C 2830   4.776   0.586  12.780  0.5973  0.0124  0.2195
   42SER      O 2831   4.722   0.642  12.875 -0.6449 -0.5572 -0.1244
   43GLN      N 2832   4.768   0.641  12.658 -0.1763 -0.0040  0.2555
   43GLN      H 2833   4.806   0.598  12.575 -1.4372 -0.9751  0.1465
   43GLN     CA 2834   4.721   0.775  12.631 -0.1546  0.0508  0.4912
   43GLN     HA 2835   4.664   0.817  12.714 -0.7656  3.1050 -1.3258
   43GLN     CB 2836   4.837   0.870  12.603  0.0145 -0.3061 -0.0089
   43GLN    HB1 2837   4.876   0.844  12.504  0.5150 -0.0779  0.1250
   43GLN    HB2 2838   4.804   0.974  12.603  0.2140 -0.2170  1.7519
   43GLN     CG 2839   4.947   0.859  12.709  0.0534  0.0996 -0.0052
   43GLN    HG1 2840   4.980   0.755  12.717  0.9681  0.2868 -1.0562
   43GLN    HG2 2841   5.030   0.919  12.671 -0.5029 -0.2666 -1.9133
   43GLN     CD 2842   4.910   0.902  12.850  0.1366  0.1725 -0.0058
   43GLN    OE1 2843   4.819   0.983  12.864 -0.1718 -0.1828  0.0666
   43GLN    NE2 2844   4.990   0.870  12.952 -0.1449 -0.3437  0.0544
   43GLN   HE21 2845   5.060   0.801  12.929  0.4959  0.5999 -0.9130
   43GLN   HE22 2846   4.964   0.893  13.047  0.8748  1.7152 -0.1249
   43GLN      C 2847   4.629   0.793  12.511 -0.1792 -0.2803  0.4603
   43GLN      O 2848   4.623   0.700  12.431  0.0802  0.3320 -0.2822
   44SER      N 2849   4.554   0.903  12.503  0.4809  0.1400 -0.0601
   44SER      H 2850   4.563   0.980  12.568 -1.4412  0.3788 -0.0119
   44SER     CA 2851   4.470   0.945  12.392  0.2867 -0.1476 -0.0251
   44SER     HA 2852   4.403   0.866  12.361  2.6611 -1.4863 -2.0155
   44SER     CB 2853   4.395   1.068  12.442 -0.1122 -0.3037 -0.2407
   44SER    HB1 2854   4.332   1.103  12.360 -0.6702 -2.2534 -0.6950
   44SER    HB2 2855   4.458   1.146  12.485  0.6211 -0.2188 -1.4182
   44SER     OG 2856   4.295   1.019  12.529 -0.0099  0.2954  0.2270
   44SER     HG 2857   4.333   0.967  12.600  0.4347 -0.3432 -0.4635
   44SER      C 2858   4.555   0.978  12.270  0.0503 -0.3595 -0.2460
   44SER      O 2859   4.677   0.980  12.282  0.0421 -0.0150 -0.2011
   45THR      N 2860   4.491   1.008  12.157 -0.1695 -1.3355 -0.3851
   45THR      H 2861   4.391   0.996  12.152 -0.4887  1.1019 -1.2932
   45THR     CA 2862   4.562   1.069  12.047  0.1770 -0.3297  0.3806
   45THR     HA 2863   4.639   1.000  12.012  0.9296  0.8244 -0.2905
   45THR     CB 2864   4.471   1.103  11.928  0.4520  0.0102  0.2659
   45THR     HB 2865   4.534   1.136  11.846 -0.0681 -0.3812 -0.2935
   45THR    CG2 2866   4.381   0.994  11.871  0.4072 -0.0183  0.3913
   45THR   HG21 2867   4.436   0.902  11.890  1.4265  0.5738  0.3676
   45THR   HG22 2868   4.289   0.991  11.930  0.1933 -0.0845  0.0546
   45THR   HG23 2869   4.343   1.025  11.774 -0.0577  1.1559  0.9292
   45THR    OG1 2870   4.385   1.208  11.965  0.9799  0.4999  0.1264
   45THR    HG1 2871   4.318   1.177  12.027 -0.8936 -0.9133 -2.4147
   45THR      C 2872   4.627   1.201  12.084  0.1623 -0.1873 -0.0959
   45THR      O 2873   4.589   1.270  12.178  0.8393 -0.3071  0.2675
   46ASP      N 2874   4.725   1.247  12.005 -0.4902  1.2290 -0.1162
   46ASP      H 2875   4.763   1.192  11.930 -0.7739  1.2861 -0.3023
   46ASP     CA 2876   4.803   1.367  12.026  0.4932  0.5316  0.3010
   46ASP     HA 2877   4.759   1.435  12.100 -0.0166  0.7756 -0.2180
   46ASP     CB 2878   4.939   1.336  12.088  0.8667  0.2406 -0.6529
   46ASP    HB1 2879   4.925   1.265  12.169  0.7976  0.9948  0.0087
   46ASP    HB2 2880   4.998   1.280  12.015  0.5570  0.9242 -1.4535
   46ASP     CG 2881   5.014   1.458  12.140 -0.0089  0.5636 -0.1263
   46ASP    OD1 2882   4.968   1.531  12.230 -0.8382 -0.0561 -0.0405
   46ASP    OD2 2883   5.118   1.488  12.077  0.3260 -0.0920  0.1032
   46ASP      C 2884   4.820   1.447  11.898  0.1308 -0.1115 -0.1525
   46ASP      O 2885   4.829   1.381  11.794  0.4225  0.0836 -0.2509
   47THR      N 2886   4.835   1.580  11.902  0.4967 -0.1600  0.1044
   47THR      H 2887   4.826   1.631  11.989  1.0512  1.1136 -0.5716
   47THR     CA 2888   4.842   1.668  11.788  0.1165  0.1360  0.3073
   47THR     HA 2889   4.887   1.609  11.708  0.0001 -0.3704  0.6135
   47THR     CB 2890   4.706   1.715  11.738  0.1612 -0.2163 -0.1499
   47THR     HB 2891   4.730   1.782  11.655  1.0660 -0.8257 -0.3998
   47THR    CG2 2892   4.606   1.608  11.697 -0.2942  0.2173 -0.1822
   47THR   HG21 2893   4.510   1.652  11.668 -0.7841  1.6539  3.1596
   47THR   HG22 2894   4.591   1.536  11.777  1.1830 -0.7621 -0.7309
   47THR   HG23 2895   4.645   1.549  11.613 -0.0401  1.2318 -0.7883
   47THR    OG1 2896   4.633   1.787  11.836 -0.1331 -0.4809 -0.1736
   47THR    HG1 2897   4.596   1.719  11.893  1.0866 -0.9836  0.0610
   47THR      C 2898   4.937   1.782  11.824  0.2516  0.2663 -0.4398
   47THR      O 2899   4.958   1.816  11.941 -0.6073  0.4634 -0.3349
   48SER      N 2900   4.987   1.851  11.722  0.5199 -0.0802 -0.5429
   48SER      H 2901   4.967   1.815  11.629 -2.6294 -0.2902  0.1103
   48SER     CA 2902   5.097   1.946  11.727  0.4004  0.0385 -0.2075
   48SER     HA 2903   5.180   1.897  11.776 -0.8766 -1.9311  0.1142
   48SER     CB 2904   5.139   1.977  11.584  0.0730  0.4944 -0.2068
   48SER    HB1 2905   5.055   1.985  11.515  0.1499  1.5318 -0.1941
   48SER    HB2 2906   5.207   2.062  11.588  0.3396  0.2326  1.6131
   48SER     OG 2907   5.217   1.867  11.543 -0.4096 -0.0526  0.3177
   48SER     HG 2908   5.231   1.880  11.449 -3.5389  1.9201 -0.0218
   48SER      C 2909   5.063   2.077  11.798 -0.2570 -0.1709 -0.1233
   48SER      O 2910   4.951   2.108  11.837  0.1109  0.1267  0.7080
   49GLY      N 2911   5.165   2.159  11.823 -0.3354 -0.0550 -0.1831
   49GLY      H 2912   5.258   2.127  11.800 -1.5033 -2.7260 -1.5575
   49GLY     CA 2913   5.164   2.269  11.918  0.9505  0.0977 -0.3250
   49GLY    HA1 2914   5.226   2.347  11.874 -0.4184  1.4960  0.1338
   49GLY    HA2 2915   5.063   2.310  11.922  0.3834 -1.3289  0.9448
   49GLY      C 2916   5.193   2.244  12.065 -0.0281  0.3599 -0.0782
   49GLY      O 2917   5.232   2.132  12.099 -0.1676  0.3535  0.0607
   50TYR      N 2918   5.172   2.349  12.144 -0.4940  0.0749  0.1832
   50TYR      H 2919   5.137   2.436  12.107  0.4454  0.7619  0.8515
   50TYR     CA 2920   5.235   2.353  12.275  0.0804  0.1035 -0.0903
   50TYR     HA 2921   5.248   2.248  12.302 -0.6212 -1.0909 -3.7965
   50TYR     CB 2922   5.375   2.413  12.262 -0.1419  0.6283 -0.0786
   50TYR    HB1 2923   5.440   2.380  12.342 -0.7502 -0.3798  0.0130
   50TYR    HB2 2924   5.367   2.521  12.276 -0.8344  0.4104  1.3644
   50TYR     CG 2925   5.470   2.388  12.147  0.3438  0.2272  0.4069
   50TYR    CD1 2926   5.547   2.271  12.141  0.2985  0.2284 -0.2224
   50TYR    HD1 2927   5.534   2.197  12.219 -1.8879  1.1848  0.4038
   50TYR    CE1 2928   5.615   2.247  12.021 -0.3017  0.2302 -0.5721
   50TYR    HE1 2929   5.655   2.149  11.999  1.2623  0.5458  0.6890
   50TYR     CZ 2930   5.608   2.337  11.913  0.1216  0.3929 -0.4702
   50TYR     OH 2931   5.661   2.307  11.791  0.3708 -0.1891 -0.2196
   50TYR     HH 2932   5.719   2.231  11.776  0.6667  0.7654 -7.2442
   50TYR    CE2 2933   5.532   2.455  11.922  0.0190  0.2747  0.2048
   50TYR    HE2 2934   5.535   2.531  11.846  2.1029  2.1327  1.9913
   50TYR    CD2 2935   5.462   2.479  12.041  0.2945  0.1963  0.3832
   50TYR    HD2 2936   5.406   2.571  12.050  0.7047  0.3700  1.2339
   50TYR      C 2937   5.144   2.417  12.379  0.1236  0.3349 -0.1934
   50TYR      O 2938   5.186   2.436  12.493 -0.0060  0.2573 -0.1330
   51GLY      N 2939   5.021   2.459  12.348  0.2431  0.9114  0.0973
   51GLY      H 2940   4.984   2.446  12.255  2.5698  0.5464 -0.8587
   51GLY     CA 2941   4.929   2.517  12.444 -0.0171  0.3533  0.1876
   51GLY    HA1 2942   4.865   2.571  12.374  0.6620 -1.0700 -1.6363
   51GLY    HA2 2943   4.983   2.581  12.513 -1.7293  0.5912  1.3424
   51GLY      C 2944   4.844   2.412  12.514 -0.0139  0.4198  0.2897
   51GLY      O 2945   4.761   2.345  12.455  0.0414 -0.1112  0.8074
   52GLN      N 2946   4.853   2.405  12.647  0.3564 -0.0349  0.2430
   52GLN      H 2947   4.937   2.446  12.686 -0.3208  1.7612 -0.0697
   52GLN     CA 2948   4.771   2.327  12.737  0.4040 -0.0886  0.2394
   52GLN     HA 2949   4.675   2.317  12.687  0.9916  1.1011 -1.2066
   52GLN     CB 2950   4.819   2.184  12.756  0.0908 -0.1524  0.5694
   52GLN    HB1 2951   4.749   2.124  12.814 -0.6494 -0.4786 -0.6242
   52GLN    HB2 2952   4.833   2.141  12.657  1.6212  2.4207 -0.4315
   52GLN     CG 2953   4.961   2.190  12.813  0.2909 -0.1442  0.0755
   52GLN    HG1 2954   5.027   2.246  12.747  1.4011 -0.3015  1.0215
   52GLN    HG2 2955   4.958   2.238  12.910 -0.3239 -0.3827  0.1823
   52GLN     CD 2956   5.025   2.052  12.819 -0.1148 -0.3628 -0.5017
   52GLN    OE1 2957   4.965   1.946  12.840 -0.0712 -0.3942 -0.5360
   52GLN    NE2 2958   5.156   2.030  12.822 -0.0037  0.3488 -0.0099
   52GLN   HE21 2959   5.176   1.932  12.808 -0.9188  0.1882 -0.2252
   52GLN   HE22 2960   5.224   2.105  12.833 -1.1735  1.2407  1.5995
   52GLN      C 2961   4.750   2.393  12.873 -0.4163 -0.2523  0.1985
   52GLN      O 2962   4.836   2.471  12.916 -0.2095  0.0122 -0.6763
   53SER      N 2963   4.645   2.356  12.945 -0.2664  0.0901  0.5973
   53SER      H 2964   4.582   2.289  12.904  2.1423 -1.0721 -1.4323
   53SER     CA 2965   4.629   2.402  13.082 -0.0784  0.3857  0.5199
   53SER     HA 2966   4.653   2.508  13.080  1.2298  0.1075 -1.9143
   53SER     CB 2967   4.489   2.385  13.141 -0.1817 -0.4166  0.0631
   53SER    HB1 2968   4.495   2.401  13.249  0.0719 -0.0226 -0.0058
   53SER    HB2 2969   4.452   2.285  13.123 -0.3524 -0.2795 -0.3503
   53SER     OG 2970   4.391   2.472  13.089  0.2194 -0.0553 -0.0983
   53SER     HG 2971   4.337   2.511  13.158  0.5641 -1.2994  0.9221
   53SER      C 2972   4.725   2.343  13.184  0.2621  0.3656  0.1891
   53SER      O 2973   4.731   2.221  13.202  0.2137  0.4706  0.9287
   54SER      N 2974   4.781   2.423  13.275  0.3359  0.0375  0.4362
   54SER      H 2975   4.783   2.522  13.257 -2.3566  0.1699  0.4325
   54SER     CA 2976   4.862   2.380  13.386  0.4571 -0.8433  0.0149
   54SER     HA 2977   4.905   2.284  13.356 -2.2937 -2.0403 -0.3572
   54SER     CB 2978   4.977   2.477  13.413 -0.1724 -0.0022 -0.3119
   54SER    HB1 2979   5.013   2.455  13.513 -0.2747 -2.3629 -0.7432
   54SER    HB2 2980   4.949   2.582  13.402  3.4038  0.8736 -3.0019
   54SER     OG 2981   5.089   2.466  13.329 -0.0126  0.1545 -0.1191
   54SER     HG 2982   5.095   2.549  13.280 -0.8057  0.2252 -0.1146
   54SER      C 2983   4.783   2.357  13.514  0.2713 -0.1003  0.0345
   54SER      O 2984   4.669   2.404  13.526  0.3995  0.1194  0.4440
   55TYR      N 2985   4.845   2.280  13.604  0.0765 -0.3483 -0.0425
   55TYR      H 2986   4.939   2.254  13.578  0.0982  1.0571 -1.5235
   55TYR     CA 2987   4.796   2.239  13.734  0.4419 -0.3837  0.0862
   55TYR     HA 2988   4.726   2.314  13.771  2.4025  0.8976  1.3564
   55TYR     CB 2989   4.725   2.104  13.729  0.5333 -0.4130 -0.4984
   55TYR    HB1 2990   4.683   2.085  13.828  0.4973  1.0439 -0.2167
   55TYR    HB2 2991   4.794   2.021  13.713  1.8316  0.2813  1.2341
   55TYR     CG 2992   4.611   2.087  13.631 -0.2731  0.2782  0.3039
   55TYR    CD1 2993   4.479   2.113  13.669 -0.1591  0.4607  0.5828
   55TYR    HD1 2994   4.466   2.155  13.767 -0.0341  1.7573  0.0685
   55TYR    CE1 2995   4.374   2.097  13.577  0.5829  0.2171 -0.2323
   55TYR    HE1 2996   4.278   2.140  13.600  0.4531  0.2923 -0.8898
   55TYR     CZ 2997   4.400   2.051  13.446  0.3155  0.0053 -0.2093
   55TYR     OH 2998   4.301   2.019  13.358 -0.1974 -0.7732  0.6291
   55TYR     HH 2999   4.333   1.967  13.284 -0.0056  2.6707 -1.9811
   55TYR    CE2 3000   4.533   2.021  13.411  0.2195 -0.5741 -0.0932
   55TYR    HE2 3001   4.551   1.974  13.316  2.2744  0.9595 -0.5292
   55TYR    CD2 3002   4.638   2.040  13.502 -0.3120 -0.0848  0.4277
   55TYR    HD2 3003   4.741   2.027  13.472 -0.0188 -0.4998  1.5597
   55TYR      C 3004   4.910   2.239  13.834  0.2863  0.3449  0.2716
   55TYR      O 3005   5.023   2.266  13.793  0.2560  0.1230  0.0393
   56SER      N 3006   4.883   2.200  13.958 -0.2964 -0.6002 -0.1392
   56SER      H 3007   4.786   2.176  13.974  0.1358 -1.7936  0.8548
   56SER     CA 3008   4.979   2.189  14.066 -0.1573  0.1884 -0.1769
   56SER     HA 3009   5.079   2.190  14.022 -0.9892  1.3291 -2.1677
   56SER     CB 3010   4.967   2.310  14.158 -0.1724  0.2987 -0.3224
   56SER    HB1 3011   5.024   2.287  14.248 -0.0215 -1.8552 -0.9227
   56SER    HB2 3012   4.998   2.402  14.110  0.3170  1.1991  1.5976
   56SER     OG 3013   4.831   2.326  14.193 -0.1448 -0.5387  0.1928
   56SER     HG 3014   4.818   2.409  14.240 -1.6965 -1.1275  0.8968
   56SER      C 3015   4.953   2.058  14.138 -0.1060  0.0267 -0.4522
   56SER      O 3016   4.836   2.019  14.145 -0.0666 -0.0769 -0.3780
   57SER      N 3017   5.055   1.994  14.194 -0.4380  0.0007  0.1314
   57SER      H 3018   5.149   2.030  14.181 -0.3674 -0.2209  0.0282
   57SER     CA 3019   5.035   1.861  14.248  0.0482 -0.1357 -0.0225
   57SER     HA 3020   4.939   1.877  14.296 -0.5559  0.9282 -1.5209
   57SER     CB 3021   5.022   1.762  14.133 -0.0918  0.3971 -0.4681
   57SER    HB1 3022   4.994   1.664  14.172 -1.4051  0.0532 -2.1275
   57SER    HB2 3023   4.953   1.801  14.058  0.6286  2.0530 -0.3064
   57SER     OG 3024   5.141   1.736  14.061 -0.2464  0.0899 -0.6182
   57SER     HG 3025   5.157   1.803  13.994 -0.7530  0.4716 -0.3660
   57SER      C 3026   5.134   1.823  14.358 -0.1146 -0.3183  0.0615
   57SER      O 3027   5.211   1.905  14.407  0.2603 -0.5052 -0.2107
   58TYR      N 3028   5.135   1.695  14.396 -0.5706 -0.1434  0.6681
   58TYR      H 3029   5.066   1.632  14.357  2.1340 -1.4623 -2.4823
   58TYR     CA 3030   5.217   1.620  14.489  0.1031 -0.1286  0.0933
   58TYR     HA 3031   5.314   1.670  14.497 -0.6980  1.6750 -0.9947
   58TYR     CB 3032   5.148   1.609  14.625 -0.2743 -0.0138 -0.0871
   58TYR    HB1 3033   5.046   1.579  14.603 -0.5812  1.4485 -0.7777
   58TYR    HB2 3034   5.199   1.529  14.679  1.4663  1.3736  0.4462
   58TYR     CG 3035   5.147   1.723  14.723  0.0384  0.1556 -0.2793
   58TYR    CD1 3036   5.049   1.821  14.702  0.2006  0.2928 -0.4044
   58TYR    HD1 3037   4.986   1.816  14.614  2.1745 -2.4844 -1.8075
   58TYR    CE1 3038   5.024   1.921  14.798  0.1322  0.1067 -0.2267
   58TYR    HE1 3039   4.938   1.983  14.780  0.6782  1.7947  2.5508
   58TYR     CZ 3040   5.116   1.934  14.904 -0.3193 -0.3900  0.2326
   58TYR     OH 3041   5.106   2.043  14.985 -0.2974 -0.0379 -0.2342
   58TYR     HH 3042   5.185   2.054  15.039  1.9480 -0.1954 -3.2438
   58TYR    CE2 3043   5.226   1.847  14.915  0.1405  0.1181 -0.3007
   58TYR    HE2 3044   5.289   1.858  15.002  0.1171 -2.0262  0.0260
   58TYR    CD2 3045   5.237   1.737  14.829  0.2982  0.3042 -0.5191
   58TYR    HD2 3046   5.310   1.660  14.850 -1.8164 -1.4042  1.0957
   58TYR      C 3047   5.241   1.486  14.421 -0.0315 -0.1333  0.0548
   58TYR      O 3048   5.150   1.429  14.362 -0.1276  0.3465 -0.2723
   59GLY      N 3049   5.364   1.434  14.433 -0.0350 -0.1527  0.0075
   59GLY      H 3050   5.422   1.490  14.494 -1.3155  0.3570  0.8167
   59GLY     CA 3051   5.414   1.317  14.366 -0.1758 -0.0832 -0.2200
   59GLY    HA1 3052   5.363   1.229  14.407  3.2981 -3.1283 -1.8359
   59GLY    HA2 3053   5.520   1.306  14.388 -0.1910  1.1723  0.5486
   59GLY      C 3054   5.406   1.322  14.214 -0.3903  0.1183 -0.2011
   59GLY      O 3055   5.454   1.417  14.152 -0.2473  0.1956  0.0286
   60GLN      N 3056   5.334   1.226  14.156  0.0341 -0.1584 -0.2683
   60GLN      H 3057   5.290   1.152  14.210  0.3803  0.3665  0.7589
   60GLN     CA 3058   5.294   1.221  14.017 -0.2738 -0.4167 -0.1736
   60GLN     HA 3059   5.346   1.303  13.966 -2.4091  0.9798 -0.2351
   60GLN     CB 3060   5.354   1.093  13.961 -0.1740 -0.3399 -0.2455
   60GLN    HB1 3061   5.311   1.085  13.861  1.9392  0.8423 -1.2976
   60GLN    HB2 3062   5.323   1.005  14.018 -1.3461 -0.4208 -0.9655
   60GLN     CG 3063   5.506   1.098  13.946 -0.1842 -0.1518 -0.2826
   60GLN    HG1 3064   5.561   1.114  14.039 -0.8639 -0.0103  0.1027
   60GLN    HG2 3065   5.540   1.185  13.890 -2.6003  0.6730 -0.6008
   60GLN     CD 3066   5.562   0.977  13.874 -0.1179 -0.1279 -0.2707
   60GLN    OE1 3067   5.499   0.872  13.863  0.2587 -0.3837 -0.0290
   60GLN    NE2 3068   5.689   0.983  13.833  0.0823  0.6145  0.4498
   60GLN   HE21 3069   5.747   1.063  13.855  1.3545  0.3976 -1.7950
   60GLN   HE22 3070   5.732   0.906  13.785  0.4082  1.3413 -0.4565
   60GLN      C 3071   5.147   1.238  13.983 -0.1365 -0.0816 -0.6074
   60GLN      O 3072   5.095   1.186  13.884 -0.4295  0.5378 -0.7853
   61SER      N 3073   5.067   1.303  14.068 -0.0805 -0.3795 -0.3258
   61SER      H 3074   5.103   1.378  14.124 -2.9119  2.6579 -2.2126
   61SER     CA 3075   4.923   1.306  14.053 -0.1246 -0.2635  0.1065
   61SER     HA 3076   4.882   1.205  14.056  0.3636 -0.5266 -1.3399
   61SER     CB 3077   4.864   1.377  14.174 -0.3555 -0.2662 -0.0030
   61SER    HB1 3078   4.893   1.482  14.171 -2.5417  0.3760 -0.9442
   61SER    HB2 3079   4.756   1.376  14.161 -0.0705 -0.7515 -3.0291
   61SER     OG 3080   4.895   1.313  14.295 -0.4909 -0.2486  0.0401
   61SER     HG 3081   4.891   1.378  14.366  1.4056  2.5004 -2.1672
   61SER      C 3082   4.877   1.389  13.934 -0.0158  0.2611  0.4269
   61SER      O 3083   4.910   1.506  13.916  0.0359  0.2088  0.1762
   62GLN      N 3084   4.786   1.332  13.855  0.2843  0.0658  0.2187
   62GLN      H 3085   4.768   1.235  13.880 -0.8228  0.6412  1.8634
   62GLN     CA 3086   4.723   1.397  13.742  0.0392 -0.0186  0.3061
   62GLN     HA 3087   4.672   1.486  13.778 -0.6418 -0.4903  0.5440
   62GLN     CB 3088   4.614   1.305  13.687  0.1267  0.4141 -0.5955
   62GLN    HB1 3089   4.550   1.266  13.766  1.7946  1.4438  1.3554
   62GLN    HB2 3090   4.553   1.369  13.623  0.1200  1.2846  0.2606
   62GLN     CG 3091   4.675   1.193  13.603 -0.1598 -0.0637 -0.1683
   62GLN    HG1 3092   4.765   1.225  13.551  0.0716 -0.2788  0.0958
   62GLN    HG2 3093   4.697   1.123  13.684  0.5700  2.4572  1.9392
   62GLN     CD 3094   4.582   1.116  13.510  0.2040 -0.1852 -0.4323
   62GLN    OE1 3095   4.461   1.128  13.529  0.3145  0.2183  0.0490
   62GLN    NE2 3096   4.622   1.032  13.414 -0.1237  0.1588 -0.8766
   62GLN   HE21 3097   4.720   1.008  13.411  0.0327  0.7346 -0.4547
   62GLN   HE22 3098   4.549   0.977  13.373  0.4582 -1.6931  0.4174
   62GLN      C 3099   4.825   1.434  13.636  0.1093 -0.4111  0.2331
   62GLN      O 3100   4.944   1.403  13.644  0.2936  0.1160 -0.4000
   63ASN      N 3101   4.773   1.506  13.536  0.3026 -0.4664  0.0941
   63ASN      H 3102   4.673   1.518  13.535  0.0053 -2.4988 -1.5827
   63ASN     CA 3103   4.853   1.556  13.426 -0.0768 -0.0519  0.0073
   63ASN     HA 3104   4.951   1.587  13.462  0.0100  0.5628 -0.7202
   63ASN     CB 3105   4.868   1.438  13.330  0.3941 -0.0859  0.1187
   63ASN    HB1 3106   4.765   1.403  13.325  0.0931  0.9364 -1.7499
   63ASN    HB2 3107   4.932   1.366  13.380  0.4053 -1.6509 -2.0175
   63ASN     CG 3108   4.931   1.476  13.197  0.4210 -0.0760  0.1341
   63ASN    OD1 3109   4.868   1.480  13.092  0.2403 -0.1386  0.2395
   63ASN    ND2 3110   5.062   1.499  13.203  0.3879  0.1299  0.0741
   63ASN   HD21 3111   5.116   1.477  13.286  1.5462 -0.1749 -0.7269
   63ASN   HD22 3112   5.110   1.530  13.119 -1.3313  1.2281 -0.5397
   63ASN      C 3113   4.788   1.675  13.356 -0.3041 -0.9100 -1.2705
   63ASN      O 3114   4.666   1.684  13.360 -0.2289 -0.2696 -0.2357
   64THR      N 3115   4.865   1.752  13.278 -0.0870  0.2496  0.0430
   64THR      H 3116   4.964   1.737  13.277 -0.0916  0.0197 -1.8259
   64THR     CA 3117   4.825   1.877  13.216 -0.4310  0.3631  0.4911
   64THR     HA 3118   4.774   1.933  13.295 -1.1365  0.2680  0.1104
   64THR     CB 3119   4.949   1.958  13.180 -0.1102 -0.3621 -0.0630
   64THR     HB 3120   4.911   2.040  13.119 -0.3942 -2.4270 -2.8552
   64THR    CG2 3121   5.023   2.007  13.304  0.0542 -0.0184 -0.2929
   64THR   HG21 3122   4.965   2.058  13.381  0.0340 -2.4066  1.3997
   64THR   HG22 3123   5.090   2.086  13.272 -1.0753  1.0956  0.0057
   64THR   HG23 3124   5.083   1.926  13.346 -0.2651  0.5745  1.3892
   64THR    OG1 3125   5.044   1.888  13.103  0.9743  0.7485  0.2286
   64THR    HG1 3126   5.087   1.952  13.046 -0.0380  0.2942 -1.1049
   64THR      C 3127   4.720   1.861  13.107  0.2348 -0.0639 -0.0971
   64THR      O 3128   4.700   1.755  13.049 -0.1116 -0.0850  0.0561
   65GLY      N 3129   4.658   1.974  13.072  0.5080  0.0381 -0.2509
   65GLY      H 3130   4.688   2.056  13.123  1.2177 -0.5193  0.2401
   65GLY     CA 3131   4.560   1.994  12.967 -0.0558 -0.3388  0.1980
   65GLY    HA1 3132   4.564   2.101  12.947 -1.4659 -0.6906 -2.5041
   65GLY    HA2 3133   4.580   1.950  12.869 -1.6353 -1.2166  0.2349
   65GLY      C 3134   4.418   1.965  13.013 -0.1861 -0.0053  0.0053
   65GLY      O 3135   4.401   1.918  13.125  0.0007 -0.2744 -0.0788
   66TYR      N 3136   4.327   1.985  12.917 -0.2481 -0.3588 -0.0094
   66TYR      H 3137   4.352   2.039  12.835 -2.8930 -2.1425 -2.1683
   66TYR     CA 3138   4.183   1.978  12.922 -0.2250 -0.5675  0.3846
   66TYR     HA 3139   4.152   1.902  12.993  0.4330 -1.2949 -0.0849
   66TYR     CB 3140   4.132   2.110  12.980  0.3328 -0.3601  0.4034
   66TYR    HB1 3141   4.178   2.141  13.074 -0.4254 -0.4279  0.8053
   66TYR    HB2 3142   4.160   2.189  12.909  0.9996 -1.8153 -1.0327
   66TYR     CG 3143   3.983   2.107  13.001  0.2203  0.0030 -0.3233
   66TYR    CD1 3144   3.932   2.056  13.120  0.1473  0.4581 -0.1558
   66TYR    HD1 3145   4.007   2.008  13.182 -0.2156 -0.4615 -0.4114
   66TYR    CE1 3146   3.795   2.052  13.151  0.1656 -0.2931 -0.1326
   66TYR    HE1 3147   3.756   2.012  13.243  0.1497  1.4840  0.6826
   66TYR     CZ 3148   3.705   2.095  13.051 -0.1171 -0.5680  0.0015
   66TYR     OH 3149   3.569   2.091  13.057 -0.1502 -0.2469 -0.4491
   66TYR     HH 3150   3.540   2.049  13.138 -0.4014 -1.0186 -0.9257
   66TYR    CE2 3151   3.758   2.156  12.935  0.4339  0.3728  0.7313
   66TYR    HE2 3152   3.686   2.191  12.862 -0.1687  1.0294  1.6275
   66TYR    CD2 3153   3.895   2.160  12.905  0.2512  0.3879 -0.1415
   66TYR    HD2 3154   3.936   2.189  12.810 -3.5955  3.3237 -1.1327
   66TYR      C 3155   4.114   1.953  12.789  0.2146  0.1640  0.0136
   66TYR      O 3156   4.148   2.015  12.688  0.1535 -0.5828 -0.4714
   67GLY      N 3157   4.013   1.865  12.787  0.4473 -0.1127  0.3916
   67GLY      H 3158   3.971   1.826  12.870  1.2481 -1.5733  0.1332
   67GLY     CA 3159   3.947   1.823  12.666 -0.5812  0.5797  0.6990
   67GLY    HA1 3160   3.876   1.896  12.627  0.4250  0.5857 -1.2357
   67GLY    HA2 3161   4.012   1.800  12.582 -1.2590  2.4833 -0.4026
   67GLY      C 3162   3.856   1.703  12.689 -0.0990  0.0473 -0.1340
   67GLY      O 3163   3.812   1.685  12.802 -0.1409 -0.5946 -0.2482
   68THR      N 3164   3.834   1.623  12.584  0.0006 -0.3992  0.1795
   68THR      H 3165   3.863   1.657  12.494 -1.3528 -3.7169 -1.6973
   68THR     CA 3166   3.750   1.505  12.590 -0.5607 -0.0195 -0.0245
   68THR     HA 3167   3.652   1.527  12.631 -0.2598 -1.8335  1.8670
   68THR     CB 3168   3.731   1.445  12.451 -0.1215  0.3333 -0.2410
   68THR     HB 3169   3.823   1.400  12.416 -0.3563  0.2143 -0.7122
   68THR    CG2 3170   3.614   1.347  12.452  0.3896 -0.2851 -0.3713
   68THR   HG21 3171   3.635   1.250  12.496  1.5352 -0.1757 -0.6643
   68THR   HG22 3172   3.593   1.323  12.348 -0.6386  0.4481 -0.3555
   68THR   HG23 3173   3.525   1.396  12.493 -1.0326 -1.0042 -2.4366
   68THR    OG1 3174   3.696   1.550  12.364 -0.7468  0.1664 -0.2001
   68THR    HG1 3175   3.781   1.596  12.362 -1.2043  1.0358 -0.2386
   68THR      C 3176   3.819   1.399  12.675  0.4873  0.7660  0.1244
   68THR      O 3177   3.932   1.358  12.650  0.2682 -0.0357  0.4085
   69GLN      N 3178   3.737   1.347  12.767  0.5235  0.4021 -0.0496
   69GLN      H 3179   3.642   1.378  12.777  1.6304  3.6800  1.7886
   69GLN     CA 3180   3.776   1.238  12.855  0.0649  0.0182 -0.3158
   69GLN     HA 3181   3.876   1.256  12.894 -0.3320 -0.7621  1.0965
   69GLN     CB 3182   3.676   1.224  12.969 -0.3783  0.1499 -0.6819
   69GLN    HB1 3183   3.578   1.197  12.930 -1.0025  2.7334 -1.1029
   69GLN    HB2 3184   3.709   1.143  13.034  0.0892 -0.8019 -2.0562
   69GLN     CG 3185   3.654   1.351  13.052 -0.2630 -0.2042 -0.1033
   69GLN    HG1 3186   3.615   1.420  12.978  0.2662  0.0716 -0.1254
   69GLN    HG2 3187   3.587   1.340  13.137  0.8140 -0.0415  0.7847
   69GLN     CD 3188   3.782   1.414  13.105 -0.4214 -0.0375  0.0808
   69GLN    OE1 3189   3.867   1.471  13.038 -0.0725 -0.2820  0.3114
   69GLN    NE2 3190   3.809   1.406  13.235 -0.1252  0.2452  0.0382
   69GLN   HE21 3191   3.752   1.354  13.301  1.6570 -1.4705  0.3040
   69GLN   HE22 3192   3.897   1.452  13.254 -0.3771  0.6966  0.1436
   69GLN      C 3193   3.783   1.105  12.781 -0.6753 -0.2071  0.0114
   69GLN      O 3194   3.736   1.093  12.668  0.0320 -0.6810 -0.2351
   70SER      N 3195   3.842   1.004  12.845 -0.0218 -0.0730 -0.3692
   70SER      H 3196   3.878   1.022  12.938  0.0831  4.1735 -1.0039
   70SER     CA 3197   3.857   0.875  12.783 -0.0101  0.1172 -0.7629
   70SER     HA 3198   3.850   0.880  12.674 -1.7231  0.7885 -0.6482
   70SER     CB 3199   3.998   0.829  12.819 -0.0739  0.5402  0.0313
   70SER    HB1 3200   4.009   0.721  12.816 -2.8227  0.1120  2.0467
   70SER    HB2 3201   4.031   0.871  12.914 -0.0703  1.5053 -0.3836
   70SER     OG 3202   4.084   0.882  12.720 -0.0482  0.3312 -0.0585
   70SER     HG 3203   4.172   0.867  12.755 -0.8605  0.7912  2.3512
   70SER      C 3204   3.746   0.780  12.826 -0.2323  0.6426 -0.1781
   70SER      O 3205   3.739   0.755  12.946  0.1724 -0.0013 -0.2859
   71THR      N 3206   3.665   0.717  12.741  0.1470 -0.1436  0.0358
   71THR      H 3207   3.682   0.734  12.643  3.1246  0.4206  0.5415
   71THR     CA 3208   3.551   0.640  12.785 -0.0281 -0.0795 -0.3024
   71THR     HA 3209   3.517   0.696  12.873  2.1113 -0.8303  1.0780
   71THR     CB 3210   3.446   0.620  12.676  0.0078  0.0479 -0.3604
   71THR     HB 3211   3.484   0.553  12.599  0.7558 -0.2044  0.2181
   71THR    CG2 3212   3.318   0.566  12.739  0.0880  0.3544  0.0698
   71THR   HG21 3213   3.228   0.591  12.682  0.9368 -0.3475 -1.6568
   71THR   HG22 3214   3.316   0.605  12.841  1.1209  1.1264 -0.1877
   71THR   HG23 3215   3.331   0.458  12.739  1.0008  0.4429 -1.0055
   71THR    OG1 3216   3.409   0.743  12.618 -0.1706  0.2264  0.1271
   71THR    HG1 3217   3.353   0.735  12.541 -0.8045  0.9952  0.4962
   71THR      C 3218   3.592   0.510  12.853 -0.4095 -0.2848 -0.4607
   71THR      O 3219   3.538   0.478  12.958 -0.4031 -0.1695 -0.4230
   72PRO      N 3220   3.694   0.440  12.801  0.4777  0.5121  0.1734
   72PRO     CD 3221   3.710   0.428  12.657 -0.0593 -0.0908  0.1603
   72PRO    HD1 3222   3.614   0.397  12.616 -0.5795  2.4447 -0.6977
   72PRO    HD2 3223   3.738   0.524  12.616 -1.1993  0.2268  0.0862
   72PRO     CG 3224   3.817   0.321  12.639  0.2461  0.2848 -0.2613
   72PRO    HG1 3225   3.803   0.266  12.546  2.4141  2.1231 -1.7836
   72PRO    HG2 3226   3.914   0.371  12.638 -0.0973  0.9598 -0.4649
   72PRO     CB 3227   3.790   0.230  12.759  0.4866  0.2722 -0.2150
   72PRO    HB1 3228   3.701   0.170  12.742  0.1198  0.5184  0.7730
   72PRO    HB2 3229   3.870   0.159  12.779 -1.6097 -1.6254  1.9828
   72PRO     CA 3230   3.744   0.323  12.870 -0.2914 -0.0740 -0.2385
   72PRO     HA 3231   3.668   0.273  12.930  1.1945  0.1431  1.9689
   72PRO      C 3232   3.843   0.364  12.979 -0.1533 -0.3299 -0.2675
   72PRO      O 3233   3.877   0.481  12.993 -0.3563 -0.3309  0.2694
   73GLN      N 3234   3.892   0.271  13.061 -0.4691  0.0098  0.3137
   73GLN      H 3235   3.852   0.178  13.053 -2.3887  0.7004  1.1661
   73GLN     CA 3236   3.982   0.289  13.173  0.0366  0.2917 -0.1354
   73GLN     HA 3237   3.950   0.386  13.210 -3.6471 -1.0270  0.5598
   73GLN     CB 3238   3.964   0.180  13.279 -0.3082 -0.0029 -0.4932
   73GLN    HB1 3239   3.966   0.085  13.227 -0.5891  0.2568 -0.9929
   73GLN    HB2 3240   4.050   0.174  13.345 -0.2975 -1.5749 -0.6294
   73GLN     CG 3241   3.826   0.182  13.344  0.0320  0.1439  0.2268
   73GLN    HG1 3242   3.746   0.189  13.271 -0.3741  1.4029  0.7571
   73GLN    HG2 3243   3.826   0.275  13.402  4.1273  0.8512 -0.5863
   73GLN     CD 3244   3.805   0.063  13.437  0.0175  0.0576  0.1127
   73GLN    OE1 3245   3.730  -0.031  13.413  0.3936 -0.0506 -0.6700
   73GLN    NE2 3246   3.873   0.062  13.552  0.0391 -0.3856  0.0946
   73GLN   HE21 3247   3.861  -0.014  13.618  4.1129  0.1707  1.7378
   73GLN   HE22 3248   3.943   0.131  13.571 -0.8425  1.1414 -1.8868
   73GLN      C 3249   4.126   0.284  13.122 -0.1041 -0.3667 -0.4850
   73GLN      O 3250   4.148   0.225  13.017  0.5346 -0.3664 -0.3529
   74GLY      N 3251   4.219   0.367  13.168  0.2220 -0.8744 -0.2232
   74GLY      H 3252   4.199   0.415  13.255  1.4729 -1.0723  0.1961
   74GLY     CA 3253   4.337   0.416  13.099 -0.3463  0.3095 -0.3827
   74GLY    HA1 3254   4.393   0.332  13.059  0.2661 -0.3198  1.6819
   74GLY    HA2 3255   4.397   0.473  13.169 -0.6598  0.3247 -0.1219
   74GLY      C 3256   4.303   0.512  12.986 -0.2166  0.6302 -0.1520
   74GLY      O 3257   4.207   0.587  12.987 -0.4249  0.3599  0.1705
   75TYR      N 3258   4.396   0.521  12.890 -0.2615 -0.4973 -0.3166
   75TYR      H 3259   4.475   0.458  12.896  1.4052  1.3201 -1.8444
   75TYR     CA 3260   4.406   0.623  12.788 -0.7513  0.0531  0.1850
   75TYR     HA 3261   4.507   0.609  12.750 -0.9172  0.9871 -0.6539
   75TYR     CB 3262   4.301   0.592  12.682 -0.3801  0.2537 -0.2438
   75TYR    HB1 3263   4.336   0.633  12.587 -2.8501  0.1756 -1.2632
   75TYR    HB2 3264   4.205   0.635  12.711 -0.9288 -1.6590  0.9277
   75TYR     CG 3265   4.285   0.446  12.646 -0.8839  0.4683 -0.9153
   75TYR    CD1 3266   4.383   0.392  12.562  0.1278  0.3883  0.2797
   75TYR    HD1 3267   4.455   0.456  12.513  0.6191 -0.7943 -0.6045
   75TYR    CE1 3268   4.374   0.254  12.540  0.1541  0.3833  0.3012
   75TYR    HE1 3269   4.443   0.212  12.468 -0.2897 -0.3216  0.2725
   75TYR     CZ 3270   4.277   0.175  12.606  0.0528  0.0965 -0.1892
   75TYR     OH 3271   4.296   0.041  12.591  0.6103  0.1713 -0.1697
   75TYR     HH 3272   4.210  -0.001  12.603 -0.1116  1.5073 -0.5234
   75TYR    CE2 3273   4.172   0.236  12.677  0.1931  0.0452  0.0654
   75TYR    HE2 3274   4.088   0.178  12.714  0.3655 -0.4498 -0.3013
   75TYR    CD2 3275   4.177   0.374  12.699 -0.3862  0.1385 -0.3404
   75TYR    HD2 3276   4.112   0.408  12.778 -0.2782 -0.5685  0.0669
   75TYR      C 3277   4.398   0.772  12.822  0.5215  0.1397  0.1387
   75TYR      O 3278   4.368   0.857  12.740 -0.4418  0.2476  0.5797
   76GLY      N 3279   4.427   0.812  12.946 -0.5144 -0.0435  0.4494
   76GLY      H 3280   4.448   0.736  13.009 -2.0334 -0.2420  0.7667
   76GLY     CA 3281   4.431   0.950  12.991  0.4847  0.1638 -0.2652
   76GLY    HA1 3282   4.529   0.991  12.964 -1.0238  3.7961 -0.7577
   76GLY    HA2 3283   4.427   0.948  13.100  1.8456 -1.9963 -0.1991
   76GLY      C 3284   4.317   1.044  12.955  0.1602 -0.0163  0.3001
   76GLY      O 3285   4.205   1.021  13.002  0.2493 -0.1578  0.4458
   77SER      N 3286   4.343   1.152  12.882 -0.2647  0.2205  0.4911
   77SER      H 3287   4.440   1.175  12.865 -0.1890 -0.2335  0.2940
   77SER     CA 3288   4.246   1.234  12.813 -0.0254  0.2021  0.1280
   77SER     HA 3289   4.182   1.168  12.754  1.4591  0.0491 -1.3978
   77SER     CB 3290   4.164   1.315  12.913 -0.4007 -0.3987  0.3072
   77SER    HB1 3291   4.091   1.247  12.957 -1.7539 -1.3820 -3.1517
   77SER    HB2 3292   4.112   1.387  12.851  1.3467  0.1957 -0.5314
   77SER     OG 3293   4.255   1.378  13.000 -0.1990 -0.2732  0.0066
   77SER     HG 3294   4.271   1.463  12.958  0.5921 -0.5539 -0.2797
   77SER      C 3295   4.295   1.335  12.709  0.1273  0.1830  0.1812
   77SER      O 3296   4.411   1.375  12.714  0.2635 -0.1960  0.1057
   78THR      N 3297   4.215   1.367  12.607  0.4095 -0.9916 -0.4329
   78THR      H 3298   4.116   1.349  12.620  0.7385 -1.9445  1.0230
   78THR     CA 3299   4.258   1.448  12.496 -0.3520  0.1013  0.0506
   78THR     HA 3300   4.346   1.397  12.456 -1.2804 -1.8505  0.4155
   78THR     CB 3301   4.154   1.452  12.384 -0.2331  0.4571 -0.0499
   78THR     HB 3302   4.063   1.502  12.416 -0.6703  1.8812 -3.1187
   78THR    CG2 3303   4.204   1.521  12.257  0.9246  0.1127  0.2076
   78THR   HG21 3304   4.249   1.619  12.273 -2.5147  2.1994 -1.6754
   78THR   HG22 3305   4.116   1.541  12.197  2.0548 -1.3029 -2.0660
   78THR   HG23 3306   4.266   1.454  12.198  0.2333 -0.5376  0.2034
   78THR    OG1 3307   4.126   1.324  12.333  0.0146  0.2292  0.3806
   78THR    HG1 3308   4.079   1.268  12.394 -0.2316  1.6177  1.5016
   78THR      C 3309   4.297   1.588  12.541 -0.1212 -0.1042  0.4891
   78THR      O 3310   4.233   1.640  12.632  0.1027  0.3942  0.3687
   79GLY      N 3311   4.410   1.637  12.490  0.0947 -0.3645  0.7110
   79GLY      H 3312   4.455   1.591  12.412 -3.4471  0.5865 -2.1972
   79GLY     CA 3313   4.461   1.764  12.540 -0.0575 -0.0967  0.1932
   79GLY    HA1 3314   4.459   1.755  12.649 -0.8102  2.0001  0.3985
   79GLY    HA2 3315   4.567   1.763  12.519 -0.2549 -1.9888 -0.9756
   79GLY      C 3316   4.392   1.890  12.489  0.0744  0.0011  0.2583
   79GLY      O 3317   4.310   1.883  12.398 -0.4146  1.1345  0.5996
   80GLY      N 3318   4.437   2.001  12.549  0.4448  0.1784 -0.3424
   80GLY      H 3319   4.517   1.992  12.609  1.0604 -0.3741 -1.2117
   80GLY     CA 3320   4.406   2.137  12.510 -0.1866  0.1960  0.2046
   80GLY    HA1 3321   4.495   2.166  12.455  0.7482 -1.3567  0.8304
   80GLY    HA2 3322   4.316   2.159  12.453  0.3129  2.5071  0.2359
   80GLY      C 3323   4.414   2.222  12.636  0.2970 -0.2109  0.4537
   80GLY      O 3324   4.449   2.180  12.746 -0.0831  0.1637  0.7238
   81TYR      N 3325   4.363   2.344  12.618  0.4531 -0.1623  0.3320
   81TYR      H 3326   4.331   2.366  12.525 -0.4571  0.5122  0.7813
   81TYR     CA 3327   4.323   2.438  12.721 -0.1834  0.0887 -0.1359
   81TYR     HA 3328   4.368   2.411  12.817 -1.5453 -0.7641  0.2782
   81TYR     CB 3329   4.364   2.578  12.675 -0.0627  0.1046  0.0160
   81TYR    HB1 3330   4.346   2.583  12.567  2.2166  1.4153 -0.3541
   81TYR    HB2 3331   4.297   2.655  12.712  0.0248  0.6402 -0.9042
   81TYR     CG 3332   4.504   2.628  12.699 -0.0478  0.0862 -0.0287
   81TYR    CD1 3333   4.542   2.661  12.830 -0.3084  0.6539 -0.0889
   81TYR    HD1 3334   4.481   2.638  12.916  0.5474  2.5484  1.0900
   81TYR    CE1 3335   4.670   2.713  12.853 -0.2780  0.4692  0.1658
   81TYR    HE1 3336   4.707   2.718  12.954 -0.5218 -3.0856  0.5664
   81TYR     CZ 3337   4.757   2.734  12.744 -0.2510  0.4286  0.1791
   81TYR     OH 3338   4.881   2.787  12.769 -0.1036  0.3236 -0.3241
   81TYR     HH 3339   4.898   2.800  12.862 -0.3179  0.1376 -0.2552
   81TYR    CE2 3340   4.723   2.697  12.613  0.2342  0.5062  0.0307
   81TYR    HE2 3341   4.780   2.721  12.524 -1.5421  2.2140 -0.7243
   81TYR    CD2 3342   4.593   2.648  12.593  0.2234  0.4430  0.2663
   81TYR    HD2 3343   4.557   2.627  12.494 -0.5437 -0.2918  0.6960
   81TYR      C 3344   4.173   2.431  12.746 -0.1731 -0.6306 -0.2590
   81TYR      O 3345   4.091   2.416  12.656 -0.0026 -0.6691 -0.4077
   82GLY      N 3346   4.143   2.463  12.872  0.1624  0.0729 -0.3527
   82GLY      H 3347   4.219   2.455  12.939  1.1052 -2.5823 -1.6013
   82GLY     CA 3348   4.011   2.487  12.925  0.0369 -0.2586 -0.5145
   82GLY    HA1 3349   3.975   2.585  12.892  0.3285 -0.5731 -1.8261
   82GLY    HA2 3350   3.939   2.428  12.867 -0.4993 -0.3015  0.1744
   82GLY      C 3351   3.990   2.447  13.071 -0.4797  0.1768 -0.4644
   82GLY      O 3352   4.082   2.405  13.142 -0.9120 -0.1618 -0.1028
   83SER      N 3353   3.865   2.455  13.115 -0.2157  0.1386  0.2959
   83SER      H 3354   3.794   2.495  13.055  0.4027  2.0674  0.7578
   83SER     CA 3355   3.813   2.407  13.242 -0.3044 -0.1734  0.1409
   83SER     HA 3356   3.864   2.312  13.257 -0.9493 -0.6004 -0.3026
   83SER     CB 3357   3.851   2.503  13.354 -0.6733 -0.0754  0.1838
   83SER    HB1 3358   3.813   2.605  13.341  0.5955  0.6152  1.5856
   83SER    HB2 3359   3.958   2.523  13.353 -1.1134  2.6426 -0.0043
   83SER     OG 3360   3.815   2.447  13.478  0.1678 -0.4736  0.2507
   83SER     HG 3361   3.726   2.475  13.499  0.1455  0.1295 -0.5804
   83SER      C 3362   3.662   2.386  13.241 -0.2455 -0.6102 -0.1422
   83SER      O 3363   3.585   2.468  13.191  0.0459  0.0417  0.4580
   84SER      N 3364   3.627   2.280  13.314 -0.5686 -0.4409 -0.0464
   84SER      H 3365   3.702   2.238  13.367 -1.0672  0.2083  1.2143
   84SER     CA 3366   3.492   2.244  13.352 -0.5958 -0.4002 -0.1053
   84SER     HA 3367   3.436   2.241  13.258 -1.2057 -0.0605  0.2459
   84SER     CB 3368   3.487   2.105  13.415 -0.1041 -0.3769 -0.0102
   84SER    HB1 3369   3.564   2.088  13.490 -0.7153 -0.2746  0.6456
   84SER    HB2 3370   3.391   2.079  13.461  0.1313 -1.3332 -0.0341
   84SER     OG 3371   3.507   2.012  13.310 -0.0256 -0.6601  0.2538
   84SER     HG 3372   3.423   1.967  13.295 -0.2384 -0.3446  0.4721
   84SER      C 3373   3.438   2.351  13.446  0.2983 -0.0840  0.0603
   84SER      O 3374   3.516   2.418  13.512 -0.0663  0.3341  0.0673
   85GLN      N 3375   3.305   2.361  13.446  0.2931 -0.1467 -0.0346
   85GLN      H 3376   3.257   2.302  13.380  0.9277  1.2009 -1.7856
   85GLN     CA 3377   3.234   2.451  13.535  0.5989  0.4662 -0.4057
   85GLN     HA 3378   3.287   2.546  13.537 -1.3541  1.6913 -2.2920
   85GLN     CB 3379   3.093   2.487  13.488  0.3154  0.3271  0.3270
   85GLN    HB1 3380   3.041   2.393  13.468  0.7048  0.6212 -2.4812
   85GLN    HB2 3381   3.110   2.543  13.396 -1.7674  0.5287  0.0183
   85GLN     CG 3382   3.021   2.584  13.581  0.0089  0.0216  0.4118
   85GLN    HG1 3383   3.072   2.679  13.600  1.3937 -0.8469  1.1630
   85GLN    HG2 3384   3.026   2.539  13.679  1.9030 -0.8182 -0.0287
   85GLN     CD 3385   2.877   2.618  13.546  0.1797  0.2391 -0.0894
   85GLN    OE1 3386   2.827   2.595  13.436 -0.4247  0.8107  0.0557
   85GLN    NE2 3387   2.796   2.667  13.640  0.1324  0.8035 -0.4155
   85GLN   HE21 3388   2.825   2.676  13.736  0.6479  2.2360 -0.6741
   85GLN   HE22 3389   2.697   2.661  13.619 -0.3614  0.7237  1.7300
   85GLN      C 3390   3.250   2.392  13.674  0.3025  0.1518 -0.5008
   85GLN      O 3391   3.230   2.272  13.692  0.6791  0.1682  0.0770
   86SER      N 3392   3.294   2.470  13.774 -0.7684  0.1285  0.0024
   86SER      H 3393   3.323   2.560  13.736 -0.1303 -0.3638 -0.7187
   86SER     CA 3394   3.339   2.434  13.907 -0.0893 -0.0923 -0.2814
   86SER     HA 3395   3.402   2.346  13.896 -0.2428 -0.0831 -1.3686
   86SER     CB 3396   3.430   2.543  13.961  0.0178 -0.3645  0.0848
   86SER    HB1 3397   3.479   2.509  14.053 -2.2824 -0.2841  1.4237
   86SER    HB2 3398   3.366   2.621  14.002  1.1772  1.0447 -0.6697
   86SER     OG 3399   3.521   2.604  13.873  0.1362 -0.4481  0.1480
   86SER     HG 3400   3.578   2.663  13.922 -2.3355  0.7434  1.8073
   86SER      C 3401   3.224   2.409  14.004 -0.2233  0.5278 -0.2730
   86SER      O 3402   3.227   2.458  14.117 -0.2007  0.2163 -0.1366
   87SER      N 3403   3.124   2.329  13.966  0.1166  0.0582 -0.1901
   87SER      H 3404   3.133   2.294  13.872  2.8463  1.1437 -0.4220
   87SER     CA 3405   3.017   2.271  14.044  0.6263 -0.0337  0.4530
   87SER     HA 3406   3.052   2.245  14.144  0.3840 -0.3832  0.4491
   87SER     CB 3407   2.899   2.367  14.055  0.5416 -0.1006  0.1247
   87SER    HB1 3408   2.816   2.301  14.081  0.0345  0.1498 -0.7940
   87SER    HB2 3409   2.873   2.414  13.960 -0.6439  1.8217  1.3414
   87SER     OG 3410   2.914   2.472  14.147  0.1041 -0.2076  0.3262
   87SER     HG 3411   3.004   2.505  14.151  0.5266 -1.3819  0.8988
   87SER      C 3412   2.962   2.151  13.968 -0.0431  0.4815  0.1136
   87SER      O 3413   2.980   2.142  13.847 -0.3646  0.5299  0.0604
   88GLN      N 3414   2.903   2.057  14.042  0.3774  0.1317  0.0058
   88GLN      H 3415   2.905   2.069  14.142 -1.5671  1.0900 -0.0336
   88GLN     CA 3416   2.877   1.926  13.986  0.2909  0.0103  0.3308
   88GLN     HA 3417   2.945   1.902  13.905 -0.5624 -1.3498 -0.0286
   88GLN     CB 3418   2.892   1.818  14.094  0.1752 -0.0803  0.2575
   88GLN    HB1 3419   2.880   1.721  14.047 -1.1368 -0.5414  1.4593
   88GLN    HB2 3420   2.988   1.819  14.145 -0.3496 -2.5974  1.4503
   88GLN     CG 3421   2.781   1.824  14.198 -0.2787 -0.2315 -0.2136
   88GLN    HG1 3422   2.774   1.927  14.234  1.3174 -0.2054  0.0955
   88GLN    HG2 3423   2.688   1.811  14.144 -1.0212  1.1921  0.6411
   88GLN     CD 3424   2.800   1.721  14.309  0.2506 -0.2637 -0.3336
   88GLN    OE1 3425   2.842   1.747  14.422  0.1266  0.6872 -0.4962
   88GLN    NE2 3426   2.756   1.600  14.277 -0.2603 -0.2418  0.2695
   88GLN   HE21 3427   2.755   1.535  14.354 -0.7334  2.2225  2.4560
   88GLN   HE22 3428   2.726   1.596  14.181  2.9383  1.0005 -0.9293
   88GLN      C 3429   2.740   1.917  13.919  0.3531 -0.0792  0.2145
   88GLN      O 3430   2.647   1.992  13.947  0.1920 -0.0359 -0.4218
   89SER      N 3431   2.732   1.813  13.837 -0.2299 -0.5426  0.8490
   89SER      H 3432   2.814   1.759  13.813 -0.3273  0.5804 -2.6673
   89SER     CA 3433   2.614   1.778  13.760  0.0015 -0.1535  0.3115
   89SER     HA 3434   2.526   1.807  13.816 -1.0468  2.0614 -2.2634
   89SER     CB 3435   2.600   1.854  13.628 -0.4342 -0.5055  0.1536
   89SER    HB1 3436   2.504   1.829  13.583 -0.4148  0.8014 -0.6471
   89SER    HB2 3437   2.591   1.961  13.646 -1.4122 -0.3998 -0.8413
   89SER     OG 3438   2.717   1.842  13.551 -1.0258  0.4977 -0.9224
   89SER     HG 3439   2.699   1.762  13.501 -0.1237 -0.5044  0.2900
   89SER      C 3440   2.622   1.628  13.734  0.3251 -0.0969  0.0666
   89SER      O 3441   2.733   1.575  13.727  0.4656  0.1934  0.1098
   90SER      N 3442   2.511   1.557  13.709  0.5145 -0.1307 -0.6884
   90SER      H 3443   2.422   1.604  13.707  0.4695 -0.2092 -0.5417
   90SER     CA 3444   2.512   1.419  13.665 -0.1066 -0.3320 -0.0848
   90SER     HA 3445   2.610   1.388  13.628  1.2247  0.7937  2.2655
   90SER     CB 3446   2.479   1.340  13.791 -0.2848 -0.1932 -0.0440
   90SER    HB1 3447   2.376   1.359  13.819 -1.4084 -0.4034 -3.6242
   90SER    HB2 3448   2.479   1.234  13.763  1.6211 -0.0354 -0.8075
   90SER     OG 3449   2.561   1.357  13.905 -0.0007  0.0665 -0.2884
   90SER     HG 3450   2.654   1.342  13.887 -0.1139 -0.6820 -0.2619
   90SER      C 3451   2.415   1.390  13.552  0.1599  0.3132 -0.4864
   90SER      O 3452   2.312   1.456  13.538  0.1736  0.4444  0.0055
   91TYR      N 3453   2.453   1.293  13.469 -0.2567 -0.0835 -0.2225
   91TYR      H 3454   2.542   1.250  13.489  0.3972  1.7977  1.2109
   91TYR     CA 3455   2.373   1.232  13.365 -0.1192 -0.4520 -0.1149
   91TYR     HA 3456   2.312   1.305  13.312 -0.6741 -3.6697 -4.4713
   91TYR     CB 3457   2.464   1.190  13.251 -0.1162  0.1833 -0.3493
   91TYR    HB1 3458   2.534   1.269  13.224 -0.4576  0.5443 -0.1721
   91TYR    HB2 3459   2.528   1.110  13.289  0.0413  0.6655  0.4153
   91TYR     CG 3460   2.391   1.139  13.128 -0.6677  0.0867  0.0163
   91TYR    CD1 3461   2.344   1.227  13.030  0.1559  0.3673 -0.1389
   91TYR    HD1 3462   2.368   1.331  13.040 -1.2380  0.4911  4.1146
   91TYR    CE1 3463   2.280   1.177  12.915  0.7321 -0.1859 -0.2245
   91TYR    HE1 3464   2.256   1.245  12.835  0.8432  2.1759  1.6015
   91TYR     CZ 3465   2.246   1.041  12.910 -0.2944  0.0563  0.0339
   91TYR     OH 3466   2.186   0.990  12.799 -0.9682  0.3370  0.2625
   91TYR     HH 3467   2.185   0.895  12.787 -1.3373  0.5567 -1.7764
   91TYR    CE2 3468   2.278   0.954  13.017 -0.3818  0.4904  0.4154
   91TYR    HE2 3469   2.252   0.850  13.006  0.2944  0.0745  2.3314
   91TYR    CD2 3470   2.360   1.003  13.119  0.0498 -0.1026  0.3527
   91TYR    HD2 3471   2.390   0.929  13.193 -0.5654 -1.0895 -0.3529
   91TYR      C 3472   2.274   1.133  13.426  0.0011 -0.0408  0.7719
   91TYR      O 3473   2.301   1.020  13.467  0.4705 -0.1212  0.2658
   92GLY      N 3474   2.147   1.174  13.423  0.0177 -0.0304  0.0957
   92GLY      H 3475   2.132   1.259  13.371 -0.8549 -1.2893 -1.8464
   92GLY     CA 3476   2.030   1.094  13.455 -0.0493  0.1361  0.2664
   92GLY    HA1 3477   1.943   1.152  13.425  1.2538  1.6060 -0.9135
   92GLY    HA2 3478   2.031   1.003  13.394  0.4766  1.1869 -1.3754
   92GLY      C 3479   2.032   1.057  13.602 -0.2510  0.4290  0.3432
   92GLY      O 3480   2.109   1.110  13.682  0.2961 -0.5560  0.4826
   93GLN      N 3481   1.942   0.970  13.648 -0.3152  0.5804  0.5047
   93GLN      H 3482   1.868   0.947  13.584 -0.2365 -2.1019  1.2800
   93GLN     CA 3483   1.929   0.924  13.785 -0.2319  0.1315  0.3626
   93GLN     HA 3484   1.892   1.010  13.841 -3.4732 -0.9171  0.0259
   93GLN     CB 3485   1.819   0.820  13.792  0.0591 -0.1699  0.4984
   93GLN    HB1 3486   1.828   0.777  13.892 -0.1272  0.9643  1.0129
   93GLN    HB2 3487   1.839   0.742  13.718  1.5446 -1.0816  1.8010
   93GLN     CG 3488   1.676   0.872  13.778  0.0410 -0.3884 -0.2094
   93GLN    HG1 3489   1.603   0.796  13.805  0.6087 -0.8287  0.0981
   93GLN    HG2 3490   1.656   0.954  13.848 -1.9595 -0.6815 -0.3912
   93GLN     CD 3491   1.631   0.926  13.643 -0.0686 -0.0064 -0.0237
   93GLN    OE1 3492   1.695   0.921  13.538 -0.2390 -0.1191 -0.1231
   93GLN    NE2 3493   1.518   0.996  13.653 -0.2440 -0.3269  0.2575
   93GLN   HE21 3494   1.460   0.988  13.736 -0.9897 -0.8273 -0.3031
   93GLN   HE22 3495   1.485   1.053  13.577 -2.5925 -0.4981  1.0303
   93GLN      C 3496   2.057   0.863  13.840 -0.6146 -0.8682  0.1606
   93GLN      O 3497   2.113   0.773  13.778  0.0487  0.1607 -0.7491
   94GLN      N 3498   2.107   0.894  13.960  0.4578  0.2433 -0.5468
   94GLN      H 3499   2.056   0.966  14.010 -1.9178 -1.7326  0.0898
   94GLN     CA 3500   2.212   0.828  14.036 -0.0045 -0.1368 -0.2283
   94GLN     HA 3501   2.228   0.723  14.012  0.2105  0.0294 -0.8271
   94GLN     CB 3502   2.345   0.896  14.007  0.0392 -0.1042  0.0447
   94GLN    HB1 3503   2.333   1.002  14.031 -0.9081  0.1801 -1.4849
   94GLN    HB2 3504   2.420   0.867  14.080 -0.1880 -1.5659 -0.2821
   94GLN     CG 3505   2.395   0.887  13.863  0.2051 -0.4420  0.1236
   94GLN    HG1 3506   2.327   0.935  13.792 -0.5173  0.4444  1.3707
   94GLN    HG2 3507   2.404   0.782  13.832 -1.9745 -0.1581 -1.8500
   94GLN     CD 3508   2.536   0.942  13.849 -0.1674  0.4938  0.0040
   94GLN    OE1 3509   2.610   0.969  13.943 -0.4950  0.4965  0.2635
   94GLN    NE2 3510   2.575   0.975  13.726  0.0719  0.2838  0.0247
   94GLN   HE21 3511   2.664   1.019  13.707  0.2817 -0.5434 -1.0316
   94GLN   HE22 3512   2.519   0.955  13.645  0.8666  0.0423 -0.4796
   94GLN      C 3513   2.181   0.834  14.185  0.5416  0.3657 -0.1304
   94GLN      O 3514   2.090   0.899  14.235  0.3747  0.1230 -0.1123
   95SER      N 3515   2.260   0.760  14.264  0.3220  0.1874 -0.0759
   95SER      H 3516   2.321   0.696  14.216 -0.4052 -1.2270  0.8217
   95SER     CA 3517   2.254   0.760  14.409 -0.2729 -0.2284 -0.0983
   95SER     HA 3518   2.149   0.741  14.433 -0.7348  1.0085 -1.0142
   95SER     CB 3519   2.359   0.660  14.456  0.0981  0.3287  0.2625
   95SER    HB1 3520   2.452   0.686  14.405  0.4812  0.4289  0.9894
   95SER    HB2 3521   2.354   0.666  14.565  0.8894 -1.2440  0.4191
   95SER     OG 3522   2.312   0.533  14.417  0.0079  0.3724  0.2288
   95SER     HG 3523   2.360   0.480  14.480 -1.7394 -0.9477  0.5245
   95SER      C 3524   2.279   0.892  14.481 -0.1590 -0.0179 -0.5202
   95SER      O 3525   2.383   0.952  14.457 -0.1402  0.0225 -0.3369
   96SER      N 3526   2.191   0.922  14.577  0.5693  0.0810  0.1205
   96SER      H 3527   2.105   0.869  14.578 -1.4068  3.0545  0.7832
   96SER     CA 3528   2.204   1.037  14.664 -0.3799  0.0234  0.3489
   96SER     HA 3529   2.309   1.053  14.688  0.0407 -1.7406 -0.1908
   96SER     CB 3530   2.154   1.162  14.593 -0.2319 -0.2775 -0.2958
   96SER    HB1 3531   2.207   1.180  14.499  0.2887  0.9514  0.1965
   96SER    HB2 3532   2.179   1.250  14.653 -2.4963 -0.2308  0.6800
   96SER     OG 3533   2.016   1.160  14.567 -0.4472 -0.2855  0.7951
   96SER     HG 3534   1.977   1.248  14.564  1.0407  0.3949  0.3129
   96SER      C 3535   2.133   1.012  14.796  0.1080 -0.7849  0.4660
   96SER      O 3536   2.043   0.929  14.803 -0.5336 -0.1539 -0.1939
   97TYR      N 3537   2.165   1.091  14.899 -0.1119  0.1516 -0.1688
   97TYR      H 3538   2.245   1.150  14.882 -0.3649  0.1489 -1.4061
   97TYR     CA 3539   2.091   1.074  15.022  0.3099 -0.5562 -0.0047
   97TYR     HA 3540   2.087   0.969  15.051 -0.7389 -0.7622 -0.8406
   97TYR     CB 3541   2.165   1.150  15.133 -0.0539 -0.0982 -0.0720
   97TYR    HB1 3542   2.123   1.250  15.132 -0.4665 -0.2671 -0.5964
   97TYR    HB2 3543   2.270   1.153  15.103  0.9071  2.6419  3.0602
   97TYR     CG 3544   2.153   1.086  15.269  0.4713 -0.3179 -0.1270
   97TYR    CD1 3545   2.059   1.129  15.363  0.6617 -0.1174 -0.0285
   97TYR    HD1 3546   1.979   1.197  15.342 -0.1715 -0.6156  1.3517
   97TYR    CE1 3547   2.058   1.079  15.494  0.5618 -0.3799 -0.1286
   97TYR    HE1 3548   1.990   1.113  15.571  0.6601 -0.9743  0.2319
   97TYR     CZ 3549   2.160   0.987  15.528  1.0408  0.3829  0.5347
   97TYR     OH 3550   2.157   0.942  15.657  0.0727  0.1762  0.4480
   97TYR     HH 3551   2.201   0.857  15.667 -0.7054  0.0490  4.3530
   97TYR    CE2 3552   2.244   0.930  15.431  0.4184  0.0316  0.1955
   97TYR    HE2 3553   2.310   0.848  15.455  0.0943  0.2659  2.0349
   97TYR    CD2 3554   2.238   0.979  15.300 -0.0810 -0.7540 -0.0849
   97TYR    HD2 3555   2.304   0.938  15.224  0.6882  0.5909 -0.1895
   97TYR      C 3556   1.944   1.112  15.016  0.4487 -0.0117 -0.0216
   97TYR      O 3557   1.865   1.045  15.083  0.1380  0.3202 -0.0504
   98PRO      N 3558   1.895   1.208  14.937 -0.6537 -0.6933 -0.1864
   98PRO     CD 3559   1.967   1.320  14.882 -0.6466 -0.5907  0.0298
   98PRO    HD1 3560   2.037   1.344  14.962 -1.1381  0.2952  0.2122
   98PRO    HD2 3561   2.028   1.306  14.792 -1.8484  1.2986 -1.1604
   98PRO     CG 3562   1.868   1.434  14.859  0.1120  0.1114  0.1768
   98PRO    HG1 3563   1.899   1.489  14.770  2.0048  0.0457  0.7448
   98PRO    HG2 3564   1.858   1.506  14.940 -0.1940  0.1198  0.1328
   98PRO     CB 3565   1.745   1.353  14.820 -0.1703  0.2348  0.7968
   98PRO    HB1 3566   1.646   1.400  14.823  0.2077  0.9838  3.5894
   98PRO    HB2 3567   1.753   1.314  14.718 -0.3815 -0.0434  0.8857
   98PRO     CA 3568   1.754   1.233  14.913 -0.6643  0.0753  0.6456
   98PRO     HA 3569   1.706   1.257  15.009 -4.2649 -1.6110 -0.5592
   98PRO      C 3570   1.676   1.119  14.850  0.4111 -0.3172  0.0124
   98PRO      O 3571   1.559   1.092  14.877  0.3192 -0.5656 -0.6133
   99GLY      N 3572   1.742   1.055  14.753  0.4886 -0.0700 -0.0986
   99GLY      H 3573   1.839   1.073  14.733  0.9724 -2.5214 -0.2654
   99GLY     CA 3574   1.666   0.959  14.675  0.3859  0.1777 -0.3068
   99GLY    HA1 3575   1.741   0.899  14.622 -0.5176 -0.9469 -0.3489
   99GLY    HA2 3576   1.604   0.899  14.742  0.3572  2.0216  1.3951
   99GLY      C 3577   1.581   1.028  14.570 -0.5892  0.1733  0.4711
   99GLY      O 3578   1.603   1.140  14.526  0.0938 -0.0682  0.1881
  100TYR      N 3579   1.479   0.953  14.526 -0.1422 -0.1504 -0.0294
  100TYR      H 3580   1.461   0.866  14.573  1.6872 -0.3618  0.3486
  100TYR     CA 3581   1.379   1.010  14.438  0.5059  0.3813 -0.4331
  100TYR     HA 3582   1.382   1.119  14.438  2.8003  0.3687 -0.2931
  100TYR     CB 3583   1.386   0.965  14.293  0.1865 -1.3237  0.0605
  100TYR    HB1 3584   1.296   0.993  14.238 -0.4233 -1.0594  1.1712
  100TYR    HB2 3585   1.378   0.856  14.298  0.5140 -1.6710 -3.6689
  100TYR     CG 3586   1.513   0.998  14.217 -0.0339 -0.0657  0.2209
  100TYR    CD1 3587   1.551   1.131  14.195 -0.1211  0.0052  0.4918
  100TYR    HD1 3588   1.489   1.218  14.209  0.5125  0.7344 -0.9966
  100TYR    CE1 3589   1.679   1.153  14.143 -0.3939  0.0626 -0.1636
  100TYR    HE1 3590   1.704   1.256  14.123  2.7058 -0.8652 -1.7614
  100TYR     CZ 3591   1.775   1.053  14.116 -0.1112  0.2834  0.0132
  100TYR     OH 3592   1.902   1.079  14.074  0.0077  0.2017  0.3255
  100TYR     HH 3593   1.899   1.169  14.041 -0.1817 -0.6692 -2.2103
  100TYR    CE2 3594   1.730   0.922  14.141 -0.2938  0.3102 -0.1702
  100TYR    HE2 3595   1.803   0.844  14.126 -0.8145 -0.6255  1.7812
  100TYR    CD2 3596   1.601   0.893  14.188 -0.3066 -0.1099 -0.4579
  100TYR    HD2 3597   1.574   0.792  14.214 -0.1795 -0.2267 -0.7752
  100TYR      C 3598   1.243   0.970  14.495  0.8306  0.1429  0.1791
  100TYR      O 3599   1.221   0.858  14.542 -0.3844  0.0144 -0.6694
  101GLY      N 3600   1.142   1.055  14.478  0.5231 -0.3267 -0.3897
  101GLY      H 3601   1.170   1.143  14.437 -0.0342  0.4230  0.7815
  101GLY     CA 3602   1.003   1.033  14.511  0.4860  0.6884  0.1544
  101GLY    HA1 3603   0.971   0.940  14.465  0.5860  0.1493  1.1483
  101GLY    HA2 3604   0.932   1.108  14.474 -1.6488 -2.4037 -2.5722
  101GLY      C 3605   0.981   1.023  14.661 -0.4762  0.2575 -0.0085
  101GLY      O 3606   1.070   1.064  14.736 -0.0608  0.4599 -0.6074
  102GLN      N 3607   0.880   0.951  14.711 -0.3045  0.0166 -0.0066
  102GLN      H 3608   0.814   0.909  14.647  1.2434 -0.6967 -1.2058
  102GLN     CA 3609   0.843   0.953  14.851  0.1698  0.1054  0.1199
  102GLN     HA 3610   0.921   1.011  14.899 -0.1993  0.1377  0.6879
  102GLN     CB 3611   0.709   1.023  14.873 -0.0255 -0.3101  0.2687
  102GLN    HB1 3612   0.704   1.099  14.795  1.2105 -2.1061 -1.6370
  102GLN    HB2 3613   0.630   0.950  14.858 -1.3621  1.0167  0.5721
  102GLN     CG 3614   0.686   1.088  15.010  0.2366  0.1881  0.0780
  102GLN    HG1 3615   0.714   1.017  15.088 -1.4907 -0.2781  0.3071
  102GLN    HG2 3616   0.740   1.183  15.016  1.6367 -0.6984  3.7995
  102GLN     CD 3617   0.542   1.122  15.047  0.2865  0.7768 -0.2456
  102GLN    OE1 3618   0.449   1.074  14.983 -0.0745  0.3164  0.6069
  102GLN    NE2 3619   0.507   1.202  15.147  0.0358 -0.3120  0.5598
  102GLN   HE21 3620   0.577   1.251  15.200  0.9450  1.0332 -1.7617
  102GLN   HE22 3621   0.410   1.202  15.175 -0.9885 -4.2085 -2.1626
  102GLN      C 3622   0.848   0.813  14.909  0.2223  0.0875  0.0724
  102GLN      O 3623   0.826   0.791  15.028  0.1037  0.0284  0.0398
  103GLN      N 3624   0.859   0.710  14.824  0.4112 -0.0784  0.2960
  103GLN      H 3625   0.889   0.741  14.733  0.5846  0.2887  0.4722
  103GLN     CA 3626   0.852   0.570  14.858 -0.3514 -0.0708  0.1819
  103GLN     HA 3627   0.775   0.567  14.935 -0.5452 -3.0257 -0.0070
  103GLN     CB 3628   0.780   0.501  14.742  0.5368 -0.1386 -0.3373
  103GLN    HB1 3629   0.847   0.499  14.656 -0.5846  0.0869 -1.2290
  103GLN    HB2 3630   0.688   0.558  14.726  0.6799  1.0478  2.4699
  103GLN     CG 3631   0.729   0.359  14.761 -0.6747  0.3265 -0.0346
  103GLN    HG1 3632   0.813   0.298  14.793 -2.2088 -1.3460  1.0385
  103GLN    HG2 3633   0.651   0.357  14.837 -1.4751  0.3400 -0.8418
  103GLN     CD 3634   0.676   0.282  14.641  0.5679  0.0004 -0.3809
  103GLN    OE1 3635   0.687   0.321  14.525  0.0808  0.6156 -0.2194
  103GLN    NE2 3636   0.614   0.166  14.665  0.1890  0.1439 -0.6738
  103GLN   HE21 3637   0.590   0.137  14.759 -1.2081 -0.9351 -1.3234
  103GLN   HE22 3638   0.554   0.136  14.589 -1.0228  0.7363  0.0214
  103GLN      C 3639   0.988   0.509  14.888 -0.2167 -0.0310 -0.3345
  103GLN      O 3640   1.089   0.555  14.834  0.1684 -0.4050  0.0589
  104PRO      N 3641   0.986   0.404  14.970  0.2638  0.3623  0.2012
  104PRO     CD 3642   0.890   0.354  15.067 -0.0820  0.6932  0.0333
  104PRO    HD1 3643   0.843   0.265  15.025  2.8995 -0.5515 -0.9857
  104PRO    HD2 3644   0.810   0.426  15.085 -1.8934 -1.2854  0.2674
  104PRO     CG 3645   0.967   0.322  15.195 -0.4809 -0.3195  0.0321
  104PRO    HG1 3646   0.902   0.267  15.263 -0.5267 -0.7569 -0.3625
  104PRO    HG2 3647   1.008   0.412  15.241  0.3394 -1.2344  1.1710
  104PRO     CB 3648   1.078   0.243  15.127 -0.2709  0.0021 -0.0009
  104PRO    HB1 3649   1.161   0.244  15.198  0.3030  0.7612 -0.6575
  104PRO    HB2 3650   1.052   0.139  15.110 -0.5265  0.0881 -0.1377
  104PRO     CA 3651   1.103   0.324  15.000  0.1166  0.1248  0.1502
  104PRO     HA 3652   1.182   0.395  15.022  1.3393 -0.1233 -2.9256
  104PRO      C 3653   1.150   0.240  14.882 -0.2885 -0.2767  0.2700
  104PRO      O 3654   1.073   0.208  14.791 -0.2008  0.1259  0.0461
  105ALA      N 3655   1.269   0.180  14.888 -0.2396 -0.1855  0.2195
  105ALA      H 3656   1.334   0.209  14.960  0.0254  0.8394 -0.4021
  105ALA     CA 3657   1.332   0.100  14.785 -0.2263  0.2886 -0.1490
  105ALA     HA 3658   1.343   0.152  14.690  1.8056  0.4999  0.1498
  105ALA     CB 3659   1.473   0.079  14.840 -0.2631 -0.1110 -0.2024
  105ALA    HB1 3660   1.469   0.040  14.941  2.6433  0.0603  0.0781
  105ALA    HB2 3661   1.518   0.010  14.769 -0.0340  1.0799 -1.2578
  105ALA    HB3 3662   1.533   0.170  14.832 -0.6965  0.1761 -0.1665
  105ALA      C 3663   1.265  -0.035  14.766 -0.1349  0.1507  0.4863
  105ALA      O 3664   1.231  -0.106  14.861 -0.1911 -0.7287 -0.1699
  106PRO      N 3665   1.248  -0.076  14.640  0.5312 -0.0818  0.4680
  106PRO     CD 3666   1.277  -0.009  14.515  0.7207 -0.4086  0.3346
  106PRO    HD1 3667   1.382   0.021  14.510  1.2099 -1.8577  1.1155
  106PRO    HD2 3668   1.219   0.083  14.505  1.1148 -0.1363  0.5352
  106PRO     CG 3669   1.246  -0.108  14.403 -0.2941  0.0911  0.1678
  106PRO    HG1 3670   1.336  -0.168  14.393 -0.6608 -0.2949 -1.0151
  106PRO    HG2 3671   1.225  -0.058  14.308  1.4879 -1.8259 -1.3249
  106PRO     CB 3672   1.137  -0.196  14.462  0.2935 -0.5629  0.2788
  106PRO    HB1 3673   1.127  -0.290  14.408  1.3893 -0.4397 -0.1620
  106PRO    HB2 3674   1.046  -0.139  14.443  2.0924  1.6827 -2.1704
  106PRO     CA 3675   1.182  -0.201  14.608  0.4106  0.0336  0.2649
  106PRO     HA 3676   1.096  -0.210  14.674  0.9089 -1.4638  0.7614
  106PRO      C 3677   1.285  -0.310  14.636  0.2524 -0.1342  0.1878
  106PRO      O 3678   1.405  -0.285  14.640  0.1095  0.6514 -0.2220
  107SER      N 3679   1.238  -0.435  14.639  0.0355 -0.0577  0.1039
  107SER      H 3680   1.137  -0.441  14.642  0.0520 -0.1481  0.7581
  107SER     CA 3681   1.315  -0.557  14.625  0.1220 -0.0314  0.3521
  107SER     HA 3682   1.384  -0.555  14.710 -0.1017 -0.9666  0.5676
  107SER     CB 3683   1.214  -0.671  14.638  0.0236 -0.0004 -0.1279
  107SER    HB1 3684   1.264  -0.763  14.610  3.4311  2.0327 -1.3464
  107SER    HB2 3685   1.128  -0.646  14.576  1.5142  2.3761 -1.3798
  107SER     OG 3686   1.184  -0.673  14.776 -0.1121  0.1317 -0.1544
  107SER     HG 3687   1.090  -0.690  14.776 -0.0002 -0.7524 -2.1441
  107SER      C 3688   1.391  -0.557  14.493 -0.1561  0.1735  0.1926
  107SER      O 3689   1.335  -0.542  14.385 -0.1488 -0.7648  0.0526
  108SER      N 3690   1.522  -0.583  14.493 -0.1929 -0.0134  0.5270
  108SER      H 3691   1.573  -0.614  14.575  4.0505  4.5873  0.0868
  108SER     CA 3692   1.611  -0.569  14.380 -0.0547  0.0476  0.6431
  108SER     HA 3693   1.561  -0.525  14.293 -0.0065 -0.0385  0.5718
  108SER     CB 3694   1.735  -0.484  14.405  0.3180 -0.3490  0.1614
  108SER    HB1 3695   1.798  -0.526  14.483  1.7644 -0.9476 -1.2674
  108SER    HB2 3696   1.706  -0.385  14.440  2.0858  0.3412 -0.1956
  108SER     OG 3697   1.802  -0.460  14.283 -0.1502 -0.0361 -0.0357
  108SER     HG 3698   1.889  -0.428  14.305 -1.1810  1.3301  2.5244
  108SER      C 3699   1.648  -0.706  14.324 -0.6653  0.1462 -0.0096
  108SER      O 3700   1.663  -0.801  14.400  0.1430 -0.0578 -0.4250
  109THR      N 3701   1.674  -0.714  14.194  0.2635  0.2779  0.1644
  109THR      H 3702   1.684  -0.629  14.141  2.0895  0.1136  0.1553
  109THR     CA 3703   1.740  -0.830  14.136 -0.0983 -0.0633  0.4320
  109THR     HA 3704   1.690  -0.917  14.178 -2.1720 -0.0574 -1.8020
  109THR     CB 3705   1.723  -0.834  13.984  0.1085 -0.2568  0.4137
  109THR     HB 3706   1.766  -0.749  13.932  0.2816 -1.2201 -1.0826
  109THR    CG2 3707   1.794  -0.955  13.925 -0.3301 -0.2254 -0.1929
  109THR   HG21 3708   1.901  -0.938  13.941 -0.1023  1.1279 -2.6856
  109THR   HG22 3709   1.794  -0.938  13.818 -2.0540  1.3353  0.0192
  109THR   HG23 3710   1.756  -1.049  13.965  0.1754 -0.3182  0.0810
  109THR    OG1 3711   1.588  -0.842  13.944  0.2405 -0.1455 -0.0620
  109THR    HG1 3712   1.554  -0.752  13.954  1.3702  0.3938 -0.9279
  109THR      C 3713   1.888  -0.832  14.170  0.0032  0.0314  0.0016
  109THR      O 3714   1.948  -0.938  14.187 -0.5836 -0.3287 -0.1487
  110SER      N 3715   1.946  -0.714  14.191  0.1027 -0.1401  0.6958
  110SER      H 3716   1.884  -0.634  14.193 -0.3882 -0.4651  3.2099
  110SER     CA 3717   2.085  -0.704  14.231  0.1628 -0.0918  0.4762
  110SER     HA 3718   2.131  -0.797  14.197 -1.5667 -1.7108  2.2707
  110SER     CB 3719   2.163  -0.591  14.165 -0.1514  0.0006  0.2626
  110SER    HB1 3720   2.252  -0.581  14.226 -0.6169  1.5010  0.7429
  110SER    HB2 3721   2.177  -0.626  14.062  0.7025 -2.7941  1.2282
  110SER     OG 3722   2.098  -0.466  14.170  0.3503  0.2481  0.6249
  110SER     HG 3723   2.095  -0.439  14.078 -3.1096 -0.7525  0.3047
  110SER      C 3724   2.104  -0.691  14.382 -0.2286  0.1767  0.5045
  110SER      O 3725   2.024  -0.630  14.452 -0.7679  0.2057 -0.1303
  111GLY      N 3726   2.211  -0.750  14.435 -0.1616 -0.1753 -0.0074
  111GLY      H 3727   2.271  -0.810  14.380 -0.4353 -0.3420 -0.1203
  111GLY     CA 3728   2.240  -0.740  14.577  0.4256  0.0391 -0.1370
  111GLY    HA1 3729   2.166  -0.796  14.634  0.5683  1.5396  1.5875
  111GLY    HA2 3730   2.339  -0.785  14.589  0.2938 -0.3719 -0.5661
  111GLY      C 3731   2.258  -0.599  14.631 -0.1681  0.0182  0.1251
  111GLY      O 3732   2.322  -0.518  14.565 -0.2880  0.0990  0.1104
  112SER      N 3733   2.194  -0.562  14.742  0.2566 -0.3138  0.4877
  112SER      H 3734   2.148  -0.630  14.802 -0.7875  0.2656  0.3764
  112SER     CA 3735   2.173  -0.427  14.791 -0.2601 -0.2577  0.1196
  112SER     HA 3736   2.136  -0.356  14.717 -1.6113  0.8630  1.8100
  112SER     CB 3737   2.064  -0.422  14.898 -0.3052  0.5597  0.0392
  112SER    HB1 3738   2.098  -0.494  14.972 -0.2227 -0.2505 -0.7737
  112SER    HB2 3739   2.033  -0.330  14.948 -1.8159 -0.1362  0.4455
  112SER     OG 3740   1.946  -0.474  14.841 -0.0172 -0.2813  0.1978
  112SER     HG 3741   1.900  -0.507  14.919  1.7522 -0.0677  1.3882
  112SER      C 3742   2.297  -0.363  14.851 -0.0006 -0.3943 -0.2709
  112SER      O 3743   2.377  -0.426  14.920  0.1443  0.4330  0.3261
  113TYR      N 3744   2.325  -0.240  14.807 -0.2612 -0.4466 -0.5910
  113TYR      H 3745   2.267  -0.199  14.736  0.0644 -1.3319 -1.3979
  113TYR     CA 3746   2.415  -0.150  14.876 -0.4773 -0.5368 -0.1860
  113TYR     HA 3747   2.415  -0.168  14.983  2.4857  0.4714  0.0787
  113TYR     CB 3748   2.559  -0.174  14.832 -0.1513  0.3207  0.3750
  113TYR    HB1 3749   2.578  -0.274  14.793  1.0889 -1.5573  5.0930
  113TYR    HB2 3750   2.572  -0.107  14.747  0.2906 -0.0834  0.1158
  113TYR     CG 3751   2.673  -0.150  14.928  0.0057 -0.0740  0.2885
  113TYR    CD1 3752   2.750  -0.035  14.909 -0.2605 -0.0662 -0.7863
  113TYR    HD1 3753   2.721   0.030  14.828 -1.0194  0.5779 -0.0096
  113TYR    CE1 3754   2.862  -0.012  14.989 -1.0952 -0.0340  0.3924
  113TYR    HE1 3755   2.912   0.084  14.977 -1.3444 -0.0416 -0.8555
  113TYR     CZ 3756   2.886  -0.093  15.102  0.5766 -0.1720 -0.0258
  113TYR     OH 3757   2.982  -0.062  15.193  0.4408  0.9082 -0.2269
  113TYR     HH 3758   2.999  -0.136  15.253  0.7259 -2.3474 -3.9211
  113TYR    CE2 3759   2.810  -0.211  15.114  0.4296 -0.0997 -0.2327
  113TYR    HE2 3760   2.826  -0.276  15.198 -1.4821 -1.8444 -1.1215
  113TYR    CD2 3761   2.703  -0.243  15.029  0.0388 -0.1038  0.2518
  113TYR    HD2 3762   2.647  -0.335  15.031  1.1710 -0.8334 -0.1261
  113TYR      C 3763   2.380  -0.003  14.853 -0.0065 -0.3923  0.0035
  113TYR      O 3764   2.365   0.040  14.739  0.5259 -0.1249  0.0302
  114GLY      N 3765   2.362   0.078  14.958  0.7186 -0.2632  0.0314
  114GLY      H 3766   2.374   0.038  15.050 -0.9901  2.0049  1.3426
  114GLY     CA 3767   2.320   0.216  14.958  0.0199 -0.4699 -0.4048
  114GLY    HA1 3768   2.387   0.273  14.893 -1.4555  2.1600  0.2466
  114GLY    HA2 3769   2.223   0.228  14.909  0.4682 -0.7998 -1.4000
  114GLY      C 3770   2.321   0.288  15.092  0.1608 -0.5479 -0.3635
  114GLY      O 3771   2.354   0.236  15.199 -0.1243  0.2297  0.1123
  115SER      N 3772   2.284   0.416  15.096  0.3546 -0.4995 -0.0881
  115SER      H 3773   2.271   0.472  15.012  0.0251  0.9146  0.8639
  115SER     CA 3774   2.266   0.492  15.218  0.3045 -0.1717 -0.2987
  115SER     HA 3775   2.212   0.435  15.293 -1.7577 -1.1443 -2.3999
  115SER     CB 3776   2.398   0.549  15.268  0.0628  0.1964 -0.0757
  115SER    HB1 3777   2.444   0.603  15.185 -0.9822  0.6825 -0.3539
  115SER    HB2 3778   2.461   0.469  15.305 -0.8762 -0.2539  0.6043
  115SER     OG 3779   2.379   0.633  15.380 -0.1089  0.0642 -0.0054
  115SER     HG 3780   2.460   0.683  15.392 -0.2255  0.3479 -0.3692
  115SER      C 3781   2.170   0.606  15.182 -0.0345 -0.2868  0.2336
  115SER      O 3782   2.190   0.656  15.072 -0.0732 -0.3665  0.1902
  116SER      N 3783   2.078   0.644  15.271 -0.4793 -0.9807  0.0786
  116SER      H 3784   2.083   0.608  15.366  0.0661 -0.0052  0.4301
  116SER     CA 3785   1.966   0.730  15.242  0.1721 -0.2890 -0.4240
  116SER     HA 3786   1.997   0.799  15.163 -0.8983  0.0959 -0.5263
  116SER     CB 3787   1.851   0.638  15.203 -0.1835 -0.2333  0.4710
  116SER    HB1 3788   1.753   0.685  15.195  0.2936  1.0070  1.5146
  116SER    HB2 3789   1.834   0.558  15.276  1.3829  0.2920  1.4563
  116SER     OG 3790   1.881   0.566  15.085 -0.4289  0.2519  0.1114
  116SER     HG 3791   1.809   0.504  15.069 -1.1396  1.1677 -0.3637
  116SER      C 3792   1.911   0.810  15.359  0.3015 -0.0998 -0.4917
  116SER      O 3793   1.906   0.766  15.474 -0.1100  0.0836 -0.4364
  117SER      N 3794   1.844   0.921  15.326  0.1922  0.1183  0.4307
  117SER      H 3795   1.834   0.933  15.226 -1.6044  0.9982  0.6745
  117SER     CA 3796   1.729   0.965  15.403 -0.2156  0.0614 -0.1437
  117SER     HA 3797   1.762   0.986  15.504 -1.5190  3.3517 -0.2870
  117SER     CB 3798   1.681   1.100  15.349 -0.5925  0.0119  0.0636
  117SER    HB1 3799   1.760   1.172  15.371 -0.4969 -0.5204  1.6280
  117SER    HB2 3800   1.594   1.133  15.405  0.1114  2.0614  0.0414
  117SER     OG 3801   1.645   1.093  15.213 -0.3686 -0.2085  0.0152
  117SER     HG 3802   1.719   1.101  15.152  0.9834 -0.4350  1.5412
  117SER      C 3803   1.609   0.871  15.407 -0.1406 -0.0414 -0.2950
  117SER      O 3804   1.595   0.782  15.323  0.2636 -0.2961 -0.0986
  118GLN      N 3805   1.522   0.889  15.506 -0.1396 -0.1509 -0.2735
  118GLN      H 3806   1.528   0.966  15.572  2.3438 -1.8908  1.6931
  118GLN     CA 3807   1.394   0.823  15.524 -0.1168 -0.1840 -0.2319
  118GLN     HA 3808   1.390   0.728  15.471  1.2597  1.3283 -3.3352
  118GLN     CB 3809   1.368   0.783  15.669 -0.2021  0.2722 -0.1193
  118GLN    HB1 3810   1.373   0.875  15.727  1.2169 -0.3232  0.7473
  118GLN    HB2 3811   1.265   0.753  15.687 -0.0006 -0.6186 -0.4051
  118GLN     CG 3812   1.466   0.681  15.725 -0.4932  0.1294  0.1294
  118GLN    HG1 3813   1.558   0.725  15.764  0.9621 -2.3323 -0.2752
  118GLN    HG2 3814   1.488   0.605  15.651  1.4455 -0.8317  1.5990
  118GLN     CD 3815   1.401   0.598  15.835 -0.2841 -0.4098 -0.1484
  118GLN    OE1 3816   1.313   0.643  15.908 -0.0729 -0.0766 -0.0949
  118GLN    NE2 3817   1.440   0.473  15.858  0.1943 -0.2263  0.0514
  118GLN   HE21 3818   1.502   0.431  15.790 -0.8225 -2.2459  0.2899
  118GLN   HE22 3819   1.404   0.407  15.926 -0.2610 -0.2392 -0.1950
  118GLN      C 3820   1.289   0.914  15.462 -0.2427 -0.1332  0.0547
  118GLN      O 3821   1.314   1.035  15.456  0.0009 -0.1859  0.0042
  119SER      N 3822   1.172   0.861  15.426 -0.2553  0.1313 -0.3014
  119SER      H 3823   1.150   0.767  15.455 -0.7595  0.0898 -0.7893
  119SER     CA 3824   1.072   0.940  15.356 -0.4351  0.2567  0.0903
  119SER     HA 3825   1.121   0.987  15.270  0.2164 -0.8278 -0.1641
  119SER     CB 3826   0.962   0.841  15.319 -0.2723  0.1201 -0.0326
  119SER    HB1 3827   0.873   0.891  15.281 -1.4483 -1.8921 -0.0747
  119SER    HB2 3828   0.939   0.777  15.404  0.7545 -0.0538  0.1228
  119SER     OG 3829   1.001   0.744  15.224 -0.2278  0.0686  0.0376
  119SER     HG 3830   0.948   0.755  15.144  0.2640 -2.5176 -0.7261
  119SER      C 3831   1.007   1.050  15.437 -0.7420 -0.0297  0.2356
  119SER      O 3832   0.980   1.035  15.556  0.1590 -0.1839  0.4255
  120SER      N 3833   0.998   1.165  15.370  0.0772 -0.2224 -0.2197
  120SER      H 3834   1.041   1.169  15.279  2.1580 -1.8648  0.6103
  120SER     CA 3835   0.936   1.284  15.425  0.0552 -0.2431 -0.1997
  120SER     HA 3836   0.969   1.289  15.529 -2.2999 -1.8575  0.7112
  120SER     CB 3837   0.978   1.414  15.358 -0.1980  0.2763  0.6284
  120SER    HB1 3838   0.920   1.495  15.401  1.1790  2.1024 -0.7529
  120SER    HB2 3839   0.971   1.412  15.249 -1.6496 -0.5171  0.7126
  120SER     OG 3840   1.112   1.432  15.397 -0.0079  0.3546 -0.0446
  120SER     HG 3841   1.144   1.514  15.358  1.5477  0.0416  0.4641
  120SER      C 3842   0.784   1.281  15.430  0.0433  0.2307 -0.1661
  120SER      O 3843   0.719   1.228  15.340 -0.0106  0.1884 -0.1033
  121SER      N 3844   0.728   1.336  15.538  0.3924 -0.0912  0.1819
  121SER      H 3845   0.786   1.383  15.607 -2.5205  2.8260  0.8960
  121SER     CA 3846   0.585   1.347  15.558  0.4548  0.3673  0.3932
  121SER     HA 3847   0.545   1.246  15.559 -0.0848  0.5453 -0.7478
  121SER     CB 3848   0.545   1.424  15.684 -0.6354  0.0433  0.2563
  121SER    HB1 3849   0.538   1.355  15.768 -0.2844 -1.6268 -1.0286
  121SER    HB2 3850   0.448   1.472  15.672 -0.3749  0.5842  0.2906
  121SER     OG 3851   0.651   1.511  15.716 -0.0274 -0.5952  0.0110
  121SER     HG 3852   0.681   1.483  15.803  0.1238  1.4747  0.6787
  121SER      C 3853   0.521   1.417  15.438 -0.0273 -0.3969  0.1959
  121SER      O 3854   0.590   1.481  15.359 -0.4428 -0.0847  0.0823
  122TYR      N 3855   0.390   1.397  15.424 -0.0605  0.0942 -0.1992
  122TYR      H 3856   0.345   1.347  15.499  0.4085 -1.7755 -1.1136
  122TYR     CA 3857   0.320   1.455  15.311 -0.1861 -0.5092 -0.4331
  122TYR     HA 3858   0.371   1.418  15.222  1.1001  2.0369 -0.8292
  122TYR     CB 3859   0.175   1.409  15.303 -0.4896  0.4445 -0.5633
  122TYR    HB1 3860   0.108   1.473  15.245 -1.7549  0.7157  1.1229
  122TYR    HB2 3861   0.138   1.410  15.405 -0.3615  0.7590 -0.5192
  122TYR     CG 3862   0.160   1.270  15.245  0.4542 -0.0511  0.3684
  122TYR    CD1 3863   0.136   1.261  15.108  0.0545  0.4481  0.4052
  122TYR    HD1 3864   0.141   1.350  15.046 -0.3346  0.0616 -0.1899
  122TYR    CE1 3865   0.135   1.137  15.042 -0.4437  0.4140  0.4762
  122TYR    HE1 3866   0.122   1.135  14.935  0.8277  2.3248  0.2316
  122TYR     CZ 3867   0.119   1.021  15.119  0.0006 -0.0068 -0.0622
  122TYR     OH 3868   0.075   0.902  15.068 -0.2450 -0.1067  0.3810
  122TYR     HH 3869   0.066   0.826  15.127  2.1809 -0.8386 -0.1067
  122TYR    CE2 3870   0.128   1.032  15.259 -0.1154 -0.3265 -0.0281
  122TYR    HE2 3871   0.108   0.942  15.316  1.1202  1.1408  2.9769
  122TYR    CD2 3872   0.153   1.154  15.324 -0.0057 -0.3242 -0.0746
  122TYR    HD2 3873   0.162   1.155  15.431 -0.9582 -3.1495  0.1068
  122TYR      C 3874   0.321   1.607  15.317  0.5674 -0.5096 -0.5240
  122TYR      O 3875   0.312   1.661  15.427  0.5070 -0.7140 -0.4275
  123GLY      N 3876   0.323   1.677  15.204 -0.3434 -0.0324 -0.2527
  123GLY      H 3877   0.324   1.617  15.122  1.5220 -0.6924  0.1905
  123GLY     CA 3878   0.337   1.820  15.191  0.4672 -0.0186  0.7218
  123GLY    HA1 3879   0.281   1.862  15.107  2.6102  0.1477 -0.7147
  123GLY    HA2 3880   0.296   1.863  15.282  0.2458 -1.3364  1.2670
  123GLY      C 3881   0.479   1.873  15.172  0.3024  0.3090  0.3919
  123GLY      O 3882   0.495   1.982  15.117 -0.3872  0.1768 -0.0915
  124GLN      N 3883   0.583   1.794  15.198  0.0306 -0.3796 -0.5756
  124GLN      H 3884   0.571   1.707  15.247  3.8873 -0.5547  0.3928
  124GLN     CA 3885   0.721   1.833  15.176 -0.0067  0.1598  0.1259
  124GLN     HA 3886   0.731   1.941  15.187  1.4161  0.1946 -1.1850
  124GLN     CB 3887   0.817   1.782  15.283  0.4677  0.9402  0.0829
  124GLN    HB1 3888   0.855   1.682  15.261 -2.6859 -0.4194  0.2807
  124GLN    HB2 3889   0.904   1.847  15.274  0.4291  1.1825  1.2986
  124GLN     CG 3890   0.766   1.790  15.427 -0.2085  1.1687 -0.1666
  124GLN    HG1 3891   0.688   1.715  15.436 -2.0899  3.0309 -0.1012
  124GLN    HG2 3892   0.714   1.884  15.445 -1.8733 -0.1096  2.3118
  124GLN     CD 3893   0.880   1.773  15.526 -0.3202  0.2102 -0.1943
  124GLN    OE1 3894   0.995   1.814  15.509 -0.3577  0.3331 -0.1548
  124GLN    NE2 3895   0.861   1.689  15.629 -0.0855 -0.2523 -0.5249
  124GLN   HE21 3896   0.770   1.647  15.642 -0.0516 -0.3115 -0.4800
  124GLN   HE22 3897   0.939   1.669  15.689  1.5657  0.5551 -2.2536
  124GLN      C 3898   0.770   1.796  15.037 -0.9041  0.0706 -0.1713
  124GLN      O 3899   0.749   1.682  14.994 -0.6284  0.0054 -0.1361
  125PRO      N 3900   0.830   1.884  14.957 -0.1874 -0.2320  0.0279
  125PRO     CD 3901   0.850   1.855  14.816  0.2273  0.2268 -0.0106
  125PRO    HD1 3902   0.957   1.834  14.817  0.0846 -0.5173  0.2554
  125PRO    HD2 3903   0.792   1.774  14.771 -1.0751 -0.0740  2.0789
  125PRO     CG 3904   0.820   1.992  14.756 -0.6660  0.2573  0.4918
  125PRO    HG1 3905   0.862   1.994  14.656 -1.1307  2.1265  0.2940
  125PRO    HG2 3906   0.712   2.007  14.747 -0.8525 -1.4865 -0.6879
  125PRO     CB 3907   0.880   2.094  14.852 -0.0958  0.3357  0.0594
  125PRO    HB1 3908   0.987   2.103  14.837  0.1278  0.1006  1.3542
  125PRO    HB2 3909   0.820   2.185  14.845  1.1407  1.1750  0.1286
  125PRO     CA 3910   0.844   2.025  14.984 -0.5398 -0.1322 -0.2992
  125PRO     HA 3911   0.747   2.064  15.015 -0.1207  0.6000  0.1254
  125PRO      C 3912   0.945   2.065  15.091 -1.4118 -0.1431  0.5353
  125PRO      O 3913   1.035   1.988  15.125 -0.4537  0.6110 -0.2544
  126GLN      N 3914   0.935   2.186  15.145 -0.5106  0.1520  0.0460
  126GLN      H 3915   0.857   2.241  15.112 -1.3091 -0.0284  1.5804
  126GLN     CA 3916   1.039   2.253  15.221 -0.1005 -0.4482  0.0156
  126GLN     HA 3917   1.137   2.211  15.196  1.0560  0.7949  2.1891
  126GLN     CB 3918   1.046   2.401  15.183 -0.1574 -0.4747 -0.1005
  126GLN    HB1 3919   0.952   2.448  15.212 -0.4604 -0.9642 -0.2797
  126GLN    HB2 3920   1.128   2.442  15.243 -2.2611  1.4426  1.6399
  126GLN     CG 3921   1.086   2.426  15.038 -0.1335 -0.3492 -0.0723
  126GLN    HG1 3922   1.182   2.375  15.023 -0.3103 -0.9794  0.8899
  126GLN    HG2 3923   1.017   2.374  14.972  0.2725 -1.8346  0.6198
  126GLN     CD 3924   1.099   2.573  15.001 -0.4223 -0.3378 -0.1293
  126GLN    OE1 3925   1.092   2.667  15.080  0.1582 -0.1406 -0.3046
  126GLN    NE2 3926   1.127   2.596  14.873 -0.9246 -0.5106 -0.2713
  126GLN   HE21 3927   1.114   2.524  14.803  0.2902 -0.4164 -0.6193
  126GLN   HE22 3928   1.111   2.692  14.845  0.5126  0.1460  1.0106
  126GLN      C 3929   1.015   2.231  15.369 -0.0274  0.1646  0.1226
  126GLN      O 3930   0.915   2.181  15.422  0.3187 -0.3835  0.2677
  127SER      N 3931   1.107   2.282  15.451  0.0717  0.5655 -0.2367
  127SER      H 3932   1.197   2.312  15.416  0.1988  0.2846 -0.1498
  127SER     CA 3933   1.115   2.277  15.596  0.0120  0.1163 -0.2460
  127SER     HA 3934   1.108   2.176  15.634 -2.5325 -0.0092 -0.8511
  127SER     CB 3935   1.256   2.320  15.634  0.0790 -0.1515 -0.1939
  127SER    HB1 3936   1.265   2.413  15.578  0.7653 -0.7745 -1.1552
  127SER    HB2 3937   1.257   2.321  15.743  1.4031 -0.2977 -0.1838
  127SER     OG 3938   1.354   2.227  15.593  0.0764  0.0224 -0.6049
  127SER     HG 3939   1.431   2.280  15.572  0.7083 -1.1245 -1.2647
  127SER      C 3940   1.000   2.354  15.660 -0.1980 -0.4064  0.0111
  127SER      O 3941   0.938   2.442  15.600  0.2393  0.1919  0.4191
  128GLY      N 3942   0.963   2.322  15.784  0.3416 -0.0529  0.2694
  128GLY      H 3943   1.025   2.257  15.829  0.1060 -0.5457 -0.1036
  128GLY     CA 3944   0.855   2.386  15.856  0.2328  0.4911 -0.3625
  128GLY    HA1 3945   0.771   2.417  15.793 -0.3665 -0.6035 -0.1314
  128GLY    HA2 3946   0.809   2.315  15.924 -1.5396  0.5562 -1.4333
  128GLY      C 3947   0.902   2.509  15.932 -0.1547  0.3571  0.0964
  128GLY      O 3948   1.020   2.536  15.949 -0.1079  0.2280 -0.0301
  129SER      N 3949   0.806   2.596  15.966 -0.3778  0.0537  0.2560
  129SER      H 3950   0.709   2.572  15.950 -0.3593  0.3074 -0.2701
  129SER     CA 3951   0.830   2.717  16.043 -0.0705  0.2145 -0.0853
  129SER     HA 3952   0.904   2.684  16.115  0.6763  3.9662  1.0382
  129SER     CB 3953   0.902   2.832  15.974  0.1904  0.1338  0.0526
  129SER    HB1 3954   1.002   2.802  15.942  0.2882  2.5989 -2.3253
  129SER    HB2 3955   0.917   2.913  16.045  0.3544  1.1462 -1.1052
  129SER     OG 3956   0.830   2.879  15.863  0.2730 -0.9064 -0.4585
  129SER     HG 3957   0.818   2.808  15.799  0.5964  0.5560 -2.2445
  129SER      C 3958   0.707   2.765  16.118 -0.0575 -0.4247  0.3520
  129SER      O 3959   0.598   2.711  16.099 -0.2875  0.0426  0.3310
  130TYR      N 3960   0.729   2.860  16.210 -0.0439  0.0356 -0.1270
  130TYR      H 3961   0.824   2.891  16.228  0.0661  2.3355 -3.6697
  130TYR     CA 3962   0.617   2.909  16.287 -0.3742 -0.2080 -0.4477
  130TYR     HA 3963   0.528   2.850  16.265  0.8982 -2.0906 -0.7780
  130TYR     CB 3964   0.646   2.902  16.437 -0.5303 -0.0969 -0.4123
  130TYR    HB1 3965   0.553   2.934  16.483 -1.4230 -0.2554 -2.0205
  130TYR    HB2 3966   0.720   2.978  16.460 -1.1023  0.8181 -1.5023
  130TYR     CG 3967   0.679   2.764  16.489 -0.4108 -0.0089 -0.2539
  130TYR    CD1 3968   0.795   2.752  16.566 -0.2856  0.0534 -0.4331
  130TYR    HD1 3969   0.857   2.838  16.588  1.2254 -0.5244 -2.1760
  130TYR    CE1 3970   0.838   2.626  16.611 -0.3839  0.1972  0.0686
  130TYR    HE1 3971   0.920   2.616  16.680  0.0888  2.1824 -0.1467
  130TYR     CZ 3972   0.766   2.511  16.574  0.1629 -0.0532 -0.2324
  130TYR     OH 3973   0.808   2.387  16.611  0.1773  0.0368  0.0522
  130TYR     HH 3974   0.749   2.317  16.582 -1.7204  1.5937 -0.0373
  130TYR    CE2 3975   0.650   2.523  16.494  0.1423 -0.2079 -0.2259
  130TYR    HE2 3976   0.592   2.440  16.458 -1.3006  0.6462  0.0801
  130TYR    CD2 3977   0.602   2.650  16.461 -0.3458 -0.2218  0.4243
  130TYR    HD2 3978   0.514   2.664  16.400  0.8903  1.5753 -1.0570
  130TYR      C 3979   0.579   3.053  16.258  0.4069  0.1182  0.0995
  130TYR      O 3980   0.668   3.136  16.243 -0.2490  0.6927 -0.7443
  131SER      N 3981   0.449   3.085  16.269  0.3904  0.1272 -0.1238
  131SER      H 3982   0.388   3.005  16.272  0.2142  0.2189 -0.9177
  131SER     CA 3983   0.403   3.220  16.295  0.2509  0.1007 -0.2337
  131SER     HA 3984   0.447   3.286  16.219 -1.5671  0.0347 -1.4051
  131SER     CB 3985   0.252   3.225  16.275  0.2736 -0.1626 -0.4721
  131SER    HB1 3986   0.221   3.328  16.287  2.8828  0.5914  0.4477
  131SER    HB2 3987   0.199   3.167  16.350  2.0195 -0.5560  0.5080
  131SER     OG 3988   0.230   3.202  16.137  0.6031  0.0259 -0.5549
  131SER     HG 3989   0.271   3.118  16.114  3.2126  0.5589  1.5797
  131SER      C 3990   0.441   3.267  16.434 -0.4190 -0.2600  0.0754
  131SER      O 3991   0.482   3.181  16.513 -0.1481 -0.5906 -0.4216
  132GLN      N 3992   0.431   3.398  16.458 -0.0040 -0.1497 -0.3494
  132GLN      H 3993   0.390   3.457  16.387  3.5771  3.3624  0.1551
  132GLN     CA 3994   0.462   3.463  16.584 -0.1300 -0.3539 -0.2125
  132GLN     HA 3995   0.508   3.392  16.653 -2.8161 -1.7456  0.2863
  132GLN     CB 3996   0.562   3.574  16.554  0.0993 -0.4680  0.1222
  132GLN    HB1 3997   0.532   3.637  16.470 -2.6041  0.1423  1.4174
  132GLN    HB2 3998   0.556   3.649  16.634  0.9115 -0.3447  0.0731
  132GLN     CG 3999   0.704   3.525  16.531 -0.0396 -0.6520 -0.3549
  132GLN    HG1 4000   0.755   3.605  16.477  0.5347  1.3932  2.9238
  132GLN    HG2 4001   0.705   3.435  16.470 -2.1876 -1.8407  1.1992
  132GLN     CD 4002   0.778   3.493  16.660  0.6699 -0.0907 -0.6125
  132GLN    OE1 4003   0.744   3.536  16.770 -0.8257 -0.4664 -0.9090
  132GLN    NE2 4004   0.900   3.437  16.659  0.2113 -1.1631  0.3266
  132GLN   HE21 4005   0.955   3.442  16.743  1.6779  0.4094 -0.6566
  132GLN   HE22 4006   0.947   3.394  16.581 -1.7207 -0.9202 -1.0729
  132GLN      C 4007   0.342   3.513  16.663  0.0440 -0.0641 -0.1306
  132GLN      O 4008   0.240   3.550  16.605  0.0532 -0.0237 -0.1210
  133GLN      N 4009   0.366   3.531  16.793 -0.2064  0.0301 -0.0979
  133GLN      H 4010   0.451   3.487  16.824 -1.3363 -1.2077  1.3918
  133GLN     CA 4011   0.282   3.606  16.883 -0.6579 -0.0315 -0.4633
  133GLN     HA 4012   0.177   3.578  16.872 -1.3016  1.6332  0.9857
  133GLN     CB 4013   0.322   3.578  17.028  0.0024  0.2480 -0.5903
  133GLN    HB1 4014   0.257   3.637  17.091  0.7869 -1.2616  1.7587
  133GLN    HB2 4015   0.423   3.616  17.043 -0.2197  1.3220 -1.6343
  133GLN     CG 4016   0.323   3.430  17.067  0.4524  0.3734 -0.1181
  133GLN    HG1 4017   0.221   3.394  17.061  0.7972 -0.6645  0.0257
  133GLN    HG2 4018   0.383   3.373  16.996 -0.0008  0.2894 -0.4403
  133GLN     CD 4019   0.388   3.406  17.203  0.2115 -0.0098 -0.0692
  133GLN    OE1 4020   0.319   3.404  17.304 -0.0617  0.1652 -0.2485
  133GLN    NE2 4021   0.515   3.366  17.209  0.3038  0.1975 -0.5281
  133GLN   HE21 4022   0.582   3.395  17.140  0.6248  0.1491 -0.2413
  133GLN   HE22 4023   0.547   3.336  17.300  0.8115  0.8902 -0.4668
  133GLN      C 4024   0.283   3.755  16.854 -0.0655  0.0484 -0.0460
  133GLN      O 4025   0.388   3.790  16.800  0.0338 -0.2351 -0.0339
  134PRO      N 4026   0.190   3.842  16.896 -0.5100 -0.2228 -0.4576
  134PRO     CD 4027   0.073   3.794  16.967  0.2795 -0.1487  0.9406
  134PRO    HD1 4028   0.102   3.753  17.063 -0.3239 -0.6586  0.9116
  134PRO    HD2 4029   0.025   3.718  16.905  3.1264  0.0464 -1.7438
  134PRO     CG 4030  -0.027   3.910  16.965  0.0277 -0.3697 -0.0263
  134PRO    HG1 4031  -0.100   3.911  17.046  0.0326  0.8863 -0.0289
  134PRO    HG2 4032  -0.076   3.914  16.868  1.3146 -0.7425 -0.7183
  134PRO     CB 4033   0.066   4.030  16.955  0.0506 -0.3805  0.0555
  134PRO    HB1 4034   0.101   4.049  17.056 -0.2255 -0.7298  0.2163
  134PRO    HB2 4035   0.011   4.112  16.908 -0.9946 -1.0050  0.1784
  134PRO     CA 4036   0.172   3.981  16.857  0.1384 -0.0158 -0.0369
  134PRO     HA 4037   0.147   3.981  16.751  1.2830  0.8378 -0.3242
  134PRO      C 4038   0.294   4.070  16.872 -0.3197  0.5031  0.6797
  134PRO      O 4039   0.383   4.044  16.952 -0.2922 -0.1152  0.4487
  135SER      N 4040   0.293   4.186  16.805 -0.0603  0.4576  0.5946
  135SER      H 4041   0.215   4.204  16.744 -0.0929 -1.9554 -0.1730
  135SER     CA 4042   0.387   4.291  16.838  0.5163 -0.1216  0.8189
  135SER     HA 4043   0.446   4.262  16.925  1.0483  2.2626  1.3204
  135SER     CB 4044   0.472   4.315  16.714 -0.1409 -0.1341  0.3572
  135SER    HB1 4045   0.419   4.372  16.639  1.4407  2.2214  0.9286
  135SER    HB2 4046   0.509   4.225  16.664  0.8406 -0.0861  0.9430
  135SER     OG 4047   0.586   4.389  16.751 -0.4025  0.7401 -0.5564
  135SER     HG 4048   0.622   4.434  16.674  1.3850  1.6556  0.7254
  135SER      C 4049   0.321   4.424  16.870 -0.0766 -0.2679  0.2163
  135SER      O 4050   0.225   4.469  16.807  0.1158 -0.1232  0.0249
  136TYR      N 4051   0.355   4.476  16.988  0.3096  0.5619 -0.2471
  136TYR      H 4052   0.430   4.435  17.042  0.5814  1.1182 -0.1959
  136TYR     CA 4053   0.308   4.600  17.046 -0.2063  0.1193  0.3033
  136TYR     HA 4054   0.223   4.635  16.988 -0.1780 -1.5247 -0.8048
  136TYR     CB 4055   0.256   4.565  17.185  0.3137 -0.5078  0.3447
  136TYR    HB1 4056   0.340   4.524  17.241 -0.1192 -0.8881  0.7277
  136TYR    HB2 4057   0.220   4.654  17.237  1.6154 -1.0463  2.2924
  136TYR     CG 4058   0.143   4.466  17.177 -0.1316  0.0376 -0.1970
  136TYR    CD1 4059   0.156   4.341  17.239  0.1827  0.1439 -0.0458
  136TYR    HD1 4060   0.250   4.317  17.286  0.4835 -0.5828 -0.9895
  136TYR    CE1 4061   0.057   4.243  17.224 -0.1757  0.4778  0.1261
  136TYR    HE1 4062   0.074   4.148  17.273  2.5499  0.5910 -0.4539
  136TYR     CZ 4063  -0.060   4.273  17.152 -0.0685  0.4099 -0.0770
  136TYR     OH 4064  -0.166   4.187  17.145  0.0680  0.2310  0.0900
  136TYR     HH 4065  -0.147   4.102  17.187 -2.0479 -0.2968  0.0646
  136TYR    CE2 4066  -0.070   4.395  17.082  0.0870  0.5467  0.1387
  136TYR    HE2 4067  -0.162   4.416  17.030  1.3457  1.5612 -1.8389
  136TYR    CD2 4068   0.031   4.492  17.097 -0.0399  0.7186 -0.1108
  136TYR    HD2 4069   0.019   4.584  17.042 -1.0097  1.3813  1.1545
  136TYR      C 4070   0.417   4.706  17.049  0.2739 -0.3720  0.4909
  136TYR      O 4071   0.390   4.823  17.077 -0.1607 -0.4694  0.4953
  137GLY      N 4072   0.543   4.676  17.019  0.1007 -0.1794 -0.4760
  137GLY      H 4073   0.560   4.581  16.990 -1.0005  0.8419 -5.3917
  137GLY     CA 4074   0.653   4.770  17.022  0.0755 -0.1653  0.1991
  137GLY    HA1 4075   0.741   4.729  16.972 -0.6975  0.8620 -2.1148
  137GLY    HA2 4076   0.627   4.856  16.960 -0.6285 -1.4586 -1.3643
  137GLY      C 4077   0.691   4.818  17.161  1.0865 -0.9266  0.1976
  137GLY      O 4078   0.628   4.796  17.264  0.0272 -0.1064 -0.2572
  138GLY      N 4079   0.805   4.889  17.168  0.4241  0.1530  0.2302
  138GLY      H 4080   0.852   4.916  17.083 -1.5370  0.4553 -0.8163
  138GLY     CA 4081   0.881   4.918  17.287 -0.1701  0.5821  0.5106
  138GLY    HA1 4082   0.962   4.985  17.257 -0.0290  0.7480  1.2392
  138GLY    HA2 4083   0.813   4.969  17.356 -1.5811 -0.4941 -0.0548
  138GLY      C 4084   0.945   4.798  17.355 -0.5239  0.3016  0.3443
  138GLY      O 4085   0.983   4.699  17.293  0.0984  0.4039  0.5615
  139GLN      N 4086   0.969   4.801  17.486  0.2579 -0.1079  0.2152
  139GLN      H 4087   0.932   4.880  17.537 -0.6300  0.1222 -0.7388
  139GLN     CA 4088   1.029   4.687  17.552  0.5430  0.0596  0.2489
  139GLN     HA 4089   1.108   4.640  17.494  0.7179 -0.6655  1.0426
  139GLN     CB 4090   1.089   4.714  17.689  0.0632 -0.2482  0.5261
  139GLN    HB1 4091   1.128   4.628  17.743  0.9538  0.1093  0.4786
  139GLN    HB2 4092   1.011   4.755  17.753 -1.0552 -0.8292 -0.4244
  139GLN     CG 4093   1.205   4.813  17.700 -0.0569 -0.0280 -0.1442
  139GLN    HG1 4094   1.204   4.900  17.634  1.9995 -0.0695 -0.2909
  139GLN    HG2 4095   1.300   4.766  17.673  0.8767  1.4659  0.3766
  139GLN     CD 4096   1.220   4.866  17.842 -0.0176  0.2344 -0.2448
  139GLN    OE1 4097   1.170   4.811  17.940  0.2625 -0.0039 -0.2349
  139GLN    NE2 4098   1.307   4.963  17.872  0.3376 -0.1410 -0.0426
  139GLN   HE21 4099   1.371   4.990  17.798  0.1382  0.1449 -0.1128
  139GLN   HE22 4100   1.307   4.999  17.966  1.0616 -1.9508  0.7039
  139GLN      C 4101   0.918   4.584  17.572  0.2354  0.2645 -0.3812
  139GLN      O 4102   0.815   4.626  17.624  0.0094 -0.2072 -0.4479
  140GLN      N 4103   0.932   4.458  17.532 -0.3263  0.1547 -0.2420
  140GLN      H 4104   1.020   4.433  17.487  0.5595 -1.4816  2.1776
  140GLN     CA 4105   0.825   4.360  17.526 -0.3698  0.2233 -0.5962
  140GLN     HA 4106   0.764   4.373  17.615 -0.3960 -0.7257 -0.4737
  140GLN     CB 4107   0.737   4.385  17.404 -0.2939  0.1390 -0.6675
  140GLN    HB1 4108   0.650   4.321  17.395 -0.4306 -0.0307  1.4559
  140GLN    HB2 4109   0.695   4.485  17.407  1.1851  0.7889 -0.7455
  140GLN     CG 4110   0.806   4.370  17.268  0.1910 -0.4913 -0.3562
  140GLN    HG1 4111   0.887   4.443  17.266 -0.1025 -0.1276  0.5235
  140GLN    HG2 4112   0.851   4.272  17.253 -1.6287 -1.6767  1.3784
  140GLN     CD 4113   0.712   4.398  17.152  0.1414 -0.1962 -0.2458
  140GLN    OE1 4114   0.591   4.378  17.152  0.0139  0.5634  0.1193
  140GLN    NE2 4115   0.763   4.440  17.036  0.3289  0.0475 -0.0734
  140GLN   HE21 4116   0.704   4.434  16.955  1.1460 -0.3147 -0.6583
  140GLN   HE22 4117   0.860   4.470  17.029  0.1672  0.7640  0.5583
  140GLN      C 4118   0.870   4.215  17.534 -0.1838  0.3316  0.4895
  140GLN      O 4119   0.991   4.193  17.539 -0.2265  0.0937  0.4793
  141GLN      N 4120   0.790   4.109  17.534  0.2065  0.0331  0.1152
  141GLN      H 4121   0.691   4.130  17.528  0.7576  2.6980 -0.8696
  141GLN     CA 4122   0.833   3.970  17.532  0.3571  0.0832 -0.1283
  141GLN     HA 4123   0.918   3.956  17.599 -0.0296 -0.5622  0.2344
  141GLN     CB 4124   0.732   3.877  17.598  0.9823 -0.1951  0.4469
  141GLN    HB1 4125   0.631   3.891  17.560  0.1283 -1.5258  2.0921
  141GLN    HB2 4126   0.762   3.773  17.588  0.1118 -0.3233 -1.0625
  141GLN     CG 4127   0.713   3.911  17.746 -0.1542  0.7684  0.0977
  141GLN    HG1 4128   0.683   3.816  17.790  1.2593 -0.0264 -0.6025
  141GLN    HG2 4129   0.643   3.994  17.758  0.4322  1.1002  1.4400
  141GLN     CD 4130   0.833   3.942  17.834  0.1063  0.2550 -0.0727
  141GLN    OE1 4131   0.944   3.891  17.828  0.0621  0.1444  0.0373
  141GLN    NE2 4132   0.811   4.032  17.931  0.2241 -0.1419  0.3290
  141GLN   HE21 4133   0.722   4.078  17.941  0.8709  0.9658  1.0862
  141GLN   HE22 4134   0.874   4.034  18.009  0.8195 -0.5675 -0.1279
  141GLN      C 4135   0.878   3.918  17.396  0.0214 -0.5031 -0.0155
  141GLN      O 4136   0.804   3.921  17.298  0.4569 -0.0715 -0.3288
  142SER      N 4137   0.998   3.860  17.389  0.2054 -0.1230 -0.0381
  142SER      H 4138   1.059   3.865  17.469 -1.7793  0.7740  1.5061
  142SER     CA 4139   1.037   3.793  17.267 -0.2178 -0.2051 -0.1323
  142SER     HA 4140   0.989   3.833  17.178  0.6967  0.0074 -0.5433
  142SER     CB 4141   1.188   3.795  17.246 -0.1932 -0.5238  0.0149
  142SER    HB1 4142   1.229   3.746  17.335 -3.1681 -1.7318  0.8236
  142SER    HB2 4143   1.216   3.737  17.159 -0.1113 -2.2256  1.1234
  142SER     OG 4144   1.246   3.924  17.238 -0.3926 -0.4050  0.4511
  142SER     HG 4145   1.176   3.977  17.199 -1.2862 -1.9915 -0.2045
  142SER      C 4146   1.002   3.645  17.267 -0.7117 -0.0906 -0.4043
  142SER      O 4147   1.022   3.579  17.166  0.5747  0.0355 -0.2469
  143TYR      N 4148   0.972   3.579  17.380 -0.7697  0.1237 -0.2925
  143TYR      H 4149   0.984   3.632  17.465 -0.0125  2.3784 -1.7206
  143TYR     CA 4150   0.935   3.439  17.379  0.1956 -0.1409 -0.2382
  143TYR     HA 4151   0.910   3.402  17.280 -2.4153 -2.2654  1.0689
  143TYR     CB 4152   1.053   3.361  17.435  0.1314 -0.0195  0.0674
  143TYR    HB1 4153   1.086   3.403  17.531  2.0516  0.0459 -0.5643
  143TYR    HB2 4154   1.030   3.256  17.449 -1.2629  0.1086 -1.1019
  143TYR     CG 4155   1.177   3.384  17.352  0.3154 -0.1394  0.3069
  143TYR    CD1 4156   1.188   3.321  17.227  0.0530  0.3467  0.0378
  143TYR    HD1 4157   1.112   3.254  17.190 -0.8978  0.1100  2.2405
  143TYR    CE1 4158   1.300   3.347  17.147  0.1984 -0.6525 -0.0858
  143TYR    HE1 4159   1.307   3.306  17.047 -1.3359  0.9593 -0.9011
  143TYR     CZ 4160   1.397   3.440  17.189 -0.7485  0.6241 -0.6692
  143TYR     OH 4161   1.497   3.464  17.100 -0.1079  0.2665 -0.0540
  143TYR     HH 4162   1.488   3.411  17.021 -0.9999 -1.3198  1.0609
  143TYR    CE2 4163   1.386   3.501  17.315 -0.1518  0.3740 -0.4921
  143TYR    HE2 4164   1.466   3.568  17.345 -1.2710  2.3289 -1.6951
  143TYR    CD2 4165   1.280   3.466  17.400  0.4429 -0.1440  0.0420
  143TYR    HD2 4166   1.266   3.525  17.489 -0.5417  2.7740 -1.9155
  143TYR      C 4167   0.808   3.413  17.460  0.2754  0.3245  0.0395
  143TYR      O 4168   0.737   3.316  17.436 -0.1261  0.4558  0.6929
  144GLY      N 4169   0.780   3.499  17.558  0.1712  0.2960  0.0358
  144GLY      H 4170   0.851   3.567  17.583  2.7708 -2.0776 -0.3036
  144GLY     CA 4171   0.655   3.495  17.630  0.0537 -0.4665 -0.2072
  144GLY    HA1 4172   0.639   3.397  17.675  0.6535  0.5053  2.2798
  144GLY    HA2 4173   0.663   3.572  17.706 -2.0138  0.4273 -0.8300
  144GLY      C 4174   0.530   3.537  17.553  0.2179 -0.7883 -0.6545
  144GLY      O 4175   0.544   3.597  17.447  0.4447  0.1384 -0.1051
  145GLN      N 4176   0.409   3.530  17.609  0.4942  0.4922  0.1367
  145GLN      H 4177   0.396   3.477  17.695 -1.7020  0.5400 -0.1011
  145GLN     CA 4178   0.302   3.618  17.566 -0.0811 -0.4270 -0.3494
  145GLN     HA 4179   0.302   3.609  17.458  0.5157 -2.4041 -0.2176
  145GLN     CB 4180   0.166   3.577  17.621  0.1131  0.5176  0.8758
  145GLN    HB1 4181   0.085   3.637  17.580 -0.7990 -1.4472 -0.3243
  145GLN    HB2 4182   0.159   3.566  17.729 -2.6431 -0.6551  0.6734
  145GLN     CG 4183   0.125   3.437  17.577 -0.0006  0.9103 -0.2992
  145GLN    HG1 4184   0.174   3.359  17.635  0.2707  0.2279 -1.4128
  145GLN    HG2 4185   0.140   3.416  17.471  2.0321  0.4927  0.0271
  145GLN     CD 4186  -0.026   3.427  17.594  0.0952  0.1709  0.1705
  145GLN    OE1 4187  -0.105   3.496  17.530  0.4118 -0.0198 -0.4325
  145GLN    NE2 4188  -0.073   3.352  17.693 -0.2139 -0.2412 -0.2857
  145GLN   HE21 4189   0.001   3.308  17.747  0.6180  1.7716  0.2833
  145GLN   HE22 4190  -0.172   3.339  17.709  0.0344 -0.1346  1.6997
  145GLN      C 4191   0.345   3.758  17.607 -0.1573 -0.4701 -0.1211
  145GLN      O 4192   0.408   3.772  17.712  0.1762 -0.2435 -0.3479
  146GLN      N 4193   0.321   3.869  17.538 -0.2050 -0.2930  0.1774
  146GLN      H 4194   0.378   3.943  17.576  1.2175 -1.3432  0.1798
  146GLN     CA 4195   0.251   3.891  17.413 -0.3417 -0.6158  0.1980
  146GLN     HA 4196   0.240   3.999  17.406  2.3772 -0.2817 -0.1646
  146GLN     CB 4197   0.337   3.854  17.292  0.0076 -0.5545  0.4256
  146GLN    HB1 4198   0.286   3.892  17.203  2.0558  1.2866 -0.0401
  146GLN    HB2 4199   0.345   3.746  17.282 -0.0594 -0.4706 -0.6195
  146GLN     CG 4200   0.480   3.905  17.281 -0.0100 -0.6453 -0.2772
  146GLN    HG1 4201   0.540   3.839  17.344 -0.7971 -0.1359  1.0512
  146GLN    HG2 4202   0.507   3.896  17.176  1.8688  0.8453  0.0134
  146GLN     CD 4203   0.483   4.053  17.317 -0.8871 -0.6798 -0.0273
  146GLN    OE1 4204   0.513   4.092  17.429 -0.0544 -0.3454 -0.3532
  146GLN    NE2 4205   0.462   4.140  17.217  0.0119 -0.4115  0.0084
  146GLN   HE21 4206   0.484   4.238  17.230 -0.6384 -0.2149 -0.3336
  146GLN   HE22 4207   0.433   4.110  17.125 -0.0138  0.1729 -0.1785
  146GLN      C 4208   0.106   3.845  17.412 -0.3799 -0.4906 -0.2456
  146GLN      O 4209   0.054   3.785  17.318 -0.3923 -0.4576 -0.2599
  147GLN      N 4210   0.029   3.888  17.512  0.0731 -0.0233 -0.0971
  147GLN      H 4211   0.072   3.951  17.578  1.9773 -0.8965 -0.4266
  147GLN     CA 4212  -0.113   3.863  17.521  0.1139 -0.2386 -0.0548
  147GLN     HA 4213  -0.128   3.756  17.511 -0.0273 -0.1175 -1.1971
  147GLN     CB 4214  -0.159   3.911  17.659 -0.3470 -0.4739 -0.1242
  147GLN    HB1 4215  -0.121   4.013  17.669 -0.0847 -0.6900  1.2988
  147GLN    HB2 4216  -0.266   3.924  17.678 -0.2503 -0.2873  0.3024
  147GLN     CG 4217  -0.096   3.825  17.767 -0.1699  0.0890  0.2264
  147GLN    HG1 4218  -0.099   3.718  17.746 -1.7444  0.4798 -1.8784
  147GLN    HG2 4219   0.007   3.858  17.783  0.5096 -2.1294  0.7999
  147GLN     CD 4220  -0.153   3.863  17.903  0.2914 -0.2830  0.5296
  147GLN    OE1 4221  -0.109   3.955  17.973  0.0713  0.1471  0.1105
  147GLN    NE2 4222  -0.254   3.787  17.945  0.4761 -0.9197 -0.1740
  147GLN   HE21 4223  -0.276   3.802  18.042  3.8516  1.6987  0.3882
  147GLN   HE22 4224  -0.301   3.715  17.891  0.2596 -2.1265  1.5508
  147GLN      C 4225  -0.200   3.924  17.412 -0.0188 -0.3108  0.0102
  147GLN      O 4226  -0.165   4.026  17.355 -0.2756  0.1980  0.7421
  148SER      N 4227  -0.325   3.878  17.400  0.1112 -0.7074  0.1449
  148SER      H 4228  -0.341   3.798  17.460  2.7138 -1.7166 -0.3866
  148SER     CA 4229  -0.437   3.946  17.338  0.2712 -0.2700  0.3359
  148SER     HA 4230  -0.421   3.952  17.230  0.2170 -0.2351  0.3290
  148SER     CB 4231  -0.570   3.873  17.346  0.1364  0.0122  0.7093
  148SER    HB1 4232  -0.614   3.856  17.444  0.6838 -1.6996  0.6871
  148SER    HB2 4233  -0.643   3.937  17.296  0.2286 -1.8478 -2.0093
  148SER     OG 4234  -0.581   3.753  17.273  0.1931  0.5647 -0.2257
  148SER     HG 4235  -0.664   3.709  17.292  1.8107 -2.7386 -0.0788
  148SER      C 4236  -0.458   4.080  17.408  0.4693 -0.3602  0.5695
  148SER      O 4237  -0.489   4.083  17.527  0.4108  0.2603  0.5428
  149TYR      N 4238  -0.424   4.193  17.344 -0.1805  0.0520  0.9481
  149TYR      H 4239  -0.383   4.174  17.254 -1.3305 -1.3289  0.6608
  149TYR     CA 4240  -0.414   4.324  17.403 -0.1422  0.5399 -0.1157
  149TYR     HA 4241  -0.479   4.355  17.485  1.5665  1.3745  0.9995
  149TYR     CB 4242  -0.268   4.333  17.448 -0.2413  0.2675  0.2638
  149TYR    HB1 4243  -0.271   4.250  17.518 -1.2905  0.2927  0.2691
  149TYR    HB2 4244  -0.199   4.312  17.367 -0.3584  0.3812  0.1341
  149TYR     CG 4245  -0.221   4.459  17.518 -0.0289  0.3581 -0.0387
  149TYR    CD1 4246  -0.113   4.530  17.465 -0.1777  0.2890 -0.4364
  149TYR    HD1 4247  -0.048   4.487  17.390 -0.7048 -0.0543 -0.7004
  149TYR    CE1 4248  -0.078   4.650  17.527  0.9947 -0.1917 -0.1301
  149TYR    HE1 4249   0.016   4.701  17.513  1.5203 -0.6804  1.3797
  149TYR     CZ 4250  -0.147   4.696  17.641  0.5474  0.0854 -0.5083
  149TYR     OH 4251  -0.118   4.823  17.679  0.5661 -0.0408 -0.0930
  149TYR     HH 4252  -0.168   4.840  17.760 -1.0273 -0.5623 -0.9344
  149TYR    CE2 4253  -0.241   4.612  17.706  0.2593  0.5935 -0.2659
  149TYR    HE2 4254  -0.293   4.646  17.795 -2.0704 -1.2069 -0.8426
  149TYR    CD2 4255  -0.281   4.496  17.639  0.2278  0.4064  0.0759
  149TYR    HD2 4256  -0.362   4.438  17.680  0.2083 -0.2075 -0.8202
  149TYR      C 4257  -0.441   4.438  17.305  0.2333  0.5516 -0.2073
  149TYR      O 4258  -0.436   4.421  17.183  0.0904 -0.3714 -0.0966
  150ASN      N 4259  -0.468   4.556  17.360 -0.2287  0.3830 -0.0663
  150ASN      H 4260  -0.469   4.559  17.461 -0.9904  2.3099 -0.0797
  150ASN     CA 4261  -0.496   4.683  17.296  0.1632  0.4161 -0.1760
  150ASN     HA 4262  -0.468   4.666  17.192 -1.2698 -2.4969 -0.1719
  150ASN     CB 4263  -0.646   4.699  17.316  0.0500 -0.5451 -0.2358
  150ASN    HB1 4264  -0.684   4.715  17.417 -1.7752  1.1377 -1.1225
  150ASN    HB2 4265  -0.694   4.611  17.273  0.0390 -1.3513  1.3544
  150ASN     CG 4266  -0.695   4.820  17.237 -0.7224 -0.6007  0.1412
  150ASN    OD1 4267  -0.739   4.919  17.293 -0.3414 -0.5385  0.3338
  150ASN    ND2 4268  -0.698   4.809  17.104  0.4644  0.0584  0.0481
  150ASN   HD21 4269  -0.670   4.725  17.054  1.4851 -0.4359  1.3825
  150ASN   HD22 4270  -0.741   4.885  17.055 -1.5880 -0.3959  1.0663
  150ASN      C 4271  -0.405   4.789  17.357  0.6924 -0.4936  0.6509
  150ASN      O 4272  -0.445   4.853  17.455  0.0782  0.6205 -0.3017
  151PRO      N 4273  -0.298   4.835  17.292  0.1500 -0.0539  0.0556
  151PRO     CD 4274  -0.222   4.757  17.197  0.2075 -0.0728  0.1171
  151PRO    HD1 4275  -0.274   4.776  17.104 -0.7748  0.4573  0.7555
  151PRO    HD2 4276  -0.232   4.651  17.221  0.2123 -0.0797  0.0872
  151PRO     CG 4277  -0.080   4.813  17.198  0.1816  0.0070 -0.5985
  151PRO    HG1 4278  -0.029   4.775  17.287 -0.2489 -0.5213 -0.5673
  151PRO    HG2 4279  -0.026   4.801  17.104 -0.3132  0.4203 -0.9431
  151PRO     CB 4280  -0.114   4.960  17.224 -1.0733 -0.3113 -0.3826
  151PRO    HB1 4281  -0.028   5.020  17.254 -1.6864  0.0049  0.8065
  151PRO    HB2 4282  -0.157   4.994  17.130  0.6485  1.0387 -0.7130
  151PRO     CA 4283  -0.225   4.955  17.329 -0.1948  0.0002  0.5757
  151PRO     HA 4284  -0.182   4.929  17.426  0.8360  2.4489  0.8399
  151PRO      C 4285  -0.311   5.080  17.323 -0.2092 -0.0065  0.6573
  151PRO      O 4286  -0.403   5.084  17.241  0.4783  0.3796 -0.0964
  152PRO      N 4287  -0.288   5.177  17.411 -0.0673  0.3939  0.1801
  152PRO     CD 4288  -0.187   5.176  17.515  0.1053 -0.2327  0.0093
  152PRO    HD1 4289  -0.160   5.080  17.559 -2.5819 -0.8998  0.3618
  152PRO    HD2 4290  -0.092   5.217  17.478  0.2815  0.5851  1.3119
  152PRO     CG 4291  -0.242   5.263  17.628  0.4738 -0.4096  0.3269
  152PRO    HG1 4292  -0.319   5.205  17.680 -0.8443 -0.3888 -1.5011
  152PRO    HG2 4293  -0.167   5.299  17.698  0.1765  2.1680 -0.5959
  152PRO     CB 4294  -0.312   5.371  17.547 -0.5442 -0.5491  1.0046
  152PRO    HB1 4295  -0.236   5.436  17.504 -0.1767 -1.3188  0.4566
  152PRO    HB2 4296  -0.381   5.417  17.618 -0.3453 -0.8932  1.4272
  152PRO     CA 4297  -0.380   5.286  17.440 -0.2725  0.2145  0.2057
  152PRO     HA 4298  -0.469   5.233  17.474 -1.0015  0.4673 -1.2441
  152PRO      C 4299  -0.434   5.359  17.318 -0.2758 -0.0157  0.0665
  152PRO      O 4300  -0.361   5.419  17.240 -0.4636 -0.2286 -0.2711
  153GLN      N 4301  -0.566   5.375  17.307 -0.3349 -0.3175  0.3254
  153GLN      H 4302  -0.619   5.326  17.378 -0.9582  1.7290  1.3432
  153GLN     CA 4303  -0.645   5.427  17.197 -0.2644 -0.1017  0.3766
  153GLN     HA 4304  -0.751   5.404  17.211 -0.8749  1.4973 -1.2360
  153GLN     CB 4305  -0.636   5.580  17.191 -0.2209 -0.1187  0.0151
  153GLN    HB1 4306  -0.540   5.617  17.156 -1.4493  1.7506 -1.5517
  153GLN    HB2 4307  -0.709   5.610  17.117 -0.8956  0.6119  0.9620
  153GLN     CG 4308  -0.676   5.666  17.310 -0.2729 -0.1314  0.0074
  153GLN    HG1 4309  -0.623   5.633  17.399 -0.4012 -0.6675 -0.1173
  153GLN    HG2 4310  -0.781   5.646  17.331 -0.7963 -0.2668 -2.4110
  153GLN     CD 4311  -0.651   5.815  17.285 -0.4288 -0.0674  0.2306
  153GLN    OE1 4312  -0.552   5.872  17.331  0.1171 -0.2159 -0.7315
  153GLN    NE2 4313  -0.739   5.878  17.207  0.0644 -0.0786 -0.3433
  153GLN   HE21 4314  -0.707   5.968  17.173 -1.9959  0.6098 -0.5921
  153GLN   HE22 4315  -0.823   5.831  17.177  0.7597 -1.0831 -0.7620
  153GLN      C 4316  -0.615   5.371  17.059  0.0372  0.5537  0.1721
  153GLN      O 4317  -0.657   5.427  16.958  0.3489 -0.8298 -0.7453
  154GLY      N 4318  -0.530   5.268  17.049 -0.1548  0.4130 -0.0204
  154GLY      H 4319  -0.492   5.229  17.134  0.2613  0.9822  0.0596
  154GLY     CA 4320  -0.491   5.202  16.927  0.2622  0.3843  0.1264
  154GLY    HA1 4321  -0.390   5.163  16.935  0.0443 -0.0043  1.1506
  154GLY    HA2 4322  -0.489   5.265  16.838 -2.6647  0.0427 -0.2962
  154GLY      C 4323  -0.576   5.085  16.878  0.2937  0.3200  0.2229
  154GLY      O 4324  -0.678   5.054  16.940 -0.0532  0.6146 -0.1928
  155TYR      N 4325  -0.532   5.019  16.770 -0.2424  0.2507  0.0437
  155TYR      H 4326  -0.445   5.053  16.731  0.0821 -2.1031 -1.4586
  155TYR     CA 4327  -0.570   4.891  16.713  0.3211  0.1336 -0.0772
  155TYR     HA 4328  -0.679   4.881  16.716  0.4681 -1.6815  2.6130
  155TYR     CB 4329  -0.533   4.870  16.567  0.6579  0.3214 -0.0204
  155TYR    HB1 4330  -0.425   4.860  16.560  0.7850  0.4297  1.5530
  155TYR    HB2 4331  -0.568   4.774  16.531  1.5665 -0.2154  0.4976
  155TYR     CG 4332  -0.571   4.975  16.464 -0.2695  0.1002  0.0862
  155TYR    CD1 4333  -0.498   4.990  16.346 -0.4696  0.0573 -0.0439
  155TYR    HD1 4334  -0.409   4.931  16.330 -0.3595  0.5467 -1.3772
  155TYR    CE1 4335  -0.536   5.081  16.247  0.2718  0.5592  0.1159
  155TYR    HE1 4336  -0.494   5.059  16.150  0.8039 -0.2026  0.5095
  155TYR     CZ 4337  -0.646   5.166  16.270  0.0463  0.3060 -0.0104
  155TYR     OH 4338  -0.680   5.255  16.173  0.1299  0.4280  0.0714
  155TYR     HH 4339  -0.755   5.308  16.202  0.5440  0.5324  0.9564
  155TYR    CE2 4340  -0.715   5.155  16.393 -0.0394 -0.3908 -0.1162
  155TYR    HE2 4341  -0.794   5.226  16.413  1.0825  0.9312 -0.2467
  155TYR    CD2 4342  -0.685   5.054  16.485  0.0553  0.4064  0.7438
  155TYR    HD2 4343  -0.742   5.047  16.576  0.5502 -3.6835  0.9180
  155TYR      C 4344  -0.515   4.772  16.790  0.1676 -0.4541 -0.8733
  155TYR      O 4345  -0.407   4.774  16.849 -0.3044  0.2065 -0.0059
  156GLY      N 4346  -0.593   4.665  16.807 -0.3089  0.0780  0.4248
  156GLY      H 4347  -0.684   4.665  16.762 -0.9005  0.9085  1.5567
  156GLY     CA 4348  -0.569   4.545  16.885 -0.0046 -0.1528 -0.0160
  156GLY    HA1 4349  -0.665   4.502  16.914 -0.6505  0.8895 -0.5556
  156GLY    HA2 4350  -0.511   4.565  16.975 -0.5020 -1.6948  0.6828
  156GLY      C 4351  -0.504   4.427  16.814  0.5288  0.1182  0.0152
  156GLY      O 4352  -0.509   4.427  16.691  0.0703 -0.0910  0.0302
  157GLN      N 4353  -0.446   4.329  16.883  1.2496  0.2134 -0.4474
  157GLN      H 4354  -0.459   4.332  16.984  1.0196 -0.5952 -0.4504
  157GLN     CA 4355  -0.415   4.196  16.836  0.4063 -0.1151 -0.0860
  157GLN     HA 4356  -0.472   4.167  16.747 -0.5962 -0.0122  0.5096
  157GLN     CB 4357  -0.266   4.190  16.807  0.4218  0.0158 -0.0316
  157GLN    HB1 4358  -0.216   4.230  16.895 -0.7987 -0.2195  0.7876
  157GLN    HB2 4359  -0.233   4.086  16.796  0.9331 -0.0329  1.6086
  157GLN     CG 4360  -0.223   4.268  16.683  0.2772  0.6311  0.3001
  157GLN    HG1 4361  -0.247   4.205  16.597 -0.4497  0.5551  0.5523
  157GLN    HG2 4362  -0.262   4.369  16.681  0.3380  0.6655 -2.0823
  157GLN     CD 4363  -0.071   4.282  16.683  0.3162  0.2328  0.2126
  157GLN    OE1 4364   0.000   4.187  16.652 -0.1504  0.0661 -0.3682
  157GLN    NE2 4365  -0.021   4.398  16.725  0.2744  0.3180  0.0262
  157GLN   HE21 4366  -0.077   4.468  16.772 -0.0806 -0.1654  0.3288
  157GLN   HE22 4367   0.078   4.418  16.726  0.3508  0.0905 -1.1290
  157GLN      C 4368  -0.458   4.089  16.936  0.3746 -0.1133 -0.0978
  157GLN      O 4369  -0.505   4.116  17.046 -0.3962  0.2114 -0.4992
  158GLN      N 4370  -0.445   3.965  16.887  0.9244  0.0639 -0.4109
  158GLN      H 4371  -0.399   3.955  16.798  1.4987  1.3306 -0.2766
  158GLN     CA 4372  -0.482   3.847  16.962  0.2256  0.0774 -0.7359
  158GLN     HA 4373  -0.504   3.877  17.064  0.8147 -1.1464 -0.2265
  158GLN     CB 4374  -0.613   3.788  16.910  0.0754  0.2047 -0.5037
  158GLN    HB1 4375  -0.630   3.686  16.944  0.0624  0.0725 -0.8909
  158GLN    HB2 4376  -0.609   3.774  16.801 -0.5927  0.0017 -0.5068
  158GLN     CG 4377  -0.743   3.857  16.948 -0.1838 -0.4014 -0.2762
  158GLN    HG1 4378  -0.738   3.900  17.048  1.1250 -0.0055 -0.4934
  158GLN    HG2 4379  -0.820   3.781  16.957 -1.0596  0.5101  0.1959
  158GLN     CD 4380  -0.787   3.957  16.842  0.1217 -0.0485 -0.0694
  158GLN    OE1 4381  -0.802   4.079  16.855 -0.1228 -0.0315 -0.5103
  158GLN    NE2 4382  -0.821   3.906  16.724  0.0185  0.3901 -0.2304
  158GLN   HE21 4383  -0.812   3.808  16.701 -1.1515 -0.0116  0.9112
  158GLN   HE22 4384  -0.868   3.971  16.662 -0.2323 -0.0456 -0.4967
  158GLN      C 4385  -0.383   3.732  16.972  0.0122 -0.0605 -0.1279
  158GLN      O 4386  -0.277   3.735  16.909  0.1993 -0.7074  0.1465
  159ASN      N 4387  -0.391   3.652  17.078 -0.1690 -0.3727 -0.3757
  159ASN      H 4388  -0.479   3.658  17.126 -1.0563 -3.0123 -1.4667
  159ASN     CA 4389  -0.314   3.533  17.109  0.1683 -0.2461 -0.7191
  159ASN     HA 4390  -0.293   3.492  17.011 -0.5022 -0.3063 -0.8414
  159ASN     CB 4391  -0.186   3.580  17.179 -0.0596 -0.3391 -0.2311
  159ASN    HB1 4392  -0.207   3.625  17.276  1.0071  1.5563 -0.8274
  159ASN    HB2 4393  -0.140   3.662  17.125 -1.5723  0.8309  0.1857
  159ASN     CG 4394  -0.072   3.479  17.191 -0.3488 -0.5850  0.4848
  159ASN    OD1 4395  -0.079   3.368  17.139 -0.0438 -0.1950 -0.4104
  159ASN    ND2 4396   0.039   3.520  17.252 -0.3214  0.2778 -0.1167
  159ASN   HD21 4397   0.035   3.615  17.286 -0.9547  0.0092  0.5874
  159ASN   HD22 4398   0.118   3.456  17.258 -1.1730 -1.3209 -3.5706
  159ASN      C 4399  -0.389   3.435  17.198 -0.1897 -0.0469 -0.7984
  159ASN      O 4400  -0.460   3.475  17.290  0.0904 -0.3697 -0.4375
  160GLN      N 4401  -0.374   3.305  17.172  0.0730 -0.1099 -0.3469
  160GLN      H 4402  -0.318   3.285  17.090 -1.1993  1.6145 -1.7004
  160GLN     CA 4403  -0.430   3.195  17.249  0.6934  0.1661  0.5138
  160GLN     HA 4404  -0.420   3.117  17.173 -0.3513  0.0575  0.4781
  160GLN     CB 4405  -0.335   3.178  17.367  0.1943  0.1165  0.9093
  160GLN    HB1 4406  -0.351   3.253  17.445  1.4942  1.0783  0.2907
  160GLN    HB2 4407  -0.233   3.175  17.328 -0.7583 -1.5246 -1.7372
  160GLN     CG 4408  -0.342   3.036  17.423  0.3022  0.0823  0.8379
  160GLN    HG1 4409  -0.441   3.000  17.450  1.6669 -4.2124  0.7935
  160GLN    HG2 4410  -0.313   2.961  17.350  0.7376 -1.7533  2.8235
  160GLN     CD 4411  -0.255   3.012  17.545  0.8852  0.1276  0.4340
  160GLN    OE1 4412  -0.269   3.075  17.650  0.2092  0.4764  0.1414
  160GLN    NE2 4413  -0.167   2.913  17.532  0.2735 -0.3501 -0.1617
  160GLN   HE21 4414  -0.107   2.894  17.612 -0.0427 -1.0623 -0.0857
  160GLN   HE22 4415  -0.160   2.859  17.447 -1.2699  1.1018 -1.2724
  160GLN      C 4416  -0.581   3.203  17.264  0.6402  0.3072 -0.0475
  160GLN      O 4417  -0.640   3.140  17.351  0.1628  0.4472 -0.2691
  161TYR      N 4418  -0.654   3.267  17.172  0.1046 -0.2325  0.0028
  161TYR      H 4419  -0.606   3.327  17.108  2.5842 -1.5492  0.5097
  161TYR     CA 4420  -0.799   3.276  17.177  0.0808 -0.4915 -0.1586
  161TYR     HA 4421  -0.846   3.202  17.241 -3.3789 -1.3091 -3.2974
  161TYR     CB 4422  -0.838   3.415  17.226  0.4254 -0.4012 -0.1360
  161TYR    HB1 4423  -0.784   3.487  17.164  0.0597 -2.0332 -2.4558
  161TYR    HB2 4424  -0.792   3.424  17.325 -0.1022 -0.0590  0.0869
  161TYR     CG 4425  -0.987   3.441  17.232  0.5871  0.4688  0.3505
  161TYR    CD1 4426  -1.054   3.513  17.132  0.2976  0.4911  0.5618
  161TYR    HD1 4427  -1.006   3.525  17.036  0.4983  1.9220  0.8228
  161TYR    CE1 4428  -1.186   3.555  17.151  0.1009 -0.1688  0.6965
  161TYR    HE1 4429  -1.241   3.609  17.075 -1.8588 -0.6518  1.6843
  161TYR     CZ 4430  -1.258   3.526  17.269 -0.5073 -0.6562  0.2120
  161TYR     OH 4431  -1.391   3.556  17.280 -0.3373  0.2292 -0.0318
  161TYR     HH 4432  -1.434   3.552  17.366  0.2469 -1.1902  0.2310
  161TYR    CE2 4433  -1.190   3.464  17.375 -0.2904 -0.8904 -0.0660
  161TYR    HE2 4434  -1.243   3.443  17.467 -0.6189  3.0075  0.7964
  161TYR    CD2 4435  -1.057   3.425  17.352  0.0422  0.1911 -0.0023
  161TYR    HD2 4436  -1.004   3.369  17.427  0.1574 -2.1679 -1.7367
  161TYR      C 4437  -0.841   3.233  17.037  0.1973 -0.9692 -0.0480
  161TYR      O 4438  -0.771   3.257  16.939 -0.4347  0.2183 -0.2275
  162ASN      N 4439  -0.962   3.179  17.026  0.0205 -0.5383 -0.2513
  162ASN      H 4440  -0.976   3.148  16.931 -0.0825 -0.8752 -0.1267
  162ASN     CA 4441  -1.062   3.135  17.121  0.3255 -0.3035  0.1807
  162ASN     HA 4442  -1.041   3.177  17.219 -1.0315  0.4654  0.1571
  162ASN     CB 4443  -1.197   3.195  17.082  0.3253  0.3698  1.1801
  162ASN    HB1 4444  -1.193   3.294  17.036 -2.0503  0.0595  0.1647
  162ASN    HB2 4445  -1.216   3.140  16.989  3.4388 -0.4767  0.9047
  162ASN     CG 4446  -1.308   3.192  17.185 -0.3298 -0.7053  0.4578
  162ASN    OD1 4447  -1.298   3.140  17.296  0.2290 -0.5517  0.4793
  162ASN    ND2 4448  -1.424   3.244  17.145  0.2863  0.0753 -0.3451
  162ASN   HD21 4449  -1.499   3.247  17.212 -0.6044 -2.9595 -1.0464
  162ASN   HD22 4450  -1.426   3.284  17.052  1.7045 -1.3442 -1.0323
  162ASN      C 4451  -1.067   2.983  17.136 -1.3253 -0.2698  0.1407
  162ASN      O 4452  -1.062   2.918  17.032 -0.3490  0.1915 -0.1104
  163SER      N 4453  -1.076   2.921  17.253 -0.1926 -0.1814  0.2832
  163SER      H 4454  -1.081   2.982  17.334  1.1502 -0.5009  0.6306
  163SER     CA 4455  -1.086   2.779  17.279 -0.0599 -0.2276  0.0799
  163SER     HA 4456  -1.102   2.726  17.185  2.0682  2.0471 -1.7067
  163SER     CB 4457  -0.957   2.732  17.346  0.1567  0.4606  0.1494
  163SER    HB1 4458  -0.974   2.625  17.358 -2.0168  0.5087 -1.6266
  163SER    HB2 4459  -0.930   2.781  17.440  0.3141 -1.4130  1.1210
  163SER     OG 4460  -0.849   2.754  17.259  0.2456  0.0687  0.1617
  163SER     HG 4461  -0.768   2.737  17.308  0.4354  2.7149  0.8727
  163SER      C 4462  -1.205   2.746  17.368 -0.2359  1.0345  0.3389
  163SER    OC1 4463  -1.313   2.715  17.313  0.1820 -0.1182  0.1405
  163SER    OC2 4464  -1.188   2.736  17.492  0.4979 -0.0576  0.1706
    1MET      N 4465  10.404   9.928  10.809 -0.5769  0.2185  0.4754
    1MET     H1 4466  10.456   9.842  10.805 -0.0802  0.4724  1.2601
    1MET     H2 4467  10.384   9.926  10.908  0.3404 -2.7169  0.7006
    1MET     H3 4468  10.323   9.938  10.749  0.3816  0.6422 -0.8045
    1MET     CA 4469  10.499  10.040  10.790 -0.3566 -0.0190  0.1725
    1MET     HA 4470  10.552  10.022  10.696 -3.7362 -1.3819 -1.6979
    1MET     CB 4471  10.416  10.167  10.772 -0.2186 -0.0099 -0.4317
    1MET    HB1 4472  10.325  10.165  10.832 -0.2963 -2.2885 -0.5364
    1MET    HB2 4473  10.387  10.162  10.667 -0.4609 -4.1626 -0.3549
    1MET     CG 4474  10.507  10.289  10.780  0.0207 -0.2219  0.1380
    1MET    HG1 4475  10.607  10.276  10.739  0.4688  2.2218  0.3310
    1MET    HG2 4476  10.458  10.359  10.712  0.0045 -0.4473 -0.0872
    1MET     SD 4477  10.508  10.376  10.939 -0.1757  0.0792 -0.0256
    1MET     CE 4478  10.613  10.521  10.921 -0.0553 -0.0311 -0.2240
    1MET    HE1 4479  10.613  10.548  11.027 -0.3495 -0.4513 -0.1160
    1MET    HE2 4480  10.565  10.585  10.848 -2.4265 -2.3358 -0.8014
    1MET    HE3 4481  10.712  10.486  10.891  0.5446  0.5709  0.9475
    1MET      C 4482  10.595  10.035  10.908  0.0029  0.2202 -0.1073
    1MET      O 4483  10.559  10.009  11.022  0.2224  0.0474 -0.0773
    2ALA      N 4484  10.722  10.058  10.873 -0.0224  0.2899 -0.1543
    2ALA      H 4485  10.742  10.081  10.777 -0.5287  1.0519 -0.0893
    2ALA     CA 4486  10.833  10.057  10.966 -0.0515  0.0733 -0.1230
    2ALA     HA 4487  10.796  10.037  11.067  0.0133  1.3577  0.1696
    2ALA     CB 4488  10.933   9.945  10.942 -0.7416 -0.3461 -1.0974
    2ALA    HB1 4489  11.007   9.970  10.865 -1.5569  1.4950 -1.3401
    2ALA    HB2 4490  10.883   9.856  10.904 -0.6359 -0.0897 -1.8694
    2ALA    HB3 4491  10.976   9.912  11.036  0.1537 -0.3362 -1.4855
    2ALA      C 4492  10.897  10.192  10.992 -0.6592  0.2952  0.2641
    2ALA      O 4493  10.922  10.263  10.895  0.4603 -0.2868  0.1102
    3SER      N 4494  10.944  10.220  11.114 -0.2068 -0.0424  0.1706
    3SER      H 4495  10.929  10.148  11.184 -0.8202 -1.3427 -1.2478
    3SER     CA 4496  11.001  10.348  11.149  0.0083 -0.0538 -0.1431
    3SER     HA 4497  11.052  10.386  11.060  0.1966 -1.9675 -0.8928
    3SER     CB 4498  10.890  10.445  11.187 -0.1273 -0.0948 -0.4314
    3SER    HB1 4499  10.843  10.401  11.275  0.8688 -1.2862 -0.4765
    3SER    HB2 4500  10.812  10.454  11.111 -2.3798  0.2557  1.7756
    3SER     OG 4501  10.938  10.576  11.207  0.6127 -0.2799 -0.9362
    3SER     HG 4502  10.914  10.630  11.131 -0.3382  1.4783  0.5366
    3SER      C 4503  11.096  10.323  11.265  0.0469 -0.5417 -0.2774
    3SER      O 4504  11.075  10.236  11.349  0.0009  0.0020  0.2795
    4ASN      N 4505  11.205  10.401  11.270 -0.4529  0.1465  0.2007
    4ASN      H 4506  11.207  10.475  11.201 -0.8855 -0.0303 -0.0065
    4ASN     CA 4507  11.313  10.387  11.366 -0.0792 -0.2140 -0.2637
    4ASN     HA 4508  11.349  10.285  11.376  0.1070 -0.6600 -3.9403
    4ASN     CB 4509  11.424  10.465  11.296 -0.2587  0.1981 -0.0960
    4ASN    HB1 4510  11.461  10.429  11.201 -0.2231  1.2316 -0.4860
    4ASN    HB2 4511  11.404  10.572  11.298  2.7439  0.8570  0.2087
    4ASN     CG 4512  11.546  10.458  11.387  0.1075 -0.4489 -0.6283
    4ASN    OD1 4513  11.564  10.537  11.480 -0.0923 -0.5637 -0.4905
    4ASN    ND2 4514  11.620  10.347  11.378  0.1905 -0.5429  0.8600
    4ASN   HD21 4515  11.691  10.326  11.446  0.8417 -2.0681 -0.2294
    4ASN   HD22 4516  11.578  10.283  11.312 -1.9221  2.1976 -0.6994
    4ASN      C 4517  11.270  10.449  11.498  0.0624  0.0989 -0.3617
    4ASN      O 4518  11.199  10.548  11.508 -0.3131 -0.2252  0.3269
    5ASP      N 4519  11.318  10.399  11.612  0.3637 -0.2784 -0.6496
    5ASP      H 4520  11.372  10.315  11.599  1.5868  0.1394  1.2709
    5ASP     CA 4521  11.305  10.444  11.750  0.1909 -0.5191 -0.5858
    5ASP     HA 4522  11.236  10.528  11.754 -0.0917 -0.7961  1.4688
    5ASP     CB 4523  11.256  10.332  11.840 -0.5198 -0.1171 -0.4655
    5ASP    HB1 4524  11.334  10.256  11.835 -0.9918 -0.7051  0.6448
    5ASP    HB2 4525  11.164  10.300  11.792 -2.0747  2.4467  0.6033
    5ASP     CG 4526  11.217  10.369  11.983  0.8896  0.2356 -0.1553
    5ASP    OD1 4527  11.235  10.277  12.065  0.1489 -0.1004 -0.3629
    5ASP    OD2 4528  11.161  10.478  12.008 -0.1286 -0.3405  0.1080
    5ASP      C 4529  11.437  10.498  11.804 -0.1427 -0.0842 -0.2039
    5ASP      O 4530  11.435  10.589  11.886  0.0654 -0.9750  0.8051
    6TYR      N 4531  11.550  10.443  11.759 -0.1653 -0.4329  0.1618
    6TYR      H 4532  11.541  10.372  11.688 -0.9868  0.7655 -0.9810
    6TYR     CA 4533  11.685  10.483  11.793 -0.0196 -0.6182 -0.2038
    6TYR     HA 4534  11.685  10.592  11.796  0.0891 -0.4652 -2.8756
    6TYR     CB 4535  11.723  10.411  11.922 -0.3696  0.0198  0.2601
    6TYR    HB1 4536  11.748  10.309  11.891 -0.9989 -0.0200 -0.1385
    6TYR    HB2 4537  11.640  10.416  11.992 -0.9635 -0.5400 -0.3782
    6TYR     CG 4538  11.846  10.466  11.990 -0.1143  0.3361 -0.4491
    6TYR    CD1 4539  11.955  10.380  12.002 -0.1783  0.3578  0.3170
    6TYR    HD1 4540  11.954  10.277  11.971  0.0127  1.1657 -2.6783
    6TYR    CE1 4541  12.076  10.429  12.053  0.0654 -0.2508  0.3354
    6TYR    HE1 4542  12.156  10.357  12.043 -0.2807 -0.8163  1.4268
    6TYR     CZ 4543  12.095  10.567  12.077 -0.2715 -0.1560  0.0609
    6TYR     OH 4544  12.213  10.628  12.109 -0.5643  0.3592  0.1671
    6TYR     HH 4545  12.277  10.558  12.123 -0.1821  0.7326  0.2750
    6TYR    CE2 4546  11.984  10.652  12.062 -0.0483  0.1728  0.2569
    6TYR    HE2 4547  11.996  10.759  12.071 -0.4021  0.1576  1.0498
    6TYR    CD2 4548  11.864  10.604  12.008 -0.0313  0.2482  0.1521
    6TYR    HD2 4549  11.778  10.669  11.997 -0.7139 -0.2640  2.0374
    6TYR      C 4550  11.785  10.448  11.683  0.3672 -0.1223 -0.0164
    6TYR      O 4551  11.760  10.350  11.612 -0.1553 -0.1986  0.2623
    7THR      N 4552  11.896  10.520  11.675  0.4787 -0.2958 -0.0444
    7THR      H 4553  11.889  10.595  11.742 -0.4287 -0.1899 -0.2478
    7THR     CA 4554  12.017  10.487  11.602  0.6616 -0.0032  0.1216
    7THR     HA 4555  12.009  10.386  11.561  0.3992 -0.1561  0.5408
    7THR     CB 4556  12.028  10.589  11.489  0.2638 -0.1463 -0.0508
    7THR     HB 4557  12.034  10.690  11.530 -1.7335 -0.6268  1.5851
    7THR    CG2 4558  12.139  10.566  11.386  0.1989  0.6031 -0.2974
    7THR   HG21 4559  12.116  10.465  11.350  1.8133  0.6335 -1.4747
    7THR   HG22 4560  12.236  10.560  11.434 -0.4573 -1.3697  0.9256
    7THR   HG23 4561  12.129  10.626  11.296 -1.5117 -0.4764 -0.8769
    7THR    OG1 4562  11.917  10.585  11.402  0.2052  0.1691  0.0095
    7THR    HG1 4563  11.846  10.602  11.464  0.6394  0.1002  0.5401
    7THR      C 4564  12.137  10.499  11.695  0.6326 -0.1401  0.1766
    7THR      O 4565  12.153  10.585  11.781  0.0460  0.2092 -0.0557
    8GLN      N 4566  12.225  10.401  11.674 -0.0483 -0.5879 -0.6643
    8GLN      H 4567  12.220  10.348  11.588 -0.9812  0.1058 -1.0412
    8GLN     CA 4568  12.342  10.388  11.759 -0.2397  0.1857 -0.2729
    8GLN     HA 4569  12.307  10.402  11.861  0.2381 -1.0731  0.0877
    8GLN     CB 4570  12.413  10.253  11.744 -0.3387 -0.0246  1.0748
    8GLN    HB1 4571  12.505  10.252  11.803 -1.2029  0.3384  2.4821
    8GLN    HB2 4572  12.443  10.245  11.640 -4.8601 -1.0818 -0.3512
    8GLN     CG 4573  12.326  10.134  11.782 -0.3259 -0.3022  0.2462
    8GLN    HG1 4574  12.385  10.046  11.755  0.6871  0.4347  0.0060
    8GLN    HG2 4575  12.234  10.137  11.724 -0.6527  0.9828  0.8026
    8GLN     CD 4576  12.305  10.131  11.933  0.2724 -0.0440  0.3373
    8GLN    OE1 4577  12.366  10.202  12.012 -0.1786  0.6237  0.0919
    8GLN    NE2 4578  12.207  10.049  11.971  0.1379 -0.0200  0.0526
    8GLN   HE21 4579  12.171   9.982  11.905  0.9764 -0.7610  0.3344
    8GLN   HE22 4580  12.189  10.031  12.069  1.5561 -3.7543 -0.2131
    8GLN      C 4581  12.446  10.499  11.744  0.4231 -0.4377 -0.3853
    8GLN      O 4582  12.456  10.548  11.632  0.2134 -0.3230 -0.3545
    9GLN      N 4583  12.522  10.532  11.848 -0.0484 -0.0169 -0.1666
    9GLN      H 4584  12.505  10.485  11.936 -1.1871  0.4576 -0.1229
    9GLN     CA 4585  12.612  10.645  11.855  0.0177 -0.0995  0.4215
    9GLN     HA 4586  12.621  10.681  11.753  0.2404 -3.3594 -0.8236
    9GLN     CB 4587  12.555  10.760  11.939 -0.2967  0.3287 -0.3669
    9GLN    HB1 4588  12.632  10.837  11.944 -0.0476  0.3454 -2.8388
    9GLN    HB2 4589  12.538  10.714  12.036  0.5694 -1.6529 -1.0829
    9GLN     CG 4590  12.425  10.816  11.882 -0.3567  0.3127 -0.2436
    9GLN    HG1 4591  12.347  10.740  11.881 -2.0509  1.8903  1.4714
    9GLN    HG2 4592  12.454  10.852  11.783  4.8057  0.1801  0.9262
    9GLN     CD 4593  12.372  10.935  11.961  0.4681  0.0186  0.7666
    9GLN    OE1 4594  12.391  11.054  11.936  0.0452 -0.0111  0.2907
    9GLN    NE2 4595  12.286  10.913  12.060 -0.8162  0.1007 -0.3117
    9GLN   HE21 4596  12.268  10.991  12.122  3.5480  1.1830 -0.1270
    9GLN   HE22 4597  12.249  10.820  12.073  0.0308 -0.4429 -1.6163
    9GLN      C 4598  12.748  10.603  11.908  0.0409 -0.2028  0.2790
    9GLN      O 4599  12.774  10.502  11.973  0.3346 -0.3879 -0.1210
   10ALA      N 4600  12.848  10.685  11.872  0.1092 -0.4606 -0.1276
   10ALA      H 4601  12.824  10.758  11.806  0.2363 -0.9107 -0.6780
   10ALA     CA 4602  12.987  10.655  11.902  0.0999 -0.3234  0.0569
   10ALA     HA 4603  13.013  10.550  11.889 -1.7835 -0.8647  0.2332
   10ALA     CB 4604  13.077  10.725  11.800 -0.0265 -0.0872  0.1072
   10ALA    HB1 4605  13.071  10.830  11.829 -0.6966 -0.1935  0.3765
   10ALA    HB2 4606  13.176  10.680  11.794 -0.1025 -0.2386 -0.0146
   10ALA    HB3 4607  13.030  10.719  11.702  1.4177 -0.0084 -0.6004
   10ALA      C 4608  13.025  10.690  12.045  0.0082  0.1867 -0.0392
   10ALA      O 4609  12.958  10.772  12.107  0.1736  0.1879  0.1358
   11THR      N 4610  13.098  10.600  12.112 -0.6757 -0.5202 -0.2183
   11THR      H 4611  13.139  10.522  12.062  0.3007 -0.6654  0.7753
   11THR     CA 4612  13.114  10.604  12.256 -0.0439  0.0253 -0.3009
   11THR     HA 4613  13.015  10.631  12.293 -0.2899 -1.2786  0.0356
   11THR     CB 4614  13.132  10.467  12.320  0.4351  0.1581 -0.1466
   11THR     HB 4615  13.137  10.471  12.429  0.9737  0.5503 -0.1834
   11THR    CG2 4616  13.011  10.381  12.286  0.5387 -0.1699  0.3043
   11THR   HG21 4617  13.015  10.346  12.183 -1.5316 -1.5712  0.6282
   11THR   HG22 4618  13.004  10.290  12.346  0.0130  0.1890  0.8073
   11THR   HG23 4619  12.913  10.425  12.309 -0.2473 -1.5084 -0.3417
   11THR    OG1 4620  13.245  10.391  12.284 -0.1333 -0.6774 -0.1911
   11THR    HG1 4621  13.211  10.323  12.225 -1.5366 -3.2763  3.2422
   11THR      C 4622  13.211  10.710  12.307 -0.0594  0.0511 -0.3218
   11THR      O 4623  13.308  10.750  12.243 -0.0384  0.0876 -0.2655
   12GLN      N 4624  13.190  10.758  12.430 -0.1724 -0.5633 -0.0990
   12GLN      H 4625  13.096  10.750  12.467 -0.4034  0.0862 -0.5176
   12GLN     CA 4626  13.288  10.821  12.514 -0.7916  0.1063  0.1282
   12GLN     HA 4627  13.343  10.895  12.455  1.2721 -0.2747  1.4424
   12GLN     CB 4628  13.219  10.889  12.632 -0.2463 -0.1499  0.6017
   12GLN    HB1 4629  13.150  10.819  12.678 -0.9155  0.1444  0.0552
   12GLN    HB2 4630  13.298  10.913  12.703  0.5561 -1.0243  0.0233
   12GLN     CG 4631  13.136  11.007  12.583 -0.0772 -0.0895  0.4639
   12GLN    HG1 4632  13.062  10.962  12.517  0.6279 -0.7313  0.0975
   12GLN    HG2 4633  13.197  11.076  12.523  1.5355  0.4639  2.6131
   12GLN     CD 4634  13.064  11.085  12.691 -0.4182  0.4983 -0.1783
   12GLN    OE1 4635  12.945  11.067  12.717 -0.2301 -0.0255  0.3261
   12GLN    NE2 4636  13.139  11.156  12.776  0.7163 -0.0883 -0.6830
   12GLN   HE21 4637  13.090  11.191  12.856 -1.4283  1.0822 -2.3969
   12GLN   HE22 4638  13.240  11.158  12.776  0.8252 -2.6747  0.5312
   12GLN      C 4639  13.381  10.709  12.559 -0.5981  0.2418  0.0646
   12GLN      O 4640  13.344  10.601  12.602  0.6150 -0.0024  0.5312
   13SER      N 4641  13.512  10.738  12.559 -0.4598 -0.3709 -0.1668
   13SER      H 4642  13.540  10.820  12.507 -1.6039 -1.0076 -1.8832
   13SER     CA 4643  13.618  10.665  12.625 -0.2139  0.0097 -0.1392
   13SER     HA 4644  13.600  10.558  12.619 -0.0635 -0.0087 -0.2544
   13SER     CB 4645  13.757  10.705  12.577 -0.0595 -0.2947  0.0513
   13SER    HB1 4646  13.774  10.811  12.593  0.3085 -0.3597  0.1045
   13SER    HB2 4647  13.830  10.647  12.634  1.1074  1.5419  0.5063
   13SER     OG 4648  13.761  10.679  12.438 -0.0314  0.7130 -0.1427
   13SER     HG 4649  13.729  10.589  12.430  1.0346  0.2981  0.0970
   13SER      C 4650  13.608  10.699  12.773  0.7504 -0.0402 -0.0563
   13SER      O 4651  13.558  10.808  12.801 -0.4254 -0.5917  0.0598
   14TYR      N 4652  13.647  10.607  12.862 -0.4384 -0.1014  0.4111
   14TYR      H 4653  13.674  10.515  12.831 -0.1162 -0.0876  0.6456
   14TYR     CA 4654  13.645  10.622  13.006 -0.1060  0.2712  0.3794
   14TYR     HA 4655  13.658  10.729  13.024 -0.3799  0.6621 -1.5683
   14TYR     CB 4656  13.508  10.577  13.056  0.0194  0.3729  0.8198
   14TYR    HB1 4657  13.498  10.478  13.012  3.8617  0.8911 -1.6796
   14TYR    HB2 4658  13.510  10.557  13.164  0.5241 -1.6730  0.4831
   14TYR     CG 4659  13.384  10.659  13.029 -0.4041 -0.4302  0.2647
   14TYR    CD1 4660  13.359  10.766  13.116  0.3361  0.1629 -0.2332
   14TYR    HD1 4661  13.431  10.798  13.190 -0.3831 -0.0997  0.5908
   14TYR    CE1 4662  13.242  10.841  13.100 -0.2701 -0.6191  0.4929
   14TYR    HE1 4663  13.230  10.928  13.162  2.2764 -1.0850  1.7725
   14TYR     CZ 4664  13.149  10.809  13.000 -0.0788 -0.2920  0.2120
   14TYR     OH 4665  13.031  10.878  12.988 -0.1332 -0.4126  0.0443
   14TYR     HH 4666  12.967  10.854  12.920  0.4130 -2.2339  0.0999
   14TYR    CE2 4667  13.165  10.692  12.924 -0.4501 -0.0885 -0.1885
   14TYR    HE2 4668  13.086  10.650  12.863  2.0441 -0.8919 -3.1341
   14TYR    CD2 4669  13.288  10.625  12.934 -0.2233  0.3284 -0.2002
   14TYR    HD2 4670  13.304  10.541  12.868 -1.4079  0.6020 -0.8798
   14TYR      C 4671  13.752  10.548  13.085  0.1341  0.1365 -0.0695
   14TYR      O 4672  13.809  10.454  13.030 -0.0859  0.4069 -0.7649
   15GLY      N 4673  13.790  10.587  13.207 -0.0086 -0.2420  0.0962
   15GLY      H 4674  13.752  10.675  13.240 -0.2411 -0.3879  0.2241
   15GLY     CA 4675  13.897  10.543  13.294 -0.2180  0.6930  0.8552
   15GLY    HA1 4676  13.885  10.435  13.301  1.4236  0.4936  1.0680
   15GLY    HA2 4677  13.884  10.575  13.397  0.4813  1.4667  0.7154
   15GLY      C 4678  14.039  10.575  13.249 -0.1865 -0.2566  0.2406
   15GLY      O 4679  14.065  10.608  13.134  0.0823  0.5755  0.5301
   16ALA      N 4680  14.132  10.571  13.346 -0.0225  0.6041  0.1290
   16ALA      H 4681  14.101  10.566  13.442  2.7063 -1.3709  1.0451
   16ALA     CA 4682  14.274  10.575  13.321 -0.0789  0.1963 -0.2768
   16ALA     HA 4683  14.293  10.645  13.240 -1.7611 -0.6709 -1.4898
   16ALA     CB 4684  14.337  10.619  13.453  0.2859  0.0880 -0.4121
   16ALA    HB1 4685  14.442  10.644  13.438  0.5819 -1.2075 -0.5943
   16ALA    HB2 4686  14.314  10.546  13.531 -0.1366  1.1020  0.4454
   16ALA    HB3 4687  14.300  10.713  13.493  2.4797  0.6189  0.5466
   16ALA      C 4688  14.336  10.446  13.268 -0.0603 -0.0924  0.4383
   16ALA      O 4689  14.261  10.356  13.230 -0.1976  0.2588 -0.1394
   17TYR      N 4690  14.468  10.444  13.248 -0.1245  0.3504 -0.0438
   17TYR      H 4691  14.527  10.518  13.283  2.3395 -1.6738  0.3410
   17TYR     CA 4692  14.547  10.339  13.188  0.1477  0.1850  0.5991
   17TYR     HA 4693  14.516  10.341  13.084  0.7679  0.4871  0.4146
   17TYR     CB 4694  14.692  10.387  13.191 -0.0642  0.9348 -0.7517
   17TYR    HB1 4695  14.721  10.379  13.295  0.6608  0.6014 -0.9715
   17TYR    HB2 4696  14.699  10.493  13.166  0.2416  0.7645 -1.4325
   17TYR     CG 4697  14.786  10.307  13.104 -0.5955 -0.2714 -0.2341
   17TYR    CD1 4698  14.787  10.318  12.964  0.0033 -0.1398 -0.2215
   17TYR    HD1 4699  14.732  10.397  12.916 -1.1964 -0.9638 -0.2387
   17TYR    CE1 4700  14.877  10.246  12.884 -0.2270 -0.4606 -0.1929
   17TYR    HE1 4701  14.881  10.280  12.782 -3.0012  1.7173  0.3060
   17TYR     CZ 4702  14.949  10.139  12.940 -0.2530 -0.0678  0.5972
   17TYR     OH 4703  15.034  10.069  12.859  0.2160  0.3918  0.6863
   17TYR     HH 4704  15.086  10.006  12.909  0.2293  0.4469  0.7415
   17TYR    CE2 4705  14.932  10.115  13.078 -0.0907  0.3120  0.6831
   17TYR    HE2 4706  14.997  10.045  13.129  1.2565  1.4154  0.5366
   17TYR    CD2 4707  14.858  10.201  13.160  0.0565  0.5697  0.5480
   17TYR    HD2 4708  14.868  10.184  13.266  0.9102  1.1342  0.5600
   17TYR      C 4709  14.539  10.204  13.257  0.0713 -0.3332 -0.4146
   17TYR      O 4710  14.534  10.200  13.380 -0.1670  0.2364 -0.4026
   18PRO      N 4711  14.536  10.095  13.180 -0.3047 -0.2084 -0.5759
   18PRO     CD 4712  14.522  10.091  13.036 -0.1013 -0.5884 -0.5868
   18PRO    HD1 4713  14.606  10.138  12.985 -0.3076 -0.1587 -0.5299
   18PRO    HD2 4714  14.423  10.128  13.009 -0.5805 -0.8813  0.7034
   18PRO     CG 4715  14.525   9.947  12.985 -0.1429 -0.6381 -0.4549
   18PRO    HG1 4716  14.471   9.926  12.893 -0.6968 -0.6552 -0.1253
   18PRO    HG2 4717  14.633   9.928  12.981  0.3987  1.1163  2.6150
   18PRO     CB 4718  14.476   9.875  13.110  0.2418 -0.2736 -0.0907
   18PRO    HB1 4719  14.504   9.770  13.107  0.9059 -0.0902 -0.4849
   18PRO    HB2 4720  14.368   9.859  13.119  0.6061 -3.1001  0.1909
   18PRO     CA 4721  14.510   9.961  13.231 -0.5376  0.0241 -0.0723
   18PRO     HA 4722  14.420   9.977  13.289  1.7151 -1.1630  4.2150
   18PRO      C 4723  14.626   9.908  13.315 -0.4089 -0.0556 -0.2987
   18PRO      O 4724  14.725   9.975  13.343  0.1326 -0.7908 -0.4271
   19THR      N 4725  14.601   9.794  13.381  0.1748  0.1947  0.3686
   19THR      H 4726  14.516   9.746  13.355  0.9162 -1.4425  0.8836
   19THR     CA 4727  14.693   9.730  13.471  0.4631 -0.2707 -0.2520
   19THR     HA 4728  14.774   9.800  13.489  1.1452 -1.4126  1.4770
   19THR     CB 4729  14.632   9.703  13.609  0.5387  0.1458 -0.1368
   19THR     HB 4730  14.686   9.625  13.662  0.7295  0.3241 -0.0663
   19THR    CG2 4731  14.635   9.822  13.704  0.1724 -0.4136  0.5747
   19THR   HG21 4732  14.735   9.863  13.714 -0.0890  0.2243  0.6147
   19THR   HG22 4733  14.591   9.770  13.790  0.4712  0.0206  0.9955
   19THR   HG23 4734  14.569   9.901  13.668 -0.6312 -0.8883  0.9685
   19THR    OG1 4735  14.497   9.664  13.599  0.4901  0.2466  0.1328
   19THR    HG1 4736  14.453   9.743  13.568  0.7219  0.6775  0.8681
   19THR      C 4737  14.748   9.595  13.426  0.6204 -0.2241 -0.2026
   19THR      O 4738  14.863   9.574  13.462  0.6702 -0.1948 -0.3438
   20GLN      N 4739  14.676   9.530  13.334 -0.4605 -0.3237  0.7005
   20GLN      H 4740  14.586   9.567  13.305 -1.0914 -1.4828  1.0979
   20GLN     CA 4741  14.725   9.406  13.279  0.3954  0.1505  0.3759
   20GLN     HA 4742  14.771   9.343  13.356  0.3357 -1.8918 -1.1578
   20GLN     CB 4743  14.607   9.319  13.235  0.1630  0.3631  0.5790
   20GLN    HB1 4744  14.643   9.222  13.199  1.7145  0.4866  1.7002
   20GLN    HB2 4745  14.551   9.365  13.155  0.7410  0.9005  0.4764
   20GLN     CG 4746  14.513   9.284  13.350  0.0560  0.4168  0.5070
   20GLN    HG1 4747  14.455   9.374  13.373 -3.4408 -1.8155  1.1556
   20GLN    HG2 4748  14.568   9.256  13.439 -0.9886 -0.8638  0.7748
   20GLN     CD 4749  14.416   9.172  13.314  0.3954  0.1183  0.5268
   20GLN    OE1 4750  14.390   9.135  13.200 -0.1606  0.0465  0.6726
   20GLN    NE2 4751  14.354   9.112  13.416 -0.3078  0.9307  0.5849
   20GLN   HE21 4752  14.286   9.042  13.394 -0.1515  1.2061 -0.8829
   20GLN   HE22 4753  14.385   9.138  13.509  1.6503 -0.1954  0.3060
   20GLN      C 4754  14.837   9.419  13.177 -0.1651 -0.3531 -0.3120
   20GLN      O 4755  14.935   9.347  13.191  0.8227  1.0163 -0.0167
   21PRO      N 4756  14.828   9.517  13.086  0.1144  0.8622  0.9364
   21PRO     CD 4757  14.717   9.602  13.048 -0.4207 -0.1124  0.2732
   21PRO    HD1 4758  14.619   9.553  13.049 -0.5917  0.2330  0.5793
   21PRO    HD2 4759  14.712   9.688  13.115 -3.6157 -0.9155  1.2882
   21PRO     CG 4760  14.746   9.636  12.903 -0.3871 -0.1183  0.2786
   21PRO    HG1 4761  14.690   9.726  12.877  1.1136  1.1854  1.3761
   21PRO    HG2 4762  14.724   9.553  12.836  1.8588  0.5932 -1.4764
   21PRO     CB 4763  14.896   9.663  12.909 -0.3845 -0.0864  0.0902
   21PRO    HB1 4764  14.930   9.654  12.805 -0.6627  0.2087 -0.0277
   21PRO    HB2 4765  14.918   9.762  12.948  1.2235 -0.8712  1.3126
   21PRO     CA 4766  14.943   9.555  13.006 -0.2740 -0.3294 -0.2300
   21PRO     HA 4767  14.993   9.473  12.955 -0.7695 -1.1804  0.6043
   21PRO      C 4768  15.045   9.617  13.099 -0.0819 -0.5418 -0.2987
   21PRO      O 4769  15.003   9.690  13.189 -0.3089 -0.5383 -0.4071
   22GLY      N 4770  15.176   9.595  13.083  0.1267  0.1356  0.4041
   22GLY      H 4771  15.204   9.527  13.015 -1.1125 -2.1282  2.0298
   22GLY     CA 4772  15.278   9.686  13.132  0.0855  0.4641 -0.1153
   22GLY    HA1 4773  15.374   9.636  13.120  0.8382  1.7951  0.1857
   22GLY    HA2 4774  15.272   9.693  13.241  3.2263  0.4034  0.1648
   22GLY      C 4775  15.275   9.822  13.064  0.5892  0.2643 -0.5442
   22GLY      O 4776  15.213   9.844  12.960  0.1483 -0.5909 -0.4689
   23GLN      N 4777  15.336   9.919  13.132  0.3096  0.2599 -0.2853
   23GLN      H 4778  15.382   9.894  13.219  1.2788  0.9107 -0.5848
   23GLN     CA 4779  15.360  10.049  13.072  0.1804  0.3720 -0.0911
   23GLN     HA 4780  15.346  10.047  12.964  0.1963  2.4550 -0.1639
   23GLN     CB 4781  15.506  10.084  13.099  0.1384  0.1938  0.3909
   23GLN    HB1 4782  15.556   9.995  13.062  0.0634 -0.2686  1.3756
   23GLN    HB2 4783  15.509  10.097  13.207 -1.0845  0.7068  0.3802
   23GLN     CG 4784  15.565  10.215  13.048 -0.2517  0.3540  0.3487
   23GLN    HG1 4785  15.525  10.304  13.097 -0.8638 -0.9909  2.4106
   23GLN    HG2 4786  15.529  10.239  12.948 -0.8130  3.0285  1.0973
   23GLN     CD 4787  15.717  10.203  13.062 -0.2523 -0.1653 -0.0690
   23GLN    OE1 4788  15.770  10.226  13.170  0.4410 -0.6132 -0.3126
   23GLN    NE2 4789  15.797  10.186  12.957  0.1878  0.1544  0.2127
   23GLN   HE21 4790  15.897  10.178  12.973  0.1061  0.3394  0.8210
   23GLN   HE22 4791  15.763  10.162  12.864  0.1893  0.2378  0.1910
   23GLN      C 4792  15.265  10.154  13.129  0.1864  0.4579 -0.2377
   23GLN      O 4793  15.230  10.158  13.247 -0.1825 -0.8069 -0.2881
   24GLY      N 4794  15.235  10.256  13.049  0.6392  0.2780 -0.6434
   24GLY      H 4795  15.272  10.234  12.957  2.8493  0.1612  0.2055
   24GLY     CA 4796  15.175  10.385  13.077  0.3970  0.2167 -0.8711
   24GLY    HA1 4797  15.078  10.389  13.127  1.2134  0.6546  0.7468
   24GLY    HA2 4798  15.151  10.430  12.981  0.2904  3.0343  0.3860
   24GLY      C 4799  15.264  10.481  13.154  0.4883 -0.1552 -0.5119
   24GLY      O 4800  15.350  10.435  13.229 -0.2784 -0.5006  0.1679
   25TYR      N 4801  15.245  10.611  13.130 -0.0740 -0.0650  0.3695
   25TYR      H 4802  15.173  10.640  13.066 -1.4601  0.5483  2.1277
   25TYR     CA 4803  15.326  10.716  13.189 -0.0536  0.0517  0.1307
   25TYR     HA 4804  15.398  10.674  13.259 -1.4171  0.3187  1.7388
   25TYR     CB 4805  15.403  10.795  13.083  0.2229 -0.5562 -0.1287
   25TYR    HB1 4806  15.453  10.876  13.137 -0.9494 -0.9532  1.6417
   25TYR    HB2 4807  15.337  10.850  13.016  0.8944 -1.5341 -1.6339
   25TYR     CG 4808  15.495  10.716  12.994  0.5329 -0.0719 -0.2449
   25TYR    CD1 4809  15.586  10.631  13.058  0.2715 -0.1035  0.0860
   25TYR    HD1 4810  15.595  10.636  13.166 -2.4018  0.9133  0.3481
   25TYR    CE1 4811  15.669  10.545  12.984  0.3554 -0.3708  0.4853
   25TYR    HE1 4812  15.739  10.488  13.042 -0.9179 -1.1372  1.3243
   25TYR     CZ 4813  15.661  10.539  12.844  0.4537 -0.1034  0.4675
   25TYR     OH 4814  15.755  10.463  12.782 -0.2726 -0.0876 -0.6921
   25TYR     HH 4815  15.828  10.440  12.840 -0.0478  0.3825 -0.7849
   25TYR    CE2 4816  15.562  10.617  12.780  0.4567 -0.1138  0.4497
   25TYR    HE2 4817  15.557  10.619  12.673  2.1560  0.5102  0.3620
   25TYR    CD2 4818  15.481  10.704  12.855 -0.1393 -0.1177 -0.1774
   25TYR    HD2 4819  15.407  10.765  12.805  0.0293 -1.4031 -2.0985
   25TYR      C 4820  15.235  10.806  13.271 -0.3522 -0.6948  0.6282
   25TYR      O 4821  15.118  10.827  13.242 -0.0206 -0.2999 -0.4943
   26SER      N 4822  15.294  10.861  13.378  0.1364 -0.4914  0.2579
   26SER      H 4823  15.391  10.834  13.393  0.8884  2.5541  1.5172
   26SER     CA 4824  15.231  10.954  13.469  0.8376 -0.1135  0.3662
   26SER     HA 4825  15.123  10.960  13.459  0.8902  1.3753  0.4741
   26SER     CB 4826  15.274  10.922  13.612  0.5880 -0.6179  0.3311
   26SER    HB1 4827  15.237  10.821  13.631  0.5826 -0.2420  2.5942
   26SER    HB2 4828  15.216  10.991  13.673 -1.0142 -2.2146  0.6969
   26SER     OG 4829  15.411  10.925  13.644  0.6127  0.5339  0.1429
   26SER     HG 4830  15.433  10.832  13.644 -0.1614  0.3453 -0.3422
   26SER      C 4831  15.280  11.093  13.431 -0.0744  0.0540 -0.2370
   26SER      O 4832  15.397  11.118  13.402 -0.0709  0.3750  0.0487
   27GLN      N 4833  15.195  11.191  13.459  0.0231  0.0586  0.0440
   27GLN      H 4834  15.108  11.159  13.499  0.8593 -0.2282  1.7068
   27GLN     CA 4835  15.221  11.334  13.452  0.5101 -0.0363 -0.1013
   27GLN     HA 4836  15.329  11.348  13.450  0.4095  1.3205  1.4962
   27GLN     CB 4837  15.171  11.397  13.323  0.3330  0.4207  0.1874
   27GLN    HB1 4838  15.207  11.500  13.319  0.6793  0.3728  1.5358
   27GLN    HB2 4839  15.065  11.417  13.336  0.0086 -1.5231  0.7953
   27GLN     CG 4840  15.198  11.326  13.190 -0.2489  0.1844  0.1945
   27GLN    HG1 4841  15.301  11.291  13.181 -0.3741  0.0758 -0.9884
   27GLN    HG2 4842  15.192  11.404  13.114  3.5913  1.3500  0.8549
   27GLN     CD 4843  15.108  11.207  13.159 -0.4716  0.4338 -0.1232
   27GLN    OE1 4844  15.002  11.191  13.217 -0.4652  0.7377 -0.0280
   27GLN    NE2 4845  15.147  11.111  13.074  0.5037  0.5683  0.1595
   27GLN   HE21 4846  15.229  11.130  13.017  1.3893  1.1545  1.5605
   27GLN   HE22 4847  15.083  11.036  13.056 -0.5112  1.3601  0.3481
   27GLN      C 4848  15.162  11.404  13.574 -0.1600  0.1858 -0.5472
   27GLN      O 4849  15.069  11.352  13.635  0.0755 -0.2676 -0.5636
   28GLN      N 4850  15.218  11.521  13.604  0.1004 -0.1042  0.1285
   28GLN      H 4851  15.296  11.560  13.552 -0.8389  0.1747 -1.1081
   28GLN     CA 4852  15.173  11.602  13.715 -0.0362  0.0517 -0.0405
   28GLN     HA 4853  15.166  11.536  13.802  0.4993  0.1272  0.0607
   28GLN     CB 4854  15.282  11.703  13.749 -0.1236  0.2502 -0.3464
   28GLN    HB1 4855  15.376  11.648  13.750  0.0949  0.5678 -1.5536
   28GLN    HB2 4856  15.308  11.770  13.667  0.1814  0.7937  0.1827
   28GLN     CG 4857  15.256  11.786  13.875  0.1691 -0.0196 -0.1066
   28GLN    HG1 4858  15.184  11.862  13.846  0.1299  0.2207  0.6076
   28GLN    HG2 4859  15.207  11.727  13.953  0.4055  0.7456  0.6319
   28GLN     CD 4860  15.374  11.864  13.930 -0.0836  0.2175  0.1061
   28GLN    OE1 4861  15.451  11.927  13.857  0.1380  0.2001  0.3238
   28GLN    NE2 4862  15.394  11.863  14.062 -0.3405  0.0435  0.1431
   28GLN   HE21 4863  15.331  11.817  14.126 -0.8545 -1.6847 -1.4879
   28GLN   HE22 4864  15.473  11.909  14.104 -1.5167 -0.2008  2.7915
   28GLN      C 4865  15.033  11.661  13.701 -0.1698 -0.3612 -0.4618
   28GLN      O 4866  14.989  11.699  13.593 -0.8381  0.2443  0.0124
   29SER      N 4867  14.952  11.651  13.807  0.3570  0.1925 -0.0004
   29SER      H 4868  14.973  11.602  13.893 -1.1884 -1.5989 -0.5751
   29SER     CA 4869  14.823  11.717  13.809  0.3900  0.2531  0.1794
   29SER     HA 4870  14.764  11.703  13.718  1.0206  0.9602 -0.3547
   29SER     CB 4871  14.733  11.669  13.922 -0.4376  0.2749 -0.4633
   29SER    HB1 4872  14.777  11.678  14.021 -0.8752  1.0960 -0.3290
   29SER    HB2 4873  14.646  11.735  13.913 -1.2153 -0.6092  0.3961
   29SER     OG 4874  14.692  11.538  13.890 -0.1368 -0.0972  0.6398
   29SER     HG 4875  14.651  11.493  13.964  1.7655 -0.5658  1.4774
   29SER      C 4876  14.844  11.868  13.814 -0.1323  0.3523 -0.4377
   29SER      O 4877  14.919  11.912  13.900 -0.5116 -0.2137  0.2005
   30SER      N 4878  14.774  11.950  13.736 -0.6449  0.1228 -0.2278
   30SER      H 4879  14.697  11.914  13.681 -1.4430  1.0869  0.2084
   30SER     CA 4880  14.791  12.094  13.725 -0.1027  0.0919  0.2121
   30SER     HA 4881  14.808  12.126  13.828 -0.9931 -1.9022  1.0214
   30SER     CB 4882  14.919  12.131  13.651  0.2613 -0.4426  0.5655
   30SER    HB1 4883  15.007  12.082  13.694  0.5149 -0.9161 -0.4656
   30SER    HB2 4884  14.935  12.238  13.659 -1.5657 -0.1741  0.9591
   30SER     OG 4885  14.918  12.084  13.518  0.3112 -0.2846  0.5092
   30SER     HG 4886  14.907  11.989  13.521 -2.5829 -0.0535 -0.2135
   30SER      C 4887  14.665  12.156  13.667  0.3258  0.4223 -0.3756
   30SER      O 4888  14.571  12.089  13.624  0.3058 -0.0688  0.4086
   31GLN      N 4889  14.650  12.288  13.678 -0.3136  0.3038  0.2376
   31GLN      H 4890  14.725  12.342  13.718 -0.0596  0.4557 -0.4279
   31GLN     CA 4891  14.536  12.366  13.634 -0.7875 -0.2611  0.4398
   31GLN     HA 4892  14.455  12.348  13.705 -0.0312 -0.7030  1.2096
   31GLN     CB 4893  14.580  12.511  13.656 -0.6697 -0.0810 -0.8776
   31GLN    HB1 4894  14.494  12.578  13.650 -0.7508 -0.1941 -1.0014
   31GLN    HB2 4895  14.614  12.511  13.760 -0.8383 -1.1597 -0.8054
   31GLN     CG 4896  14.694  12.564  13.571 -0.2816  0.0697 -0.2725
   31GLN    HG1 4897  14.661  12.570  13.467  2.0103 -1.3677 -1.1619
   31GLN    HG2 4898  14.778  12.495  13.567  0.1098  0.5175  0.1762
   31GLN     CD 4899  14.730  12.708  13.608 -0.4070  0.1455 -0.4416
   31GLN    OE1 4900  14.675  12.771  13.697 -0.3937 -0.3664 -0.0647
   31GLN    NE2 4901  14.829  12.768  13.541  0.5508 -0.9250 -0.0207
   31GLN   HE21 4902  14.874  12.719  13.465  2.2869 -1.2751  1.1827
   31GLN   HE22 4903  14.859  12.852  13.588  0.0146 -1.4169  1.2567
   31GLN      C 4904  14.504  12.347  13.487 -0.2037  0.0443  0.2696
   31GLN      O 4905  14.599  12.310  13.417 -0.0244  0.0857  0.4899
   32PRO      N 4906  14.379  12.335  13.441 -0.2502  0.4089  0.2996
   32PRO     CD 4907  14.263  12.323  13.526 -0.5036  0.1141 -0.0855
   32PRO    HD1 4908  14.237  12.421  13.565 -0.1291 -0.4982  1.8051
   32PRO    HD2 4909  14.288  12.262  13.612 -0.6187 -0.6817 -0.6042
   32PRO     CG 4910  14.164  12.250  13.436 -0.2203 -0.4826  0.0851
   32PRO    HG1 4911  14.068  12.291  13.467  0.1111  0.5466 -0.2146
   32PRO    HG2 4912  14.163  12.142  13.453 -4.4504 -0.9354 -1.7044
   32PRO     CB 4913  14.194  12.300  13.295 -0.1789  0.8099  0.5452
   32PRO    HB1 4914  14.176  12.223  13.220  0.9744  0.5404  0.5281
   32PRO    HB2 4915  14.126  12.381  13.267 -0.9021  0.2114  0.5366
   32PRO     CA 4916  14.340  12.342  13.301  0.0913 -0.0636  0.1780
   32PRO     HA 4917  14.394  12.260  13.254  0.6084 -0.0045  0.6580
   32PRO      C 4918  14.381  12.469  13.228 -0.0169 -0.2620 -0.2278
   32PRO      O 4919  14.416  12.564  13.297  0.4170 -0.0397 -0.7479
   33TYR      N 4920  14.356  12.467  13.097  0.2529  0.0650 -0.2837
   33TYR      H 4921  14.337  12.379  13.051  1.8774 -0.3781 -0.1850
   33TYR     CA 4922  14.391  12.575  13.006  0.2042  0.0330 -0.3408
   33TYR     HA 4923  14.384  12.670  13.059 -0.9408 -1.2286  1.9358
   33TYR     CB 4924  14.534  12.573  12.953  0.2651  0.3833 -0.1961
   33TYR    HB1 4925  14.538  12.490  12.882 -0.5113 -0.1958  0.4173
   33TYR    HB2 4926  14.555  12.660  12.890  1.7220 -0.6869 -1.2783
   33TYR     CG 4927  14.643  12.574  13.058 -0.4319 -0.1603  0.5476
   33TYR    CD1 4928  14.722  12.461  13.077  0.6945  0.4247 -0.5148
   33TYR    HD1 4929  14.705  12.371  13.020  0.8573 -1.1836  1.8341
   33TYR    CE1 4930  14.820  12.458  13.178  0.2900 -0.1855 -0.1308
   33TYR    HE1 4931  14.873  12.370  13.209  0.5239  0.6381  1.9848
   33TYR     CZ 4932  14.854  12.577  13.246 -0.0645 -0.0790 -0.1362
   33TYR     OH 4933  14.952  12.582  13.341 -0.5054 -1.0388  0.3926
   33TYR     HH 4934  14.990  12.496  13.359  3.0729  0.4954  1.0031
   33TYR    CE2 4935  14.785  12.695  13.216 -0.0830 -0.0123  0.1627
   33TYR    HE2 4936  14.808  12.787  13.268 -0.2349  0.3617 -0.4230
   33TYR    CD2 4937  14.674  12.690  13.130 -0.2458 -0.1039  0.3764
   33TYR    HD2 4938  14.614  12.777  13.107 -3.3296 -1.8396  1.3156
   33TYR      C 4939  14.293  12.594  12.892  0.0262  0.6410 -0.0902
   33TYR      O 4940  14.239  12.493  12.847  0.2848  0.4646 -0.0078
   34GLY      N 4941  14.288  12.715  12.835  0.3026  0.8156  0.2571
   34GLY      H 4942  14.351  12.789  12.862 -0.0727  0.9146  0.8819
   34GLY     CA 4943  14.207  12.733  12.717  0.3498 -0.1080  0.0726
   34GLY    HA1 4944  14.108  12.697  12.747  0.3307 -0.0401  0.0931
   34GLY    HA2 4945  14.188  12.840  12.700 -1.5718 -0.4536 -0.2717
   34GLY      C 4946  14.266  12.681  12.587 -0.4049 -0.0993 -0.2799
   34GLY      O 4947  14.385  12.651  12.585 -0.5163 -0.5832  0.1915
   35GLN      N 4948  14.179  12.663  12.487 -0.6516  0.4697 -0.1718
   35GLN      H 4949  14.080  12.670  12.506 -1.1422 -1.7501 -1.5771
   35GLN     CA 4950  14.225  12.632  12.353 -0.1217 -0.4704  0.2257
   35GLN     HA 4951  14.279  12.537  12.362  0.4793 -0.1764 -0.2086
   35GLN     CB 4952  14.115  12.614  12.250 -0.2403  0.7253  0.1314
   35GLN    HB1 4953  14.036  12.687  12.264  0.7411  1.6165  1.2115
   35GLN    HB2 4954  14.144  12.625  12.145  0.9395  1.5077  0.5205
   35GLN     CG 4955  14.047  12.479  12.268  0.5887  0.1579 -0.8360
   35GLN    HG1 4956  14.119  12.399  12.249  1.9595  0.8125  1.2215
   35GLN    HG2 4957  14.025  12.452  12.372  1.8741  0.1514 -0.5491
   35GLN     CD 4958  13.920  12.464  12.185 -0.1947  0.4190  0.2739
   35GLN    OE1 4959  13.909  12.512  12.072 -0.4608 -0.1476  0.0541
   35GLN    NE2 4960  13.816  12.400  12.239  0.3987 -0.3237  0.5542
   35GLN   HE21 4961  13.810  12.360  12.331  0.5193  1.5463  1.4133
   35GLN   HE22 4962  13.740  12.382  12.175  0.4351  0.4242  0.2801
   35GLN      C 4963  14.322  12.740  12.306 -0.5728 -0.2842 -0.2769
   35GLN      O 4964  14.432  12.697  12.274 -0.1552  0.6156 -0.0790
   36GLN      N 4965  14.294  12.870  12.318  0.0478 -0.0662 -1.1317
   36GLN      H 4966  14.201  12.895  12.348  0.3403  0.7100 -0.8524
   36GLN     CA 4967  14.393  12.975  12.310  0.0910 -0.0189 -0.0562
   36GLN     HA 4968  14.448  12.955  12.218 -0.2761 -0.5062 -0.1702
   36GLN     CB 4969  14.333  13.113  12.285  0.1005  0.0538  0.3116
   36GLN    HB1 4970  14.410  13.190  12.290 -0.2032  0.4254 -0.5519
   36GLN    HB2 4971  14.269  13.132  12.371  2.8356 -0.7400  2.6998
   36GLN     CG 4972  14.254  13.116  12.154 -0.2018 -0.0942  0.4889
   36GLN    HG1 4973  14.167  13.050  12.156  0.8297 -1.5191  0.3948
   36GLN    HG2 4974  14.327  13.098  12.075  0.3668 -0.0400  0.9959
   36GLN     CD 4975  14.212  13.255  12.110  0.5511 -0.1191 -0.3216
   36GLN    OE1 4976  14.241  13.352  12.180  0.4629 -0.0019 -0.4479
   36GLN    NE2 4977  14.136  13.268  12.001 -0.1308  0.1978  0.1882
   36GLN   HE21 4978  14.111  13.192  11.939 -2.3232  1.0246 -0.0163
   36GLN   HE22 4979  14.105  13.360  11.974 -1.0320 -0.0980  0.1916
   36GLN      C 4980  14.497  12.977  12.422  0.1011 -0.0260 -0.0656
   36GLN      O 4981  14.451  12.953  12.534  0.4830 -0.2627  0.0407
   37SER      N 4982  14.626  13.007  12.406 -0.1210  0.8962 -0.1864
   37SER      H 4983  14.659  13.006  12.311 -2.9718 -2.2236 -1.3642
   37SER     CA 4984  14.729  13.010  12.507 -0.4154  0.3082  0.1396
   37SER     HA 4985  14.695  12.958  12.597  0.6569 -0.2995  0.2172
   37SER     CB 4986  14.851  12.928  12.466 -0.3125  0.2787  0.5028
   37SER    HB1 4987  14.934  12.933  12.537  0.4233  0.9869 -0.3952
   37SER    HB2 4988  14.896  12.972  12.378  1.6227 -0.8518  0.8607
   37SER     OG 4989  14.814  12.798  12.425 -0.3518  0.5221 -0.2450
   37SER     HG 4990  14.756  12.806  12.349 -0.7280 -2.3222 -0.3471
   37SER      C 4991  14.780  13.151  12.536  0.6241  0.0383 -0.3240
   37SER      O 4992  14.773  13.238  12.450 -0.2757  0.3824  0.0872
   38TYR      N 4993  14.821  13.177  12.661 -0.3220 -0.2021  0.0453
   38TYR      H 4994  14.833  13.103  12.728 -0.1605  0.8890  1.2449
   38TYR     CA 4995  14.850  13.308  12.714  0.2251 -0.3613  0.1447
   38TYR     HA 4996  14.833  13.381  12.634  0.9126 -0.4777 -0.1108
   38TYR     CB 4997  14.748  13.343  12.823 -0.0763 -0.3990 -0.1236
   38TYR    HB1 4998  14.776  13.439  12.867 -1.1280  1.5939 -3.3986
   38TYR    HB2 4999  14.757  13.278  12.910 -0.3763  0.9862  0.9860
   38TYR     CG 5000  14.607  13.344  12.770 -0.2497 -0.4341  0.3305
   38TYR    CD1 5001  14.551  13.465  12.727  0.4255 -0.2511 -0.0578
   38TYR    HD1 5002  14.609  13.555  12.743 -0.4384  0.2548  0.3255
   38TYR    CE1 5003  14.430  13.465  12.657  0.1545 -0.3387  0.4077
   38TYR    HE1 5004  14.393  13.562  12.626  2.0602  0.2706 -0.0754
   38TYR     CZ 5005  14.363  13.346  12.624  0.1433 -0.1330 -0.3350
   38TYR     OH 5006  14.251  13.353  12.547 -0.1021  0.5564  0.0739
   38TYR     HH 5007  14.239  13.440  12.509  0.4653  0.6333  0.0585
   38TYR    CE2 5008  14.412  13.225  12.680  0.2462  0.1450  0.1865
   38TYR    HE2 5009  14.359  13.136  12.650  0.4142  0.0054  0.3126
   38TYR    CD2 5010  14.529  13.229  12.756  0.2097 -0.7432  0.2897
   38TYR    HD2 5011  14.569  13.137  12.797 -1.0868 -1.8248 -0.7555
   38TYR      C 5012  14.990  13.324  12.773  0.2952 -0.1265 -0.0843
   38TYR      O 5013  15.050  13.230  12.824  0.2433  0.0594  0.3247
   39SER      N 5014  15.043  13.446  12.757  0.1841 -0.1870 -0.9842
   39SER      H 5015  14.983  13.519  12.722 -0.1279  0.7679  1.3369
   39SER     CA 5016  15.170  13.487  12.811 -0.2963 -0.0749  0.0881
   39SER     HA 5017  15.248  13.416  12.781 -2.0775 -1.9416 -0.3774
   39SER     CB 5018  15.218  13.623  12.763  0.4305 -0.4983 -0.4154
   39SER    HB1 5019  15.319  13.638  12.800  1.1190 -0.6442 -2.1345
   39SER    HB2 5020  15.153  13.706  12.792  2.2353  0.6183  0.5829
   39SER     OG 5021  15.214  13.626  12.622 -0.7837 -0.0438 -0.3875
   39SER     HG 5022  15.171  13.702  12.583 -1.3593 -1.0711 -1.8336
   39SER      C 5023  15.178  13.477  12.963  0.1488  0.2397  0.0887
   39SER      O 5024  15.089  13.530  13.030  0.3628  0.3888  0.2543
   40GLY      N 5025  15.282  13.410  13.012  0.0932 -0.1180 -0.2715
   40GLY      H 5026  15.351  13.372  12.949 -1.9273  0.5948 -3.1101
   40GLY     CA 5027  15.299  13.401  13.156 -0.3644 -0.0736 -0.2129
   40GLY    HA1 5028  15.322  13.500  13.197  1.0933 -1.1946  1.8522
   40GLY    HA2 5029  15.389  13.340  13.165 -1.1335 -1.1586  0.3659
   40GLY      C 5030  15.195  13.328  13.239 -0.2878  0.0640  0.0042
   40GLY      O 5031  15.113  13.255  13.184 -0.0409 -0.1125 -0.1293
   41TYR      N 5032  15.198  13.349  13.371  0.0026 -0.0886  0.0222
   41TYR      H 5033  15.281  13.393  13.407  0.6188 -1.3318  0.1994
   41TYR     CA 5034  15.092  13.319  13.466 -0.1890 -0.0276 -0.1719
   41TYR     HA 5035  15.008  13.291  13.403 -0.3169  1.1338 -0.5477
   41TYR     CB 5036  15.131  13.200  13.552 -0.2835  0.1854  0.1705
   41TYR    HB1 5037  15.210  13.239  13.616 -0.0101  0.5730 -0.3982
   41TYR    HB2 5038  15.049  13.179  13.620  1.9807 -2.1894  2.4403
   41TYR     CG 5039  15.168  13.074  13.476 -0.5054  0.0802  0.2374
   41TYR    CD1 5040  15.297  13.021  13.483 -0.5693 -0.0414  0.5271
   41TYR    HD1 5041  15.374  13.075  13.537 -2.0872  2.2031  0.5718
   41TYR    CE1 5042  15.325  12.904  13.413  0.2918  0.3850  0.1406
   41TYR    HE1 5043  15.428  12.871  13.410  0.5204  1.0513  0.4787
   41TYR     CZ 5044  15.228  12.843  13.330  0.4722  0.4590 -0.1287
   41TYR     OH 5045  15.266  12.735  13.257 -0.1142 -0.0738  0.3393
   41TYR     HH 5046  15.200  12.695  13.199  1.3320 -1.6428 -0.3194
   41TYR    CE2 5047  15.093  12.884  13.342  0.1350 -0.7413  0.2726
   41TYR    HE2 5048  15.015  12.828  13.293 -1.0013 -0.6991  1.9465
   41TYR    CD2 5049  15.066  13.000  13.415  0.1342 -0.4022 -0.2618
   41TYR    HD2 5050  14.960  13.022  13.425  0.1345 -1.0668  1.6693
   41TYR      C 5051  15.069  13.447  13.546 -0.2513 -0.0160 -0.2084
   41TYR      O 5052  15.163  13.515  13.583 -0.2911  0.0023 -0.1403
   42SER      N 5053  14.941  13.474  13.575  0.1375  0.3155  1.2867
   42SER      H 5054  14.869  13.410  13.547  0.9680 -0.7626  1.5643
   42SER     CA 5055  14.903  13.595  13.645  0.0782  0.6477  0.6926
   42SER     HA 5056  14.988  13.664  13.638  1.0948  0.2021  5.3561
   42SER     CB 5057  14.778  13.649  13.578  0.0135 -0.2189  0.1077
   42SER    HB1 5058  14.731  13.727  13.638 -0.9475 -0.8568  0.2268
   42SER    HB2 5059  14.810  13.697  13.485 -1.2650 -0.3047 -0.4069
   42SER     OG 5060  14.669  13.562  13.554  0.1895 -0.2603 -0.5580
   42SER     HG 5061  14.585  13.606  13.543  0.8218  0.7630 -1.4239
   42SER      C 5062  14.891  13.561  13.793 -0.4099 -0.2233  0.4603
   42SER      O 5063  14.832  13.459  13.828 -0.3823 -0.4445 -0.1227
   43GLN      N 5064  14.950  13.646  13.878  0.1591  0.0813 -0.2259
   43GLN      H 5065  15.023  13.712  13.855  0.2564 -0.1182 -0.5021
   43GLN     CA 5066  14.962  13.606  14.017  0.1227 -0.0597 -0.2627
   43GLN     HA 5067  14.878  13.542  14.043 -0.3089  0.3912 -0.5199
   43GLN     CB 5068  15.090  13.529  14.049 -0.1218 -0.1676  0.4806
   43GLN    HB1 5069  15.106  13.506  14.154  1.3185 -0.2091  0.2661
   43GLN    HB2 5070  15.179  13.588  14.030  0.6459 -0.5844  2.6018
   43GLN     CG 5071  15.090  13.390  13.984  0.0493 -0.0426  0.2126
   43GLN    HG1 5072  14.999  13.344  14.023  0.3815 -0.1277  0.8852
   43GLN    HG2 5073  15.081  13.385  13.875  0.5050 -2.0566  0.2466
   43GLN     CD 5074  15.215  13.309  14.013  0.1279  0.3238  0.9122
   43GLN    OE1 5075  15.305  13.302  13.930 -0.6568  0.0186  0.0673
   43GLN    NE2 5076  15.218  13.241  14.128  0.7001 -0.6632  0.3225
   43GLN   HE21 5077  15.282  13.164  14.140 -0.8029 -1.9553  0.3848
   43GLN   HE22 5078  15.126  13.246  14.169  0.7144  0.6885  0.2347
   43GLN      C 5079  14.950  13.721  14.116 -0.2134 -0.2494 -0.0816
   43GLN      O 5080  15.018  13.823  14.105 -0.0764 -0.2978  0.3142
   44SER      N 5081  14.862  13.703  14.215  0.1872 -0.4739  0.2380
   44SER      H 5082  14.830  13.607  14.216  1.5775 -0.9678 -0.4997
   44SER     CA 5083  14.855  13.786  14.333  0.3970  0.0870 -0.1392
   44SER     HA 5084  14.847  13.891  14.305 -1.8914 -0.0306 -0.1119
   44SER     CB 5085  14.731  13.744  14.411  0.3142  0.3285 -0.1374
   44SER    HB1 5086  14.740  13.635  14.400 -1.6433  0.1387 -0.2669
   44SER    HB2 5087  14.727  13.782  14.513  0.1936  1.6278 -0.6111
   44SER     OG 5088  14.617  13.780  14.335  0.1728 -0.3194 -0.2394
   44SER     HG 5089  14.542  13.764  14.392  2.2681 -2.2244  2.2904
   44SER      C 5090  14.972  13.771  14.429  0.0914  0.1092  0.2377
   44SER      O 5091  15.052  13.680  14.414 -0.3903 -0.2783 -0.0048
   45THR      N 5092  14.985  13.862  14.527  0.2236  0.2522  0.0882
   45THR      H 5093  14.927  13.944  14.527  0.2770  0.3060  1.2052
   45THR     CA 5094  15.097  13.864  14.619  0.1693 -0.1241  0.1647
   45THR     HA 5095  15.186  13.820  14.575 -0.3290  0.4946 -1.5430
   45THR     CB 5096  15.137  14.008  14.646  0.1198  0.0098 -0.4547
   45THR     HB 5097  15.058  14.057  14.703  1.3799  0.7506  0.7133
   45THR    CG2 5098  15.266  14.017  14.727 -0.0141 -0.1613 -0.2201
   45THR   HG21 5099  15.237  13.987  14.828 -0.6334  1.2996  0.0711
   45THR   HG22 5100  15.301  14.120  14.725  1.0329 -0.5071 -2.3421
   45THR   HG23 5101  15.353  13.961  14.692 -0.4208  0.0953 -1.6902
   45THR    OG1 5102  15.151  14.079  14.525  0.2766  0.1977 -0.3278
   45THR    HG1 5103  15.233  14.045  14.490  0.5362 -0.4080  0.8166
   45THR      C 5104  15.060  13.794  14.749 -0.3421 -0.1119  0.0281
   45THR      O 5105  15.145  13.721  14.798 -0.1924 -0.0669 -0.1661
   46ASP      N 5106  14.935  13.798  14.796 -0.3880 -0.4195 -0.0630
   46ASP      H 5107  14.875  13.872  14.762 -0.0895  0.8023  1.9041
   46ASP     CA 5108  14.866  13.708  14.886 -0.1093 -0.1053  0.4706
   46ASP     HA 5109  14.945  13.657  14.942  0.6579 -1.8110 -2.0199
   46ASP     CB 5110  14.780  13.781  14.988 -0.0429  0.2785  0.2519
   46ASP    HB1 5111  14.846  13.856  15.033  0.4571  0.1672 -0.2958
   46ASP    HB2 5112  14.692  13.818  14.936 -0.1613 -1.5391 -0.9064
   46ASP     CG 5113  14.745  13.681  15.098 -0.0416 -0.1181 -0.1078
   46ASP    OD1 5114  14.831  13.644  15.181 -0.0126 -0.0153 -0.0915
   46ASP    OD2 5115  14.627  13.641  15.098  0.1082 -0.5662 -0.5565
   46ASP      C 5116  14.791  13.604  14.804 -0.1434  0.1971  0.1174
   46ASP      O 5117  14.707  13.630  14.719  0.2127 -0.0726 -0.3229
   47THR      N 5118  14.826  13.476  14.823  0.0474  0.3085  0.5301
   47THR      H 5119  14.907  13.462  14.881  0.9550  1.0731 -0.5102
   47THR     CA 5120  14.752  13.366  14.764  0.9756 -0.2078  0.3193
   47THR     HA 5121  14.651  13.400  14.743  0.8667  0.2866  1.5420
   47THR     CB 5122  14.827  13.333  14.635  0.2512 -0.1913 -0.1076
   47THR     HB 5123  14.931  13.314  14.658  0.8896 -0.6651 -3.0456
   47THR    CG2 5124  14.778  13.219  14.547  0.0711 -0.3212  0.1575
   47THR   HG21 5125  14.796  13.122  14.593  0.8319  0.2924  1.1950
   47THR   HG22 5126  14.676  13.233  14.511 -0.0460  1.0377  0.9796
   47THR   HG23 5127  14.846  13.213  14.461 -0.0432  3.8110 -0.4027
   47THR    OG1 5128  14.830  13.446  14.551  0.4704 -0.0853  0.0421
   47THR    HG1 5129  14.763  13.503  14.589 -0.4088 -1.3536  0.4376
   47THR      C 5130  14.758  13.251  14.864 -0.1536  0.0235  0.6681
   47THR      O 5131  14.851  13.242  14.944  0.8592 -0.7340 -0.5529
   48SER      N 5132  14.662  13.159  14.861  0.1766 -0.3050 -0.1629
   48SER      H 5133  14.587  13.175  14.795  0.7532  2.1220 -0.3203
   48SER     CA 5134  14.657  13.041  14.946  0.2376 -0.1707  0.0271
   48SER     HA 5135  14.753  12.997  14.970  1.1400  2.9836  3.0809
   48SER     CB 5136  14.592  13.074  15.080  0.4406 -0.1286  0.1158
   48SER    HB1 5137  14.591  12.990  15.149 -3.2306 -0.8000 -0.5114
   48SER    HB2 5138  14.644  13.157  15.128  0.4299  0.2134 -0.4505
   48SER     OG 5139  14.463  13.127  15.058  0.3977 -0.5033 -0.5427
   48SER     HG 5140  14.475  13.206  15.006  0.1432 -0.2435 -0.2071
   48SER      C 5141  14.576  12.931  14.878 -0.2301  0.1326  0.0833
   48SER      O 5142  14.518  12.955  14.773 -0.8068  0.4530  0.4723
   49GLY      N 5143  14.582  12.808  14.929  0.2859 -0.0284 -0.3599
   49GLY      H 5144  14.630  12.787  15.015 -1.3659  1.6925  1.0527
   49GLY     CA 5145  14.508  12.699  14.869  0.2839  0.1833 -0.7441
   49GLY    HA1 5146  14.549  12.680  14.770  1.9205 -2.2147  0.3187
   49GLY    HA2 5147  14.403  12.718  14.847 -0.3618 -0.4143  1.5547
   49GLY      C 5148  14.529  12.561  14.929  0.2183  0.4179 -0.1800
   49GLY      O 5149  14.579  12.548  15.041  0.0903 -0.7419 -0.2471
   50TYR      N 5150  14.500  12.455  14.854  0.0071  0.3489 -0.0020
   50TYR      H 5151  14.472  12.470  14.758  1.7922 -0.7168 -0.7310
   50TYR     CA 5152  14.493  12.314  14.890 -0.0542  0.2265 -0.4886
   50TYR     HA 5153  14.560  12.304  14.975  1.4287  0.8078 -1.5359
   50TYR     CB 5154  14.353  12.294  14.947  0.0837  0.4944 -0.0545
   50TYR    HB1 5155  14.318  12.369  15.018 -1.1518 -1.8544  1.9360
   50TYR    HB2 5156  14.280  12.277  14.868  0.1418  0.2316 -0.0526
   50TYR     CG 5157  14.351  12.170  15.032  0.9699  0.2292 -0.4085
   50TYR    CD1 5158  14.403  12.178  15.162 -0.0263 -0.4968  0.0489
   50TYR    HD1 5159  14.435  12.277  15.191  0.4987 -0.5275 -0.3995
   50TYR    CE1 5160  14.412  12.069  15.250 -0.5082 -0.3347  0.3003
   50TYR    HE1 5161  14.445  12.080  15.352 -1.4949 -1.5906  0.7753
   50TYR     CZ 5162  14.381  11.942  15.198 -0.4631 -0.2863  0.1530
   50TYR     OH 5163  14.370  11.831  15.277 -0.3627 -0.5163 -0.1539
   50TYR     HH 5164  14.395  11.845  15.369  0.2308  1.3342 -0.5618
   50TYR    CE2 5165  14.330  11.929  15.068  0.0497  0.7971 -0.1671
   50TYR    HE2 5166  14.297  11.832  15.032 -1.2699  1.6192 -1.2722
   50TYR    CD2 5167  14.316  12.042  14.987 -0.3960  0.5872 -0.3854
   50TYR    HD2 5168  14.276  12.024  14.888 -1.6403 -0.1250  0.2247
   50TYR      C 5169  14.537  12.210  14.788  0.2058  0.1320 -0.2804
   50TYR      O 5170  14.515  12.237  14.670 -0.3147  0.0338 -0.2071
   51GLY      N 5171  14.582  12.091  14.828 -0.2227 -0.0899 -0.4591
   51GLY      H 5172  14.583  12.072  14.927  2.3873  4.0753  0.5788
   51GLY     CA 5173  14.641  11.996  14.736 -0.1514 -0.2886 -0.2074
   51GLY    HA1 5174  14.716  11.938  14.790 -1.1906 -1.1517  0.3569
   51GLY    HA2 5175  14.702  12.054  14.667 -1.3345  0.1124 -0.9374
   51GLY      C 5176  14.541  11.912  14.659 -0.2344 -0.3001 -0.0866
   51GLY      O 5177  14.419  11.924  14.675 -0.1314  0.1776  0.3669
   52GLN      N 5178  14.591  11.822  14.574 -0.3282 -1.1478  0.7327
   52GLN      H 5179  14.692  11.820  14.566 -0.3150  1.8449 -2.6783
   52GLN     CA 5180  14.522  11.743  14.474 -0.1306 -0.0524 -0.3071
   52GLN     HA 5181  14.418  11.775  14.464  0.0261  0.4779 -0.2568
   52GLN     CB 5182  14.590  11.764  14.340 -0.0371  0.4987 -0.1764
   52GLN    HB1 5183  14.698  11.747  14.345  0.0873  0.7880 -1.4570
   52GLN    HB2 5184  14.545  11.695  14.267 -0.7792  0.8742 -0.0861
   52GLN     CG 5185  14.564  11.903  14.283  0.1534  0.7223  0.2803
   52GLN    HG1 5186  14.601  11.981  14.349  2.1893  0.0905 -0.0564
   52GLN    HG2 5187  14.455  11.913  14.275 -0.1020 -0.8377  1.2913
   52GLN     CD 5188  14.626  11.927  14.146 -0.2285  0.2853  0.0250
   52GLN    OE1 5189  14.556  11.939  14.046  0.2064  0.2165 -0.2906
   52GLN    NE2 5190  14.759  11.919  14.140 -0.2720 -0.0776 -0.4930
   52GLN   HE21 5191  14.819  11.902  14.220  1.7844 -0.8194 -2.1048
   52GLN   HE22 5192  14.799  11.949  14.052  2.9180  2.3785  1.5585
   52GLN      C 5193  14.511  11.600  14.527 -0.2292  0.1126  0.1288
   52GLN      O 5194  14.408  11.538  14.500 -0.5032  0.7331 -0.2845
   53SER      N 5195  14.607  11.536  14.592  0.0027  0.0777 -0.2449
   53SER      H 5196  14.689  11.591  14.617 -0.5478  1.1738 -0.7901
   53SER     CA 5197  14.600  11.398  14.637 -0.0891  0.0375 -0.3824
   53SER     HA 5198  14.496  11.376  14.661 -0.4845  0.4883 -1.5979
   53SER     CB 5199  14.636  11.311  14.516  0.0653  0.1598 -0.4253
   53SER    HB1 5200  14.734  11.347  14.485  0.9043 -1.1343  0.6571
   53SER    HB2 5201  14.564  11.320  14.435 -2.0992 -1.6857  1.1560
   53SER     OG 5202  14.643  11.173  14.545  0.3982  0.2700  0.0318
   53SER     HG 5203  14.655  11.141  14.455 -2.2307  0.1036 -0.3444
   53SER      C 5204  14.698  11.375  14.751 -0.1850  0.5684 -0.1916
   53SER      O 5205  14.799  11.444  14.767  0.1315  0.1336 -0.3067
   54SER      N 5206  14.663  11.280  14.836  0.0069  1.4045  0.8418
   54SER      H 5207  14.574  11.233  14.828  0.6968 -0.0778  1.4745
   54SER     CA 5208  14.746  11.227  14.943  0.0641  0.3036  0.2644
   54SER     HA 5209  14.762  11.307  15.015  0.4306  0.8054 -0.3588
   54SER     CB 5210  14.657  11.122  15.010 -0.5504  0.6930  0.0715
   54SER    HB1 5211  14.707  11.077  15.095 -2.9136 -1.1054  0.6000
   54SER    HB2 5212  14.563  11.162  15.045  0.4924  1.8044  1.7484
   54SER     OG 5213  14.619  11.026  14.913  0.0414 -0.3213  0.8237
   54SER     HG 5214  14.676  10.949  14.921 -0.8050 -1.8416 -4.2518
   54SER      C 5215  14.881  11.180  14.892 -0.0953 -0.2553  0.3519
   54SER      O 5216  14.985  11.186  14.957 -0.1967 -0.5635  0.5478
   55TYR      N 5217  14.888  11.138  14.765  0.2601 -0.0735  0.3107
   55TYR      H 5218  14.801  11.143  14.714 -1.3601 -1.7553  2.6806
   55TYR     CA 5219  15.004  11.083  14.699 -0.1053  0.0265 -0.4203
   55TYR     HA 5220  15.080  11.048  14.769 -0.3044 -0.9243 -0.6570
   55TYR     CB 5221  14.966  10.965  14.609  0.4484 -0.0365 -0.5767
   55TYR    HB1 5222  14.895  10.997  14.533 -1.7295  1.6805  1.9705
   55TYR    HB2 5223  15.062  10.940  14.565  2.1893 -0.5793  3.1663
   55TYR     CG 5224  14.901  10.847  14.678  0.2435  0.2576 -0.2585
   55TYR    CD1 5225  14.763  10.829  14.691  0.3321 -0.1919  0.0563
   55TYR    HD1 5226  14.701  10.903  14.643  2.4826  1.7766  0.1920
   55TYR    CE1 5227  14.713  10.718  14.761  0.4034 -0.2706 -0.0160
   55TYR    HE1 5228  14.609  10.690  14.765  0.6230 -1.7430 -2.4819
   55TYR     CZ 5229  14.799  10.621  14.816  0.5729  0.3391  0.8161
   55TYR     OH 5230  14.734  10.515  14.871  0.0866  0.2504  0.0848
   55TYR     HH 5231  14.787  10.434  14.873 -1.8961 -1.1421 -0.6716
   55TYR    CE2 5232  14.937  10.642  14.794  0.5778 -0.2809  0.2198
   55TYR    HE2 5233  15.005  10.567  14.832  0.5020 -0.5245 -0.1213
   55TYR    CD2 5234  14.990  10.760  14.742 -0.2010 -0.0425 -0.0437
   55TYR    HD2 5235  15.098  10.755  14.739 -0.2722 -3.3455 -0.6003
   55TYR      C 5236  15.092  11.185  14.628  0.3490  0.1946  0.3672
   55TYR      O 5237  15.179  11.156  14.546  0.1528 -0.2380  0.3061
   56SER      N 5238  15.071  11.312  14.661 -0.0749  0.0978  0.4801
   56SER      H 5239  14.993  11.338  14.721 -1.5939  0.4963 -1.5757
   56SER     CA 5240  15.135  11.427  14.600 -0.0754 -0.0354  0.2304
   56SER     HA 5241  15.232  11.400  14.558 -0.3901 -0.4254 -0.2556
   56SER     CB 5242  15.051  11.469  14.479  0.0064  0.3247  0.2961
   56SER    HB1 5243  15.112  11.532  14.415  0.4900  0.4450  0.8679
   56SER    HB2 5244  15.036  11.373  14.430  0.5103  0.4444 -0.0937
   56SER     OG 5245  14.931  11.542  14.493 -0.4471 -0.3872  0.2110
   56SER     HG 5246  14.897  11.533  14.404  1.3084 -1.5093 -0.3920
   56SER      C 5247  15.159  11.545  14.693  0.1252 -0.1252  0.2926
   56SER      O 5248  15.102  11.550  14.802  0.0070  0.1663  0.2191
   57SER      N 5249  15.249  11.639  14.666  0.0905 -0.1725  0.0048
   57SER      H 5250  15.300  11.634  14.579  0.6891  4.8390 -0.2777
   57SER     CA 5251  15.270  11.757  14.748 -0.1938 -0.0229 -0.1366
   57SER     HA 5252  15.217  11.757  14.843 -2.0836 -0.2447 -1.1494
   57SER     CB 5253  15.420  11.758  14.776 -0.2420 -0.2033  0.1274
   57SER    HB1 5254  15.477  11.732  14.687  0.8929 -0.0098  0.7712
   57SER    HB2 5255  15.438  11.860  14.810 -0.5341  0.4451 -1.5674
   57SER     OG 5256  15.461  11.665  14.874  0.1238  0.0074  0.1761
   57SER     HG 5257  15.434  11.708  14.955  1.3420  2.2534 -0.5366
   57SER      C 5258  15.211  11.878  14.677 -0.4857 -0.3582 -0.4647
   57SER      O 5259  15.198  11.883  14.555 -0.3071 -0.2930 -0.4812
   58TYR      N 5260  15.180  11.977  14.761 -0.0062 -0.2637 -0.4010
   58TYR      H 5261  15.195  11.969  14.861 -0.3239  0.5204 -0.2870
   58TYR     CA 5262  15.129  12.105  14.716 -0.2133  0.0001  0.5535
   58TYR     HA 5263  15.111  12.090  14.609  0.6735 -0.8957  0.5091
   58TYR     CB 5264  15.001  12.131  14.794 -0.1772  0.0904  0.5820
   58TYR    HB1 5265  15.017  12.123  14.902  0.5355 -1.7076  0.3793
   58TYR    HB2 5266  14.924  12.060  14.762  0.3129  0.3237 -1.1974
   58TYR     CG 5267  14.945  12.269  14.773  0.1566  0.1170 -0.1744
   58TYR    CD1 5268  14.989  12.372  14.858 -0.5899  0.2285  0.0863
   58TYR    HD1 5269  15.063  12.339  14.928 -3.6204 -2.8202  2.1863
   58TYR    CE1 5270  14.946  12.505  14.843  0.1241  0.4395 -0.1259
   58TYR    HE1 5271  14.988  12.588  14.897  1.3798 -0.6572  0.6424
   58TYR     CZ 5272  14.852  12.530  14.740 -0.7972 -0.0200  0.5849
   58TYR     OH 5273  14.817  12.659  14.711  0.9766  0.2498 -0.5557
   58TYR     HH 5274  14.868  12.728  14.753 -0.5117  1.8308 -1.2035
   58TYR    CE2 5275  14.800  12.426  14.662 -0.5504 -0.4598  0.9988
   58TYR    HE2 5276  14.724  12.447  14.588  1.8298 -0.3534 -1.5914
   58TYR    CD2 5277  14.843  12.294  14.680  0.0673 -0.4496 -0.2289
   58TYR    HD2 5278  14.795  12.225  14.612 -2.4943  1.0250 -0.0741
   58TYR      C 5279  15.235  12.212  14.733  0.0157 -0.0721 -0.3315
   58TYR      O 5280  15.307  12.213  14.833 -0.5028 -0.1571  0.0521
   59GLY      N 5281  15.243  12.304  14.637  0.1772  0.4250  0.1532
   59GLY      H 5282  15.169  12.300  14.569 -0.1149  0.4816  0.4655
   59GLY     CA 5283  15.314  12.430  14.647 -0.0689  0.5522  0.3112
   59GLY    HA1 5284  15.273  12.483  14.733 -1.7595 -0.7982  0.3890
   59GLY    HA2 5285  15.290  12.479  14.552 -0.5696 -1.1448 -0.4620
   59GLY      C 5286  15.460  12.396  14.671 -0.2511 -0.0959  0.4933
   59GLY      O 5287  15.517  12.299  14.621  0.5291  0.6331 -0.0306
   60GLN      N 5288  15.524  12.482  14.751 -0.2505  0.3974 -0.0394
   60GLN      H 5289  15.470  12.551  14.800 -1.3454  0.5295 -1.3549
   60GLN     CA 5290  15.663  12.465  14.787 -0.4244  0.0557  0.4709
   60GLN     HA 5291  15.716  12.464  14.692 -1.0047  1.6517  0.1079
   60GLN     CB 5292  15.713  12.592  14.856 -0.1217  0.5839 -0.6997
   60GLN    HB1 5293  15.821  12.580  14.861 -0.0077  1.9791  0.7932
   60GLN    HB2 5294  15.694  12.679  14.793 -0.8701 -0.2575 -1.6824
   60GLN     CG 5295  15.659  12.595  14.999  0.1576 -0.3882 -0.5657
   60GLN    HG1 5296  15.553  12.614  14.988  0.3722  2.3557  1.0608
   60GLN    HG2 5297  15.673  12.499  15.050  1.7251  0.0596 -0.0728
   60GLN     CD 5298  15.703  12.712  15.087 -0.2116 -0.4805 -0.2577
   60GLN    OE1 5299  15.731  12.822  15.040  0.0799 -0.4986 -0.1268
   60GLN    NE2 5300  15.718  12.687  15.217  0.2838 -0.2106 -0.2628
   60GLN   HE21 5301  15.705  12.592  15.249  0.0988 -0.0442  0.1713
   60GLN   HE22 5302  15.749  12.761  15.279  1.4090  0.6302 -1.7424
   60GLN      C 5303  15.697  12.335  14.859  0.2003  0.3139  0.6518
   60GLN      O 5304  15.811  12.291  14.844 -0.0303 -0.0173 -0.2003
   61SER      N 5305  15.602  12.264  14.920 -0.0875  0.6476  0.5905
   61SER      H 5306  15.508  12.302  14.918 -0.2487  0.2711  0.9238
   61SER     CA 5307  15.620  12.133  14.978  0.3030  0.6100  0.3819
   61SER     HA 5308  15.707  12.143  15.043 -0.0359  0.2722  0.8876
   61SER     CB 5309  15.511  12.095  15.077 -0.1430  0.1560 -0.2723
   61SER    HB1 5310  15.548  12.025  15.152 -0.0877  0.4195 -0.0546
   61SER    HB2 5311  15.480  12.187  15.127  0.0888 -0.1973  0.5337
   61SER     OG 5312  15.405  12.035  15.006 -0.6386  0.3896  0.2613
   61SER     HG 5313  15.365  12.101  14.950 -0.8263  0.2201  0.1941
   61SER      C 5314  15.651  12.023  14.876  0.1228  0.6320  0.3043
   61SER      O 5315  15.694  11.914  14.911  0.4416  0.5941 -0.1953
   62GLN      N 5316  15.644  12.049  14.745 -0.3144  0.1688  0.2334
   62GLN      H 5317  15.607  12.137  14.714  1.0778  0.4842 -0.6359
   62GLN     CA 5318  15.699  11.965  14.640  0.1358  0.2454  0.4046
   62GLN     HA 5319  15.662  11.866  14.666 -1.7973  1.1813  1.3857
   62GLN     CB 5320  15.645  12.006  14.503  0.7455 -0.6945 -0.1242
   62GLN    HB1 5321  15.682  12.105  14.478 -1.4770 -0.3105 -2.2740
   62GLN    HB2 5322  15.689  11.945  14.424  0.3743 -1.5854  0.3416
   62GLN     CG 5323  15.494  11.994  14.484  0.6039  0.2453  0.3702
   62GLN    HG1 5324  15.443  12.059  14.555  1.2241  1.1301  0.0350
   62GLN    HG2 5325  15.454  11.893  14.496 -0.9678  0.6470 -1.0504
   62GLN     CD 5326  15.450  12.035  14.344  0.2176  0.6136  0.5975
   62GLN    OE1 5327  15.533  12.059  14.257 -0.0701  0.1578  0.1906
   62GLN    NE2 5328  15.317  12.033  14.330  0.2650  0.2379  0.1831
   62GLN   HE21 5329  15.257  11.999  14.403  1.8303 -0.1681  1.3358
   62GLN   HE22 5330  15.282  12.059  14.239 -0.6927  0.9350  0.7359
   62GLN      C 5331  15.851  11.966  14.643  0.1534 -0.1368 -0.1573
   62GLN      O 5332  15.908  12.073  14.662  0.0559 -0.1428  0.1784
   63ASN      N 5333  15.915  11.851  14.619  0.1342 -0.3509  0.7561
   63ASN      H 5334  15.862  11.765  14.614 -2.7309  1.2146  1.5329
   63ASN     CA 5335  16.053  11.839  14.578  0.0970  0.0612  0.4954
   63ASN     HA 5336  16.103  11.935  14.568  1.3759 -0.2451  3.0788
   63ASN     CB 5337  16.110  11.768  14.701 -0.0699 -0.4807  0.2627
   63ASN    HB1 5338  16.069  11.668  14.715 -3.0380  0.6233  0.0034
   63ASN    HB2 5339  16.077  11.821  14.790 -2.3928 -0.7711 -0.3813
   63ASN     CG 5340  16.262  11.774  14.711 -0.0739  0.1085  0.0392
   63ASN    OD1 5341  16.325  11.674  14.677  0.1187  0.2845 -0.1283
   63ASN    ND2 5342  16.332  11.882  14.744  0.3008 -0.0665 -0.1701
   63ASN   HD21 5343  16.433  11.880  14.745  0.2839 -1.3524  0.7610
   63ASN   HD22 5344  16.283  11.950  14.801 -0.2695  0.8098 -1.6661
   63ASN      C 5345  16.073  11.751  14.456 -0.5630 -0.0128  0.4361
   63ASN      O 5346  15.990  11.663  14.435 -0.1242 -0.2479 -0.3964
   64THR      N 5347  16.187  11.768  14.387 -0.6834  0.2397  0.2957
   64THR      H 5348  16.237  11.853  14.410  0.3636 -0.5249  0.9550
   64THR     CA 5349  16.245  11.671  14.297 -0.3297  0.1452  0.6185
   64THR     HA 5350  16.224  11.570  14.334  0.0855 -0.4629 -0.7222
   64THR     CB 5351  16.199  11.680  14.151  0.0474 -0.2384  0.4734
   64THR     HB 5352  16.270  11.629  14.087  1.1616  2.4094 -0.5327
   64THR    CG2 5353  16.060  11.622  14.127  0.2480 -0.3509 -0.4592
   64THR   HG21 5354  16.048  11.530  14.185  0.3479 -0.0388  0.0701
   64THR   HG22 5355  16.030  11.604  14.024 -3.4359 -2.3474  0.7573
   64THR   HG23 5356  15.981  11.691  14.158 -0.6698 -1.3572 -0.5108
   64THR    OG1 5357  16.200  11.816  14.114 -0.2345 -0.2461  0.4320
   64THR    HG1 5358  16.160  11.815  14.027 -3.1045 -2.1175  1.6138
   64THR      C 5359  16.395  11.695  14.304 -0.3244  0.3181 -0.0401
   64THR      O 5360  16.450  11.804  14.318  0.7574 -0.2752  0.4083
   65GLY      N 5361  16.472  11.587  14.298  0.1353  0.6475 -0.1267
   65GLY      H 5362  16.424  11.498  14.299 -0.7910  1.1326  1.9485
   65GLY     CA 5363  16.617  11.581  14.291  0.1145 -0.1868 -0.0110
   65GLY    HA1 5364  16.666  11.661  14.348 -1.4959 -0.0548  1.2653
   65GLY    HA2 5365  16.649  11.488  14.336  1.3823 -0.2495 -0.9944
   65GLY      C 5366  16.671  11.587  14.149 -0.2032 -0.1230 -0.1291
   65GLY      O 5367  16.599  11.624  14.056  0.0953 -0.0831 -0.3467
   66TYR      N 5368  16.797  11.555  14.119 -0.1797  0.1411 -0.3209
   66TYR      H 5369  16.856  11.528  14.197 -0.5291  1.5865  0.4897
   66TYR     CA 5370  16.862  11.546  13.990 -0.0413  0.2866 -0.2612
   66TYR     HA 5371  16.827  11.639  13.946  0.8789  1.6074  1.6276
   66TYR     CB 5372  17.012  11.573  14.001 -0.0713  0.5633 -0.5131
   66TYR    HB1 5373  17.071  11.546  13.913  2.2536 -0.1882  1.1702
   66TYR    HB2 5374  17.045  11.501  14.076  0.0271  2.9225  1.8193
   66TYR     CG 5375  17.057  11.708  14.051 -0.1136  0.4441 -0.1544
   66TYR    CD1 5376  17.150  11.725  14.155 -0.0402  0.7005 -0.2625
   66TYR    HD1 5377  17.196  11.641  14.205 -0.4441  0.7553  0.2167
   66TYR    CE1 5378  17.180  11.849  14.214  0.5182  0.4186  0.0549
   66TYR    HE1 5379  17.239  11.855  14.304 -0.4226 -2.3849  0.9497
   66TYR     CZ 5380  17.111  11.961  14.163  0.2093  0.0493 -0.3518
   66TYR     OH 5381  17.126  12.083  14.221  0.3537 -0.1500  0.0348
   66TYR     HH 5382  17.201  12.078  14.280  2.1596  0.8399 -2.0174
   66TYR    CE2 5383  17.022  11.950  14.054  0.3211  0.3611 -0.4766
   66TYR    HE2 5384  16.973  12.041  14.023 -2.5311 -0.7810  0.3978
   66TYR    CD2 5385  16.997  11.823  14.000 -0.4311  0.3240 -0.0543
   66TYR    HD2 5386  16.927  11.823  13.918 -2.0325  1.9465  1.2334
   66TYR      C 5387  16.819  11.432  13.899 -0.7600  0.4061 -0.0703
   66TYR      O 5388  16.747  11.341  13.938  0.3185 -0.6573 -0.5118
   67GLY      N 5389  16.848  11.442  13.770  0.5026 -0.1620  0.1627
   67GLY      H 5390  16.908  11.521  13.750  0.8794  0.0774  2.0543
   67GLY     CA 5391  16.801  11.344  13.674 -0.3997 -0.1450  0.5764
   67GLY    HA1 5392  16.831  11.381  13.576  1.2606  1.2626  1.5549
   67GLY    HA2 5393  16.854  11.250  13.691  0.9701  0.5179  0.1508
   67GLY      C 5394  16.652  11.318  13.686 -0.4899  0.3163  0.4588
   67GLY      O 5395  16.564  11.404  13.697 -0.6952  0.1370  0.1999
   68THR      N 5396  16.616  11.191  13.669  0.1918  0.1264  0.4122
   68THR      H 5397  16.690  11.127  13.645 -0.4823 -1.0383  1.3154
   68THR     CA 5398  16.482  11.137  13.659  0.2320  0.1486 -0.2942
   68THR     HA 5399  16.424  11.196  13.588  0.3707  0.1416 -0.4138
   68THR     CB 5400  16.482  10.997  13.597 -0.0535  0.0074  0.0209
   68THR     HB 5401  16.399  10.935  13.631  0.8919 -0.5414  1.4625
   68THR    CG2 5402  16.465  11.019  13.447  0.0604 -0.3691 -0.0473
   68THR   HG21 5403  16.470  10.920  13.402 -0.9697 -0.8649  0.8991
   68THR   HG22 5404  16.369  11.063  13.421  0.0545 -0.4386 -0.1429
   68THR   HG23 5405  16.546  11.082  13.410 -0.9961  1.5347  0.7216
   68THR    OG1 5406  16.597  10.919  13.622  0.4360  0.6332 -0.2606
   68THR    HG1 5407  16.635  10.949  13.705 -0.4648 -1.0667  0.8248
   68THR      C 5408  16.397  11.128  13.785  0.1390  0.4419 -0.3347
   68THR      O 5409  16.457  11.091  13.886 -0.2525  0.1748 -0.1997
   69GLN      N 5410  16.264  11.139  13.782  0.0762 -0.0956  0.1390
   69GLN      H 5411  16.214  11.170  13.700  1.1328  3.5200  0.6838
   69GLN     CA 5412  16.186  11.126  13.903 -0.1101  0.0052  0.0291
   69GLN     HA 5413  16.234  11.194  13.974 -0.8020  0.4020  0.1232
   69GLN     CB 5414  16.043  11.174  13.879 -0.2204 -0.2527  0.1665
   69GLN    HB1 5415  15.991  11.114  13.804 -0.1253  1.0257 -0.9634
   69GLN    HB2 5416  15.992  11.163  13.975 -2.4185  0.8136 -0.7950
   69GLN     CG 5417  16.044  11.324  13.850  0.1710 -0.1220  0.8312
   69GLN    HG1 5418  16.097  11.343  13.757  0.7719 -1.3808  0.8935
   69GLN    HG2 5419  16.098  11.381  13.926  1.0546 -2.5389  2.1115
   69GLN     CD 5420  15.904  11.381  13.829  0.3830  0.0825 -0.0440
   69GLN    OE1 5421  15.799  11.329  13.865  0.7154 -0.4333  0.1798
   69GLN    NE2 5422  15.892  11.505  13.779 -0.1218  0.0768  0.0598
   69GLN   HE21 5423  15.969  11.568  13.761  0.9015 -0.4872  2.0900
   69GLN   HE22 5424  15.798  11.531  13.756 -0.8753 -2.3996  0.0979
   69GLN      C 5425  16.188  10.986  13.962 -0.0495  0.0513  0.1359
   69GLN      O 5426  16.221  10.970  14.080 -0.1010  0.4689  0.2086
   70SER      N 5427  16.157  10.883  13.884 -0.6856  0.3157  0.0345
   70SER      H 5428  16.120  10.902  13.792  0.2351  0.6954 -0.2676
   70SER     CA 5429  16.160  10.745  13.927  0.1619  0.3463  0.0902
   70SER     HA 5430  16.171  10.753  14.035 -0.1962 -0.7420  0.2257
   70SER     CB 5431  16.025  10.684  13.890  0.1010  0.7105 -0.2897
   70SER    HB1 5432  15.999  10.697  13.785  0.0600 -1.1274 -0.5240
   70SER    HB2 5433  16.046  10.579  13.909  2.2822  1.2250  0.3735
   70SER     OG 5434  15.928  10.749  13.970  0.0395  0.2233  0.0369
   70SER     HG 5435  15.847  10.739  13.919 -0.6062  0.9350  0.9056
   70SER      C 5436  16.272  10.670  13.857 -0.2220 -0.4550  0.3138
   70SER      O 5437  16.317  10.723  13.755 -0.2265 -0.0431  0.5219
   71THR      N 5438  16.308  10.549  13.900  0.3643 -0.1852  0.5923
   71THR      H 5439  16.263  10.509  13.981  1.3724 -1.8820  0.3600
   71THR     CA 5440  16.385  10.456  13.820 -0.2306 -0.5509  0.4405
   71THR     HA 5441  16.471  10.502  13.772  1.2367 -2.6170  0.9085
   71THR     CB 5442  16.457  10.354  13.908  0.0973 -0.4086  0.3380
   71THR     HB 5443  16.391  10.301  13.976  1.5560 -1.4188  1.0371
   71THR    CG2 5444  16.540  10.248  13.834 -0.1926 -0.3730 -0.0366
   71THR   HG21 5445  16.489  10.153  13.822 -2.8648  1.0854 -1.1899
   71THR   HG22 5446  16.560  10.281  13.732  1.8225  2.5992  1.1868
   71THR   HG23 5447  16.642  10.249  13.870 -0.2764  1.6115  0.2895
   71THR    OG1 5448  16.545  10.423  13.994  0.1945  0.2568 -0.2838
   71THR    HG1 5449  16.508  10.491  14.050  3.5011  0.3607  2.0792
   71THR      C 5450  16.300  10.398  13.708  0.2250 -0.4086  0.0167
   71THR      O 5451  16.198  10.340  13.743 -0.0778 -0.1007 -0.3494
   72PRO      N 5452  16.337  10.409  13.580  0.0842  0.1598  0.0206
   72PRO     CD 5453  16.454  10.476  13.527 -0.0669  0.1464 -0.3324
   72PRO    HD1 5454  16.487  10.571  13.568  0.9363  0.2008 -1.2458
   72PRO    HD2 5455  16.533  10.407  13.560 -0.4302 -0.7920 -1.3510
   72PRO     CG 5456  16.444  10.487  13.376 -0.1232  0.0611 -0.3348
   72PRO    HG1 5457  16.525  10.436  13.324  0.6510  1.2254 -0.3001
   72PRO    HG2 5458  16.440  10.593  13.352  0.6725  0.3867  0.8745
   72PRO     CB 5459  16.308  10.424  13.344 -0.3381  0.1668  0.3696
   72PRO    HB1 5460  16.240  10.507  13.326 -0.4274 -0.0064 -0.0930
   72PRO    HB2 5461  16.307  10.355  13.260 -1.5403 -0.2551  0.7165
   72PRO     CA 5462  16.262  10.352  13.470 -0.0858 -0.1362  0.2889
   72PRO     HA 5463  16.154  10.363  13.479 -0.1860 -1.1005  0.4651
   72PRO      C 5464  16.282  10.201  13.470 -0.2288 -0.1556  0.2580
   72PRO      O 5465  16.386  10.140  13.495 -0.1144  0.0437  0.2747
   73GLN      N 5466  16.183  10.130  13.416  0.2748 -0.3630 -0.4095
   73GLN      H 5467  16.106  10.188  13.386  2.9111  3.2364 -0.9037
   73GLN     CA 5468  16.176   9.988  13.388  0.2450 -0.3880 -0.2786
   73GLN     HA 5469  16.184   9.935  13.483 -0.5986 -2.4821 -1.3021
   73GLN     CB 5470  16.040   9.941  13.335 -0.2058  0.6774 -0.0877
   73GLN    HB1 5471  16.009  10.003  13.251 -1.5162  0.3223  0.1131
   73GLN    HB2 5472  16.059   9.843  13.293  2.9477  1.9159 -1.8891
   73GLN     CG 5473  15.929   9.957  13.439 -0.0981  0.0879  0.1194
   73GLN    HG1 5474  15.951   9.902  13.531 -0.2857 -1.4627 -0.7274
   73GLN    HG2 5475  15.925  10.063  13.464 -0.2043  0.0676  0.1866
   73GLN     CD 5476  15.793   9.906  13.394  0.0147 -0.0528 -0.0655
   73GLN    OE1 5477  15.756   9.790  13.412 -0.5063  0.1539  0.2234
   73GLN    NE2 5478  15.708   9.998  13.349  0.4591  0.2440 -0.3041
   73GLN   HE21 5479  15.736  10.093  13.327  0.6369 -0.4908 -3.7979
   73GLN   HE22 5480  15.611   9.970  13.350  0.7712 -0.9785 -1.6606
   73GLN      C 5481  16.288   9.954  13.291  0.3032 -0.1936 -0.2796
   73GLN      O 5482  16.300  10.010  13.182 -0.1929  0.2847 -0.0930
   74GLY      N 5483  16.365   9.848  13.320 -0.6929 -0.9109 -0.1902
   74GLY      H 5484  16.348   9.795  13.404 -0.5642 -0.2784  0.2419
   74GLY     CA 5485  16.486   9.800  13.256 -0.2879  0.2824 -0.3628
   74GLY    HA1 5486  16.498   9.691  13.262  0.6577  0.3432 -0.9611
   74GLY    HA2 5487  16.479   9.818  13.149 -0.7118 -0.9716 -0.5651
   74GLY      C 5488  16.613   9.864  13.309 -0.1599 -0.2306 -0.0329
   74GLY      O 5489  16.721   9.852  13.251 -0.1226 -0.0670  0.0005
   75TYR      N 5490  16.607   9.943  13.416  0.2238  0.2245 -0.3389
   75TYR      H 5491  16.520   9.949  13.467  0.1068  0.9328 -0.6149
   75TYR     CA 5492  16.721  10.017  13.468  0.1323  0.0363  0.1437
   75TYR     HA 5493  16.815   9.980  13.428 -1.3938 -2.3764 -1.5299
   75TYR     CB 5494  16.703  10.161  13.421  0.2821  0.0896  0.2504
   75TYR    HB1 5495  16.783  10.218  13.468  1.6877 -1.0663 -0.6437
   75TYR    HB2 5496  16.613  10.205  13.463 -0.2140  0.6080 -1.2872
   75TYR     CG 5497  16.699  10.203  13.276 -0.1379  0.3000  0.3238
   75TYR    CD1 5498  16.814  10.254  13.215 -0.1715 -0.1117 -0.0870
   75TYR    HD1 5499  16.906  10.256  13.272 -1.2547 -0.9525  1.7447
   75TYR    CE1 5500  16.810  10.308  13.086  0.1323 -0.4350 -0.2350
   75TYR    HE1 5501  16.901  10.341  13.038 -1.1968  0.5411 -2.2370
   75TYR     CZ 5502  16.689  10.303  13.013  0.0878 -0.2711 -0.1738
   75TYR     OH 5503  16.682  10.354  12.886  0.1808  0.3950  0.0854
   75TYR     HH 5504  16.771  10.374  12.857  0.0952  3.3162  1.4622
   75TYR    CE2 5505  16.573  10.251  13.072 -0.0007  0.0830 -0.0333
   75TYR    HE2 5506  16.482  10.253  13.013 -0.4943  0.3248  0.7173
   75TYR    CD2 5507  16.580  10.197  13.202  0.2550 -0.4462 -0.2620
   75TYR    HD2 5508  16.492  10.146  13.238 -0.9383  1.0751 -0.9080
   75TYR      C 5509  16.728  10.007  13.619 -0.0992  0.2878  0.1726
   75TYR      O 5510  16.627   9.983  13.685  0.1130 -0.4149  0.2597
   76GLY      N 5511  16.846  10.024  13.679 -0.2310  0.3156  0.4269
   76GLY      H 5512  16.925  10.031  13.616 -1.4440  0.4562 -1.1294
   76GLY     CA 5513  16.867   9.989  13.818  0.0084  0.1710  0.3564
   76GLY    HA1 5514  16.835   9.885  13.820 -2.6204  0.8961  2.1835
   76GLY    HA2 5515  16.806  10.052  13.883 -0.0190  1.5681 -0.9663
   76GLY      C 5516  17.015   9.987  13.852  0.0460 -0.0842  0.1772
   76GLY      O 5517  17.085  10.061  13.783 -0.2813 -0.3323 -0.4292
   77SER      N 5518  17.066   9.902  13.941  0.0336 -0.3023 -0.0207
   77SER      H 5519  17.001   9.837  13.984 -0.7114 -1.0803 -2.2150
   77SER     CA 5520  17.207   9.892  13.972  0.0780 -0.1921 -0.1863
   77SER     HA 5521  17.249   9.990  13.995 -0.6902  0.0984  0.0144
   77SER     CB 5522  17.218   9.805  14.097  0.2323  0.2353  0.0993
   77SER    HB1 5523  17.321   9.814  14.133 -0.3400  1.8138  1.5021
   77SER    HB2 5524  17.190   9.702  14.077  2.2538 -0.1360 -1.0937
   77SER     OG 5525  17.139   9.863  14.198 -0.3066  0.0109 -0.1961
   77SER     HG 5526  17.159   9.807  14.274 -1.2303 -0.0426  0.0243
   77SER      C 5527  17.293   9.838  13.859  0.3967 -0.0318 -0.0226
   77SER      O 5528  17.257   9.735  13.802  0.0490  0.2425 -0.3057
   78THR      N 5529  17.410   9.900  13.848  0.2530  0.1832 -0.3503
   78THR      H 5530  17.421   9.987  13.899 -0.1603 -0.8787  1.6336
   78THR     CA 5531  17.518   9.860  13.761  0.5040 -0.0610  0.0728
   78THR     HA 5532  17.499   9.761  13.720 -1.4288  0.5175 -0.5103
   78THR     CB 5533  17.522   9.945  13.635  0.0470  0.1163  0.1797
   78THR     HB 5534  17.615   9.925  13.582  0.2619  1.9657 -0.2285
   78THR    CG2 5535  17.414   9.913  13.531  0.2702  0.2660 -0.0985
   78THR   HG21 5536  17.320   9.956  13.566  0.1830 -0.5038  0.6290
   78THR   HG22 5537  17.433   9.968  13.438 -1.1495  0.9945  0.0074
   78THR   HG23 5538  17.415   9.806  13.511 -1.9413  0.1927 -0.0492
   78THR    OG1 5539  17.513  10.083  13.664  0.2295  0.2041 -0.1746
   78THR    HG1 5540  17.507  10.131  13.581  1.1226  2.1524  0.8138
   78THR      C 5541  17.652   9.839  13.831  0.5534  0.1152  0.0300
   78THR      O 5542  17.679   9.899  13.935  0.0914 -0.0590  0.2524
   79GLY      N 5543  17.746   9.768  13.768 -0.1351 -0.7812 -0.0109
   79GLY      H 5544  17.731   9.735  13.673 -0.1294 -0.6957 -0.0420
   79GLY     CA 5545  17.877   9.765  13.831 -0.0009  0.2054 -0.2241
   79GLY    HA1 5546  17.908   9.867  13.853  0.8366 -0.5668  2.4333
   79GLY    HA2 5547  17.946   9.726  13.756  1.7767  0.4519  1.2366
   79GLY      C 5548  17.896   9.680  13.955 -0.1952  0.3918 -0.0654
   79GLY      O 5549  17.855   9.564  13.951  0.1141  0.2881 -0.3103
   80GLY      N 5550  17.977   9.724  14.052  0.3912 -0.0859 -0.3283
   80GLY      H 5551  18.010   9.819  14.045  1.0194 -0.2050  0.8365
   80GLY     CA 5552  17.979   9.666  14.184  0.1208 -0.8227 -0.6392
   80GLY    HA1 5553  18.037   9.730  14.251 -1.3961  1.1921 -1.1234
   80GLY    HA2 5554  18.027   9.569  14.174  2.2890  0.3537 -2.3747
   80GLY      C 5555  17.843   9.653  14.252  0.3250 -0.2688 -0.1175
   80GLY      O 5556  17.746   9.722  14.221  0.2837 -0.3875 -0.2511
   81TYR      N 5557  17.825   9.560  14.345 -0.1575  0.1373  0.2019
   81TYR      H 5558  17.907   9.505  14.366  0.4994  1.7321  2.1272
   81TYR     CA 5559  17.713   9.535  14.434 -0.0239  0.3207  0.4206
   81TYR     HA 5560  17.619   9.540  14.380  0.8495 -0.6837 -1.2843
   81TYR     CB 5561  17.722   9.394  14.492 -0.2899  0.0907 -0.0963
   81TYR    HB1 5562  17.644   9.390  14.569 -1.3972 -1.1736 -1.2289
   81TYR    HB2 5563  17.825   9.398  14.528 -0.4808  3.2426  0.4476
   81TYR     CG 5564  17.707   9.274  14.402 -0.4136 -0.5043  0.7133
   81TYR    CD1 5565  17.637   9.287  14.282  0.4852  0.1236  0.2430
   81TYR    HD1 5566  17.591   9.376  14.243  4.7097  2.1626 -0.6962
   81TYR    CE1 5567  17.610   9.168  14.213 -0.4815 -0.0513  0.9079
   81TYR    HE1 5568  17.553   9.179  14.122 -0.8770  1.0776  1.2744
   81TYR     CZ 5569  17.661   9.044  14.255 -0.3241 -0.1547  0.4219
   81TYR     OH 5570  17.650   8.935  14.174  0.2609 -0.0017  0.1391
   81TYR     HH 5571  17.701   8.861  14.207 -0.3962 -1.7192 -2.3995
   81TYR    CE2 5572  17.752   9.041  14.363  0.0703 -0.0013  0.0915
   81TYR    HE2 5573  17.812   8.954  14.385  0.7501  0.6501  0.9025
   81TYR    CD2 5574  17.762   9.153  14.447  0.6872 -0.1802  0.2605
   81TYR    HD2 5575  17.826   9.147  14.534 -1.2058 -1.0351  1.6694
   81TYR      C 5576  17.704   9.633  14.550  0.3291  0.5354  0.2700
   81TYR      O 5577  17.804   9.662  14.616  0.4125 -0.0822  0.4217
   82GLY      N 5578  17.581   9.675  14.581  0.0446 -0.3650  0.3940
   82GLY      H 5579  17.504   9.646  14.523  0.0668 -0.0008  0.1763
   82GLY     CA 5580  17.559   9.773  14.686  0.5731 -0.1990  0.3518
   82GLY    HA1 5581  17.651   9.784  14.743  0.2448 -1.5400  1.1891
   82GLY    HA2 5582  17.475   9.746  14.749  0.7759 -2.2656 -0.1842
   82GLY      C 5583  17.521   9.913  14.639  0.2586 -0.5666 -0.5179
   82GLY      O 5584  17.442   9.933  14.547 -0.1892  0.0592 -0.0085
   83SER      N 5585  17.580  10.020  14.693 -0.2961 -0.0981 -0.8247
   83SER      H 5586  17.655  10.007  14.760 -1.0070 -0.6988 -0.1329
   83SER     CA 5587  17.558  10.160  14.660 -0.6198  0.1567  0.4369
   83SER     HA 5588  17.480  10.168  14.585 -1.3397  2.1412  1.3143
   83SER     CB 5589  17.523  10.248  14.780  0.1729  0.3640  0.5210
   83SER    HB1 5590  17.604  10.276  14.847 -0.7720  1.8007  1.1032
   83SER    HB2 5591  17.453  10.194  14.843  1.5544  0.2947  2.0623
   83SER     OG 5592  17.460  10.359  14.719 -0.0648 -0.3251 -0.5173
   83SER     HG 5593  17.449  10.429  14.784 -1.1682 -0.0697 -0.9623
   83SER      C 5594  17.686  10.216  14.600 -0.5111  0.3121  0.8075
   83SER      O 5595  17.792  10.181  14.651 -0.2978 -0.1515  0.0564
   84SER      N 5596  17.675  10.301  14.498 -0.2734 -0.3662  0.2070
   84SER      H 5597  17.582  10.312  14.459 -0.8412  0.8549  1.8041
   84SER     CA 5598  17.786  10.377  14.445 -0.5025 -0.0697  0.1488
   84SER     HA 5599  17.861  10.305  14.413  0.4116  1.0367 -0.2969
   84SER     CB 5600  17.741  10.458  14.323 -0.2626 -0.0769  0.0552
   84SER    HB1 5601  17.695  10.548  14.363 -1.1174 -1.1422  1.5819
   84SER    HB2 5602  17.822  10.486  14.256  1.6685 -1.3124  1.7279
   84SER     OG 5603  17.639  10.390  14.254  0.3977 -0.8182 -0.2110
   84SER     HG 5604  17.569  10.452  14.230 -0.4096 -0.8104  1.9740
   84SER      C 5605  17.846  10.477  14.542 -0.5194 -0.0865  0.1758
   84SER      O 5606  17.785  10.536  14.631  0.4310  0.6158  0.3827
   85GLN      N 5607  17.974  10.506  14.516 -0.3721 -0.2211  0.7453
   85GLN      H 5608  18.017  10.458  14.438  3.9259 -0.2867  2.8500
   85GLN     CA 5609  18.052  10.585  14.610 -0.2845  0.4800  0.0888
   85GLN     HA 5610  17.988  10.603  14.697 -0.4603 -0.8509  0.2621
   85GLN     CB 5611  18.161  10.493  14.663 -0.1689  0.5445 -0.0334
   85GLN    HB1 5612  18.225  10.465  14.580 -0.9742 -2.4163  0.2157
   85GLN    HB2 5613  18.228  10.535  14.738 -2.7990  1.7344  1.8202
   85GLN     CG 5614  18.114  10.360  14.722  0.2535  0.5217  0.2505
   85GLN    HG1 5615  18.050  10.305  14.653  3.3591 -1.4142 -1.3422
   85GLN    HG2 5616  18.190  10.281  14.727 -0.1766 -0.2230 -3.0491
   85GLN     CD 5617  18.034  10.370  14.851 -0.1140 -0.0369  0.0701
   85GLN    OE1 5618  18.082  10.433  14.945 -0.1926  0.3136 -0.1237
   85GLN    NE2 5619  17.910  10.321  14.860 -0.0900 -0.1100  0.0045
   85GLN   HE21 5620  17.874  10.271  14.781  2.1270 -0.9986 -0.5204
   85GLN   HE22 5621  17.859  10.330  14.947  0.5234 -0.4408  0.4019
   85GLN      C 5622  18.114  10.706  14.543 -0.4049  0.2984 -0.3569
   85GLN      O 5623  18.141  10.700  14.423  0.0542  0.0234 -0.2405
   86SER      N 5624  18.133  10.815  14.617 -0.4734  0.2630 -0.2877
   86SER      H 5625  18.102  10.803  14.713 -2.0445  0.1792 -0.7826
   86SER     CA 5626  18.183  10.946  14.579 -0.4012  0.5276  0.6708
   86SER     HA 5627  18.145  11.019  14.650  2.0641  0.5956  2.0175
   86SER     CB 5628  18.334  10.951  14.598 -0.2384 -0.5425 -0.2258
   86SER    HB1 5629  18.392  10.881  14.538 -0.7250 -0.2526 -1.0645
   86SER    HB2 5630  18.364  11.045  14.552  1.7583 -0.5338  0.9958
   86SER     OG 5631  18.382  10.931  14.729  0.4219 -0.6372 -0.4804
   86SER     HG 5632  18.429  10.847  14.729  0.6872 -0.5231 -1.9575
   86SER      C 5633  18.139  10.987  14.439  0.1042 -0.6075  0.1662
   86SER      O 5634  18.223  11.016  14.354  0.3118  0.1950  0.6329
   87SER      N 5635  18.008  10.978  14.414  0.0205 -0.3884  0.5158
   87SER      H 5636  17.945  10.938  14.481 -1.4015  1.1950  0.2011
   87SER     CA 5637  17.951  11.005  14.283 -0.0936  0.1938  0.6808
   87SER     HA 5638  18.000  10.938  14.212 -0.6970 -0.2280  0.6519
   87SER     CB 5639  17.802  10.969  14.279  0.0134 -0.2069  0.1453
   87SER    HB1 5640  17.758  11.031  14.357 -1.5014 -0.1757 -0.7114
   87SER    HB2 5641  17.757  10.985  14.181 -0.6058 -1.3775  0.2285
   87SER     OG 5642  17.778  10.836  14.319 -0.4092  0.0084  0.6180
   87SER     HG 5643  17.690  10.837  14.357 -0.2391 -0.9526  1.0789
   87SER      C 5644  17.986  11.145  14.235  0.1839 -0.0981  0.0247
   87SER      O 5645  17.983  11.240  14.313  0.1471  0.3344 -0.4981
   88GLN      N 5646  18.005  11.156  14.103  0.5572  0.1142  0.0951
   88GLN      H 5647  18.015  11.074  14.044 -0.8225  1.0464 -1.5165
   88GLN     CA 5648  18.029  11.282  14.036 -0.0277  0.0699 -0.2006
   88GLN     HA 5649  18.124  11.300  14.086  0.7890 -0.8846 -1.3460
   88GLN     CB 5650  18.037  11.266  13.885 -0.2810 -0.0672 -0.1997
   88GLN    HB1 5651  18.036  11.367  13.845 -1.0512  0.5274  1.2625
   88GLN    HB2 5652  17.946  11.221  13.844  1.2232 -1.9835 -1.6873
   88GLN     CG 5653  18.162  11.191  13.839  0.3030  0.4895  0.4613
   88GLN    HG1 5654  18.253  11.237  13.877 -1.4364  3.1495  1.6833
   88GLN    HG2 5655  18.161  11.084  13.861  0.0745 -0.0141 -1.8051
   88GLN     CD 5656  18.170  11.184  13.687 -0.2718 -0.3688  0.4594
   88GLN    OE1 5657  18.263  11.221  13.615 -0.4156 -0.4770  0.2175
   88GLN    NE2 5658  18.064  11.131  13.625 -0.1776 -0.4078  0.3348
   88GLN   HE21 5659  17.973  11.116  13.664 -0.1121 -1.3117  0.1536
   88GLN   HE22 5660  18.077  11.108  13.527  0.1854  1.5799 -0.1330
   88GLN      C 5661  17.927  11.393  14.058  0.3489  0.1739  1.1264
   88GLN      O 5662  17.812  11.361  14.090 -0.0065 -0.0129 -0.2662
   89SER      N 5663  17.959  11.521  14.044 -0.0259  0.1401 -0.1595
   89SER      H 5664  18.054  11.549  14.022 -0.0637  1.0811  0.7876
   89SER     CA 5665  17.863  11.628  14.060 -0.1520  0.0220 -0.1321
   89SER     HA 5666  17.813  11.622  14.157 -2.7491  1.1917 -1.2991
   89SER     CB 5667  17.939  11.760  14.052 -0.1770  0.0773  0.4895
   89SER    HB1 5668  17.866  11.841  14.052 -0.2675  0.0295 -1.2532
   89SER    HB2 5669  17.981  11.767  13.952 -1.7635 -1.0509 -0.2910
   89SER     OG 5670  18.040  11.782  14.148  0.7299 -0.4153 -0.3368
   89SER     HG 5671  18.001  11.780  14.235 -2.0003 -0.4207 -1.4870
   89SER      C 5672  17.749  11.627  13.958  0.0004 -0.4466 -0.2976
   89SER      O 5673  17.770  11.639  13.838 -0.5148  0.4901 -0.3004
   90SER      N 5674  17.626  11.620  14.008  0.1159  0.3327  0.1096
   90SER      H 5675  17.614  11.604  14.107  0.7793 -1.7175 -0.1125
   90SER     CA 5676  17.502  11.596  13.936 -0.1589  0.1807  0.6234
   90SER     HA 5677  17.539  11.555  13.842 -3.1587 -0.3819 -0.4036
   90SER     CB 5678  17.435  11.470  13.988  0.0928 -0.4279 -0.4859
   90SER    HB1 5679  17.341  11.458  13.934 -1.3570  2.3829  1.1734
   90SER    HB2 5680  17.493  11.379  13.971  0.5650 -0.0020 -1.1710
   90SER     OG 5681  17.404  11.488  14.125 -0.0813 -0.4541 -0.5212
   90SER     HG 5682  17.321  11.448  14.150  0.4801 -0.9627  0.5943
   90SER      C 5683  17.416  11.717  13.903 -0.3944 -0.0580  0.3533
   90SER      O 5684  17.422  11.819  13.972 -0.2728  0.5795 -0.5768
   91TYR      N 5685  17.341  11.705  13.794 -0.7039  0.2074  0.5341
   91TYR      H 5686  17.328  11.611  13.759  0.7678  0.2361 -0.1889
   91TYR     CA 5687  17.285  11.810  13.712  0.0209 -0.0714 -0.3403
   91TYR     HA 5688  17.265  11.900  13.770  0.0611  0.3721 -0.9934
   91TYR     CB 5689  17.404  11.843  13.621  0.1284  0.1259 -0.1297
   91TYR    HB1 5690  17.424  11.759  13.555  1.3872  0.1884  0.1657
   91TYR    HB2 5691  17.494  11.854  13.682  1.3861  0.4620 -1.9896
   91TYR     CG 5692  17.375  11.970  13.545  0.0982 -0.0840 -0.4682
   91TYR    CD1 5693  17.303  11.958  13.425  0.2664 -0.2881 -0.5515
   91TYR    HD1 5694  17.274  11.862  13.385  0.0768 -0.2122 -0.6006
   91TYR    CE1 5695  17.260  12.077  13.363  0.3567  0.0947  0.1085
   91TYR    HE1 5696  17.197  12.073  13.276  0.5808  0.6639 -0.0825
   91TYR     CZ 5697  17.289  12.201  13.424  0.5574  0.1964 -0.1931
   91TYR     OH 5698  17.241  12.315  13.366  0.0800 -0.0397 -0.2685
   91TYR     HH 5699  17.248  12.389  13.427 -0.0931  0.5016 -0.8989
   91TYR    CE2 5700  17.367  12.211  13.540  0.3220 -0.3608  0.0166
   91TYR    HE2 5701  17.401  12.310  13.565 -2.0217  0.2666  1.0051
   91TYR    CD2 5702  17.409  12.093  13.603 -0.0820 -0.3743  0.2655
   91TYR    HD2 5703  17.476  12.094  13.687  1.8417  3.4457 -1.0827
   91TYR      C 5704  17.159  11.779  13.632 -0.3773  0.2661  0.1490
   91TYR      O 5705  17.138  11.673  13.574  0.1093  0.2237  0.0415
   92GLY      N 5706  17.077  11.883  13.615 -0.5088  0.1542  0.0979
   92GLY      H 5707  17.104  11.975  13.646 -1.3994  0.9796 -1.4332
   92GLY     CA 5708  16.967  11.879  13.521 -0.2711  0.4051 -0.1948
   92GLY    HA1 5709  16.924  11.979  13.511 -1.2709  0.2175  1.8438
   92GLY    HA2 5710  17.003  11.848  13.422  0.6826  1.1835 -0.1123
   92GLY      C 5711  16.855  11.792  13.576 -0.0491  0.1572 -0.1301
   92GLY      O 5712  16.874  11.708  13.663 -0.3137  0.3453  0.1120
   93GLN      N 5713  16.735  11.814  13.521  0.0501  0.0491 -0.3930
   93GLN      H 5714  16.735  11.886  13.450  0.5051  1.4275  0.9450
   93GLN     CA 5715  16.617  11.732  13.541 -0.1627  0.4901  0.1897
   93GLN     HA 5716  16.654  11.641  13.588 -1.5185  0.0279  0.3865
   93GLN     CB 5717  16.524  11.798  13.643 -0.3724  0.2582  0.1478
   93GLN    HB1 5718  16.485  11.884  13.589 -2.4348  0.0481  1.1988
   93GLN    HB2 5719  16.438  11.734  13.663  1.3487 -1.8876  1.1564
   93GLN     CG 5720  16.594  11.835  13.773  0.0768 -0.0741  0.0048
   93GLN    HG1 5721  16.631  11.751  13.833 -3.0154  0.5536  3.1239
   93GLN    HG2 5722  16.674  11.903  13.745 -0.5369 -0.3095 -2.5918
   93GLN     CD 5723  16.497  11.923  13.850  0.2772  0.0959  0.0637
   93GLN    OE1 5724  16.431  12.016  13.803  0.1948 -0.0053 -0.0207
   93GLN    NE2 5725  16.496  11.896  13.981 -0.1272 -0.2353 -0.0035
   93GLN   HE21 5726  16.432  11.953  14.034 -1.6320  0.3900 -2.3770
   93GLN   HE22 5727  16.551  11.823  14.023 -1.1081  0.2519  2.2826
   93GLN      C 5728  16.539  11.682  13.421  0.0859 -0.2484  0.3301
   93GLN      O 5729  16.542  11.752  13.320  0.7465  0.0564  0.5601
   94GLN      N 5730  16.492  11.557  13.428 -0.0313 -0.2079  0.3038
   94GLN      H 5731  16.492  11.508  13.517  0.0655 -1.9404 -0.6174
   94GLN     CA 5732  16.397  11.504  13.333  0.2782  0.0355 -0.1437
   94GLN     HA 5733  16.414  11.560  13.241  0.2459 -0.8916 -0.7235
   94GLN     CB 5734  16.427  11.357  13.304 -0.1478 -0.1298  0.2241
   94GLN    HB1 5735  16.449  11.301  13.394 -1.2328 -0.7084  0.1378
   94GLN    HB2 5736  16.348  11.303  13.252 -0.7492  1.0489 -0.1145
   94GLN     CG 5737  16.550  11.332  13.216 -0.1522 -0.3535  0.2835
   94GLN    HG1 5738  16.562  11.406  13.138 -1.9243  0.6241  0.8861
   94GLN    HG2 5739  16.547  11.235  13.166 -0.6890  0.1436 -0.6635
   94GLN     CD 5740  16.681  11.348  13.291 -0.3115  0.1212  0.4618
   94GLN    OE1 5741  16.721  11.273  13.380 -0.3837 -0.1991  0.2244
   94GLN    NE2 5742  16.760  11.447  13.248 -0.2928 -0.0667  0.0648
   94GLN   HE21 5743  16.848  11.466  13.293  0.8149  0.2488 -2.0709
   94GLN   HE22 5744  16.736  11.507  13.170  2.8482 -0.0389 -0.9893
   94GLN      C 5745  16.253  11.526  13.377  0.1377 -0.7402 -0.1966
   94GLN      O 5746  16.226  11.530  13.496  0.8330  0.3269 -0.0642
   95SER      N 5747  16.162  11.528  13.279  0.2874  0.5317 -0.3306
   95SER      H 5748  16.202  11.498  13.192  1.4553 -1.7585  0.8958
   95SER     CA 5749  16.018  11.545  13.290  0.2178 -0.2704  0.0548
   95SER     HA 5750  15.991  11.557  13.395  3.5451  1.2865  0.8614
   95SER     CB 5751  15.977  11.675  13.222 -0.0951  0.0581  0.8497
   95SER    HB1 5752  15.869  11.686  13.226 -0.6650 -0.9816 -4.1627
   95SER    HB2 5753  16.012  11.673  13.118  0.2995 -2.2508  0.9702
   95SER     OG 5754  16.040  11.784  13.284  0.1226  0.4340 -0.0112
   95SER     HG 5755  16.009  11.787  13.375  0.6107 -1.5945  0.2580
   95SER      C 5756  15.931  11.438  13.225 -0.0779 -0.0681  0.1179
   95SER      O 5757  15.980  11.353  13.151 -0.4944  0.0763 -0.3349
   96SER      N 5758  15.799  11.440  13.244  0.0060 -0.5363  0.7732
   96SER      H 5759  15.763  11.501  13.315  0.7830 -0.2634  0.9415
   96SER     CA 5760  15.699  11.344  13.200 -0.1167 -0.1627  0.2218
   96SER     HA 5761  15.744  11.254  13.243  0.5002  0.9593  2.0023
   96SER     CB 5762  15.570  11.361  13.278  0.0280 -0.0916  0.4478
   96SER    HB1 5763  15.597  11.363  13.383 -1.0025  1.2952  0.7218
   96SER    HB2 5764  15.506  11.275  13.257  1.2176 -0.5609 -1.5106
   96SER     OG 5765  15.499  11.474  13.232  0.2302 -0.0330  0.2780
   96SER     HG 5766  15.472  11.520  13.312  1.6405  0.4958  0.4797
   96SER      C 5767  15.688  11.317  13.050 -0.3624  0.4159  0.1343
   96SER      O 5768  15.716  11.407  12.971  0.2389  0.0001 -0.1325
   97TYR      N 5769  15.644  11.200  13.003  0.1187  0.3778 -0.2227
   97TYR      H 5770  15.622  11.123  13.064 -0.4625 -1.2827 -2.3856
   97TYR     CA 5771  15.611  11.170  12.865 -0.3106 -0.3332  0.0313
   97TYR     HA 5772  15.663  11.244  12.804  0.9505 -1.8793 -0.8464
   97TYR     CB 5773  15.670  11.033  12.831 -0.0791 -0.2629  0.1462
   97TYR    HB1 5774  15.645  11.009  12.728 -2.0357  2.6328 -0.1833
   97TYR    HB2 5775  15.625  10.956  12.893  3.1652 -0.5549  2.3933
   97TYR     CG 5776  15.818  11.017  12.854 -0.0888 -0.0819  0.3394
   97TYR    CD1 5777  15.875  10.890  12.865  0.0021 -0.0881 -0.1696
   97TYR    HD1 5778  15.808  10.806  12.872 -1.4254  0.7634 -2.3961
   97TYR    CE1 5779  16.014  10.872  12.874  0.0695  0.3743 -0.2652
   97TYR    HE1 5780  16.057  10.774  12.888  0.2119  0.4504 -0.1688
   97TYR     CZ 5781  16.101  10.982  12.855  0.3861  0.1422 -0.1680
   97TYR     OH 5782  16.235  10.959  12.849  0.3150 -0.4027  0.2216
   97TYR     HH 5783  16.281  11.043  12.863  0.4672 -0.4734  0.1482
   97TYR    CE2 5784  16.043  11.109  12.837  0.2741  0.1735  0.3880
   97TYR    HE2 5785  16.113  11.190  12.834  0.0332  0.3691 -0.0488
   97TYR    CD2 5786  15.904  11.128  12.844  0.1741 -0.3251 -0.1267
   97TYR    HD2 5787  15.864  11.227  12.832 -0.1357 -0.6660 -2.2599
   97TYR      C 5788  15.462  11.184  12.840 -0.2631  0.9861  0.3974
   97TYR      O 5789  15.384  11.172  12.934 -0.2382  0.3994  0.3494
   98PRO      N 5790  15.421  11.202  12.714  0.3662 -0.6519 -0.0729
   98PRO     CD 5791  15.501  11.225  12.596  0.2545 -0.3013 -0.0806
   98PRO    HD1 5792  15.574  11.155  12.555  0.7239  0.8249 -1.2726
   98PRO    HD2 5793  15.553  11.321  12.600 -1.6356  0.7560  0.1091
   98PRO     CG 5794  15.404  11.237  12.479  0.0064  0.2111  0.1767
   98PRO    HG1 5795  15.409  11.145  12.421  3.9214 -1.0261  2.1139
   98PRO    HG2 5796  15.434  11.327  12.425 -0.5782  1.1496  1.3528
[truncated: 853,838 more chars]
