# Supplementary material for: Thermodynamic forces from protein and water govern condensate formation of an intrinsically disordered protein domain
Source: Nat Commun. 2023 Sep 21;14:5892. doi: 10.1038/s41467-023-41586-y (PMC10514047; doi:10.1038/s41467-023-41586-y)
Supplement: Supplementary file 4 — Supplementary Data 1 [file 41467_2023_41586_MOESM4_ESM.zip › initial_coord_set-1_170mgmL.gro]

Protein in water
18126
    1MET      N    1   5.457   6.867   0.019 -0.0020 -0.5658  0.4772
    1MET     H1    2   5.473   6.768   0.008 -0.5597 -0.4466 -2.2658
    1MET     H2    3   5.497   6.923  -0.055 -0.0952 -1.1267 -0.0142
    1MET     H3    4   5.486   6.902   0.109 -1.8842 -0.0401  0.9190
    1MET     CA    5   5.314   6.895   0.005  0.1688  0.1530  0.0933
    1MET     HA    6   5.279   6.842  -0.084  1.4229  0.1983 -0.4499
    1MET     CB    7   5.237   6.833   0.121  0.4087 -0.3544 -0.0161
    1MET    HB1    8   5.130   6.837   0.098  0.0938  0.6377  1.4457
    1MET    HB2    9   5.256   6.725   0.118 -0.9727 -0.6046 -0.4593
    1MET     CG   10   5.269   6.871   0.265 -0.0216 -0.4080  0.0959
    1MET    HG1   11   5.374   6.859   0.293  0.2047  0.1038 -0.5122
    1MET    HG2   12   5.207   6.809   0.330  0.1317 -1.5755 -0.8535
    1MET     SD   13   5.222   7.045   0.285 -0.0893 -0.4024 -0.1073
    1MET     CE   14   5.259   7.064   0.461  0.1238  0.0218 -0.1974
    1MET    HE1   15   5.246   7.168   0.493 -1.2530 -0.0138 -0.5713
    1MET    HE2   16   5.359   7.027   0.483  0.3154  1.1470  0.9728
    1MET    HE3   17   5.191   7.002   0.519 -0.1917  0.2504 -0.3196
    1MET      C   18   5.290   7.041  -0.029 -0.4183  0.0327 -0.0262
    1MET      O   19   5.373   7.127  -0.000  0.1682 -0.3303 -0.6101
    2ALA      N   20   5.175   7.072  -0.089 -0.3402 -0.1990 -0.2952
    2ALA      H   21   5.107   6.999  -0.104 -0.7190 -0.2523  1.5132
    2ALA     CA   22   5.142   7.212  -0.109  0.6403  0.0242 -0.3681
    2ALA     HA   23   5.228   7.269  -0.146  0.8451  1.0701  1.6171
    2ALA     CB   24   5.035   7.205  -0.217 -0.3346  0.3467  0.5688
    2ALA    HB1   25   4.992   7.305  -0.222  3.5931  2.2730  1.6774
    2ALA    HB2   26   5.087   7.178  -0.309 -0.5694 -1.6344  0.9631
    2ALA    HB3   27   4.952   7.139  -0.190 -1.4095  1.7707  0.8536
    2ALA      C   28   5.092   7.279   0.017 -0.0997 -0.1597 -0.5621
    2ALA      O   29   4.975   7.265   0.053 -0.0634 -0.2154 -0.4678
    3SER      N   30   5.159   7.383   0.067 -0.5351 -0.3143  0.3712
    3SER      H   31   5.245   7.409   0.020 -1.5786 -0.5422 -1.8010
    3SER     CA   32   5.100   7.487   0.149 -0.0464  0.3721 -0.1349
    3SER     HA   33   4.999   7.505   0.112 -0.5826 -0.4867  0.8466
    3SER     CB   34   5.082   7.449   0.296  0.2280 -0.2607 -0.2608
    3SER    HB1   35   5.009   7.520   0.336  1.1013  0.8781 -0.6258
    3SER    HB2   36   5.042   7.348   0.308 -0.1238 -0.4599 -2.6189
    3SER     OG   37   5.200   7.449   0.373  0.1157  0.0623 -0.0846
    3SER     HG   38   5.165   7.453   0.462 -0.1268  0.6943 -0.2039
    3SER      C   39   5.172   7.620   0.131  0.0251  0.4025  0.3665
    3SER      O   40   5.288   7.627   0.090  0.1806  0.2350  0.7737
    4ASN      N   41   5.094   7.728   0.143 -0.8884 -0.1260 -0.6595
    4ASN      H   42   5.000   7.725   0.181  0.0058  0.3405  1.7829
    4ASN     CA   43   5.147   7.858   0.110 -0.5891  0.1932  0.9816
    4ASN     HA   44   5.185   7.861   0.008  0.8044  2.9920  1.4711
    4ASN     CB   45   5.035   7.962   0.123 -0.2695  0.6844 -0.0734
    4ASN    HB1   46   5.013   7.977   0.229  1.5573  1.8679  0.1803
    4ASN    HB2   47   4.953   7.919   0.065  0.9686 -1.7469 -0.1790
    4ASN     CG   48   5.061   8.090   0.046  0.1533  0.3771 -0.4548
    4ASN    OD1   49   5.151   8.101  -0.036  0.5698  0.0901 -0.0377
    4ASN    ND2   50   4.987   8.197   0.080  0.0233  0.2117 -0.2128
    4ASN   HD21   51   5.024   8.275   0.028  0.0213 -2.0216 -3.9745
    4ASN   HD22   52   4.906   8.197   0.140 -1.2495 -1.3391 -1.8066
    4ASN      C   53   5.270   7.889   0.194 -0.1354  0.3809  0.2554
    4ASN      O   54   5.294   7.854   0.309  0.4838  0.4289  0.1450
    5ASP      N   55   5.355   7.973   0.135  0.0479  0.0193  0.0050
    5ASP      H   56   5.337   8.004   0.040  0.0173  3.7650  1.0876
    5ASP     CA   57   5.462   8.048   0.198  0.2525  0.0470 -0.3676
    5ASP     HA   58   5.483   8.004   0.296  0.9480 -1.2649 -1.0813
    5ASP     CB   59   5.595   8.033   0.126  0.5676 -0.4519  0.3133
    5ASP    HB1   60   5.621   7.929   0.146  0.3493 -0.3268  1.3102
    5ASP    HB2   61   5.585   8.037   0.018  1.1178 -2.7049  0.1251
    5ASP     CG   62   5.708   8.121   0.178 -0.4740  0.7136  0.6316
    5ASP    OD1   63   5.774   8.196   0.103 -0.8061  0.4043  0.0198
    5ASP    OD2   64   5.753   8.101   0.292  0.1591  0.1048  0.2781
    5ASP      C   65   5.419   8.193   0.216  0.2752 -0.0122  0.1794
    5ASP      O   66   5.383   8.253   0.115  0.5300  0.4389  0.3515
    6TYR      N   67   5.447   8.251   0.333 -0.0447  0.5015  0.0070
    6TYR      H   68   5.490   8.196   0.406 -1.6164 -0.3503  0.3449
    6TYR     CA   69   5.391   8.379   0.373 -0.0110  0.5694 -0.1649
    6TYR     HA   70   5.330   8.416   0.291  2.6864  0.8727 -2.2034
    6TYR     CB   71   5.300   8.349   0.492 -0.7634  0.8546 -0.6676
    6TYR    HB1   72   5.257   8.440   0.535  1.2674  2.4808 -1.8550
    6TYR    HB2   73   5.359   8.291   0.562 -2.0643 -0.2379 -0.4428
    6TYR     CG   74   5.175   8.271   0.459 -0.1280 -0.2845 -0.4136
    6TYR    CD1   75   5.069   8.340   0.399  0.0751 -0.2877 -0.7794
    6TYR    HD1   76   5.087   8.445   0.380  3.0166 -0.5732 -0.1639
    6TYR    CE1   77   4.948   8.271   0.385 -0.2710  0.1522 -0.0536
    6TYR    HE1   78   4.867   8.335   0.353  0.5684  1.0231 -0.5186
    6TYR     CZ   79   4.936   8.134   0.414  0.0192  0.1335 -0.0243
    6TYR     OH   80   4.820   8.068   0.385 -0.1656  0.2794  0.3734
    6TYR     HH   81   4.828   7.975   0.404  0.1190  0.2488  0.1019
    6TYR    CE2   82   5.049   8.067   0.467 -0.2553  0.0550  0.4707
    6TYR    HE2   83   5.048   7.961   0.484 -0.3412  0.0343  0.3355
    6TYR    CD2   84   5.171   8.133   0.483  0.0335 -0.2736 -0.3229
    6TYR    HD2   85   5.259   8.080   0.519  0.3441  0.2524 -0.2907
    6TYR      C   86   5.499   8.480   0.410 -0.0162  0.4154  0.2748
    6TYR      O   87   5.607   8.442   0.455 -0.1001  0.1346  0.2429
    7THR      N   88   5.468   8.609   0.401 -0.9544  0.1805  0.0133
    7THR      H   89   5.390   8.632   0.342  0.1204  0.4767 -1.3504
    7THR     CA   90   5.550   8.718   0.451 -0.0647 -0.4865  0.0237
    7THR     HA   91   5.652   8.707   0.414  0.2500  0.4710  0.5765
    7THR     CB   92   5.511   8.854   0.395  0.1422 -0.1406  0.7066
    7THR     HB   93   5.553   8.943   0.442  0.2255  0.6374 -0.7597
    7THR    CG2   94   5.548   8.858   0.247 -0.1098 -0.1466  0.6440
    7THR   HG21   95   5.651   8.830   0.229 -0.1761  1.3920 -3.0458
    7THR   HG22   96   5.497   8.773   0.201  2.1843 -0.3122 -1.8035
    7THR   HG23   97   5.521   8.955   0.205  1.5250  0.9308  1.9544
    7THR    OG1   98   5.372   8.872   0.403  0.1451 -0.0965  0.6664
    7THR    HG1   99   5.355   8.966   0.394 -0.0911 -0.1840  0.1338
    7THR      C  100   5.557   8.712   0.603 -0.1216  0.6097  0.0718
    7THR      O  101   5.457   8.697   0.672  0.0410 -0.0580  0.1679
    8GLN      N  102   5.675   8.746   0.656  0.2428  0.0993 -0.4101
    8GLN      H  103   5.754   8.758   0.594 -0.8512  1.7910 -1.5844
    8GLN     CA  104   5.691   8.756   0.799  0.0694  0.1625 -0.3950
    8GLN     HA  105   5.602   8.772   0.860  1.9757  1.1803  2.3346
    8GLN     CB  106   5.750   8.622   0.845  0.2065  0.3402 -0.0522
    8GLN    HB1  107   5.833   8.603   0.778 -0.0223  2.3503 -0.9971
    8GLN    HB2  108   5.781   8.627   0.949  0.6170  0.6142 -0.1871
    8GLN     CG  109   5.650   8.509   0.823  0.5172  0.0032  0.2704
    8GLN    HG1  110   5.558   8.527   0.878  0.2237 -4.0987  1.4769
    8GLN    HG2  111   5.636   8.492   0.716  2.8105 -0.0654 -0.0790
    8GLN     CD  112   5.692   8.376   0.884 -0.4846 -0.5066 -0.1337
    8GLN    OE1  113   5.659   8.337   0.997 -0.2199 -0.3591 -0.0073
    8GLN    NE2  114   5.777   8.301   0.813  0.0115 -0.2089  0.1423
    8GLN   HE21  115   5.795   8.327   0.717 -2.8568  2.9622  0.2471
    8GLN   HE22  116   5.826   8.225   0.858  0.5811 -1.4205 -2.3320
    8GLN      C  117   5.785   8.869   0.838  0.1310 -0.0421  0.0670
    8GLN      O  118   5.824   8.949   0.753 -0.6982  0.0528 -0.2310
    9GLN      N  119   5.806   8.887   0.968  0.7650  0.3088 -0.0810
    9GLN      H  120   5.762   8.817   1.025  0.6538 -1.3000 -2.0392
    9GLN     CA  121   5.913   8.969   1.021  0.5250  0.7923 -0.3443
    9GLN     HA  122   5.896   9.074   0.994 -2.3316  0.3590 -0.4911
    9GLN     CB  123   5.904   8.967   1.173 -0.3316 -0.2219 -0.4014
    9GLN    HB1  124   5.922   8.868   1.216  1.5638  0.1020 -0.3756
    9GLN    HB2  125   5.991   9.021   1.210  0.8119 -1.4973 -1.1443
    9GLN     CG  126   5.772   9.027   1.222  0.2133  0.6588  0.0103
    9GLN    HG1  127   5.794   9.132   1.204  1.3303  0.8938  2.3035
    9GLN    HG2  128   5.683   8.995   1.170 -1.7791  3.3816  1.4738
    9GLN     CD  129   5.746   9.004   1.371 -0.2476 -0.2156 -0.2007
    9GLN    OE1  130   5.784   9.086   1.454  0.4823 -0.0224 -0.7159
    9GLN    NE2  131   5.721   8.880   1.413  0.0156 -0.2007  0.0044
    9GLN   HE21  132   5.721   8.859   1.512 -1.5610  0.1777  0.1140
    9GLN   HE22  133   5.685   8.809   1.350 -0.9122  1.9714 -2.0508
    9GLN      C  134   6.053   8.923   0.982  0.3374  0.0613 -0.1701
    9GLN      O  135   6.089   8.808   0.962 -0.3723 -0.2028  0.0565
   10ALA      N  136   6.136   9.024   0.951 -0.1962  0.3709 -0.6229
   10ALA      H  137   6.101   9.118   0.945  1.6432  1.2658  1.2985
   10ALA     CA  138   6.275   8.998   0.922 -0.0735  0.1501  0.1206
   10ALA     HA  139   6.274   8.924   0.841  0.9125 -0.5037  0.6888
   10ALA     CB  140   6.329   9.134   0.876  0.0596 -0.0575 -0.3508
   10ALA    HB1  141   6.437   9.128   0.868  0.0101 -0.5218 -0.7565
   10ALA    HB2  142   6.294   9.165   0.778 -1.0779  0.8554  0.3136
   10ALA    HB3  143   6.317   9.209   0.954  2.0606 -0.6783  0.6028
   10ALA      C  144   6.359   8.940   1.034 -0.1932 -0.1940  0.0348
   10ALA      O  145   6.321   8.937   1.151  0.4655 -0.0944  0.2597
   11THR      N  146   6.482   8.897   1.006 -0.0017  0.1997  0.2575
   11THR      H  147   6.512   8.903   0.910 -0.1379 -0.7495  0.1466
   11THR     CA  148   6.561   8.817   1.098 -0.1380 -0.3336 -0.0902
   11THR     HA  149   6.493   8.733   1.113 -0.6311 -0.3525 -2.0643
   11THR     CB  150   6.689   8.759   1.038 -0.0800 -0.2339 -0.0612
   11THR     HB  151   6.739   8.842   0.988  1.0881 -0.8062  0.1190
   11THR    CG2  152   6.791   8.688   1.126  0.3291 -0.0908 -0.4150
   11THR   HG21  153   6.889   8.678   1.079 -0.1620 -0.7835 -1.3299
   11THR   HG22  154   6.809   8.755   1.210  1.1084 -0.8640  0.0588
   11THR   HG23  155   6.740   8.599   1.164 -2.0360  0.5641 -1.8448
   11THR    OG1  156   6.669   8.664   0.936  0.0828 -0.3876  0.0489
   11THR    HG1  157   6.744   8.606   0.924  0.2182 -0.0220 -0.9382
   11THR      C  158   6.594   8.885   1.230 -0.2194 -0.1051 -0.1882
   11THR      O  159   6.649   8.995   1.232  0.2726 -0.3478 -0.2093
   12GLN      N  160   6.566   8.817   1.341 -0.8058  0.4765  0.0249
   12GLN      H  161   6.515   8.730   1.331 -1.6088  0.9601 -0.1816
   12GLN     CA  162   6.586   8.868   1.475  0.4140 -0.5434  0.2470
   12GLN     HA  163   6.533   8.963   1.475 -0.1093 -0.8202 -1.1292
   12GLN     CB  164   6.510   8.782   1.576 -0.3549  0.0252  0.1588
   12GLN    HB1  165   6.569   8.691   1.584  0.7460  0.5498 -1.4631
   12GLN    HB2  166   6.418   8.744   1.532 -1.0125  0.3612  1.1946
   12GLN     CG  167   6.497   8.844   1.715 -0.5477  0.2522  0.0403
   12GLN    HG1  168   6.409   8.908   1.718 -0.3463  0.5244  2.5049
   12GLN    HG2  169   6.588   8.900   1.740 -0.4003 -0.2952  0.7758
   12GLN     CD  170   6.477   8.734   1.818  0.4033  0.0894  0.0657
   12GLN    OE1  171   6.365   8.711   1.865  0.1187  1.1659 -0.0695
   12GLN    NE2  172   6.583   8.669   1.866  0.2147 -0.3130 -0.0581
   12GLN   HE21  173   6.566   8.591   1.929 -1.2827  0.1387  0.1411
   12GLN   HE22  174   6.675   8.703   1.845 -1.0940  2.7942 -1.4248
   12GLN      C  175   6.733   8.892   1.508  0.3944  0.0644 -0.0972
   12GLN      O  176   6.806   8.795   1.527  0.0457 -0.0503  0.6820
   13SER      N  177   6.774   9.017   1.531  0.2699  0.1307 -0.2364
   13SER      H  178   6.714   9.097   1.520 -0.1568  0.1504  1.8937
   13SER     CA  179   6.912   9.049   1.562  0.0910  0.4781  0.1967
   13SER     HA  180   6.974   8.981   1.505  0.4806  0.7305  0.3166
   13SER     CB  181   6.934   9.198   1.535  0.3775  0.3330 -0.3904
   13SER    HB1  182   6.909   9.217   1.431 -1.6642 -0.4539 -0.0957
   13SER    HB2  183   7.038   9.225   1.551  0.8219 -0.4297 -1.8689
   13SER     OG  184   6.846   9.283   1.606  0.1774 -0.0773 -0.1420
   13SER     HG  185   6.761   9.288   1.561  0.0014 -0.3306  0.1608
   13SER      C  186   6.953   9.034   1.708 -0.1285 -0.1846  0.1926
   13SER      O  187   7.067   8.993   1.728  0.0338 -0.0214 -0.3991
   14TYR      N  188   6.866   9.055   1.807  0.0030  0.0434  0.2603
   14TYR      H  189   6.768   9.065   1.785  0.1456 -0.2714 -0.5406
   14TYR     CA  190   6.883   9.035   1.950  0.9829  0.6140  0.2328
   14TYR     HA  191   6.985   9.063   1.974  0.8950 -0.1871  1.6442
   14TYR     CB  192   6.789   9.127   2.027  0.0718 -0.2935  0.2337
   14TYR    HB1  193   6.819   9.130   2.131  1.6767 -0.8951 -0.1809
   14TYR    HB2  194   6.812   9.224   1.981  0.2012 -0.1455  0.6056
   14TYR     CG  195   6.642   9.102   2.003  0.0008  0.0477  0.3066
   14TYR    CD1  196   6.582   9.158   1.889 -0.1165 -0.0365  0.3262
   14TYR    HD1  197   6.643   9.223   1.828  0.0737  0.4459  1.0179
   14TYR    CE1  198   6.448   9.134   1.859 -0.2162  0.5928  0.2469
   14TYR    HE1  199   6.387   9.177   1.781 -1.5865  0.4443  1.1996
   14TYR     CZ  200   6.372   9.054   1.948 -0.0319  0.1172 -0.0177
   14TYR     OH  201   6.243   9.017   1.922 -0.0106 -0.0491  0.1126
   14TYR     HH  202   6.205   9.047   1.839 -3.9434 -0.8222  1.4532
   14TYR    CE2  203   6.432   8.992   2.059 -0.3486  0.0067  0.0928
   14TYR    HE2  204   6.368   8.936   2.124  0.4696  0.3511  1.2291
   14TYR    CD2  205   6.570   9.009   2.078 -0.2258 -0.3788 -0.4219
   14TYR    HD2  206   6.619   8.963   2.163 -3.4857 -0.2827  1.7030
   14TYR      C  207   6.860   8.888   1.982  0.0036  0.7478  0.1734
   14TYR      O  208   6.805   8.825   1.892  0.0958  0.1008  0.5650
   15GLY      N  209   6.890   8.834   2.100 -0.7409  0.0883  0.0725
   15GLY      H  210   6.923   8.893   2.175 -0.1747 -1.1617  0.8362
   15GLY     CA  211   6.855   8.699   2.141 -0.4069 -0.1606 -0.4396
   15GLY    HA1  212   6.938   8.664   2.203  2.4027  2.1623 -2.5989
   15GLY    HA2  213   6.850   8.637   2.052  3.3429 -2.0521  0.4663
   15GLY      C  214   6.723   8.690   2.216 -0.2135 -0.3942 -0.1262
   15GLY      O  215   6.682   8.774   2.296  0.3020 -0.1450 -0.1186
   16ALA      N  216   6.651   8.580   2.194 -0.0580 -0.6054  0.3991
   16ALA      H  217   6.686   8.507   2.133  1.2047  1.2223 -1.1866
   16ALA     CA  218   6.541   8.541   2.280 -0.1237  0.1603  0.6694
   16ALA     HA  219   6.538   8.616   2.358 -0.5827  0.7529  0.1002
   16ALA     CB  220   6.415   8.560   2.194  0.1867  1.1054  0.4113
   16ALA    HB1  221   6.425   8.658   2.147  0.2127  0.5946 -0.6650
   16ALA    HB2  222   6.404   8.470   2.134 -1.5123  1.4758  0.1434
   16ALA    HB3  223   6.327   8.560   2.258 -0.5923  2.5899 -0.6263
   16ALA      C  224   6.557   8.399   2.333 -0.3820 -0.1177  0.0195
   16ALA      O  225   6.618   8.316   2.265 -0.2277 -0.0657  0.0932
   17TYR      N  226   6.505   8.371   2.453  0.4023 -0.0704  0.3786
   17TYR      H  227   6.437   8.433   2.495 -0.2279 -0.1071 -0.5545
   17TYR     CA  228   6.556   8.259   2.529  0.1737 -0.3908  0.0649
   17TYR     HA  229   6.662   8.241   2.509 -0.0710 -1.3308 -0.4439
   17TYR     CB  230   6.525   8.291   2.675  0.0162  0.1412 -0.0811
   17TYR    HB1  231   6.582   8.379   2.704 -0.5331  0.4549  0.0546
   17TYR    HB2  232   6.418   8.300   2.695 -0.0095 -1.2333  0.5631
   17TYR     CG  233   6.595   8.188   2.760 -0.1320  0.0809 -0.0324
   17TYR    CD1  234   6.511   8.096   2.824  0.1602 -0.2080 -0.0574
   17TYR    HD1  235   6.405   8.115   2.829  0.2026 -0.0665  0.3632
   17TYR    CE1  236   6.566   7.992   2.899  0.0373 -0.1892  0.0591
   17TYR    HE1  237   6.507   7.928   2.963 -1.0813 -0.6193 -1.3539
   17TYR     CZ  238   6.706   7.986   2.912  0.0128  0.5321  0.6912
   17TYR     OH  239   6.754   7.884   2.988 -0.2006  0.3183  0.5401
   17TYR     HH  240   6.680   7.833   3.022  0.6037 -1.2972 -0.0431
   17TYR    CE2  241   6.795   8.076   2.851  0.0671 -0.4592 -0.7379
   17TYR    HE2  242   6.903   8.068   2.854  0.1369  0.6612  0.8513
   17TYR    CD2  243   6.734   8.172   2.769 -0.1397 -0.0015 -0.0582
   17TYR    HD2  244   6.797   8.234   2.706  0.3918 -0.4083  0.0635
   17TYR      C  245   6.485   8.135   2.477 -0.1432 -0.3208  0.3313
   17TYR      O  246   6.364   8.144   2.456 -0.1058  0.3383  0.3552
   18PRO      N  247   6.549   8.023   2.445  0.2032  0.0590 -0.3413
   18PRO     CD  248   6.692   8.009   2.428  0.1964  0.6120 -0.8775
   18PRO    HD1  249   6.740   7.987   2.524  0.9057  2.2236 -0.8309
   18PRO    HD2  250   6.748   8.095   2.390 -0.0919  1.8705  1.3613
   18PRO     CG  251   6.711   7.896   2.327 -0.3727 -0.4035  0.1302
   18PRO    HG1  252   6.811   7.855   2.334 -1.1193 -2.4120 -0.3590
   18PRO    HG2  253   6.691   7.942   2.230  0.2605 -0.9585 -0.2652
   18PRO     CB  254   6.601   7.803   2.379 -0.3653 -0.6486 -0.2875
   18PRO    HB1  255   6.628   7.747   2.469  0.3059  0.3675  0.1660
   18PRO    HB2  256   6.573   7.746   2.291 -0.9195  0.9934 -1.2134
   18PRO     CA  257   6.485   7.899   2.406  0.1942 -0.0077 -0.1182
   18PRO     HA  258   6.430   7.921   2.315  0.2224 -3.7623 -1.2225
   18PRO      C  259   6.390   7.845   2.512  0.4216 -0.2142 -0.0194
   18PRO      O  260   6.403   7.880   2.629 -0.2901  0.6659 -0.1994
   19THR      N  261   6.289   7.772   2.465  0.3451  0.1688 -0.4515
   19THR      H  262   6.281   7.747   2.368  0.2988 -0.6908 -0.2268
   19THR     CA  263   6.172   7.726   2.538  0.5231 -0.1665 -0.3788
   19THR     HA  264   6.205   7.718   2.642  2.0569 -0.6383 -0.8781
   19THR     CB  265   6.056   7.824   2.531  0.5146 -0.1666 -0.2578
   19THR     HB  266   5.963   7.783   2.571  0.7372 -2.0027 -1.5117
   19THR    CG2  267   6.073   7.957   2.604 -0.0043 -0.5227  0.5287
   19THR   HG21  268   5.995   8.025   2.569 -1.1833 -1.8969  0.3841
   19THR   HG22  269   6.172   7.994   2.576 -0.1629  0.9835  1.8481
   19THR   HG23  270   6.059   7.936   2.710  3.2381 -3.2344  0.6060
   19THR    OG1  271   6.034   7.843   2.393 -0.3856 -0.0790 -0.1149
   19THR    HG1  272   5.954   7.895   2.386 -1.5426 -1.6674  0.7695
   19THR      C  273   6.118   7.590   2.497 -0.5597  0.2479 -0.3690
   19THR      O  274   6.157   7.536   2.394  0.2005  0.0728  0.0028
   20GLN      N  275   6.042   7.520   2.582  0.5334 -0.2459  0.2363
   20GLN      H  276   6.011   7.563   2.668 -1.6191 -0.6366 -0.2835
   20GLN     CA  277   6.000   7.383   2.561  0.1061 -0.0465 -0.2454
   20GLN     HA  278   6.086   7.329   2.520 -0.7815 -1.0070 -0.8967
   20GLN     CB  279   5.964   7.325   2.697  0.5116 -0.7104 -0.4156
   20GLN    HB1  280   5.916   7.227   2.692 -1.5899  0.3070 -1.6480
   20GLN    HB2  281   5.895   7.398   2.741  1.3133 -0.6783  0.8343
   20GLN     CG  282   6.086   7.318   2.788  0.4617 -0.3338 -0.3197
   20GLN    HG1  283   6.146   7.409   2.796  0.4829 -0.4464  0.9805
   20GLN    HG2  284   6.161   7.249   2.748  0.3337 -0.0128 -1.1480
   20GLN     CD  285   6.056   7.285   2.933  0.1521  0.2112 -0.2584
   20GLN    OE1  286   5.950   7.236   2.970  0.6396 -0.3469  0.4190
   20GLN    NE2  287   6.152   7.303   3.024  0.3558  0.1228 -0.4543
   20GLN   HE21  288   6.131   7.279   3.120  0.5758  0.9378 -0.1981
   20GLN   HE22  289   6.243   7.345   3.011  0.3394  0.3596  0.1483
   20GLN      C  290   5.892   7.378   2.454 -0.4840 -0.3223  0.3580
   20GLN      O  291   5.823   7.479   2.435 -0.2610 -0.1971  0.2036
   21PRO      N  292   5.870   7.269   2.381  0.0048 -0.1168 -0.0945
   21PRO     CD  293   5.936   7.142   2.402 -0.5427 -0.3860  0.0093
   21PRO    HD1  294   6.044   7.155   2.392 -0.0266 -2.0566  2.4666
   21PRO    HD2  295   5.929   7.103   2.503  1.2794 -0.6182  0.0728
   21PRO     CG  296   5.880   7.046   2.297  0.5612 -0.6272 -0.3757
   21PRO    HG1  297   5.792   7.006   2.348 -0.2171  0.3120 -0.9312
   21PRO    HG2  298   5.943   6.969   2.254  2.3668  1.2976 -1.2948
   21PRO     CB  299   5.844   7.140   2.182 -0.4056 -0.2516  0.2159
   21PRO    HB1  300   5.776   7.086   2.117  0.6758 -0.3989 -0.8334
   21PRO    HB2  301   5.934   7.156   2.123 -0.4655 -1.8605 -0.3658
   21PRO     CA  302   5.791   7.260   2.260 -0.0898  0.0600 -0.0461
   21PRO     HA  303   5.806   7.352   2.204 -2.0540 -0.3944 -1.4583
   21PRO      C  304   5.640   7.258   2.280 -0.0643  0.2624  0.1761
   21PRO      O  305   5.588   7.217   2.383 -0.2833  0.1433  0.0195
   22GLY      N  306   5.569   7.300   2.174  0.1973 -0.0828 -0.1385
   22GLY      H  307   5.614   7.323   2.086 -1.5387 -0.5861 -1.1909
   22GLY     CA  308   5.425   7.297   2.172  0.1964 -0.3622  0.1494
   22GLY    HA1  309   5.403   7.334   2.072  2.0177  1.8165  0.4735
   22GLY    HA2  310   5.383   7.198   2.188  0.5192 -0.8655 -1.8482
   22GLY      C  311   5.364   7.400   2.266 -0.0484 -0.3187 -0.0543
   22GLY      O  312   5.420   7.509   2.283 -0.1864 -0.1838 -0.4616
   23GLN      N  313   5.241   7.379   2.315 -0.2432  0.1258 -0.3471
   23GLN      H  314   5.205   7.285   2.306 -0.9640  0.2076  1.2711
   23GLN     CA  315   5.158   7.474   2.386 -0.1739 -0.3830  0.4221
   23GLN     HA  316   5.164   7.571   2.338 -1.6517  0.7911  2.4470
   23GLN     CB  317   5.010   7.439   2.403 -0.2876 -0.2596 -0.2936
   23GLN    HB1  318   4.964   7.513   2.468 -2.1255 -0.8188 -0.9108
   23GLN    HB2  319   5.007   7.340   2.447  1.5623 -1.0191 -1.7257
   23GLN     CG  320   4.934   7.449   2.271  0.4906 -0.2976 -0.7526
   23GLN    HG1  321   4.973   7.371   2.205  1.0453 -0.5385 -0.1492
   23GLN    HG2  322   4.928   7.549   2.228 -0.2449 -0.3942 -0.8913
   23GLN     CD  323   4.788   7.414   2.298  0.3266  0.6792 -0.3319
   23GLN    OE1  324   4.736   7.313   2.252  0.2497  0.5736 -0.0141
   23GLN    NE2  325   4.713   7.495   2.373  0.0613  0.0416  0.0910
   23GLN   HE21  326   4.753   7.578   2.413 -2.1121  0.8449  0.7654
   23GLN   HE22  327   4.614   7.474   2.386 -0.2759  1.6936  0.3768
   23GLN      C  328   5.209   7.491   2.528  0.7608  0.0972  0.0360
   23GLN      O  329   5.258   7.402   2.599 -0.1878  0.2437  0.8973
   24GLY      N  330   5.194   7.612   2.583 -0.0023  0.0417 -0.0516
   24GLY      H  331   5.170   7.683   2.515 -0.3273 -2.0927 -2.3349
   24GLY     CA  332   5.198   7.650   2.722  0.2191  0.2554 -0.1157
   24GLY    HA1  333   5.175   7.564   2.785  1.3854  0.0248  0.0059
   24GLY    HA2  334   5.119   7.724   2.738 -0.2982 -0.1923 -0.5707
   24GLY      C  335   5.330   7.701   2.778  0.2229  0.0764  0.0404
   24GLY      O  336   5.385   7.796   2.722 -0.6937  0.5009 -0.1558
   25TYR      N  337   5.382   7.651   2.890  0.1280 -0.1396 -0.0098
   25TYR      H  338   5.350   7.561   2.921  1.5599 -0.5842  0.2720
   25TYR     CA  339   5.496   7.699   2.966  0.1213  0.1680 -0.1904
   25TYR     HA  340   5.569   7.749   2.902 -0.4202 -0.5741 -1.4251
   25TYR     CB  341   5.451   7.800   3.072  0.0800 -0.2137  0.1608
   25TYR    HB1  342   5.408   7.736   3.149  0.9378 -0.9870  0.0100
   25TYR    HB2  343   5.368   7.869   3.056  1.1572  0.9838 -0.4197
   25TYR     CG  344   5.563   7.878   3.136  0.0193  0.3391 -0.3971
   25TYR    CD1  345   5.592   7.854   3.271 -0.1029 -0.1246 -0.4514
   25TYR    HD1  346   5.544   7.778   3.330 -0.6495  1.0571  0.6650
   25TYR    CE1  347   5.676   7.941   3.342  0.6442 -0.9829 -0.2656
   25TYR    HE1  348   5.682   7.925   3.449 -1.3081 -2.8739 -0.3738
   25TYR     CZ  349   5.740   8.049   3.279 -0.3697 -0.0113  0.3322
   25TYR     OH  350   5.824   8.137   3.341  0.4067 -0.0988 -0.5636
   25TYR     HH  351   5.825   8.120   3.436 -0.5318  0.6577 -0.3976
   25TYR    CE2  352   5.710   8.073   3.143  0.2282 -0.4197  0.1255
   25TYR    HE2  353   5.748   8.162   3.095  1.1039 -1.8925 -2.0715
   25TYR    CD2  354   5.617   7.992   3.076 -0.0795  0.3764 -0.4167
   25TYR    HD2  355   5.588   8.018   2.975  0.5730 -1.5266 -1.1452
   25TYR      C  356   5.563   7.583   3.039 -0.0864 -0.2054 -0.5934
   25TYR      O  357   5.498   7.480   3.056  0.5328 -0.5897 -0.5270
   26SER      N  358   5.690   7.594   3.078 -0.4317 -0.0945  0.5442
   26SER      H  359   5.738   7.680   3.055 -0.1123 -0.8359 -1.8429
   26SER     CA  360   5.760   7.476   3.124  0.1707  0.0143 -0.0812
   26SER     HA  361   5.759   7.399   3.046  1.4404 -1.0150  0.8645
   26SER     CB  362   5.906   7.511   3.150  0.0796  0.3700 -0.0522
   26SER    HB1  363   5.962   7.547   3.064  2.4359 -1.1190  0.7509
   26SER    HB2  364   5.952   7.414   3.169 -2.0472 -0.5124  0.8654
   26SER     OG  365   5.911   7.599   3.261  0.1172  0.4030 -0.0798
   26SER     HG  366   5.856   7.674   3.239 -0.2207  0.5872  1.3235
   26SER      C  367   5.701   7.399   3.241  0.2956 -0.2344 -0.1795
   26SER      O  368   5.654   7.465   3.333 -0.3691 -1.2077  0.1913
   27GLN      N  369   5.717   7.267   3.249 -0.3087 -0.2808  0.3547
   27GLN      H  370   5.784   7.226   3.185 -0.3490 -2.2007  1.4540
   27GLN     CA  371   5.705   7.195   3.374  0.2696  0.0120  0.5858
   27GLN     HA  372   5.615   7.226   3.429  1.2863  3.5461  0.5017
   27GLN     CB  373   5.699   7.044   3.352  0.1658  0.0822  0.1226
   27GLN    HB1  374   5.706   6.990   3.447  0.8003 -0.8885 -0.4598
   27GLN    HB2  375   5.786   7.015   3.294  0.8112  1.8515  0.1543
   27GLN     CG  376   5.573   7.006   3.276  0.3777  0.1740 -0.2746
   27GLN    HG1  377   5.484   7.034   3.333 -0.5583 -3.1846  0.1379
   27GLN    HG2  378   5.581   7.063   3.183 -0.9602  1.7070  0.5076
   27GLN     CD  379   5.552   6.859   3.242 -0.4052  0.0604  0.6467
   27GLN    OE1  380   5.625   6.774   3.293  0.0389  0.2353  0.3164
   27GLN    NE2  381   5.450   6.822   3.165 -0.1012  0.2373  0.1490
   27GLN   HE21  382   5.432   6.723   3.154 -1.1592  0.3239  0.9577
   27GLN   HE22  383   5.395   6.893   3.120 -0.8540 -0.6816 -0.4310
   27GLN      C  384   5.822   7.236   3.462  0.4349  0.1788  0.2892
   27GLN      O  385   5.930   7.269   3.414  0.5729 -0.2309  0.3128
   28GLN      N  386   5.795   7.230   3.593  0.1915  0.1712  0.2396
   28GLN      H  387   5.703   7.216   3.631 -0.0863  1.3917  0.0703
   28GLN     CA  388   5.891   7.289   3.684  0.0281  0.4436  0.2374
   28GLN     HA  389   5.927   7.383   3.643  1.4492 -0.4907 -0.7426
   28GLN     CB  390   5.825   7.311   3.820  0.1964 -0.1757  0.4228
   28GLN    HB1  391   5.814   7.209   3.856  1.3518 -0.8439 -1.0252
   28GLN    HB2  392   5.722   7.336   3.797  0.1544 -0.7475 -0.0095
   28GLN     CG  393   5.882   7.408   3.924 -0.4471  0.3828  0.2545
   28GLN    HG1  394   5.889   7.503   3.871  1.6801 -0.8891 -1.9375
   28GLN    HG2  395   5.983   7.389   3.957 -0.1507  1.3597 -0.0360
   28GLN     CD  396   5.788   7.427   4.042 -0.2535  0.0467  0.4620
   28GLN    OE1  397   5.715   7.335   4.081 -0.1730 -0.0816  0.3090
   28GLN    NE2  398   5.781   7.544   4.106 -0.1861  0.4022 -0.1757
   28GLN   HE21  399   5.735   7.549   4.195  1.5199  1.2615  0.7036
   28GLN   HE22  400   5.838   7.622   4.075  1.5414 -0.9455 -0.5912
   28GLN      C  401   6.017   7.205   3.697 -0.0496  0.2802 -0.0791
   28GLN      O  402   6.017   7.083   3.679 -0.7583  0.3188 -0.3689
   29SER      N  403   6.127   7.267   3.740  0.0381  0.1029 -0.0441
   29SER      H  404   6.124   7.368   3.743  0.8596  0.2158 -1.7741
   29SER     CA  405   6.260   7.217   3.768  0.0664  0.2046  0.0016
   29SER     HA  406   6.297   7.131   3.712  2.7815  1.7341 -0.7268
   29SER     CB  407   6.364   7.323   3.734 -0.2163  0.7145  0.7105
   29SER    HB1  408   6.347   7.412   3.795 -0.2332 -0.7802  3.0256
   29SER    HB2  409   6.453   7.278   3.778 -0.4179  1.9051  2.4444
   29SER     OG  410   6.367   7.345   3.595 -0.1268  0.3684  0.6588
   29SER     HG  411   6.283   7.381   3.567 -0.4621 -1.4694 -0.9219
   29SER      C  412   6.276   7.175   3.914 -0.1226 -0.0723 -0.0572
   29SER      O  413   6.204   7.214   4.006 -0.4848 -0.4918 -0.1564
   30SER      N  414   6.373   7.088   3.938  0.0478  0.1156 -0.0636
   30SER      H  415   6.416   7.046   3.857 -2.7550 -1.2301 -0.9775
   30SER     CA  416   6.377   7.007   4.059  0.2263 -0.3264 -0.3608
   30SER     HA  417   6.274   6.974   4.068 -0.1358  0.1058 -2.4431
   30SER     CB  418   6.460   6.881   4.038  0.0197 -0.4552 -0.3982
   30SER    HB1  419   6.412   6.806   3.974 -1.7688  1.0624 -0.9136
   30SER    HB2  420   6.482   6.832   4.133  1.4598 -0.6012 -0.7877
   30SER     OG  421   6.589   6.913   3.991  0.2597 -0.1417  0.4507
   30SER     HG  422   6.654   6.852   4.025  0.2245 -0.9642 -0.8797
   30SER      C  423   6.421   7.080   4.185 -0.6795  0.4524 -0.4783
   30SER      O  424   6.371   7.047   4.292  0.1981 -0.2273 -0.2622
   31GLN      N  425   6.523   7.163   4.164 -0.1975  0.0072  0.0637
   31GLN      H  426   6.551   7.172   4.068  1.1006 -0.8824  0.3204
   31GLN     CA  427   6.608   7.223   4.266  0.2649 -0.2440 -0.1692
   31GLN     HA  428   6.570   7.198   4.364  0.2825 -1.4893 -0.4677
   31GLN     CB  429   6.750   7.170   4.255  0.2569 -0.2635 -0.1827
   31GLN    HB1  430   6.788   7.162   4.153  0.3746 -4.4800  0.0086
   31GLN    HB2  431   6.815   7.240   4.308 -0.6891 -0.1525  0.8472
   31GLN     CG  432   6.764   7.029   4.313  0.0606 -0.2089 -0.0029
   31GLN    HG1  433   6.699   6.957   4.263  0.7363 -0.6246 -0.3002
   31GLN    HG2  434   6.741   7.045   4.418 -0.1168 -0.5601  0.0130
   31GLN     CD  435   6.898   6.958   4.306 -0.0064 -0.3311 -0.0451
   31GLN    OE1  436   6.990   7.012   4.245 -0.0656 -0.1006  0.0680
   31GLN    NE2  437   6.917   6.844   4.373  0.6897 -0.0651  0.2207
   31GLN   HE21  438   6.989   6.782   4.341 -0.7876 -1.8477  0.1789
   31GLN   HE22  439   6.831   6.803   4.407 -0.9963  1.0852 -2.3175
   31GLN      C  440   6.609   7.375   4.262  0.4324 -0.2364  0.1190
   31GLN      O  441   6.629   7.427   4.372  0.0853 -0.0716  0.1052
   32PRO      N  442   6.593   7.448   4.150 -0.6034 -0.2009  0.2799
   32PRO     CD  443   6.624   7.401   4.017 -0.0104  0.3273  0.2286
   32PRO    HD1  444   6.532   7.372   3.967  0.4725 -0.3804 -0.2692
   32PRO    HD2  445   6.688   7.313   4.028 -0.6576  0.0651  2.1336
   32PRO     CG  446   6.687   7.517   3.940  0.4013  0.1319  0.2681
   32PRO    HG1  447   6.682   7.516   3.831  2.7231  2.3253  0.0477
   32PRO    HG2  448   6.792   7.524   3.969  0.4081 -0.6595  0.4730
   32PRO     CB  449   6.617   7.634   4.008 -0.5245 -0.2679  0.0112
   32PRO    HB1  450   6.665   7.729   3.987 -3.3538  1.1492 -0.5916
   32PRO    HB2  451   6.518   7.628   3.962 -0.5176  0.0702 -0.0480
   32PRO     CA  452   6.597   7.592   4.153 -0.4869 -0.1991  0.0362
   32PRO     HA  453   6.682   7.616   4.218 -1.9513 -0.2000  2.0479
   32PRO      C  454   6.466   7.643   4.211 -0.2088  0.3039  0.2300
   32PRO      O  455   6.368   7.569   4.203  0.7478 -0.9357 -0.3864
   33TYR      N  456   6.463   7.764   4.268 -0.6841  0.3134  0.1933
   33TYR      H  457   6.548   7.819   4.274  1.0679 -2.2232  0.3524
   33TYR     CA  458   6.352   7.819   4.343 -0.4113  0.2473  0.6545
   33TYR     HA  459   6.259   7.770   4.314 -0.6207  1.9661 -1.9494
   33TYR     CB  460   6.376   7.798   4.492  0.1143 -0.4863  0.4722
   33TYR    HB1  461   6.391   7.692   4.512 -1.5422 -1.0029 -0.7807
   33TYR    HB2  462   6.296   7.845   4.550  0.0017 -0.8591  0.6242
   33TYR     CG  463   6.504   7.863   4.538 -0.1046 -0.0287  0.4462
   33TYR    CD1  464   6.514   7.996   4.579  0.3397  0.0548  0.0738
   33TYR    HD1  465   6.429   8.062   4.573  0.1586 -0.2517 -1.1074
   33TYR    CE1  466   6.637   8.057   4.607  0.3282  0.1548 -0.0911
   33TYR    HE1  467   6.641   8.163   4.628 -0.3073 -0.0328  1.0865
   33TYR     CZ  468   6.754   7.978   4.614  0.1231 -0.0952  0.6871
   33TYR     OH  469   6.874   8.035   4.646  0.1581  0.1942  0.0601
   33TYR     HH  470   6.933   7.960   4.654 -0.6743 -0.3056  2.1865
   33TYR    CE2  471   6.742   7.840   4.587  0.2323 -0.0262  0.2712
   33TYR    HE2  472   6.825   7.772   4.594  0.7357  0.6897  1.8383
   33TYR    CD2  473   6.620   7.784   4.548  0.2642  0.3813 -0.4395
   33TYR    HD2  474   6.619   7.678   4.527 -1.0658  0.1565  0.6168
   33TYR      C  475   6.336   7.967   4.311  0.1361  0.1788  0.0471
   33TYR      O  476   6.426   8.026   4.251  0.3982 -0.0274  0.2360
   34GLY      N  477   6.224   8.026   4.353  0.1819  0.2730  0.0365
   34GLY      H  478   6.156   7.982   4.413 -0.6939  0.7147 -0.6127
   34GLY     CA  479   6.187   8.160   4.314  0.1092  0.1891 -0.1881
   34GLY    HA1  480   6.271   8.229   4.321 -1.0142  1.4610  1.7620
   34GLY    HA2  481   6.114   8.199   4.386  2.3107 -1.0203  2.9242
   34GLY      C  482   6.139   8.163   4.170  0.3179 -0.2025 -0.2643
   34GLY      O  483   6.097   8.063   4.111  0.0972 -0.1187 -0.2496
   35GLN      N  484   6.158   8.274   4.098  0.5385  0.1134  0.2719
   35GLN      H  485   6.206   8.349   4.145  0.1250  0.2316  0.5075
   35GLN     CA  486   6.119   8.280   3.958 -0.1433 -0.4302  0.4293
   35GLN     HA  487   6.015   8.250   3.951 -0.5259  0.5628  1.4274
   35GLN     CB  488   6.128   8.424   3.906 -0.1892 -0.5492  0.0923
   35GLN    HB1  489   6.104   8.434   3.801 -1.8513  3.2367  0.6634
   35GLN    HB2  490   6.234   8.447   3.911 -0.5100  0.9547  0.4631
   35GLN     CG  491   6.052   8.534   3.979  0.0924 -0.4111  0.1770
   35GLN    HG1  492   5.953   8.502   4.012 -0.2613 -0.5774 -1.0131
   35GLN    HG2  493   6.042   8.616   3.908 -0.9735 -0.4885  0.2153
   35GLN     CD  494   6.129   8.585   4.100  0.4899 -0.1452 -0.1863
   35GLN    OE1  495   6.139   8.527   4.208  0.2828  0.4931  0.1825
   35GLN    NE2  496   6.167   8.713   4.097 -0.2598  0.0794 -0.2258
   35GLN   HE21  497   6.185   8.757   4.186 -0.1572 -0.0980 -0.1587
   35GLN   HE22  498   6.161   8.762   4.009  2.3213 -1.1611 -1.1895
   35GLN      C  499   6.205   8.187   3.873  0.2281  0.6564 -0.4114
   35GLN      O  500   6.160   8.140   3.769  0.5640 -0.4283 -0.0766
   36GLN      N  501   6.315   8.133   3.926 -0.0952  0.6564  0.2744
   36GLN      H  502   6.343   8.170   4.016  4.2434 -1.3292 -0.0171
   36GLN     CA  503   6.407   8.044   3.859 -0.6200  0.2359  0.0982
   36GLN     HA  504   6.412   8.081   3.756 -1.5307 -1.7374 -0.6969
   36GLN     CB  505   6.544   8.062   3.925 -0.5971 -0.0489  0.1288
   36GLN    HB1  506   6.521   8.078   4.031 -3.4047 -0.9997 -0.2380
   36GLN    HB2  507   6.589   7.963   3.917 -2.4203 -0.8861 -0.3836
   36GLN     CG  508   6.630   8.172   3.864 -0.4660 -0.4245 -0.3677
   36GLN    HG1  509   6.680   8.134   3.774  1.1431 -0.5719  0.5525
   36GLN    HG2  510   6.564   8.253   3.835  0.0513 -0.2470 -1.0890
   36GLN     CD  511   6.737   8.225   3.958 -0.2741 -0.5011 -0.5428
   36GLN    OE1  512   6.736   8.338   4.006 -0.0075 -0.7912  0.1513
   36GLN    NE2  513   6.850   8.155   3.974  0.0346  0.2039  0.3945
   36GLN   HE21  514   6.920   8.206   4.027  0.8260  0.6390 -1.0271
   36GLN   HE22  515   6.858   8.069   3.922 -2.3299  0.5617 -0.6656
   36GLN      C  516   6.360   7.900   3.860 -0.1630  0.0804 -0.2139
   36GLN      O  517   6.418   7.814   3.793 -0.2172 -0.4537  0.4181
   37SER      N  518   6.255   7.870   3.937 -0.0686  0.2683 -0.0130
   37SER      H  519   6.201   7.947   3.974  1.5378  1.3324  0.2057
   37SER     CA  520   6.186   7.743   3.950 -0.0266  0.2489  0.0175
   37SER     HA  521   6.264   7.679   3.991  0.5454  1.7789  1.4533
   37SER     CB  522   6.076   7.746   4.056  0.0130 -0.1619  0.0700
   37SER    HB1  523   6.129   7.764   4.150  0.6229 -3.5829  0.4997
   37SER    HB2  524   6.026   7.649   4.057 -2.0447  0.8408  0.5494
   37SER     OG  525   5.978   7.843   4.028 -0.0144 -0.1085  0.3496
   37SER     HG  526   6.016   7.924   4.063 -0.3581 -0.3071  1.2069
   37SER      C  527   6.135   7.691   3.817  0.1274  0.4647 -0.1271
   37SER      O  528   6.140   7.570   3.795  0.0058  0.3700  0.3448
   38TYR      N  529   6.091   7.781   3.728  0.0058  0.3989 -0.1334
   38TYR      H  530   6.102   7.878   3.753 -1.3099  0.2316  1.2103
   38TYR     CA  531   6.051   7.747   3.593 -0.1912  0.0649  0.0072
   38TYR     HA  532   6.041   7.640   3.571  2.1134 -0.0294 -0.8779
   38TYR     CB  533   5.910   7.797   3.565 -0.2345 -0.4384 -0.6955
   38TYR    HB1  534   5.905   7.904   3.583 -0.6534 -0.3581 -1.2450
   38TYR    HB2  535   5.886   7.791   3.459  0.9947  2.4851 -1.2432
   38TYR     CG  536   5.808   7.730   3.653 -0.0285  0.5761  0.3343
   38TYR    CD1  537   5.736   7.618   3.608  0.3407  0.1838  0.7012
   38TYR    HD1  538   5.757   7.571   3.513 -1.5454  0.7808 -0.0760
   38TYR    CE1  539   5.627   7.573   3.683 -0.2220  0.1771 -0.1042
   38TYR    HE1  540   5.564   7.497   3.639 -0.1445  0.4788 -0.7530
   38TYR     CZ  541   5.586   7.632   3.805  0.0610 -0.0164  0.0853
   38TYR     OH  542   5.478   7.592   3.877 -0.1066  0.4056  0.0684
   38TYR     HH  543   5.465   7.649   3.954 -1.3813  0.2389 -0.0061
   38TYR    CE2  544   5.665   7.737   3.856 -0.3936  0.1789  0.3976
   38TYR    HE2  545   5.641   7.777   3.953 -3.4290 -0.6131  0.0719
   38TYR    CD2  546   5.773   7.781   3.779 -0.2373  0.0052  0.5148
   38TYR    HD2  547   5.826   7.870   3.811  0.5767 -0.4390  0.4148
   38TYR      C  548   6.155   7.791   3.491  0.4308 -0.4256  0.4227
   38TYR      O  549   6.240   7.875   3.518  0.2028  0.0356 -0.2693
   39SER      N  550   6.142   7.740   3.369 -0.2282 -0.6907  0.6035
   39SER      H  551   6.069   7.672   3.352  1.2221 -1.9901 -0.7615
   39SER     CA  552   6.234   7.768   3.261 -0.5537  0.3204  0.5761
   39SER     HA  553   6.333   7.752   3.306 -1.5484 -0.3426  2.6628
   39SER     CB  554   6.210   7.674   3.143 -0.0859  0.6069  0.2466
   39SER    HB1  555   6.116   7.683   3.087  0.7622 -1.2247 -1.5704
   39SER    HB2  556   6.288   7.694   3.070  0.7329  0.5388  1.0859
   39SER     OG  557   6.244   7.548   3.196  0.4722  0.6502 -0.0061
   39SER     HG  558   6.289   7.496   3.129 -0.6901 -2.9156  1.7032
   39SER      C  559   6.226   7.912   3.213  0.0506  0.1761  0.0306
   39SER      O  560   6.118   7.967   3.199 -0.1635 -0.1716  0.2985
   40GLY      N  561   6.342   7.979   3.208  0.2908 -0.2317  0.0627
   40GLY      H  562   6.425   7.925   3.229 -0.6671 -1.5180  0.6544
   40GLY     CA  563   6.360   8.118   3.174  0.1619 -0.3287 -0.4178
   40GLY    HA1  564   6.325   8.140   3.073 -0.7199  0.7467  0.0962
   40GLY    HA2  565   6.301   8.181   3.240  0.7227 -0.2670  0.0358
   40GLY      C  566   6.503   8.172   3.187 -0.1149  0.2918  0.1661
   40GLY      O  567   6.590   8.089   3.210 -0.5544 -0.1963  0.1147
   41TYR      N  568   6.531   8.293   3.138  0.0580  0.2382  0.1363
   41TYR      H  569   6.453   8.353   3.119  1.5193  2.6104  1.1402
   41TYR     CA  570   6.665   8.348   3.125  0.2007 -0.2239 -0.3797
   41TYR     HA  571   6.739   8.279   3.085  0.7856  0.0873  0.1547
   41TYR     CB  572   6.654   8.473   3.038 -0.0529  0.3655  0.4920
   41TYR    HB1  573   6.626   8.432   2.941  4.3353 -0.5138 -0.6000
   41TYR    HB2  574   6.573   8.537   3.073  0.3356  1.2300 -0.1506
   41TYR     CG  575   6.772   8.561   3.006 -0.0587  0.1544 -0.1126
   41TYR    CD1  576   6.800   8.667   3.093 -0.0800 -0.1232  0.2294
   41TYR    HD1  577   6.731   8.696   3.171  0.5421  0.7973  0.4524
   41TYR    CE1  578   6.920   8.738   3.088 -0.1047 -0.0990 -0.0008
   41TYR    HE1  579   6.946   8.820   3.153 -0.8274  0.0459  0.1122
   41TYR     CZ  580   7.016   8.700   2.992 -0.3032 -0.0875 -0.2053
   41TYR     OH  581   7.136   8.764   2.997 -0.1757 -0.3728  0.6086
   41TYR     HH  582   7.201   8.710   2.950  2.3607  0.6340  2.6761
   41TYR    CE2  583   6.991   8.591   2.906  0.0795  0.2621 -0.7728
   41TYR    HE2  584   7.069   8.562   2.838 -0.3320 -1.1427 -0.6943
   41TYR    CD2  585   6.870   8.520   2.915  0.2856  0.0299  0.3154
   41TYR    HD2  586   6.861   8.431   2.854 -1.3262  0.3391  0.0722
   41TYR      C  587   6.713   8.400   3.259 -0.3103 -1.2091  0.1965
   41TYR      O  588   6.638   8.460   3.336  0.0022 -0.6902  0.0997
   42SER      N  589   6.844   8.391   3.283 -0.1454  0.1406 -0.1438
   42SER      H  590   6.907   8.350   3.216  0.2421  0.4287  0.0366
   42SER     CA  591   6.911   8.466   3.387 -0.5186  0.0917  0.1319
   42SER     HA  592   6.848   8.542   3.433 -0.9474 -0.6723  0.8489
   42SER     CB  593   6.959   8.366   3.492  0.1478  0.2139 -0.0531
   42SER    HB1  594   6.992   8.273   3.445 -0.8013 -0.3716  0.4136
   42SER    HB2  595   7.041   8.397   3.556  0.3474 -1.5942  0.6394
   42SER     OG  596   6.860   8.344   3.590  0.5719  0.4376  0.4322
   42SER     HG  597   6.798   8.279   3.556  1.2509  0.4825 -0.9731
   42SER      C  598   7.038   8.534   3.337 -0.2380 -0.5110  0.0026
   42SER      O  599   7.118   8.473   3.267 -0.0694 -0.0387 -0.2235
   43GLN      N  600   7.058   8.661   3.374  0.1667 -0.4514 -0.4167
   43GLN      H  601   6.979   8.710   3.415  0.1631 -0.5263 -0.3322
   43GLN     CA  602   7.173   8.747   3.352 -0.0350  0.0189  0.2950
   43GLN     HA  603   7.188   8.752   3.244  1.6282  1.2831  0.5659
   43GLN     CB  604   7.134   8.891   3.383 -0.1487  0.0472  0.0224
   43GLN    HB1  605   7.051   8.926   3.322 -1.1451 -0.2995  1.1334
   43GLN    HB2  606   7.216   8.953   3.349 -0.9785  0.1907 -1.8348
   43GLN     CG  607   7.100   8.924   3.528  0.2115  0.3351  0.0432
   43GLN    HG1  608   7.011   8.875   3.568 -1.4736  2.0380 -1.4281
   43GLN    HG2  609   7.184   8.909   3.596  1.9435  0.0619 -2.0459
   43GLN     CD  610   7.062   9.071   3.542 -0.1416  0.2682 -0.2018
   43GLN    OE1  611   7.059   9.143   3.443 -0.5656  0.3743 -0.1146
   43GLN    NE2  612   7.016   9.122   3.656 -0.4707 -0.1908 -0.1239
   43GLN   HE21  613   7.026   9.057   3.733 -2.1256 -2.0018 -1.3338
   43GLN   HE22  614   6.990   9.219   3.667  1.0898  0.1814  0.6179
   43GLN      C  615   7.301   8.699   3.419 -0.2138  0.0547  0.6615
   43GLN      O  616   7.307   8.591   3.477  0.6738 -0.2187  0.0696
   44SER      N  617   7.409   8.776   3.409  0.3944 -0.8719 -0.0473
   44SER      H  618   7.393   8.860   3.355 -1.2732  0.0628  1.7561
   44SER     CA  619   7.538   8.764   3.475  0.1202  0.2452  0.7162
   44SER     HA  620   7.534   8.709   3.570 -0.2735 -1.1116 -0.0573
   44SER     CB  621   7.637   8.694   3.383 -0.5070 -0.2759  0.4266
   44SER    HB1  622   7.716   8.659   3.449 -1.6827 -1.0554  1.4808
   44SER    HB2  623   7.592   8.599   3.355  0.4167 -1.0469  1.4643
   44SER     OG  624   7.685   8.764   3.270 -0.1897 -0.3009  0.5458
   44SER     HG  625   7.611   8.797   3.219 -0.6258 -0.4774  1.0597
   44SER      C  626   7.588   8.904   3.508  0.1833  0.4115 -0.0775
   44SER      O  627   7.523   9.008   3.492 -0.1212  0.3391  0.6628
   45THR      N  628   7.714   8.921   3.547  0.2921 -0.2845 -0.1166
   45THR      H  629   7.770   8.839   3.569  0.9849  0.0842 -0.4563
   45THR     CA  630   7.772   9.052   3.569 -0.1956 -0.1276  0.2583
   45THR     HA  631   7.693   9.120   3.597  1.0775  1.4589  0.1493
   45THR     CB  632   7.867   9.041   3.688  0.1869 -0.1832 -0.0465
   45THR     HB  633   7.920   9.136   3.694  0.4867 -0.3543 -0.0106
   45THR    CG2  634   7.799   9.027   3.824 -0.3854  0.2865 -0.2804
   45THR   HG21  635   7.708   9.087   3.832 -0.0310  0.9868 -1.3208
   45THR   HG22  636   7.770   8.925   3.848  0.9611 -0.2794 -0.9780
   45THR   HG23  637   7.860   9.075   3.900  1.1233 -1.1116 -0.5618
   45THR    OG1  638   7.967   8.944   3.669 -0.5359 -0.9312 -0.0614
   45THR    HG1  639   8.021   8.941   3.748  0.3337  2.2214 -0.4410
   45THR      C  640   7.834   9.110   3.442 -0.2623 -0.3104  0.1407
   45THR      O  641   7.880   9.223   3.455  0.2858 -0.4744 -0.3133
   46ASP      N  642   7.821   9.051   3.323  0.2249 -0.5766  0.2133
   46ASP      H  643   7.776   8.961   3.317 -0.4958 -0.1699 -0.6784
   46ASP     CA  644   7.851   9.117   3.198  0.0813 -0.1585  0.3965
   46ASP     HA  645   7.931   9.188   3.217  0.5839 -0.9359  1.2784
   46ASP     CB  646   7.917   9.021   3.100 -0.1863 -0.1088  0.1645
   46ASP    HB1  647   7.998   8.967   3.150  0.8614  0.1983 -1.1267
   46ASP    HB2  648   7.846   8.942   3.077 -1.1160  0.7532  0.0446
   46ASP     CG  649   7.962   9.085   2.969 -0.4529  0.0272  0.1400
   46ASP    OD1  650   8.001   9.203   2.974 -0.1796 -0.0301 -0.4862
   46ASP    OD2  651   7.925   9.042   2.858 -0.0423 -0.1228  0.0616
   46ASP      C  652   7.723   9.173   3.138  0.4239 -0.2362 -0.4161
   46ASP      O  653   7.615   9.119   3.155  0.2034  0.2038 -0.3961
   47THR      N  654   7.726   9.292   3.075 -0.2038  0.1347  0.2404
   47THR      H  655   7.818   9.331   3.057  0.8380 -1.6450  1.3475
   47THR     CA  656   7.613   9.354   3.011 -0.1179  0.3086  0.2580
   47THR     HA  657   7.534   9.360   3.085  0.9382  1.1753  1.3476
   47THR     CB  658   7.649   9.494   2.962 -0.7148  0.3704 -0.0197
   47THR     HB  659   7.563   9.531   2.906 -0.9443  1.7055  1.1499
   47THR    CG2  660   7.693   9.590   3.073 -0.0912  0.2985 -0.1986
   47THR   HG21  661   7.619   9.594   3.153 -2.2650  2.1819 -2.1360
   47THR   HG22  662   7.790   9.555   3.109 -0.4559  0.8028  1.3102
   47THR   HG23  663   7.708   9.691   3.037 -1.0365  0.0367 -1.4107
   47THR    OG1  664   7.755   9.498   2.868 -0.0690  0.1865  0.6902
   47THR    HG1  665   7.729   9.567   2.807 -3.9387 -1.5147  0.1129
   47THR      C  666   7.561   9.274   2.892 -0.3229  0.0398  0.5287
   47THR      O  667   7.452   9.304   2.844 -0.1273 -0.6107 -0.3352
   48SER      N  668   7.621   9.166   2.841 -0.4449  0.2251 -0.0074
   48SER      H  669   7.718   9.152   2.863 -0.0256  2.4188 -0.1862
   48SER     CA  670   7.560   9.094   2.730  0.1079  0.6673 -0.6052
   48SER     HA  671   7.518   9.160   2.654 -0.3911  0.0180 -0.8968
   48SER     CB  672   7.664   9.005   2.663 -0.1939  0.1498 -0.3908
   48SER    HB1  673   7.610   8.954   2.583 -2.8489  0.7267  0.9277
   48SER    HB2  674   7.692   8.923   2.729  1.9664 -0.5529 -2.0505
   48SER     OG  675   7.773   9.079   2.612 -0.3147  0.4122 -0.2681
   48SER     HG  676   7.838   9.085   2.683 -1.7592  1.7144  1.0395
   48SER      C  677   7.441   9.012   2.777  0.1107  1.1960  0.3569
   48SER      O  678   7.431   8.952   2.884  0.0870  0.0702 -0.2579
   49GLY      N  679   7.341   9.007   2.689  0.1935 -0.2525  0.3159
   49GLY      H  680   7.359   9.046   2.598 -0.2045 -1.6014 -0.3602
   49GLY     CA  681   7.207   8.955   2.708 -0.0543  0.3499  0.2431
   49GLY    HA1  682   7.161   8.946   2.610 -1.9127 -2.0038  1.2152
   49GLY    HA2  683   7.214   8.852   2.744  1.4876  0.3663  0.0422
   49GLY      C  684   7.104   9.028   2.793 -0.1998 -0.2790  0.6165
   49GLY      O  685   7.136   9.116   2.874  0.4373  0.1625 -0.1001
   50TYR      N  686   6.978   8.991   2.771 -0.1711  0.3517 -0.6764
   50TYR      H  687   6.965   8.912   2.709 -1.1920  0.0735 -0.1352
   50TYR     CA  688   6.863   9.040   2.845  0.3753  0.3048  0.2184
   50TYR     HA  689   6.896   9.066   2.945  0.6196  0.5834  0.0701
   50TYR     CB  690   6.793   9.157   2.776 -0.2003 -0.0165  0.2597
   50TYR    HB1  691   6.767   9.134   2.673  1.4325 -0.9695  0.0267
   50TYR    HB2  692   6.862   9.240   2.781  1.7416 -1.5146 -0.4836
   50TYR     CG  693   6.666   9.208   2.841 -0.3908 -0.5895  0.3455
   50TYR    CD1  694   6.543   9.185   2.777 -0.1379 -0.4389 -0.2058
   50TYR    HD1  695   6.545   9.144   2.677 -0.7435 -4.3389  1.2119
   50TYR    CE1  696   6.424   9.226   2.839  0.1609 -0.0559  0.1204
   50TYR    HE1  697   6.327   9.210   2.795  0.4406  0.9994 -0.9482
   50TYR     CZ  698   6.429   9.304   2.956 -0.5352  0.1275  0.0283
   50TYR     OH  699   6.316   9.359   3.009 -0.0554  0.7297  0.4342
   50TYR     HH  700   6.354   9.410   3.081 -2.6085  0.3950  2.1696
   50TYR    CE2  701   6.551   9.322   3.023 -0.6061 -0.2012  0.2477
   50TYR    HE2  702   6.562   9.373   3.118  1.7592  0.6958 -0.4308
   50TYR    CD2  703   6.667   9.268   2.967 -0.7318 -0.5726  0.3418
   50TYR    HD2  704   6.768   9.275   3.005 -0.5653 -1.1192  0.0006
   50TYR      C  705   6.760   8.929   2.851 -0.0970  0.7337  0.1105
   50TYR      O  706   6.758   8.841   2.765  0.4880  1.0663 -0.2504
   51GLY      N  707   6.669   8.924   2.948 -0.2503 -0.3368 -0.0755
   51GLY      H  708   6.689   8.974   3.033 -1.0905  0.7679 -0.5030
   51GLY     CA  709   6.549   8.842   2.949 -0.1078 -0.5483  0.4108
   51GLY    HA1  710   6.491   8.881   2.865 -0.3208  1.1215  1.2961
   51GLY    HA2  711   6.580   8.739   2.930  0.1731 -0.1457 -1.5619
   51GLY      C  712   6.473   8.858   3.079 -0.4392 -0.2901  0.1870
   51GLY      O  713   6.476   8.963   3.144 -0.0189 -0.1411 -0.0692
   52GLN      N  714   6.386   8.758   3.093 -0.6858 -0.1056 -0.0358
   52GLN      H  715   6.386   8.689   3.020  1.2229  0.5310 -0.6888
   52GLN     CA  716   6.313   8.740   3.217 -0.4313 -0.0104  0.1281
   52GLN     HA  717   6.363   8.796   3.296  0.5374  0.2507 -0.6370
   52GLN     CB  718   6.171   8.793   3.202 -0.3622  0.0673 -0.2620
   52GLN    HB1  719   6.128   8.750   3.111  0.7563 -0.8105 -0.3918
   52GLN    HB2  720   6.119   8.759   3.291 -1.0405 -2.4794 -1.5314
   52GLN     CG  721   6.163   8.945   3.193 -0.2362  0.0966  0.1079
   52GLN    HG1  722   6.219   8.983   3.107 -3.0424  0.9600 -1.4852
   52GLN    HG2  723   6.060   8.968   3.164 -0.0739  1.5170  0.5619
   52GLN     CD  724   6.192   9.024   3.320 -0.0000 -0.3651  0.3430
   52GLN    OE1  725   6.102   9.049   3.399 -0.0962  0.1309  0.0836
   52GLN    NE2  726   6.315   9.069   3.345  0.2361 -0.8396  0.0532
   52GLN   HE21  727   6.393   9.041   3.287  0.2578 -0.8788  0.1004
   52GLN   HE22  728   6.335   9.132   3.421  1.2298  0.1113 -0.9465
   52GLN      C  729   6.310   8.601   3.278 -0.1353 -0.2038 -0.2916
   52GLN      O  730   6.324   8.502   3.206 -0.0302 -0.2226 -0.2459
   53SER      N  731   6.267   8.591   3.404  0.2539 -0.1884 -0.1549
   53SER      H  732   6.248   8.677   3.455 -3.5603 -1.5161  1.0627
   53SER     CA  733   6.211   8.471   3.464 -0.3939  0.1302 -0.1053
   53SER     HA  734   6.188   8.402   3.383  1.8785 -1.1966  0.2963
   53SER     CB  735   6.316   8.418   3.561 -0.4166 -0.0140 -0.1608
   53SER    HB1  736   6.364   8.502   3.611 -0.9909 -0.7634  1.7514
   53SER    HB2  737   6.261   8.353   3.629 -0.5933  2.1175  1.8755
   53SER     OG  738   6.416   8.342   3.497 -0.1481  0.1282  0.0880
   53SER     HG  739   6.431   8.390   3.415 -0.5245 -0.6563 -0.4522
   53SER      C  740   6.077   8.500   3.529 -0.2371 -0.1004  0.3234
   53SER      O  741   6.050   8.615   3.564 -0.3081 -0.0085 -0.0281
   54SER      N  742   5.996   8.394   3.539 -0.2156 -0.1763 -0.2666
   54SER      H  743   6.024   8.300   3.515  1.5403  0.3661 -0.4811
   54SER     CA  744   5.869   8.406   3.608  0.1274  0.3563  0.2835
   54SER     HA  745   5.878   8.467   3.698  0.7538 -0.4155  0.7503
   54SER     CB  746   5.770   8.470   3.511  0.0944  0.0671  0.1254
   54SER    HB1  747   5.735   8.401   3.434  2.2833 -1.2724  0.2441
   54SER    HB2  748   5.806   8.557   3.456 -0.7204  0.5656  0.3612
   54SER     OG  749   5.662   8.520   3.587  0.2690  0.1172  0.3419
   54SER     HG  750   5.700   8.595   3.633  0.3464  1.2917 -1.5332
   54SER      C  751   5.816   8.268   3.644  0.5089  0.0456 -0.3408
   54SER      O  752   5.840   8.164   3.583  0.3328 -0.4519  0.4280
   55TYR      N  753   5.712   8.261   3.727  0.4371 -0.6300 -0.4819
   55TYR      H  754   5.689   8.348   3.772  0.9984 -0.4261 -0.5783
   55TYR     CA  755   5.640   8.143   3.769 -0.1322 -0.0577  0.1795
   55TYR     HA  756   5.715   8.064   3.773 -0.6263 -0.5812 -0.5955
   55TYR     CB  757   5.568   8.164   3.902  0.0676 -0.1674  0.3048
   55TYR    HB1  758   5.513   8.079   3.943 -0.3435  0.4938  1.1561
   55TYR    HB2  759   5.489   8.235   3.880 -0.0207 -0.5657 -0.7435
   55TYR     CG  760   5.660   8.217   4.009  0.3319 -0.1235  0.0580
   55TYR    CD1  761   5.662   8.353   4.042  0.1080 -0.1171  0.0438
   55TYR    HD1  762   5.608   8.432   3.992 -1.2245  0.3260  2.0812
   55TYR    CE1  763   5.734   8.397   4.153  0.3787 -0.4484  0.0038
   55TYR    HE1  764   5.718   8.499   4.185 -0.7926 -0.8458  0.7572
   55TYR     CZ  765   5.818   8.311   4.226  0.6374 -0.4394 -0.2829
   55TYR     OH  766   5.881   8.347   4.341 -0.1537 -0.4018  0.1447
   55TYR     HH  767   5.876   8.441   4.360  0.2402  0.5177 -3.5009
   55TYR    CE2  768   5.816   8.175   4.186 -0.0167 -0.7244  0.7011
   55TYR    HE2  769   5.877   8.109   4.246 -0.8027 -0.3748  1.9359
   55TYR    CD2  770   5.738   8.125   4.081 -0.0295 -0.1424  0.4289
   55TYR    HD2  771   5.732   8.018   4.067 -0.3589 -0.2959  1.6371
   55TYR      C  772   5.547   8.082   3.664 -0.0519 -0.1653  0.1707
   55TYR      O  773   5.503   7.968   3.680 -0.5966  0.0324  0.1170
   56SER      N  774   5.509   8.149   3.556 -0.3332 -0.4327  0.1038
   56SER      H  775   5.542   8.244   3.547 -1.8842  0.0334 -1.1898
   56SER     CA  776   5.398   8.112   3.470 -0.4791  0.0395  0.0865
   56SER     HA  777   5.398   8.004   3.457 -0.6276  0.0210  0.2319
   56SER     CB  778   5.262   8.139   3.535 -0.4739 -0.2203  0.2071
   56SER    HB1  779   5.267   8.085   3.630  0.1367 -0.3294  0.1170
   56SER    HB2  780   5.182   8.103   3.470 -3.8675 -2.2850  4.9832
   56SER     OG  781   5.242   8.276   3.559  0.4726 -0.0422  0.0376
   56SER     HG  782   5.307   8.326   3.608 -1.6391  1.3123  1.6504
   56SER      C  783   5.401   8.181   3.335 -0.1700 -0.0918  0.0263
   56SER      O  784   5.483   8.272   3.321  0.1514 -0.3124  0.4593
   57SER      N  785   5.319   8.153   3.234  0.3306 -0.4698 -0.2830
   57SER      H  786   5.251   8.078   3.240 -1.4903  1.0396 -0.8653
   57SER     CA  787   5.323   8.229   3.111 -0.6160 -0.2395 -0.1829
   57SER     HA  788   5.428   8.228   3.081 -0.0394  3.4352  1.2482
   57SER     CB  789   5.243   8.164   2.998 -0.2803  0.0865 -0.6095
   57SER    HB1  790   5.248   8.235   2.914 -1.5790 -0.6565 -1.3471
   57SER    HB2  791   5.296   8.074   2.968  0.0807 -0.1682  0.7583
   57SER     OG  792   5.109   8.133   3.027 -0.1564 -0.4550 -0.6118
   57SER     HG  793   5.066   8.096   2.950  0.0201 -2.0261  0.0100
   57SER      C  794   5.284   8.375   3.129 -0.1079 -0.1144 -0.0783
   57SER      O  795   5.195   8.406   3.208 -0.2809  0.2125 -0.3995
   58TYR      N  796   5.345   8.463   3.049  0.0398 -0.0532  0.1008
   58TYR      H  797   5.412   8.424   2.983 -0.6919  0.5448 -1.0218
   58TYR     CA  798   5.306   8.599   3.022 -0.0120 -0.0257  0.3174
   58TYR     HA  799   5.280   8.649   3.116 -0.6989  0.4062 -0.0927
   58TYR     CB  800   5.424   8.680   2.970 -0.0505  0.0674  0.3709
   58TYR    HB1  801   5.512   8.676   3.034 -1.3281  0.9659  2.2514
   58TYR    HB2  802   5.450   8.635   2.874 -2.5170  0.8603 -0.7571
   58TYR     CG  803   5.402   8.827   2.943  0.2865  0.0222 -0.1569
   58TYR    CD1  804   5.344   8.869   2.822 -0.2072 -0.0190  0.0641
   58TYR    HD1  805   5.317   8.789   2.756  0.5920 -2.3536  2.3713
   58TYR    CE1  806   5.314   9.004   2.802 -0.5054 -0.1325 -0.2509
   58TYR    HE1  807   5.272   9.028   2.706  2.6968 -1.2947 -2.1211
   58TYR     CZ  808   5.359   9.102   2.893 -0.3203 -0.3948 -0.0580
   58TYR     OH  809   5.348   9.232   2.855 -0.2737 -0.4973 -0.4204
   58TYR     HH  810   5.361   9.252   2.762 -2.6028  1.3383 -0.4767
   58TYR    CE2  811   5.414   9.060   3.016 -0.0487 -0.1558 -0.0970
   58TYR    HE2  812   5.436   9.130   3.095 -0.0079 -1.7286  1.3331
   58TYR    CD2  813   5.432   8.923   3.039 -0.0587 -0.1246  0.0988
   58TYR    HD2  814   5.479   8.895   3.133 -0.8095  0.2632  0.6022
   58TYR      C  815   5.190   8.612   2.923 -0.1360 -0.5207  0.3947
   58TYR      O  816   5.207   8.571   2.809  0.0267  0.5001  0.0333
   59GLY      N  817   5.077   8.672   2.963  0.0463 -0.0260  0.1885
   59GLY      H  818   5.081   8.716   3.054  2.0079 -1.5124  0.9207
   59GLY     CA  819   4.962   8.693   2.879  0.4194 -0.1540 -0.3577
   59GLY    HA1  820   4.996   8.745   2.789  1.2658 -0.3854 -0.1806
   59GLY    HA2  821   4.891   8.750   2.939 -0.7743  0.1429 -1.9824
   59GLY      C  822   4.888   8.568   2.832 -0.1340  0.0687 -0.0828
   59GLY      O  823   4.875   8.475   2.911  0.1430 -0.0447 -0.1692
   60GLN      N  824   4.855   8.564   2.703  0.3895 -0.6484 -0.1990
   60GLN      H  825   4.886   8.645   2.650  0.7513  0.1417  1.1578
   60GLN     CA  826   4.806   8.453   2.624 -0.6525 -0.1927 -0.2023
   60GLN     HA  827   4.731   8.403   2.686  0.2808  0.8163  1.8611
   60GLN     CB  828   4.727   8.494   2.500 -0.1667  0.1970 -0.3864
   60GLN    HB1  829   4.658   8.571   2.536 -0.9757 -0.3804 -0.6686
   60GLN    HB2  830   4.793   8.541   2.428 -1.1135  0.9021 -0.8178
   60GLN     CG  831   4.648   8.378   2.440 -0.1606 -0.0523  0.0820
   60GLN    HG1  832   4.597   8.410   2.349 -0.3415  0.7131  0.4440
   60GLN    HG2  833   4.722   8.307   2.403 -0.7044  0.2838 -1.7225
   60GLN     CD  834   4.556   8.304   2.536  0.1929 -0.1893  0.3173
   60GLN    OE1  835   4.600   8.229   2.623  0.7366  0.3083  0.4827
   60GLN    NE2  836   4.423   8.315   2.531  0.1823 -0.4730 -0.0695
   60GLN   HE21  837   4.367   8.252   2.586 -0.5326  1.9814  2.2559
   60GLN   HE22  838   4.382   8.374   2.460  0.3804 -2.1405 -1.6382
   60GLN      C  839   4.921   8.361   2.586 -0.4992  0.0988 -0.4414
   60GLN      O  840   5.017   8.408   2.525  0.0807  0.1302  0.4663
   61SER      N  841   4.915   8.231   2.614  0.4902  0.2486  0.5588
   61SER      H  842   4.832   8.199   2.663  0.0508 -0.8797 -0.8632
   61SER     CA  843   5.025   8.138   2.607  0.2030 -0.0137 -0.5081
   61SER     HA  844   5.111   8.188   2.651 -1.0896  1.1934  0.7348
   61SER     CB  845   5.011   8.011   2.691  0.1251  0.1558 -0.2643
   61SER    HB1  846   5.107   7.961   2.699 -0.2163 -0.4496  0.1720
   61SER    HB2  847   4.940   7.946   2.638 -0.2334  0.4608 -0.1667
   61SER     OG  848   4.977   8.056   2.820 -0.2920 -0.3420 -0.1991
   61SER     HG  849   4.882   8.072   2.827 -0.6186 -1.4725 -1.4735
   61SER      C  850   5.070   8.098   2.467  0.2110 -0.0652 -0.4910
   61SER      O  851   4.993   8.106   2.371 -0.4052  0.3841  0.0321
   62GLN      N  852   5.201   8.075   2.454  0.2922 -0.0174  0.2351
   62GLN      H  853   5.264   8.066   2.532 -0.3930 -2.4738  0.6035
   62GLN     CA  854   5.265   8.044   2.328 -0.0925 -0.1086  0.0603
   62GLN     HA  855   5.230   8.130   2.270 -3.0920  0.1334  1.9976
   62GLN     CB  856   5.415   8.025   2.347 -0.0637  0.3089  0.2748
   62GLN    HB1  857   5.466   7.990   2.257 -0.0799  0.0456  0.3662
   62GLN    HB2  858   5.426   7.941   2.416  1.5595 -0.5023 -0.9225
   62GLN     CG  859   5.478   8.155   2.396  0.3109  0.0770  0.4124
   62GLN    HG1  860   5.580   8.126   2.421 -0.1173 -0.7877  1.1941
   62GLN    HG2  861   5.421   8.197   2.479 -1.7330  1.8335 -1.7331
   62GLN     CD  862   5.471   8.266   2.291 -0.5054 -0.1553  0.2094
   62GLN    OE1  863   5.457   8.241   2.172  0.2256  0.5573 -0.0370
   62GLN    NE2  864   5.485   8.395   2.322  0.0466 -0.0825 -0.3213
   62GLN   HE21  865   5.485   8.431   2.417  0.7750  1.2405 -0.7917
   62GLN   HE22  866   5.477   8.464   2.249 -1.3228  1.7547  1.4487
   62GLN      C  867   5.208   7.914   2.272  0.0221  0.1098 -0.5748
   62GLN      O  868   5.200   7.812   2.340  0.4098  0.4439 -0.0182
   63ASN      N  869   5.196   7.908   2.140 -0.0637  0.6993 -0.5963
   63ASN      H  870   5.218   7.993   2.090 -0.2034  0.5853 -0.8528
   63ASN     CA  871   5.163   7.788   2.065  0.5196  0.1488  0.0262
   63ASN     HA  872   5.081   7.735   2.112  1.0079 -0.5405  0.1164
   63ASN     CB  873   5.109   7.843   1.934 -0.4127 -0.2262  0.2493
   63ASN    HB1  874   5.019   7.902   1.950 -0.3027  0.0754 -0.2223
   63ASN    HB2  875   5.189   7.904   1.892 -0.0219  0.4175  1.8492
   63ASN     CG  876   5.082   7.737   1.828 -0.4186  0.0530 -0.0306
   63ASN    OD1  877   5.154   7.722   1.730 -0.4003 -0.0968  0.0044
   63ASN    ND2  878   4.990   7.644   1.856 -0.1424 -0.3768 -0.5384
   63ASN   HD21  879   4.932   7.667   1.935  0.7080  1.3335 -0.3804
   63ASN   HD22  880   4.967   7.579   1.781 -0.5065  0.1205 -0.8654
   63ASN      C  881   5.283   7.696   2.047  0.6565  0.4215 -0.4477
   63ASN      O  882   5.261   7.576   2.033  0.1036  0.4303  0.3228
   64THR      N  883   5.405   7.752   2.044  0.6034  0.5353 -0.5004
   64THR      H  884   5.410   7.852   2.058  0.4034  0.2349  2.2969
   64THR     CA  885   5.524   7.671   2.027  0.3880  0.0634  0.2087
   64THR     HA  886   5.497   7.568   2.052 -0.3562  0.6999  2.2800
   64THR     CB  887   5.572   7.665   1.882  0.0597  0.6311  0.0730
   64THR     HB  888   5.672   7.623   1.873 -1.3621 -2.8959 -0.6652
   64THR    CG2  889   5.486   7.577   1.793  0.0739  0.3742  0.3095
   64THR   HG21  890   5.381   7.607   1.793 -0.0191  0.4662 -3.1800
   64THR   HG22  891   5.500   7.476   1.830  1.8044  0.7801  0.8763
   64THR   HG23  892   5.513   7.576   1.687 -0.1186 -1.3219  0.2505
   64THR    OG1  893   5.569   7.792   1.821  0.1457  0.3799 -0.4526
   64THR    HG1  894   5.634   7.782   1.751  0.3578 -0.9809 -0.0887
   64THR      C  895   5.639   7.707   2.119  0.2879 -0.3747  0.5075
   64THR      O  896   5.650   7.815   2.175 -0.0514 -0.1568  0.1546
   65GLY      N  897   5.734   7.613   2.125  0.2347 -0.4777 -0.2066
   65GLY      H  898   5.724   7.524   2.077 -1.0174 -0.0878 -0.7121
   65GLY     CA  899   5.866   7.642   2.176  0.0091  0.3313 -0.0808
   65GLY    HA1  900   5.923   7.553   2.204 -0.5981  0.3478  1.2891
   65GLY    HA2  901   5.863   7.706   2.265 -2.3325  0.4743 -0.2101
   65GLY      C  902   5.956   7.705   2.071  0.6493 -0.2880  0.0853
   65GLY      O  903   5.924   7.684   1.954  0.4113 -0.5704  0.1993
   66TYR      N  904   6.069   7.762   2.113  0.2397  0.2388  0.4937
   66TYR      H  905   6.082   7.760   2.213 -0.7520 -3.8142  0.7368
   66TYR     CA  906   6.169   7.825   2.029  0.0433 -0.1792 -0.0604
   66TYR     HA  907   6.147   7.802   1.925 -1.4826 -0.7236  0.3559
   66TYR     CB  908   6.156   7.975   2.052 -0.7516 -0.3086  0.3713
   66TYR    HB1  909   6.220   8.032   1.984 -0.5309  0.5283  1.2686
   66TYR    HB2  910   6.190   8.001   2.152  0.2123 -0.0684 -0.0029
   66TYR     CG  911   6.015   8.025   2.026 -0.5147  0.2562  0.1519
   66TYR    CD1  912   5.961   8.030   1.898  0.0644 -0.1407 -0.1125
   66TYR    HD1  913   6.012   7.989   1.812  0.1079 -0.3893  0.0332
   66TYR    CE1  914   5.824   8.059   1.889 -0.0365 -0.5686  0.0425
   66TYR    HE1  915   5.771   8.052   1.795 -0.3756  1.1862  0.0712
   66TYR     CZ  916   5.745   8.098   1.999 -0.0776 -0.1398 -0.1363
   66TYR     OH  917   5.619   8.143   1.975 -0.0763 -0.2334 -0.3235
   66TYR     HH  918   5.577   8.184   2.052 -0.0161 -0.6537 -0.0670
   66TYR    CE2  919   5.808   8.115   2.124 -0.3213 -0.5190  0.0419
   66TYR    HE2  920   5.754   8.151   2.210  1.3057  2.2030  0.0500
   66TYR    CD2  921   5.941   8.073   2.135 -0.3791 -0.5564  0.6087
   66TYR    HD2  922   5.990   8.080   2.231 -0.1151  1.6461  0.3608
   66TYR      C  923   6.311   7.781   2.062  0.0665  0.0409  0.1387
   66TYR      O  924   6.340   7.730   2.170  0.0336 -0.4119 -0.0638
   67GLY      N  925   6.395   7.802   1.960 -0.0716 -0.3328 -0.0530
   67GLY      H  926   6.356   7.841   1.876 -1.2979 -2.8715 -0.7693
   67GLY     CA  927   6.536   7.772   1.949  0.1146  0.4288  0.1970
   67GLY    HA1  928   6.542   7.666   1.923 -0.3841  0.6560 -0.9049
   67GLY    HA2  929   6.589   7.779   2.044  1.6383  1.6734 -0.7016
   67GLY      C  930   6.612   7.851   1.844  0.1897 -0.0226 -0.0898
   67GLY      O  931   6.580   7.968   1.828 -0.0235 -0.0948 -0.2070
   68THR      N  932   6.702   7.796   1.761 -0.2604  0.0006 -0.5969
   68THR      H  933   6.728   7.703   1.788 -1.0772  0.2569  1.2858
   68THR     CA  934   6.777   7.860   1.655  0.1518  0.3143 -0.1233
   68THR     HA  935   6.802   7.963   1.680 -2.7637  1.1501 -0.2847
   68THR     CB  936   6.910   7.788   1.630  0.1116  0.4282 -0.6803
   68THR     HB  937   6.961   7.816   1.538 -0.1470 -0.0990 -0.9878
   68THR    CG2  938   7.004   7.812   1.747  0.0492 -0.3700 -0.4644
   68THR   HG21  939   7.022   7.919   1.738 -1.0709 -0.0554  0.7432
   68THR   HG22  940   7.092   7.749   1.728  0.4272 -0.2627  0.8224
   68THR   HG23  941   6.954   7.798   1.843 -3.6552  0.4132 -2.1201
   68THR    OG1  942   6.891   7.649   1.630 -0.5384  0.5096 -0.2739
   68THR    HG1  943   6.856   7.625   1.543  2.3529  0.1488 -1.4575
   68THR      C  944   6.693   7.883   1.529  0.1308  0.2054 -0.1299
   68THR      O  945   6.667   7.789   1.454 -0.6566  0.0033  0.3819
   69GLN      N  946   6.648   8.007   1.513 -0.3392  0.0832  0.2208
   69GLN      H  947   6.694   8.083   1.561  0.3033 -0.2698  0.1645
   69GLN     CA  948   6.549   8.048   1.415 -0.2638 -0.1060  0.0646
   69GLN     HA  949   6.556   7.986   1.325 -0.2966 -1.0402  0.6978
   69GLN     CB  950   6.403   8.032   1.456 -0.5228  0.5962 -0.5518
   69GLN    HB1  951   6.383   7.926   1.470  1.3673  0.2470 -0.2153
   69GLN    HB2  952   6.339   8.061   1.373 -1.0801  0.2233 -0.2600
   69GLN     CG  953   6.354   8.103   1.582 -0.1340 -0.2940  0.1115
   69GLN    HG1  954   6.403   8.052   1.665  1.7050 -0.7545 -1.1957
   69GLN    HG2  955   6.385   8.207   1.579  3.4599 -0.9469  4.3019
   69GLN     CD  956   6.203   8.099   1.596 -0.2036  0.2958 -0.4017
   69GLN    OE1  957   6.136   8.002   1.559 -0.0027 -0.0897  0.2179
   69GLN    NE2  958   6.143   8.194   1.668 -0.3662 -0.1703  0.0886
   69GLN   HE21  959   6.200   8.272   1.699  1.8235 -1.5752 -0.1754
   69GLN   HE22  960   6.042   8.196   1.675 -0.2470  0.5081  2.7396
   69GLN      C  961   6.585   8.190   1.373 -0.1382 -0.0785  0.2658
   69GLN      O  962   6.640   8.266   1.453 -0.2578 -0.3093  0.5683
   70SER      N  963   6.547   8.223   1.249  0.3681 -0.1889  0.0783
   70SER      H  964   6.517   8.153   1.183  1.4601 -0.3615 -0.2515
   70SER     CA  965   6.555   8.355   1.192  0.2217 -0.0233  0.4390
   70SER     HA  966   6.652   8.386   1.230  1.2522 -2.3156 -0.1857
   70SER     CB  967   6.550   8.352   1.039  0.3864  0.2434  0.4267
   70SER    HB1  968   6.536   8.451   0.996 -0.7716  0.4914  1.3204
   70SER    HB2  969   6.458   8.299   1.014 -0.7512  2.0066  0.7130
   70SER     OG  970   6.656   8.279   0.982  0.1032  0.4641 -0.3898
   70SER     HG  971   6.659   8.288   0.886  0.8394  0.2492 -0.3943
   70SER      C  972   6.446   8.450   1.242  0.4184 -0.0045  0.8325
   70SER      O  973   6.476   8.564   1.278  0.0876  0.4184 -0.1863
   71THR      N  974   6.318   8.412   1.244  0.3560 -0.0072 -1.0263
   71THR      H  975   6.292   8.317   1.224  0.3652 -0.6940  1.8214
   71THR     CA  976   6.206   8.492   1.287  0.7067  0.0373 -0.1697
   71THR     HA  977   6.217   8.590   1.240  2.0676  0.4980  1.0599
   71THR     CB  978   6.072   8.434   1.244  0.8678 -0.2265 -0.3087
   71THR     HB  979   5.998   8.474   1.313  0.2516 -1.5241 -0.1704
   71THR    CG2  980   6.034   8.477   1.102  0.2985 -0.1879 -0.1476
   71THR   HG21  981   6.109   8.452   1.027 -1.0366  0.1748 -1.6492
   71THR   HG22  982   5.939   8.435   1.071  0.6705 -1.8778  0.8447
   71THR   HG23  983   6.016   8.584   1.099 -1.3702 -0.4202  0.4890
   71THR    OG1  984   6.069   8.293   1.252 -0.0427 -0.1920  0.0776
   71THR    HG1  985   5.977   8.267   1.264  0.3264 -0.9230  1.4350
   71THR      C  986   6.201   8.512   1.438  0.0026 -0.0887 -0.1723
   71THR      O  987   6.244   8.426   1.515  0.0906 -0.1182 -0.2532
   72PRO      N  988   6.138   8.620   1.485 -0.7396 -0.5695 -0.0430
   72PRO     CD  989   6.092   8.735   1.410  0.4352 -0.3302 -0.4145
   72PRO    HD1  990   6.151   8.763   1.323 -0.3476  1.9146 -0.3031
   72PRO    HD2  991   5.992   8.713   1.375  0.2142 -0.8278  0.4957
   72PRO     CG  992   6.103   8.854   1.506  0.0752 -0.3923 -0.2974
   72PRO    HG1  993   6.031   8.933   1.483 -0.3811 -0.9570 -0.8578
   72PRO    HG2  994   6.207   8.884   1.509 -0.1236  0.5881 -2.0456
   72PRO     CB  995   6.065   8.792   1.640 -0.0896  0.3026 -0.0189
   72PRO    HB1  996   5.957   8.800   1.652 -0.7017 -0.4045 -3.9080
   72PRO    HB2  997   6.119   8.849   1.716  2.6250  0.5109 -1.9727
   72PRO     CA  998   6.115   8.649   1.625 -0.3251  0.2316 -0.1364
   72PRO     HA  999   6.204   8.638   1.687 -2.5380 -1.1006  3.0777
   72PRO      C 1000   6.014   8.555   1.690  0.3110 -0.2909  0.1119
   72PRO      O 1001   5.926   8.504   1.622  0.1022  0.8598 -0.5136
   73GLN      N 1002   6.011   8.544   1.823 -0.4809  0.1990  0.1392
   73GLN      H 1003   6.081   8.596   1.875  1.1034  0.6472 -2.2711
   73GLN     CA 1004   5.921   8.460   1.898  0.3713 -0.5712  0.3179
   73GLN     HA 1005   5.913   8.356   1.865 -0.5103  0.2867 -2.4748
   73GLN     CB 1006   5.962   8.459   2.045 -0.0011  0.2909  0.4320
   73GLN    HB1 1007   5.959   8.558   2.090  0.8642 -0.1856  1.5809
   73GLN    HB2 1008   5.885   8.402   2.097  0.8938 -0.8099  0.5799
   73GLN     CG 1009   6.096   8.388   2.048 -0.1192  0.0461 -0.0169
   73GLN    HG1 1010   6.171   8.458   2.012  1.0212 -1.3745 -0.5131
   73GLN    HG2 1011   6.098   8.303   1.979  0.7437  0.5713 -0.6643
   73GLN     CD 1012   6.143   8.352   2.189  0.3805 -0.1370 -0.2257
   73GLN    OE1 1013   6.098   8.410   2.287 -0.1332 -0.2258 -0.4008
   73GLN    NE2 1014   6.253   8.278   2.199  0.3875 -0.0662  0.2290
   73GLN   HE21 1015   6.306   8.258   2.283  0.7207 -0.5999 -0.0997
   73GLN   HE22 1016   6.290   8.250   2.109 -0.8486  1.8719 -0.9458
   73GLN      C 1017   5.779   8.512   1.881  0.3847 -0.4113  0.6797
   73GLN      O 1018   5.761   8.633   1.883  0.5364 -0.3502 -0.7470
   74GLY      N 1019   5.683   8.420   1.866  0.1027 -0.0507  0.2435
   74GLY      H 1020   5.705   8.323   1.885  0.6647 -0.3186 -1.5724
   74GLY     CA 1021   5.544   8.446   1.837  0.0728 -0.2654  0.1891
   74GLY    HA1 1022   5.530   8.517   1.755 -3.1229 -1.5642 -0.5448
   74GLY    HA2 1023   5.495   8.355   1.804 -2.7762  1.3360 -0.4009
   74GLY      C 1024   5.476   8.498   1.963 -0.4584 -0.5016  0.0028
   74GLY      O 1025   5.538   8.532   2.063  0.0463  0.4514 -0.6103
   75TYR      N 1026   5.343   8.506   1.964 -0.4530 -0.4003 -0.0941
   75TYR      H 1027   5.295   8.483   1.878  0.5222 -0.6888 -0.5738
   75TYR     CA 1028   5.259   8.535   2.078  0.1304  0.8517  0.0366
   75TYR     HA 1029   5.293   8.491   2.172 -2.8326  1.6483  1.5973
   75TYR     CB 1030   5.236   8.684   2.102 -0.3131  0.9191 -0.7849
   75TYR    HB1 1031   5.192   8.728   2.013 -1.1133 -0.5213 -1.1255
   75TYR    HB2 1032   5.330   8.738   2.119 -1.5623  2.2782  2.5070
   75TYR     CG 1033   5.148   8.713   2.221  0.6199  0.1763  0.1077
   75TYR    CD1 1034   5.192   8.681   2.350  0.5679  0.6797  0.2550
   75TYR    HD1 1035   5.289   8.637   2.370  0.3386 -0.4053 -0.9000
   75TYR    CE1 1036   5.110   8.730   2.452  0.1360  0.1546  0.1663
   75TYR    HE1 1037   5.136   8.719   2.556 -1.3656 -0.3428  0.5154
   75TYR     CZ 1038   4.985   8.792   2.434 -0.2267 -0.5723  0.1166
   75TYR     OH 1039   4.914   8.833   2.543  0.0693  0.3028 -0.0038
   75TYR     HH 1040   4.825   8.862   2.521  0.0104 -0.4654 -0.8920
   75TYR    CE2 1041   4.941   8.815   2.302  0.1939 -0.2296  0.0303
   75TYR    HE2 1042   4.851   8.872   2.285 -0.4617  0.1327  3.8121
   75TYR    CD2 1043   5.023   8.771   2.197  0.7436  0.4672  0.1623
   75TYR    HD2 1044   4.989   8.797   2.098 -0.4875  0.2304  0.5111
   75TYR      C 1045   5.124   8.470   2.052  0.7032 -0.5322  0.4106
   75TYR      O 1046   5.093   8.447   1.935 -0.0783 -0.3707  0.5835
   76GLY      N 1047   5.045   8.436   2.154  0.1204  0.0975  0.1745
   76GLY      H 1048   5.076   8.471   2.244 -2.1798  0.2958  0.9591
   76GLY     CA 1049   4.929   8.351   2.143 -0.2975  0.6465  0.2782
   76GLY    HA1 1050   4.947   8.254   2.096  2.5377  1.2812 -0.0868
   76GLY    HA2 1051   4.899   8.327   2.245 -0.7835  1.0503  0.2366
   76GLY      C 1052   4.817   8.423   2.068 -0.3520  0.0401 -0.2363
   76GLY      O 1053   4.786   8.539   2.095  0.0659  0.2170 -0.5124
   77SER      N 1054   4.749   8.349   1.981 -0.5600  0.2000 -0.2095
   77SER      H 1055   4.791   8.260   1.957  0.7542  0.7844 -0.1629
   77SER     CA 1056   4.622   8.371   1.914 -0.4652  0.2145 -0.3860
   77SER     HA 1057   4.611   8.477   1.890  0.7399  0.6268  0.7167
   77SER     CB 1058   4.615   8.287   1.787 -0.0441 -0.6345  0.1456
   77SER    HB1 1059   4.518   8.305   1.741 -0.3036 -0.1591  0.8551
   77SER    HB2 1060   4.625   8.182   1.815  2.3137 -0.8536 -1.2416
   77SER     OG 1061   4.719   8.312   1.695  0.0562 -0.5709  0.2739
   77SER     HG 1062   4.724   8.405   1.672 -0.3332 -0.8815 -1.2268
   77SER      C 1063   4.507   8.333   2.007  0.0355  0.2663  0.2665
   77SER      O 1064   4.517   8.247   2.095  0.2024  0.3330  0.3131
   78THR      N 1065   4.386   8.384   1.981 -0.1700 -0.3970 -0.1134
   78THR      H 1066   4.384   8.452   1.907  2.4235  0.7673  0.7410
   78THR     CA 1067   4.263   8.378   2.058 -0.1480 -0.2972 -0.0698
   78THR     HA 1068   4.193   8.404   1.979  1.2372 -1.3210 -1.7347
   78THR     CB 1069   4.228   8.233   2.089 -0.6912 -0.1406  0.0501
   78THR     HB 1070   4.294   8.195   2.168 -1.2057 -1.2172 -0.0193
   78THR    CG2 1071   4.083   8.208   2.130 -0.6155  0.0095  0.4179
   78THR   HG21 1072   4.015   8.245   2.053  0.6966  0.3673 -0.6008
   78THR   HG22 1073   4.058   8.257   2.224  0.5399  0.9222  0.2679
   78THR   HG23 1074   4.059   8.102   2.134  0.4776 -0.4085 -2.0684
   78THR    OG1 1075   4.243   8.144   1.980  0.5855 -0.1755  0.2442
   78THR    HG1 1076   4.336   8.118   1.976  0.1938 -1.6776  0.3147
   78THR      C 1077   4.272   8.472   2.177  0.0998  0.1635 -0.4445
   78THR      O 1078   4.380   8.492   2.232 -0.0264  0.3298 -0.2559
   79GLY      N 1079   4.161   8.528   2.226  0.3376  0.2871 -0.0420
   79GLY      H 1080   4.078   8.522   2.168  1.4577 -2.3445 -1.5367
   79GLY     CA 1081   4.145   8.603   2.349 -0.2614  0.0800  0.0129
   79GLY    HA1 1082   4.235   8.665   2.350 -0.2399  0.1129 -1.4533
   79GLY    HA2 1083   4.050   8.656   2.354 -1.6136 -2.3245  1.7983
   79GLY      C 1084   4.147   8.513   2.472 -0.5707  0.2008  0.1056
   79GLY      O 1085   4.144   8.390   2.464  0.4322  0.1543  0.4432
   80GLY      N 1086   4.156   8.582   2.586  0.7229  0.0610  0.0935
   80GLY      H 1087   4.171   8.681   2.581 -0.8489  0.2847 -0.7205
   80GLY     CA 1088   4.155   8.518   2.716  0.2003  0.3780  0.2451
   80GLY    HA1 1089   4.208   8.581   2.788 -0.0166 -1.2413  1.8911
   80GLY    HA2 1090   4.202   8.420   2.710  0.3481  0.4645 -0.0045
   80GLY      C 1091   4.014   8.506   2.773  0.1805 -0.3333  0.0573
   80GLY      O 1092   3.919   8.557   2.715  0.2417 -0.2350  0.0417
   81TYR      N 1093   3.990   8.445   2.889  0.3744 -0.7583 -0.1265
   81TYR      H 1094   4.067   8.393   2.930 -0.7696 -0.9272  1.9214
   81TYR     CA 1095   3.859   8.437   2.950  0.4367  0.1406  0.1330
   81TYR     HA 1096   3.783   8.401   2.880  1.1093 -1.8163  0.3724
   81TYR     CB 1097   3.853   8.315   3.041 -0.0808  0.5411  0.6416
   81TYR    HB1 1098   3.906   8.237   2.987  1.7854  0.8883  1.9102
   81TYR    HB2 1099   3.904   8.342   3.133 -0.7746 -0.1544  1.2436
   81TYR     CG 1100   3.715   8.263   3.076 -0.0609 -0.1986 -0.3321
   81TYR    CD1 1101   3.629   8.331   3.163  0.9488 -0.0385  0.5609
   81TYR    HD1 1102   3.663   8.427   3.197  3.9329 -0.2914 -1.3763
   81TYR    CE1 1103   3.500   8.283   3.192  0.5905  0.3835 -0.3292
   81TYR    HE1 1104   3.437   8.343   3.256  2.1845  1.4314  0.3366
   81TYR     CZ 1105   3.458   8.165   3.128 -0.0740  0.3995  0.0734
   81TYR     OH 1106   3.328   8.123   3.135 -0.0658  0.3270 -0.2087
   81TYR     HH 1107   3.274   8.170   3.199  0.1429  0.3844 -0.0707
   81TYR    CE2 1108   3.543   8.097   3.039 -0.7373  0.4099 -0.5730
   81TYR    HE2 1109   3.510   8.006   2.990  0.9308 -1.0963  0.9745
   81TYR    CD2 1110   3.675   8.141   3.021 -0.3386 -0.3936  0.2929
   81TYR    HD2 1111   3.734   8.088   2.948 -1.5659 -0.1680 -0.9241
   81TYR      C 1112   3.819   8.562   3.027 -0.0145 -0.1850  0.4340
   81TYR      O 1113   3.898   8.614   3.105 -0.1440  0.6010  0.0490
   82GLY      N 1114   3.693   8.603   3.013  0.0426 -0.0371  0.3494
   82GLY      H 1115   3.647   8.561   2.933 -0.1281  0.8031 -0.0049
   82GLY     CA 1116   3.632   8.717   3.078  0.1799  0.2038  0.0633
   82GLY    HA1 1117   3.664   8.717   3.183 -0.7443  0.9533  0.3670
   82GLY    HA2 1118   3.523   8.714   3.078 -0.2366  5.6777 -0.4306
   82GLY      C 1119   3.664   8.854   3.020 -0.1602 -0.0332 -0.6983
   82GLY      O 1120   3.738   8.867   2.922  0.6332 -0.0210 -0.1137
   83SER      N 1121   3.607   8.957   3.082  0.3369 -0.1686  0.0007
   83SER      H 1122   3.558   8.939   3.169  0.3496 -2.1160 -0.3514
   83SER     CA 1123   3.603   9.094   3.035 -0.4122 -0.0361  0.4248
   83SER     HA 1124   3.616   9.091   2.927 -1.4359 -0.5409  0.3014
   83SER     CB 1125   3.459   9.139   3.055 -0.1443  0.9990  0.0643
   83SER    HB1 1126   3.446   9.228   2.993 -2.2906 -0.9198 -2.4807
   83SER    HB2 1127   3.390   9.066   3.013 -0.7067  0.2971  2.0783
   83SER     OG 1128   3.433   9.157   3.193  0.4329  0.1733  0.2860
   83SER     HG 1129   3.337   9.151   3.203  0.5054 -1.0436  0.4327
   83SER      C 1130   3.714   9.178   3.096 -0.2836  0.0971  0.0051
   83SER      O 1131   3.787   9.142   3.188  0.0250 -0.0926 -0.3098
   84SER      N 1132   3.741   9.297   3.041  0.3019  0.0643  0.2133
   84SER      H 1133   3.693   9.323   2.956  1.9767 -0.4169 -0.9121
   84SER     CA 1134   3.836   9.391   3.096  0.2651  0.1328  0.1608
   84SER     HA 1135   3.930   9.338   3.110  1.0383  1.1637 -0.8957
   84SER     CB 1136   3.860   9.503   2.995 -0.6722  0.2505  0.0565
   84SER    HB1 1137   3.940   9.567   3.033  0.6012  0.3135 -2.5035
   84SER    HB2 1138   3.769   9.557   2.968  1.0968  2.6032 -1.6843
   84SER     OG 1139   3.907   9.453   2.872 -0.3241  0.9324 -0.0956
   84SER     HG 1140   3.982   9.506   2.844  0.9092  0.7131  2.4226
   84SER      C 1141   3.798   9.445   3.233 -0.4336 -0.5572  0.2417
   84SER      O 1142   3.679   9.473   3.252 -0.4358 -0.1752 -0.3090
   85GLN      N 1143   3.895   9.443   3.325 -0.1661 -0.3203 -0.0352
   85GLN      H 1144   3.981   9.402   3.292 -0.4983 -0.2665 -1.0016
   85GLN     CA 1145   3.865   9.470   3.464  0.4392 -0.1961  0.0740
   85GLN     HA 1146   3.777   9.535   3.467 -0.3651 -1.2522 -0.0548
   85GLN     CB 1147   3.824   9.344   3.539 -0.2237  0.1698  0.3405
   85GLN    HB1 1148   3.724   9.318   3.505 -0.0854 -0.9987  0.7596
   85GLN    HB2 1149   3.812   9.361   3.646  1.0461 -1.4803  0.7914
   85GLN     CG 1150   3.916   9.224   3.515 -0.1906  0.2364  0.1269
   85GLN    HG1 1151   3.906   9.193   3.411 -0.8457 -1.4827  0.6595
   85GLN    HG2 1152   3.888   9.137   3.575  0.4808  0.8947  1.4230
   85GLN     CD 1153   4.062   9.247   3.552 -0.2020 -0.1247  0.4115
   85GLN    OE1 1154   4.103   9.320   3.641  0.1415  0.0399  0.1229
   85GLN    NE2 1155   4.149   9.170   3.487 -0.2498  0.2130 -0.0576
   85GLN   HE21 1156   4.120   9.127   3.400  0.3926  1.5297 -0.9698
   85GLN   HE22 1157   4.246   9.178   3.514 -0.6963  0.6801  1.5004
   85GLN      C 1158   3.970   9.557   3.530  0.4285 -0.2998  0.2270
   85GLN      O 1159   3.942   9.617   3.634  0.8048  0.2035  0.0407
   86SER      N 1160   4.093   9.556   3.478  0.3115 -0.5779 -0.0466
   86SER      H 1161   4.103   9.514   3.387 -1.1464 -0.2476 -0.3712
   86SER     CA 1162   4.210   9.615   3.541 -0.1580  0.4212 -0.0960
   86SER     HA 1163   4.221   9.588   3.646 -0.7752  2.0197  0.4213
   86SER     CB 1164   4.334   9.571   3.465 -0.2660 -0.4231  0.2075
   86SER    HB1 1165   4.317   9.617   3.368 -0.5905  0.8520  0.8557
   86SER    HB2 1166   4.417   9.616   3.518  1.6946 -1.2863 -1.9570
   86SER     OG 1167   4.344   9.430   3.467 -0.2335 -0.4228  0.0743
   86SER     HG 1168   4.433   9.404   3.441 -0.0955  1.0948 -1.1495
   86SER      C 1169   4.210   9.767   3.546  0.3933  0.4253 -0.1380
   86SER      O 1170   4.156   9.828   3.454 -0.0400 -0.1022 -0.2416
   87SER      N 1171   4.257   9.820   3.659 -0.3197  0.4634  0.1520
   87SER      H 1172   4.283   9.753   3.730 -0.1709  1.0304  0.6400
   87SER     CA 1173   4.289   9.961   3.664  0.0402  0.3770  0.3686
   87SER     HA 1174   4.273  10.005   3.565 -1.6105  1.8568  1.2290
   87SER     CB 1175   4.200  10.042   3.757 -0.2451 -0.0081  0.4293
   87SER    HB1 1176   4.211  10.150   3.752 -0.0179 -0.0859 -1.0531
   87SER    HB2 1177   4.232  10.019   3.859 -0.1924 -3.6598 -0.2705
   87SER     OG 1178   4.060  10.021   3.757 -0.2649  0.1242  0.3170
   87SER     HG 1179   4.055   9.954   3.826  0.4889 -0.8214 -0.5159
   87SER      C 1180   4.436   9.998   3.682  0.1312  0.0634  0.2888
   87SER      O 1181   4.466  10.117   3.670 -0.3160  0.2723  1.1754
   88GLN      N 1182   4.521   9.896   3.693 -0.3196 -0.2909  0.5457
   88GLN      H 1183   4.488   9.801   3.692  1.7537 -1.0587  0.6753
   88GLN     CA 1184   4.665   9.908   3.691 -0.3187 -0.3764 -0.5698
   88GLN     HA 1185   4.689  10.007   3.729 -2.1844 -0.9372  2.4610
   88GLN     CB 1186   4.722   9.807   3.791  0.0584 -0.0302 -0.4316
   88GLN    HB1 1187   4.830   9.804   3.806  0.0527  1.7568  0.2392
   88GLN    HB2 1188   4.695   9.704   3.769  1.4477 -0.7651  1.0629
   88GLN     CG 1189   4.679   9.841   3.933  0.1005 -0.2801 -0.3600
   88GLN    HG1 1190   4.573   9.818   3.944 -0.0102  0.6401  0.6519
   88GLN    HG2 1191   4.679   9.948   3.950  0.6310 -0.3443  0.0788
   88GLN     CD 1192   4.760   9.775   4.044  0.5883  0.1913 -0.4364
   88GLN    OE1 1193   4.763   9.653   4.059  0.3959  0.1922 -0.3971
   88GLN    NE2 1194   4.847   9.854   4.107 -0.2476  0.6779  0.1176
   88GLN   HE21 1195   4.840   9.955   4.101  1.1828  0.9583  2.0927
   88GLN   HE22 1196   4.928   9.815   4.154  1.4907  1.5150 -2.0079
   88GLN      C 1197   4.718   9.905   3.548  0.2072 -0.2105 -0.3843
   88GLN      O 1198   4.660   9.835   3.464 -0.4178  0.4724 -0.5309
   89SER      N 1199   4.831   9.973   3.528  0.0864  0.1318  0.0748
   89SER      H 1200   4.865  10.012   3.615 -2.3656 -1.0606  1.6957
   89SER     CA 1201   4.913   9.983   3.409  0.3299  0.2745  0.2555
   89SER     HA 1202   4.851  10.011   3.324  2.5205  3.1545 -0.5710
   89SER     CB 1203   5.002  10.106   3.426  0.5168  0.1195  0.4175
   89SER    HB1 1204   5.060  10.101   3.518 -1.4574  1.7180  1.8249
   89SER    HB2 1205   5.067  10.109   3.339  0.1404 -1.1889  0.0713
   89SER     OG 1206   4.920  10.220   3.436 -0.1737 -0.3132 -0.2117
   89SER     HG 1207   4.852  10.213   3.368  0.8185  2.8790 -1.7369
   89SER      C 1208   4.980   9.852   3.370  0.0384  0.2101 -0.0263
   89SER      O 1209   4.983   9.764   3.456  0.5306 -0.0291 -0.2866
   90SER      N 1210   5.033   9.850   3.248  0.5465  0.5371  0.1856
   90SER      H 1211   5.029   9.931   3.188 -1.0183  0.3160 -0.0458
   90SER     CA 1212   5.102   9.734   3.195 -0.1000  0.2836 -0.1216
   90SER     HA 1213   5.050   9.641   3.215  0.4732 -0.2406 -0.9970
   90SER     CB 1214   5.117   9.750   3.044  0.0465  0.2785 -0.1082
   90SER    HB1 1215   5.167   9.844   3.020  0.0817  0.9474  2.3589
   90SER    HB2 1216   5.170   9.668   2.995  0.4596  0.8627 -0.6524
   90SER     OG 1217   4.991   9.774   2.984  0.2185  0.3951 -0.4271
   90SER     HG 1218   5.015   9.827   2.908  0.9281  0.5217 -0.1262
   90SER      C 1219   5.243   9.728   3.253 -0.1689  0.1380  0.0269
   90SER      O 1220   5.329   9.813   3.232 -0.0301  0.0542  0.2553
   91TYR      N 1221   5.283   9.613   3.309 -0.1860  0.1533  0.0717
   91TYR      H 1222   5.218   9.536   3.316  0.4113 -0.3077  0.6313
   91TYR     CA 1223   5.411   9.574   3.363 -0.1002 -0.1019 -0.3176
   91TYR     HA 1224   5.480   9.646   3.319 -0.5166  1.3141  1.2526
   91TYR     CB 1225   5.406   9.589   3.514 -0.4555  0.0764 -0.3467
   91TYR    HB1 1226   5.502   9.546   3.545 -1.0835 -1.3725 -0.3461
   91TYR    HB2 1227   5.335   9.516   3.553  2.0807 -2.1230  0.4425
   91TYR     CG 1228   5.370   9.721   3.578 -0.2443 -0.1326  0.2168
   91TYR    CD1 1229   5.445   9.838   3.562 -0.2711 -0.1736 -0.2219
   91TYR    HD1 1230   5.539   9.840   3.509  0.9647 -0.0152  1.8654
   91TYR    CE1 1231   5.406   9.962   3.613 -0.5681 -0.1230 -0.5712
   91TYR    HE1 1232   5.463  10.054   3.613 -1.7086  0.6459 -1.9657
   91TYR     CZ 1233   5.276   9.979   3.667 -0.3315 -0.1633  0.0164
   91TYR     OH 1234   5.234  10.099   3.714  0.2104 -0.1854  0.5692
   91TYR     HH 1235   5.139  10.092   3.723  0.1882 -1.7247 -0.5636
   91TYR    CE2 1236   5.190   9.867   3.661 -0.4861 -0.0732  0.5464
   91TYR    HE2 1237   5.090   9.877   3.700 -0.9072  0.8855 -0.7079
   91TYR    CD2 1238   5.239   9.742   3.624 -0.0473  0.0495  0.7045
   91TYR    HD2 1239   5.173   9.657   3.631 -1.2642  0.7672 -1.2897
   91TYR      C 1240   5.451   9.430   3.334 -0.0126 -0.2728  0.6385
   91TYR      O 1241   5.357   9.354   3.309  0.0821 -0.1789 -0.0062
   92GLY      N 1242   5.579   9.391   3.342  0.3490  0.4609 -1.0615
   92GLY      H 1243   5.654   9.456   3.357 -0.6804  1.8604 -1.7116
   92GLY     CA 1244   5.614   9.250   3.349 -0.8861  0.1717 -0.0075
   92GLY    HA1 1245   5.722   9.240   3.338 -1.1028 -0.3699 -2.2123
   92GLY    HA2 1246   5.581   9.205   3.255 -1.4934 -0.7176  0.6186
   92GLY      C 1247   5.566   9.173   3.471 -0.2793 -0.3858 -0.1119
   92GLY      O 1248   5.507   9.232   3.561 -0.1494  0.3312 -0.4877
   93GLN      N 1249   5.585   9.041   3.471  0.3540 -0.2996 -0.4362
   93GLN      H 1250   5.644   9.006   3.397  0.1814 -1.0200 -0.2374
   93GLN     CA 1251   5.545   8.948   3.574  0.2117 -0.1882 -0.3891
   93GLN     HA 1252   5.439   8.964   3.594  0.3857  0.9566 -0.3464
   93GLN     CB 1253   5.550   8.801   3.532  0.4043 -0.1890 -0.3631
   93GLN    HB1 1254   5.534   8.727   3.610  3.6976 -1.6529 -0.9101
   93GLN    HB2 1255   5.652   8.783   3.496  0.0883 -0.9221 -0.9201
   93GLN     CG 1256   5.448   8.774   3.423 -0.0494  0.2901 -0.0628
   93GLN    HG1 1257   5.346   8.801   3.452 -0.3836 -0.9009 -0.0613
   93GLN    HG2 1258   5.460   8.838   3.336 -0.0813  0.3872  0.0047
   93GLN     CD 1259   5.461   8.631   3.370 -0.0194  0.1377  0.3535
   93GLN    OE1 1260   5.554   8.599   3.296 -0.4306  0.5182 -0.3297
   93GLN    NE2 1261   5.369   8.538   3.397  0.6114 -0.4399  0.5411
   93GLN   HE21 1262   5.376   8.448   3.352 -0.7085 -0.4941  0.4188
   93GLN   HE22 1263   5.301   8.559   3.468 -0.7145 -0.7857 -0.5916
   93GLN      C 1264   5.621   8.972   3.704 -0.0645 -1.1375 -0.0444
   93GLN      O 1265   5.743   8.984   3.704 -0.1566 -0.1348  0.1875
   94GLN      N 1266   5.550   8.977   3.817  0.7335  0.6815  0.4017
   94GLN      H 1267   5.451   8.962   3.812  0.8795 -0.3265  0.3195
   94GLN     CA 1268   5.602   9.020   3.945  0.3309  0.8679  0.5024
   94GLN     HA 1269   5.671   9.102   3.923  1.4264  0.0852  0.9632
   94GLN     CB 1270   5.494   9.084   4.032 -0.3636  0.4857 -0.0675
   94GLN    HB1 1271   5.545   9.128   4.118 -1.7677 -0.1214  1.1240
   94GLN    HB2 1272   5.429   9.005   4.069  1.5881 -0.4382  1.6216
   94GLN     CG 1273   5.419   9.194   3.958 -0.2823  0.8573  0.3976
   94GLN    HG1 1274   5.478   9.236   3.876  2.0940  0.9065  2.0255
   94GLN    HG2 1275   5.410   9.278   4.028  0.4937  0.6714  0.7388
   94GLN     CD 1276   5.286   9.144   3.904  0.0146  0.6549 -0.1486
   94GLN    OE1 1277   5.267   9.080   3.801  0.8645 -0.4478  0.3636
   94GLN    NE2 1278   5.174   9.168   3.972  0.2880 -0.2577  0.6350
   94GLN   HE21 1279   5.173   9.215   4.061 -1.8886 -0.6327  0.8664
   94GLN   HE22 1280   5.088   9.127   3.937  1.3320 -0.5197 -1.8397
   94GLN      C 1281   5.672   8.909   4.021 -0.1177  0.0928 -0.2047
   94GLN      O 1282   5.629   8.795   4.005 -0.7185  0.2815  0.0133
   95SER      N 1283   5.758   8.942   4.117 -0.1897 -0.0552 -0.0865
   95SER      H 1284   5.781   9.040   4.129  1.9328 -0.2723 -1.7707
   95SER     CA 1285   5.836   8.855   4.203 -0.2466 -0.1289 -0.1090
   95SER     HA 1286   5.887   8.783   4.138 -0.4878 -2.1201  1.8182
   95SER     CB 1287   5.942   8.929   4.284 -0.0333 -0.5681  0.0168
   95SER    HB1 1288   5.883   8.998   4.345  1.3578 -1.4648  2.5688
   95SER    HB2 1289   5.993   8.856   4.347  2.1966 -0.9688 -2.1357
   95SER     OG 1290   6.030   8.990   4.192  0.0381  0.0273  0.4706
   95SER     HG 1291   6.102   9.037   4.234  1.3165  1.6717 -3.2126
   95SER      C 1292   5.748   8.771   4.294  0.0902  0.0151  0.3503
   95SER      O 1293   5.804   8.671   4.338  0.6085  0.1308 -0.0282
   96SER      N 1294   5.619   8.793   4.319  0.0321 -0.0960  0.1493
   96SER      H 1295   5.576   8.879   4.288  0.3356  0.9404  2.3737
   96SER     CA 1296   5.530   8.707   4.394 -0.2562  0.0368 -0.0405
   96SER     HA 1297   5.587   8.667   4.477  0.9981  1.1492 -0.3435
   96SER     CB 1298   5.426   8.802   4.454  0.1147  0.5384 -0.1860
   96SER    HB1 1299   5.474   8.867   4.527  0.2123  0.1847  0.0684
   96SER    HB2 1300   5.351   8.739   4.501 -2.2435  2.0561 -1.7224
   96SER     OG 1301   5.359   8.875   4.354 -0.4324 -0.3886 -0.5094
   96SER     HG 1302   5.296   8.935   4.395  1.1103  0.4458  0.7443
   96SER      C 1303   5.476   8.590   4.312  0.1488  0.0454 -0.3255
   96SER      O 1304   5.458   8.597   4.191 -0.2713 -0.1345 -0.2752
   97TYR      N 1305   5.446   8.480   4.382 -0.4177  0.4079  0.0135
   97TYR      H 1306   5.467   8.481   4.481  3.1780  1.3923 -0.6174
   97TYR     CA 1307   5.392   8.359   4.323  0.4162 -0.1373  0.3420
   97TYR     HA 1308   5.455   8.346   4.235 -1.1311 -1.2802 -0.6529
   97TYR     CB 1309   5.420   8.237   4.410  0.0383 -0.0545  0.5837
   97TYR    HB1 1310   5.514   8.255   4.462 -0.1541 -0.7052  1.1680
   97TYR    HB2 1311   5.338   8.236   4.482  0.2794 -1.5499  0.8719
   97TYR     CG 1312   5.416   8.107   4.333 -0.1175 -0.0389  0.5635
   97TYR    CD1 1313   5.530   8.028   4.315 -0.2096  0.0039 -0.2345
   97TYR    HD1 1314   5.622   8.057   4.363 -1.0747  0.0227  1.4613
   97TYR    CE1 1315   5.530   7.911   4.238  0.1931 -0.3872  0.3526
   97TYR    HE1 1316   5.620   7.854   4.221  0.1374 -0.1679 -0.7505
   97TYR     CZ 1317   5.407   7.870   4.183  0.1633  0.2828 -0.0918
   97TYR     OH 1318   5.408   7.753   4.113 -0.2406  0.2867 -0.1047
   97TYR     HH 1319   5.321   7.722   4.087  0.2414 -0.7565 -0.5022
   97TYR    CE2 1320   5.289   7.945   4.203  0.2200  0.4093 -0.2256
   97TYR    HE2 1321   5.193   7.914   4.166 -0.6134  1.5851  0.8611
   97TYR    CD2 1322   5.294   8.060   4.283  0.0455  0.5376 -0.4004
   97TYR    HD2 1323   5.210   8.123   4.306 -0.5665 -0.7089  0.9470
   97TYR      C 1324   5.247   8.389   4.286  0.7243  0.4241 -0.4252
   97TYR      O 1325   5.175   8.431   4.375  0.0799 -0.2560 -0.6210
   98PRO      N 1326   5.206   8.366   4.161 -0.1590 -0.1724 -0.0289
   98PRO     CD 1327   5.287   8.308   4.056  0.0398  0.0592 -0.0048
   98PRO    HD1 1328   5.354   8.386   4.021 -1.3226  1.3530  0.1822
   98PRO    HD2 1329   5.360   8.230   4.078  1.5855  0.3881 -3.2907
   98PRO     CG 1330   5.200   8.264   3.938 -0.1214 -0.2411  0.2227
   98PRO    HG1 1331   5.252   8.260   3.843 -0.8382  1.9653 -0.3241
   98PRO    HG2 1332   5.151   8.169   3.958 -1.5722 -0.4454 -3.4554
   98PRO     CB 1333   5.090   8.369   3.953  0.0783  0.0177 -0.1191
   98PRO    HB1 1334   5.136   8.460   3.914 -0.7867  1.3544  1.8336
   98PRO    HB2 1335   4.998   8.339   3.903 -0.1594  0.5398 -0.0009
   98PRO     CA 1336   5.077   8.396   4.102 -0.0582  0.0568 -0.1378
   98PRO     HA 1337   5.051   8.501   4.109 -0.3427  0.0542 -1.0979
   98PRO      C 1338   4.962   8.312   4.158  0.0499  0.0270  0.0408
   98PRO      O 1339   4.987   8.212   4.225 -0.6314 -0.2842 -0.1702
   99GLY      N 1340   4.835   8.351   4.153  0.0262 -0.0732 -0.1500
   99GLY      H 1341   4.810   8.433   4.099 -0.0473 -1.1875 -1.8653
   99GLY     CA 1342   4.727   8.270   4.205  0.2787 -0.4748 -0.2470
   99GLY    HA1 1343   4.700   8.206   4.121 -2.5251  0.8661 -0.5011
   99GLY    HA2 1344   4.746   8.223   4.301 -0.1972 -0.8642 -0.3392
   99GLY      C 1345   4.603   8.354   4.232  0.3488 -0.3738 -0.2354
   99GLY      O 1346   4.605   8.473   4.204 -0.5887 -0.1679  0.4871
  100TYR      N 1347   4.492   8.296   4.280  0.1025  0.1769 -0.1367
  100TYR      H 1348   4.485   8.196   4.283 -3.8816  0.3234  1.2092
  100TYR     CA 1349   4.365   8.360   4.306 -0.0520 -0.2262  0.1083
  100TYR     HA 1350   4.369   8.468   4.293  0.0287 -0.1147  0.9725
  100TYR     CB 1351   4.276   8.314   4.191  0.4186 -0.2142 -0.2598
  100TYR    HB1 1352   4.234   8.216   4.213  0.9076  0.0414  2.0192
  100TYR    HB2 1353   4.330   8.313   4.096  3.3266 -1.5449  1.2657
  100TYR     CG 1354   4.162   8.409   4.164  0.2540 -0.4453 -0.3701
  100TYR    CD1 1355   4.036   8.382   4.220  0.4508 -0.1502  0.2168
  100TYR    HD1 1356   4.022   8.301   4.290  2.0110 -0.3666  0.3207
  100TYR    CE1 1357   3.930   8.472   4.199  0.1045 -0.7397 -0.6201
  100TYR    HE1 1358   3.833   8.444   4.236  0.0617 -0.3799 -0.4554
  100TYR     CZ 1359   3.951   8.587   4.121 -0.1147 -0.2613  0.0160
  100TYR     OH 1360   3.845   8.665   4.086  0.0381 -0.1857 -0.2850
  100TYR     HH 1361   3.874   8.739   4.032 -0.0882 -0.1160 -0.2593
  100TYR    CE2 1362   4.081   8.624   4.081  0.0116 -0.3874  0.3108
  100TYR    HE2 1363   4.092   8.712   4.021  0.5290  0.5599  1.7384
  100TYR    CD2 1364   4.184   8.530   4.097  0.2899 -0.0900  0.2758
  100TYR    HD2 1365   4.278   8.548   4.047  0.2326  1.2772  0.6268
  100TYR      C 1366   4.292   8.337   4.438 -0.0007 -0.5455  0.0824
  100TYR      O 1367   4.323   8.243   4.511  0.2860 -0.0428  0.6146
  101GLY      N 1368   4.196   8.425   4.468  0.1900 -0.2984 -0.0186
  101GLY      H 1369   4.176   8.499   4.402  1.7208  0.1694 -0.0096
  101GLY     CA 1370   4.145   8.442   4.603  0.2424 -0.3970  0.0133
  101GLY    HA1 1371   4.100   8.350   4.637  2.0544 -0.6953  1.8250
  101GLY    HA2 1372   4.234   8.463   4.662 -0.2130  0.1311  0.5167
  101GLY      C 1373   4.048   8.559   4.617  0.5988 -0.1021  0.0481
  101GLY      O 1374   4.057   8.653   4.539 -0.0402  0.2206  0.3630
  102GLN      N 1375   3.958   8.555   4.715  0.0975  0.2557 -0.3959
  102GLN      H 1376   3.965   8.477   4.779  1.2933  1.0295  0.4728
  102GLN     CA 1377   3.870   8.664   4.752  0.0306  0.2185 -0.4470
  102GLN     HA 1378   3.896   8.752   4.694  2.3635  0.3190  0.6459
  102GLN     CB 1379   3.720   8.643   4.730  0.0192 -0.5408  0.3032
  102GLN    HB1 1380   3.663   8.724   4.774  0.4638  0.4906 -0.9570
  102GLN    HB2 1381   3.681   8.559   4.788 -1.0304 -0.6595 -0.5571
  102GLN     CG 1382   3.692   8.621   4.582  0.1778  0.1326  0.1679
  102GLN    HG1 1383   3.594   8.574   4.578  0.0684  0.4034 -0.3216
  102GLN    HG2 1384   3.752   8.546   4.530 -2.9206 -1.4638 -1.3943
  102GLN     CD 1385   3.704   8.745   4.494  0.0040 -0.2168 -0.3558
  102GLN    OE1 1386   3.608   8.817   4.471 -0.0628 -0.2268 -0.1118
  102GLN    NE2 1387   3.824   8.784   4.451  0.0073  0.2272  0.0575
  102GLN   HE21 1388   3.828   8.865   4.391  2.3359 -1.7874 -2.7746
  102GLN   HE22 1389   3.901   8.719   4.457 -1.3782 -1.7862 -2.2508
  102GLN      C 1390   3.885   8.696   4.900  0.7146 -0.1857 -0.4265
  102GLN      O 1391   3.873   8.614   4.991  0.0722  0.1995 -0.1577
  103GLN      N 1392   3.899   8.822   4.941 -0.2328 -0.2272  0.0528
  103GLN      H 1393   3.919   8.897   4.877 -1.9395 -0.8428 -1.2647
  103GLN     CA 1394   3.857   8.874   5.070 -0.2060 -0.0519 -0.0087
  103GLN     HA 1395   3.808   8.799   5.131  0.4052  0.6276  1.3502
  103GLN     CB 1396   3.982   8.935   5.133 -0.3040 -0.1720  0.3001
  103GLN    HB1 1397   3.940   8.982   5.222 -1.4288 -0.6661  0.0483
  103GLN    HB2 1398   4.036   9.010   5.075 -1.3829  0.9619  0.7249
  103GLN     CG 1399   4.081   8.828   5.178 -0.0256 -0.1442 -0.2337
  103GLN    HG1 1400   4.027   8.734   5.194 -0.0940 -0.6906 -3.1300
  103GLN    HG2 1401   4.159   8.806   5.106  0.4054  0.0160  0.1813
  103GLN     CD 1402   4.138   8.875   5.311  0.0356 -0.4743 -0.1413
  103GLN    OE1 1403   4.101   8.832   5.421  0.7093 -0.3845  0.1248
  103GLN    NE2 1404   4.240   8.960   5.308 -0.2932 -0.0769 -0.1065
  103GLN   HE21 1405   4.274   8.994   5.397  0.1417 -1.1585  0.1494
  103GLN   HE22 1406   4.268   9.010   5.224 -0.5804 -0.2945 -0.3305
  103GLN      C 1407   3.758   8.989   5.051  0.1683  0.3837  0.6320
  103GLN      O 1408   3.761   9.057   4.949  0.2313 -0.0954  0.3052
  104PRO      N 1409   3.659   9.007   5.138 -0.1338  0.2529  0.3195
  104PRO     CD 1410   3.640   8.930   5.259  0.3298  0.0438  0.2596
  104PRO    HD1 1411   3.730   8.929   5.321  2.1467  0.4032 -2.2088
  104PRO    HD2 1412   3.611   8.831   5.222  0.2941 -0.1664  0.8363
  104PRO     CG 1413   3.524   8.999   5.329 -0.2214 -0.5663 -0.0430
  104PRO    HG1 1414   3.463   8.914   5.360  2.6143 -2.8262 -0.2936
  104PRO    HG2 1415   3.569   9.053   5.412 -0.9907 -0.5168  0.3584
  104PRO     CB 1416   3.459   9.091   5.225  0.4028  0.6194  0.5922
  104PRO    HB1 1417   3.423   9.184   5.269  1.0909  0.7808  0.8241
  104PRO    HB2 1418   3.377   9.041   5.173  1.0702  0.4949 -0.3691
  104PRO     CA 1419   3.571   9.121   5.126 -0.1960  0.1479 -0.2410
  104PRO     HA 1420   3.548   9.131   5.020  1.8581  1.6425 -0.6092
  104PRO      C 1421   3.645   9.244   5.178  0.2222 -0.2570  0.1267
  104PRO      O 1422   3.735   9.235   5.261  0.1545 -0.0508  0.2233
  105ALA      N 1423   3.615   9.365   5.131  0.6427 -0.2690 -0.1818
  105ALA      H 1424   3.663   9.442   5.175 -1.8946  0.7246  1.0759
  105ALA     CA 1425   3.519   9.392   5.026  0.1814 -0.3256  0.2218
  105ALA     HA 1426   3.446   9.311   5.031  1.1759 -1.5491 -2.8575
  105ALA     CB 1427   3.452   9.525   5.061  0.6973  0.1296 -0.5087
  105ALA    HB1 1428   3.412   9.533   5.162 -0.8052 -0.8862 -0.9910
  105ALA    HB2 1429   3.355   9.524   5.011 -0.1431 -0.4025  1.0657
  105ALA    HB3 1430   3.512   9.615   5.042  2.0873 -0.2392  1.7946
  105ALA      C 1431   3.577   9.385   4.886 -0.2699  0.8880 -0.0376
  105ALA      O 1432   3.695   9.410   4.862 -0.0962  0.4713  0.3981
  106PRO      N 1433   3.496   9.359   4.783 -0.0058 -0.0262 -0.0139
  106PRO     CD 1434   3.355   9.327   4.791  0.0423 -0.3573 -0.4078
  106PRO    HD1 1435   3.329   9.268   4.879  1.5177  3.1993  2.6649
  106PRO    HD2 1436   3.295   9.418   4.791  2.0671  1.0869  0.9657
  106PRO     CG 1437   3.340   9.243   4.665 -0.2005 -0.2385 -0.4587
  106PRO    HG1 1438   3.374   9.140   4.680 -0.4840 -0.2714 -0.0055
  106PRO    HG2 1439   3.234   9.236   4.640 -0.4247 -1.5909  0.7423
  106PRO     CB 1440   3.429   9.310   4.561 -0.0096  0.1156 -0.0696
  106PRO    HB1 1441   3.369   9.391   4.519 -1.6566 -0.0116  1.8649
  106PRO    HB2 1442   3.472   9.235   4.495 -0.8451 -0.1607 -0.3193
  106PRO     CA 1443   3.544   9.362   4.646  0.1103 -0.2904  0.0186
  106PRO     HA 1444   3.633   9.300   4.636  0.7965  0.9277 -2.1718
  106PRO      C 1445   3.607   9.491   4.595 -0.5874  0.0027 -0.1087
  106PRO      O 1446   3.572   9.604   4.631  0.4762  0.3658 -0.1841
  107SER      N 1447   3.700   9.482   4.500 -0.1213  0.4646  0.2992
  107SER      H 1448   3.732   9.396   4.459 -1.6064  0.8194 -1.8155
  107SER     CA 1449   3.770   9.588   4.431  0.1405 -0.0087 -0.1691
  107SER     HA 1450   3.794   9.670   4.499 -1.7414 -0.2592  0.8499
  107SER     CB 1451   3.907   9.546   4.376  0.4352  0.5447  0.1271
  107SER    HB1 1452   3.975   9.532   4.460 -0.8835 -0.5880  1.0759
  107SER    HB2 1453   3.946   9.626   4.313 -3.2486  2.9788  0.6065
  107SER     OG 1454   3.891   9.426   4.304  0.2623  0.4732  0.2848
  107SER     HG 1455   3.960   9.426   4.238 -0.7412 -0.1443 -0.8221
  107SER      C 1456   3.687   9.644   4.316  0.2964  0.0467 -0.2551
  107SER      O 1457   3.600   9.576   4.261  0.4322 -0.4280  0.1089
  108SER      N 1458   3.711   9.768   4.271  0.0558  0.1000 -0.2376
  108SER      H 1459   3.769   9.822   4.333  0.9023 -0.7603 -0.2468
  108SER     CA 1460   3.632   9.834   4.170 -0.2240 -0.1734 -0.2004
  108SER     HA 1461   3.526   9.806   4.170 -0.7065  1.4791 -1.1945
  108SER     CB 1462   3.634   9.985   4.193  0.1833 -0.1439 -0.4204
  108SER    HB1 1463   3.640  10.043   4.101 -0.8255  1.9663  0.7704
  108SER    HB2 1464   3.723  10.018   4.248 -0.3802  2.2360 -0.7981
  108SER     OG 1465   3.518  10.016   4.268  0.0614 -0.1332 -0.6141
  108SER     HG 1466   3.536  10.026   4.362 -1.6389  2.8659 -0.4994
  108SER      C 1467   3.701   9.798   4.040  0.2267 -0.2564  0.0626
  108SER      O 1468   3.823   9.798   4.026  0.2589  0.1521  0.3395
  109THR      N 1469   3.623   9.768   3.936 -0.4391  0.0797  0.4595
  109THR      H 1470   3.524   9.778   3.952 -0.4534  1.0430 -0.1183
  109THR     CA 1471   3.673   9.718   3.809 -0.4516  0.0656  0.4603
  109THR     HA 1472   3.781   9.709   3.806 -0.5122 -0.9565 -3.2876
  109THR     CB 1473   3.630   9.575   3.778  0.1587 -0.0098 -0.0493
  109THR     HB 1474   3.658   9.543   3.678 -0.4117 -1.5046  0.2445
  109THR    CG2 1475   3.693   9.474   3.875 -0.1712  0.0654  0.2452
  109THR   HG21 1476   3.663   9.490   3.978 -1.2447  0.1363 -0.0576
  109THR   HG22 1477   3.693   9.369   3.847  0.0144  0.2185 -0.3499
  109THR   HG23 1478   3.801   9.487   3.885 -0.1225 -1.0631  1.3269
  109THR    OG1 1479   3.491   9.557   3.793  0.1962  0.0801  0.4132
  109THR    HG1 1480   3.481   9.462   3.787 -1.6294  0.2524  0.2902
  109THR      C 1481   3.639   9.818   3.700  0.0369 -0.0739  0.1792
  109THR      O 1482   3.524   9.863   3.703  0.2504  0.5040 -0.1664
  110SER      N 1483   3.728   9.857   3.609 -0.7057 -0.4159 -0.7139
  110SER      H 1484   3.822   9.824   3.625 -0.3616  1.0594  0.5050
  110SER     CA 1485   3.698   9.960   3.512 -0.6182 -0.1172 -0.4269
  110SER     HA 1486   3.594   9.993   3.517 -0.5083  0.3411 -1.0004
  110SER     CB 1487   3.798  10.074   3.530 -0.2194 -0.5152 -0.1140
  110SER    HB1 1488   3.899  10.043   3.502 -0.3812  1.5154 -3.4633
  110SER    HB2 1489   3.770  10.159   3.468 -1.0124 -0.2402  0.5964
  110SER     OG 1490   3.814  10.123   3.661 -0.0548  0.2466 -0.4135
  110SER     HG 1491   3.899  10.095   3.696 -0.3774 -1.0173 -0.5920
  110SER      C 1492   3.707   9.897   3.373 -0.3414 -0.5626 -0.2099
  110SER      O 1493   3.771   9.795   3.350 -0.4866 -0.6784 -0.1028
  111GLY      N 1494   3.630   9.952   3.279 -0.0859 -0.0672 -0.1353
  111GLY      H 1495   3.573  10.030   3.309 -1.1290 -1.3745  1.4435
  111GLY     CA 1496   3.594   9.890   3.153 -0.0834 -0.0343 -0.1523
  111GLY    HA1 1497   3.682   9.890   3.089 -1.1099 -0.7825 -1.6055
  111GLY    HA2 1498   3.550   9.792   3.174  2.0293 -0.5822  2.1433
  111GLY      C 1499   3.492   9.969   3.072 -0.1029  0.0440 -0.0500
  111GLY      O 1500   3.403  10.030   3.131 -0.0155  0.0819  0.0444
  112SER      N 1501   3.512   9.977   2.941  0.6509  0.2427  0.0675
  112SER      H 1502   3.593   9.943   2.892 -0.2898  0.3135 -1.6409
  112SER     CA 1503   3.418  10.043   2.852  0.0077 -0.3871  0.2685
  112SER     HA 1504   3.317  10.018   2.887 -1.3006  1.6459 -1.7441
  112SER     CB 1505   3.437  10.194   2.861 -0.0773 -0.3612  0.0160
  112SER    HB1 1506   3.401  10.235   2.956  0.9847  1.3646 -0.2868
  112SER    HB2 1507   3.388  10.253   2.783  0.5758 -0.2212 -0.2874
  112SER     OG 1508   3.573  10.228   2.851 -0.0875 -0.4423 -0.4178
  112SER     HG 1509   3.616  10.214   2.935 -0.6191  0.4259  0.0197
  112SER      C 1510   3.425   9.999   2.707  0.0646 -0.1858  0.2096
  112SER      O 1511   3.527   9.936   2.677 -0.1798 -0.5811  0.2048
  113TYR      N 1512   3.331  10.035   2.620  0.5914  0.1752 -0.2235
  113TYR      H 1513   3.256  10.092   2.658 -3.2469 -1.9945 -3.7250
  113TYR     CA 1514   3.306   9.978   2.489  0.3922  0.1204 -0.1642
  113TYR     HA 1515   3.395   9.928   2.451  0.8246  0.3353  0.5480
  113TYR     CB 1516   3.204   9.866   2.505  0.4726  0.0460 -0.1721
  113TYR    HB1 1517   3.107   9.907   2.535 -0.2113 -0.9113 -0.9854
  113TYR    HB2 1518   3.193   9.816   2.409  1.8279 -1.5757  0.4771
  113TYR     CG 1519   3.257   9.755   2.592 -0.2945 -0.2730 -0.0999
  113TYR    CD1 1520   3.218   9.751   2.726  0.1017 -0.2230  0.0184
  113TYR    HD1 1521   3.146   9.825   2.757 -0.6717 -0.5573 -0.9329
  113TYR    CE1 1522   3.263   9.645   2.806 -0.2781 -0.1224  0.3679
  113TYR    HE1 1523   3.219   9.629   2.903 -0.6584  0.5586  0.3147
  113TYR     CZ 1524   3.351   9.549   2.752 -0.5389 -0.0642 -0.1649
  113TYR     OH 1525   3.400   9.451   2.833 -0.4217  0.2202  0.1060
  113TYR     HH 1526   3.475   9.411   2.789  0.9416  1.8647  0.8110
  113TYR    CE2 1527   3.390   9.556   2.617 -0.2547  0.0001 -0.0788
  113TYR    HE2 1528   3.458   9.479   2.584 -1.4749 -1.0611 -0.1791
  113TYR    CD2 1529   3.352   9.666   2.539  0.1170  0.1407 -0.0641
  113TYR    HD2 1530   3.381   9.676   2.435 -3.1918  0.6509 -1.0562
  113TYR      C 1531   3.261  10.093   2.401  0.5994  0.1816 -0.1936
  113TYR      O 1532   3.222  10.204   2.438 -0.1149 -0.1939  0.1970
  114GLY      N 1533   3.256  10.056   2.272 -0.2306  0.1825 -0.1719
  114GLY      H 1534   3.299   9.966   2.258 -0.3091  0.2211 -0.6529
  114GLY     CA 1535   3.229  10.146   2.162  0.3007 -0.0607 -0.5082
  114GLY    HA1 1536   3.241  10.088   2.070 -0.1060 -1.3444  0.2214
  114GLY    HA2 1537   3.127  10.184   2.171  0.5956  0.2055  3.0466
  114GLY      C 1538   3.331  10.257   2.141 -0.0400  0.2896 -0.3382
  114GLY      O 1539   3.448  10.247   2.176 -0.2199  0.3925  0.3014
  115SER      N 1540   3.285  10.370   2.089 -0.2661  0.2365 -0.2548
  115SER      H 1541   3.186  10.377   2.070 -0.5528 -1.9057  0.2365
  115SER     CA 1542   3.368  10.484   2.058  0.0939  0.0683  0.0853
  115SER     HA 1543   3.445  10.452   1.988 -0.5241 -1.8756  0.2460
  115SER     CB 1544   3.280  10.587   1.987  0.4660  0.4172  0.1222
  115SER    HB1 1545   3.196  10.612   2.051  0.9645  3.0840 -0.1724
  115SER    HB2 1546   3.244  10.542   1.894  0.1690 -1.4111  1.0620
  115SER     OG 1547   3.340  10.711   1.956  0.0728  0.5098 -0.2799
  115SER     HG 1548   3.298  10.743   1.876  1.4299  0.1194 -1.1999
  115SER      C 1549   3.456  10.539   2.170  0.1957 -0.6792  0.3774
  115SER      O 1550   3.415  10.531   2.286 -0.0178  0.0338  0.3599
  116SER      N 1551   3.572  10.596   2.135 -0.0570 -0.1157  0.4338
  116SER      H 1552   3.594  10.605   2.037  0.5593  1.7030  0.7135
  116SER     CA 1553   3.659  10.650   2.237  0.2135 -0.1804  0.2364
  116SER     HA 1554   3.700  10.577   2.308 -0.5502 -2.7158 -1.7709
  116SER     CB 1555   3.786  10.695   2.165  0.1283 -0.2625  0.0342
  116SER    HB1 1556   3.769  10.763   2.082  3.8105 -1.1892 -1.6646
  116SER    HB2 1557   3.849  10.743   2.240 -0.9315  0.6192  0.3909
  116SER     OG 1558   3.845  10.583   2.103  0.3008 -0.2674  0.2070
  116SER     HG 1559   3.895  10.619   2.029 -0.0638 -1.0330 -0.4191
  116SER      C 1560   3.601  10.757   2.328 -0.4267 -0.3130 -0.0088
  116SER      O 1561   3.660  10.786   2.432 -0.3725  0.4213 -0.2394
  117SER      N 1562   3.500  10.829   2.280 -0.4755 -0.2570  0.1778
  117SER      H 1563   3.467  10.787   2.194 -0.7049 -2.9171  1.4389
  117SER     CA 1564   3.427  10.928   2.357 -0.2666 -0.1577  0.2478
  117SER     HA 1565   3.432  10.887   2.458  3.2538  0.7815  0.5819
  117SER     CB 1566   3.502  11.061   2.348  0.5096 -0.5795  0.3873
  117SER    HB1 1567   3.607  11.040   2.368  0.2398 -1.7233  0.6824
  117SER    HB2 1568   3.497  11.098   2.246  2.6159  1.1537  0.8413
  117SER     OG 1569   3.443  11.157   2.433  0.1843 -0.0145 -0.4651
  117SER     HG 1570   3.413  11.113   2.513  0.0030 -0.7263 -0.9140
  117SER      C 1571   3.282  10.926   2.311 -0.1570 -0.5587 -0.0908
  117SER      O 1572   3.252  10.914   2.193  0.0942 -0.1686 -0.1959
  118GLN      N 1573   3.192  10.945   2.408 -0.0226 -0.1709 -0.0406
  118GLN      H 1574   3.215  10.940   2.506 -1.0495  0.2228  0.2358
  118GLN     CA 1575   3.050  10.938   2.381 -0.0872  0.0892  0.2305
  118GLN     HA 1576   3.035  10.863   2.304  0.7210  0.4653 -0.2967
  118GLN     CB 1577   2.978  10.895   2.509  0.0514 -0.1616  0.2231
  118GLN    HB1 1578   2.983  10.979   2.578 -2.2946  0.2969 -0.0861
  118GLN    HB2 1579   3.042  10.819   2.555  0.0802  0.7209  1.6673
  118GLN     CG 1580   2.830  10.861   2.498  0.0562 -0.1306  0.0526
  118GLN    HG1 1581   2.822  10.776   2.430 -0.7251  0.6424 -0.8468
  118GLN    HG2 1582   2.772  10.945   2.461 -0.7753  0.2217  2.0252
  118GLN     CD 1583   2.767  10.807   2.626  0.1773 -0.4657 -0.0268
  118GLN    OE1 1584   2.808  10.708   2.685  0.3442 -0.2860  0.1625
  118GLN    NE2 1585   2.658  10.871   2.671  0.0945 -0.3691 -0.3623
  118GLN   HE21 1586   2.627  10.956   2.627 -1.3120  0.2342  1.6522
  118GLN   HE22 1587   2.628  10.853   2.766 -0.5039  3.7551  0.4211
  118GLN      C 1588   2.993  11.064   2.317 -0.1276  0.0202  0.1299
  118GLN      O 1589   3.013  11.170   2.375 -0.0325 -0.2526  0.6019
  119SER      N 1590   2.925  11.048   2.203 -0.0260 -0.0120  0.0733
  119SER      H 1591   2.919  10.958   2.158 -1.8843  1.3145 -2.5655
  119SER     CA 1592   2.845  11.150   2.138 -0.0141  0.2444  0.4596
  119SER     HA 1593   2.912  11.236   2.128  1.0899 -0.7772 -1.7491
  119SER     CB 1594   2.807  11.102   1.999  0.7532  0.2052  0.2594
  119SER    HB1 1595   2.771  10.999   2.000  2.4344 -0.4174  0.4855
  119SER    HB2 1596   2.741  11.171   1.945  1.5396  0.6787 -0.1218
  119SER     OG 1597   2.925  11.079   1.925  0.3627  0.3618 -0.4187
  119SER     HG 1598   2.946  11.168   1.895  1.0450  1.0445  1.8717
  119SER      C 1599   2.724  11.176   2.226 -0.0484  0.5091  0.3355
  119SER      O 1600   2.655  11.085   2.272  0.8889 -0.2321  0.3017
  120SER      N 1601   2.690  11.304   2.246 -0.1808  0.6530 -0.7692
  120SER      H 1602   2.744  11.380   2.208 -0.9733  2.0185  0.7156
  120SER     CA 1603   2.577  11.347   2.326  0.0645  0.0360 -0.0816
  120SER     HA 1604   2.574  11.292   2.420 -0.5776  0.1070 -0.0526
  120SER     CB 1605   2.590  11.491   2.374  0.0267 -0.1383  0.4597
  120SER    HB1 1606   2.578  11.554   2.286 -0.7156 -0.7504  0.1043
  120SER    HB2 1607   2.506  11.527   2.434  1.1298  1.4612  1.1005
  120SER     OG 1608   2.711  11.515   2.442  0.2808 -0.1415  0.0146
  120SER     HG 1609   2.720  11.610   2.445  1.1044 -0.2310  1.5391
  120SER      C 1610   2.447  11.326   2.249  0.1977 -0.4116 -0.1885
  120SER      O 1611   2.442  11.337   2.127 -0.3311  0.1083 -0.1212
  121SER      N 1612   2.342  11.280   2.317  0.1140 -0.2057 -0.1795
  121SER      H 1613   2.363  11.257   2.413 -0.5069  1.4961  0.4141
  121SER     CA 1614   2.211  11.254   2.261  0.0701 -0.3202 -0.0261
  121SER     HA 1615   2.236  11.201   2.169  4.2819  0.3737  0.5429
  121SER     CB 1616   2.112  11.178   2.348 -0.4633  0.1263 -0.2349
  121SER    HB1 1617   2.022  11.154   2.291 -0.7089  0.7622 -0.1167
  121SER    HB2 1618   2.081  11.228   2.439 -1.4128  0.6527 -0.8317
  121SER     OG 1619   2.180  11.061   2.387 -0.4848  0.2242  0.0946
  121SER     HG 1620   2.122  11.001   2.435 -1.3403  1.9705  1.3602
  121SER      C 1621   2.135  11.374   2.207 -0.3826 -0.2655  0.7220
  121SER      O 1622   2.140  11.487   2.255 -0.6080  0.1670 -0.2321
  122TYR      N 1623   2.068  11.365   2.091  0.2948  0.6237  0.2486
  122TYR      H 1624   2.070  11.277   2.042  0.1766 -0.1215  1.5329
  122TYR     CA 1625   1.997  11.470   2.021 -0.0868 -0.0172 -0.3319
  122TYR     HA 1626   2.043  11.567   2.041 -2.6213  1.3452 -0.6169
  122TYR     CB 1627   2.000  11.447   1.870  0.1042  0.2453 -0.3697
  122TYR    HB1 1628   1.948  11.351   1.859  1.4229 -1.0191  2.9700
  122TYR    HB2 1629   1.942  11.524   1.821 -0.4671  0.7193  1.0074
  122TYR     CG 1630   2.137  11.431   1.808  0.1113  0.1575 -0.3326
  122TYR    CD1 1631   2.144  11.337   1.704  0.0214 -0.3022  0.0744
  122TYR    HD1 1632   2.060  11.272   1.685  0.5578 -1.2667  0.8776
  122TYR    CE1 1633   2.259  11.325   1.625  0.1067  0.2509  0.1065
  122TYR    HE1 1634   2.237  11.256   1.544 -0.8105  0.0867  0.4760
  122TYR     CZ 1635   2.367  11.409   1.655 -0.1294  0.5310  0.1761
  122TYR     OH 1636   2.473  11.414   1.568  0.3036 -0.3319  0.6454
  122TYR     HH 1637   2.542  11.472   1.601 -0.5043 -0.0039  1.8561
  122TYR    CE2 1638   2.362  11.498   1.764 -0.2143  0.7957 -0.0413
  122TYR    HE2 1639   2.453  11.543   1.802  1.1199 -0.6582 -1.3315
  122TYR    CD2 1640   2.246  11.513   1.840 -0.3946  0.8396 -0.3229
  122TYR    HD2 1641   2.244  11.583   1.923 -0.3637  1.0282 -0.4819
  122TYR      C 1642   1.853  11.466   2.069  0.0640 -0.1443  0.1161
  122TYR      O 1643   1.794  11.358   2.078  0.0742 -0.1628 -0.0298
  123GLY      N 1644   1.797  11.583   2.100  0.1885 -0.2106  0.5889
  123GLY      H 1645   1.850  11.669   2.103 -0.1056  0.1865 -2.5747
  123GLY     CA 1646   1.654  11.606   2.111  0.1878  0.1021 -0.0898
  123GLY    HA1 1647   1.604  11.587   2.016 -0.4966  1.0229  0.0718
  123GLY    HA2 1648   1.651  11.711   2.141 -2.0666 -0.0496  0.3779
  123GLY      C 1649   1.587  11.527   2.221  0.2549  0.2247  0.0388
  123GLY      O 1650   1.638  11.504   2.331  0.6520  0.2384 -0.1417
  124GLN      N 1651   1.465  11.482   2.190  0.3497 -0.0542  0.0633
  124GLN      H 1652   1.431  11.495   2.096 -0.3247 -1.1649  0.1354
  124GLN     CA 1653   1.380  11.399   2.273  0.1620  0.0495 -0.0246
  124GLN     HA 1654   1.381  11.454   2.367  0.8464 -0.0894  0.0579
  124GLN     CB 1655   1.239  11.398   2.215  0.1056 -0.3817  0.1170
  124GLN    HB1 1656   1.185  11.315   2.260 -1.3024 -2.4924 -4.7711
  124GLN    HB2 1657   1.251  11.382   2.108 -0.0218  3.6787 -0.6819
  124GLN     CG 1658   1.165  11.531   2.230  0.2566 -0.1920 -0.7629
  124GLN    HG1 1659   1.223  11.616   2.196  1.4723 -0.7429 -0.1304
  124GLN    HG2 1660   1.154  11.540   2.338  1.1770 -1.4752 -0.5290
  124GLN     CD 1661   1.026  11.532   2.167 -0.0234  0.3207 -0.1449
  124GLN    OE1 1662   0.977  11.437   2.106 -0.1836  0.1186  0.2877
  124GLN    NE2 1663   0.957  11.646   2.176 -0.0883  0.2836 -0.1690
  124GLN   HE21 1664   0.979  11.718   2.244  2.3002  0.5123 -1.0613
  124GLN   HE22 1665   0.861  11.630   2.151  0.0299 -0.5227 -0.1275
  124GLN      C 1666   1.432  11.256   2.278  0.1076  0.0275 -0.0996
  124GLN      O 1667   1.485  11.203   2.181  0.5570  0.2380  0.0302
  125PRO      N 1668   1.416  11.191   2.393  0.0737  0.2665  0.0301
  125PRO     CD 1669   1.385  11.245   2.524 -0.0336  0.2127  0.0271
  125PRO    HD1 1670   1.278  11.248   2.543 -0.4991  2.4271 -2.4107
  125PRO    HD2 1671   1.432  11.342   2.541 -3.0208  2.2527 -2.1458
  125PRO     CG 1672   1.450  11.143   2.617 -0.1349 -0.0900 -0.2342
  125PRO    HG1 1673   1.559  11.148   2.615 -0.0471 -1.6921 -2.3587
  125PRO    HG2 1674   1.417  11.147   2.721  1.0678 -0.3888  0.1742
  125PRO     CB 1675   1.416  11.008   2.555 -0.2189  0.0738 -0.5475
  125PRO    HB1 1676   1.481  10.929   2.591 -1.4216 -0.7596 -0.1298
  125PRO    HB2 1677   1.312  10.988   2.580 -0.0844 -1.2760 -0.9694
  125PRO     CA 1678   1.437  11.049   2.409  0.0084  0.1964 -0.4798
  125PRO     HA 1679   1.538  11.023   2.376  1.2280  2.6112  1.0041
  125PRO      C 1680   1.341  10.970   2.321  0.3593 -0.0551 -0.6387
  125PRO      O 1681   1.236  11.022   2.284  0.1598  0.2661  0.3361
  126GLN      N 1682   1.370  10.843   2.291  0.3161 -0.1394 -0.3277
  126GLN      H 1683   1.460  10.811   2.326  0.5884 -0.8112 -1.6072
  126GLN     CA 1684   1.282  10.755   2.219 -0.5465  0.1568  0.3448
  126GLN     HA 1685   1.184  10.801   2.233  0.1635  1.4188  1.2599
  126GLN     CB 1686   1.318  10.754   2.070 -0.2577 -0.0462  0.4161
  126GLN    HB1 1687   1.256  10.685   2.013 -2.2216  2.1040 -0.1970
  126GLN    HB2 1688   1.318  10.856   2.033  0.3320  0.4486  1.7283
  126GLN     CG 1689   1.457  10.704   2.034 -0.5033 -0.1437 -0.4202
  126GLN    HG1 1690   1.524  10.765   2.095  0.1277  0.7974 -1.9796
  126GLN    HG2 1691   1.461  10.599   2.063  0.1277 -1.4061 -4.4159
  126GLN     CD 1692   1.500  10.720   1.889 -0.0829  0.2624 -0.2534
  126GLN    OE1 1693   1.568  10.637   1.829 -0.5719 -0.2101 -0.1598
  126GLN    NE2 1694   1.475  10.835   1.826 -0.1655  0.3954  0.0172
  126GLN   HE21 1695   1.514  10.854   1.735 -1.3340  2.0090 -0.1950
  126GLN   HE22 1696   1.441  10.917   1.873 -0.6322 -1.2736  2.8673
  126GLN      C 1697   1.280  10.615   2.279 -0.2911  0.1748  0.3970
  126GLN      O 1698   1.376  10.566   2.337  0.2803  0.1038 -0.5934
  127SER      N 1699   1.163  10.551   2.269 -0.1439 -0.0069 -0.1808
  127SER      H 1700   1.090  10.606   2.226  0.2202  0.4349 -0.2411
  127SER     CA 1701   1.142  10.421   2.329  0.6347  0.1260  0.3922
  127SER     HA 1702   1.161  10.422   2.437 -2.9231  0.4144  1.1347
  127SER     CB 1703   0.997  10.386   2.299  0.7878  0.0338 -0.2444
  127SER    HB1 1704   0.976  10.279   2.307 -0.1110  0.0474 -1.8963
  127SER    HB2 1705   0.970  10.414   2.197 -1.4763  0.0594  0.3058
  127SER     OG 1706   0.908  10.449   2.389 -0.2862 -0.9025 -0.6239
  127SER     HG 1707   0.815  10.442   2.365 -0.5316 -1.1698  0.3700
  127SER      C 1708   1.223  10.311   2.262  0.6539  0.3566  0.0332
  127SER      O 1709   1.240  10.306   2.141 -0.2132 -0.5145 -0.0622
  128GLY      N 1710   1.278  10.226   2.349 -0.3842 -0.1426  0.2127
  128GLY      H 1711   1.256  10.235   2.448 -1.2034 -0.8050  0.1084
  128GLY     CA 1712   1.366  10.116   2.317 -0.5135 -0.5438  1.1748
  128GLY    HA1 1713   1.418  10.079   2.405  0.4066  0.0734  0.9086
  128GLY    HA2 1714   1.446  10.147   2.249 -1.2196  0.0030  0.5720
  128GLY      C 1715   1.297  10.006   2.238  0.2246  0.1249 -0.4752
  128GLY      O 1716   1.175   9.996   2.222  0.1947  0.1369 -0.2664
  129SER      N 1717   1.379   9.907   2.202  0.4172 -0.1713  0.7149
  129SER      H 1718   1.474   9.908   2.237  0.5550 -0.5792  0.3621
  129SER     CA 1719   1.334   9.793   2.125 -0.1095  0.3583  0.2229
  129SER     HA 1720   1.259   9.827   2.054 -0.5099 -0.9363  0.0018
  129SER     CB 1721   1.444   9.727   2.043 -0.0188  0.1333  0.5235
  129SER    HB1 1722   1.533   9.719   2.107 -0.0171  0.5187  0.5737
  129SER    HB2 1723   1.419   9.628   2.007 -0.7402  0.7230 -0.6535
  129SER     OG 1724   1.496   9.809   1.941  0.3143 -0.0222  0.5674
  129SER     HG 1725   1.540   9.889   1.969  1.2495  0.1882 -1.2872
  129SER      C 1726   1.267   9.680   2.203  0.5890 -0.1707  0.0646
  129SER      O 1727   1.296   9.675   2.322 -0.3297  0.4952  0.3257
  130TYR      N 1728   1.188   9.590   2.144  0.4702 -0.2497  0.3428
  130TYR      H 1729   1.167   9.621   2.050  1.0881  1.2101  0.6596
  130TYR     CA 1730   1.112   9.479   2.199 -0.2452  0.0534 -0.0125
  130TYR     HA 1731   1.061   9.437   2.112 -1.3254  0.2859  0.4900
  130TYR     CB 1732   1.202   9.373   2.262 -0.3284  0.0207  0.0476
  130TYR    HB1 1733   1.143   9.283   2.245  1.3516 -0.9914 -0.6427
  130TYR    HB2 1734   1.211   9.390   2.369  1.0988  1.8752 -0.3107
  130TYR     CG 1735   1.335   9.342   2.198 -0.0948 -0.0763  0.5740
  130TYR    CD1 1736   1.450   9.405   2.245  0.3329 -0.6126  0.2746
  130TYR    HD1 1737   1.437   9.474   2.328 -1.5746 -0.7139  0.1064
  130TYR    CE1 1738   1.578   9.384   2.195  0.1906 -0.5997 -0.0951
  130TYR    HE1 1739   1.668   9.434   2.228 -0.1569  0.5483 -0.8184
  130TYR     CZ 1740   1.588   9.297   2.084  0.2540 -0.3205 -0.3090
  130TYR     OH 1741   1.712   9.269   2.035  0.3405  0.2569 -0.4345
  130TYR     HH 1742   1.705   9.197   1.972  0.4479 -0.4021  0.2983
  130TYR    CE2 1743   1.472   9.248   2.021  0.1864 -0.9212  0.2773
  130TYR    HE2 1744   1.482   9.179   1.938 -1.3187  0.7736 -1.3995
  130TYR    CD2 1745   1.346   9.266   2.080  0.4060  0.2438  0.4139
  130TYR    HD2 1746   1.260   9.233   2.025  0.6746  0.1310  0.0597
  130TYR      C 1747   0.999   9.529   2.287 -0.0157 -0.0262  0.3273
  130TYR      O 1748   1.021   9.536   2.408 -0.5584 -0.7565  0.4702
  131SER      N 1749   0.890   9.585   2.235  0.0828  0.3302  0.4965
  131SER      H 1750   0.889   9.611   2.137 -1.1093 -0.2460  0.3382
  131SER     CA 1751   0.770   9.612   2.312 -0.2996  0.0915 -0.0031
  131SER     HA 1752   0.793   9.703   2.368  0.8055  0.3668 -0.8794
  131SER     CB 1753   0.649   9.648   2.226  0.0020  0.0976 -0.4263
  131SER    HB1 1754   0.636   9.564   2.157  1.1451 -0.0230 -0.5174
  131SER    HB2 1755   0.562   9.653   2.291  2.2596 -1.4038  3.0470
  131SER     OG 1756   0.665   9.769   2.156 -0.3294 -0.3320 -1.2601
  131SER     HG 1757   0.579   9.797   2.122 -0.4373  2.4162  0.8936
  131SER      C 1758   0.737   9.498   2.407 -0.2330  0.0318 -0.0499
  131SER      O 1759   0.733   9.385   2.361  0.4528 -0.1288  0.2657
  132GLN      N 1760   0.712   9.534   2.533 -0.0849 -0.3941  0.1011
  132GLN      H 1761   0.722   9.632   2.555 -1.0232  0.0933 -1.5138
  132GLN     CA 1762   0.650   9.445   2.629  0.1956 -0.7119 -0.0099
  132GLN     HA 1763   0.717   9.360   2.644  1.5080  0.4378  0.9047
  132GLN     CB 1764   0.646   9.527   2.758  0.0194 -0.1144 -0.3937
  132GLN    HB1 1765   0.596   9.622   2.739  1.5915  0.7541 -0.3428
  132GLN    HB2 1766   0.582   9.472   2.827  1.3517  0.5293  1.4388
  132GLN     CG 1767   0.776   9.552   2.832 -0.1287  0.5565 -0.3570
  132GLN    HG1 1768   0.852   9.598   2.768 -0.0226 -0.0906 -0.7027
  132GLN    HG2 1769   0.815   9.456   2.865  0.3707  0.2407 -1.8068
  132GLN     CD 1770   0.766   9.622   2.967  0.2312 -0.7436  0.3589
  132GLN    OE1 1771   0.656   9.649   3.015  0.2075 -0.4435  0.1390
  132GLN    NE2 1772   0.877   9.672   3.022 -0.2935  0.4776  0.3309
  132GLN   HE21 1773   0.964   9.663   2.971  0.0400  0.4920  0.8906
  132GLN   HE22 1774   0.873   9.718   3.112 -0.4190 -0.3554  0.7590
  132GLN      C 1775   0.512   9.393   2.590 -0.1437  0.2823 -0.1637
  132GLN      O 1776   0.437   9.463   2.522 -0.3193  0.0458 -0.2156
  133GLN      N 1777   0.477   9.270   2.629  0.4094  0.0294 -0.4541
  133GLN      H 1778   0.547   9.217   2.680  2.1734 -0.6937 -3.3508
  133GLN     CA 1779   0.347   9.211   2.606  0.1360  0.5558 -0.2850
  133GLN     HA 1780   0.282   9.284   2.558  0.6907  1.8362  0.8363
  133GLN     CB 1781   0.359   9.094   2.508  0.1676  0.0928  0.2608
  133GLN    HB1 1782   0.418   9.018   2.559  0.5273 -0.3410 -0.7708
  133GLN    HB2 1783   0.412   9.124   2.418  1.4075 -1.4981  0.4253
  133GLN     CG 1784   0.225   9.045   2.455  0.3996  0.3190 -0.5570
  133GLN    HG1 1785   0.159   9.026   2.540  0.5430  1.6268 -0.1355
  133GLN    HG2 1786   0.171   9.119   2.396 -2.1283 -0.5019  0.5391
  133GLN     CD 1787   0.233   8.910   2.384 -0.4418 -0.0046 -0.0612
  133GLN    OE1 1788   0.234   8.905   2.262 -0.0828  0.4403 -0.0781
  133GLN    NE2 1789   0.252   8.804   2.463  0.3695  0.2637  0.1221
  133GLN   HE21 1790   0.259   8.716   2.415 -0.6457 -0.7058  1.6377
  133GLN   HE22 1791   0.250   8.808   2.564  0.1041  0.1506  0.1226
  133GLN      C 1792   0.294   9.177   2.745  0.0785 -0.2095 -0.4859
  133GLN      O 1793   0.373   9.137   2.830 -0.2036  0.3051  0.0267
  134PRO      N 1794   0.165   9.203   2.768  0.2559 -0.0582  0.3782
  134PRO     CD 1795   0.102   9.162   2.891 -0.4172 -0.6535 -0.1553
  134PRO    HD1 1796   0.132   9.058   2.906 -0.3765 -0.5617  0.4222
  134PRO    HD2 1797   0.134   9.234   2.967 -0.2851  0.1525 -0.9591
  134PRO     CG 1798  -0.048   9.191   2.879 -0.4023 -0.3472  0.3661
  134PRO    HG1 1799  -0.066   9.294   2.912  0.2329  0.3415 -1.2913
  134PRO    HG2 1800  -0.101   9.117   2.938  0.5815 -1.0690  0.3624
  134PRO     CB 1801  -0.068   9.188   2.728  0.1633  0.4561  0.2682
  134PRO    HB1 1802  -0.077   9.084   2.698  1.4111 -0.5706  3.0847
  134PRO    HB2 1803  -0.153   9.247   2.692  0.2423  0.2460 -0.2808
  134PRO     CA 1804   0.062   9.252   2.678  0.3407  0.2188  0.4316
  134PRO     HA 1805   0.074   9.211   2.578  0.4824  0.7694  0.2202
  134PRO      C 1806   0.055   9.401   2.652  0.2450  0.1258 -0.0844
  134PRO      O 1807   0.096   9.484   2.733 -0.1332 -0.0853  0.3261
  135SER      N 1808  -0.008   9.439   2.540  0.5535  0.4331 -0.1556
  135SER      H 1809  -0.038   9.367   2.476  1.1936  0.2764 -0.2947
  135SER     CA 1810  -0.040   9.576   2.506  0.3088  0.4009 -0.0564
  135SER     HA 1811   0.055   9.629   2.508  0.9212 -0.6483 -0.4543
  135SER     CB 1812  -0.107   9.569   2.370 -0.3834  0.0578  0.2989
  135SER    HB1 1813  -0.088   9.670   2.333 -0.6556  0.2478  0.6620
  135SER    HB2 1814  -0.215   9.555   2.375 -0.4129  0.4050  0.6579
  135SER     OG 1815  -0.050   9.478   2.279  0.0525  0.1637  0.4670
  135SER     HG 1816   0.040   9.510   2.271  0.8904 -2.3715 -1.8315
  135SER      C 1817  -0.132   9.637   2.611 -0.3388 -0.3326 -0.1950
  135SER      O 1818  -0.214   9.562   2.663 -0.2997 -0.3842 -0.2053
  136TYR      N 1819  -0.118   9.767   2.638 -0.9398 -0.2466 -0.2769
  136TYR      H 1820  -0.051   9.825   2.590  0.2813 -1.6893 -0.4091
  136TYR     CA 1821  -0.214   9.826   2.728 -0.3226  0.0007  0.2218
  136TYR     HA 1822  -0.234   9.751   2.804 -0.9953 -1.1994 -1.0993
  136TYR     CB 1823  -0.160   9.952   2.796 -0.2735 -0.1325  0.4268
  136TYR    HB1 1824  -0.239  10.003   2.851 -2.5840 -2.4699 -0.4999
  136TYR    HB2 1825  -0.121  10.015   2.717 -0.7087 -0.8061 -0.3323
  136TYR     CG 1826  -0.038   9.933   2.883  0.1422 -0.6598 -0.2587
  136TYR    CD1 1827   0.086   9.960   2.825  0.0696  0.2896  0.0063
  136TYR    HD1 1828   0.099   9.984   2.721 -1.3004  0.7707 -0.0772
  136TYR    CE1 1829   0.197   9.958   2.911  0.1915 -0.0716 -0.1571
  136TYR    HE1 1830   0.294   9.983   2.871  0.7448  0.5760  1.4901
  136TYR     CZ 1831   0.193   9.911   3.044 -0.4459  0.0482 -0.1314
  136TYR     OH 1832   0.304   9.911   3.123 -0.0950 -0.8660 -0.6024
  136TYR     HH 1833   0.382   9.926   3.070 -0.5193 -0.8739 -1.2373
  136TYR    CE2 1834   0.067   9.872   3.095 -0.4715  0.1530 -0.1132
  136TYR    HE2 1835   0.060   9.820   3.189  1.7373 -1.1645 -0.5876
  136TYR    CD2 1836  -0.046   9.883   3.014 -0.4185 -0.7187 -0.3138
  136TYR    HD2 1837  -0.141   9.868   3.063  0.9830 -1.2000  2.4616
  136TYR      C 1838  -0.339   9.860   2.648 -0.0841 -0.3947 -0.3255
  136TYR      O 1839  -0.331   9.908   2.536  0.4412  0.1473 -0.0620
  137GLY      N 1840  -0.456   9.850   2.713  0.2069 -0.2076  0.2299
  137GLY      H 1841  -0.459   9.804   2.803 -1.5246  1.8664  1.3426
  137GLY     CA 1842  -0.583   9.907   2.674  0.3366 -0.3981 -0.4685
  137GLY    HA1 1843  -0.636   9.837   2.610  1.4171 -1.8937  0.2037
  137GLY    HA2 1844  -0.566  10.003   2.625  2.9829 -0.2790  0.4942
  137GLY      C 1845  -0.672   9.931   2.794  0.6644 -0.0233 -0.2949
  137GLY      O 1846  -0.643  10.000   2.891  0.2794 -0.2080 -0.0433
  138GLY      N 1847  -0.792   9.873   2.782  0.6556 -0.2047  0.5811
  138GLY      H 1848  -0.807   9.818   2.699 -0.5318  2.3554 -1.0326
  138GLY     CA 1849  -0.906   9.894   2.869  0.4712  0.2548  0.2343
  138GLY    HA1 1850  -0.926  10.001   2.876 -0.3831  0.0229  2.2333
  138GLY    HA2 1851  -0.996   9.866   2.815 -0.5750  2.0552  0.9451
  138GLY      C 1852  -0.890   9.833   3.008  0.2006  0.3106  0.2909
  138GLY      O 1853  -0.779   9.794   3.044  0.0380 -0.1566  0.2814
  139GLN      N 1854  -0.999   9.827   3.085  0.1963 -0.3318  0.2342
  139GLN      H 1855  -1.080   9.870   3.042 -0.6462 -2.8740 -0.9769
  139GLN     CA 1856  -1.005   9.770   3.218 -0.2662 -0.3144  0.2229
  139GLN     HA 1857  -0.920   9.815   3.270  0.0658  1.7910 -1.9814
  139GLN     CB 1858  -1.135   9.822   3.278 -0.3331 -0.0448 -0.1514
  139GLN    HB1 1859  -1.222   9.766   3.243 -1.1580  1.8924 -1.4151
  139GLN    HB2 1860  -1.160   9.926   3.257 -0.4191 -0.1913 -0.7951
  139GLN     CG 1861  -1.140   9.812   3.430 -0.0472  0.6030 -0.0941
  139GLN    HG1 1862  -1.067   9.882   3.468 -1.5023  1.6197  0.9338
  139GLN    HG2 1863  -1.109   9.709   3.449  1.5711  0.8821 -1.0335
  139GLN     CD 1864  -1.277   9.844   3.490 -0.1218 -0.5526  0.3895
  139GLN    OE1 1865  -1.312   9.957   3.523 -0.0253 -0.2883 -0.3782
  139GLN    NE2 1866  -1.375   9.754   3.487 -0.2550 -0.4043  0.2974
  139GLN   HE21 1867  -1.372   9.675   3.425  1.6308 -0.5651  0.5243
  139GLN   HE22 1868  -1.460   9.794   3.525  0.6957  1.1731  0.8525
  139GLN      C 1869  -0.996   9.619   3.226 -0.0612 -0.3278 -0.2521
  139GLN      O 1870  -1.077   9.550   3.165 -0.2332 -0.2692 -0.0922
  140GLN      N 1871  -0.906   9.563   3.307 -0.1050 -0.1395 -0.0717
  140GLN      H 1872  -0.846   9.628   3.355 -0.6735 -0.3924  1.0239
  140GLN     CA 1873  -0.880   9.421   3.322 -0.1937 -0.1899 -0.3973
  140GLN     HA 1874  -0.848   9.391   3.222  1.2913  2.0111 -0.6608
  140GLN     CB 1875  -0.750   9.400   3.400 -0.2183  0.5315 -0.1583
  140GLN    HB1 1876  -0.750   9.461   3.490  3.4978  0.4763  0.0081
  140GLN    HB2 1877  -0.737   9.296   3.429 -0.6231 -0.1277 -2.1617
  140GLN     CG 1878  -0.628   9.441   3.318  0.1364  0.3136  0.2589
  140GLN    HG1 1879  -0.646   9.547   3.297  1.7905  0.3620 -1.0883
  140GLN    HG2 1880  -0.624   9.382   3.227 -0.2856 -0.8904  0.9877
  140GLN     CD 1881  -0.496   9.436   3.394  0.1672 -0.0017  0.1831
  140GLN    OE1 1882  -0.482   9.464   3.512  0.3572 -0.1366  0.1934
  140GLN    NE2 1883  -0.397   9.373   3.329  0.0120  0.3409 -0.3908
  140GLN   HE21 1884  -0.325   9.325   3.380  0.7335  0.2844 -1.4428
  140GLN   HE22 1885  -0.409   9.356   3.230 -1.2268  0.6453 -0.3134
  140GLN      C 1886  -0.992   9.337   3.380  0.4268 -0.2748  0.7122
  140GLN      O 1887  -1.085   9.390   3.442 -0.1546  0.2046 -0.5286
  141GLN      N 1888  -0.987   9.208   3.345  0.7109 -0.0351 -0.1470
  141GLN      H 1889  -0.904   9.170   3.300  0.6057  0.2524 -0.5925
  141GLN     CA 1890  -1.090   9.111   3.375  0.4507  0.3148  0.0919
  141GLN     HA 1891  -1.178   9.135   3.315 -0.4667  2.7139  2.1999
  141GLN     CB 1892  -1.044   8.973   3.330  0.4760  0.4989 -0.4439
  141GLN    HB1 1893  -1.017   8.981   3.225 -2.2517 -1.9017 -1.4555
  141GLN    HB2 1894  -0.961   8.928   3.383  0.8134  2.4032  0.7409
  141GLN     CG 1895  -1.157   8.871   3.336  0.6860  0.2968  0.0733
  141GLN    HG1 1896  -1.204   8.865   3.434  1.2853  2.6616  0.5668
  141GLN    HG2 1897  -1.235   8.916   3.274  0.0030  2.4820  2.3335
  141GLN     CD 1898  -1.130   8.734   3.277  0.3181  0.2146  0.0908
  141GLN    OE1 1899  -1.021   8.710   3.226 -0.2805 -0.3214 -0.9695
  141GLN    NE2 1900  -1.237   8.661   3.244  0.2879  0.1085  0.4218
  141GLN   HE21 1901  -1.206   8.568   3.222  1.0977  0.7009 -1.0214
  141GLN   HE22 1902  -1.326   8.676   3.291  0.4645  2.6846  0.1136
  141GLN      C 1903  -1.138   9.105   3.520 -0.5132 -0.6398 -0.2565
  141GLN      O 1904  -1.053   9.101   3.609 -0.2010  0.5879 -0.4796
  142SER      N 1905  -1.267   9.114   3.551 -0.5279 -0.5870 -0.3348
  142SER      H 1906  -1.331   9.127   3.473 -0.9516 -0.6087  0.0066
  142SER     CA 1907  -1.338   9.123   3.677  0.0159  0.1397 -0.0736
  142SER     HA 1908  -1.261   9.138   3.753  0.2962 -1.1901 -0.0653
  142SER     CB 1909  -1.446   9.230   3.662 -0.5351 -0.4548 -0.3813
  142SER    HB1 1910  -1.524   9.203   3.590 -1.9492 -0.0724  0.9496
  142SER    HB2 1911  -1.494   9.249   3.758 -0.2538  1.1398 -0.5348
  142SER     OG 1912  -1.387   9.353   3.625 -0.1941 -0.4266  0.2426
  142SER     HG 1913  -1.333   9.381   3.698 -0.8868 -1.0883  1.0373
  142SER      C 1914  -1.399   8.985   3.699 -0.1749  0.2715  0.2302
  142SER      O 1915  -1.442   8.908   3.613 -0.2358  0.2213  0.3060
  143TYR      N 1916  -1.428   8.960   3.826  0.0791 -0.6728  0.1105
  143TYR      H 1917  -1.404   9.031   3.895  2.1333 -0.6368 -0.5819
  143TYR     CA 1918  -1.477   8.834   3.879 -0.2906 -0.6683 -0.2167
  143TYR     HA 1919  -1.543   8.784   3.808 -1.7616  1.6194 -0.5849
  143TYR     CB 1920  -1.367   8.736   3.918  0.2237  0.0119  0.0598
  143TYR    HB1 1921  -1.299   8.786   3.987  0.6576 -1.3436  0.6379
  143TYR    HB2 1922  -1.400   8.649   3.975  1.5507 -1.0642 -0.7456
  143TYR     CG 1923  -1.279   8.692   3.803 -0.0198 -0.1728 -0.0572
  143TYR    CD1 1924  -1.157   8.757   3.782  0.1815 -0.4622  0.1985
  143TYR    HD1 1925  -1.130   8.847   3.836 -1.1378 -0.8275  1.5258
  143TYR    CE1 1926  -1.064   8.718   3.684  0.1382  0.0937 -0.0698
  143TYR    HE1 1927  -0.966   8.762   3.673  0.1991 -0.0435 -0.0660
  143TYR     CZ 1928  -1.089   8.600   3.613  0.0747 -0.1894  0.4162
  143TYR     OH 1929  -1.003   8.555   3.517 -0.2404  0.2461 -0.0755
  143TYR     HH 1930  -1.039   8.476   3.476  0.1265  0.4119 -0.7436
  143TYR    CE2 1931  -1.214   8.537   3.623  0.0872 -0.1593  0.7641
  143TYR    HE2 1932  -1.223   8.443   3.570  1.9119  0.5778 -0.9627
  143TYR    CD2 1933  -1.305   8.584   3.719 -0.4271 -0.4644  0.4341
  143TYR    HD2 1934  -1.391   8.521   3.733  0.3339 -2.0497 -1.4797
  143TYR      C 1935  -1.553   8.869   4.006  0.7427 -0.3485  0.3198
  143TYR      O 1936  -1.513   8.949   4.091 -0.5047  0.1391  0.4650
  144GLY      N 1937  -1.668   8.805   4.026  0.0225  0.7468 -0.2104
  144GLY      H 1938  -1.695   8.735   3.957  1.5917  0.4915 -0.6053
  144GLY     CA 1939  -1.742   8.805   4.150  0.0753 -0.1797 -0.1714
  144GLY    HA1 1940  -1.662   8.791   4.224  0.4420 -1.1981 -0.7354
  144GLY    HA2 1941  -1.811   8.721   4.158 -0.4386  0.1598 -0.9113
  144GLY      C 1942  -1.822   8.933   4.167  0.1865 -0.1137 -0.1296
  144GLY      O 1943  -1.835   9.015   4.077  0.1330  0.1681  0.1312
  145GLN      N 1944  -1.873   8.956   4.288  0.0546  0.0131 -0.2098
  145GLN      H 1945  -1.835   8.894   4.358  0.7159  0.3757 -0.2421
  145GLN     CA 1946  -1.957   9.070   4.320  0.0788 -0.1523  0.4750
  145GLN     HA 1947  -2.039   9.074   4.247  0.9880 -2.1150 -0.7406
  145GLN     CB 1948  -2.004   9.054   4.464 -0.8155 -0.2318  0.1839
  145GLN    HB1 1949  -1.913   9.043   4.524 -0.3409  2.5858  0.1276
  145GLN    HB2 1950  -2.037   9.154   4.492 -0.9400 -0.5311  1.1345
  145GLN     CG 1951  -2.109   8.946   4.487 -0.5099 -0.6210 -0.2187
  145GLN    HG1 1952  -2.140   8.942   4.591 -0.2657 -1.2314 -0.1632
  145GLN    HG2 1953  -2.061   8.849   4.475 -0.3452 -0.5000 -0.5607
  145GLN     CD 1954  -2.232   8.957   4.398 -0.4841  0.4815 -0.1338
  145GLN    OE1 1955  -2.324   9.037   4.413 -0.7269  0.2810 -0.5552
  145GLN    NE2 1956  -2.242   8.877   4.291  0.5442 -0.5038  0.4806
  145GLN   HE21 1957  -2.328   8.881   4.238  0.8470  1.3743  0.0703
  145GLN   HE22 1958  -2.175   8.808   4.262 -0.7095 -1.0825 -1.1855
  145GLN      C 1959  -1.883   9.201   4.298 -0.4174  0.0494 -0.0469
  145GLN      O 1960  -1.769   9.224   4.340 -0.1688 -0.5040 -0.4073
  146GLN      N 1961  -1.947   9.291   4.224  0.1458  0.1636 -0.4052
  146GLN      H 1962  -2.040   9.262   4.196 -0.7785  2.5444 -0.0861
  146GLN     CA 1963  -1.893   9.416   4.174 -0.2002  0.5380  0.1436
  146GLN     HA 1964  -1.784   9.406   4.174 -0.3142 -2.6910 -3.1088
  146GLN     CB 1965  -1.935   9.437   4.029  0.2764  0.0646 -0.0676
  146GLN    HB1 1966  -1.902   9.536   4.001 -1.0447  1.2054  2.1255
  146GLN    HB2 1967  -2.044   9.438   4.021  0.0744  1.2544  2.0569
  146GLN     CG 1968  -1.870   9.336   3.935 -0.1089 -0.1250 -0.1330
  146GLN    HG1 1969  -1.899   9.355   3.832 -1.2930 -1.4726 -0.0806
  146GLN    HG2 1970  -1.912   9.239   3.962 -1.0613  0.4119  0.3565
  146GLN     CD 1971  -1.718   9.339   3.938 -0.1076 -0.1120 -0.1728
  146GLN    OE1 1972  -1.650   9.427   3.884  0.3578 -0.2443  0.1900
  146GLN    NE2 1973  -1.651   9.241   3.999  0.3395  0.4589  0.2638
  146GLN   HE21 1974  -1.552   9.255   4.017  0.7422 -1.6897 -0.0799
  146GLN   HE22 1975  -1.702   9.161   4.032  0.8442 -0.7062 -1.6513
  146GLN      C 1976  -1.930   9.530   4.267  0.2537  0.2446  0.6904
  146GLN      O 1977  -2.031   9.523   4.337 -0.1359  0.5663  0.1644
  147GLN      N 1978  -1.840   9.630   4.271  0.1731  0.3428  0.0353
  147GLN      H 1979  -1.763   9.637   4.206  1.1336  0.4541  1.1656
  147GLN     CA 1980  -1.855   9.754   4.343  0.4676  0.6205 -0.3780
  147GLN     HA 1981  -1.882   9.723   4.444  0.8703  0.4372 -0.3281
  147GLN     CB 1982  -1.719   9.815   4.373  0.5317  0.4738 -0.3734
  147GLN    HB1 1983  -1.655   9.824   4.285  1.1832  2.0183  0.2132
  147GLN    HB2 1984  -1.741   9.914   4.414 -1.0201  0.3303 -0.7913
  147GLN     CG 1985  -1.639   9.739   4.478 -0.0311  0.4940  0.0729
  147GLN    HG1 1986  -1.595   9.652   4.429 -2.1527 -0.0372 -1.0240
  147GLN    HG2 1987  -1.707   9.709   4.558 -1.1180  3.8366  0.5506
  147GLN     CD 1988  -1.519   9.814   4.534  0.3833  0.0240 -0.1759
  147GLN    OE1 1989  -1.487   9.927   4.497  0.2505  0.2010  0.2438
  147GLN    NE2 1990  -1.444   9.761   4.632  0.4166  0.0823 -0.1698
  147GLN   HE21 1991  -1.466   9.666   4.656 -2.0548  0.4513 -0.6552
  147GLN   HE22 1992  -1.364   9.815   4.661  1.0634 -1.3353  0.7997
  147GLN      C 1993  -1.963   9.846   4.285 -0.4159 -0.1500  0.0153
  147GLN      O 1994  -1.955   9.895   4.173 -0.0346 -0.0371  0.0888
  148SER      N 1995  -2.067   9.864   4.367 -0.6926 -0.7947 -0.1912
  148SER      H 1996  -2.064   9.824   4.460  0.4104 -1.9032 -0.6649
  148SER     CA 1997  -2.177   9.957   4.350  0.0493  0.1058 -0.1440
  148SER     HA 1998  -2.247   9.938   4.431  0.4233  0.5584  0.2862
  148SER     CB 1999  -2.133  10.102   4.367 -0.1789  0.1320  0.2273
  148SER    HB1 2000  -2.053  10.126   4.298 -0.7753  0.9184 -0.2060
  148SER    HB2 2001  -2.209  10.171   4.331  1.4950  1.4741 -0.8836
  148SER     OG 2002  -2.102  10.134   4.501 -0.1478  0.0623  0.2365
  148SER     HG 2003  -2.021  10.184   4.497 -0.1589  0.0167 -0.9544
  148SER      C 2004  -2.254   9.936   4.220 -0.4470 -0.1659  0.1896
  148SER      O 2005  -2.217   9.984   4.113 -0.2464 -0.2464  0.2219
  149TYR      N 2006  -2.359   9.854   4.231 -0.5039 -0.1198 -0.0013
  149TYR      H 2007  -2.392   9.825   4.322  1.6630 -0.5448  0.7218
  149TYR     CA 2008  -2.436   9.824   4.112  0.2426  0.0363 -0.5324
  149TYR     HA 2009  -2.371   9.808   4.026  1.7378  1.4441  0.2815
  149TYR     CB 2010  -2.518   9.701   4.150 -0.0261  0.2278 -0.4880
  149TYR    HB1 2011  -2.604   9.692   4.084 -0.4857  0.4977  0.0574
  149TYR    HB2 2012  -2.562   9.711   4.249 -1.2332  1.3564 -1.1128
  149TYR     CG 2013  -2.434   9.575   4.142  0.0677  0.2625 -0.0725
  149TYR    CD1 2014  -2.388   9.525   4.020 -0.5124 -0.2364 -0.0879
  149TYR    HD1 2015  -2.402   9.594   3.939 -0.7852 -0.7242 -0.4649
  149TYR    CE1 2016  -2.319   9.404   4.015  0.6671  0.4178  0.1379
  149TYR    HE1 2017  -2.276   9.369   3.922 -0.8141 -1.7156  0.1828
  149TYR     CZ 2018  -2.295   9.330   4.133 -0.1321 -0.3414 -0.1654
  149TYR     OH 2019  -2.232   9.209   4.134 -0.6806 -0.6300 -0.2200
  149TYR     HH 2020  -2.238   9.163   4.049  0.8355  0.3003 -0.8800
  149TYR    CE2 2021  -2.339   9.381   4.256 -0.3193 -0.0477 -0.3529
  149TYR    HE2 2022  -2.336   9.318   4.344  1.4456  0.4122 -0.0576
  149TYR    CD2 2023  -2.402   9.506   4.260 -0.1795  0.0168 -0.1476
  149TYR    HD2 2024  -2.429   9.545   4.357  0.4022  0.1703 -0.0412
  149TYR      C 2025  -2.528   9.943   4.089  0.2972  0.1267 -0.2886
  149TYR      O 2026  -2.580   9.996   4.188 -0.2931 -0.3116 -0.3567
  150ASN      N 2027  -2.559   9.974   3.963 -0.2994 -0.0408 -0.1858
  150ASN      H 2028  -2.517   9.920   3.889 -2.5371 -1.4458 -0.5367
  150ASN     CA 2029  -2.653  10.078   3.925  0.1070  0.2318 -0.4488
  150ASN     HA 2030  -2.642  10.165   3.989  1.6091  1.7128 -2.5755
  150ASN     CB 2031  -2.620  10.128   3.784  0.1463 -0.2240 -0.6055
  150ASN    HB1 2032  -2.661  10.057   3.712  0.8487 -1.2876  0.0094
  150ASN    HB2 2033  -2.513  10.117   3.765 -0.2631 -1.4873 -2.3830
  150ASN     CG 2034  -2.674  10.268   3.756 -0.6417 -0.4094 -0.0473
  150ASN    OD1 2035  -2.732  10.344   3.833 -0.6924 -0.2566 -0.2344
  150ASN    ND2 2036  -2.655  10.317   3.634 -0.0468  0.5004  0.4013
  150ASN   HD21 2037  -2.617  10.252   3.567  0.1985 -0.4410  1.4316
  150ASN   HD22 2038  -2.669  10.417   3.621  1.5532  0.6177 -0.7485
  150ASN      C 2039  -2.790  10.013   3.937  0.3013  0.0045  0.5921
  150ASN      O 2040  -2.812   9.910   3.874 -0.5210  0.4069  0.1974
  151PRO      N 2041  -2.884  10.069   4.014  0.2763  0.7056  0.0691
  151PRO     CD 2042  -2.865  10.190   4.091 -0.3799  0.7969  0.0970
  151PRO    HD1 2043  -2.770  10.192   4.145 -2.1391 -1.4151  3.6694
  151PRO    HD2 2044  -2.877  10.275   4.024 -0.3248  1.9233  1.4565
  151PRO     CG 2045  -2.967  10.196   4.205  0.3569  0.0992  0.8085
  151PRO    HG1 2046  -2.931  10.146   4.295  0.7970 -1.8558 -0.3804
  151PRO    HG2 2047  -3.006  10.294   4.231 -0.7236  0.1062 -0.6865
  151PRO     CB 2048  -3.077  10.116   4.137  0.6188  0.0155  0.4801
  151PRO    HB1 2049  -3.139  10.069   4.213  0.1960 -0.3652 -0.0894
  151PRO    HB2 2050  -3.133  10.192   4.082  0.3164  1.6321  2.9083
  151PRO     CA 2051  -3.011  10.009   4.050  0.3451  0.3925 -0.2037
  151PRO     HA 2052  -2.990   9.920   4.110 -0.4367 -0.2476 -0.8421
  151PRO      C 2053  -3.107   9.966   3.939  0.3743 -0.1486 -0.0225
  151PRO      O 2054  -3.172   9.864   3.959  0.6525 -0.3667 -0.2310
  152PRO      N 2055  -3.120  10.037   3.827 -0.2415 -0.3918 -0.1064
  152PRO     CD 2056  -3.053  10.160   3.790 -0.1526 -0.2828  0.4134
  152PRO    HD1 2057  -3.049  10.224   3.879 -1.1604  1.4125 -0.7052
  152PRO    HD2 2058  -2.963  10.133   3.735 -0.6599  1.3849 -1.3206
  152PRO     CG 2059  -3.144  10.232   3.692  0.0003 -0.6634 -0.0090
  152PRO    HG1 2060  -3.085  10.294   3.624 -1.2544  1.3640  0.6721
  152PRO    HG2 2061  -3.213  10.296   3.747  3.1412  1.6073  1.5769
  152PRO     CB 2062  -3.209  10.117   3.615 -0.2883 -0.1226 -0.5894
  152PRO    HB1 2063  -3.311  10.146   3.592 -0.6902  0.8133  2.0072
  152PRO    HB2 2064  -3.161  10.089   3.522 -1.2749 -1.3190 -0.7674
  152PRO     CA 2065  -3.212  10.005   3.720 -0.3471  0.2336 -0.2070
  152PRO     HA 2066  -3.312   9.989   3.760 -1.5886  3.1507 -1.8187
  152PRO      C 2067  -3.171   9.879   3.644  0.1143  0.1078  0.2490
  152PRO      O 2068  -3.054   9.844   3.634  0.0910  0.2997 -0.8027
  153GLN      N 2069  -3.267   9.817   3.575  0.3655  0.1816 -0.1667
  153GLN      H 2070  -3.357   9.855   3.600  0.3182 -0.8148  1.2850
  153GLN     CA 2071  -3.254   9.693   3.502 -0.1662 -0.0931  0.2048
  153GLN     HA 2072  -3.206   9.621   3.568 -0.1876  0.5047  0.8800
  153GLN     CB 2073  -3.389   9.627   3.472 -0.4281  0.4556  0.1619
  153GLN    HB1 2074  -3.452   9.647   3.558 -3.0605 -1.4824 -1.1820
  153GLN    HB2 2075  -3.423   9.687   3.388  0.2270  1.4657  0.5905
  153GLN     CG 2076  -3.400   9.477   3.449  0.4761  0.4132 -0.0317
  153GLN    HG1 2077  -3.323   9.438   3.382  0.8379  0.6830  0.2235
  153GLN    HG2 2078  -3.377   9.424   3.541 -0.5868 -0.7126 -0.3873
  153GLN     CD 2079  -3.536   9.431   3.399  0.7674 -0.2950 -0.1977
  153GLN    OE1 2080  -3.616   9.509   3.348  0.3279 -0.3415  0.4091
  153GLN    NE2 2081  -3.576   9.304   3.392 -0.2467  0.0441 -0.8680
  153GLN   HE21 2082  -3.665   9.298   3.346 -0.6851  2.3161 -0.4476
  153GLN   HE22 2083  -3.518   9.223   3.410 -0.6393 -0.0900 -0.1422
  153GLN      C 2084  -3.163   9.705   3.380 -0.2445 -0.1257  0.1430
  153GLN      O 2085  -3.155   9.802   3.306  0.3576  0.0186  0.3954
  154GLY      N 2086  -3.082   9.600   3.369  0.0313  0.0576  0.4101
  154GLY      H 2087  -3.076   9.537   3.448 -1.3224 -0.5850  0.0297
  154GLY     CA 2088  -2.991   9.578   3.258 -0.1120  0.0884  0.2870
  154GLY    HA1 2089  -3.006   9.634   3.165  2.4685  1.2724  0.4999
  154GLY    HA2 2090  -3.002   9.474   3.226  0.0864  0.2704 -0.3911
  154GLY      C 2091  -2.846   9.598   3.298 -0.0015 -0.0406 -0.0378
  154GLY      O 2092  -2.821   9.683   3.384  0.4616 -0.0622 -0.1485
  155TYR      N 2093  -2.749   9.532   3.235  0.0261  0.4378 -0.5027
  155TYR      H 2094  -2.785   9.458   3.176  2.0985 -2.5740  1.6987
  155TYR     CA 2095  -2.609   9.527   3.271 -0.0531  0.0605 -0.2386
  155TYR     HA 2096  -2.599   9.493   3.374  0.3566  2.0648  0.4378
  155TYR     CB 2097  -2.539   9.428   3.179  0.1830  0.3333 -0.3542
  155TYR    HB1 2098  -2.579   9.331   3.206  0.7801  0.2458  0.2434
  155TYR    HB2 2099  -2.555   9.466   3.078  0.3243 -1.5978 -1.1482
  155TYR     CG 2100  -2.392   9.403   3.201 -0.0105 -0.6675 -0.1669
  155TYR    CD1 2101  -2.351   9.320   3.307  0.1669  0.1166  0.3910
  155TYR    HD1 2102  -2.418   9.276   3.380 -0.5305  0.8870  0.2308
  155TYR    CE1 2103  -2.213   9.313   3.329  0.1810  0.0892  0.2996
  155TYR    HE1 2104  -2.176   9.254   3.412  1.8655 -1.3936 -1.4173
  155TYR     CZ 2105  -2.120   9.381   3.248  0.0316 -0.1043 -0.0327
  155TYR     OH 2106  -1.987   9.374   3.274  0.0361 -0.3147 -0.1078
  155TYR     HH 2107  -1.964   9.327   3.354  0.2011  0.2576  0.1832
  155TYR    CE2 2108  -2.170   9.454   3.138 -0.3954 -0.1651  0.1184
  155TYR    HE2 2109  -2.094   9.494   3.072 -1.9283  0.4553 -1.3317
  155TYR    CD2 2110  -2.307   9.479   3.120 -0.3657 -0.0578  0.0271
  155TYR    HD2 2111  -2.340   9.542   3.040 -1.6469 -1.8970 -0.9619
  155TYR      C 2112  -2.547   9.666   3.261 -0.1377  0.1516  0.4425
  155TYR      O 2113  -2.587   9.739   3.171  0.1399 -0.1335  0.0833
  156GLY      N 2114  -2.437   9.696   3.331  0.2851  0.6138 -0.4021
  156GLY      H 2115  -2.410   9.653   3.418  3.7557 -0.7165 -1.9632
  156GLY     CA 2116  -2.340   9.791   3.280  0.6080  0.2774 -0.4150
  156GLY    HA1 2117  -2.339   9.791   3.171 -0.1471 -0.0670 -0.4263
  156GLY    HA2 2118  -2.383   9.885   3.312  0.8411  0.4724 -0.6757
  156GLY      C 2119  -2.209   9.761   3.351  0.3235  0.2689  0.1112
  156GLY      O 2120  -2.192   9.669   3.431 -0.3491  0.2845  0.2796
  157GLN      N 2121  -2.105   9.824   3.296  0.1831 -0.0979 -0.5912
  157GLN      H 2122  -2.108   9.884   3.215  1.3726 -2.1460 -2.2339
  157GLN     CA 2123  -1.968   9.806   3.339 -0.0310  0.4815  0.3790
  157GLN     HA 2124  -1.955   9.706   3.380  0.2917  0.3705  0.0059
  157GLN     CB 2125  -1.872   9.834   3.224  0.0107 -0.5529  0.1505
  157GLN    HB1 2126  -1.863   9.940   3.198  1.1187 -0.8335 -0.6832
  157GLN    HB2 2127  -1.773   9.802   3.253  0.4741  0.2992 -0.4296
  157GLN     CG 2128  -1.899   9.765   3.091  0.1940 -0.3949  0.0311
  157GLN    HG1 2129  -1.983   9.820   3.050  1.4887  1.8021  0.1871
  157GLN    HG2 2130  -1.928   9.661   3.110  0.4401 -0.4905 -0.1012
  157GLN     CD 2131  -1.784   9.766   2.991  0.5140 -0.0601  0.4041
  157GLN    OE1 2132  -1.669   9.789   3.028  0.5627 -0.1983  0.3383
  157GLN    NE2 2133  -1.813   9.762   2.861  0.0108  0.0459  0.5107
  157GLN   HE21 2134  -1.904   9.734   2.829  0.2526 -0.2137  0.0311
  157GLN   HE22 2135  -1.735   9.794   2.805  2.1792 -0.9159  2.7434
  157GLN      C 2136  -1.935   9.894   3.459  0.2433  0.3839  0.3751
  157GLN      O 2137  -1.956  10.015   3.456  0.7055  0.4544 -0.1423
  158GLN      N 2138  -1.890   9.832   3.568  0.2022 -0.2129  0.0623
  158GLN      H 2139  -1.869   9.734   3.561  2.3771  0.2740 -0.9545
  158GLN     CA 2140  -1.863   9.896   3.696 -0.1424  0.4678 -0.2017
  158GLN     HA 2141  -1.919   9.989   3.707 -1.6575 -0.4877  0.3270
  158GLN     CB 2142  -1.915   9.799   3.801  0.1555  0.4515 -0.0679
  158GLN    HB1 2143  -1.869   9.705   3.771  2.1772  1.6587 -0.9835
  158GLN    HB2 2144  -1.885   9.834   3.900 -0.7765  1.1880 -0.0304
  158GLN     CG 2145  -2.067   9.793   3.793  0.1722 -0.4187  0.1955
  158GLN    HG1 2146  -2.101   9.785   3.689  0.7850  0.4072 -0.0850
  158GLN    HG2 2147  -2.108   9.886   3.833  0.8360  0.8792 -1.9567
  158GLN     CD 2148  -2.119   9.679   3.879 -0.2831 -0.3397  0.0279
  158GLN    OE1 2149  -2.181   9.582   3.836 -0.0166 -0.6338  0.3092
  158GLN    NE2 2150  -2.121   9.688   4.012  0.0672 -0.4215  0.0381
  158GLN   HE21 2151  -2.183   9.628   4.063  0.1505  0.4963  1.2674
  158GLN   HE22 2152  -2.074   9.764   4.059 -0.9901  0.6784 -0.6324
  158GLN      C 2153  -1.715   9.929   3.709  0.0741 -0.5101 -0.1716
  158GLN      O 2154  -1.629   9.896   3.627 -0.1868  0.1619 -0.7152
  159ASN      N 2155  -1.670   9.990   3.819 -0.0514 -0.2386 -0.2712
  159ASN      H 2156  -1.733  10.004   3.897  1.5559  1.1684  0.8499
  159ASN     CA 2157  -1.533  10.029   3.845 -0.1768  0.1428 -0.1816
  159ASN     HA 2158  -1.456   9.970   3.796 -0.4733  1.4363 -2.3008
  159ASN     CB 2159  -1.504  10.171   3.797  0.0914  0.1526  0.0005
  159ASN    HB1 2160  -1.578  10.237   3.841 -0.6258 -0.8497  0.3369
  159ASN    HB2 2161  -1.528  10.186   3.692 -3.0096  3.0215  0.9582
  159ASN     CG 2162  -1.358  10.213   3.810 -0.0210  0.4139  0.4275
  159ASN    OD1 2163  -1.266  10.136   3.837 -0.0575 -0.0828 -0.8063
  159ASN    ND2 2164  -1.325  10.341   3.792  0.1994  0.2341 -0.5064
  159ASN   HD21 2165  -1.231  10.362   3.821  0.5285 -0.1266 -1.2709
  159ASN   HD22 2166  -1.397  10.412   3.797 -1.6557 -1.6084  0.8406
  159ASN      C 2167  -1.509  10.029   3.996  0.0417  0.1286 -0.2153
  159ASN      O 2168  -1.599  10.066   4.071  0.1253  0.0567 -0.0799
  160GLN      N 2169  -1.397   9.976   4.046 -0.2855 -0.0600  0.3256
  160GLN      H 2170  -1.324   9.948   3.982 -1.3819 -3.3375  0.3304
  160GLN     CA 2171  -1.369   9.951   4.185 -0.0330 -0.4972  0.1977
  160GLN     HA 2172  -1.452   9.977   4.251  0.5535 -2.2597  1.7314
  160GLN     CB 2173  -1.355   9.802   4.214  0.5338 -0.4081  0.3990
  160GLN    HB1 2174  -1.446   9.762   4.168  1.4546 -0.5684 -1.3960
  160GLN    HB2 2175  -1.331   9.788   4.319  1.9780  1.5986  0.3832
  160GLN     CG 2176  -1.245   9.733   4.133  0.1770 -0.2663 -0.2100
  160GLN    HG1 2177  -1.289   9.724   4.033  2.1904 -0.2817 -1.1356
  160GLN    HG2 2178  -1.156   9.795   4.127 -1.3529  2.0514 -0.4221
  160GLN     CD 2179  -1.218   9.591   4.181 -0.5076 -0.4517 -0.3509
  160GLN    OE1 2180  -1.289   9.521   4.253 -0.1600 -0.5524 -0.1071
  160GLN    NE2 2181  -1.108   9.534   4.132 -0.0567 -0.1594  0.3023
  160GLN   HE21 2182  -1.091   9.444   4.174 -1.7702  0.1119  1.6923
  160GLN   HE22 2183  -1.047   9.587   4.071  0.4872 -2.2851 -1.1158
  160GLN      C 2184  -1.252  10.031   4.240 -0.3386  0.3320 -0.3380
  160GLN      O 2185  -1.161  10.074   4.170  0.5245  0.0161  0.5588
  161TYR      N 2186  -1.266  10.064   4.369 -0.0661 -0.1749 -0.1736
  161TYR      H 2187  -1.349  10.039   4.421 -1.3907 -0.0822 -2.1540
  161TYR     CA 2188  -1.193  10.159   4.450  0.0651 -0.3105 -0.1317
  161TYR     HA 2189  -1.111  10.189   4.385 -0.1626  2.4712  0.6969
  161TYR     CB 2190  -1.281  10.278   4.486  0.1934 -0.1586 -0.3136
  161TYR    HB1 2191  -1.347  10.241   4.565  1.9645 -0.1870  1.2074
  161TYR    HB2 2192  -1.223  10.360   4.528 -1.3128  0.3726  0.8437
  161TYR     CG 2193  -1.357  10.342   4.373  0.1217 -0.0239 -0.1907
  161TYR    CD1 2194  -1.289  10.402   4.266  0.4687  0.0435  0.0672
  161TYR    HD1 2195  -1.181  10.404   4.272  0.6853 -0.7702 -2.4431
  161TYR    CE1 2196  -1.354  10.443   4.149  0.4857 -0.4907 -0.1339
  161TYR    HE1 2197  -1.298  10.484   4.066 -0.3133  2.4364  0.6606
  161TYR     CZ 2198  -1.495  10.452   4.154  0.4871 -0.4368 -0.1961
  161TYR     OH 2199  -1.567  10.505   4.051 -0.3420 -0.7642  0.2074
  161TYR     HH 2200  -1.497  10.542   3.996  0.1925  0.3442  1.5534
  161TYR    CE2 2201  -1.564  10.412   4.270  0.0253  0.4009 -0.1724
  161TYR    HE2 2202  -1.672  10.415   4.267  0.0428  1.2699  0.0067
  161TYR    CD2 2203  -1.497  10.349   4.375  0.1686  1.1070  0.1645
  161TYR    HD2 2204  -1.547  10.307   4.461  0.6706 -1.2660 -0.6238
  161TYR      C 2205  -1.127  10.090   4.569  0.0181 -0.2767 -0.0862
  161TYR      O 2206  -1.180   9.998   4.631 -0.3007  0.0846  0.1767
  162ASN      N 2207  -1.012  10.139   4.617 -0.4156  0.4203  0.2502
  162ASN      H 2208  -0.961  10.207   4.563 -0.4146  0.7439  0.6542
  162ASN     CA 2209  -0.950  10.118   4.746 -0.3116 -0.1818  0.1043
  162ASN     HA 2210  -0.972  10.014   4.769  0.7990 -0.6334 -0.7628
  162ASN     CB 2211  -0.801  10.140   4.726 -0.2740 -0.2869  0.2686
  162ASN    HB1 2212  -0.748  10.114   4.818 -1.1801 -0.0238  0.8748
  162ASN    HB2 2213  -0.769  10.078   4.642  0.5425  0.4615  0.0086
  162ASN     CG 2214  -0.754  10.278   4.684  0.0008 -0.2978  0.5370
  162ASN    OD1 2215  -0.817  10.357   4.613  0.2802 -0.0604  0.5506
  162ASN    ND2 2216  -0.623  10.303   4.687 -0.0318 -0.0623  0.1050
  162ASN   HD21 2217  -0.585  10.379   4.632 -0.1585 -0.0676  0.0074
  162ASN   HD22 2218  -0.559  10.233   4.721 -0.3419 -0.4123 -0.0242
  162ASN      C 2219  -1.004  10.213   4.852  0.2798  0.2773 -0.0008
  162ASN      O 2220  -0.990  10.334   4.845 -0.5010  0.3846  0.1889
  163SER      N 2221  -1.060  10.157   4.960  0.0941 -0.1436 -0.3121
  163SER      H 2222  -1.047  10.059   4.980  0.1867 -0.6615 -2.6313
  163SER     CA 2223  -1.115  10.233   5.071 -0.0283 -0.5905 -0.0619
  163SER     HA 2224  -1.057  10.324   5.085 -2.7430  1.1163  0.8259
  163SER     CB 2225  -1.117  10.155   5.201  0.2132 -0.3037  0.1163
  163SER    HB1 2226  -1.154  10.218   5.282  0.4521  1.7452 -1.3040
  163SER    HB2 2227  -1.180  10.066   5.193  1.0373 -1.0652  1.6490
  163SER     OG 2228  -0.986  10.105   5.218  0.4547  0.4254  0.4335
  163SER     HG 2229  -0.993  10.030   5.277  1.6948  1.0832  1.4609
  163SER      C 2230  -1.254  10.284   5.038  0.0104 -0.2148  0.3586
  163SER    OC1 2231  -1.351  10.205   5.032  0.1863 -0.4150  0.1644
  163SER    OC2 2232  -1.270  10.406   5.012 -0.0257 -0.2278  0.3192
    1MET      N 2233   5.673   1.455   3.563 -0.4005  0.2470 -0.2571
    1MET     H1 2234   5.683   1.355   3.575  0.0382  0.2536 -0.5326
    1MET     H2 2235   5.611   1.497   3.630 -0.0834  1.6548 -0.8132
    1MET     H3 2236   5.765   1.491   3.587 -0.5560  1.1336 -0.9348
    1MET     CA 2237   5.633   1.496   3.428 -0.5427  0.2284 -0.2201
    1MET     HA 2238   5.612   1.602   3.434 -0.6856  0.1813  0.1282
    1MET     CB 2239   5.748   1.466   3.332 -0.2645 -0.0822  0.2041
    1MET    HB1 2240   5.834   1.516   3.376 -0.3744 -1.4105  2.0115
    1MET    HB2 2241   5.770   1.360   3.325 -1.8058 -0.5073  1.1891
    1MET     CG 2242   5.728   1.515   3.188  0.3640  0.0701  0.1647
    1MET    HG1 2243   5.638   1.462   3.158 -0.1348  0.1207  1.4716
    1MET    HG2 2244   5.808   1.473   3.127 -0.6758 -1.9020  0.0858
    1MET     SD 2245   5.704   1.693   3.169 -0.0409  0.0310  0.2973
    1MET     CE 2246   5.875   1.747   3.191 -0.0758  0.0387  0.5588
    1MET    HE1 2247   5.911   1.740   3.294  0.2776 -0.8250  0.3848
    1MET    HE2 2248   5.877   1.851   3.158 -1.2191 -0.0363  0.1975
    1MET    HE3 2249   5.942   1.682   3.135  0.7272  1.2253  0.1046
    1MET      C 2250   5.507   1.418   3.389 -0.2456 -0.2713 -0.1946
    1MET      O 2251   5.489   1.305   3.433 -0.3997 -0.2654 -0.2420
    2ALA      N 2252   5.414   1.484   3.320  0.0124  0.0760 -0.2183
    2ALA      H 2253   5.410   1.584   3.311 -1.2930  0.1915  1.1150
    2ALA     CA 2254   5.286   1.427   3.284  0.2980 -0.4146 -0.4662
    2ALA     HA 2255   5.292   1.319   3.301  1.0338 -0.7401 -2.6036
    2ALA     CB 2256   5.185   1.488   3.381  0.6500 -0.1334 -0.2781
    2ALA    HB1 2257   5.176   1.593   3.356  1.5187 -0.5547 -2.6095
    2ALA    HB2 2258   5.206   1.466   3.486 -0.2773  0.3777  0.0259
    2ALA    HB3 2259   5.090   1.435   3.375  0.1703  0.5290  1.0252
    2ALA      C 2260   5.247   1.459   3.141 -0.7178 -0.1241 -0.1362
    2ALA      O 2261   5.273   1.572   3.099 -0.0128 -0.2216  0.0225
    3SER      N 2262   5.178   1.371   3.068 -0.6292 -0.1707 -0.1631
    3SER      H 2263   5.170   1.274   3.097 -2.9822  0.1708  0.5349
    3SER     CA 2264   5.106   1.411   2.949 -0.4229  0.2356 -0.1546
    3SER     HA 2265   5.107   1.518   2.931 -2.0134 -0.0206 -2.1962
    3SER     CB 2266   5.171   1.338   2.832  0.5298  0.4327  0.2456
    3SER    HB1 2267   5.277   1.365   2.826  0.7999 -0.4142  1.0503
    3SER    HB2 2268   5.121   1.373   2.741  0.9671  0.2185 -0.0803
    3SER     OG 2269   5.162   1.198   2.842  0.5409  0.3469 -0.8083
    3SER     HG 2270   5.206   1.161   2.765  2.2656  0.4453  0.0846
    3SER      C 2271   4.960   1.368   2.965 -0.2175 -0.8966 -1.2153
    3SER      O 2272   4.928   1.287   3.052  0.4939  0.4157  0.3110
    4ASN      N 2273   4.871   1.414   2.877 -0.0022  0.4248 -0.7481
    4ASN      H 2274   4.892   1.496   2.822 -0.0606  0.7122 -0.3509
    4ASN     CA 2275   4.734   1.370   2.861  0.1717 -0.4170  0.0314
    4ASN     HA 2276   4.702   1.317   2.951  0.5728  0.7821  0.9116
    4ASN     CB 2277   4.652   1.496   2.837  0.2876 -0.2768  0.3611
    4ASN    HB1 2278   4.684   1.575   2.906 -1.9560  0.8936  0.1391
    4ASN    HB2 2279   4.666   1.534   2.735 -1.7841 -1.0630 -0.2605
    4ASN     CG 2280   4.502   1.481   2.858  0.2902 -0.2492  0.4004
    4ASN    OD1 2281   4.451   1.387   2.916 -0.9075  0.1159 -0.0347
    4ASN    ND2 2282   4.420   1.583   2.832  0.3588 -0.1716  0.4871
    4ASN   HD21 2283   4.327   1.565   2.867  0.2792 -2.0453 -0.5600
    4ASN   HD22 2284   4.446   1.664   2.778 -1.6749  0.1095 -0.1904
    4ASN      C 2285   4.724   1.275   2.742 -0.3608  0.0172 -0.2730
    4ASN      O 2286   4.821   1.268   2.667  0.2540 -0.2822  0.5268
    5ASP      N 2287   4.615   1.202   2.720 -0.1693 -0.4384  0.2731
    5ASP      H 2288   4.533   1.224   2.775 -1.0690 -2.6276 -0.0869
    5ASP     CA 2289   4.589   1.121   2.602  0.4962  0.3196 -0.4029
    5ASP     HA 2290   4.666   1.138   2.526  1.3377 -0.5514  0.2194
    5ASP     CB 2291   4.585   0.973   2.636 -0.5907  0.3930 -0.1922
    5ASP    HB1 2292   4.493   0.958   2.693 -0.8527  1.1978 -0.3967
    5ASP    HB2 2293   4.668   0.942   2.699 -0.4526 -0.0226 -0.5717
    5ASP     CG 2294   4.572   0.881   2.515 -0.1561 -0.0863  0.1167
    5ASP    OD1 2295   4.650   0.902   2.420  0.1931 -0.4037  0.3341
    5ASP    OD2 2296   4.483   0.794   2.515  0.3815 -0.6383 -0.1964
    5ASP      C 2297   4.458   1.163   2.538  0.3659  0.3519 -0.1190
    5ASP      O 2298   4.362   1.212   2.596  0.3470 -0.3427  0.4432
    6TYR      N 2299   4.452   1.147   2.405  0.8270  0.1337 -0.1161
    6TYR      H 2300   4.527   1.102   2.355  0.9698  0.8240 -0.5299
    6TYR     CA 2301   4.335   1.182   2.327  0.7887  0.3398  0.0329
    6TYR     HA 2302   4.249   1.197   2.392  1.0537  0.1030  0.4369
    6TYR     CB 2303   4.360   1.317   2.260 -0.0963  0.2570 -0.4764
    6TYR    HB1 2304   4.285   1.335   2.182 -0.2295 -1.2721 -0.7358
    6TYR    HB2 2305   4.455   1.308   2.207  1.0331 -1.6889  1.7244
    6TYR     CG 2306   4.369   1.439   2.348 -0.1548 -0.1614  0.1170
    6TYR    CD1 2307   4.492   1.505   2.366  0.2379 -0.9832  0.4889
    6TYR    HD1 2308   4.584   1.475   2.318  0.4862  0.7313 -0.1770
    6TYR    CE1 2309   4.507   1.617   2.448 -0.3825 -0.3309 -0.2607
    6TYR    HE1 2310   4.600   1.672   2.447  0.7191 -2.0849  0.2849
    6TYR     CZ 2311   4.399   1.660   2.527 -0.0385 -0.1263  0.1007
    6TYR     OH 2312   4.414   1.765   2.614  0.0038 -0.2337  0.2225
    6TYR     HH 2313   4.340   1.796   2.667  2.0712  2.4494  1.7864
    6TYR    CE2 2314   4.275   1.595   2.514 -0.0418 -0.0693 -0.1456
    6TYR    HE2 2315   4.196   1.632   2.578  0.7455  0.7341  0.3972
    6TYR    CD2 2316   4.262   1.491   2.421 -0.2047 -0.3107  0.1493
    6TYR    HD2 2317   4.168   1.438   2.415 -0.0057 -0.8976  1.7442
    6TYR      C 2318   4.304   1.073   2.226  0.1958 -0.0798  0.6574
    6TYR      O 2319   4.399   1.016   2.171 -0.0318  0.2547 -0.1047
    7THR      N 2320   4.177   1.039   2.202  0.2912  0.3619 -0.5801
    7THR      H 2321   4.106   1.088   2.255 -0.6045 -0.3083 -1.1421
    7THR     CA 2322   4.138   0.950   2.094 -0.0827  0.0645 -0.2034
    7THR     HA 2323   4.205   0.865   2.086 -2.2744 -1.7579 -0.1004
    7THR     CB 2324   4.004   0.888   2.132  0.0180 -0.0620 -0.0485
    7THR     HB 2325   3.963   0.849   2.039  1.1435  2.5732 -1.7764
    7THR    CG2 2326   4.023   0.786   2.244  0.0965  0.0491  0.0399
    7THR   HG21 2327   4.116   0.732   2.228 -0.5663 -0.4895 -2.4551
    7THR   HG22 2328   3.940   0.715   2.245 -0.2442  0.4382 -0.2109
    7THR   HG23 2329   4.025   0.834   2.342  1.5895 -0.3036  0.1966
    7THR    OG1 2330   3.918   0.991   2.176 -0.2489 -0.1414 -0.3879
    7THR    HG1 2331   3.831   0.953   2.191 -0.7585  0.5210 -1.5087
    7THR      C 2332   4.129   1.015   1.957  0.2968  0.1326 -0.1991
    7THR      O 2333   4.128   1.137   1.948  0.0579  0.1126 -0.4652
    8GLN      N 2334   4.119   0.928   1.856 -0.4268  0.0222 -0.0427
    8GLN      H 2335   4.097   0.832   1.875 -0.1640 -0.2520 -1.0430
    8GLN     CA 2336   4.088   0.978   1.723  0.0024 -0.5059 -0.3450
    8GLN     HA 2337   4.162   1.053   1.694 -1.0386  0.2686 -1.0652
    8GLN     CB 2338   4.110   0.866   1.622  0.0956 -0.6874 -0.1240
    8GLN    HB1 2339   4.074   0.772   1.665  1.5027 -0.3434  1.9523
    8GLN    HB2 2340   4.047   0.900   1.540  0.6362 -0.2534 -0.3680
    8GLN     CG 2341   4.256   0.858   1.579  0.1212 -0.1269 -0.1452
    8GLN    HG1 2342   4.307   0.808   1.662 -0.2326  0.6207  0.5467
    8GLN    HG2 2343   4.309   0.953   1.572  0.4664 -0.4027 -1.4342
    8GLN     CD 2344   4.278   0.792   1.444  0.0968 -0.2771 -0.0769
    8GLN    OE1 2345   4.188   0.727   1.391 -0.2165  0.0865  0.0015
    8GLN    NE2 2346   4.397   0.794   1.382  0.0747  0.3241 -0.1108
    8GLN   HE21 2347   4.388   0.776   1.283 -1.6645 -0.4632  0.1505
    8GLN   HE22 2348   4.478   0.829   1.431  0.9585 -1.0819 -0.5020
    8GLN      C 2349   3.954   1.048   1.709  0.1600 -0.1937 -0.3129
    8GLN      O 2350   3.857   1.006   1.772 -0.0141  0.2666 -0.2694
    9GLN      N 2351   3.950   1.132   1.605  1.0484  0.0887 -0.1232
    9GLN      H 2352   4.033   1.160   1.556  0.3332  0.3692 -1.2028
    9GLN     CA 2353   3.827   1.194   1.561  0.9328  0.1998  0.3458
    9GLN     HA 2354   3.735   1.155   1.606 -0.6191  0.3162 -2.4927
    9GLN     CB 2355   3.836   1.341   1.598  0.1821  0.3571 -0.0643
    9GLN    HB1 2356   3.940   1.371   1.580  0.2944  1.1821  1.7434
    9GLN    HB2 2357   3.771   1.391   1.527  0.2333 -0.2002 -0.5085
    9GLN     CG 2358   3.795   1.367   1.743  0.1572 -0.1591  0.0213
    9GLN    HG1 2359   3.690   1.344   1.763 -0.0783 -0.0850 -1.0468
    9GLN    HG2 2360   3.858   1.310   1.812 -0.8663  0.6463  1.6910
    9GLN     CD 2361   3.810   1.515   1.774  0.1540 -0.1897  0.1680
    9GLN    OE1 2362   3.771   1.599   1.694  0.2039 -0.1136  0.2231
    9GLN    NE2 2363   3.864   1.549   1.891  0.1762 -0.0802  0.1255
    9GLN   HE21 2364   3.901   1.485   1.960  0.7421  1.0689  0.9461
    9GLN   HE22 2365   3.868   1.648   1.914  0.7266 -0.2308  0.7220
    9GLN      C 2366   3.811   1.178   1.410  0.4969 -0.4377  0.4527
    9GLN      O 2367   3.899   1.151   1.330  0.0733 -0.2165 -0.0941
   10ALA      N 2368   3.684   1.196   1.371  0.7076  0.0273 -0.0362
   10ALA      H 2369   3.612   1.205   1.442  0.4130 -1.3368 -0.1360
   10ALA     CA 2370   3.636   1.199   1.235 -0.1330 -0.1849  0.2508
   10ALA     HA 2371   3.704   1.244   1.162 -2.5416  0.4016 -1.7844
   10ALA     CB 2372   3.598   1.057   1.192 -0.9426 -0.1870  0.9538
   10ALA    HB1 2373   3.498   1.022   1.217 -1.1975 -2.4397 -2.6306
   10ALA    HB2 2374   3.610   1.048   1.084  3.3387 -1.2608  1.3316
   10ALA    HB3 2375   3.677   0.996   1.235  0.8318  0.2410 -1.4925
   10ALA      C 2376   3.515   1.290   1.219  0.2378  0.3515  0.4653
   10ALA      O 2377   3.441   1.303   1.317  0.0912 -0.5217  0.4787
   11THR      N 2378   3.487   1.341   1.099 -0.1709  0.3086  0.5384
   11THR      H 2379   3.546   1.329   1.018 -2.1078 -0.6556 -0.8054
   11THR     CA 2380   3.359   1.402   1.071 -0.2154  0.1725  0.4460
   11THR     HA 2381   3.323   1.442   1.165  1.8549 -0.9010  1.7765
   11THR     CB 2382   3.376   1.526   0.984 -0.1174  0.0130  0.2345
   11THR     HB 2383   3.276   1.565   0.963 -0.3853 -0.1638  1.1324
   11THR    CG2 2384   3.446   1.640   1.058 -0.2227  0.0521  0.2745
   11THR   HG21 2385   3.550   1.614   1.077 -0.5745 -1.0989  0.7196
   11THR   HG22 2386   3.453   1.714   0.979  0.2764 -1.0597 -0.7557
   11THR   HG23 2387   3.385   1.671   1.143 -4.7208 -2.9267 -1.5027
   11THR    OG1 2388   3.446   1.504   0.864 -0.2371  0.4897  0.0730
   11THR    HG1 2389   3.492   1.584   0.839  1.1950 -0.4247 -0.3479
   11THR      C 2390   3.252   1.303   1.025  0.1579 -0.1692  0.3006
   11THR      O 2391   3.283   1.201   0.964  0.1597 -0.2990  0.5189
   12GLN      N 2392   3.125   1.345   1.021 -0.0224 -0.6595  0.7885
   12GLN      H 2393   3.117   1.443   1.042 -2.2822  0.0199 -2.4411
   12GLN     CA 2394   3.017   1.292   0.940  0.3224  0.1070 -0.1927
   12GLN     HA 2395   3.028   1.184   0.930 -0.6914  0.0265 -0.5520
   12GLN     CB 2396   2.884   1.319   1.008  0.4481  0.0772  0.0671
   12GLN    HB1 2397   2.870   1.425   1.030 -1.0874  0.3328 -1.8887
   12GLN    HB2 2398   2.804   1.291   0.940 -0.3601 -0.1565  1.0832
   12GLN     CG 2399   2.852   1.252   1.141 -0.3411  0.3309  0.0146
   12GLN    HG1 2400   2.880   1.148   1.122  0.0336  0.9750 -3.4186
   12GLN    HG2 2401   2.747   1.267   1.165 -0.6645  0.4673 -1.4042
   12GLN     CD 2402   2.935   1.297   1.261 -0.0739 -0.3249  0.0831
   12GLN    OE1 2403   3.033   1.237   1.306  0.0573  0.1066  0.3765
   12GLN    NE2 2404   2.907   1.414   1.319  0.0965 -0.3656  0.2475
   12GLN   HE21 2405   2.814   1.447   1.297 -0.0198 -0.2811  0.8271
   12GLN   HE22 2406   2.958   1.438   1.403  0.1309  0.2288  0.0617
   12GLN      C 2407   3.033   1.342   0.797 -1.0571  0.3181 -0.2872
   12GLN      O 2408   3.047   1.459   0.762 -0.3003  0.2607 -0.2110
   13SER      N 2409   3.026   1.240   0.711  0.9436 -0.0406 -0.0900
   13SER      H 2410   3.009   1.149   0.749 -1.2651  0.0280 -0.7609
   13SER     CA 2411   3.047   1.252   0.568 -0.0487 -0.0699 -0.2496
   13SER     HA 2412   3.125   1.325   0.546 -1.2024  1.2317 -0.1701
   13SER     CB 2413   3.093   1.117   0.514  0.0556 -0.0831 -0.1274
   13SER    HB1 2414   3.011   1.046   0.526  1.1083 -1.3681 -0.3210
   13SER    HB2 2415   3.127   1.128   0.411 -0.7063  0.7771 -0.2912
   13SER     OG 2416   3.203   1.073   0.592  0.0293  0.3596  0.1584
   13SER     HG 2417   3.252   1.007   0.544  0.5636  1.1752 -0.4480
   13SER      C 2418   2.919   1.290   0.496 -0.1184 -0.2903 -0.2427
   13SER      O 2419   2.809   1.276   0.551 -0.1285  0.3137 -0.0971
   14TYR      N 2420   2.941   1.331   0.371  0.0454  0.7207  0.1133
   14TYR      H 2421   3.037   1.350   0.345 -0.3296  3.6811  0.5412
   14TYR     CA 2422   2.836   1.349   0.273 -0.2658  0.0289  0.3143
   14TYR     HA 2423   2.751   1.296   0.316  1.1289 -1.4748  1.3485
   14TYR     CB 2424   2.819   1.500   0.252  0.0328 -0.0071 -0.1934
   14TYR    HB1 2425   2.894   1.538   0.183  1.7630 -1.0023  1.0508
   14TYR    HB2 2426   2.845   1.533   0.352 -0.2012  0.9382 -0.4412
   14TYR     CG 2427   2.682   1.548   0.211  0.0420  0.3515  0.1997
   14TYR    CD1 2428   2.588   1.575   0.312  0.1328  0.0338  0.3704
   14TYR    HD1 2429   2.617   1.548   0.413  1.6657  2.5481  0.6877
   14TYR    CE1 2430   2.458   1.613   0.279  0.2602  0.3196  0.1903
   14TYR    HE1 2431   2.384   1.638   0.353  1.3517  3.9629  0.2774
   14TYR     CZ 2432   2.435   1.648   0.144  0.3678 -0.2869  0.0113
   14TYR     OH 2433   2.310   1.693   0.114  0.6776  0.4943 -0.1199
   14TYR     HH 2434   2.254   1.697   0.192  2.6838  0.3481  1.4014
   14TYR    CE2 2435   2.529   1.627   0.041 -0.0134  0.0513 -0.4123
   14TYR    HE2 2436   2.504   1.660  -0.058 -0.7755  1.0520  0.0917
   14TYR    CD2 2437   2.654   1.573   0.077 -0.1410  0.1474  0.2000
   14TYR    HD2 2438   2.732   1.550   0.006 -0.8226 -0.2607 -0.4425
   14TYR      C 2439   2.874   1.277   0.145  0.1366  0.3372  0.2569
   14TYR      O 2440   2.992   1.256   0.115 -0.0393 -0.3435  0.0197
   15GLY      N 2441   2.771   1.237   0.070  0.1382 -0.3295  0.6002
   15GLY      H 2442   2.677   1.248   0.103  1.1716  3.9068  2.7497
   15GLY     CA 2443   2.786   1.161  -0.053 -0.3057  0.2782  0.1710
   15GLY    HA1 2444   2.851   1.215  -0.121 -1.4508 -0.3485 -1.4976
   15GLY    HA2 2445   2.683   1.155  -0.090 -0.9960 -0.7739  2.1260
   15GLY      C 2446   2.834   1.018  -0.036 -0.5832  0.1733  0.0825
   15GLY      O 2447   2.847   0.966   0.074 -0.6339 -0.3357 -0.1505
   16ALA      N 2448   2.859   0.947  -0.147  0.3276  0.1174  0.3181
   16ALA      H 2449   2.845   1.001  -0.231 -0.5843 -0.3546  0.1557
   16ALA     CA 2450   2.899   0.808  -0.158  0.5052  0.2088 -0.2386
   16ALA     HA 2451   2.856   0.752  -0.075 -0.3452 -0.5392 -1.1627
   16ALA     CB 2452   2.843   0.743  -0.284  1.0375 -0.4525 -0.1410
   16ALA    HB1 2453   2.734   0.752  -0.280  0.7810 -2.6113 -1.2974
   16ALA    HB2 2454   2.867   0.809  -0.368 -1.5364 -0.4426 -0.9535
   16ALA    HB3 2455   2.870   0.638  -0.292 -1.4700 -1.1809  0.0835
   16ALA      C 2456   3.049   0.807  -0.134  0.4002 -0.2871  0.4412
   16ALA      O 2457   3.114   0.909  -0.114 -0.1508  0.2111 -0.2659
   17TYR      N 2458   3.102   0.684  -0.137  0.1596 -0.3813 -0.4029
   17TYR      H 2459   3.041   0.607  -0.162 -1.4822  0.0092  2.0001
   17TYR     CA 2460   3.229   0.657  -0.072  0.1751 -0.0270 -0.2790
   17TYR     HA 2461   3.218   0.719   0.017  0.6718 -1.4105  0.7787
   17TYR     CB 2462   3.238   0.514  -0.019  0.3951  0.0116 -0.2138
   17TYR    HB1 2463   3.336   0.486   0.020 -0.5905 -2.5522  0.6533
   17TYR    HB2 2464   3.206   0.447  -0.099 -0.6835 -0.2726  0.4293
   17TYR     CG 2465   3.152   0.495   0.104  0.1887  0.2838 -0.3141
   17TYR    CD1 2466   3.017   0.457   0.096  0.1448  0.3097  0.2467
   17TYR    HD1 2467   2.976   0.433  -0.001 -0.3005  1.1416  0.2267
   17TYR    CE1 2468   2.931   0.463   0.206 -0.1325 -0.2047  0.0646
   17TYR    HE1 2469   2.826   0.441   0.203 -0.2450  0.1347  1.0161
   17TYR     CZ 2470   2.995   0.506   0.325  0.1613 -0.1938 -0.0956
   17TYR     OH 2471   2.908   0.534   0.426  0.4708  0.1387  0.0800
   17TYR     HH 2472   2.958   0.562   0.503 -0.3468  0.6808  0.4294
   17TYR    CE2 2473   3.130   0.542   0.340 -0.0041  0.4446 -0.0746
   17TYR    HE2 2474   3.177   0.569   0.433  3.2064 -3.3014 -0.2967
   17TYR    CD2 2475   3.210   0.534   0.225  0.1018 -0.7132  0.0618
   17TYR    HD2 2476   3.310   0.575   0.225  0.6297 -1.9518  0.4133
   17TYR      C 2477   3.358   0.697  -0.142 -0.1032  0.1591 -0.6901
   17TYR      O 2478   3.362   0.667  -0.262  0.3087 -0.2585 -0.5730
   18PRO      N 2479   3.464   0.749  -0.082 -0.4911  0.6274 -0.4087
   18PRO     CD 2480   3.475   0.804   0.052 -0.4647 -0.3058 -0.0252
   18PRO    HD1 2481   3.393   0.870   0.077  0.5671  1.0743 -0.2077
   18PRO    HD2 2482   3.492   0.729   0.130  1.2100 -1.2171 -1.1992
   18PRO     CG 2483   3.597   0.895   0.048 -0.6477 -0.0792 -0.4227
   18PRO    HG1 2484   3.646   0.913   0.144  2.3445 -0.4720 -1.7617
   18PRO    HG2 2485   3.586   0.989  -0.008  1.2082  0.0403 -0.6617
   18PRO     CB 2486   3.687   0.808  -0.039  0.0197  0.6605 -0.4878
   18PRO    HB1 2487   3.712   0.725   0.026 -1.2531 -1.0324 -2.0642
   18PRO    HB2 2488   3.776   0.861  -0.074 -0.9711  1.9175 -1.2316
   18PRO     CA 2489   3.592   0.760  -0.149 -0.1944 -0.1054  0.0220
   18PRO     HA 2490   3.586   0.836  -0.228  0.3226 -0.5706 -0.4722
   18PRO      C 2491   3.647   0.632  -0.210 -0.0518  0.1372 -0.3679
   18PRO      O 2492   3.655   0.527  -0.146  0.0083 -0.1117 -0.7781
   19THR      N 2493   3.701   0.637  -0.331 -0.1757 -0.2916 -0.4440
   19THR      H 2494   3.675   0.717  -0.387  0.9602 -0.0888 -0.7142
   19THR     CA 2495   3.766   0.531  -0.406  0.3797  0.1398 -0.5827
   19THR     HA 2496   3.696   0.447  -0.413  0.9096 -0.2076 -2.2170
   19THR     CB 2497   3.773   0.578  -0.551  0.1330  0.6697 -0.4247
   19THR     HB 2498   3.819   0.677  -0.557  2.9318 -0.6143 -1.6787
   19THR    CG2 2499   3.838   0.481  -0.649 -0.6165 -0.4861  0.2115
   19THR   HG21 2500   3.827   0.510  -0.753  0.0649  0.1064  0.2942
   19THR   HG22 2501   3.946   0.483  -0.632 -0.4822 -2.5630 -0.0899
   19THR   HG23 2502   3.806   0.379  -0.627  0.6363 -1.0475 -0.4735
   19THR    OG1 2503   3.642   0.600  -0.599 -0.4057 -0.7726  0.3232
   19THR    HG1 2504   3.649   0.598  -0.695  1.7874  2.0958  0.2649
   19THR      C 2505   3.901   0.505  -0.342  0.2155 -0.0132 -0.2978
   19THR      O 2506   3.935   0.390  -0.317 -0.3459 -0.2111 -0.4297
   20GLN      N 2507   3.977   0.611  -0.314  0.4135 -0.1040 -0.4879
   20GLN      H 2508   3.946   0.703  -0.340 -1.7698 -0.9660 -1.1969
   20GLN     CA 2509   4.105   0.613  -0.246  0.2390 -0.4430 -0.1441
   20GLN     HA 2510   4.154   0.525  -0.287 -1.6246 -0.9841 -1.3073
   20GLN     CB 2511   4.195   0.731  -0.281 -0.5137  0.1270 -0.1948
   20GLN    HB1 2512   4.285   0.728  -0.219 -1.4665 -0.1189  1.2095
   20GLN    HB2 2513   4.140   0.823  -0.266  0.3851  0.8884 -1.3680
   20GLN     CG 2514   4.252   0.725  -0.423 -0.0566 -0.4659  0.0048
   20GLN    HG1 2515   4.338   0.792  -0.415 -1.2606  1.1924 -0.2942
   20GLN    HG2 2516   4.291   0.631  -0.461  1.5941  0.1914  0.0075
   20GLN     CD 2517   4.151   0.777  -0.525 -0.0671 -0.1082  0.1938
   20GLN    OE1 2518   4.087   0.881  -0.519  0.5418  0.2595  0.3676
   20GLN    NE2 2519   4.115   0.702  -0.630 -0.2019  0.1073  0.0867
   20GLN   HE21 2520   4.059   0.746  -0.701 -0.1961 -1.7079 -1.0976
   20GLN   HE22 2521   4.165   0.617  -0.651  0.1078  0.3989 -0.3575
   20GLN      C 2522   4.094   0.597  -0.095 -0.0663  0.4963 -0.0622
   20GLN      O 2523   3.995   0.638  -0.034 -0.5179  0.4036 -0.7227
   21PRO      N 2524   4.197   0.551  -0.024 -0.1580  0.0636 -0.2072
   21PRO     CD 2525   4.312   0.475  -0.070  0.1818  0.3496  0.1580
   21PRO    HD1 2526   4.295   0.426  -0.166  1.2902 -2.3645  1.2589
   21PRO    HD2 2527   4.397   0.544  -0.075 -0.9191  1.6820 -1.4579
   21PRO     CG 2528   4.330   0.366   0.034  0.0803  0.0386 -0.1474
   21PRO    HG1 2529   4.427   0.320   0.018 -0.3500 -0.6032 -0.9909
   21PRO    HG2 2530   4.245   0.300   0.019 -0.8156  1.3017 -0.7691
   21PRO     CB 2531   4.297   0.438   0.165 -0.1564 -0.2855 -0.0288
   21PRO    HB1 2532   4.379   0.496   0.205 -1.9315  1.4710  1.2247
   21PRO    HB2 2533   4.275   0.365   0.243 -2.5329  0.5171  0.1450
   21PRO     CA 2534   4.191   0.538   0.120  0.1656 -0.0203 -0.2003
   21PRO     HA 2535   4.093   0.505   0.156  1.3341 -1.8806  1.4720
   21PRO      C 2536   4.221   0.668   0.192 -0.4438  0.1195 -0.1954
   21PRO      O 2537   4.255   0.761   0.118 -0.2691  0.4681  0.3153
   22GLY      N 2538   4.202   0.676   0.324  0.0559  0.3507 -0.1366
   22GLY      H 2539   4.164   0.594   0.369 -2.3170  1.0449 -0.7438
   22GLY     CA 2540   4.225   0.795   0.404  0.2088  0.1718  0.0846
   22GLY    HA1 2541   4.166   0.875   0.361 -0.3109 -0.4946 -0.4751
   22GLY    HA2 2542   4.204   0.785   0.511  2.0083  2.8141  0.7936
   22GLY      C 2543   4.372   0.836   0.396  0.2495  0.0148  0.0185
   22GLY      O 2544   4.462   0.762   0.356  0.5258  0.2776  0.1541
   23GLN      N 2545   4.397   0.956   0.449 -0.1363  0.1157 -0.0234
   23GLN      H 2546   4.317   1.011   0.476  0.1111  0.4646  0.0079
   23GLN     CA 2547   4.526   1.004   0.494 -0.1021  0.1592 -0.1650
   23GLN     HA 2548   4.591   0.917   0.488  0.7818  0.7425  0.6205
   23GLN     CB 2549   4.580   1.114   0.404  0.4828  0.0555  0.0548
   23GLN    HB1 2550   4.512   1.199   0.408 -0.0038 -0.1814 -1.8540
   23GLN    HB2 2551   4.675   1.149   0.444  1.5947 -1.4426 -1.1445
   23GLN     CG 2552   4.588   1.079   0.255  0.4422 -0.4285  0.1670
   23GLN    HG1 2553   4.640   0.986   0.229  1.5267  0.7106 -1.9364
   23GLN    HG2 2554   4.489   1.057   0.215 -0.1552  0.5057  1.1006
   23GLN     CD 2555   4.624   1.198   0.169 -0.2681 -0.2685  0.0908
   23GLN    OE1 2556   4.656   1.311   0.205 -0.1344 -0.3412  0.1978
   23GLN    NE2 2557   4.633   1.177   0.037 -0.7447  0.4550 -0.0695
   23GLN   HE21 2558   4.668   1.250  -0.023 -1.9351  1.6884  0.6734
   23GLN   HE22 2559   4.605   1.092  -0.010  2.9493 -0.0819 -1.6611
   23GLN      C 2560   4.537   1.051   0.639 -0.2037  0.0327 -0.1157
   23GLN      O 2561   4.435   1.100   0.688 -0.0053  0.2707  0.0604
   24GLY      N 2562   4.655   1.057   0.701 -0.2093 -0.8029 -0.0173
   24GLY      H 2563   4.741   1.046   0.650 -0.4732  0.4332 -0.7800
   24GLY     CA 2564   4.673   1.096   0.839  0.9280 -0.3163 -0.2888
   24GLY    HA1 2565   4.584   1.084   0.902  0.9433  2.3737  0.3644
   24GLY    HA2 2566   4.767   1.061   0.881  0.8279  0.2505  0.4276
   24GLY      C 2567   4.681   1.247   0.850 -0.0750 -0.2648 -0.0911
   24GLY      O 2568   4.755   1.307   0.772 -0.5164 -0.0551 -0.3511
   25TYR      N 2569   4.603   1.307   0.940 -0.0631 -0.2035 -0.1211
   25TYR      H 2570   4.568   1.241   1.009  1.6304 -1.5544 -0.4842
   25TYR     CA 2571   4.601   1.448   0.972  0.0179 -0.2059 -0.1056
   25TYR     HA 2572   4.509   1.477   1.024  0.0646 -0.3198  0.0434
   25TYR     CB 2573   4.721   1.476   1.063 -0.1982  0.2136  0.0495
   25TYR    HB1 2574   4.746   1.582   1.065  0.8195 -0.0145 -0.3027
   25TYR    HB2 2575   4.812   1.432   1.023  0.8881  0.1580  2.4085
   25TYR     CG 2576   4.696   1.442   1.208 -0.2045  0.0817  0.0174
   25TYR    CD1 2577   4.719   1.315   1.263 -0.4983 -0.0122 -0.0739
   25TYR    HD1 2578   4.755   1.232   1.205 -0.1355  0.3783 -0.4097
   25TYR    CE1 2579   4.716   1.294   1.402 -0.5516 -0.3954 -0.1330
   25TYR    HE1 2580   4.728   1.195   1.444  1.8136  0.2199  0.7929
   25TYR     CZ 2581   4.674   1.399   1.486  0.4450  0.1300 -0.2829
   25TYR     OH 2582   4.681   1.385   1.622 -0.0726 -0.2845 -0.2968
   25TYR     HH 2583   4.691   1.291   1.639 -0.9681 -0.8904 -2.6748
   25TYR    CE2 2584   4.642   1.522   1.427 -0.0059  0.5400  0.7980
   25TYR    HE2 2585   4.610   1.603   1.491  3.2456  0.1213  3.1996
   25TYR    CD2 2586   4.660   1.549   1.291  0.3082 -0.2474  0.6818
   25TYR    HD2 2587   4.645   1.644   1.241 -1.1071 -0.8812 -0.1768
   25TYR      C 2588   4.597   1.539   0.851 -0.2584  0.1553  0.1745
   25TYR      O 2589   4.684   1.623   0.828  0.1509 -0.3187 -0.0136
   26SER      N 2590   4.497   1.504   0.769  0.1745 -0.5255 -0.0655
   26SER      H 2591   4.431   1.435   0.800  1.5938 -1.0080  2.1217
   26SER     CA 2592   4.475   1.568   0.641 -0.1500 -0.4199  0.0418
   26SER     HA 2593   4.526   1.664   0.633 -2.2134  0.8093  0.9144
   26SER     CB 2594   4.530   1.484   0.525  0.9942  0.6611 -0.2217
   26SER    HB1 2595   4.509   1.540   0.434 -0.9520  0.1328 -0.1440
   26SER    HB2 2596   4.476   1.390   0.527 -1.6801  2.0675 -1.0663
   26SER     OG 2597   4.668   1.463   0.545  0.8808  0.1627  0.0570
   26SER     HG 2598   4.681   1.399   0.615  2.0985 -2.2722 -2.2177
   26SER      C 2599   4.332   1.604   0.607 -0.1339 -0.3272  0.0720
   26SER      O 2600   4.243   1.556   0.676 -0.3469 -0.1392 -0.0686
   27GLN      N 2601   4.305   1.703   0.521 -0.1774 -0.3124  0.1024
   27GLN      H 2602   4.383   1.751   0.478  0.6120 -1.2876  0.4238
   27GLN     CA 2603   4.175   1.757   0.487 -0.0034  0.0901  0.0669
   27GLN     HA 2604   4.138   1.800   0.580 -1.3195 -1.0183  0.0970
   27GLN     CB 2605   4.193   1.872   0.388  0.3872  0.0501  0.0889
   27GLN    HB1 2606   4.290   1.917   0.408  0.5390 -1.4971  3.5332
   27GLN    HB2 2607   4.109   1.940   0.402 -1.5561 -2.2201  0.1655
   27GLN     CG 2608   4.185   1.826   0.243  0.2877 -0.0199  0.1163
   27GLN    HG1 2609   4.079   1.825   0.216  0.6035 -0.5303 -1.2015
   27GLN    HG2 2610   4.222   1.724   0.228 -0.3242 -0.4885  1.6317
   27GLN     CD 2611   4.245   1.930   0.149  0.1109  0.2213  0.2678
   27GLN    OE1 2612   4.366   1.955   0.147  0.1237  0.1378 -0.0022
   27GLN    NE2 2613   4.170   1.990   0.057 -0.0280 -0.6180 -0.1845
   27GLN   HE21 2614   4.213   2.060  -0.002  1.5087 -0.9136  0.5376
   27GLN   HE22 2615   4.070   1.975   0.064 -0.0073 -0.3283  1.0422
   27GLN      C 2616   4.077   1.650   0.440 -0.2746  0.2214  0.3300
   27GLN      O 2617   4.119   1.542   0.399 -0.6305  0.1544  0.1416
   28GLN      N 2618   3.946   1.677   0.448 -0.3698 -0.2182  0.2570
   28GLN      H 2619   3.930   1.765   0.494 -1.8185 -1.0076  1.2972
   28GLN     CA 2620   3.834   1.601   0.396 -0.5331  0.1059  0.1338
   28GLN     HA 2621   3.835   1.501   0.440 -0.2539  0.2855  0.5396
   28GLN     CB 2622   3.706   1.675   0.432 -0.4750  0.3268 -0.1064
   28GLN    HB1 2623   3.701   1.767   0.375  1.2594  0.4360 -0.1185
   28GLN    HB2 2624   3.630   1.604   0.397  3.0192 -3.6549 -0.4353
   28GLN     CG 2625   3.696   1.726   0.575  0.0305 -0.0756  0.0744
   28GLN    HG1 2626   3.726   1.652   0.650  1.1964 -1.8345 -2.0134
   28GLN    HG2 2627   3.757   1.816   0.581  0.6336 -0.4953  0.4555
   28GLN     CD 2628   3.553   1.761   0.611  0.0238 -0.3452  0.3127
   28GLN    OE1 2629   3.458   1.711   0.552  0.2646 -0.1667 -0.2264
   28GLN    NE2 2630   3.532   1.846   0.712 -0.4039  0.2059 -0.2387
   28GLN   HE21 2631   3.607   1.886   0.766 -0.8021 -0.5030  0.8566
   28GLN   HE22 2632   3.440   1.845   0.754  0.3487  2.0437  1.5920
   28GLN      C 2633   3.848   1.583   0.245  0.5566  0.0367  0.2363
   28GLN      O 2634   3.893   1.667   0.168  0.3884 -0.1602 -0.0778
   29SER      N 2635   3.813   1.462   0.200  0.2123  0.2660 -0.1096
   29SER      H 2636   3.819   1.389   0.269 -1.9524  1.4535  1.4368
   29SER     CA 2637   3.764   1.436   0.066  0.7102 -0.0322 -0.2350
   29SER     HA 2638   3.842   1.427  -0.010 -0.8589  1.0186 -2.0515
   29SER     CB 2639   3.702   1.296   0.061 -0.1704  0.3300  0.3162
   29SER    HB1 2640   3.624   1.293   0.137 -1.8764 -1.4921 -1.3876
   29SER    HB2 2641   3.654   1.282  -0.036  0.3100  2.8152 -0.3603
   29SER     OG 2642   3.794   1.199   0.103  0.3005  0.5124 -0.2729
   29SER     HG 2643   3.843   1.180   0.023 -0.2486  0.5165 -0.6138
   29SER      C 2644   3.668   1.542   0.015  0.3611 -0.2873 -0.1098
   29SER      O 2645   3.575   1.586   0.083  0.1453  0.2447 -0.7423
   30SER      N 2646   3.682   1.592  -0.108 -0.1386  0.5569  0.1680
   30SER      H 2647   3.747   1.536  -0.161 -1.1381  0.3589 -0.8693
   30SER     CA 2648   3.581   1.667  -0.179 -0.3253  0.2373  0.0957
   30SER     HA 2649   3.569   1.744  -0.103 -0.3431 -0.8274  1.2027
   30SER     CB 2650   3.639   1.728  -0.307  0.0527 -0.6822 -0.1822
   30SER    HB1 2651   3.554   1.774  -0.357 -0.4191  3.6495  3.8790
   30SER    HB2 2652   3.707   1.808  -0.279  0.7692 -1.2781 -0.2066
   30SER     OG 2653   3.715   1.640  -0.386  0.2239 -0.0958 -0.6764
   30SER     HG 2654   3.803   1.635  -0.347 -1.2733 -0.0824  3.1911
   30SER      C 2655   3.450   1.589  -0.183 -0.1138 -0.1643  0.8724
   30SER      O 2656   3.438   1.472  -0.218  0.0101  0.1694 -0.3452
   31GLN      N 2657   3.341   1.662  -0.160 -0.0572  0.2531 -0.1370
   31GLN      H 2658   3.361   1.752  -0.118  2.0742 -0.5153  0.6173
   31GLN     CA 2659   3.213   1.602  -0.126  0.1101 -0.0236  0.0078
   31GLN     HA 2660   3.217   1.495  -0.145  1.9075 -0.2005  1.1107
   31GLN     CB 2661   3.194   1.622   0.024 -0.2512 -0.4996  0.0248
   31GLN    HB1 2662   3.086   1.622   0.040 -0.7276 -2.4468 -2.4415
   31GLN    HB2 2663   3.238   1.717   0.053 -2.7831  1.1643 -1.1292
   31GLN     CG 2664   3.245   1.510   0.114  0.2416 -0.4938 -0.2425
   31GLN    HG1 2665   3.175   1.426   0.111 -0.1589 -0.2200 -4.3528
   31GLN    HG2 2666   3.338   1.469   0.075  1.7933  1.7885  0.8178
   31GLN     CD 2667   3.269   1.550   0.259  0.1625 -0.1204 -0.3295
   31GLN    OE1 2668   3.175   1.556   0.338  0.5933  0.1677  0.1678
   31GLN    NE2 2669   3.387   1.595   0.301  0.2894 -0.0426 -0.7624
   31GLN   HE21 2670   3.410   1.595   0.400  1.9929 -1.2905 -1.0932
   31GLN   HE22 2671   3.469   1.583   0.243  2.5450 -1.4238  2.3989
   31GLN      C 2672   3.100   1.662  -0.208  0.3137  0.1186 -0.1728
   31GLN      O 2673   3.115   1.779  -0.244  0.0494  0.3113  0.3346
   32PRO      N 2674   2.985   1.596  -0.224  0.0881  0.4765 -0.0277
   32PRO     CD 2675   2.965   1.460  -0.180  0.3605  0.3417 -0.3165
   32PRO    HD1 2676   3.051   1.397  -0.205  0.0500 -0.6125  0.8929
   32PRO    HD2 2677   2.958   1.438  -0.073  0.9668  0.3855 -0.2653
   32PRO     CG 2678   2.838   1.417  -0.254  0.1944  0.0842  0.1095
   32PRO    HG1 2679   2.749   1.425  -0.193 -0.5366 -1.2848 -0.7311
   32PRO    HG2 2680   2.853   1.318  -0.296 -1.0882  1.0107 -2.8043
   32PRO     CB 2681   2.831   1.508  -0.376  0.3586 -0.2975 -0.1883
   32PRO    HB1 2682   2.731   1.510  -0.420 -0.5609 -0.6254  1.7972
   32PRO    HB2 2683   2.888   1.474  -0.463 -1.9751  0.0793 -1.9678
   32PRO     CA 2684   2.883   1.639  -0.318 -0.3522 -0.1596  0.1507
   32PRO     HA 2685   2.924   1.693  -0.404 -2.1175 -1.2941 -1.4717
   32PRO      C 2686   2.778   1.729  -0.255 -0.1020 -0.2737  0.7435
   32PRO      O 2687   2.661   1.690  -0.249 -0.0883 -0.3897  0.2966
   33TYR      N 2688   2.817   1.848  -0.208 -0.2260  0.0282  0.1038
   33TYR      H 2689   2.915   1.861  -0.187 -0.1463 -0.6533  0.2099
   33TYR     CA 2690   2.720   1.946  -0.165  0.2430  0.6228 -0.1895
   33TYR     HA 2691   2.637   1.893  -0.118  1.2768 -1.4285 -0.5802
   33TYR     CB 2692   2.780   2.040  -0.061 -0.3447  0.6237  0.1520
   33TYR    HB1 2693   2.710   2.119  -0.033 -1.4429 -0.2130 -0.1200
   33TYR    HB2 2694   2.857   2.097  -0.113  1.1711 -1.6012 -0.1539
   33TYR     CG 2695   2.837   1.980   0.065  0.1351 -0.2628 -0.4785
   33TYR    CD1 2696   2.748   1.936   0.164  0.0864 -0.9482 -0.8165
   33TYR    HD1 2697   2.644   1.961   0.148 -0.5279 -1.5036  1.8249
   33TYR    CE1 2698   2.796   1.865   0.274  0.2739 -0.3495 -0.5046
   33TYR    HE1 2699   2.727   1.826   0.348  0.0339 -1.2384 -1.1737
   33TYR     CZ 2700   2.935   1.847   0.289  0.2760  0.1382  0.1013
   33TYR     OH 2701   2.985   1.793   0.404  0.2071  0.5405  0.3188
   33TYR     HH 2702   3.081   1.791   0.404  0.2447 -2.4888 -0.1953
   33TYR    CE2 2703   3.027   1.896   0.195  0.3465  0.1366  0.1693
   33TYR    HE2 2704   3.135   1.884   0.202  0.7545 -0.2168 -4.0608
   33TYR    CD2 2705   2.974   1.957   0.081  0.0437 -0.5280 -0.0544
   33TYR    HD2 2706   3.036   1.995   0.001 -0.7411 -3.4370 -2.1741
   33TYR      C 2707   2.650   2.025  -0.275 -0.0517  1.0512  0.3011
   33TYR      O 2708   2.709   2.062  -0.377  0.1963  0.0021  0.0560
   34GLY      N 2709   2.519   2.047  -0.260 -0.2531  0.2650 -0.2610
   34GLY      H 2710   2.475   2.019  -0.173  2.2552  0.1744  1.0653
   34GLY     CA 2711   2.430   2.103  -0.359 -0.1870  0.3127 -0.2940
   34GLY    HA1 2712   2.441   2.210  -0.379  2.4713  0.2172  0.2860
   34GLY    HA2 2713   2.330   2.109  -0.316 -0.3837  0.9099 -0.8140
   34GLY      C 2714   2.432   2.029  -0.493  0.3264  0.0401 -0.1364
   34GLY      O 2715   2.454   1.909  -0.498  0.1969 -0.0052  0.2993
   35GLN      N 2716   2.410   2.105  -0.600 -0.7293 -0.4365 -0.2628
   35GLN      H 2717   2.404   2.204  -0.583  0.7291 -0.1151 -1.3758
   35GLN     CA 2718   2.402   2.058  -0.737 -0.0281 -0.5229 -0.2757
   35GLN     HA 2719   2.334   1.973  -0.735  0.1125 -0.7127 -1.8651
   35GLN     CB 2720   2.354   2.170  -0.828  0.0343 -0.4431 -0.2112
   35GLN    HB1 2721   2.354   2.124  -0.927 -1.7004 -0.4512 -0.2466
   35GLN    HB2 2722   2.427   2.250  -0.838 -0.1083 -0.1934  0.7233
   35GLN     CG 2723   2.220   2.230  -0.785  0.1478 -0.0898 -0.3415
   35GLN    HG1 2724   2.139   2.157  -0.777  0.1161 -0.3330 -2.2615
   35GLN    HG2 2725   2.242   2.280  -0.691  1.0770 -1.4852  0.2266
   35GLN     CD 2726   2.168   2.334  -0.883 -0.1058  0.0014 -0.1102
   35GLN    OE1 2727   2.230   2.359  -0.986 -0.1675 -0.3351 -0.2280
   35GLN    NE2 2728   2.057   2.403  -0.855 -0.0655 -0.2713  0.7472
   35GLN   HE21 2729   2.013   2.399  -0.764  1.3492 -1.2828  1.4424
   35GLN   HE22 2730   2.010   2.447  -0.933  1.6559  2.3650  1.0399
   35GLN      C 2731   2.531   1.997  -0.790  0.3853 -0.1409  0.2837
   35GLN      O 2732   2.635   2.060  -0.770  0.3290  0.2100 -0.4751
   36GLN      N 2733   2.525   1.880  -0.853  0.2873 -0.3505  0.6828
   36GLN      H 2734   2.436   1.833  -0.859 -0.4990  1.1640 -0.0874
   36GLN     CA 2735   2.637   1.806  -0.907  0.0596 -0.0340 -0.2440
   36GLN     HA 2736   2.729   1.859  -0.882  1.3955 -2.4491  0.3707
   36GLN     CB 2737   2.644   1.672  -0.833  0.1319 -0.0959 -0.3627
   36GLN    HB1 2738   2.719   1.610  -0.881 -0.6095 -0.5595 -0.9400
   36GLN    HB2 2739   2.549   1.627  -0.861 -0.0859  1.2890 -2.1117
   36GLN     CG 2740   2.663   1.685  -0.682 -0.5077  0.1064 -0.2982
   36GLN    HG1 2741   2.567   1.726  -0.649 -1.6075 -1.3802 -1.5239
   36GLN    HG2 2742   2.664   1.584  -0.642 -0.7243 -0.0173 -0.5960
   36GLN     CD 2743   2.787   1.761  -0.637 -0.3237 -0.4202  0.0896
   36GLN    OE1 2744   2.897   1.736  -0.686 -0.4524 -0.8053 -0.0048
   36GLN    NE2 2745   2.782   1.840  -0.529  0.0499 -0.0837 -0.1335
   36GLN   HE21 2746   2.696   1.866  -0.483  0.1786 -0.1267  0.1353
   36GLN   HE22 2747   2.860   1.895  -0.497 -0.1743 -0.0188  0.3119
   36GLN      C 2748   2.629   1.797  -1.059 -0.1766  0.8466 -0.2880
   36GLN      O 2749   2.526   1.768  -1.120 -0.0009  0.0389 -0.2173
   37SER      N 2750   2.745   1.800  -1.126 -0.1946 -0.3245 -0.4027
   37SER      H 2751   2.830   1.800  -1.072 -0.2655  0.7176 -0.2652
   37SER     CA 2752   2.760   1.774  -1.267 -0.4692 -0.4180 -0.4152
   37SER     HA 2753   2.691   1.696  -1.299  0.5173 -0.6711 -2.0570
   37SER     CB 2754   2.735   1.910  -1.332  0.0745 -0.2837 -0.3466
   37SER    HB1 2755   2.750   1.902  -1.440 -3.4758 -1.5051 -0.8538
   37SER    HB2 2756   2.628   1.924  -1.318  0.2291  1.1729 -0.4762
   37SER     OG 2757   2.804   2.021  -1.279 -0.2729 -0.4553  0.4722
   37SER     HG 2758   2.744   2.066  -1.220 -2.5348 -0.8570 -1.3753
   37SER      C 2759   2.898   1.723  -1.307 -0.1613  0.2832 -0.2561
   37SER      O 2760   2.991   1.747  -1.231 -0.3781  0.6506 -0.1019
   38TYR      N 2761   2.906   1.668  -1.428 -0.5646 -0.0045 -0.1550
   38TYR      H 2762   2.822   1.659  -1.484 -0.4096  0.9466 -0.5522
   38TYR     CA 2763   3.037   1.623  -1.472 -0.5053  0.5139 -0.5244
   38TYR     HA 2764   3.075   1.578  -1.380  3.3811  0.2986 -2.0477
   38TYR     CB 2765   3.029   1.512  -1.576  0.1474  0.2196 -0.2650
   38TYR    HB1 2766   3.003   1.552  -1.674 -0.6176 -0.2840 -0.2777
   38TYR    HB2 2767   2.968   1.433  -1.533  0.0050 -1.2391 -2.8959
   38TYR     CG 2768   3.162   1.446  -1.601 -0.0268 -0.3144  0.1998
   38TYR    CD1 2769   3.250   1.418  -1.496  0.3601  0.7427  0.1684
   38TYR    HD1 2770   3.233   1.435  -1.391 -0.5633 -2.8484  0.7171
   38TYR    CE1 2771   3.376   1.368  -1.532 -0.0218  0.1380 -0.3601
   38TYR    HE1 2772   3.452   1.353  -1.457 -0.4188  0.3356  0.0867
   38TYR     CZ 2773   3.408   1.350  -1.668 -0.3128 -0.4953 -0.3444
   38TYR     OH 2774   3.536   1.310  -1.693 -0.2123 -0.2074 -0.2885
   38TYR     HH 2775   3.580   1.289  -1.610  2.1723 -0.0372 -1.4393
   38TYR    CE2 2776   3.318   1.374  -1.773 -0.6365  0.0045  0.0418
   38TYR    HE2 2777   3.348   1.382  -1.877 -1.2073  2.2265  0.0123
   38TYR    CD2 2778   3.194   1.429  -1.737 -0.5360  0.2568  0.0031
   38TYR    HD2 2779   3.128   1.463  -1.815  1.4451 -0.3882 -2.0486
   38TYR      C 2780   3.131   1.737  -1.505 -0.0887  0.4019  0.2395
   38TYR      O 2781   3.091   1.826  -1.580 -0.0610  0.3025  0.1045
   39SER      N 2782   3.254   1.727  -1.454 -0.1764  0.0998  0.3946
   39SER      H 2783   3.277   1.654  -1.389  1.5131  0.3685  0.1564
   39SER     CA 2784   3.372   1.776  -1.524 -0.6386  0.0606 -0.4292
   39SER     HA 2785   3.367   1.778  -1.632  0.4460  0.8473 -0.4801
   39SER     CB 2786   3.406   1.915  -1.472 -0.1937 -0.0221 -0.5012
   39SER    HB1 2787   3.486   1.958  -1.533 -0.9117  2.5754  0.2334
   39SER    HB2 2788   3.433   1.911  -1.367  1.3744 -0.5359 -0.8928
   39SER     OG 2789   3.296   2.002  -1.487 -0.4371 -0.1718  0.3726
   39SER     HG 2790   3.226   1.939  -1.505 -0.7764  0.1991  0.3862
   39SER      C 2791   3.495   1.693  -1.489 -0.2014  1.0417  0.4143
   39SER      O 2792   3.501   1.633  -1.382  0.2103 -0.1024 -0.2353
   40GLY      N 2793   3.590   1.700  -1.582 -0.0153  0.1514  0.5266
   40GLY      H 2794   3.567   1.741  -1.671  1.4637  2.7287  1.2228
   40GLY     CA 2795   3.712   1.623  -1.582  0.0091  0.1840 -0.2154
   40GLY    HA1 2796   3.686   1.517  -1.587  2.1146 -0.4631  0.9489
   40GLY    HA2 2797   3.768   1.649  -1.672 -2.2857 -0.3865 -1.8934
   40GLY      C 2798   3.810   1.640  -1.466 -0.5343 -0.6134  0.3719
   40GLY      O 2799   3.788   1.710  -1.368 -0.5096 -0.3408  0.1835
   41TYR      N 2800   3.919   1.562  -1.467 -0.1424 -0.0709  0.6764
   41TYR      H 2801   3.932   1.510  -1.552  0.6405  0.6710  0.3312
   41TYR     CA 2802   4.029   1.573  -1.373 -0.0322  0.0215  0.5361
   41TYR     HA 2803   3.987   1.576  -1.272  0.5903 -0.3087  0.8125
   41TYR     CB 2804   4.112   1.445  -1.380 -0.2142 -0.0854  0.3062
   41TYR    HB1 2805   4.153   1.430  -1.480 -0.7949 -2.4490  0.3560
   41TYR    HB2 2806   4.053   1.360  -1.345  0.2126 -0.2657  0.6025
   41TYR     CG 2807   4.237   1.453  -1.295 -0.1553 -0.0850  0.2185
   41TYR    CD1 2808   4.226   1.414  -1.161  0.3846 -0.0878  0.2650
   41TYR    HD1 2809   4.131   1.379  -1.124  0.6454 -0.5085  0.5465
   41TYR    CE1 2810   4.338   1.428  -1.078  0.1326  0.0203  0.5881
   41TYR    HE1 2811   4.329   1.404  -0.973 -1.1164  1.7885  0.9369
   41TYR     CZ 2812   4.453   1.494  -1.126  0.0604 -0.1988  0.1067
   41TYR     OH 2813   4.554   1.518  -1.038  0.3182 -0.1622 -0.2028
   41TYR     HH 2814   4.556   1.483  -0.949  1.4905 -0.6035 -0.3843
   41TYR    CE2 2815   4.465   1.519  -1.264 -0.1227  0.5278  0.2161
   41TYR    HE2 2816   4.566   1.539  -1.297 -1.1357  1.6100 -2.5460
   41TYR    CD2 2817   4.357   1.499  -1.351 -0.2542  0.4100  0.4062
   41TYR    HD2 2818   4.361   1.510  -1.458 -0.5237  1.1797  0.4692
   41TYR      C 2819   4.114   1.698  -1.387  0.4704 -0.3647  0.1040
   41TYR      O 2820   4.164   1.743  -1.490  0.5539 -0.3122  0.1672
   42SER      N 2821   4.138   1.756  -1.269 -0.6478  0.4758 -0.0646
   42SER      H 2822   4.088   1.723  -1.188  0.2714 -1.8688 -0.3786
   42SER     CA 2823   4.238   1.859  -1.250 -0.0205 -0.0850 -0.2453
   42SER     HA 2824   4.320   1.844  -1.321 -2.5101 -1.9097 -2.9640
   42SER     CB 2825   4.181   1.997  -1.282  0.5205  0.1530 -0.1996
   42SER    HB1 2826   4.095   2.010  -1.216  2.9814  0.5129  3.2075
   42SER    HB2 2827   4.257   2.071  -1.256  2.0522 -2.2353  2.6897
   42SER     OG 2828   4.145   2.010  -1.418 -0.2540  0.0566 -0.0082
   42SER     HG 2829   4.132   1.918  -1.443 -0.3711 -0.9103  3.0863
   42SER      C 2830   4.289   1.855  -1.107 -0.0682  0.4103 -0.2110
   42SER      O 2831   4.221   1.833  -1.007  0.5346 -0.4000  0.0315
   43GLN      N 2832   4.418   1.887  -1.093  0.1361 -0.5799  0.2531
   43GLN      H 2833   4.464   1.917  -1.178 -0.1667  0.5758  0.4847
   43GLN     CA 2834   4.495   1.884  -0.970 -0.0546  0.0168  0.3883
   43GLN     HA 2835   4.494   1.786  -0.923 -1.7253  0.0566  0.4861
   43GLN     CB 2836   4.638   1.926  -1.005  0.0229 -0.2564  0.3798
   43GLN    HB1 2837   4.648   2.019  -1.060  1.5787 -1.5900 -1.7509
   43GLN    HB2 2838   4.693   1.940  -0.912 -0.2480 -2.4745  0.9417
   43GLN     CG 2839   4.720   1.817  -1.073  0.5704  0.3201  0.1055
   43GLN    HG1 2840   4.664   1.772  -1.155  0.0533  0.5594  0.3219
   43GLN    HG2 2841   4.742   1.745  -0.993 -0.8482  0.3533  0.5452
   43GLN     CD 2842   4.852   1.858  -1.136  0.3243  0.1323 -0.5329
   43GLN    OE1 2843   4.858   1.957  -1.209 -0.0800  0.6194  0.0781
   43GLN    NE2 2844   4.964   1.791  -1.107 -0.0159 -0.4961 -0.6577
   43GLN   HE21 2845   4.961   1.710  -1.047 -2.1211 -1.6733 -2.1881
   43GLN   HE22 2846   5.048   1.821  -1.155 -1.0430 -0.0509 -2.2775
   43GLN      C 2847   4.440   1.992  -0.877 -0.3249  0.0567  0.1828
   43GLN      O 2848   4.388   2.092  -0.926  0.1902  0.4792  0.4889
   44SER      N 2849   4.472   1.980  -0.748  0.1022 -0.2553  0.0531
   44SER      H 2850   4.525   1.903  -0.711  1.9582  1.7358  1.7983
   44SER     CA 2851   4.459   2.089  -0.653  0.2130 -0.2949  0.1133
   44SER     HA 2852   4.382   2.165  -0.673  0.7590  0.5379  1.0773
   44SER     CB 2853   4.415   2.040  -0.516  0.4473 -0.5979  0.0826
   44SER    HB1 2854   4.492   1.972  -0.480 -0.0008 -0.8556  0.5664
   44SER    HB2 2855   4.392   2.123  -0.449  2.2046  0.3591 -0.4310
   44SER     OG 2856   4.300   1.961  -0.535  0.5273 -0.4907 -0.9105
   44SER     HG 2857   4.236   1.971  -0.464  1.9919  0.6424  0.3517
   44SER      C 2858   4.588   2.168  -0.635  0.1618 -0.0842 -0.4127
   44SER      O 2859   4.694   2.112  -0.660  0.6136  0.5786 -0.0128
   45THR      N 2860   4.577   2.297  -0.604  0.1463 -0.2857  0.4374
   45THR      H 2861   4.486   2.339  -0.618  0.9372  0.7488 -2.0200
   45THR     CA 2862   4.680   2.398  -0.596  0.0422 -0.1582  0.1890
   45THR     HA 2863   4.777   2.358  -0.624  0.0286 -0.3105  0.3619
   45THR     CB 2864   4.638   2.519  -0.679  0.3979 -0.0757  0.1295
   45THR     HB 2865   4.706   2.599  -0.650  0.2902 -0.4293  1.3998
   45THR    CG2 2866   4.672   2.501  -0.827 -0.3690 -0.6222  0.0158
   45THR   HG21 2867   4.655   2.597  -0.876 -0.5917  0.5072  2.1540
   45THR   HG22 2868   4.768   2.457  -0.850 -0.3590 -0.7246  0.2585
   45THR   HG23 2869   4.602   2.427  -0.866 -1.3318 -0.0384  0.5719
   45THR    OG1 2870   4.507   2.570  -0.669  0.4741  0.1395  0.0357
   45THR    HG1 2871   4.508   2.660  -0.704 -1.1799  1.0906  2.1766
   45THR      C 2872   4.700   2.448  -0.453  0.2840 -0.0843  0.1282
   45THR      O 2873   4.804   2.505  -0.420  0.1185  0.2120  0.1410
   46ASP      N 2874   4.597   2.426  -0.372  0.0518  0.3142 -0.0510
   46ASP      H 2875   4.513   2.385  -0.411 -0.6709  1.5143  0.1937
   46ASP     CA 2876   4.603   2.461  -0.231  0.6554  0.1132 -0.0247
   46ASP     HA 2877   4.704   2.477  -0.193  1.1650 -1.3655 -0.6916
   46ASP     CB 2878   4.520   2.584  -0.195  0.2538 -0.2744  0.3738
   46ASP    HB1 2879   4.549   2.671  -0.253 -0.1001  0.0745  0.7098
   46ASP    HB2 2880   4.550   2.607  -0.093  0.1617 -0.5754  0.4698
   46ASP     CG 2881   4.370   2.556  -0.194  0.1738  0.1486  0.3350
   46ASP    OD1 2882   4.303   2.553  -0.300  0.5288 -0.7302  0.1224
   46ASP    OD2 2883   4.310   2.533  -0.087 -0.4644 -0.0430 -0.0578
   46ASP      C 2884   4.562   2.345  -0.142  0.1417  0.2163 -0.1219
   46ASP      O 2885   4.507   2.247  -0.191  0.4622  0.0336 -0.1251
   47THR      N 2886   4.582   2.360  -0.011 -0.8514 -0.1644  0.0786
   47THR      H 2887   4.610   2.453   0.018 -2.7030  0.2361  0.7730
   47THR     CA 2888   4.551   2.266   0.094  0.1388 -0.2954  0.2595
   47THR     HA 2889   4.482   2.194   0.050 -0.4327  0.9543 -0.9271
   47THR     CB 2890   4.681   2.195   0.134  0.2684 -0.4131 -0.3707
   47THR     HB 2891   4.754   2.267   0.170 -1.1550  1.0505 -0.2969
   47THR    CG2 2892   4.668   2.081   0.235  0.2206  0.2086  0.3271
   47THR   HG21 2893   4.766   2.037   0.250 -0.8519 -1.7186  2.1764
   47THR   HG22 2894   4.617   2.008   0.173 -0.2720  1.0029 -0.2275
   47THR   HG23 2895   4.625   2.104   0.333  1.8047  0.2742  1.0414
   47THR    OG1 2896   4.722   2.128   0.016 -0.0458 -0.8639 -0.2281
   47THR    HG1 2897   4.817   2.138   0.007  0.1126  0.2765  1.8358
   47THR      C 2898   4.474   2.322   0.213  0.2881  0.0942  0.1740
   47THR      O 2899   4.515   2.419   0.276 -0.8146  0.1246  0.8601
   48SER      N 2900   4.358   2.265   0.246  0.6555 -0.3637  0.6979
   48SER      H 2901   4.316   2.206   0.175  1.9245 -0.2982 -0.1385
   48SER     CA 2902   4.273   2.303   0.357 -0.2566 -0.4041  0.0270
   48SER     HA 2903   4.278   2.409   0.382 -1.8076  0.0732 -1.5009
   48SER     CB 2904   4.127   2.276   0.321 -0.2294  0.1313 -0.4967
   48SER    HB1 2905   4.111   2.170   0.299 -2.1000 -0.0908  1.5263
   48SER    HB2 2906   4.059   2.311   0.399 -0.7006 -0.9411 -0.4007
   48SER     OG 2907   4.086   2.341   0.203 -0.7656  0.3519 -0.1926
   48SER     HG 2908   4.142   2.317   0.128  0.7589  0.6397  0.8110
   48SER      C 2909   4.318   2.228   0.482 -0.4323 -0.4401  0.0692
   48SER      O 2910   4.381   2.123   0.477 -0.2017 -0.3116  0.2883
   49GLY      N 2911   4.288   2.279   0.601  0.1556 -0.2740  0.1481
   49GLY      H 2912   4.246   2.371   0.597 -1.9627 -1.1066  1.5713
   49GLY     CA 2913   4.306   2.217   0.731 -0.0618  0.1865  0.4036
   49GLY    HA1 2914   4.409   2.220   0.766 -0.5351  0.8322  1.8132
   49GLY    HA2 2915   4.270   2.282   0.810  0.0691  0.6036  0.1247
   49GLY      C 2916   4.231   2.085   0.746 -0.4010  0.3858  0.4707
   49GLY      O 2917   4.132   2.063   0.677  0.1882  0.0613 -0.2971
   50TYR      N 2918   4.267   1.998   0.840 -0.2148 -0.0035  0.0474
   50TYR      H 2919   4.348   2.022   0.896 -0.5823  0.9214  0.2136
   50TYR     CA 2920   4.191   1.877   0.863  0.0267 -0.1519  0.0673
   50TYR     HA 2921   4.152   1.853   0.764  1.1111 -1.8156  0.0077
   50TYR     CB 2922   4.281   1.763   0.910  0.0510 -0.1662 -0.0145
   50TYR    HB1 2923   4.351   1.727   0.834 -0.8677 -1.2612 -0.3599
   50TYR    HB2 2924   4.217   1.680   0.937  0.6336 -0.5064  0.3304
   50TYR     CG 2925   4.359   1.796   1.035 -0.0510 -0.5091  0.1408
   50TYR    CD1 2926   4.313   1.755   1.161 -0.6893  0.2441  0.1616
   50TYR    HD1 2927   4.224   1.694   1.167 -0.3373 -0.2970 -0.1307
   50TYR    CE1 2928   4.385   1.788   1.277 -0.1598  0.7072 -0.2932
   50TYR    HE1 2929   4.354   1.762   1.377  0.4266  2.4302  0.3775
   50TYR     CZ 2930   4.513   1.844   1.261  0.2699 -0.0538  0.4096
   50TYR     OH 2931   4.582   1.878   1.373  0.1551 -0.2553  0.5406
   50TYR     HH 2932   4.530   1.865   1.453 -0.3747 -1.5636  0.0139
   50TYR    CE2 2933   4.565   1.883   1.135 -0.5530 -0.0140  0.0770
   50TYR    HE2 2934   4.660   1.934   1.141 -1.4117  1.4957  1.9320
   50TYR    CD2 2935   4.482   1.862   1.024 -0.2153 -0.2410 -0.1318
   50TYR    HD2 2936   4.511   1.893   0.925 -0.4598  1.2085  0.2329
   50TYR      C 2937   4.069   1.900   0.951  0.2056 -0.3869  0.3780
   50TYR      O 2938   4.066   1.995   1.030 -0.2277 -0.6103  0.6384
   51GLY      N 2939   3.963   1.818   0.948 -0.0969  0.0143 -0.0928
   51GLY      H 2940   3.960   1.734   0.892 -0.5493  1.2504 -1.9945
   51GLY     CA 2941   3.850   1.844   1.035  0.1511 -0.4042  0.3625
   51GLY    HA1 2942   3.802   1.747   1.033  0.5505 -0.6407 -2.7785
   51GLY    HA2 2943   3.881   1.878   1.134 -0.8745 -0.6486  0.7735
   51GLY      C 2944   3.760   1.958   0.988  0.5292 -0.3192 -0.1737
   51GLY      O 2945   3.720   1.960   0.872  0.2108 -0.2245 -0.0633
   52GLN      N 2946   3.730   2.053   1.077 -1.2493 -0.6972 -0.3445
   52GLN      H 2947   3.776   2.040   1.166 -1.0729 -0.1900 -0.3643
   52GLN     CA 2948   3.638   2.163   1.060 -0.3694  0.0874 -0.0723
   52GLN     HA 2949   3.597   2.166   0.959 -0.2063  1.0197 -0.1257
   52GLN     CB 2950   3.525   2.144   1.161 -0.1058  0.2807  0.2627
   52GLN    HB1 2951   3.564   2.152   1.262  1.6852  0.2799 -0.3786
   52GLN    HB2 2952   3.452   2.224   1.158 -0.3330  0.0828  0.4926
   52GLN     CG 2953   3.446   2.014   1.146  0.2771  0.1060 -0.2916
   52GLN    HG1 2954   3.514   1.930   1.134  1.4118  0.6068  2.1015
   52GLN    HG2 2955   3.378   2.032   1.062 -2.2443  1.3478  1.8483
   52GLN     CD 2956   3.353   1.994   1.265  0.3551 -0.1129 -0.2681
   52GLN    OE1 2957   3.397   1.962   1.375 -0.0364  0.3000  0.0103
   52GLN    NE2 2958   3.223   2.013   1.243  0.1130 -0.9170  0.4048
   52GLN   HE21 2959   3.184   2.020   1.150 -0.3422  2.2505  0.6996
   52GLN   HE22 2960   3.168   2.026   1.327 -1.5364  0.8006 -0.8734
   52GLN      C 2961   3.705   2.298   1.083 -0.2046 -0.1624  0.9508
   52GLN      O 2962   3.802   2.323   1.155  0.5466  0.0907 -0.1319
   53SER      N 2963   3.643   2.396   1.018  0.1692 -0.2415  0.4684
   53SER      H 2964   3.576   2.370   0.947  1.1488 -0.7001 -0.3163
   53SER     CA 2965   3.662   2.540   1.023 -0.0384 -0.1813 -0.2847
   53SER     HA 2966   3.763   2.557   0.985  0.9714  0.0083  2.2844
   53SER     CB 2967   3.560   2.603   0.929  0.2886  0.1248 -0.4394
   53SER    HB1 2968   3.461   2.574   0.966  0.4626  1.3652  1.0968
   53SER    HB2 2969   3.572   2.711   0.927 -0.7078  0.3471  1.7648
   53SER     OG 2970   3.577   2.549   0.800 -0.3741 -0.5716 -0.2468
   53SER     HG 2971   3.491   2.517   0.772 -1.3619  2.1472 -0.5999
   53SER      C 2972   3.657   2.597   1.164  0.1902 -0.4002 -0.1853
   53SER      O 2973   3.620   2.535   1.263 -0.2486  0.5332  0.2498
   54SER      N 2974   3.697   2.724   1.172  0.2247 -0.4245  0.0396
   54SER      H 2975   3.742   2.768   1.092 -1.4023  2.6930  0.6907
   54SER     CA 2976   3.725   2.794   1.296 -0.0027 -0.1084 -0.0864
   54SER     HA 2977   3.809   2.740   1.340  1.1664  0.6541 -1.3075
   54SER     CB 2978   3.793   2.927   1.265  0.0622 -0.0298  0.3972
   54SER    HB1 2979   3.898   2.911   1.241  0.8745  3.0267  1.4500
   54SER    HB2 2980   3.798   2.979   1.361  0.0785 -0.1961  0.4884
   54SER     OG 2981   3.715   3.001   1.175  0.5743  0.0020 -0.0256
   54SER     HG 2982   3.752   3.083   1.144 -0.5540  0.5480  0.0146
   54SER      C 2983   3.608   2.812   1.391 -0.0872 -0.0590 -0.1989
   54SER      O 2984   3.491   2.832   1.358 -0.0047  0.0598 -0.4220
   55TYR      N 2985   3.646   2.811   1.519 -0.4335 -0.8481 -0.0951
   55TYR      H 2986   3.745   2.802   1.537 -0.2813 -0.7507 -0.8539
   55TYR     CA 2987   3.557   2.826   1.632 -0.2920 -0.2984 -0.0553
   55TYR     HA 2988   3.472   2.761   1.612 -0.9811  0.8444 -0.9832
   55TYR     CB 2989   3.629   2.771   1.755  0.1365  0.0749 -0.1345
   55TYR    HB1 2990   3.636   2.662   1.751  1.1084  0.1768 -1.6394
   55TYR    HB2 2991   3.732   2.806   1.756  0.0569  0.3119  0.7302
   55TYR     CG 2992   3.569   2.797   1.891 -0.3533  0.0085 -0.3356
   55TYR    CD1 2993   3.497   2.694   1.953  0.2373  0.1307  0.5823
   55TYR    HD1 2994   3.470   2.598   1.910 -0.3177 -0.7370  2.7325
   55TYR    CE1 2995   3.435   2.716   2.076 -0.5850 -0.1475  0.2271
   55TYR    HE1 2996   3.385   2.633   2.125  1.2724 -0.1019  2.3820
   55TYR     CZ 2997   3.439   2.839   2.145 -0.0003 -0.0482  0.0185
   55TYR     OH 2998   3.368   2.863   2.259 -0.2820 -0.2075 -0.1224
   55TYR     HH 2999   3.372   2.953   2.292 -0.6340 -1.7930  5.1160
   55TYR    CE2 3000   3.506   2.944   2.078  0.5219 -0.1107  0.4353
   55TYR    HE2 3001   3.511   3.045   2.116  0.7808  0.1735 -0.3290
   55TYR    CD2 3002   3.566   2.923   1.953 -0.3785 -0.1582  0.0048
   55TYR    HD2 3003   3.603   3.006   1.895 -2.1695 -1.2927 -2.9766
   55TYR      C 3004   3.513   2.971   1.639  0.2573 -0.1040 -0.5045
   55TYR      O 3005   3.597   3.059   1.619  0.1224  0.0168 -0.5397
   56SER      N 3006   3.388   3.000   1.677  0.5168 -0.1118  0.3996
   56SER      H 3007   3.316   2.929   1.687  0.6559 -0.6510 -1.7871
   56SER     CA 3008   3.355   3.123   1.746  0.3889  0.2692 -0.3253
   56SER     HA 3009   3.443   3.168   1.792  0.4871  1.5506 -1.6953
   56SER     CB 3010   3.314   3.227   1.643 -0.3106 -0.3367 -0.6725
   56SER    HB1 3011   3.277   3.317   1.692 -1.7173 -1.9361  1.3559
   56SER    HB2 3012   3.231   3.184   1.588  0.4248 -2.2496 -0.3756
   56SER     OG 3013   3.424   3.263   1.562  0.1663 -0.2597  0.0009
   56SER     HG 3014   3.471   3.182   1.540  1.5832  1.0457 -2.2351
   56SER      C 3015   3.243   3.113   1.848  0.4746  0.2310 -0.2339
   56SER      O 3016   3.161   3.022   1.846  0.2491  0.4182  0.2368
   57SER      N 3017   3.233   3.212   1.938  0.2335  0.0333 -0.0440
   57SER      H 3018   3.305   3.281   1.932 -2.3216  2.7483 -2.1658
   57SER     CA 3019   3.128   3.240   2.034  0.3329  0.1471  0.0322
   57SER     HA 3020   3.101   3.154   2.095  0.1273  0.6860  0.7184
   57SER     CB 3021   3.178   3.338   2.140 -0.2655  0.2821  0.1931
   57SER    HB1 3022   3.216   3.424   2.084  3.0079 -0.4212  1.1253
   57SER    HB2 3023   3.088   3.349   2.201 -0.8522 -1.3448 -0.3129
   57SER     OG 3024   3.284   3.277   2.209 -0.4870 -0.6644 -0.2857
   57SER     HG 3025   3.328   3.356   2.240 -1.4937 -0.1941 -0.0009
   57SER      C 3026   3.006   3.309   1.974  0.2219  0.1156  0.2197
   57SER      O 3027   3.019   3.411   1.905 -0.3401  0.0489  0.0154
   58TYR      N 3028   2.892   3.255   2.015  0.1191  0.1040 -0.0774
   58TYR      H 3029   2.903   3.179   2.080 -1.9522  1.4332  2.0223
   58TYR     CA 3030   2.759   3.285   1.966 -0.1803 -0.9028  0.0979
   58TYR     HA 3031   2.760   3.385   1.923 -0.8965 -1.2437 -0.7539
   58TYR     CB 3032   2.708   3.192   1.856 -0.2671 -0.9567  0.1828
   58TYR    HB1 3033   2.715   3.087   1.884  0.4960 -1.0576 -0.3505
   58TYR    HB2 3034   2.602   3.203   1.833  0.2342 -0.9679 -2.5376
   58TYR     CG 3035   2.789   3.209   1.729  0.2446  0.3892  0.6757
   58TYR    CD1 3036   2.892   3.120   1.696 -0.3666 -0.0891  0.0430
   58TYR    HD1 3037   2.911   3.026   1.746 -0.3628 -0.1047  0.0116
   58TYR    CE1 3038   2.960   3.128   1.574 -0.0274  0.1642  0.2503
   58TYR    HE1 3039   3.030   3.050   1.549  0.4073 -0.1547  2.2566
   58TYR     CZ 3040   2.933   3.235   1.487  0.1727  0.1192  0.1323
   58TYR     OH 3041   3.013   3.247   1.377  0.2492 -0.1092  0.1640
   58TYR     HH 3042   3.067   3.168   1.373  0.1063 -0.3428  2.1607
   58TYR    CE2 3043   2.860   3.344   1.539 -0.0766 -0.3108  0.6914
   58TYR    HE2 3044   2.854   3.439   1.488 -1.0731 -1.1946 -0.9101
   58TYR    CD2 3045   2.779   3.325   1.652 -0.6497  0.0979  0.3496
   58TYR    HD2 3046   2.705   3.398   1.683 -3.7008 -2.3724 -0.6102
   58TYR      C 3047   2.661   3.299   2.082  0.1723  0.6656  0.2245
   58TYR      O 3048   2.669   3.237   2.187 -0.0095 -0.3126 -0.3311
   59GLY      N 3049   2.577   3.402   2.067 -0.1114  0.3340 -0.4872
   59GLY      H 3050   2.565   3.453   1.981 -2.5549 -0.0876 -0.4682
   59GLY     CA 3051   2.508   3.456   2.182 -0.3222  0.1723 -0.5378
   59GLY    HA1 3052   2.473   3.553   2.147  1.5027  0.6761 -1.0790
   59GLY    HA2 3053   2.586   3.464   2.257  0.2177 -0.3414 -1.0323
   59GLY      C 3054   2.394   3.364   2.224  0.0573 -0.1124 -0.1277
   59GLY      O 3055   2.386   3.251   2.175  0.6908  0.0565 -0.6417
   60GLN      N 3056   2.304   3.413   2.309  0.1376  0.1214 -0.1772
   60GLN      H 3057   2.311   3.509   2.341  1.3358 -1.0542  3.5622
   60GLN     CA 3058   2.178   3.347   2.337  0.0695  0.1443 -0.4239
   60GLN     HA 3059   2.192   3.255   2.395 -0.1991 -1.5598 -2.8985
   60GLN     CB 3060   2.103   3.437   2.435 -0.4150 -0.4424 -0.2498
   60GLN    HB1 3061   1.997   3.414   2.437 -0.5617  0.2686  0.1825
   60GLN    HB2 3062   2.117   3.538   2.397  2.7901 -1.0450 -0.9489
   60GLN     CG 3063   2.157   3.437   2.578  0.2814  0.2620 -0.5069
   60GLN    HG1 3064   2.253   3.487   2.568  1.2286 -1.3859  0.0083
   60GLN    HG2 3065   2.163   3.333   2.609 -0.3287  0.0551 -1.0610
   60GLN     CD 3066   2.065   3.516   2.671  0.7065  0.1609  0.0032
   60GLN    OE1 3067   1.960   3.469   2.716  0.5722  0.2701 -0.1957
   60GLN    NE2 3068   2.096   3.638   2.714 -0.2277  0.1123  0.8457
   60GLN   HE21 3069   2.189   3.677   2.707  0.3293 -0.9138  2.1500
   60GLN   HE22 3070   2.033   3.676   2.783 -1.3996  1.4312 -0.8432
   60GLN      C 3071   2.092   3.306   2.219  0.1111  0.0969 -0.4379
   60GLN      O 3072   2.090   3.371   2.114 -0.3170  0.1126 -0.4198
   61SER      N 3073   2.012   3.200   2.230 -0.5917  0.6893  0.3048
   61SER      H 3074   2.013   3.142   2.312 -1.0293 -0.9134 -0.7686
   61SER     CA 3075   1.959   3.124   2.118  0.4254  0.2301  0.1223
   61SER     HA 3076   2.028   3.144   2.037  1.9154  1.2761  1.5912
   61SER     CB 3077   1.972   2.976   2.151 -0.1903  0.1672  0.1056
   61SER    HB1 3078   1.935   2.958   2.252  1.1971  0.3046  0.6612
   61SER    HB2 3079   1.907   2.919   2.085 -0.7745  2.8361 -1.7797
   61SER     OG 3080   2.108   2.937   2.141 -0.0718  0.6441 -0.1600
   61SER     HG 3081   2.139   2.938   2.232  0.1997  0.1777 -0.2470
   61SER      C 3082   1.816   3.165   2.083  0.5531  0.7351  0.1850
   61SER      O 3083   1.726   3.166   2.167 -0.2534  0.2341 -0.6545
   62GLN      N 3084   1.786   3.186   1.955  0.5154 -0.4844 -0.0233
   62GLN      H 3085   1.851   3.176   1.878  1.5147  0.2512  0.6971
   62GLN     CA 3086   1.658   3.242   1.917  0.5644 -0.4494 -0.1345
   62GLN     HA 3087   1.576   3.213   1.982 -0.8166  0.7560 -1.2355
   62GLN     CB 3088   1.672   3.394   1.917 -0.6842 -0.3212  0.1179
   62GLN    HB1 3089   1.765   3.422   1.867  0.0145 -0.7976  1.1133
   62GLN    HB2 3090   1.588   3.441   1.866 -0.5040 -0.9993 -0.8347
   62GLN     CG 3091   1.668   3.453   2.057  0.0869  0.2153 -0.0753
   62GLN    HG1 3092   1.601   3.392   2.118  0.8524 -1.4454 -0.8504
   62GLN    HG2 3093   1.769   3.444   2.096  0.6199  0.8685 -1.2622
   62GLN     CD 3094   1.638   3.602   2.057 -0.3484  0.1288 -0.2408
   62GLN    OE1 3095   1.677   3.682   1.972 -0.2619  0.2219 -0.1128
   62GLN    NE2 3096   1.545   3.650   2.140  0.3538  0.4734  0.3533
   62GLN   HE21 3097   1.498   3.738   2.123  3.3098  1.7564 -2.1254
   62GLN   HE22 3098   1.500   3.592   2.210  0.2296  0.5519  0.3386
   62GLN      C 3099   1.620   3.196   1.777 -0.0151  0.4793 -0.2976
   62GLN      O 3100   1.710   3.164   1.699 -0.0942  0.4313 -0.3704
   63ASN      N 3101   1.492   3.190   1.740 -0.2314 -0.0564  0.5167
   63ASN      H 3102   1.424   3.202   1.814  1.5509 -0.4912  2.3015
   63ASN     CA 3103   1.434   3.175   1.608  0.1332  0.1694  0.3287
   63ASN     HA 3104   1.336   3.126   1.611 -1.2402  2.6342 -1.0527
   63ASN     CB 3105   1.390   3.315   1.567  0.0542  0.1212  0.2483
   63ASN    HB1 3106   1.313   3.347   1.637  0.5023 -2.0390  1.8210
   63ASN    HB2 3107   1.355   3.308   1.464 -0.1074 -2.6734  0.4278
   63ASN     CG 3108   1.493   3.427   1.566  0.2638 -0.0699  0.4550
   63ASN    OD1 3109   1.486   3.522   1.644  0.2583  0.0568  0.3015
   63ASN    ND2 3110   1.604   3.417   1.493 -0.4626  0.6032 -0.7758
   63ASN   HD21 3111   1.618   3.345   1.423  0.7538 -1.2723  1.2544
   63ASN   HD22 3112   1.665   3.498   1.487 -1.6388  1.7261  1.5175
   63ASN      C 3113   1.518   3.101   1.505 -0.2717  0.0144  0.1080
   63ASN      O 3114   1.582   3.158   1.418 -0.5040  0.1539  0.0272
   64THR      N 3115   1.521   2.969   1.522  0.1086 -0.0362 -0.3382
   64THR      H 3116   1.472   2.935   1.604  0.6269  0.4869  0.1975
   64THR     CA 3117   1.599   2.878   1.440  0.3413  0.1288 -0.2983
   64THR     HA 3118   1.648   2.945   1.369  0.9461 -0.1091 -0.1103
   64THR     CB 3119   1.703   2.806   1.525  0.2263  0.2883 -0.0176
   64THR     HB 3120   1.646   2.746   1.596  0.1707 -1.2387 -1.3025
   64THR    CG2 3121   1.798   2.716   1.446 -0.2895 -0.2000 -0.0878
   64THR   HG21 3122   1.743   2.641   1.389  2.2489  0.6502 -4.0916
   64THR   HG22 3123   1.872   2.673   1.514 -1.5314  0.0267  1.4699
   64THR   HG23 3124   1.851   2.780   1.376  0.2046  1.3604  1.6317
   64THR    OG1 3125   1.782   2.899   1.596 -0.2462  0.8631 -0.2356
   64THR    HG1 3126   1.848   2.927   1.532 -1.9126  0.4920 -2.2128
   64THR      C 3127   1.520   2.778   1.358 -0.2707  0.3621  0.0007
   64THR      O 3128   1.543   2.761   1.239  0.3258  0.8023  0.0512
   65GLY      N 3129   1.424   2.709   1.422 -0.0261 -0.1352 -0.1605
   65GLY      H 3130   1.413   2.721   1.522  1.4997  1.8425 -0.1505
   65GLY     CA 3131   1.346   2.607   1.355  0.3564 -0.5025 -0.0532
   65GLY    HA1 3132   1.340   2.633   1.250  1.1301  0.8496  0.2059
   65GLY    HA2 3133   1.408   2.518   1.353 -0.4790 -1.0812 -0.9401
   65GLY      C 3134   1.207   2.592   1.415  0.2361 -0.3005 -0.2799
   65GLY      O 3135   1.188   2.632   1.530  0.4042 -0.2646 -0.2648
   66TYR      N 3136   1.111   2.541   1.339  0.1588 -0.7013  0.0820
   66TYR      H 3137   1.121   2.526   1.239 -0.3812  0.2467 -0.1305
   66TYR     CA 3138   0.971   2.537   1.378  0.2181 -0.2887  0.3379
   66TYR     HA 3139   0.973   2.550   1.486 -0.3404 -2.4162  0.6597
   66TYR     CB 3140   0.892   2.653   1.319  0.4024 -0.3176  0.0330
   66TYR    HB1 3141   0.796   2.657   1.370  0.8114  0.6139  0.7455
   66TYR    HB2 3142   0.942   2.746   1.345 -1.5092  0.3691  1.4858
   66TYR     CG 3143   0.870   2.666   1.170 -0.2264  0.3676  0.1789
   66TYR    CD1 3144   0.947   2.751   1.089  0.0140 -0.1745 -0.1691
   66TYR    HD1 3145   1.036   2.804   1.120 -0.1042  1.8264 -2.9237
   66TYR    CE1 3146   0.918   2.771   0.954  0.5093  0.0385 -0.2441
   66TYR    HE1 3147   0.982   2.836   0.896 -0.2993  0.5838 -0.5372
   66TYR     CZ 3148   0.805   2.709   0.899 -0.2388  0.4967  0.7488
   66TYR     OH 3149   0.778   2.720   0.765  0.4922  0.2561  0.5782
   66TYR     HH 3150   0.856   2.745   0.715 -0.4559  1.0351 -0.5509
   66TYR    CE2 3151   0.727   2.625   0.982 -0.1330 -0.0402  0.3123
   66TYR    HE2 3152   0.646   2.571   0.936 -0.1735  0.2791  0.0080
   66TYR    CD2 3153   0.753   2.609   1.118  0.0603 -0.2896  0.2464
   66TYR    HD2 3154   0.691   2.552   1.186  0.1497  1.0750  1.5307
   66TYR      C 3155   0.904   2.404   1.345  0.4727 -0.4455  0.4451
   66TYR      O 3156   0.945   2.325   1.261 -0.1849  0.0149 -0.3316
   67GLY      N 3157   0.788   2.385   1.409  0.3493  0.2084  0.4197
   67GLY      H 3158   0.759   2.464   1.466  0.5805  0.0152  0.8083
   67GLY     CA 3159   0.712   2.262   1.402  0.2721  0.2755  0.0575
   67GLY    HA1 3160   0.717   2.230   1.298 -0.7644 -0.7587  0.3110
   67GLY    HA2 3161   0.610   2.281   1.433  0.5317  0.4260  0.8483
   67GLY      C 3162   0.777   2.144   1.473  0.0777  0.3317  0.3291
   67GLY      O 3163   0.787   2.143   1.596  0.0272  0.4271  0.3345
   68THR      N 3164   0.832   2.053   1.393 -0.0811  0.0523  0.5385
   68THR      H 3165   0.800   2.050   1.297  2.3566  4.7405 -0.6861
   68THR     CA 3166   0.924   1.948   1.432 -0.1541 -0.2298 -0.0224
   68THR     HA 3167   0.897   1.920   1.534  2.1996 -0.3472  0.6426
   68THR     CB 3168   0.936   1.831   1.336  0.4509 -0.2022  0.0150
   68THR     HB 3169   1.008   1.765   1.386 -1.0626 -1.3347  0.7931
   68THR    CG2 3170   0.805   1.753   1.333  0.8248 -0.8353 -0.2304
   68THR   HG21 3171   0.766   1.707   1.424  0.5218  0.3446  0.2551
   68THR   HG22 3172   0.813   1.685   1.248 -1.0926 -1.2103 -0.1594
   68THR   HG23 3173   0.723   1.816   1.298 -0.2030 -0.8290  2.0089
   68THR    OG1 3174   0.963   1.864   1.202  0.2320 -0.1912 -0.0257
   68THR    HG1 3175   0.996   1.787   1.156  1.9789  1.4619 -1.7259
   68THR      C 3176   1.070   1.990   1.444 -0.0973 -0.3397 -0.3267
   68THR      O 3177   1.147   1.935   1.523  0.0958 -0.1550 -0.3856
   69GLN      N 3178   1.109   2.101   1.380 -0.1904 -0.2598 -0.2445
   69GLN      H 3179   1.035   2.157   1.341  0.3944 -0.8127 -2.2472
   69GLN     CA 3180   1.235   2.165   1.410 -0.3382  0.0228 -0.2232
   69GLN     HA 3181   1.309   2.093   1.443 -0.6624 -0.7653 -1.1473
   69GLN     CB 3182   1.282   2.227   1.278  0.0830  0.2504  0.0333
   69GLN    HB1 3183   1.372   2.279   1.312 -0.2100  0.3982  0.6073
   69GLN    HB2 3184   1.216   2.300   1.232  0.2133  0.8198  0.7240
   69GLN     CG 3185   1.326   2.126   1.173 -0.1596 -0.4044  0.5515
   69GLN    HG1 3186   1.234   2.074   1.149  0.1447 -0.1885 -1.2228
   69GLN    HG2 3187   1.396   2.049   1.203 -1.9884 -2.4161 -0.1120
   69GLN     CD 3188   1.369   2.192   1.042 -0.0324 -0.3606  0.6148
   69GLN    OE1 3189   1.445   2.288   1.046 -0.0465 -0.3286  0.1064
   69GLN    NE2 3190   1.326   2.147   0.924 -0.0641  0.0278  0.4804
   69GLN   HE21 3191   1.289   2.057   0.900  2.2421 -0.1409 -3.2582
   69GLN   HE22 3192   1.333   2.213   0.847 -0.2194  1.1525  1.4053
   69GLN      C 3193   1.220   2.270   1.518 -0.1345  0.2595 -0.4229
   69GLN      O 3194   1.107   2.314   1.539 -0.1148  0.3217 -0.4479
   70SER      N 3195   1.324   2.310   1.591 -0.0500  0.0250 -0.4158
   70SER      H 3196   1.416   2.269   1.584 -0.3844 -0.8325  0.1117
   70SER     CA 3197   1.301   2.393   1.708 -0.3848  0.0194 -0.4783
   70SER     HA 3198   1.208   2.448   1.692 -0.2674  0.4313  0.2215
   70SER     CB 3199   1.282   2.315   1.838  0.3900  0.0268 -0.3548
   70SER    HB1 3200   1.259   2.381   1.922 -1.2293 -1.6624  0.6096
   70SER    HB2 3201   1.202   2.242   1.825  2.0331 -1.4395 -3.2883
   70SER     OG 3202   1.400   2.246   1.870  0.3752  0.1054 -0.1262
   70SER     HG 3203   1.371   2.179   1.932 -0.8498  1.3462  0.6760
   70SER      C 3204   1.406   2.502   1.725 -0.5089  0.0591  0.0626
   70SER      O 3205   1.516   2.487   1.671 -0.1974  0.2217  0.6413
   71THR      N 3206   1.390   2.610   1.801  0.2679  0.3878 -0.2283
   71THR      H 3207   1.300   2.614   1.847 -0.1382  0.9541 -1.0603
   71THR     CA 3208   1.501   2.683   1.859  0.4885 -0.5056  0.4969
   71THR     HA 3209   1.570   2.717   1.781 -1.2274 -0.6400 -1.1517
   71THR     CB 3210   1.451   2.816   1.913  0.1701 -0.4818  0.1441
   71THR     HB 3211   1.356   2.794   1.961 -1.8404  2.9529 -1.7850
   71THR    CG2 3212   1.536   2.899   2.009  0.2101  0.7537 -0.9339
   71THR   HG21 3213   1.631   2.918   1.960  0.0361  1.5667 -0.9787
   71THR   HG22 3214   1.563   2.852   2.103 -0.4113  1.4606 -0.3845
   71THR   HG23 3215   1.479   2.991   2.026 -2.6931 -1.2644  1.3627
   71THR    OG1 3216   1.412   2.902   1.808  0.2131 -0.6124  0.0205
   71THR    HG1 3217   1.319   2.893   1.788  0.3126  1.1171 -1.5304
   71THR      C 3218   1.577   2.617   1.974  0.2125 -1.0259  0.3839
   71THR      O 3219   1.513   2.573   2.069 -0.3508  0.0739  0.5355
   72PRO      N 3220   1.710   2.612   1.972  0.2734  0.3547  0.0624
   72PRO     CD 3221   1.796   2.666   1.869 -0.0137 -0.0406 -0.3873
   72PRO    HD1 3222   1.774   2.771   1.848 -0.0955 -0.0838 -0.5153
   72PRO    HD2 3223   1.788   2.596   1.786 -1.9977 -0.1926 -0.1041
   72PRO     CG 3224   1.940   2.656   1.919 -0.0302  0.2818 -0.2726
   72PRO    HG1 3225   2.020   2.656   1.845  1.8087 -0.0533  1.6100
   72PRO    HG2 3226   1.967   2.730   1.994 -0.1995 -0.3607  0.4337
   72PRO     CB 3227   1.927   2.523   1.992 -0.4833  0.5079  0.0629
   72PRO    HB1 3228   1.922   2.440   1.921  0.1168  0.1513  0.4339
   72PRO    HB2 3229   2.008   2.513   2.064  0.1542  1.5955 -0.4835
   72PRO     CA 3230   1.792   2.534   2.063 -0.4072 -0.0825  0.3104
   72PRO     HA 3231   1.749   2.438   2.088  1.3020 -2.1495 -3.7936
   72PRO      C 3232   1.805   2.621   2.187  0.9775 -0.0271  0.1454
   72PRO      O 3233   1.783   2.742   2.188 -0.1624 -0.2272  0.3725
   73GLN      N 3234   1.825   2.559   2.304  0.2424 -0.0975  0.2378
   73GLN      H 3235   1.846   2.460   2.299 -3.5882 -1.0505 -1.1550
   73GLN     CA 3236   1.842   2.634   2.427 -0.1818  0.5669 -0.1043
   73GLN     HA 3237   1.802   2.735   2.417 -3.1972 -0.1947  2.6496
   73GLN     CB 3238   1.760   2.565   2.535 -0.4532  0.3109 -0.4669
   73GLN    HB1 3239   1.770   2.610   2.635  0.2720 -1.9569  0.5428
   73GLN    HB2 3240   1.809   2.469   2.548  1.6996  0.4332 -5.5987
   73GLN     CG 3241   1.613   2.540   2.503 -0.5994  0.1954  0.2649
   73GLN    HG1 3242   1.571   2.639   2.524 -0.1730  0.4339  0.0059
   73GLN    HG2 3243   1.601   2.511   2.399 -0.0916  0.9182 -0.0018
   73GLN     CD 3244   1.537   2.440   2.589 -0.3722 -0.1332  0.0828
   73GLN    OE1 3245   1.537   2.450   2.711 -0.5580  0.3756  0.0435
   73GLN    NE2 3246   1.468   2.343   2.529 -0.3489  0.0433 -0.2308
   73GLN   HE21 3247   1.404   2.288   2.584 -0.2789 -1.8052 -1.9024
   73GLN   HE22 3248   1.453   2.345   2.429 -0.7883 -1.3429 -0.2118
   73GLN      C 3249   1.987   2.645   2.469 -0.1806 -0.7069  0.2844
   73GLN      O 3250   2.072   2.560   2.443  0.3231 -0.2127  0.2669
   74GLY      N 3251   2.028   2.746   2.546 -0.6942  0.0919 -0.4680
   74GLY      H 3252   1.948   2.796   2.582 -0.9839 -1.5503  1.3285
   74GLY     CA 3253   2.159   2.784   2.595 -0.9336  0.5833 -0.1884
   74GLY    HA1 3254   2.158   2.837   2.690 -1.3291 -2.0267  1.3895
   74GLY    HA2 3255   2.216   2.694   2.621  3.7871  3.4444  0.5219
   74GLY      C 3256   2.234   2.872   2.496 -0.0207  0.3393  0.2721
   74GLY      O 3257   2.188   2.896   2.384 -0.4089 -0.0728  0.3416
   75TYR      N 3258   2.351   2.923   2.534  0.3866 -0.3127 -0.0940
   75TYR      H 3259   2.381   2.893   2.626 -0.7897 -1.5116 -0.0710
   75TYR     CA 3260   2.450   2.983   2.447  0.2994  0.4554  0.3313
   75TYR     HA 3261   2.406   3.060   2.385  0.3418 -0.5433 -0.9737
   75TYR     CB 3262   2.559   3.047   2.533  0.8159 -0.5069  0.4097
   75TYR    HB1 3263   2.645   3.077   2.472 -2.0305  2.4028 -2.6108
   75TYR    HB2 3264   2.593   2.981   2.613  1.7771 -1.2611 -0.5979
   75TYR     CG 3265   2.516   3.174   2.603  0.5924 -0.1097 -0.4369
   75TYR    CD1 3266   2.547   3.297   2.544 -0.5413  0.3511 -0.0910
   75TYR    HD1 3267   2.606   3.301   2.454  1.0312  2.8950  0.9490
   75TYR    CE1 3268   2.512   3.416   2.609  0.5755  0.5022  0.2455
   75TYR    HE1 3269   2.529   3.507   2.553 -0.2403 -0.8138 -2.2742
   75TYR     CZ 3270   2.450   3.409   2.735  0.0137  0.1838 -0.0462
   75TYR     OH 3271   2.410   3.521   2.802 -0.6336  0.0737 -0.2369
   75TYR     HH 3272   2.433   3.600   2.752  0.3856  0.4105  0.7145
   75TYR    CE2 3273   2.424   3.285   2.797  0.2002  0.0515 -0.2339
   75TYR    HE2 3274   2.377   3.292   2.894 -1.2998 -0.8473 -0.8712
   75TYR    CD2 3275   2.451   3.167   2.727 -0.1594  0.3023 -0.8009
   75TYR    HD2 3276   2.439   3.072   2.775  1.5507 -0.1351 -1.1701
   75TYR      C 3277   2.524   2.892   2.350  1.1676  0.6274  0.8129
   75TYR      O 3278   2.523   2.770   2.366 -0.1588  0.4970 -0.0365
   76GLY      N 3279   2.576   2.946   2.240  0.7078 -0.5325  0.0050
   76GLY      H 3280   2.574   3.047   2.236 -0.9468 -0.4730  1.4391
   76GLY     CA 3281   2.661   2.871   2.149  0.5416 -0.3600 -0.2938
   76GLY    HA1 3282   2.699   2.780   2.196 -1.3581 -0.3101  1.4804
   76GLY    HA2 3283   2.737   2.942   2.119  0.6443 -0.8218 -1.1593
   76GLY      C 3284   2.591   2.833   2.019 -0.2456 -0.4009  0.1321
   76GLY      O 3285   2.481   2.878   1.987  0.2369  0.7524  0.0516
   77SER      N 3286   2.668   2.763   1.935  0.0237  0.1439 -0.0794
   77SER      H 3287   2.753   2.730   1.977 -0.5752 -0.2919  0.8245
   77SER     CA 3288   2.630   2.725   1.800 -0.0514  0.1445 -0.0586
   77SER     HA 3289   2.591   2.808   1.741  1.8737  0.6036 -0.7636
   77SER     CB 3290   2.758   2.678   1.731  0.2222  0.2278  0.3853
   77SER    HB1 3291   2.741   2.665   1.624 -0.4062  0.7464  0.4141
   77SER    HB2 3292   2.790   2.588   1.783 -0.0894 -0.1858 -0.1237
   77SER     OG 3293   2.861   2.774   1.730 -0.1608  0.6450  0.1657
   77SER     HG 3294   2.888   2.785   1.639  0.2085 -0.3108  0.1419
   77SER      C 3295   2.537   2.605   1.786  0.2643 -0.0693 -0.3438
   77SER      O 3296   2.530   2.523   1.878 -0.2340 -0.1772 -0.4742
   78THR      N 3297   2.460   2.596   1.677  0.1636 -0.2006 -0.2627
   78THR      H 3298   2.476   2.664   1.604  0.4888 -0.6266 -0.5967
   78THR     CA 3299   2.375   2.482   1.650  0.1849 -0.2903  0.0410
   78THR     HA 3300   2.321   2.458   1.741 -0.1201 -1.9383 -0.5329
   78THR     CB 3301   2.271   2.519   1.545 -0.0209 -0.1865  0.2822
   78THR     HB 3302   2.225   2.435   1.492 -1.2472  0.3057  0.5236
   78THR    CG2 3303   2.170   2.600   1.626 -0.1329 -0.4406  0.3984
   78THR   HG21 3304   2.084   2.635   1.570  0.1565 -0.5011 -0.0893
   78THR   HG22 3305   2.216   2.679   1.686  0.7115 -1.1282  0.6971
   78THR   HG23 3306   2.138   2.529   1.703  0.9787  0.5764  1.8636
   78THR    OG1 3307   2.326   2.608   1.451 -0.6547  0.2721  0.3431
   78THR    HG1 3308   2.257   2.672   1.432 -2.3468 -1.9323 -1.4523
   78THR      C 3309   2.436   2.349   1.605  0.4578 -0.0070 -0.4368
   78THR      O 3310   2.502   2.340   1.502  0.0159  0.0649 -0.7306
   79GLY      N 3311   2.406   2.244   1.681 -0.5670 -0.0596 -0.8865
   79GLY      H 3312   2.350   2.249   1.765  0.9278 -0.3295  0.1850
   79GLY     CA 3313   2.459   2.110   1.660 -0.1437 -0.1370  0.5374
   79GLY    HA1 3314   2.379   2.038   1.676 -0.2791 -0.1036  0.0295
   79GLY    HA2 3315   2.499   2.095   1.560  2.1723 -3.9075  1.8186
   79GLY      C 3316   2.570   2.081   1.760  0.0227  0.0524  0.4100
   79GLY      O 3317   2.625   2.172   1.820  0.3650 -0.0063  0.1925
   80GLY      N 3318   2.605   1.954   1.781 -0.5560 -0.1355  0.2657
   80GLY      H 3319   2.541   1.884   1.746 -2.3252  2.1482 -1.2906
   80GLY     CA 3320   2.725   1.911   1.851 -0.1625  0.0553 -0.2878
   80GLY    HA1 3321   2.751   1.968   1.940 -1.0445 -1.1236  0.7683
   80GLY    HA2 3322   2.708   1.811   1.891  1.5581 -0.5647 -1.0148
   80GLY      C 3323   2.852   1.907   1.767  0.0823  0.2614  0.0693
   80GLY      O 3324   2.901   2.003   1.708 -0.4428  0.2638 -0.3706
   81TYR      N 3325   2.907   1.786   1.753  0.2238  0.3637 -0.2523
   81TYR      H 3326   2.860   1.705   1.790  0.7008  0.0772 -0.2710
   81TYR     CA 3327   3.046   1.762   1.717  0.3249  0.1703  0.2651
   81TYR     HA 3328   3.101   1.856   1.719  1.4774 -0.4936  1.0648
   81TYR     CB 3329   3.113   1.656   1.803  0.1197  0.0112  0.2305
   81TYR    HB1 3330   3.064   1.560   1.788  0.8505 -0.3498  0.0594
   81TYR    HB2 3331   3.216   1.648   1.767  0.7837  0.1170  2.0073
   81TYR     CG 3332   3.120   1.677   1.952  0.2546  0.1479  0.2057
   81TYR    CD1 3333   3.009   1.634   2.026  0.1498 -0.0731 -0.0786
   81TYR    HD1 3334   2.924   1.581   1.986  1.4197 -1.6441 -0.7897
   81TYR    CE1 3335   3.009   1.662   2.163  0.3681 -0.1308 -0.0665
   81TYR    HE1 3336   2.927   1.636   2.228  0.9893 -0.5934  0.5565
   81TYR     CZ 3337   3.105   1.748   2.221  0.1269  0.0254  0.1044
   81TYR     OH 3338   3.096   1.793   2.349 -0.2314  0.1344  0.0404
   81TYR     HH 3339   3.163   1.860   2.364  1.6540 -1.3889 -1.2670
   81TYR    CE2 3340   3.211   1.795   2.140 -0.0570  0.3421  0.0463
   81TYR    HE2 3341   3.280   1.866   2.183  0.5742  0.8219 -1.6769
   81TYR    CD2 3342   3.221   1.758   2.006 -0.2072  0.9674 -0.1428
   81TYR    HD2 3343   3.301   1.803   1.949 -0.2188  1.1040 -0.0496
   81TYR      C 3344   3.060   1.707   1.576  0.0176 -0.0909  0.3351
   81TYR      O 3345   2.980   1.624   1.533 -0.1242  0.0328  0.3587
   82GLY      N 3346   3.165   1.744   1.503  0.0332 -0.2687  0.2667
   82GLY      H 3347   3.213   1.828   1.531 -0.7124 -0.1102  1.0958
   82GLY     CA 3348   3.210   1.677   1.383  0.2901  0.1912  0.1032
   82GLY    HA1 3349   3.214   1.572   1.412 -0.9903  1.0099  3.6641
   82GLY    HA2 3350   3.303   1.728   1.360 -0.2881  1.5704  0.7360
   82GLY      C 3351   3.120   1.683   1.260  0.0631 -0.3624  0.2401
   82GLY      O 3352   3.130   1.600   1.170 -0.2593 -0.1247 -0.0153
   83SER      N 3353   3.024   1.775   1.259 -0.2384 -0.6741  0.2171
   83SER      H 3354   3.029   1.852   1.325  1.2860  0.9691 -1.6907
   83SER     CA 3355   2.919   1.773   1.160 -0.1106 -0.4213  0.0755
   83SER     HA 3356   2.878   1.672   1.163 -2.3871  0.4439  0.7019
   83SER     CB 3357   2.802   1.864   1.200  0.4185  0.3193 -0.0465
   83SER    HB1 3358   2.739   1.887   1.115 -1.1484 -0.2071  0.9291
   83SER    HB2 3359   2.729   1.813   1.263  0.7624  0.2663  0.3118
   83SER     OG 3360   2.838   1.975   1.279 -0.1430  0.2299  0.3355
   83SER     HG 3361   2.766   2.034   1.302  0.1903 -0.4906  3.9826
   83SER      C 3362   2.960   1.812   1.019  0.0576 -0.0680  0.2211
   83SER      O 3363   3.062   1.877   0.998 -0.4258  0.5008 -0.4236
   84SER      N 3364   2.878   1.766   0.924 -0.1651 -0.5180  0.6278
   84SER      H 3365   2.785   1.734   0.948 -0.5412 -0.7315 -1.0041
   84SER     CA 3366   2.904   1.800   0.786 -0.3209 -0.6185  0.5735
   84SER     HA 3367   3.007   1.772   0.762  0.0715 -0.8465  2.4138
   84SER     CB 3368   2.820   1.710   0.695 -0.5263  0.6644 -0.5340
   84SER    HB1 3369   2.856   1.608   0.686  2.6967  1.8001 -3.0397
   84SER    HB2 3370   2.804   1.754   0.596  2.0326  0.4742 -1.1066
   84SER     OG 3371   2.692   1.698   0.753 -0.0591  0.1644  0.4141
   84SER     HG 3372   2.655   1.613   0.728 -2.2111  1.2094 -0.1701
   84SER      C 3373   2.873   1.940   0.736  0.5563 -0.3005  0.8978
   84SER      O 3374   2.774   2.002   0.772  0.3241 -0.0905 -0.0584
   85GLN      N 3375   2.962   1.994   0.651 -0.3518  0.2746  0.2875
   85GLN      H 3376   3.045   1.938   0.637 -2.1324 -2.5827  0.2068
   85GLN     CA 3377   2.958   2.131   0.604 -0.0560  0.2061  0.0642
   85GLN     HA 3378   3.060   2.150   0.569 -0.2453  3.1641  0.9108
   85GLN     CB 3379   2.860   2.157   0.491  0.0175 -0.2175 -0.0994
   85GLN    HB1 3380   2.758   2.143   0.527 -0.6863 -1.2878 -2.2930
   85GLN    HB2 3381   2.881   2.083   0.413  1.4027  0.5510 -0.4886
   85GLN     CG 3382   2.878   2.293   0.424  0.6096 -0.2534 -0.0161
   85GLN    HG1 3383   2.982   2.303   0.394 -0.1555  2.7619 -2.0888
   85GLN    HG2 3384   2.841   2.367   0.494 -1.8504 -1.0518 -0.3519
   85GLN     CD 3385   2.797   2.293   0.295  0.1588  0.3480  0.2634
   85GLN    OE1 3386   2.846   2.265   0.186 -0.1297  0.3902  0.1228
   85GLN    NE2 3387   2.671   2.339   0.297  0.1530  0.3572 -0.1868
   85GLN   HE21 3388   2.618   2.357   0.381 -1.9699 -1.0411 -1.1397
   85GLN   HE22 3389   2.636   2.342   0.203  1.9002 -0.9044 -0.9491
   85GLN      C 3390   2.946   2.224   0.724 -0.2128  0.0779  0.1483
   85GLN      O 3391   2.862   2.313   0.723 -0.1491  0.1383  0.1832
   86SER      N 3392   3.033   2.206   0.824 -0.0419  0.2445  0.0301
   86SER      H 3393   3.105   2.136   0.822  1.2375  1.5250 -1.1932
   86SER     CA 3394   3.025   2.279   0.949  0.0610  0.0191  0.1673
   86SER     HA 3395   2.972   2.373   0.936  0.4187  0.3405  0.9088
   86SER     CB 3396   2.962   2.201   1.065  0.1121  0.2594  0.3581
   86SER    HB1 3397   2.934   2.267   1.147 -1.6554 -0.3662  0.3022
   86SER    HB2 3398   3.030   2.122   1.096  0.7683  1.0989  1.1295
   86SER     OG 3399   2.844   2.140   1.018  0.3584 -0.3217  0.4901
   86SER     HG 3400   2.844   2.125   0.923 -0.6225  0.2356  0.3892
   86SER      C 3401   3.158   2.329   1.006 -0.0224  0.3517  0.0718
   86SER      O 3402   3.256   2.255   1.008 -0.1830  0.1432  0.4492
   87SER      N 3403   3.152   2.443   1.075 -0.8185  0.4145 -0.0873
   87SER      H 3404   3.081   2.513   1.061 -0.2872  0.8394 -0.7323
   87SER     CA 3405   3.261   2.478   1.164 -0.9140  0.2353  0.1000
   87SER     HA 3406   3.355   2.460   1.111 -0.4557 -0.2101  1.0416
   87SER     CB 3407   3.259   2.628   1.192 -0.7030  0.1860  0.3861
   87SER    HB1 3408   3.316   2.654   1.281 -4.2450  0.8189  2.6400
   87SER    HB2 3409   3.300   2.685   1.109 -1.0371  2.4902  1.7382
   87SER     OG 3410   3.130   2.673   1.223 -0.9557 -0.1711 -0.1317
   87SER     HG 3411   3.111   2.750   1.170 -4.0134  0.0535  1.0476
   87SER      C 3412   3.273   2.394   1.291  0.0056  0.1824 -0.0180
   87SER      O 3413   3.179   2.323   1.325 -0.0186  0.3829  0.3341
   88GLN      N 3414   3.385   2.404   1.364  0.0628  0.0494 -0.0865
   88GLN      H 3415   3.462   2.462   1.337 -0.4277  0.3834 -0.8056
   88GLN     CA 3416   3.378   2.381   1.507  0.0091 -0.0726 -0.1085
   88GLN     HA 3417   3.349   2.276   1.517 -0.2168 -0.1023 -0.9143
   88GLN     CB 3418   3.520   2.392   1.561 -0.0321  0.6377 -0.1394
   88GLN    HB1 3419   3.549   2.497   1.560  0.4370  0.5277  0.9308
   88GLN    HB2 3420   3.589   2.327   1.507 -0.2101  1.1619 -1.0208
   88GLN     CG 3421   3.517   2.354   1.708  0.2444  0.4269 -0.1878
   88GLN    HG1 3422   3.478   2.252   1.713  1.7847 -0.1612  0.4089
   88GLN    HG2 3423   3.467   2.431   1.767 -0.3042 -0.6592  0.8269
   88GLN     CD 3424   3.663   2.341   1.750  0.3685  0.0475 -0.7322
   88GLN    OE1 3425   3.730   2.433   1.795  0.0240  0.1831 -0.4956
   88GLN    NE2 3426   3.718   2.220   1.741  0.1938 -0.1135  0.2747
   88GLN   HE21 3427   3.667   2.139   1.708  2.8113 -1.7852  0.0602
   88GLN   HE22 3428   3.812   2.200   1.772  0.3682 -0.4346 -0.4326
   88GLN      C 3429   3.281   2.467   1.587  0.4027  0.4764 -0.2205
   88GLN      O 3430   3.282   2.590   1.584  0.8590  0.4725 -0.4011
   89SER      N 3431   3.189   2.397   1.652  0.2152  0.4219 -0.5393
   89SER      H 3432   3.186   2.297   1.640 -0.3052  0.5070 -1.1652
   89SER     CA 3433   3.079   2.446   1.732  0.5615 -0.0220  0.2242
   89SER     HA 3434   3.025   2.512   1.664 -0.8884 -2.4579 -1.1253
   89SER     CB 3435   2.980   2.337   1.773 -0.2069  0.6232  0.1094
   89SER    HB1 3436   2.901   2.390   1.827  0.1739  0.6573  0.6353
   89SER    HB2 3437   3.028   2.259   1.832 -1.4274 -0.5893 -0.4457
   89SER     OG 3438   2.908   2.268   1.674  0.7007  0.0804 -0.1807
   89SER     HG 3439   2.883   2.181   1.705 -0.7867  0.4192 -0.3635
   89SER      C 3440   3.127   2.514   1.860  0.4217 -0.1492  0.3462
   89SER      O 3441   3.231   2.482   1.918  0.9716 -0.0687 -0.5649
   90SER      N 3442   3.045   2.601   1.920  0.8212  0.2232  0.3635
   90SER      H 3443   2.964   2.623   1.864  0.3857 -0.3512  0.7580
   90SER     CA 3444   3.059   2.653   2.054  0.1459  0.3511  0.3872
   90SER     HA 3445   3.143   2.602   2.101  1.1193 -0.9293 -2.5035
   90SER     CB 3446   3.083   2.803   2.039  0.7175  0.1653 -0.6159
   90SER    HB1 3447   3.110   2.842   2.137 -1.5724 -0.3642  0.2756
   90SER    HB2 3448   3.166   2.816   1.969 -0.4532  1.5659 -1.8132
   90SER     OG 3449   2.965   2.865   1.993  0.1018 -0.2202  0.4089
   90SER     HG 3450   2.981   2.882   1.900  1.0364 -1.6534  0.2675
   90SER      C 3451   2.939   2.615   2.140  0.0421 -0.0891  0.0494
   90SER      O 3452   2.837   2.563   2.096  0.2325 -0.0344 -0.4715
   91TYR      N 3453   2.949   2.628   2.272 -0.1715  0.3093  0.0272
   91TYR      H 3454   3.035   2.668   2.308 -0.7598  1.6469  0.0186
   91TYR     CA 3455   2.854   2.571   2.366 -0.1388 -0.1917 -0.2400
   91TYR     HA 3456   2.763   2.541   2.316 -1.5309  0.4761  1.7535
   91TYR     CB 3457   2.915   2.436   2.403  0.2007  0.0559  0.1135
   91TYR    HB1 3458   2.848   2.390   2.476 -0.7928 -1.1269 -1.4820
   91TYR    HB2 3459   3.005   2.459   2.460 -1.9870  1.5507  3.3117
   91TYR     CG 3460   2.947   2.335   2.296 -0.4356  0.2272 -0.2407
   91TYR    CD1 3461   2.848   2.278   2.215 -0.8065  0.5580 -0.0249
   91TYR    HD1 3462   2.744   2.299   2.237 -1.3352 -1.5582 -0.2764
   91TYR    CE1 3463   2.879   2.186   2.114 -0.1229  0.3264  0.3875
   91TYR    HE1 3464   2.801   2.151   2.048  0.0469  0.3281  0.1857
   91TYR     CZ 3465   3.008   2.134   2.095 -0.4294 -0.3126  0.0260
   91TYR     OH 3466   3.035   2.033   2.008  0.3879 -0.1012  0.0291
   91TYR     HH 3467   3.128   2.009   2.006  0.1567 -1.0437  0.0651
   91TYR    CE2 3468   3.106   2.191   2.179 -0.5942 -0.1111  0.0809
   91TYR    HE2 3469   3.208   2.159   2.163 -1.2247 -1.5708 -1.2831
   91TYR    CD2 3470   3.078   2.295   2.268 -0.4627 -0.1820  0.2051
   91TYR    HD2 3471   3.157   2.339   2.327  0.5997  0.3796 -1.5493
   91TYR      C 3472   2.832   2.657   2.490 -0.0147 -0.1755 -0.2293
   91TYR      O 3473   2.902   2.757   2.508 -0.2899  0.0096 -0.1810
   92GLY      N 3474   2.746   2.621   2.585  0.8621  0.0101  0.6503
   92GLY      H 3475   2.684   2.544   2.566  1.7623 -0.1869 -1.9475
   92GLY     CA 3476   2.742   2.679   2.718  0.4611  0.5672  0.3988
   92GLY    HA1 3477   2.747   2.787   2.711 -0.2373  0.5909  0.1924
   92GLY    HA2 3478   2.653   2.651   2.775  0.0293 -1.4574 -1.1333
   92GLY      C 3479   2.865   2.630   2.794  0.3839 -0.1333  0.0835
   92GLY      O 3480   2.953   2.559   2.746  0.0654 -0.3706 -0.1541
   93GLN      N 3481   2.869   2.659   2.924  0.4019 -0.6359  0.1981
   93GLN      H 3482   2.797   2.719   2.963  0.9811  0.1891  0.0375
   93GLN     CA 3483   2.935   2.574   3.021  0.8803  0.0355  0.4713
   93GLN     HA 3484   3.018   2.528   2.969  0.4823  1.5412 -1.6343
   93GLN     CB 3485   2.994   2.659   3.133  0.3192  0.0865  0.7353
   93GLN    HB1 3486   3.034   2.593   3.210 -1.1498  0.4619  1.8713
   93GLN    HB2 3487   2.915   2.720   3.176 -1.0134 -1.6993  0.9110
   93GLN     CG 3488   3.115   2.743   3.090  0.0060  0.0598 -0.2183
   93GLN    HG1 3489   3.134   2.803   3.179  1.2780 -0.1569 -0.3330
   93GLN    HG2 3490   3.091   2.805   3.004 -0.1174  1.0509  0.5153
   93GLN     CD 3491   3.244   2.666   3.066 -0.2795 -0.5316  0.1252
   93GLN    OE1 3492   3.291   2.653   2.953  0.0842 -0.1111  0.2258
   93GLN    NE2 3493   3.314   2.619   3.169  0.3966 -0.2975 -0.2253
   93GLN   HE21 3494   3.399   2.569   3.145 -0.9852 -2.3605 -1.0338
   93GLN   HE22 3495   3.272   2.620   3.261  0.9271 -0.9953  0.0335
   93GLN      C 3496   2.836   2.474   3.079 -0.0394  0.6995  0.0708
   93GLN      O 3497   2.715   2.500   3.079 -0.2022 -0.0475 -0.2257
   94GLN      N 3498   2.883   2.361   3.132 -0.1133  0.8893  0.5422
   94GLN      H 3499   2.981   2.338   3.137 -0.3980 -0.4664  6.0777
   94GLN     CA 3500   2.812   2.264   3.213  0.5235  0.1766  0.2564
   94GLN     HA 3501   2.716   2.260   3.161  0.0331  0.6322  1.1013
   94GLN     CB 3502   2.879   2.128   3.230 -0.5797 -0.3563  0.3951
   94GLN    HB1 3503   2.985   2.131   3.252 -0.0687 -1.4125 -1.7203
   94GLN    HB2 3504   2.825   2.078   3.311 -2.6700 -0.2363 -0.8367
   94GLN     CG 3505   2.867   2.033   3.111 -0.2898 -0.2009  0.2397
   94GLN    HG1 3506   2.909   2.076   3.021  0.2684 -0.1196  0.5344
   94GLN    HG2 3507   2.760   2.013   3.105 -0.4764 -0.0353  2.2289
   94GLN     CD 3508   2.940   1.902   3.138  0.0699 -0.0697 -0.1021
   94GLN    OE1 3509   3.058   1.888   3.107  0.0891  0.3501 -0.2297
   94GLN    NE2 3510   2.867   1.798   3.179  0.4124 -0.3160 -0.1058
   94GLN   HE21 3511   2.905   1.705   3.182  1.1874 -0.0818 -1.6355
   94GLN   HE22 3512   2.772   1.820   3.206  0.7508 -0.0615  0.9007
   94GLN      C 3513   2.768   2.319   3.348 -0.0955 -0.2422  0.2268
   94GLN      O 3514   2.838   2.391   3.418  0.1125 -0.4933  0.2774
   95SER      N 3515   2.645   2.281   3.385 -0.0780  0.2291  0.7800
   95SER      H 3516   2.590   2.215   3.332  0.3089  0.4770  0.0588
   95SER     CA 3517   2.590   2.317   3.514 -0.0799  0.6222  0.6716
   95SER     HA 3518   2.677   2.337   3.577  0.5592 -0.5959  0.2259
   95SER     CB 3519   2.516   2.450   3.511 -0.0663  0.6253  0.4883
   95SER    HB1 3520   2.497   2.487   3.612  0.0343  2.1638 -0.0357
   95SER    HB2 3521   2.578   2.524   3.462 -1.8971  1.5644 -0.5257
   95SER     OG 3522   2.398   2.439   3.435  0.2804 -0.4083  0.0807
   95SER     HG 3523   2.422   2.455   3.343 -0.9286  0.5726 -0.0933
   95SER      C 3524   2.498   2.209   3.571  0.1599 -0.1673 -0.4029
   95SER      O 3525   2.431   2.141   3.494  0.8573 -0.7893 -0.4717
   96SER      N 3526   2.489   2.194   3.703 -0.2649 -0.0002 -0.4122
   96SER      H 3527   2.541   2.256   3.764 -0.3002  1.9762 -2.2833
   96SER     CA 3528   2.409   2.099   3.777  0.2881  0.0613  0.2770
   96SER     HA 3529   2.449   2.001   3.750  2.3046  1.4398 -2.2296
   96SER     CB 3530   2.443   2.106   3.926  0.1941  0.6377  0.2736
   96SER    HB1 3531   2.549   2.123   3.942  0.4230 -0.9401  0.5932
   96SER    HB2 3532   2.381   2.186   3.966 -1.3074  0.4825 -1.5700
   96SER     OG 3533   2.401   1.984   3.983 -0.2251  0.5485 -0.2123
   96SER     HG 3534   2.434   1.992   4.073  0.1656  1.6776 -0.4444
   96SER      C 3535   2.259   2.107   3.750  0.3965 -0.2143 -0.4240
   96SER      O 3536   2.200   2.215   3.752  0.3235 -0.2601 -0.1150
   97TYR      N 3537   2.195   1.995   3.717 -0.1056 -0.0142 -0.1340
   97TYR      H 3538   2.255   1.915   3.707  0.7311  0.6340 -0.4093
   97TYR     CA 3539   2.054   1.982   3.685 -0.1793 -0.1244  0.2357
   97TYR     HA 3540   2.033   2.067   3.620  2.5970 -1.5402 -2.8358
   97TYR     CB 3541   2.023   1.857   3.603  0.0587 -0.1656  0.2077
   97TYR    HB1 3542   1.915   1.842   3.593  0.2900 -1.2318 -1.0577
   97TYR    HB2 3543   2.044   1.770   3.666 -3.1255 -0.6203  0.8297
   97TYR     CG 3544   2.076   1.830   3.464 -0.4065  0.2184 -0.0453
   97TYR    CD1 3545   2.110   1.932   3.374 -0.4909  0.3724  0.0967
   97TYR    HD1 3546   2.079   2.032   3.400 -1.1106  0.3981 -0.7212
   97TYR    CE1 3547   2.174   1.903   3.253  0.4948 -0.1419  0.7335
   97TYR    HE1 3548   2.203   1.986   3.191 -1.0958 -0.7577 -0.9221
   97TYR     CZ 3549   2.210   1.771   3.219 -0.3105 -0.1487 -0.1417
   97TYR     OH 3550   2.274   1.741   3.103 -0.1319  0.1065 -0.1116
   97TYR     HH 3551   2.297   1.647   3.099  0.3094  0.2193 -0.3113
   97TYR    CE2 3552   2.172   1.668   3.308 -0.3240  0.1080  0.1500
   97TYR    HE2 3553   2.200   1.566   3.288  1.5681  0.6585 -0.2484
   97TYR    CD2 3554   2.114   1.700   3.432 -1.0995  0.0516 -0.1958
   97TYR    HD2 3555   2.076   1.622   3.496 -2.9546  0.6051 -0.5570
   97TYR      C 3556   1.974   1.989   3.814 -0.1184  0.6480  0.2355
   97TYR      O 3557   2.017   1.928   3.912  0.5419  0.3087 -0.2533
   98PRO      N 3558   1.866   2.067   3.821 -0.4440  0.2244 -0.0084
   98PRO     CD 3559   1.812   2.143   3.710 -0.4182  0.1865 -0.0474
   98PRO    HD1 3560   1.802   2.092   3.615 -1.2652 -0.8244  0.5525
   98PRO    HD2 3561   1.873   2.232   3.696  2.6801 -1.5633  1.3252
   98PRO     CG 3562   1.680   2.199   3.763 -0.1930  0.9915 -0.3232
   98PRO    HG1 3563   1.649   2.292   3.714  0.6196  0.1723 -2.5133
   98PRO    HG2 3564   1.603   2.123   3.752  0.9711 -0.9039  3.1612
   98PRO     CB 3565   1.701   2.210   3.914 -0.5251 -0.1347 -0.1916
   98PRO    HB1 3566   1.607   2.210   3.969 -1.3077 -1.5683 -1.4215
   98PRO    HB2 3567   1.752   2.305   3.916  1.0489 -0.9119 -1.2819
   98PRO     CA 3568   1.795   2.093   3.944 -0.0187  0.3738  0.2064
   98PRO     HA 3569   1.871   2.131   4.013  1.6832 -0.1782 -1.2926
   98PRO      C 3570   1.724   1.971   4.001  0.3228  0.0507 -0.0560
   98PRO      O 3571   1.645   1.908   3.932 -0.3492  0.0624  0.6906
   99GLY      N 3572   1.741   1.955   4.132  0.4386 -0.6490 -0.1536
   99GLY      H 3573   1.805   2.021   4.175  0.0580 -0.2996 -0.1161
   99GLY     CA 3574   1.684   1.846   4.209 -0.2221  0.1131  0.4576
   99GLY    HA1 3575   1.717   1.871   4.310  0.3351 -0.1293  0.3426
   99GLY    HA2 3576   1.583   1.812   4.190  0.6452 -1.4037 -1.8571
   99GLY      C 3577   1.751   1.711   4.187 -0.2840  0.1968 -0.2651
   99GLY      O 3578   1.868   1.709   4.149 -0.2863  0.1867 -0.2714
  100TYR      N 3579   1.687   1.603   4.230  0.0255  0.1825  0.1609
  100TYR      H 3580   1.593   1.615   4.266  0.5222  2.7651  0.7921
  100TYR     CA 3581   1.743   1.469   4.219  0.0637  0.2267 -0.1733
  100TYR     HA 3582   1.837   1.463   4.272  0.3654  2.1635 -0.4231
  100TYR     CB 3583   1.650   1.380   4.300  0.2539  0.1611 -0.0269
  100TYR    HB1 3584   1.646   1.419   4.402  1.6825 -0.9216  0.4727
  100TYR    HB2 3585   1.556   1.393   4.245  0.4353  1.1470 -0.1166
  100TYR     CG 3586   1.685   1.233   4.310  0.2282  0.1629  0.0951
  100TYR    CD1 3587   1.653   1.140   4.210  0.7837 -0.3086  0.3478
  100TYR    HD1 3588   1.592   1.184   4.132 -0.4577  0.1336  1.5220
  100TYR    CE1 3589   1.681   1.003   4.209  0.1840 -0.4375  0.4392
  100TYR    HE1 3590   1.648   0.935   4.132 -0.3853 -1.0403  1.2032
  100TYR     CZ 3591   1.757   0.958   4.319  0.6304  0.1778  0.3916
  100TYR     OH 3592   1.776   0.824   4.338  0.0442  0.0502  0.1059
  100TYR     HH 3593   1.728   0.770   4.275 -0.8687 -0.0589  0.8686
  100TYR    CE2 3594   1.781   1.044   4.428  0.2405  0.2256  0.4436
  100TYR    HE2 3595   1.840   1.007   4.511  2.0962  2.3767  0.2170
  100TYR    CD2 3596   1.754   1.181   4.420 -0.5347  0.0773  0.5358
  100TYR    HD2 3597   1.788   1.244   4.501  0.2689 -0.1885  0.4146
  100TYR      C 3598   1.753   1.414   4.077 -0.2661 -0.1794 -0.0387
  100TYR      O 3599   1.692   1.463   3.983 -0.1440 -0.3123 -0.1866
  101GLY      N 3600   1.838   1.314   4.054 -0.1422 -0.0397 -0.1857
  101GLY      H 3601   1.891   1.281   4.133 -0.6778  1.8105  0.9958
  101GLY     CA 3602   1.859   1.241   3.931 -0.4243 -0.2379 -0.1176
  101GLY    HA1 3603   1.767   1.212   3.879 -0.8105  0.4933  0.1378
  101GLY    HA2 3604   1.931   1.298   3.871 -1.9807  0.1409 -1.7313
  101GLY      C 3605   1.929   1.108   3.958  0.0765 -0.0889 -0.6474
  101GLY      O 3606   2.004   1.083   4.052  0.1425  0.3684 -0.5740
  102GLN      N 3607   1.900   1.013   3.870 -0.4076  0.3540 -0.9739
  102GLN      H 3608   1.848   1.039   3.787 -0.7187  0.2038 -0.8314
  102GLN     CA 3609   1.967   0.885   3.856 -0.4511  0.2005  0.1680
  102GLN     HA 3610   2.072   0.891   3.885 -0.1293 -0.4345 -0.8144
  102GLN     CB 3611   1.915   0.775   3.948 -0.2178  0.3544  0.4899
  102GLN    HB1 3612   1.922   0.812   4.050 -0.2517  0.7002  0.3672
  102GLN    HB2 3613   1.968   0.681   3.932 -2.0298 -0.7432  0.5927
  102GLN     CG 3614   1.766   0.744   3.930 -0.2206  0.6203  0.0432
  102GLN    HG1 3615   1.758   0.676   3.845 -0.2849  0.8055 -0.1000
  102GLN    HG2 3616   1.716   0.837   3.903 -0.5248  0.7378  0.9970
  102GLN     CD 3617   1.696   0.670   4.042  0.0710 -0.2776 -0.3597
  102GLN    OE1 3618   1.755   0.622   4.138 -0.1794  0.2086  0.0444
  102GLN    NE2 3619   1.563   0.685   4.051  0.2565  1.1413  0.4147
  102GLN   HE21 3620   1.501   0.638   4.115 -0.0224 -0.3476 -0.8510
  102GLN   HE22 3621   1.522   0.704   3.960 -0.5331  0.5751  0.6462
  102GLN      C 3622   1.937   0.842   3.713 -0.1815  0.3124  0.0778
  102GLN      O 3623   1.839   0.886   3.655 -0.3689 -0.4826 -0.2229
  103GLN      N 3624   2.020   0.752   3.658 -0.1528  0.5322 -0.2400
  103GLN      H 3625   2.087   0.705   3.717  0.3269  0.9604 -0.4466
  103GLN     CA 3626   2.001   0.691   3.528 -0.0939  0.1224 -0.0594
  103GLN     HA 3627   1.933   0.746   3.462  1.4741 -1.4834 -3.2390
  103GLN     CB 3628   2.134   0.689   3.454 -0.4611 -0.0095 -0.7204
  103GLN    HB1 3629   2.203   0.634   3.517  0.1596  0.5386 -0.8994
  103GLN    HB2 3630   2.127   0.624   3.367 -0.2504  0.4683 -1.1036
  103GLN     CG 3631   2.192   0.827   3.424  0.1787 -0.1517 -0.1520
  103GLN    HG1 3632   2.275   0.808   3.355  0.4498 -0.0379  0.1405
  103GLN    HG2 3633   2.114   0.888   3.378 -0.2915  1.4519  2.5307
  103GLN     CD 3634   2.253   0.911   3.536  0.3343  0.4417 -0.6763
  103GLN    OE1 3635   2.353   0.873   3.595 -0.5042 -0.2759  0.3053
  103GLN    NE2 3636   2.178   1.015   3.573  0.4590  0.2461  0.1300
  103GLN   HE21 3637   2.213   1.066   3.653 -0.9065 -1.1787  1.7457
  103GLN   HE22 3638   2.093   1.041   3.524 -0.0303 -1.4264  0.0096
  103GLN      C 3639   1.943   0.551   3.537  0.7110 -0.2569 -0.6247
  103GLN      O 3640   1.963   0.494   3.644  0.6730  0.7701 -0.0584
  104PRO      N 3641   1.883   0.492   3.434  0.0310  0.0782 -0.4325
  104PRO     CD 3642   1.860   0.554   3.305  0.1252  0.3167 -0.3342
  104PRO    HD1 3643   1.793   0.639   3.318  0.1430  0.4299 -0.9708
  104PRO    HD2 3644   1.954   0.585   3.259  0.8865  0.3973  1.2140
  104PRO     CG 3645   1.798   0.446   3.218 -0.3377  0.3496 -0.0465
  104PRO    HG1 3646   1.723   0.476   3.144 -1.3242  1.2942  1.2802
  104PRO    HG2 3647   1.886   0.400   3.174  0.0017  0.3716  0.6083
  104PRO     CB 3648   1.732   0.353   3.320  0.6357  0.1748  0.4333
  104PRO    HB1 3649   1.637   0.398   3.350  0.4416 -0.6481  1.0740
  104PRO    HB2 3650   1.715   0.250   3.289  0.2937  0.7199 -1.3129
  104PRO     CA 3651   1.825   0.359   3.441  0.8003 -0.2293  0.3285
  104PRO     HA 3652   1.771   0.337   3.533  0.5591 -1.0089  0.0068
  104PRO      C 3653   1.922   0.243   3.424  0.6643 -0.2755 -0.1609
  104PRO      O 3654   2.020   0.252   3.351  0.3762  0.4524 -0.4695
  105ALA      N 3655   1.891   0.139   3.502 -0.4513 -0.1849 -0.4623
  105ALA      H 3656   1.815   0.129   3.568  0.0928  1.7785  0.5467
  105ALA     CA 3657   1.968   0.017   3.514 -0.3038 -0.0407  0.1018
  105ALA     HA 3658   2.072   0.049   3.527 -0.5270  0.3781  0.8651
  105ALA     CB 3659   1.911  -0.052   3.637 -1.0471 -0.1302 -0.2868
  105ALA    HB1 3660   1.892   0.018   3.718 -2.2276 -0.2049 -0.4802
  105ALA    HB2 3661   1.978  -0.129   3.676  0.7027  1.2412 -0.4389
  105ALA    HB3 3662   1.810  -0.090   3.620 -0.8057 -0.7755 -0.2986
  105ALA      C 3663   1.959  -0.070   3.389 -0.2967  0.1590 -0.0385
  105ALA      O 3664   1.858  -0.065   3.319 -0.3166 -0.1537 -0.0321
  106PRO      N 3665   2.055  -0.156   3.354 -0.2250  0.1924  0.0776
  106PRO     CD 3666   2.170  -0.182   3.438 -0.5164  0.0843  0.4438
  106PRO    HD1 3667   2.246  -0.109   3.412  1.3507 -0.8914  2.7210
  106PRO    HD2 3668   2.146  -0.184   3.545  2.6296 -2.0693  1.2763
  106PRO     CG 3669   2.220  -0.322   3.401 -0.0766  0.2709  0.3341
  106PRO    HG1 3670   2.175  -0.393   3.470 -3.6426  1.0037 -1.0351
  106PRO    HG2 3671   2.326  -0.322   3.426 -0.3776 -0.0000  1.6386
  106PRO     CB 3672   2.179  -0.333   3.254  0.2187 -0.2407  0.2891
  106PRO    HB1 3673   2.245  -0.264   3.202  0.0647  1.7379  2.5464
  106PRO    HB2 3674   2.169  -0.431   3.208  0.5272  0.4151 -1.2602
  106PRO     CA 3675   2.047  -0.257   3.251  0.2158 -0.2381  0.4611
  106PRO     HA 3676   2.049  -0.199   3.159  1.1071  0.5419  0.9548
  106PRO      C 3677   1.930  -0.354   3.258  0.1211 -0.1690 -0.1152
  106PRO      O 3678   1.867  -0.373   3.362  0.3747  0.1169  0.0934
  107SER      N 3679   1.896  -0.421   3.148 -0.3119  0.2567 -0.2459
  107SER      H 3680   1.953  -0.396   3.069  0.2843 -0.2833  0.0011
  107SER     CA 3681   1.791  -0.520   3.130  0.2981 -0.4443 -0.0223
  107SER     HA 3682   1.805  -0.568   3.034 -1.0755  3.1473 -2.2270
  107SER     CB 3683   1.805  -0.630   3.235  0.2575 -0.5597 -0.1382
  107SER    HB1 3684   1.753  -0.599   3.325  2.8346  1.6547  0.7131
  107SER    HB2 3685   1.760  -0.713   3.181  2.0302 -1.1804 -0.7544
  107SER     OG 3686   1.936  -0.674   3.264  0.5502  0.2981 -0.1249
  107SER     HG 3687   1.974  -0.706   3.182  0.1755  1.6400 -0.8522
  107SER      C 3688   1.649  -0.464   3.128  0.3043 -0.4275  0.0295
  107SER      O 3689   1.564  -0.529   3.188 -0.0455 -0.1532 -0.1716
  108SER      N 3690   1.622  -0.356   3.054  0.2398 -0.3892  0.1079
  108SER      H 3691   1.702  -0.308   3.015  0.4748  1.2440  2.4338
  108SER     CA 3692   1.491  -0.296   3.040  0.3799 -0.2300 -0.5452
  108SER     HA 3693   1.439  -0.282   3.134  0.2973 -0.8426 -0.4971
  108SER     CB 3694   1.512  -0.166   2.963 -0.2006  0.3668  0.2913
  108SER    HB1 3695   1.536  -0.182   2.858  0.3089 -3.5388  0.8598
  108SER    HB2 3696   1.592  -0.112   3.014  1.4769 -1.9873  0.2720
  108SER     OG 3697   1.399  -0.083   2.978 -0.0675  0.6126 -0.0496
  108SER     HG 3698   1.408  -0.022   3.051  0.8214  1.0157 -0.4847
  108SER      C 3699   1.402  -0.390   2.960 -0.3063 -0.0145 -0.0341
  108SER      O 3700   1.434  -0.447   2.857 -0.3162  0.1442 -0.1248
  109THR      N 3701   1.278  -0.413   3.006 -0.0075 -0.9065  0.3337
  109THR      H 3702   1.242  -0.344   3.070  2.5156 -0.3706  1.3099
  109THR     CA 3703   1.175  -0.486   2.935  0.2769 -0.7624 -0.2357
  109THR     HA 3704   1.197  -0.503   2.830 -0.2107 -2.3380 -0.1169
  109THR     CB 3705   1.157  -0.623   2.999 -0.3898 -0.7163 -0.3199
  109THR     HB 3706   1.064  -0.661   2.956  1.3227 -0.4588 -4.6661
  109THR    CG2 3707   1.260  -0.726   2.954 -0.2306 -0.8278  0.2915
  109THR   HG21 3708   1.265  -0.733   2.846 -1.5898 -1.7353  0.2615
  109THR   HG22 3709   1.231  -0.829   2.978 -0.1982 -0.9909 -0.3718
  109THR   HG23 3710   1.359  -0.698   2.989  0.9673 -2.9612 -1.1579
  109THR    OG1 3711   1.177  -0.619   3.139 -0.1827 -0.4283 -0.3579
  109THR    HG1 3712   1.129  -0.694   3.174  0.9608 -1.3817 -0.7316
  109THR      C 3713   1.044  -0.409   2.939  0.4517 -0.4969  0.7551
  109THR      O 3714   1.026  -0.325   3.027 -0.3000 -0.1313  0.2672
  110SER      N 3715   0.953  -0.427   2.842  0.6045  0.6799  0.3670
  110SER      H 3716   0.968  -0.494   2.768 -0.8296  0.3697  0.3357
  110SER     CA 3717   0.820  -0.369   2.842  0.1726 -0.2857  0.2594
  110SER     HA 3718   0.788  -0.356   2.945 -0.9765  0.4467 -0.1745
  110SER     CB 3719   0.822  -0.232   2.774  0.0762 -0.1967  0.4370
  110SER    HB1 3720   0.874  -0.228   2.679 -0.7546  0.2940 -0.0064
  110SER    HB2 3721   0.722  -0.206   2.740  0.6244 -0.9425 -1.9031
  110SER     OG 3722   0.871  -0.126   2.853 -0.7550  0.3280  0.2595
  110SER     HG 3723   0.965  -0.143   2.853 -0.9022 -0.8639  2.3622
  110SER      C 3724   0.716  -0.449   2.766  0.3541 -0.2563 -0.0236
  110SER      O 3725   0.710  -0.451   2.644  0.3006  0.1560 -0.0269
  111GLY      N 3726   0.636  -0.517   2.849  0.2822  0.0524  0.1635
  111GLY      H 3727   0.650  -0.527   2.948  0.3061 -0.5941  0.1047
  111GLY     CA 3728   0.504  -0.562   2.808  0.3345  0.0032  0.0484
  111GLY    HA1 3729   0.520  -0.623   2.719  1.6442  1.4499 -0.7619
  111GLY    HA2 3730   0.452  -0.619   2.885 -0.9438  0.5200 -0.4126
  111GLY      C 3731   0.403  -0.454   2.772  0.0561 -0.3157 -0.1356
  111GLY      O 3732   0.433  -0.335   2.766  0.2662 -0.3760 -0.2962
  112SER      N 3733   0.276  -0.486   2.746 -0.0562  0.1207 -0.1248
  112SER      H 3734   0.256  -0.585   2.753  2.6965 -0.3879  2.7334
  112SER     CA 3735   0.164  -0.401   2.711 -0.1076  0.2221  0.2744
  112SER     HA 3736   0.197  -0.309   2.662 -2.8788  1.3907  0.3742
  112SER     CB 3737   0.087  -0.466   2.596  0.4024  0.3889 -0.1664
  112SER    HB1 3738   0.160  -0.493   2.520  1.4795 -0.1512  1.0193
  112SER    HB2 3739   0.043  -0.558   2.634 -0.3431  0.7897 -0.0406
  112SER     OG 3740  -0.013  -0.375   2.556  0.3285  0.1122 -0.6083
  112SER     HG 3741   0.036  -0.311   2.504  3.0974 -2.3334 -1.2714
  112SER      C 3742   0.090  -0.358   2.837 -0.2124 -0.0315  0.2990
  112SER      O 3743   0.093  -0.432   2.935 -0.7106 -0.5284 -0.0507
  113TYR      N 3744   0.025  -0.242   2.834  0.3657  0.2923  0.1711
  113TYR      H 3745   0.055  -0.174   2.765 -0.6234  2.5144  1.8250
  113TYR     CA 3746  -0.057  -0.190   2.942 -0.1513  0.1208 -0.1399
  113TYR     HA 3747  -0.111  -0.277   2.980 -2.3662  0.6917 -1.7456
  113TYR     CB 3748   0.031  -0.130   3.050 -0.0508  0.0679 -0.1922
  113TYR    HB1 3749   0.120  -0.189   3.069 -0.1001 -0.2971 -1.0493
  113TYR    HB2 3750   0.073  -0.034   3.020  3.6743 -1.2025  0.4446
  113TYR     CG 3751  -0.039  -0.096   3.180 -0.3879  0.1168 -0.3843
  113TYR    CD1 3752  -0.071   0.035   3.217 -0.0227  0.1129 -0.0388
  113TYR    HD1 3753  -0.024   0.119   3.167  0.0502  0.6666  0.9423
  113TYR    CE1 3754  -0.143   0.057   3.335 -0.5423  0.1477 -0.3593
  113TYR    HE1 3755  -0.162   0.158   3.368 -0.2797 -0.5815  2.2442
  113TYR     CZ 3756  -0.166  -0.049   3.425 -0.8966  0.1869 -0.4041
  113TYR     OH 3757  -0.223  -0.021   3.545  0.0295 -0.0791  0.1026
  113TYR     HH 3758  -0.213   0.070   3.574  1.1473  0.6169 -2.2900
  113TYR    CE2 3759  -0.137  -0.181   3.384  0.0036  0.2708 -0.0575
  113TYR    HE2 3760  -0.170  -0.258   3.451 -3.7088  1.6898  0.0113
  113TYR    CD2 3761  -0.075  -0.204   3.261 -0.0570  0.2292 -0.0805
  113TYR    HD2 3762  -0.052  -0.307   3.236 -1.6258 -0.1188 -0.2488
  113TYR      C 3763  -0.174  -0.105   2.894 -0.0528  0.3111 -0.0415
  113TYR      O 3764  -0.162  -0.033   2.795 -0.1983  0.1624 -0.1660
  114GLY      N 3765  -0.284  -0.111   2.968 -0.1585 -0.7591 -0.2751
  114GLY      H 3766  -0.287  -0.165   3.054 -0.0334  0.4039  0.4860
  114GLY     CA 3767  -0.393  -0.016   2.952  0.4612 -0.0087 -0.0954
  114GLY    HA1 3768  -0.348   0.081   2.930 -1.6419  1.0153 -0.0736
  114GLY    HA2 3769  -0.449  -0.044   2.863  0.5051  1.0797 -0.4718
  114GLY      C 3770  -0.492  -0.013   3.068  0.8342  0.5901  0.2142
  114GLY      O 3771  -0.498  -0.108   3.146 -0.0147  0.4329 -0.0376
  115SER      N 3772  -0.564   0.098   3.082  0.0276  0.0856  0.1138
  115SER      H 3773  -0.559   0.157   3.000 -0.4291 -2.7256 -2.1056
  115SER     CA 3774  -0.657   0.127   3.189  0.4851  0.0272  0.5299
  115SER     HA 3775  -0.684   0.039   3.248 -2.0948 -0.7236 -1.5655
  115SER     CB 3776  -0.596   0.237   3.276 -0.4317  1.0168 -0.0456
  115SER    HB1 3777  -0.678   0.285   3.328 -1.0718  0.7711 -0.8084
  115SER    HB2 3778  -0.537   0.308   3.218  2.4362 -0.0817  1.3515
  115SER     OG 3779  -0.508   0.189   3.375 -0.0187  0.7111 -0.5545
  115SER     HG 3780  -0.419   0.213   3.346  0.6360 -1.8081 -0.8845
  115SER      C 3781  -0.784   0.174   3.120  0.3126  0.0812  0.8785
  115SER      O 3782  -0.780   0.247   3.021 -0.3856  0.0281  0.8071
  116SER      N 3783  -0.903   0.135   3.167  0.0456  0.4454  0.5093
  116SER      H 3784  -0.890   0.081   3.251 -0.6092 -0.6446 -0.0709
  116SER     CA 3785  -1.031   0.161   3.102  0.2499  0.2693  0.0316
  116SER     HA 3786  -1.028   0.132   2.997 -0.4850  0.9327 -0.1799
  116SER     CB 3787  -1.134   0.075   3.174  0.4358 -0.3429 -0.4211
  116SER    HB1 3788  -1.235   0.116   3.163  0.8472  0.3619 -1.8213
  116SER    HB2 3789  -1.107   0.077   3.280 -2.4275  1.7230  0.4155
  116SER     OG 3790  -1.116  -0.054   3.121  0.1003 -0.4157 -0.3619
  116SER     HG 3791  -1.188  -0.112   3.144 -0.9308  1.0672  0.3092
  116SER      C 3792  -1.075   0.306   3.111  0.3425  0.3043 -0.0754
  116SER      O 3793  -1.038   0.385   3.197 -0.1180  0.3140  0.1190
  117SER      N 3794  -1.168   0.345   3.023 -0.0422 -0.4904 -0.0324
  117SER      H 3795  -1.191   0.279   2.951 -0.3329 -2.5639  1.8756
  117SER     CA 3796  -1.245   0.467   3.040  0.1430 -0.3326 -0.3159
  117SER     HA 3797  -1.175   0.550   3.052 -0.2750  0.0038 -0.1681
  117SER     CB 3798  -1.339   0.493   2.922 -0.6353  0.1585  0.3978
  117SER    HB1 3799  -1.387   0.589   2.937 -0.3794  0.2116  0.8859
  117SER    HB2 3800  -1.277   0.481   2.833 -1.4537 -3.0202  0.1303
  117SER     OG 3801  -1.433   0.391   2.895  0.1566 -0.3522 -0.5178
  117SER     HG 3802  -1.507   0.423   2.842 -0.5320 -0.8848  0.0967
  117SER      C 3803  -1.335   0.460   3.163  0.5542  0.1105  0.0136
  117SER      O 3804  -1.359   0.350   3.212 -0.6231  0.4010  0.1016
  118GLN      N 3805  -1.378   0.572   3.220  0.2522 -0.0887  0.1819
  118GLN      H 3806  -1.342   0.662   3.189  0.0332  0.2034  0.7566
  118GLN     CA 3807  -1.455   0.570   3.343 -0.6587  0.1401 -0.3746
  118GLN     HA 3808  -1.503   0.474   3.355  1.3404 -1.1660 -2.0094
  118GLN     CB 3809  -1.363   0.583   3.464 -1.0134 -0.8603  0.0101
  118GLN    HB1 3810  -1.422   0.587   3.556 -0.7118 -1.9404  0.2645
  118GLN    HB2 3811  -1.318   0.682   3.461 -1.5159 -0.5126  2.0649
  118GLN     CG 3812  -1.242   0.495   3.493  0.1922  0.5306 -0.6811
  118GLN    HG1 3813  -1.174   0.502   3.408 -1.1575 -2.1032 -2.0962
  118GLN    HG2 3814  -1.192   0.540   3.578  0.4672 -0.4095 -0.3368
  118GLN     CD 3815  -1.270   0.348   3.522  0.6492  0.6443  0.3517
  118GLN    OE1 3816  -1.377   0.311   3.570  0.4928 -0.7150 -0.9932
  118GLN    NE2 3817  -1.172   0.264   3.490  0.5161  0.6433 -0.0484
  118GLN   HE21 3818  -1.075   0.292   3.478  0.0058  2.6060  0.0779
  118GLN   HE22 3819  -1.196   0.166   3.487 -0.4422  0.8386  0.7381
  118GLN      C 3820  -1.548   0.690   3.350 -0.6925  0.1084 -0.2900
  118GLN      O 3821  -1.513   0.799   3.307  0.3508 -0.0463  0.1513
  119SER      N 3822  -1.670   0.675   3.404 -0.2766 -0.2556  0.5593
  119SER      H 3823  -1.681   0.592   3.461 -1.5568 -0.0212  0.6708
  119SER     CA 3824  -1.779   0.770   3.406  0.1613  0.2717 -0.3054
  119SER     HA 3825  -1.758   0.832   3.318  1.2040 -1.5127 -1.3758
  119SER     CB 3826  -1.912   0.697   3.394  0.2503  0.0777 -0.1062
  119SER    HB1 3827  -1.909   0.616   3.467  0.1376 -0.6468 -0.8860
  119SER    HB2 3828  -2.000   0.759   3.410  0.2355  0.6994 -2.3056
  119SER     OG 3829  -1.920   0.639   3.265  0.7418 -0.5731  0.1469
  119SER     HG 3830  -2.012   0.620   3.245  0.9964 -1.3093 -0.3462
  119SER      C 3831  -1.776   0.871   3.520  0.7446  0.8567 -0.8224
  119SER      O 3832  -1.714   0.841   3.621  0.0499  0.3303 -0.5373
  120SER      N 3833  -1.854   0.979   3.512 -0.6008 -0.0319 -0.0679
  120SER      H 3834  -1.902   0.987   3.424  2.4968 -0.2528 -1.9081
  120SER     CA 3835  -1.875   1.075   3.619 -0.0757  0.1790 -0.1528
  120SER     HA 3836  -1.779   1.106   3.662 -0.2340 -1.8663  1.8991
  120SER     CB 3837  -1.944   1.196   3.558 -0.1293  0.0373 -0.3766
  120SER    HB1 3838  -2.049   1.175   3.542 -0.3534 -0.4267  1.4781
  120SER    HB2 3839  -1.903   1.216   3.459 -0.2619  2.3473 -0.0198
  120SER     OG 3840  -1.936   1.313   3.637  0.2373 -0.3315  0.1431
  120SER     HG 3841  -2.007   1.361   3.594  0.5183  0.6684  0.7569
  120SER      C 3842  -1.955   1.031   3.741  0.1511  0.1022 -0.0308
  120SER      O 3843  -2.003   0.919   3.762 -0.2242  0.1723 -0.4991
  121SER      N 3844  -1.970   1.114   3.844 -0.6058  0.2611 -0.2643
  121SER      H 3845  -1.940   1.210   3.831  3.8164 -1.1665 -2.6214
  121SER     CA 3846  -2.044   1.098   3.968  0.1296 -0.2996  0.1104
  121SER     HA 3847  -2.132   1.038   3.948 -2.0821  2.8949 -0.6120
  121SER     CB 3848  -1.956   1.058   4.086  0.4170 -0.3479 -0.1190
  121SER    HB1 3849  -1.918   1.143   4.142  1.0278  0.3213 -1.4818
  121SER    HB2 3850  -1.881   0.986   4.052  0.5346  0.6877 -2.2740
  121SER     OG 3851  -2.028   1.000   4.192 -0.2002  0.4348 -0.0989
  121SER     HG 3852  -2.045   0.909   4.165  2.0883  0.3722 -1.5698
  121SER      C 3853  -2.112   1.228   4.007  1.1473  0.1446  0.4395
  121SER      O 3854  -2.095   1.331   3.941 -0.5651 -0.1665 -0.5549
  122TYR      N 3855  -2.194   1.214   4.112  0.1240  0.2633 -0.3293
  122TYR      H 3856  -2.203   1.123   4.154  1.8349  0.5475  0.7404
  122TYR     CA 3857  -2.306   1.302   4.141 -0.1596 -0.2371  0.1068
  122TYR     HA 3858  -2.291   1.399   4.094  1.0969  0.0429  1.0361
  122TYR     CB 3859  -2.429   1.235   4.080 -0.0247 -0.1353 -0.2804
  122TYR    HB1 3860  -2.444   1.146   4.140  0.9610 -0.1451 -0.0370
  122TYR    HB2 3861  -2.506   1.311   4.097  0.5868  0.2925  0.6670
  122TYR     CG 3862  -2.421   1.207   3.931  0.2932  0.5022 -0.3897
  122TYR    CD1 3863  -2.430   1.311   3.838  0.6812  0.6345 -0.2820
  122TYR    HD1 3864  -2.450   1.411   3.872  1.3503  0.9118 -0.6813
  122TYR    CE1 3865  -2.432   1.289   3.700  0.4182 -0.2433 -0.1479
  122TYR    HE1 3866  -2.442   1.367   3.625  1.5155  0.5435  0.4898
  122TYR     CZ 3867  -2.407   1.158   3.655  0.3375 -0.1375 -0.5038
  122TYR     OH 3868  -2.432   1.128   3.524 -0.1419  0.0025 -0.4486
  122TYR     HH 3869  -2.418   1.034   3.510 -0.5191 -0.1990  0.4702
  122TYR    CE2 3870  -2.387   1.052   3.745 -0.4764 -0.0302 -0.1839
  122TYR    HE2 3871  -2.381   0.949   3.710  0.5202 -0.2630  0.6195
  122TYR    CD2 3872  -2.390   1.080   3.882 -0.6056  0.2098 -0.2360
  122TYR    HD2 3873  -2.373   0.997   3.948 -1.0092  0.2714 -0.0528
  122TYR      C 3874  -2.317   1.326   4.290 -0.5267 -0.3667  0.1002
  122TYR      O 3875  -2.285   1.249   4.380 -0.2385 -0.2492  0.0979
  123GLY      N 3876  -2.386   1.437   4.322 -0.7043 -0.4300 -0.0589
  123GLY      H 3877  -2.398   1.502   4.247 -0.7223 -0.6314 -0.2307
  123GLY     CA 3878  -2.440   1.471   4.452 -0.2056  0.2749 -0.0319
  123GLY    HA1 3879  -2.353   1.476   4.517  0.4663  0.9178 -0.9536
  123GLY    HA2 3880  -2.486   1.569   4.438  1.7967  1.1324 -0.9798
  123GLY      C 3881  -2.540   1.371   4.508  0.0260  0.0902  0.0553
  123GLY      O 3882  -2.646   1.351   4.449 -0.1669  0.5816  0.2269
  124GLN      N 3883  -2.509   1.319   4.627  0.0338  0.3367  0.1619
  124GLN      H 3884  -2.419   1.341   4.668  0.5256  0.8499 -1.1393
  124GLN     CA 3885  -2.593   1.243   4.717  0.1376  0.0936  0.0552
  124GLN     HA 3886  -2.698   1.263   4.697  0.2233  0.8697  0.3503
  124GLN     CB 3887  -2.564   1.095   4.696  0.0972  0.0873  0.0452
  124GLN    HB1 3888  -2.456   1.082   4.696 -0.2116 -3.4916  0.1978
  124GLN    HB2 3889  -2.613   1.031   4.769 -1.2370 -0.2367 -1.0908
  124GLN     CG 3890  -2.603   1.047   4.556  0.8080  0.4344 -0.2803
  124GLN    HG1 3891  -2.712   1.039   4.564  0.7778  0.8953 -0.1694
  124GLN    HG2 3892  -2.578   1.110   4.471 -2.0554  1.8195 -0.2139
  124GLN     CD 3893  -2.553   0.907   4.525  0.6644  0.4081 -0.3885
  124GLN    OE1 3894  -2.471   0.851   4.597 -0.1926  0.2027  0.4615
  124GLN    NE2 3895  -2.602   0.831   4.426  0.4999 -0.4241  0.3126
  124GLN   HE21 3896  -2.670   0.873   4.364  1.3286 -0.9642 -1.0084
  124GLN   HE22 3897  -2.574   0.736   4.409 -0.1071 -0.8006  1.3441
  124GLN      C 3898  -2.559   1.287   4.858  0.1275 -0.2477  0.1656
  124GLN      O 3899  -2.442   1.321   4.875 -0.1544  0.9654 -0.2148
  125PRO      N 3900  -2.646   1.287   4.960 -0.3863 -0.5657 -0.2669
  125PRO     CD 3901  -2.788   1.260   4.965 -0.4599 -0.1789 -0.2019
  125PRO    HD1 3902  -2.850   1.343   4.931  0.8636  3.6387  5.3987
  125PRO    HD2 3903  -2.800   1.172   4.901 -2.2634 -0.2258  0.1652
  125PRO     CG 3904  -2.827   1.234   5.110  0.3931 -0.6090 -0.0467
  125PRO    HG1 3905  -2.931   1.260   5.128  0.4544  0.2517 -0.8777
  125PRO    HG2 3906  -2.807   1.128   5.124 -0.7589 -0.7073  0.9688
  125PRO     CB 3907  -2.729   1.323   5.187  0.5182 -0.2541 -0.6123
  125PRO    HB1 3908  -2.719   1.277   5.285 -0.7129 -0.4226 -0.5486
  125PRO    HB2 3909  -2.764   1.426   5.197  0.2224  0.0010 -3.3740
  125PRO     CA 3910  -2.606   1.317   5.096  0.4904  0.2221 -0.6821
  125PRO     HA 3911  -2.553   1.412   5.107  2.3659 -0.9080  0.3863
  125PRO      C 3912  -2.511   1.210   5.147  0.1878  0.1921 -0.1646
  125PRO      O 3913  -2.497   1.102   5.090  0.3892  0.1765 -0.0881
  126GLN      N 3914  -2.431   1.247   5.248 -0.0243  0.8203 -0.2212
  126GLN      H 3915  -2.446   1.340   5.283 -1.1708  0.1813  1.1020
  126GLN     CA 3916  -2.327   1.162   5.302 -0.3960  0.3325 -0.2567
  126GLN     HA 3917  -2.283   1.102   5.222 -0.3406 -1.4449  1.0729
  126GLN     CB 3918  -2.219   1.253   5.361 -0.9016  0.5742  0.2983
  126GLN    HB1 3919  -2.143   1.196   5.413 -1.0215 -0.6672 -0.8348
  126GLN    HB2 3920  -2.265   1.324   5.430 -0.8737 -0.7757  1.7669
  126GLN     CG 3921  -2.145   1.342   5.262 -0.2779 -0.1582  0.0996
  126GLN    HG1 3922  -2.210   1.389   5.188 -1.3310 -0.4615  0.8210
  126GLN    HG2 3923  -2.083   1.276   5.201 -1.6253  0.3143 -1.8865
  126GLN     CD 3924  -2.059   1.442   5.338  0.1132 -0.3800 -0.0469
  126GLN    OE1 3925  -1.961   1.414   5.406 -0.4564 -0.1835  0.8673
  126GLN    NE2 3926  -2.092   1.571   5.325  0.5592 -0.2414  0.1713
  126GLN   HE21 3927  -2.062   1.642   5.390  0.3918  1.2626 -1.3254
  126GLN   HE22 3928  -2.175   1.596   5.273  0.6752  1.7850  0.8887
  126GLN      C 3929  -2.377   1.057   5.400  0.1507  0.5539  0.2680
  126GLN      O 3930  -2.492   1.074   5.440 -0.1351 -0.1832 -0.2115
  127SER      N 3931  -2.293   0.959   5.432 -0.0075  0.0060 -0.9243
  127SER      H 3932  -2.209   0.952   5.377  1.4348 -1.6941  1.3003
  127SER     CA 3933  -2.326   0.838   5.505  0.5738  0.4614  0.1139
  127SER     HA 3934  -2.431   0.846   5.535  0.5118 -0.7066  0.2659
  127SER     CB 3935  -2.282   0.715   5.427  0.0668  0.4109 -0.0980
  127SER    HB1 3936  -2.319   0.625   5.476 -1.7236  1.2324  0.0995
  127SER    HB2 3937  -2.173   0.728   5.426  0.0137  0.8689 -0.2669
  127SER     OG 3938  -2.317   0.717   5.290  0.6614 -0.0959 -0.2639
  127SER     HG 3939  -2.412   0.715   5.279  0.7347 -0.4053 -0.8688
  127SER      C 3940  -2.263   0.823   5.643 -0.2682 -0.0731  0.4494
  127SER      O 3941  -2.154   0.875   5.666 -0.3680  0.2355  0.2313
  128GLY      N 3942  -2.317   0.744   5.736 -0.5123  0.2438  0.5803
  128GLY      H 3943  -2.402   0.692   5.715 -0.9743  1.9767 -2.4211
  128GLY     CA 3944  -2.264   0.730   5.870  0.2563 -0.3003  0.2271
  128GLY    HA1 3945  -2.202   0.817   5.889 -1.8454  1.5979 -1.1253
  128GLY    HA2 3946  -2.199   0.643   5.866  2.5024  1.3265 -2.0966
  128GLY      C 3947  -2.367   0.716   5.982  0.0022  0.2016  0.0602
  128GLY      O 3948  -2.455   0.633   5.964  0.4858 -0.3539  0.2007
  129SER      N 3949  -2.352   0.784   6.096  0.5167 -0.7401  0.5748
  129SER      H 3950  -2.260   0.821   6.113  0.4635  0.1515 -0.8533
  129SER     CA 3951  -2.447   0.777   6.205 -0.1309  0.4640  0.1132
  129SER     HA 3952  -2.462   0.673   6.235  1.1318  0.4354  0.7078
  129SER     CB 3953  -2.390   0.849   6.326 -0.0993  0.1998  0.2572
  129SER    HB1 3954  -2.468   0.850   6.402  0.3427  2.5567  0.7850
  129SER    HB2 3955  -2.358   0.950   6.300  0.5212 -0.2925 -0.9632
  129SER     OG 3956  -2.270   0.792   6.373  0.0239  0.3279  0.0975
  129SER     HG 3957  -2.225   0.851   6.433  1.1402 -1.5097  1.1438
  129SER      C 3958  -2.572   0.847   6.153 -0.2844 -0.1005 -0.2994
  129SER      O 3959  -2.569   0.966   6.123  0.2274  0.1628  0.7361
  130TYR      N 3960  -2.686   0.778   6.156 -0.3942  0.0847 -0.1505
  130TYR      H 3961  -2.679   0.683   6.190 -2.9487  0.1139  0.6216
  130TYR     CA 3962  -2.815   0.824   6.109 -0.3697 -0.0394 -0.3447
  130TYR     HA 3963  -2.812   0.932   6.095  0.2215 -0.2095 -1.7320
  130TYR     CB 3964  -2.852   0.756   5.978  0.0082 -0.1169 -0.4122
  130TYR    HB1 3965  -2.791   0.666   5.964  1.0524  0.7487 -1.6438
  130TYR    HB2 3966  -2.959   0.733   5.975  0.0153 -0.1224 -0.6767
  130TYR     CG 3967  -2.822   0.841   5.857  0.1349  0.5470  0.0827
  130TYR    CD1 3968  -2.689   0.865   5.822  0.1755 -0.1320 -0.2411
  130TYR    HD1 3969  -2.609   0.823   5.881  0.1383  0.8843  0.5674
  130TYR    CE1 3970  -2.664   0.949   5.712  0.3110 -0.1148 -0.1973
  130TYR    HE1 3971  -2.563   0.980   5.692  0.6473 -0.3867  0.9837
  130TYR     CZ 3972  -2.770   1.013   5.645  0.0686 -0.1778  0.1182
  130TYR     OH 3973  -2.735   1.100   5.545  0.7092 -0.0848  0.4209
  130TYR     HH 3974  -2.645   1.081   5.518  0.5025 -1.3121  0.5305
  130TYR    CE2 3975  -2.903   0.990   5.683  0.0708 -0.9622 -0.3353
  130TYR    HE2 3976  -2.984   1.043   5.635 -0.0195 -2.1758 -1.5910
  130TYR    CD2 3977  -2.928   0.910   5.796 -0.3122  0.1106  0.3501
  130TYR    HD2 3978  -3.027   0.898   5.836  0.6481  0.2331  2.9398
  130TYR      C 3979  -2.917   0.782   6.214  0.0769 -0.2841 -0.0027
  130TYR      O 3980  -2.907   0.671   6.265  0.3352 -0.1637  0.2046
  131SER      N 3981  -3.020   0.864   6.231  0.1238 -0.2948  0.3228
  131SER      H 3982  -3.027   0.945   6.171 -2.3329 -0.4412  0.3058
  131SER     CA 3983  -3.134   0.835   6.316  0.1938 -0.7726  0.2530
  131SER     HA 3984  -3.134   0.734   6.357 -1.1590 -0.8767  0.0451
  131SER     CB 3985  -3.153   0.939   6.425 -0.2014 -0.2808 -0.2781
  131SER    HB1 3986  -3.156   1.036   6.376  1.0346 -1.5042 -2.9528
  131SER    HB2 3987  -3.250   0.921   6.472 -0.3629  0.8273 -0.1420
  131SER     OG 3988  -3.044   0.939   6.515 -0.1673  1.0696 -0.2872
  131SER     HG 3989  -2.970   0.985   6.476  0.6889  0.6346  0.7696
  131SER      C 3990  -3.262   0.822   6.235  0.0153 -0.0623  0.4131
  131SER      O 3991  -3.286   0.895   6.139 -0.4634 -0.0797  0.5129
  132GLN      N 3992  -3.359   0.747   6.288  0.3375 -0.9270 -0.1926
  132GLN      H 3993  -3.346   0.699   6.376 -2.1008 -1.7663 -0.1978
  132GLN     CA 3994  -3.488   0.736   6.222 -0.1404 -0.0287  0.5783
  132GLN     HA 3995  -3.477   0.728   6.114  0.6147 -0.6179  0.6963
  132GLN     CB 3996  -3.567   0.619   6.279 -0.8863  0.1132 -0.1578
  132GLN    HB1 3997  -3.669   0.622   6.239 -0.6801  0.2916 -0.6747
  132GLN    HB2 3998  -3.580   0.624   6.387  2.3750 -0.4456  0.3438
  132GLN     CG 3999  -3.493   0.489   6.252 -0.2103  0.5633 -0.4833
  132GLN    HG1 4000  -3.547   0.408   6.300 -2.2909  1.9533 -0.3969
  132GLN    HG2 4001  -3.391   0.487   6.292  0.0576  0.4924 -1.1463
  132GLN     CD 4002  -3.482   0.458   6.103  0.3806  0.6075 -0.4538
  132GLN    OE1 4003  -3.554   0.506   6.015 -0.3046 -0.3187 -0.4225
  132GLN    NE2 4004  -3.413   0.351   6.064 -0.9192 -0.5852  0.4069
  132GLN   HE21 4005  -3.409   0.328   5.966  0.1739  1.7092 -0.1517
  132GLN   HE22 4006  -3.358   0.296   6.129  0.3524  0.0910 -0.0525
  132GLN      C 4007  -3.564   0.867   6.239  0.4345  0.3877 -0.0278
  132GLN      O 4008  -3.538   0.943   6.333  0.1343  0.1877  0.2170
  133GLN      N 4009  -3.654   0.896   6.145  0.5502 -0.0831 -0.2871
  133GLN      H 4010  -3.669   0.832   6.068 -0.7620 -0.2984  0.1176
  133GLN     CA 4011  -3.749   1.005   6.160  0.2141 -0.4206  0.0559
  133GLN     HA 4012  -3.692   1.096   6.176  0.3243 -0.6550  1.0615
  133GLN     CB 4013  -3.831   1.025   6.033  0.0958 -0.0841  0.1843
  133GLN    HB1 4014  -3.914   1.094   6.050 -0.4956 -1.2668  2.5421
  133GLN    HB2 4015  -3.876   0.927   6.013  0.0114  0.0367 -0.2251
  133GLN     CG 4016  -3.746   1.067   5.913 -0.2866 -0.6397 -0.2873
  133GLN    HG1 4017  -3.691   0.974   5.897  0.1639 -0.4875  0.3314
  133GLN    HG2 4018  -3.683   1.150   5.945  0.3577 -1.7855  1.6489
  133GLN     CD 4019  -3.821   1.111   5.788 -0.1500  0.4320  0.0007
  133GLN    OE1 4020  -3.860   1.225   5.766  0.1031  0.4697 -0.2503
  133GLN    NE2 4021  -3.837   1.017   5.695  0.2304  0.0611  0.3034
  133GLN   HE21 4022  -3.810   0.921   5.713  3.0291  0.7052  0.0495
  133GLN   HE22 4023  -3.871   1.034   5.601 -0.9042 -0.5766  0.5792
  133GLN      C 4024  -3.843   0.973   6.275  0.2390 -0.0683  0.1749
  133GLN      O 4025  -3.881   0.856   6.278  0.3030 -0.0805  0.5706
  134PRO      N 4026  -3.870   1.066   6.367  0.0496 -0.2114  0.2661
  134PRO     CD 4027  -3.841   1.208   6.364  0.1078 -0.2294 -0.0313
  134PRO    HD1 4028  -3.734   1.218   6.382 -0.1435 -0.2208  1.5293
  134PRO    HD2 4029  -3.873   1.258   6.272  1.3501  0.9565  0.1523
  134PRO     CG 4030  -3.908   1.274   6.484 -0.2446 -0.1776 -0.2546
  134PRO    HG1 4031  -3.842   1.348   6.530  1.4584 -0.0509 -2.7125
  134PRO    HG2 4032  -4.001   1.316   6.446  0.5976  0.2822 -1.9200
  134PRO     CB 4033  -3.942   1.158   6.577 -0.9214  0.3547  0.1696
  134PRO    HB1 4034  -3.862   1.142   6.649 -1.2940  0.6396  0.6554
  134PRO    HB2 4035  -4.034   1.178   6.633 -0.5999  2.4825  0.0212
  134PRO     CA 4036  -3.944   1.034   6.487 -0.2464  0.3017  0.2198
  134PRO     HA 4037  -3.888   0.952   6.530  1.9511  0.9269 -1.2693
  134PRO      C 4038  -4.085   0.991   6.447 -0.1522  0.1905  0.0100
  134PRO      O 4039  -4.141   1.047   6.353 -0.1843  0.0320 -0.0669
  135SER      N 4040  -4.147   0.898   6.520  0.0703  0.0859  0.0705
  135SER      H 4041  -4.094   0.850   6.591 -0.8291  0.1771  0.8283
  135SER     CA 4042  -4.286   0.858   6.510  0.1085 -0.0833  0.2149
  135SER     HA 4043  -4.313   0.828   6.408  0.7534 -0.0173  0.0216
  135SER     CB 4044  -4.310   0.729   6.588  0.4699  0.2005  0.7971
  135SER    HB1 4045  -4.415   0.703   6.575  0.8067 -0.0693 -1.8756
  135SER    HB2 4046  -4.290   0.732   6.695 -1.3528 -1.4762  1.2476
  135SER     OG 4047  -4.247   0.614   6.538 -0.0386  0.1741  0.2017
  135SER     HG 4048  -4.161   0.610   6.581 -0.1309 -0.6909  0.3282
  135SER      C 4049  -4.387   0.959   6.563 -0.0855 -0.0891 -0.1337
  135SER      O 4050  -4.346   1.042   6.644 -0.0670 -0.3602  0.1386
  136TYR      N 4051  -4.505   0.956   6.503 -0.0349  0.2506 -0.2486
  136TYR      H 4052  -4.532   0.876   6.448 -0.1224  0.8366 -1.0818
  136TYR     CA 4053  -4.611   1.044   6.549  0.1240  0.2081  0.1950
  136TYR     HA 4054  -4.563   1.142   6.555  0.6494 -0.0895  1.0853
  136TYR     CB 4055  -4.717   1.041   6.440  0.0621  0.1439  0.2573
  136TYR    HB1 4056  -4.667   1.076   6.350 -0.5313  0.4225  0.0288
  136TYR    HB2 4057  -4.745   0.936   6.433 -1.3305  0.5652 -1.5215
  136TYR     CG 4058  -4.832   1.138   6.454  0.1282  0.3589 -0.6423
  136TYR    CD1 4059  -4.951   1.097   6.516  0.4364  0.7163  0.1926
  136TYR    HD1 4060  -4.975   0.996   6.544 -2.3033  1.0585 -0.5706
  136TYR    CE1 4061  -5.056   1.188   6.532 -0.7266 -0.5262 -0.2110
  136TYR    HE1 4062  -5.148   1.161   6.581 -0.1568 -0.9392  0.6494
  136TYR     CZ 4063  -5.039   1.325   6.502  0.0504 -0.5982 -0.1055
  136TYR     OH 4064  -5.138   1.417   6.519  0.3408 -0.2693 -0.1760
  136TYR     HH 4065  -5.224   1.374   6.528 -1.7050  3.5180  0.7290
  136TYR    CE2 4066  -4.916   1.365   6.446  0.0067  0.4197  0.4835
  136TYR    HE2 4067  -4.909   1.466   6.409 -0.0640 -0.0026 -0.7277
  136TYR    CD2 4068  -4.812   1.273   6.424  0.1221  0.5832  0.3471
  136TYR    HD2 4069  -4.720   1.302   6.375 -0.7780 -0.4104 -2.0805
  136TYR      C 4070  -4.661   1.008   6.688 -0.0347 -0.0180  0.0796
  136TYR      O 4071  -4.650   0.896   6.738  0.2679  0.1312  0.3514
  137GLY      N 4072  -4.707   1.111   6.760 -0.8388 -0.2606 -0.0814
  137GLY      H 4073  -4.711   1.204   6.723 -0.5997 -0.5693 -0.9083
  137GLY     CA 4074  -4.781   1.111   6.885 -0.5106 -1.1309  0.1220
  137GLY    HA1 4075  -4.752   1.030   6.953 -0.7356  0.3707  2.0909
  137GLY    HA2 4076  -4.755   1.207   6.929 -1.5333  0.5194 -2.5909
  137GLY      C 4077  -4.933   1.105   6.871 -0.5817 -0.1603  0.4210
  137GLY      O 4078  -4.987   1.000   6.839  0.2337 -0.4486 -0.0501
  138GLY      N 4079  -5.002   1.213   6.907  0.1071  0.2629  0.5066
  138GLY      H 4080  -4.950   1.297   6.927  0.9474  0.4466 -2.1092
  138GLY     CA 4081  -5.147   1.221   6.908  0.0912  0.3639 -0.7983
  138GLY    HA1 4082  -5.179   1.247   6.807  1.9122 -0.6044 -1.6632
  138GLY    HA2 4083  -5.189   1.127   6.944  0.1151  0.7353  0.2187
  138GLY      C 4084  -5.185   1.338   6.998 -0.3029 -0.5490  0.2366
  138GLY      O 4085  -5.096   1.382   7.071  0.0619 -0.3310 -0.3337
  139GLN      N 4086  -5.312   1.377   6.989 -0.2381 -0.1943  0.8278
  139GLN      H 4087  -5.375   1.334   6.922 -0.7588  2.0256 -0.1779
  139GLN     CA 4088  -5.357   1.495   7.060 -0.1816  0.3242  0.0094
  139GLN     HA 4089  -5.291   1.543   7.133  0.6815 -1.1056  0.2140
  139GLN     CB 4090  -5.484   1.458   7.136 -0.1347  0.0455 -0.0471
  139GLN    HB1 4091  -5.535   1.547   7.174  2.6258  0.5376  2.9464
  139GLN    HB2 4092  -5.557   1.413   7.070  0.9806 -1.2749 -0.4283
  139GLN     CG 4093  -5.470   1.366   7.257 -0.8166 -0.0953 -0.0734
  139GLN    HG1 4094  -5.413   1.278   7.229 -0.1328  0.5262 -0.6781
  139GLN    HG2 4095  -5.418   1.422   7.336  0.2176  0.5238 -1.1609
  139GLN     CD 4096  -5.604   1.312   7.307 -1.0747  0.1337 -0.5118
  139GLN    OE1 4097  -5.649   1.203   7.272 -0.1649 -0.3268 -0.3062
  139GLN    NE2 4098  -5.666   1.385   7.400 -0.4968  0.1899 -0.1632
  139GLN   HE21 4099  -5.628   1.470   7.438 -0.7583  0.5042 -0.5976
  139GLN   HE22 4100  -5.745   1.347   7.450  0.6791  0.7684  2.2897
  139GLN      C 4101  -5.387   1.611   6.967 -0.1644  0.2656 -0.0692
  139GLN      O 4102  -5.363   1.591   6.848  0.2565  0.2989  0.0108
  140GLN      N 4103  -5.425   1.730   7.015 -0.4545  0.1537 -0.0204
  140GLN      H 4104  -5.420   1.740   7.115  0.6245 -3.9592  0.5226
  140GLN     CA 4105  -5.481   1.831   6.927 -0.1872  0.1039 -0.2489
  140GLN     HA 4106  -5.475   1.801   6.822 -2.2741  0.4545 -0.5190
  140GLN     CB 4107  -5.626   1.868   6.958 -0.1520  0.1509 -0.1424
  140GLN    HB1 4108  -5.630   1.903   7.061  3.9696  0.7816 -0.0412
  140GLN    HB2 4109  -5.654   1.949   6.891 -1.8041 -0.1996  0.0768
  140GLN     CG 4110  -5.720   1.751   6.933  0.3569 -0.2443 -0.2247
  140GLN    HG1 4111  -5.712   1.662   6.996 -1.9990 -0.1988  0.2513
  140GLN    HG2 4112  -5.815   1.790   6.969  0.5152 -0.0785  0.0149
  140GLN     CD 4113  -5.737   1.717   6.786 -0.9066  0.2427 -0.2034
  140GLN    OE1 4114  -5.703   1.793   6.696 -0.6704  0.2005 -0.1489
  140GLN    NE2 4115  -5.798   1.601   6.756  0.2495 -0.2050 -0.8755
  140GLN   HE21 4116  -5.812   1.588   6.657 -0.3336  0.2618 -0.8592
  140GLN   HE22 4117  -5.839   1.538   6.823 -1.7971  0.1350 -1.7474
  140GLN      C 4118  -5.404   1.961   6.935  0.3427 -0.2280  0.0402
  140GLN      O 4119  -5.368   2.005   6.826 -0.5726 -0.0018 -0.1740
  141GLN      N 4120  -5.358   2.003   7.054  0.1395  0.1495 -0.0143
  141GLN      H 4121  -5.384   1.952   7.136  1.7797  2.2277  1.9194
  141GLN     CA 4122  -5.267   2.114   7.078 -0.1000  0.3661 -0.0998
  141GLN     HA 4123  -5.310   2.198   7.024 -0.6301  0.3837  0.3408
  141GLN     CB 4124  -5.270   2.133   7.230 -0.4480 -0.0034 -0.0571
  141GLN    HB1 4125  -5.202   2.061   7.276 -1.9873 -1.8254 -0.5029
  141GLN    HB2 4126  -5.231   2.234   7.245 -2.7356  0.9737 -0.1346
  141GLN     CG 4127  -5.401   2.109   7.305 -0.1909 -0.5732  0.2094
  141GLN    HG1 4128  -5.473   2.183   7.271  0.9445 -0.3315 -1.8131
  141GLN    HG2 4129  -5.453   2.016   7.285 -1.0422 -0.0486 -0.0412
  141GLN     CD 4130  -5.381   2.122   7.455  0.4454 -0.0649  0.0852
  141GLN    OE1 4131  -5.272   2.104   7.510  0.4446  0.3652  0.2369
  141GLN    NE2 4132  -5.490   2.161   7.522  0.1998  0.2664 -0.5032
  141GLN   HE21 4133  -5.572   2.178   7.465 -0.0364  1.0114  0.0439
  141GLN   HE22 4134  -5.500   2.156   7.622 -1.8650  2.7375 -0.4994
  141GLN      C 4135  -5.125   2.103   7.027  0.2654 -0.0301  0.9633
  141GLN      O 4136  -5.083   1.990   7.001 -0.2810 -0.0089 -0.0631
  142SER      N 4137  -5.053   2.215   7.021  0.2380 -0.0550 -0.1645
  142SER      H 4138  -5.090   2.294   7.072  0.6560  1.0450 -1.5096
  142SER     CA 4139  -4.912   2.225   6.986  0.1446 -0.0604 -0.5456
  142SER     HA 4140  -4.851   2.136   6.997  0.1600 -0.1840 -1.5435
  142SER     CB 4141  -4.890   2.261   6.839  0.1236  0.6472 -0.3836
  142SER    HB1 4142  -4.788   2.243   6.807  0.0098  0.7378 -0.8012
  142SER    HB2 4143  -4.909   2.367   6.824 -0.9993  0.5297  0.0773
  142SER     OG 4144  -4.968   2.194   6.743 -0.2085  0.0792  0.2679
  142SER     HG 4145  -5.057   2.230   6.752 -0.4391 -0.7882  1.9771
  142SER      C 4146  -4.844   2.334   7.068 -0.1258 -0.3019  0.0049
  142SER      O 4147  -4.905   2.423   7.126  0.2515 -0.1327  0.1461
  143TYR      N 4148  -4.711   2.328   7.079 -0.1420  0.1935  0.5123
  143TYR      H 4149  -4.658   2.251   7.041  2.1832  1.6843  0.5278
  143TYR     CA 4150  -4.630   2.437   7.129 -0.0261  0.1037  0.5231
  143TYR     HA 4151  -4.666   2.467   7.227  0.2967 -1.2637  1.0787
  143TYR     CB 4152  -4.488   2.383   7.142 -0.1511 -0.3068  0.1997
  143TYR    HB1 4153  -4.457   2.353   7.042 -1.6772 -0.6494 -0.2021
  143TYR    HB2 4154  -4.501   2.296   7.206 -0.8470  0.8230  1.6584
  143TYR     CG 4155  -4.388   2.472   7.212  0.0895  0.0215 -0.5570
  143TYR    CD1 4156  -4.382   2.486   7.351  0.0652 -0.0760 -0.5467
  143TYR    HD1 4157  -4.458   2.440   7.413 -0.9500  0.5360 -1.3044
  143TYR    CE1 4158  -4.275   2.554   7.410 -0.2465 -0.0728  0.0256
  143TYR    HE1 4159  -4.261   2.545   7.516 -1.6453 -0.8353  0.1716
  143TYR     CZ 4160  -4.177   2.623   7.336 -0.0852  0.0363  0.3421
  143TYR     OH 4161  -4.087   2.701   7.404  0.4886 -0.0391 -0.3194
  143TYR     HH 4162  -4.027   2.736   7.338  0.9756 -2.7838 -1.4889
  143TYR    CE2 4163  -4.178   2.599   7.197 -0.1056  0.3331  0.2921
  143TYR    HE2 4164  -4.094   2.626   7.135  1.1048 -1.9723  0.8313
  143TYR    CD2 4165  -4.287   2.534   7.138  0.7172 -0.5975 -0.2296
  143TYR    HD2 4166  -4.285   2.526   7.030 -1.0174 -4.2713 -0.1110
  143TYR      C 4167  -4.626   2.560   7.038 -0.2993 -0.2952 -0.0355
  143TYR      O 4168  -4.626   2.560   6.916 -0.3256 -0.1600 -0.0360
  144GLY      N 4169  -4.624   2.673   7.108 -0.7707 -0.1348 -0.2789
  144GLY      H 4170  -4.637   2.675   7.209 -2.0447  0.6486 -0.4383
  144GLY     CA 4171  -4.621   2.804   7.045 -0.4661 -0.0855 -0.1642
  144GLY    HA1 4172  -4.579   2.881   7.110  1.7637 -2.2988  1.1902
  144GLY    HA2 4173  -4.565   2.795   6.953 -0.2368 -2.0416  0.1091
  144GLY      C 4174  -4.753   2.863   6.998 -0.4356 -0.0675 -0.2265
  144GLY      O 4175  -4.861   2.809   7.022 -0.4702  0.0190 -0.1867
  145GLN      N 4176  -4.735   2.972   6.923  0.2818  0.2226  0.3628
  145GLN      H 4177  -4.641   3.001   6.897 -0.0239  0.4719 -0.5070
  145GLN     CA 4178  -4.839   3.043   6.851  0.2654 -0.3474 -0.1791
  145GLN     HA 4179  -4.928   2.981   6.840  0.0117  0.3363 -2.4531
  145GLN     CB 4180  -4.876   3.164   6.936  0.0944 -0.3499 -0.2507
  145GLN    HB1 4181  -4.791   3.216   6.979 -0.7699  0.2432  0.7962
  145GLN    HB2 4182  -4.930   3.224   6.863  0.1643 -1.9486 -1.6692
  145GLN     CG 4183  -4.982   3.133   7.041 -0.4121  0.7561 -0.4254
  145GLN    HG1 4184  -5.079   3.095   7.008 -0.7206 -0.9796  2.1662
  145GLN    HG2 4185  -4.941   3.058   7.109 -1.2610 -1.3884 -2.1645
  145GLN     CD 4186  -5.014   3.252   7.131 -0.0616  0.6450 -0.1504
  145GLN    OE1 4187  -4.983   3.367   7.100  0.4405  0.4952 -0.2122
  145GLN    NE2 4188  -5.096   3.235   7.235  0.4288  0.3817  0.1963
  145GLN   HE21 4189  -5.151   3.308   7.278  0.0787  0.4401 -0.3453
  145GLN   HE22 4190  -5.111   3.140   7.264  1.3039  0.0722 -0.3254
  145GLN      C 4191  -4.788   3.063   6.709 -0.1208 -0.0261 -0.2719
  145GLN      O 4192  -4.671   3.041   6.680  0.0255  0.4913 -0.0924
  146GLN      N 4193  -4.874   3.099   6.613 -0.3628 -0.1638 -0.1077
  146GLN      H 4194  -4.971   3.121   6.630 -1.1064 -2.3677 -1.0693
  146GLN     CA 4195  -4.835   3.124   6.476  0.0047  0.1207  0.0447
  146GLN     HA 4196  -4.765   3.046   6.446 -1.3695 -0.5285 -1.7150
  146GLN     CB 4197  -4.956   3.117   6.382  0.3123 -0.0054 -0.3462
  146GLN    HB1 4198  -5.025   3.196   6.413  2.5190  2.5563 -1.5379
  146GLN    HB2 4199  -4.923   3.144   6.282  0.0662  0.2836 -0.3504
  146GLN     CG 4200  -5.031   2.984   6.376  0.3604 -0.0437 -0.1252
  146GLN    HG1 4201  -4.967   2.898   6.354  1.9651  0.1631  3.1545
  146GLN    HG2 4202  -5.073   2.963   6.474 -1.2892 -0.6293 -0.9285
  146GLN     CD 4203  -5.145   2.997   6.277  0.1140 -0.3638  0.1166
  146GLN    OE1 4204  -5.125   3.011   6.156 -0.0015  0.1100  0.1483
  146GLN    NE2 4205  -5.273   2.981   6.311  0.0916 -0.0926  0.1627
  146GLN   HE21 4206  -5.293   2.975   6.410  1.1234 -2.3309  0.3014
  146GLN   HE22 4207  -5.339   2.968   6.236 -1.7300 -0.9867  1.8002
  146GLN      C 4208  -4.762   3.256   6.463  0.0436  0.1144  0.2006
  146GLN      O 4209  -4.815   3.359   6.505 -0.6197 -0.2187  0.1845
  147GLN      N 4210  -4.643   3.255   6.403 -0.0014 -0.1830  0.1166
  147GLN      H 4211  -4.599   3.165   6.388  1.5844  0.5912 -0.0735
  147GLN     CA 4212  -4.562   3.370   6.367  0.1233 -0.0777  0.7350
  147GLN     HA 4213  -4.572   3.458   6.431  3.2022  0.7614  0.2463
  147GLN     CB 4214  -4.413   3.335   6.369  0.0685 -0.3667 -0.0521
  147GLN    HB1 4215  -4.400   3.257   6.443 -0.8635  1.2490  1.9128
  147GLN    HB2 4216  -4.392   3.292   6.271  0.5925 -0.0253 -0.0952
  147GLN     CG 4217  -4.326   3.453   6.412 -0.1383 -0.0677 -0.4498
  147GLN    HG1 4218  -4.338   3.528   6.333 -0.4340  0.0060 -0.3355
  147GLN    HG2 4219  -4.363   3.503   6.501  1.4963  1.4443 -0.5614
  147GLN     CD 4220  -4.175   3.437   6.422 -0.2210 -0.4576  0.2263
  147GLN    OE1 4221  -4.111   3.332   6.413 -0.0384 -0.3180 -0.1259
  147GLN    NE2 4222  -4.105   3.549   6.440 -0.9180  0.0251 -0.0243
  147GLN   HE21 4223  -4.157   3.635   6.434 -0.6699  0.5427  3.4273
  147GLN   HE22 4224  -4.004   3.555   6.445 -0.9675  0.3424  0.7709
  147GLN      C 4225  -4.588   3.419   6.226  0.4470 -0.0171  0.6964
  147GLN      O 4226  -4.616   3.333   6.142  0.3200  0.1514  0.5651
  148SER      N 4227  -4.572   3.547   6.192 -0.1200 -0.1472 -0.0955
  148SER      H 4228  -4.538   3.607   6.267  1.7596  1.4008 -2.0651
  148SER     CA 4229  -4.572   3.604   6.059 -0.1853 -0.4667 -0.2327
  148SER     HA 4230  -4.590   3.526   5.985  1.1424 -1.3227  0.3154
  148SER     CB 4231  -4.677   3.713   6.039  0.2634 -0.1618 -0.9694
  148SER    HB1 4232  -4.680   3.790   6.117 -0.0014 -0.3470 -0.7966
  148SER    HB2 4233  -4.669   3.757   5.939  2.5334  1.5405 -0.1325
  148SER     OG 4234  -4.804   3.652   6.049 -0.0195  0.5281 -0.2248
  148SER     HG 4235  -4.792   3.592   6.123 -0.6696 -0.7781 -1.1479
  148SER      C 4236  -4.433   3.655   6.023 -0.2444  0.0269  0.2132
  148SER      O 4237  -4.346   3.670   6.108  0.1076  0.0193 -0.1456
  149TYR      N 4238  -4.410   3.676   5.893 -0.0612  0.5676  0.3299
  149TYR      H 4239  -4.478   3.646   5.825  0.0170  0.6474  0.2161
  149TYR     CA 4240  -4.275   3.698   5.846 -0.1604 -0.0920 -0.2970
  149TYR     HA 4241  -4.224   3.764   5.917  3.1061 -1.4167 -1.2420
  149TYR     CB 4242  -4.205   3.563   5.845  0.0237 -0.0080  0.5328
  149TYR    HB1 4243  -4.256   3.507   5.767 -1.8791  0.0663  1.6577
  149TYR    HB2 4244  -4.209   3.508   5.939  1.0690  0.0188  0.6108
  149TYR     CG 4245  -4.057   3.574   5.816 -0.1634  0.2148 -0.3516
  149TYR    CD1 4246  -4.000   3.539   5.693 -0.1865 -0.4964 -0.1685
  149TYR    HD1 4247  -4.062   3.492   5.618  0.2479 -1.8326  0.2850
  149TYR    CE1 4248  -3.863   3.556   5.670 -0.1374 -0.4067  0.1886
  149TYR    HE1 4249  -3.822   3.551   5.570  1.9793  0.0374  0.9819
  149TYR     CZ 4250  -3.787   3.632   5.761 -0.0204 -0.4336  0.1127
  149TYR     OH 4251  -3.654   3.646   5.733 -0.0707  0.0358  0.1043
  149TYR     HH 4252  -3.607   3.688   5.805  1.2463 -0.3563 -0.4891
  149TYR    CE2 4253  -3.844   3.670   5.883  0.1277 -0.0876  0.0767
  149TYR    HE2 4254  -3.786   3.715   5.963  0.5447  0.8076 -0.7109
  149TYR    CD2 4255  -3.978   3.639   5.911 -0.0345  0.1532 -0.4166
  149TYR    HD2 4256  -4.024   3.664   6.006 -0.0326 -2.2834  0.2940
  149TYR      C 4257  -4.268   3.772   5.713  0.1354 -0.2403 -0.3652
  149TYR      O 4258  -4.326   3.722   5.617  0.8290 -0.4396 -0.6859
  150ASN      N 4259  -4.190   3.880   5.713 -0.5086  0.2366  0.3831
  150ASN      H 4260  -4.146   3.911   5.799 -1.1492  0.7599  0.5299
  150ASN     CA 4261  -4.160   3.965   5.600  0.1993 -0.0489  0.3469
  150ASN     HA 4262  -4.225   3.940   5.516 -0.4064  2.6743 -0.1142
  150ASN     CB 4263  -4.193   4.108   5.642 -0.5159 -0.1340  0.0960
  150ASN    HB1 4264  -4.294   4.108   5.682 -0.0932  0.5798  1.2040
  150ASN    HB2 4265  -4.130   4.152   5.719  0.4538 -2.2250  0.5615
  150ASN     CG 4266  -4.187   4.208   5.527 -0.0084 -0.1787  0.0817
  150ASN    OD1 4267  -4.291   4.258   5.484  0.1174  0.2374  0.2578
  150ASN    ND2 4268  -4.068   4.248   5.482 -0.1425 -0.0382 -0.1513
  150ASN   HD21 4269  -3.984   4.214   5.526 -0.8916 -1.1716  0.4529
  150ASN   HD22 4270  -4.060   4.326   5.418 -0.3208  0.4199  0.3824
  150ASN      C 4271  -4.017   3.940   5.556  0.1192  0.1466 -0.0353
  150ASN      O 4272  -3.930   3.988   5.628  0.3024  0.1078 -0.2293
  151PRO      N 4273  -3.988   3.875   5.443  0.2228  0.0678  0.0359
  151PRO     CD 4274  -4.079   3.788   5.371  0.2495 -0.1544  0.2692
  151PRO    HD1 4275  -4.113   3.843   5.284  0.7698 -0.5276 -0.1798
  151PRO    HD2 4276  -4.163   3.752   5.429  0.5739  0.2868  1.0262
  151PRO     CG 4277  -4.000   3.663   5.331  0.1888 -0.0847 -0.0732
  151PRO    HG1 4278  -4.001   3.583   5.406  0.4728 -1.7206 -1.7347
  151PRO    HG2 4279  -4.044   3.620   5.241  1.0251  1.1399 -1.0968
  151PRO     CB 4280  -3.859   3.716   5.306  0.2087 -0.0896  0.0274
  151PRO    HB1 4281  -3.840   3.754   5.206  1.8807 -0.2590  0.2534
  151PRO    HB2 4282  -3.788   3.637   5.328  0.8755  0.6463  0.5565
  151PRO     CA 4283  -3.855   3.825   5.414  0.1629 -0.0848  0.0239
  151PRO     HA 4284  -3.809   3.785   5.504  0.2870  0.7695  0.3466
  151PRO      C 4285  -3.755   3.933   5.377  0.1621 -0.1559 -0.1912
  151PRO      O 4286  -3.636   3.912   5.402  0.1656 -0.2987 -0.3287
  152PRO      N 4287  -3.789   4.048   5.319  0.3425  0.1579  0.3122
  152PRO     CD 4288  -3.905   4.072   5.234  0.6958  0.2028 -0.1612
  152PRO    HD1 4289  -3.993   4.081   5.298  1.2519 -0.1214  0.6646
  152PRO    HD2 4290  -3.923   3.991   5.164 -0.3544 -0.0575  0.3836
  152PRO     CG 4291  -3.881   4.211   5.176  0.7562  0.3333  0.1710
  152PRO    HG1 4292  -3.927   4.284   5.244  0.4131  0.2270  0.0571
  152PRO    HG2 4293  -3.925   4.220   5.077  1.7069  0.7909 -0.2227
  152PRO     CB 4294  -3.729   4.222   5.167  0.7833 -0.0317  0.1747
  152PRO    HB1 4295  -3.701   4.327   5.158 -1.1833  0.4719 -0.6589
  152PRO    HB2 4296  -3.682   4.177   5.080  0.9192  0.9294 -0.2563
  152PRO     CA 4297  -3.692   4.152   5.298  0.4879  0.0173  0.2880
  152PRO     HA 4298  -3.589   4.115   5.293  1.0567  1.2045  2.2200
  152PRO      C 4299  -3.681   4.242   5.420  0.3934  0.0653  0.2616
  152PRO      O 4300  -3.762   4.225   5.511 -0.4172 -0.2868 -0.5148
  153GLN      N 4301  -3.596   4.345   5.421 -0.0660  0.4465  0.2332
  153GLN      H 4302  -3.520   4.343   5.355 -0.0092  0.7074  0.2920
  153GLN     CA 4303  -3.601   4.467   5.499 -0.1504  0.4565  0.2112
  153GLN     HA 4304  -3.640   4.428   5.593 -1.6117 -1.9097 -1.2627
  153GLN     CB 4305  -3.462   4.523   5.527  0.1965 -0.1881 -0.2131
  153GLN    HB1 4306  -3.416   4.542   5.430  1.7935 -0.3163  0.4862
  153GLN    HB2 4307  -3.482   4.621   5.570 -0.4342  0.4723 -1.9102
  153GLN     CG 4308  -3.370   4.427   5.601  0.1739 -0.2503 -0.2640
  153GLN    HG1 4309  -3.425   4.389   5.687  0.1379  0.9450  0.2564
  153GLN    HG2 4310  -3.337   4.342   5.541  0.1936  0.4891 -1.3142
  153GLN     CD 4311  -3.240   4.487   5.654  0.4544 -0.6987 -0.4367
  153GLN    OE1 4312  -3.194   4.594   5.614  0.3869 -0.4727  0.0871
  153GLN    NE2 4313  -3.175   4.421   5.750 -0.0039 -0.1844  0.2369
  153GLN   HE21 4314  -3.219   4.338   5.788 -0.0596  0.0741  0.7380
  153GLN   HE22 4315  -3.079   4.444   5.766  0.0084 -0.1902  0.1731
  153GLN      C 4316  -3.699   4.573   5.452  0.1898  0.6565 -0.0495
  153GLN      O 4317  -3.745   4.575   5.338  0.2498 -0.5695 -0.1046
  154GLY      N 4318  -3.733   4.663   5.545  0.1769  0.4275  0.1670
  154GLY      H 4319  -3.682   4.644   5.630  0.6332  0.8561 -0.0103
  154GLY     CA 4320  -3.804   4.789   5.534 -0.3666  0.1170  0.0419
  154GLY    HA1 4321  -3.791   4.855   5.620 -0.1945  0.1617 -0.0178
  154GLY    HA2 4322  -3.910   4.769   5.517 -0.1907  0.1777 -1.1804
  154GLY      C 4323  -3.739   4.861   5.416  0.1042 -0.3205  0.0303
  154GLY      O 4324  -3.623   4.899   5.418  0.0774 -0.1848 -0.7505
  155TYR      N 4325  -3.810   4.875   5.304 -0.0776 -0.3238  0.1428
  155TYR      H 4326  -3.899   4.830   5.292 -0.1171 -0.1675 -0.1469
  155TYR     CA 4327  -3.771   4.939   5.180 -0.0039  0.1024  0.3838
  155TYR     HA 4328  -3.667   4.914   5.162 -0.2774 -0.7484 -0.0695
  155TYR     CB 4329  -3.857   4.891   5.063  0.5725  0.0974 -0.0406
  155TYR    HB1 4330  -3.959   4.895   5.100 -0.2274 -4.5159 -1.1085
  155TYR    HB2 4331  -3.838   4.957   4.979 -1.9771  1.1298  0.1122
  155TYR     CG 4332  -3.841   4.748   5.015  0.3854  0.0601  0.0064
  155TYR    CD1 4333  -3.732   4.715   4.934  0.2013 -0.0850 -0.1814
  155TYR    HD1 4334  -3.655   4.786   4.909 -0.4647  0.8401  0.3702
  155TYR    CE1 4335  -3.726   4.587   4.878  0.5616 -0.1808  0.0753
  155TYR    HE1 4336  -3.653   4.575   4.799  0.4076 -0.1472 -0.0721
  155TYR     CZ 4337  -3.825   4.490   4.904 -0.1415  0.3642 -0.5237
  155TYR     OH 4338  -3.825   4.381   4.822 -0.0995  0.2964 -0.4330
  155TYR     HH 4339  -3.744   4.375   4.771  0.0365  0.1448 -0.2045
  155TYR    CE2 4340  -3.930   4.521   4.992  0.1692  0.2587 -0.1111
  155TYR    HE2 4341  -4.011   4.452   5.013 -0.0975  1.0631  1.6934
  155TYR    CD2 4342  -3.942   4.653   5.036  0.4577  0.0892  0.4867
  155TYR    HD2 4343  -4.029   4.684   5.093 -0.6316 -1.7711 -0.0734
  155TYR      C 4344  -3.775   5.091   5.193 -0.0405  0.0830  0.6053
  155TYR      O 4345  -3.877   5.141   5.239 -0.3514  0.0246  0.0017
  156GLY      N 4346  -3.670   5.157   5.143 -0.5535  0.6680  0.2907
  156GLY      H 4347  -3.595   5.105   5.101  1.0279  0.7340  2.8476
  156GLY     CA 4348  -3.663   5.301   5.125 -0.3723  0.6364  0.1140
  156GLY    HA1 4349  -3.723   5.347   5.203 -1.7288  0.8838 -1.0402
  156GLY    HA2 4350  -3.559   5.331   5.134  0.7608 -1.9411 -2.5121
  156GLY      C 4351  -3.724   5.345   4.993 -0.0830 -0.4137 -0.3864
  156GLY      O 4352  -3.746   5.264   4.903 -0.0138 -0.0981 -0.6921
  157GLN      N 4353  -3.744   5.477   4.984 -0.5470 -0.4077  0.6298
  157GLN      H 4354  -3.711   5.540   5.056 -1.6459  1.5544 -0.4997
  157GLN     CA 4355  -3.773   5.533   4.853 -0.0238 -0.5229  0.4619
  157GLN     HA 4356  -3.858   5.479   4.813 -0.1850  0.9991 -1.3449
  157GLN     CB 4357  -3.823   5.674   4.880 -0.1884 -0.4896 -0.0240
  157GLN    HB1 4358  -3.918   5.659   4.931  0.4493 -0.8938  1.0616
  157GLN    HB2 4359  -3.749   5.728   4.939  0.1500  0.9100 -1.6415
  157GLN     CG 4360  -3.848   5.771   4.764 -0.0830 -0.2963  0.1135
  157GLN    HG1 4361  -3.760   5.796   4.704 -0.2904  0.2591  0.0456
  157GLN    HG2 4362  -3.916   5.724   4.693 -1.4485  1.4783  0.1821
  157GLN     CD 4363  -3.913   5.902   4.805  0.2428  0.0540 -0.4776
  157GLN    OE1 4364  -4.031   5.909   4.835  0.3946 -0.0394  0.1423
  157GLN    NE2 4365  -3.830   6.006   4.811  0.5055 -0.1457 -0.6079
  157GLN   HE21 4366  -3.731   5.994   4.792  1.1173  0.3474  1.9184
  157GLN   HE22 4367  -3.867   6.094   4.845  0.2455 -0.5848  0.2536
  157GLN      C 4368  -3.657   5.531   4.755 -0.1019 -0.1906  0.3622
  157GLN      O 4369  -3.559   5.604   4.769 -0.4144  0.3351 -0.1628
  158GLN      N 4370  -3.676   5.466   4.640  0.6919 -0.1574  0.2065
  158GLN      H 4371  -3.768   5.424   4.631  1.0556 -0.7598 -0.9871
  158GLN     CA 4372  -3.580   5.456   4.531  0.3590 -0.5163 -0.0587
  158GLN     HA 4373  -3.485   5.425   4.575  0.7220 -0.5050 -0.8298
  158GLN     CB 4374  -3.624   5.353   4.428  0.3442 -0.2056 -0.3644
  158GLN    HB1 4375  -3.559   5.347   4.340 -1.0934 -2.9777 -1.3601
  158GLN    HB2 4376  -3.722   5.377   4.388 -0.0118 -0.9364  0.0682
  158GLN     CG 4377  -3.628   5.213   4.489 -0.2320 -0.0391 -0.0193
  158GLN    HG1 4378  -3.530   5.185   4.527  0.2462 -0.0332 -1.1881
  158GLN    HG2 4379  -3.701   5.220   4.570 -0.3265  0.5288 -0.1444
  158GLN     CD 4380  -3.677   5.100   4.399 -0.0756  0.1857 -0.3886
  158GLN    OE1 4381  -3.795   5.072   4.380  0.0004 -0.1776 -0.3325
  158GLN    NE2 4382  -3.587   5.043   4.319  0.0211  0.6118 -0.5888
  158GLN   HE21 4383  -3.491   5.072   4.309  0.1412  0.5559  0.3229
  158GLN   HE22 4384  -3.628   4.979   4.252  0.8104  0.7929 -1.2641
  158GLN      C 4385  -3.557   5.589   4.460 -0.2295 -0.3267  0.0937
  158GLN      O 4386  -3.653   5.664   4.444  0.4365  0.4788 -0.1825
  159ASN      N 4387  -3.433   5.624   4.423 -0.1738  0.0804  0.6589
  159ASN      H 4388  -3.367   5.549   4.437 -2.2964 -2.0332  0.0016
  159ASN     CA 4389  -3.387   5.749   4.367  0.3054 -0.2829  0.2408
  159ASN     HA 4390  -3.461   5.822   4.397 -0.4454 -0.4797 -1.0742
  159ASN     CB 4391  -3.259   5.790   4.440  0.5468 -0.0804 -0.2927
  159ASN    HB1 4392  -3.169   5.733   4.418  1.4585  1.2182 -0.0829
  159ASN    HB2 4393  -3.285   5.788   4.546 -0.9300 -1.9688 -0.6366
  159ASN     CG 4394  -3.230   5.938   4.420  0.3887  0.0327  0.2946
  159ASN    OD1 4395  -3.316   6.014   4.378  0.2261 -0.2910  0.0403
  159ASN    ND2 4396  -3.110   5.986   4.454  0.1363  0.7676  0.1775
  159ASN   HD21 4397  -3.035   5.919   4.470 -2.2056 -2.4884 -1.2556
  159ASN   HD22 4398  -3.084   6.080   4.427 -0.1720  0.8170  0.0588
  159ASN      C 4399  -3.386   5.753   4.215 -0.0017  0.2429  0.2515
  159ASN      O 4400  -3.371   5.649   4.150  0.5809  0.4623  0.0330
  160GLN      N 4401  -3.426   5.868   4.161  0.0211  0.0555 -0.1728
  160GLN      H 4402  -3.454   5.948   4.217 -0.2555  0.6967 -1.1936
  160GLN     CA 4403  -3.403   5.908   4.023 -0.3101 -0.1287 -0.2812
  160GLN     HA 4404  -3.355   5.831   3.964  2.3919  0.4160  1.0392
  160GLN     CB 4405  -3.539   5.942   3.962 -0.5218 -0.5970 -0.0761
  160GLN    HB1 4406  -3.569   6.046   3.972 -3.4857 -1.1481 -2.0633
  160GLN    HB2 4407  -3.616   5.877   4.004 -0.4896  0.3545  1.5377
  160GLN     CG 4408  -3.543   5.918   3.812  0.0783  0.6597 -0.3011
  160GLN    HG1 4409  -3.467   5.981   3.763 -1.8031  2.2311 -1.3359
  160GLN    HG2 4410  -3.510   5.816   3.795 -0.7706  0.0473  1.5832
  160GLN     CD 4411  -3.673   5.946   3.739 -0.0144 -0.0436 -0.4082
  160GLN    OE1 4412  -3.775   5.877   3.746  0.0665 -0.1484 -0.2332
  160GLN    NE2 4413  -3.677   6.065   3.679  0.1386  0.2551  0.1598
  160GLN   HE21 4414  -3.595   6.122   3.691  1.2840 -0.7430 -2.1888
  160GLN   HE22 4415  -3.768   6.089   3.642 -0.3779 -0.2875  1.0457
  160GLN      C 4416  -3.302   6.019   4.001 -0.0704 -0.3824 -0.4670
  160GLN      O 4417  -3.270   6.099   4.089  0.1910  0.2165 -1.0920
  161TYR      N 4418  -3.247   6.027   3.880  0.0972  0.7056 -0.3329
  161TYR      H 4419  -3.267   5.945   3.824 -3.9824 -0.1781  2.0198
  161TYR     CA 4420  -3.142   6.117   3.836 -0.0106  0.8682 -0.2582
  161TYR     HA 4421  -3.134   6.194   3.912 -0.2107 -1.6235  2.4423
  161TYR     CB 4422  -3.007   6.047   3.831 -0.3962  0.0875  0.1779
  161TYR    HB1 4423  -2.933   6.125   3.815 -0.2142 -0.4708 -2.0092
  161TYR    HB2 4424  -3.000   5.978   3.747  0.4996  0.3999 -0.0156
  161TYR     CG 4425  -2.964   5.973   3.956 -0.0849 -0.1635 -0.0724
  161TYR    CD1 4426  -2.992   5.836   3.969 -0.4524 -0.0655  0.1914
  161TYR    HD1 4427  -3.027   5.783   3.882 -1.9542  0.3319  0.5206
  161TYR    CE1 4428  -2.968   5.772   4.091 -0.3210 -0.3635  0.0103
  161TYR    HE1 4429  -2.993   5.668   4.095 -0.9276 -0.3836 -2.5468
  161TYR     CZ 4430  -2.928   5.848   4.203  0.2852  0.0672 -0.4895
  161TYR     OH 4431  -2.903   5.785   4.320 -0.1030  0.1641 -0.3525
  161TYR     HH 4432  -2.921   5.690   4.318  1.4077 -0.1479 -0.1206
  161TYR    CE2 4433  -2.908   5.987   4.189  0.4444  0.1110  0.1481
  161TYR    HE2 4434  -2.870   6.041   4.275 -0.4275  0.2634  0.4480
  161TYR    CD2 4435  -2.914   6.048   4.063  0.3307 -0.4016 -0.0988
  161TYR    HD2 4436  -2.898   6.155   4.059  1.5758 -0.6255 -2.4054
  161TYR      C 4437  -3.173   6.200   3.712 -0.2156  0.3369 -0.5679
  161TYR      O 4438  -3.256   6.156   3.633 -0.3714  0.0948 -0.2708
  162ASN      N 4439  -3.116   6.320   3.699 -0.0442  0.3554  0.3148
  162ASN      H 4440  -3.042   6.336   3.766  1.3031  1.6129 -1.3649
  162ASN     CA 4441  -3.144   6.413   3.592  0.4185  0.0246 -0.0939
  162ASN     HA 4442  -3.252   6.425   3.584  0.1794 -0.1697  2.2018
  162ASN     CB 4443  -3.085   6.553   3.614  0.6930 -0.0072 -0.6003
  162ASN    HB1 4444  -3.124   6.587   3.710 -0.7891 -1.9341 -0.4479
  162ASN    HB2 4445  -2.977   6.551   3.626  0.5647  0.5781  0.8610
  162ASN     CG 4446  -3.124   6.665   3.519  0.2187  0.1386 -0.2382
  162ASN    OD1 4447  -3.203   6.644   3.427 -0.1505 -0.1886  0.1521
  162ASN    ND2 4448  -3.076   6.788   3.535 -0.0405  0.1048  0.8531
  162ASN   HD21 4449  -3.010   6.813   3.608  0.7284 -0.7413  0.4583
  162ASN   HD22 4450  -3.090   6.846   3.454  0.6606 -1.1748 -0.2222
  162ASN      C 4451  -3.094   6.366   3.456 -0.1797 -0.2987 -0.2047
  162ASN      O 4452  -2.977   6.332   3.438 -0.0605  0.0292 -0.0589
  163SER      N 4453  -3.180   6.375   3.354 -0.3386 -0.3196 -0.0724
  163SER      H 4454  -3.275   6.397   3.378 -0.4231 -1.3868  0.6716
  163SER     CA 4455  -3.159   6.362   3.211 -0.3229  0.0801 -0.1061
  163SER     HA 4456  -3.059   6.384   3.176 -0.2095 -0.5353 -0.1662
  163SER     CB 4457  -3.244   6.468   3.141  0.1869  0.1004 -0.6887
  163SER    HB1 4458  -3.256   6.441   3.036  0.4073  1.6482 -1.1428
  163SER    HB2 4459  -3.338   6.477   3.194  0.8513 -0.6442  0.6622
  163SER     OG 4460  -3.180   6.594   3.150 -0.2426  0.2504  0.3787
  163SER     HG 4461  -3.206   6.619   3.239  0.5030  0.3648  0.5626
  163SER      C 4462  -3.195   6.223   3.160 -0.0514  0.0026 -0.0859
  163SER    OC1 4463  -3.117   6.145   3.102 -0.3446 -0.4723  0.1624
  163SER    OC2 4464  -3.315   6.193   3.177  0.0347 -0.2795  0.0238
    1MET      N 4465   4.386   9.542   9.663  0.0556 -0.0558 -0.4821
    1MET     H1 4466   4.447   9.622   9.672 -0.2264  0.2560 -1.1990
    1MET     H2 4467   4.434   9.462   9.622  1.6860  0.4447  0.3564
    1MET     H3 4468   4.360   9.517   9.757  2.3287 -1.7076 -0.1924
    1MET     CA 4469   4.266   9.570   9.583 -0.3386  0.2410  0.2088
    1MET     HA 4470   4.228   9.661   9.630  1.9905  0.2803  2.1826
    1MET     CB 4471   4.287   9.592   9.433 -0.9478  0.5567  0.1672
    1MET    HB1 4472   4.360   9.672   9.441  0.1331 -0.3285 -0.4776
    1MET    HB2 4473   4.331   9.504   9.385 -0.4424  0.1223  1.3806
    1MET     CG 4474   4.171   9.652   9.355 -0.8006 -0.1960 -0.6386
    1MET    HG1 4475   4.091   9.579   9.340 -1.7201  1.0729 -2.3055
    1MET    HG2 4476   4.205   9.687   9.257  0.5947  1.6294  0.4571
    1MET     SD 4477   4.097   9.795   9.437 -0.0377 -0.1816  0.0346
    1MET     CE 4478   3.991   9.831   9.294  0.1805 -0.3582 -0.1722
    1MET    HE1 4479   4.051   9.867   9.210 -1.6644 -1.4983 -2.0891
    1MET    HE2 4480   3.914   9.899   9.328 -2.1795 -2.6661 -0.5785
    1MET    HE3 4481   3.938   9.741   9.262 -0.9819 -0.1776  1.1446
    1MET      C 4482   4.157   9.466   9.602 -0.0400 -0.1177 -0.0296
    1MET      O 4483   4.178   9.345   9.594 -0.0088 -0.0946 -0.2982
    2ALA      N 4484   4.032   9.512   9.597 -0.0716 -0.0818  0.9753
    2ALA      H 4485   4.021   9.611   9.578  2.7071 -0.2731 -2.7102
    2ALA     CA 4486   3.914   9.428   9.607  0.0363 -0.3863 -0.2065
    2ALA     HA 4487   3.932   9.330   9.563  0.1876 -0.6003  0.3263
    2ALA     CB 4488   3.894   9.401   9.755  0.2388 -0.3379 -0.1694
    2ALA    HB1 4489   3.965   9.325   9.789 -0.0390  0.4768  2.4534
    2ALA    HB2 4490   3.796   9.358   9.774 -0.6705  1.8788  0.4239
    2ALA    HB3 4491   3.893   9.496   9.807 -2.7772  0.3096 -1.2232
    2ALA      C 4492   3.785   9.490   9.553  0.3835  0.3141 -0.2499
    2ALA      O 4493   3.781   9.605   9.512 -0.4072  0.2289 -0.4346
    3SER      N 4494   3.683   9.408   9.527  0.5349  0.1858 -0.4397
    3SER      H 4495   3.706   9.311   9.543  0.4091 -0.1674 -2.2013
    3SER     CA 4496   3.554   9.437   9.467  0.3083  0.0882 -0.0081
    3SER     HA 4497   3.528   9.542   9.475  0.6400  0.3581 -1.8312
    3SER     CB 4498   3.558   9.415   9.316  0.3340 -0.2199  0.0374
    3SER    HB1 4499   3.545   9.310   9.290  1.2327 -0.5337  0.7951
    3SER    HB2 4500   3.479   9.473   9.267  0.3251  0.6663  1.0751
    3SER     OG 4501   3.672   9.466   9.251  0.1491  0.1688  0.0146
    3SER     HG 4502   3.735   9.394   9.253  0.1215  0.1194 -0.6856
    3SER      C 4503   3.445   9.359   9.538 -0.1480  0.3527 -0.4113
    3SER      O 4504   3.465   9.245   9.581  0.2575  0.4776 -0.2585
    4ASN      N 4505   3.329   9.425   9.549 -0.3548  0.0441 -0.7243
    4ASN      H 4506   3.328   9.522   9.522  0.9542  0.1719 -0.3895
    4ASN     CA 4507   3.215   9.364   9.614  0.1193 -0.1248 -0.0278
    4ASN     HA 4508   3.247   9.336   9.714 -0.5401 -1.0157 -0.0476
    4ASN     CB 4509   3.114   9.476   9.637 -0.4497 -0.6745  0.1973
    4ASN    HB1 4510   3.164   9.558   9.691  0.5715 -1.0589 -0.1333
    4ASN    HB2 4511   3.091   9.501   9.534  0.3079  0.3309  0.2524
    4ASN     CG 4512   2.988   9.433   9.711 -0.3786  0.2169  0.8644
    4ASN    OD1 4513   2.987   9.344   9.796  0.2364 -0.2223  0.4218
    4ASN    ND2 4514   2.873   9.492   9.679 -0.1867  0.4735  0.6419
    4ASN   HD21 4515   2.868   9.552   9.598  0.9175  0.0785  0.2501
    4ASN   HD22 4516   2.793   9.482   9.740 -1.0493  3.4246  0.1534
    4ASN      C 4517   3.148   9.248   9.541 -0.5959  0.1784  0.1332
    4ASN      O 4518   3.143   9.248   9.418 -0.3354 -0.0658  0.1195
    5ASP      N 4519   3.097   9.146   9.611  0.0067  0.1606  0.5526
    5ASP      H 4520   3.093   9.148   9.712  0.1092  0.4245  0.5521
    5ASP     CA 4521   3.033   9.038   9.539  0.3753  0.3144 -0.0122
    5ASP     HA 4522   3.093   9.025   9.449 -0.2630 -1.5655 -0.2086
    5ASP     CB 4523   3.036   8.912   9.625 -0.6276  0.3627  0.1045
    5ASP    HB1 4524   2.998   8.932   9.725 -2.3089  0.2044 -0.4544
    5ASP    HB2 4525   3.133   8.864   9.636 -0.9851 -0.0262  1.8933
    5ASP     CG 4526   2.954   8.796   9.570 -0.6496  0.6117 -0.4058
    5ASP    OD1 4527   2.856   8.757   9.638  0.0741 -0.5099  0.0268
    5ASP    OD2 4528   3.002   8.745   9.466 -0.1985  0.2147 -0.0105
    5ASP      C 4529   2.887   9.064   9.505  0.2713 -0.3581 -0.0946
    5ASP      O 4530   2.853   9.050   9.388  0.0753 -0.2064 -0.0569
    6TYR      N 4531   2.811   9.117   9.602  0.1197 -0.4524 -0.1609
    6TYR      H 4532   2.858   9.126   9.691 -0.3410 -0.5639  0.0910
    6TYR     CA 4533   2.672   9.151   9.580  0.2083  0.0262  0.0116
    6TYR     HA 4534   2.625   9.078   9.515  2.0341 -1.2454  0.0399
    6TYR     CB 4535   2.604   9.151   9.717 -0.1937 -0.5632 -0.1851
    6TYR    HB1 4536   2.666   9.216   9.779 -1.4972 -1.4859  2.2146
    6TYR    HB2 4537   2.611   9.054   9.765 -1.0969  0.0873  1.3346
    6TYR     CG 4538   2.455   9.176   9.722 -0.1228 -0.2183  0.3126
    6TYR    CD1 4539   2.414   9.309   9.737  0.3147  0.0701 -0.8559
    6TYR    HD1 4540   2.491   9.380   9.765  0.8527 -0.4816 -0.9184
    6TYR    CE1 4541   2.280   9.350   9.734  0.2058 -0.1794  0.1053
    6TYR    HE1 4542   2.250   9.452   9.751  3.7898  1.0990 -0.4787
    6TYR     CZ 4543   2.187   9.255   9.688 -0.0358  0.0772  0.0610
    6TYR     OH 4544   2.058   9.297   9.673 -0.1081 -0.1533  0.0218
    6TYR     HH 4545   2.009   9.220   9.644  1.3373 -1.0645 -0.0937
    6TYR    CE2 4546   2.225   9.122   9.663  0.5053  0.1914  0.2851
    6TYR    HE2 4547   2.159   9.037   9.649 -0.0071  0.5272  0.6375
    6TYR    CD2 4548   2.358   9.083   9.684  0.2679 -0.6237  0.3075
    6TYR    HD2 4549   2.384   8.979   9.667  0.1447 -0.5989 -0.0526
    6TYR      C 4550   2.663   9.281   9.502  0.0173  0.1802  0.2863
    6TYR      O 4551   2.756   9.359   9.480  0.0134  0.0476 -0.2261
    7THR      N 4552   2.548   9.304   9.438 -0.1093 -0.4292  0.2901
    7THR      H 4553   2.468   9.244   9.451 -1.1165  0.5869 -0.8957
    7THR     CA 4554   2.521   9.419   9.354  0.1731 -0.2137  0.4906
    7THR     HA 4555   2.600   9.494   9.357 -1.2133  1.3069  0.2810
    7THR     CB 4556   2.504   9.387   9.205 -0.2064 -0.0866  0.5062
    7THR     HB 4557   2.513   9.473   9.139 -0.9415 -1.0366 -0.8784
    7THR    CG2 4558   2.606   9.287   9.153  0.2014  0.5779  0.0187
    7THR   HG21 4559   2.710   9.319   9.156  0.9196 -1.3614 -1.5023
    7THR   HG22 4560   2.594   9.195   9.211 -1.0333 -0.3023 -1.5327
    7THR   HG23 4561   2.578   9.270   9.049  1.5780 -0.4112 -0.2258
    7THR    OG1 4562   2.376   9.332   9.180  0.0024 -0.2861 -0.1335
    7THR    HG1 4563   2.358   9.271   9.252 -1.9597 -0.6596 -0.8873
    7THR      C 4564   2.396   9.494   9.395  0.2849 -0.2400  0.8815
    7THR      O 4565   2.295   9.441   9.441 -0.0074 -0.4938 -0.0409
    8GLN      N 4566   2.408   9.627   9.397 -0.6159 -0.1231 -0.1832
    8GLN      H 4567   2.498   9.661   9.367 -0.2954  0.2638  1.1564
    8GLN     CA 4568   2.319   9.715   9.471 -0.4400 -0.1573  0.0695
    8GLN     HA 4569   2.233   9.662   9.511 -2.0983  1.6249 -0.9328
    8GLN     CB 4570   2.404   9.768   9.586 -0.1556  0.2236 -0.3113
    8GLN    HB1 4571   2.338   9.846   9.625  0.4639  1.4449 -1.5957
    8GLN    HB2 4572   2.498   9.813   9.554  0.5117 -0.0108  1.2495
    8GLN     CG 4573   2.450   9.676   9.699 -0.1712  0.5260 -0.0564
    8GLN    HG1 4574   2.364   9.622   9.738  1.2027 -1.6448  0.1343
    8GLN    HG2 4575   2.525   9.607   9.662 -0.4465  0.4740 -0.5291
    8GLN     CD 4576   2.511   9.759   9.811 -0.1652  0.4157  0.0224
    8GLN    OE1 4577   2.619   9.816   9.801  0.1438 -0.1118  0.2753
    8GLN    NE2 4578   2.446   9.783   9.925 -0.3136 -0.1938  0.0685
    8GLN   HE21 4579   2.477   9.846   9.998 -2.8004 -0.6749  1.6494
    8GLN   HE22 4580   2.367   9.722   9.945 -0.7056  0.2525 -0.1078
    8GLN      C 4581   2.259   9.819   9.377  0.0361  0.1366  0.0865
    8GLN      O 4582   2.299   9.828   9.261 -0.1920 -0.7437 -0.0692
    9GLN      N 4583   2.149   9.884   9.414  0.3256  0.3545  0.5652
    9GLN      H 4584   2.127   9.887   9.513 -2.0379 -1.9614  0.2335
    9GLN     CA 4585   2.074   9.979   9.335  0.3443 -0.4021 -0.3810
    9GLN     HA 4586   2.074   9.950   9.230 -1.1287  0.0416 -0.5241
    9GLN     CB 4587   1.931   9.967   9.387  0.4015 -0.0865 -0.1446
    9GLN    HB1 4588   1.937   9.998   9.491 -0.4218 -0.5167  0.0377
    9GLN    HB2 4589   1.864  10.037   9.336 -1.2745  0.2639  2.3823
    9GLN     CG 4590   1.867   9.829   9.376 -0.2031  0.1854 -0.0364
    9GLN    HG1 4591   1.928   9.764   9.438  1.9562  1.8481 -0.2928
    9GLN    HG2 4592   1.763   9.829   9.410 -0.4581 -0.9794 -0.7581
    9GLN     CD 4593   1.872   9.768   9.237 -0.2039 -0.0117  0.0495
    9GLN    OE1 4594   1.934   9.663   9.217  0.2786  0.1860  0.4838
    9GLN    NE2 4595   1.808   9.831   9.138  0.1461  0.3626  0.0599
    9GLN   HE21 4596   1.807   9.784   9.049  0.1988  0.9847 -0.2696
    9GLN   HE22 4597   1.744   9.904   9.166 -0.5259 -0.0360 -0.4055
    9GLN      C 4598   2.130  10.120   9.348  0.5063 -0.4961 -0.0630
    9GLN      O 4599   2.214  10.158   9.429 -0.2816 -0.2427  0.6567
   10ALA      N 4600   2.079  10.209   9.262 -0.0109 -0.7431 -0.0164
   10ALA      H 4601   2.007  10.175   9.199 -1.0934  0.2672  0.6344
   10ALA     CA 4602   2.113  10.349   9.252 -0.4834 -0.6341 -0.1492
   10ALA     HA 4603   2.218  10.365   9.281  0.6547 -2.5561 -2.8324
   10ALA     CB 4604   2.095  10.388   9.106 -0.2504  0.2693  0.0542
   10ALA    HB1 4605   1.988  10.377   9.085 -0.1638  1.9432 -1.4693
   10ALA    HB2 4606   2.110  10.495   9.097  2.9725 -0.1821 -1.0112
   10ALA    HB3 4607   2.157  10.327   9.040  0.2678  1.1148 -0.2520
   10ALA      C 4608   2.017  10.436   9.331 -0.0898 -0.3850  0.0594
   10ALA      O 4609   1.905  10.400   9.365 -0.0374 -0.4265  0.1904
   11THR      N 4610   2.058  10.556   9.374 -0.4313 -0.1794 -0.1853
   11THR      H 4611   2.152  10.580   9.346 -0.7874  1.5945  0.0332
   11THR     CA 4612   1.994  10.656   9.457 -0.0556  0.2223 -0.3756
   11THR     HA 4613   1.919  10.607   9.519 -1.1582  2.5933  0.2669
   11THR     CB 4614   2.100  10.720   9.546 -0.0118 -0.6272  0.1979
   11THR     HB 4615   2.063  10.811   9.592 -0.7576 -0.9084  0.1599
   11THR    CG2 4616   2.141  10.627   9.660  0.2807 -0.2062  0.4417
   11THR   HG21 4617   2.186  10.535   9.622 -0.2272  0.1780 -1.2113
   11THR   HG22 4618   2.213  10.680   9.721  1.1732  3.1650 -3.1562
   11THR   HG23 4619   2.055  10.594   9.718 -1.6637  0.3854 -1.9066
   11THR    OG1 4620   2.218  10.747   9.472 -0.5125  0.9204 -0.0739
   11THR    HG1 4621   2.297  10.725   9.522  0.5016  0.0034 -1.9670
   11THR      C 4622   1.914  10.761   9.380 -0.5276  0.1209 -0.0317
   11THR      O 4623   1.957  10.798   9.271 -0.3245  0.2588  0.0932
   12GLN      N 4624   1.817  10.822   9.448 -0.3267 -0.1169  0.4807
   12GLN      H 4625   1.809  10.798   9.545  0.0577 -3.3595 -0.1722
   12GLN     CA 4626   1.744  10.933   9.390 -0.0822 -0.2036  0.0011
   12GLN     HA 4627   1.815  11.004   9.349 -0.7964  0.0525 -0.8432
   12GLN     CB 4628   1.646  10.879   9.285  0.1125  0.0244 -0.3013
   12GLN    HB1 4629   1.696  10.814   9.213 -0.9516  0.6967 -1.6834
   12GLN    HB2 4630   1.613  10.967   9.230  0.8285 -0.2289 -1.1608
   12GLN     CG 4631   1.521  10.814   9.343  0.2534  0.2005  0.2063
   12GLN    HG1 4632   1.465  10.863   9.423 -0.8952  0.9069 -0.9883
   12GLN    HG2 4633   1.452  10.808   9.259 -0.1616 -1.7714  0.6248
   12GLN     CD 4634   1.536  10.671   9.393  0.1716  0.1695  0.1427
   12GLN    OE1 4635   1.541  10.576   9.315  0.3225  0.4876 -0.2357
   12GLN    NE2 4636   1.548  10.652   9.525  0.3882  0.5306  0.1765
   12GLN   HE21 4637   1.595  10.570   9.560 -0.0779 -0.1028 -0.6291
   12GLN   HE22 4638   1.533  10.724   9.594  2.3890  1.2429 -0.0791
   12GLN      C 4639   1.671  11.014   9.496 -0.3089 -0.1420 -0.1994
   12GLN      O 4640   1.631  10.960   9.599  0.4471 -0.0168  0.1719
   13SER      N 4641   1.656  11.144   9.470 -0.6467 -0.1417 -0.0046
   13SER      H 4642   1.714  11.174   9.394  0.9296 -3.2396 -0.1998
   13SER     CA 4643   1.591  11.234   9.563  0.2531  0.1962  0.2969
   13SER     HA 4644   1.538  11.177   9.639 -0.1001 -0.5126 -0.4698
   13SER     CB 4645   1.692  11.327   9.631  0.6407  0.3774 -0.5151
   13SER    HB1 4646   1.634  11.395   9.693 -2.4367 -2.4785  0.0549
   13SER    HB2 4647   1.747  11.383   9.555 -2.3948  1.3690 -2.1472
   13SER     OG 4648   1.774  11.254   9.720 -0.1210  0.0502 -0.0713
   13SER     HG 4649   1.798  11.313   9.791  0.2500 -0.2230  0.0328
   13SER      C 4650   1.486  11.319   9.494 -0.1082 -0.5539 -0.0786
   13SER      O 4651   1.503  11.333   9.373  0.4640  0.2838  0.0957
   14TYR      N 4652   1.388  11.379   9.562  0.0435  0.0667 -0.4001
   14TYR      H 4653   1.385  11.362   9.662 -0.1184 -0.9023 -0.5526
   14TYR     CA 4654   1.268  11.434   9.503 -0.1398 -0.0627 -0.1537
   14TYR     HA 4655   1.280  11.439   9.395  0.6625  0.0729 -0.0611
   14TYR     CB 4656   1.152  11.341   9.538  0.0045  0.0212  0.5637
   14TYR    HB1 4657   1.060  11.372   9.490  0.2539 -0.0677  0.0190
   14TYR    HB2 4658   1.139  11.355   9.645  1.1121  0.6798  0.6319
   14TYR     CG 4659   1.167  11.196   9.498  0.2644  0.2793 -0.2982
   14TYR    CD1 4660   1.107  11.145   9.382 -0.2637  0.7853 -0.2489
   14TYR    HD1 4661   1.055  11.212   9.315 -1.2269 -0.4719 -0.7909
   14TYR    CE1 4662   1.117  11.010   9.349  0.6473  0.6521  0.5228
   14TYR    HE1 4663   1.083  10.982   9.251 -1.1804  1.6642  0.8341
   14TYR     CZ 4664   1.176  10.918   9.439  0.1886 -0.1014  0.0698
   14TYR     OH 4665   1.197  10.790   9.397  0.9465  0.0456 -0.0256
   14TYR     HH 4666   1.160  10.778   9.309 -2.1737  2.1235  0.8021
   14TYR    CE2 4667   1.225  10.968   9.561 -1.0110  0.2327  0.4280
   14TYR    HE2 4668   1.278  10.898   9.623 -0.0189 -1.4704 -2.1792
   14TYR    CD2 4669   1.225  11.106   9.588  0.2627  0.3759 -0.1998
   14TYR    HD2 4670   1.273  11.148   9.675  1.4168  0.9401 -1.0879
   14TYR      C 4671   1.243  11.576   9.553  0.4804 -0.0232  0.0508
   14TYR      O 4672   1.296  11.618   9.655  0.0962  0.3483  0.0986
   15GLY      N 4673   1.153  11.651   9.488  0.0070 -0.3495  0.3290
   15GLY      H 4674   1.118  11.611   9.402  1.1370 -1.0140  0.1517
   15GLY     CA 4675   1.114  11.785   9.527  0.3437 -0.1831  0.0957
   15GLY    HA1 4676   1.020  11.806   9.478 -1.1197 -2.2934  1.7917
   15GLY    HA2 4677   1.097  11.782   9.635  0.6944  0.9162  0.1948
   15GLY      C 4678   1.213  11.897   9.498 -0.3488  0.2794 -0.5035
   15GLY      O 4679   1.321  11.876   9.444 -0.1830  0.3994 -0.2237
   16ALA      N 4680   1.187  12.019   9.547 -0.3664  0.3267 -0.6302
   16ALA      H 4681   1.096  12.043   9.584 -0.8795  0.8733 -2.1822
   16ALA     CA 4682   1.290  12.120   9.556 -0.5083  0.4123  0.1496
   16ALA     HA 4683   1.334  12.141   9.458 -0.3365  2.8631  0.6955
   16ALA     CB 4684   1.230  12.249   9.609  0.2365  0.9164 -0.2098
   16ALA    HB1 4685   1.175  12.298   9.528  0.9261  2.4232  0.2054
   16ALA    HB2 4686   1.313  12.314   9.635  1.0877 -0.7179  1.3574
   16ALA    HB3 4687   1.172  12.239   9.701 -0.8757 -1.4218 -1.0931
   16ALA      C 4688   1.408  12.078   9.643 -0.3475  0.0202 -0.2516
   16ALA      O 4689   1.390  12.029   9.754  0.0869 -0.3632 -0.3499
   17TYR      N 4690   1.528  12.100   9.588 -0.1059 -0.2228  0.1711
   17TYR      H 4691   1.529  12.153   9.502 -1.1494 -0.0177  0.2651
   17TYR     CA 4692   1.659  12.061   9.636  0.0659  0.1770  0.0290
   17TYR     HA 4693   1.654  11.953   9.648  0.2202  0.1150 -0.4610
   17TYR     CB 4694   1.759  12.095   9.526  0.3306 -0.6341  0.0132
   17TYR    HB1 4695   1.858  12.091   9.570  0.5091  0.9061 -0.2041
   17TYR    HB2 4696   1.746  12.200   9.500 -0.3965 -0.7017  0.0642
   17TYR     CG 4697   1.761  12.012   9.400  0.5057 -0.1662 -0.2961
   17TYR    CD1 4698   1.850  11.906   9.378 -0.0677 -0.8401  0.5514
   17TYR    HD1 4699   1.934  11.884   9.442 -0.3038 -0.6255  0.9429
   17TYR    CE1 4700   1.846  11.841   9.254 -0.3114 -0.0729  0.1530
   17TYR    HE1 4701   1.926  11.773   9.230 -0.2732 -0.6417  1.7649
   17TYR     CZ 4702   1.749  11.874   9.157 -0.2751  0.2519  0.2273
   17TYR     OH 4703   1.727  11.788   9.054 -0.0309 -0.0637  0.4398
   17TYR     HH 4704   1.653  11.806   8.996  0.1793 -0.1796  0.1310
   17TYR    CE2 4705   1.656  11.978   9.180  0.7085  1.1215  0.3805
   17TYR    HE2 4706   1.578  11.992   9.107 -0.3889  1.1879  1.5383
   17TYR    CD2 4707   1.664  12.043   9.304  0.0323  0.9457  0.5205
   17TYR    HD2 4708   1.593  12.123   9.320 -0.7118  0.1891  1.0915
   17TYR      C 4709   1.691  12.125   9.770 -0.1077  0.3657 -0.0195
   17TYR      O 4710   1.641  12.233   9.801 -0.0311  0.4313 -0.1268
   18PRO      N 4711   1.777  12.060   9.849 -0.0003 -0.0128 -0.4442
   18PRO     CD 4712   1.832  11.930   9.819 -0.3735 -0.2995  0.0856
   18PRO    HD1 4713   1.877  11.932   9.719 -1.5681  1.4440 -0.4443
   18PRO    HD2 4714   1.756  11.852   9.827  1.7160 -2.7747 -2.1503
   18PRO     CG 4715   1.946  11.908   9.918 -0.0759 -0.1490 -0.2191
   18PRO    HG1 4716   2.038  11.955   9.883 -0.8920  0.1816 -2.0417
   18PRO    HG2 4717   1.960  11.807   9.957  0.7603 -0.6084 -1.6390
   18PRO     CB 4718   1.902  11.995  10.036 -0.2819 -0.0397 -0.3775
   18PRO    HB1 4719   1.822  11.943  10.090 -0.6236  0.7614 -0.0980
   18PRO    HB2 4720   1.979  12.035  10.101 -0.8104 -1.3090  1.0896
   18PRO     CA 4721   1.829  12.114   9.973  0.1660  0.1314 -0.5763
   18PRO     HA 4722   1.740  12.126  10.035 -0.0339  0.8133 -0.9901
   18PRO      C 4723   1.917  12.236   9.952  0.3019  0.1705  0.1773
   18PRO      O 4724   2.007  12.241   9.868  0.2698  0.7086  0.1687
   19THR      N 4725   1.893  12.340  10.032  0.0396  0.1326  0.1484
   19THR      H 4726   1.829  12.327  10.109  0.6352  0.0575  0.6351
   19THR     CA 4727   1.945  12.473  10.009 -0.3407  0.1850 -0.4468
   19THR     HA 4728   1.965  12.479   9.902  0.2089 -0.1962 -0.3683
   19THR     CB 4729   1.837  12.579  10.028  0.4017  0.7447  0.7655
   19THR     HB 4730   1.892  12.673  10.020  2.0855 -0.1060  1.8372
   19THR    CG2 4731   1.717  12.582   9.934  1.0255 -0.0383 -0.0693
   19THR   HG21 4732   1.663  12.675   9.949  0.0977 -0.6499  0.4029
   19THR   HG22 4733   1.732  12.577   9.826 -0.3657 -2.2019 -0.2152
   19THR   HG23 4734   1.653  12.495   9.942  1.1294 -0.6481 -3.8239
   19THR    OG1 4735   1.790  12.581  10.161  0.1090 -0.3393  0.6879
   19THR    HG1 4736   1.793  12.674  10.185  1.3495 -0.2727  0.3341
   19THR      C 4737   2.073  12.509  10.083 -0.4464  0.1162 -0.2309
   19THR      O 4738   2.141  12.602  10.038  0.0327  0.0031  0.2432
   20GLN      N 4739   2.104  12.435  10.189 -0.4588  0.0359 -0.2833
   20GLN      H 4740   2.044  12.356  10.210  0.2232 -0.6124 -0.6983
   20GLN     CA 4741   2.224  12.460  10.267 -0.2942 -0.6007 -0.3257
   20GLN     HA 4742   2.300  12.512  10.209 -1.1295 -0.0986 -1.0041
   20GLN     CB 4743   2.207  12.548  10.391 -0.5686 -0.6691 -0.3145
   20GLN    HB1 4744   2.165  12.483  10.467 -0.5776  1.5273  1.6637
   20GLN    HB2 4745   2.308  12.568  10.425  0.2188 -2.2275 -1.5758
   20GLN     CG 4746   2.123  12.674  10.373 -0.0615 -0.3436 -0.4290
   20GLN    HG1 4747   2.111  12.717  10.472  2.6734  0.4643 -0.3730
   20GLN    HG2 4748   2.028  12.649  10.325 -1.8760  3.5562  0.7091
   20GLN     CD 4749   2.190  12.784  10.292 -0.2095 -0.1095 -0.2350
   20GLN    OE1 4750   2.307  12.777  10.255 -0.0173  0.3514  0.2805
   20GLN    NE2 4751   2.112  12.873  10.232  0.3520  0.5498  0.0016
   20GLN   HE21 4752   2.159  12.921  10.157 -0.9671  0.0399 -1.2070
   20GLN   HE22 4753   2.011  12.864  10.234  0.3979  0.1811  0.7315
   20GLN      C 4754   2.281  12.325  10.307  0.1872 -0.1304  0.5942
   20GLN      O 4755   2.197  12.237  10.324 -0.3135  0.3066  0.4085
   21PRO      N 4756   2.413  12.308  10.324  0.2677 -0.5683 -0.3792
   21PRO     CD 4757   2.515  12.407  10.297 -0.2932  0.2577  0.4606
   21PRO    HD1 4758   2.488  12.501  10.346 -0.4086 -1.4854  4.1083
   21PRO    HD2 4759   2.519  12.423  10.190  1.1062 -1.5679  0.2059
   21PRO     CG 4760   2.645  12.347  10.351 -0.1585  0.0911 -0.0480
   21PRO    HG1 4761   2.653  12.389  10.451  3.7570  0.8468 -0.5307
   21PRO    HG2 4762   2.736  12.377  10.299 -0.4909 -2.1968 -2.1439
   21PRO     CB 4763   2.620  12.197  10.361  0.0915  0.0629  0.1421
   21PRO    HB1 4764   2.674  12.149  10.279 -2.3350 -0.3211 -1.3196
   21PRO    HB2 4765   2.667  12.148  10.446 -0.4236 -1.1686 -0.2558
   21PRO     CA 4766   2.468  12.182  10.370  0.1155 -0.6925 -0.5349
   21PRO     HA 4767   2.437  12.109  10.296 -2.0192 -0.8684  0.4637
   21PRO      C 4768   2.422  12.133  10.506 -0.2669 -0.1454 -0.4597
   21PRO      O 4769   2.374  12.217  10.581 -0.3270 -0.1852 -0.4534
   22GLY      N 4770   2.426  12.002  10.535 -0.6700 -0.1635 -0.4896
   22GLY      H 4771   2.485  11.933  10.492  1.9618  0.6509  1.5675
   22GLY     CA 4772   2.373  11.951  10.660  0.3072 -0.0495 -0.0182
   22GLY    HA1 4773   2.362  11.843  10.656 -0.8272  0.0760 -0.7033
   22GLY    HA2 4774   2.273  11.992  10.677 -0.0941 -1.4114  1.1612
   22GLY      C 4775   2.448  11.988  10.787  0.1923 -0.0109  0.0398
   22GLY      O 4776   2.546  12.062  10.783 -0.1254  0.4219  0.1510
   23GLN      N 4777   2.400  11.934  10.899  0.5877 -0.1425  0.1471
   23GLN      H 4778   2.332  11.860  10.889  0.8607 -0.3625 -0.0866
   23GLN     CA 4779   2.440  11.972  11.033 -0.0175  0.3136  0.2040
   23GLN     HA 4780   2.530  12.031  11.018 -0.5203  1.4141  1.2951
   23GLN     CB 4781   2.336  12.057  11.105 -0.2549  0.0164  0.2159
   23GLN    HB1 4782   2.379  12.074  11.204  0.6225 -0.6020 -0.0566
   23GLN    HB2 4783   2.245  11.999  11.118 -0.8067  0.5710 -0.9683
   23GLN     CG 4784   2.300  12.190  11.039 -0.6676 -0.0621  0.2787
   23GLN    HG1 4785   2.304  12.189  10.930 -0.9921  1.1312  0.2422
   23GLN    HG2 4786   2.196  12.209  11.064 -0.7627 -1.1135  0.7372
   23GLN     CD 4787   2.396  12.299  11.084 -0.2832 -0.2918  0.0217
   23GLN    OE1 4788   2.479  12.285  11.174 -0.0015 -0.1868 -0.2185
   23GLN    NE2 4789   2.388  12.418  11.025 -0.5787 -0.3731 -0.1063
   23GLN   HE21 4790   2.421  12.502  11.072  0.1411 -0.8880  0.3353
   23GLN   HE22 4791   2.316  12.430  10.955 -0.2317  1.7373 -0.1903
   23GLN      C 4792   2.471  11.851  11.121 -0.0546 -0.2598 -0.5589
   23GLN      O 4793   2.403  11.749  11.118 -0.0422 -0.2683 -0.5489
   24GLY      N 4794   2.583  11.863  11.193 -0.4272 -0.0900  0.0006
   24GLY      H 4795   2.641  11.946  11.187  1.9824 -1.6213  0.7829
   24GLY     CA 4796   2.636  11.762  11.282 -0.3801  0.1194  0.2132
   24GLY    HA1 4797   2.647  11.672  11.221 -0.7417 -0.2353  0.6574
   24GLY    HA2 4798   2.732  11.806  11.308 -0.7958  1.0249  0.2437
   24GLY      C 4799   2.550  11.736  11.405 -0.5524 -0.4263 -0.0176
   24GLY      O 4800   2.456  11.808  11.437 -0.6848 -0.4422 -0.3656
   25TYR      N 4801   2.579  11.625  11.473 -0.0902 -0.4028 -0.1724
   25TYR      H 4802   2.661  11.575  11.442  0.2973 -0.5123  0.9664
   25TYR     CA 4803   2.498  11.565  11.577  0.3285 -0.2780  0.2298
   25TYR     HA 4804   2.396  11.557  11.540  0.0319  2.2016  0.3524
   25TYR     CB 4805   2.549  11.427  11.617  0.5892 -0.2202  0.0966
   25TYR    HB1 4806   2.644  11.455  11.662 -0.2133 -0.1477  1.8344
   25TYR    HB2 4807   2.471  11.385  11.681 -0.5700 -1.5993 -2.0776
   25TYR     CG 4808   2.572  11.322  11.511  0.1636 -0.3710  0.1515
   25TYR    CD1 4809   2.458  11.270  11.449 -0.1781  0.1070  0.3755
   25TYR    HD1 4810   2.360  11.310  11.470  0.2906 -0.0944  3.3389
   25TYR    CE1 4811   2.481  11.173  11.351  0.3295  0.3506  0.2504
   25TYR    HE1 4812   2.401  11.138  11.286 -0.3307  3.1091 -0.5521
   25TYR     CZ 4813   2.609  11.121  11.326  0.1400 -0.0375  0.0817
   25TYR     OH 4814   2.622  11.026  11.228  0.6875  0.0162  0.0974
   25TYR     HH 4815   2.710  10.988  11.233  1.0040  0.8333  1.1172
   25TYR    CE2 4816   2.722  11.183  11.382 -0.0152 -0.1261  0.4911
   25TYR    HE2 4817   2.824  11.154  11.360  0.6856  1.5418  1.3971
   25TYR    CD2 4818   2.703  11.284  11.477  0.3516  0.3671  0.0448
   25TYR    HD2 4819   2.787  11.332  11.524  0.3256  1.7535 -1.2449
   25TYR      C 4820   2.502  11.661  11.695 -0.5633 -0.5820  0.5166
   25TYR      O 4821   2.613  11.692  11.738 -0.3350 -0.7425  0.0427
   26SER      N 4822   2.387  11.713  11.739 -0.6334 -0.5848  0.3343
   26SER      H 4823   2.298  11.688  11.699 -0.1376 -0.8889 -0.6209
   26SER     CA 4824   2.376  11.818  11.838 -0.4512 -0.4482  0.2096
   26SER     HA 4825   2.434  11.900  11.794 -0.3898 -0.5449  0.1113
   26SER     CB 4826   2.231  11.860  11.857 -0.2435  0.4273 -0.0563
   26SER    HB1 4827   2.222  11.955  11.910  1.9979  1.7456 -1.8685
   26SER    HB2 4828   2.177  11.782  11.912 -1.4863  2.1598  1.2979
   26SER     OG 4829   2.159  11.873  11.737 -0.3734 -0.0043 -0.0269
   26SER     HG 4830   2.076  11.913  11.765  0.2183  0.7256  0.6964
   26SER      C 4831   2.442  11.782  11.970  0.1729  0.1957  0.0847
   26SER      O 4832   2.470  11.668  12.006 -0.5340  0.0395  0.1515
   27GLN      N 4833   2.476  11.889  12.042 -0.0508  0.0961  0.3423
   27GLN      H 4834   2.445  11.980  12.011  3.1082  2.1892  2.6111
   27GLN     CA 4835   2.562  11.891  12.158  0.3168 -0.1067  0.0743
   27GLN     HA 4836   2.592  11.793  12.196  0.8438  0.4411  1.1037
   27GLN     CB 4837   2.698  11.955  12.129  0.2580 -0.0616 -0.1025
   27GLN    HB1 4838   2.661  12.054  12.103  0.2520 -0.5121 -1.9445
   27GLN    HB2 4839   2.760  11.945  12.218  0.4304  1.0166 -0.0935
   27GLN     CG 4840   2.775  11.897  12.011  0.0619 -0.7104  0.0818
   27GLN    HG1 4841   2.713  11.916  11.923  0.3285 -0.8036 -0.1314
   27GLN    HG2 4842   2.782  11.789  12.024  0.2341 -0.6020  0.8994
   27GLN     CD 4843   2.907  11.970  11.990 -0.0467 -0.7372 -0.7291
   27GLN    OE1 4844   2.912  12.074  11.926  0.2227 -0.5830 -0.4615
   27GLN    NE2 4845   3.017  11.908  12.035  0.3036  0.6607  0.3887
   27GLN   HE21 4846   3.102  11.962  12.032  0.0689  0.9954 -1.0268
   27GLN   HE22 4847   3.019  11.815  12.074  1.1170  0.8204  0.7478
   27GLN      C 4848   2.494  11.958  12.277 -0.2743 -0.2271 -0.1937
   27GLN      O 4849   2.388  12.020  12.267  0.0284  0.3818  0.3129
   28GLN      N 4850   2.547  11.930  12.396  0.1982  0.5620 -0.2081
   28GLN      H 4851   2.622  11.863  12.402 -0.7813 -0.5381  0.1166
   28GLN     CA 4852   2.498  11.981  12.523  0.2228  0.0122  0.0252
   28GLN     HA 4853   2.391  11.988  12.505 -0.0312 -0.5714  1.1972
   28GLN     CB 4854   2.531  11.878  12.631 -0.1972 -0.2613 -0.1083
   28GLN    HB1 4855   2.475  11.788  12.605  1.1596 -0.1875 -3.8866
   28GLN    HB2 4856   2.638  11.863  12.643 -0.0523  1.4989  1.0819
   28GLN     CG 4857   2.479  11.938  12.761  0.1362  0.3609 -0.2584
   28GLN    HG1 4858   2.543  12.023  12.785 -0.4164  0.2520  1.8115
   28GLN    HG2 4859   2.377  11.973  12.748 -1.0423 -1.0670  3.6881
   28GLN     CD 4860   2.484  11.836  12.874 -0.3251  0.3933 -0.2069
   28GLN    OE1 4861   2.385  11.814  12.943  0.1430 -0.6037  0.1635
   28GLN    NE2 4862   2.601  11.776  12.894 -0.2191  0.6698  0.0014
   28GLN   HE21 4863   2.621  11.708  12.967 -2.9867 -0.7824 -0.4486
   28GLN   HE22 4864   2.677  11.808  12.836 -0.4056  0.7038 -0.2233
   28GLN      C 4865   2.552  12.122  12.541 -0.2582  0.2122 -0.1004
   28GLN      O 4866   2.671  12.147  12.525 -0.2625  0.1969 -0.1552
   29SER      N 4867   2.461  12.211  12.582 -0.1472 -0.0076  0.6290
   29SER      H 4868   2.371  12.167  12.599 -0.1429 -0.2547  0.0323
   29SER     CA 4869   2.492  12.340  12.639 -0.3058  0.3603 -0.1131
   29SER     HA 4870   2.596  12.364  12.616  0.2908 -1.2851  0.7041
   29SER     CB 4871   2.405  12.451  12.580 -0.8183 -0.1230 -0.2777
   29SER    HB1 4872   2.454  12.546  12.606  1.8112 -0.4625 -3.2934
   29SER    HB2 4873   2.303  12.456  12.616 -0.8153  1.3776 -0.4148
   29SER     OG 4874   2.397  12.443  12.439  0.1649 -0.2920 -0.3310
   29SER     HG 4875   2.488  12.468  12.419  0.4145 -0.0976  0.9391
   29SER      C 4876   2.464  12.340  12.789 -0.0519  0.6623 -0.0638
   29SER      O 4877   2.379  12.268  12.840  0.3023  0.3181  0.0343
   30SER      N 4878   2.544  12.421  12.859  0.5583  0.0654 -0.0639
   30SER      H 4879   2.602  12.490  12.813  0.1062  1.2111  1.0344
   30SER     CA 4880   2.563  12.411  13.002  0.3886  0.0210 -0.0442
   30SER     HA 4881   2.470  12.367  13.039  1.0265 -0.2022  1.3643
   30SER     CB 4882   2.682  12.321  13.034 -0.0151 -0.5577 -0.1617
   30SER    HB1 4883   2.769  12.375  12.998  0.8614 -1.3667  0.6680
   30SER    HB2 4884   2.677  12.290  13.139  0.2276  0.2779  0.0997
   30SER     OG 4885   2.669  12.199  12.964 -0.6322 -0.3411 -0.4321
   30SER     HG 4886   2.723  12.194  12.885  0.5165  1.5023  0.1771
   30SER      C 4887   2.584  12.551  13.058 -0.4570  0.3099 -0.4212
   30SER      O 4888   2.660  12.626  12.997  0.3837 -0.3807 -0.2561
   31GLN      N 4889   2.514  12.578  13.169 -0.0761  0.1081 -0.1274
   31GLN      H 4890   2.452  12.506  13.203 -0.2690  0.3704  0.0739
   31GLN     CA 4891   2.504  12.707  13.233  0.3931  0.2190 -0.2679
   31GLN     HA 4892   2.496  12.784  13.156 -0.5466  1.4819  1.0152
   31GLN     CB 4893   2.377  12.712  13.318  0.1124 -0.5734 -0.6347
   31GLN    HB1 4894   2.395  12.627  13.383  1.2196  0.6117  0.6726
   31GLN    HB2 4895   2.377  12.798  13.384  1.2691 -2.6731  2.2955
   31GLN     CG 4896   2.240  12.689  13.254 -0.1253 -0.1677 -0.2729
   31GLN    HG1 4897   2.206  12.781  13.207  2.1747  0.9532  0.0994
   31GLN    HG2 4898   2.251  12.620  13.171  0.9120  0.6512 -0.8295
   31GLN     CD 4899   2.137  12.628  13.349  0.0341 -0.1469 -0.0856
   31GLN    OE1 4900   2.160  12.527  13.415  0.3468 -0.1713 -0.2268
   31GLN    NE2 4901   2.027  12.700  13.370  0.0330 -0.0697 -0.3461
   31GLN   HE21 4902   1.959  12.661  13.435  0.5278  0.4161  0.4664
   31GLN   HE22 4903   2.007  12.781  13.314 -2.4721  0.5018  1.1913
   31GLN      C 4904   2.622  12.737  13.324 -0.0161  0.1382  0.2936
   31GLN      O 4905   2.684  12.644  13.376 -0.3800 -0.3703 -0.1800
   32PRO      N 4906   2.651  12.862  13.361  0.1550  0.2871 -0.3356
   32PRO     CD 4907   2.589  12.984  13.312 -0.0542  0.2280 -0.2224
   32PRO    HD1 4908   2.482  12.983  13.290 -0.4876 -0.6244  1.7413
   32PRO    HD2 4909   2.642  13.017  13.222  0.6757  1.0998  0.5158
   32PRO     CG 4910   2.625  13.093  13.413 -0.1468 -0.2099  0.2875
   32PRO    HG1 4911   2.640  13.188  13.362  1.2952  0.2104  1.4455
   32PRO    HG2 4912   2.548  13.088  13.489  1.3937  1.8161  2.0884
   32PRO     CB 4913   2.752  13.039  13.478 -0.1850  0.1187  0.6360
   32PRO    HB1 4914   2.775  13.074  13.578  0.1940  2.3915 -0.1886
   32PRO    HB2 4915   2.830  13.078  13.412  0.6581 -0.2903  1.3601
   32PRO     CA 4916   2.741  12.887  13.471 -0.0582  0.1370 -0.1258
   32PRO     HA 4917   2.844  12.856  13.450 -0.0380 -0.5821  0.9086
   32PRO      C 4918   2.699  12.828  13.605 -0.5068 -0.3321 -0.4685
   32PRO      O 4919   2.590  12.856  13.656 -0.1842  0.1457 -0.0242
   33TYR      N 4920   2.794  12.756  13.666  0.0340  0.5657 -0.2280
   33TYR      H 4921   2.884  12.737  13.623  0.0183  0.2460 -0.1200
   33TYR     CA 4922   2.779  12.683  13.790  0.2314  0.4860 -0.2505
   33TYR     HA 4923   2.861  12.612  13.792  0.8083  1.1672  1.1386
   33TYR     CB 4924   2.797  12.774  13.911  0.1809 -0.1852  0.2663
   33TYR    HB1 4925   2.775  12.724  14.006 -1.1516  0.9383  0.5864
   33TYR    HB2 4926   2.904  12.790  13.918  0.0761  1.8375 -1.7055
   33TYR     CG 4927   2.722  12.905  13.913  0.1208 -0.2119 -0.0964
   33TYR    CD1 4928   2.605  12.929  13.985  0.3542  0.0525  0.2028
   33TYR    HD1 4929   2.560  12.844  14.035  0.4997 -0.3914 -0.4186
   33TYR    CE1 4930   2.537  13.051  13.993 -0.3379 -0.3110 -0.0292
   33TYR    HE1 4931   2.437  13.050  14.034 -0.4887  1.0184 -0.3235
   33TYR     CZ 4932   2.594  13.157  13.920 -0.1616 -0.3734  0.0166
   33TYR     OH 4933   2.534  13.280  13.911 -0.2248 -0.3870  0.2627
   33TYR     HH 4934   2.447  13.282  13.954  1.2254  3.2813  3.6399
   33TYR    CE2 4935   2.717  13.141  13.854  0.0356 -0.2533  0.3511
   33TYR    HE2 4936   2.761  13.228  13.807  0.2455  0.8721  2.5213
   33TYR    CD2 4937   2.781  13.016  13.851  0.0312 -0.2468 -0.2438
   33TYR    HD2 4938   2.877  13.006  13.804 -0.2449 -3.2598 -0.3333
   33TYR      C 4939   2.647  12.607  13.786  0.3866  0.2071 -0.1212
   33TYR      O 4940   2.579  12.592  13.887  0.1520  1.0496 -0.1471
   34GLY      N 4941   2.603  12.555  13.671  0.0009  0.3610 -0.0448
   34GLY      H 4942   2.669  12.563  13.596 -0.2446 -1.3651 -0.4814
   34GLY     CA 4943   2.493  12.461  13.655  0.4896 -0.1797 -0.2460
   34GLY    HA1 4944   2.456  12.464  13.553 -0.6751 -0.4541  0.1554
   34GLY    HA2 4945   2.408  12.494  13.714 -0.4686 -2.1732 -0.4472
   34GLY      C 4946   2.527  12.319  13.697  0.3426 -0.1763 -0.1181
   34GLY      O 4947   2.598  12.291  13.794  0.0549 -0.2130  0.0846
   35GLN      N 4948   2.472  12.223  13.622  0.2161  0.0132 -0.2690
   35GLN      H 4949   2.400  12.252  13.558 -1.5593 -0.4958  1.3832
   35GLN     CA 4950   2.529  12.090  13.624  0.0769 -0.0420  0.4176
   35GLN     HA 4951   2.565  12.064  13.724  0.4392 -1.8929 -0.1413
   35GLN     CB 4952   2.420  11.989  13.586  0.0525  0.3215 -0.5005
   35GLN    HB1 4953   2.378  12.021  13.490  0.4419 -0.3794 -0.9109
   35GLN    HB2 4954   2.336  11.999  13.655  0.7129  1.6115  0.1634
   35GLN     CG 4955   2.459  11.843  13.568 -0.4153  0.1434 -0.0883
   35GLN    HG1 4956   2.539  11.832  13.495  1.7952 -0.3204  2.2841
   35GLN    HG2 4957   2.510  11.813  13.659 -1.2351 -0.3758  0.2086
   35GLN     CD 4958   2.335  11.756  13.553 -0.2442 -0.1626  0.2649
   35GLN    OE1 4959   2.274  11.722  13.654 -0.1121  0.3396  0.5136
   35GLN    NE2 4960   2.290  11.727  13.430  0.7024  0.8383 -0.3327
   35GLN   HE21 4961   2.215  11.660  13.424  1.6426 -0.4315  1.1646
   35GLN   HE22 4962   2.354  11.735  13.353  2.8572 -1.6752  1.0422
   35GLN      C 4963   2.655  12.094  13.540  0.1682  0.8404  0.5933
   35GLN      O 4964   2.663  12.163  13.438 -0.3208  0.3405  0.2120
   36GLN      N 4965   2.752  12.006  13.568 -0.3915 -0.1609 -0.5140
   36GLN      H 4966   2.733  11.940  13.643 -2.0141  0.0794 -0.6714
   36GLN     CA 4967   2.870  11.977  13.489 -0.2453 -0.4642 -0.1860
   36GLN     HA 4968   2.893  12.062  13.425 -2.0732  0.5317  0.4070
   36GLN     CB 4969   2.984  11.944  13.585 -0.4467 -0.0136  0.2205
   36GLN    HB1 4970   2.983  11.840  13.620  2.0637 -0.2602 -0.1971
   36GLN    HB2 4971   2.980  12.002  13.676 -0.6921 -0.5932  0.5855
   36GLN     CG 4972   3.123  11.962  13.523 -0.1437 -0.0081  0.8933
   36GLN    HG1 4973   3.128  12.067  13.494 -0.9527 -0.4340 -0.9603
   36GLN    HG2 4974   3.134  11.909  13.428  0.7631 -0.6046  1.3137
   36GLN     CD 4975   3.233  11.912  13.616  0.6534  0.4336  0.2003
   36GLN    OE1 4976   3.289  11.806  13.588 -0.1867  0.0691 -0.1441
   36GLN    NE2 4977   3.262  11.994  13.718 -0.1185  0.0840  0.7127
   36GLN   HE21 4978   3.214  12.083  13.720 -0.8941 -0.1618 -1.9147
   36GLN   HE22 4979   3.321  11.966  13.795  1.2638  0.8299 -0.0390
   36GLN      C 4980   2.846  11.855  13.401 -0.2369 -0.5495 -0.0705
   36GLN      O 4981   2.765  11.771  13.439 -0.4290 -0.2085  0.2875
   37SER      N 4982   2.916  11.845  13.288 -0.0836 -0.1472 -0.0143
   37SER      H 4983   2.976  11.918  13.253  0.4914 -1.0191 -0.8889
   37SER     CA 4984   2.902  11.728  13.203 -0.1687 -0.3049  0.2160
   37SER     HA 4985   2.796  11.721  13.177 -0.1613 -0.5034  0.2440
   37SER     CB 4986   2.983  11.750  13.075 -0.2473 -0.4539  0.1410
   37SER    HB1 4987   3.003  11.656  13.024  0.2109 -0.5809  0.5436
   37SER    HB2 4988   2.937  11.823  13.010  3.3610  2.2433  0.3160
   37SER     OG 4989   3.111  11.805  13.095 -0.2180 -0.3405 -0.3503
   37SER     HG 4990   3.157  11.788  13.013  0.9646  0.6697  0.0733
   37SER      C 4991   2.942  11.597  13.269  0.5853 -0.3966 -0.4133
   37SER      O 4992   2.889  11.498  13.220 -0.1007 -0.3766  0.2785
   38TYR      N 4993   3.016  11.602  13.380  0.1998 -0.0413 -0.1689
   38TYR      H 4994   3.043  11.691  13.419  0.9406  0.3021 -1.3976
   38TYR     CA 4995   3.070  11.487  13.450 -0.6953 -0.1780  0.3164
   38TYR     HA 4996   3.020  11.400  13.409 -2.9599  0.4413  1.6080
   38TYR     CB 4997   3.220  11.465  13.429 -0.7428 -0.2777  0.0783
   38TYR    HB1 4998   3.240  11.375  13.487  0.7737 -0.4547 -0.6634
   38TYR    HB2 4999   3.283  11.546  13.466  1.4194 -1.4836 -0.7524
   38TYR     CG 5000   3.254  11.438  13.284 -0.1809  0.0322  0.1516
   38TYR    CD1 5001   3.239  11.309  13.232 -0.2038  0.1087 -0.0318
   38TYR    HD1 5002   3.209  11.227  13.295  0.0635 -1.3457 -1.7431
   38TYR    CE1 5003   3.274  11.284  13.099 -0.2119  0.1656 -0.0444
   38TYR    HE1 5004   3.259  11.185  13.059 -0.1538  0.4159 -0.7079
   38TYR     CZ 5005   3.325  11.382  13.011 -0.6314  0.6831  0.2841
   38TYR     OH 5006   3.365  11.359  12.883 -0.8312 -0.1051  0.3568
   38TYR     HH 5007   3.405  11.432  12.834 -0.2143 -0.4399  0.3542
   38TYR    CE2 5008   3.334  11.512  13.066 -0.0319  0.7094  0.1275
   38TYR    HE2 5009   3.356  11.588  12.993 -3.4122 -1.2430 -3.2960
   38TYR    CD2 5010   3.304  11.538  13.200 -0.2450  0.1057  0.2014
   38TYR    HD2 5011   3.296  11.638  13.239 -1.8806 -0.0158  0.2659
   38TYR      C 5012   3.035  11.487  13.598  0.5792 -0.2111  0.6330
   38TYR      O 5013   3.027  11.591  13.662  0.0971  0.1025  0.0749
   39SER      N 5014   3.011  11.365  13.648  0.1955 -0.3195  0.1941
   39SER      H 5015   3.016  11.285  13.586 -0.8068 -0.7543  0.6488
   39SER     CA 5016   2.974  11.341  13.786 -0.1297  0.3933  0.2364
   39SER     HA 5017   2.962  11.438  13.835 -0.3237 -0.7068  2.5148
   39SER     CB 5018   2.841  11.268  13.803  0.0480  0.0772  0.2762
   39SER    HB1 5019   2.843  11.168  13.760  2.6312 -0.4897  1.5089
   39SER    HB2 5020   2.830  11.256  13.910  1.3470 -2.1953  0.2202
   39SER     OG 5021   2.737  11.340  13.741 -0.0205 -0.5243 -0.3123
   39SER     HG 5022   2.771  11.376  13.658  0.1731 -0.7502 -0.3324
   39SER      C 5023   3.086  11.263  13.855  0.0443  0.1971 -0.2640
   39SER      O 5024   3.107  11.148  13.818 -0.1702  0.0998 -0.0842
   40GLY      N 5025   3.161  11.318  13.950  0.5707 -0.3764 -0.3473
   40GLY      H 5026   3.136  11.413  13.972 -0.5005 -0.4630 -1.1314
   40GLY     CA 5027   3.272  11.259  14.023  0.1461 -0.2486  0.4133
   40GLY    HA1 5028   3.304  11.172  13.965  2.2187 -0.9325  2.4268
   40GLY    HA2 5029   3.361  11.319  14.043 -0.3114  0.4452  0.3901
   40GLY      C 5030   3.238  11.199  14.158  0.2444  0.0596  0.5753
   40GLY      O 5031   3.133  11.238  14.210 -0.1738 -0.3521  0.0600
   41TYR      N 5032   3.307  11.091  14.194 -0.3476 -0.4729  0.1162
   41TYR      H 5033   3.392  11.069  14.144 -0.2500 -1.1896  0.5861
   41TYR     CA 5034   3.268  11.002  14.302 -0.6965 -0.1635  0.2467
   41TYR     HA 5035   3.191  11.050  14.362  0.7047 -0.2727  2.2256
   41TYR     CB 5036   3.209  10.872  14.249 -0.2123 -0.4121  0.3094
   41TYR    HB1 5037   3.275  10.832  14.172 -1.1471 -0.1271 -0.6678
   41TYR    HB2 5038   3.215  10.793  14.325  0.0360 -0.4277  0.2728
   41TYR     CG 5039   3.068  10.885  14.195 -0.0169 -1.0186 -0.3462
   41TYR    CD1 5040   3.055  10.925  14.061  0.3691  0.4819  0.0556
   41TYR    HD1 5041   3.143  10.927  13.999  1.6921  1.6788  1.8531
   41TYR    CE1 5042   2.927  10.958  14.015  0.3144 -0.0095 -0.1383
   41TYR    HE1 5043   2.904  10.988  13.913 -4.6892 -0.8737  0.4576
   41TYR     CZ 5044   2.815  10.957  14.100  0.4444 -0.3068  0.0316
   41TYR     OH 5045   2.691  11.000  14.063  0.6462  0.8099  0.6098
   41TYR     HH 5046   2.625  11.008  14.133  1.1879  1.9384  1.0062
   41TYR    CE2 5047   2.830  10.908  14.231  0.1875 -0.2598  0.0799
   41TYR    HE2 5048   2.742  10.908  14.294  0.6301  2.1735  0.7938
   41TYR    CD2 5049   2.957  10.872  14.278  0.2043 -0.1893  0.0884
   41TYR    HD2 5050   2.968  10.833  14.378 -0.2119 -0.5842 -0.0138
   41TYR      C 5051   3.396  10.973  14.379 -0.5559 -0.3107 -0.0407
   41TYR      O 5052   3.506  11.005  14.333 -0.4163  0.1491  0.6035
   42SER      N 5053   3.380  10.934  14.505 -0.0612  0.4402  0.2648
   42SER      H 5054   3.285  10.933  14.538 -0.3176 -0.0049 -0.4519
   42SER     CA 5055   3.484  10.901  14.601 -0.2230 -0.2132  0.2270
   42SER     HA 5056   3.519  10.998  14.637 -0.9750  0.2674 -0.2947
   42SER     CB 5057   3.415  10.825  14.714 -0.3730  0.1130  0.3578
   42SER    HB1 5058   3.386  10.727  14.676 -0.4008  0.8000 -1.5314
   42SER    HB2 5059   3.490  10.813  14.792 -0.2969 -0.2362  0.2361
   42SER     OG 5060   3.312  10.896  14.778 -0.3381  0.3334  0.1704
   42SER     HG 5061   3.284  10.839  14.850  2.5288 -0.2654  0.9227
   42SER      C 5062   3.600  10.813  14.558  0.2225  0.3140  0.3433
   42SER      O 5063   3.598  10.735  14.464  0.1348  0.0417  0.5695
   43GLN      N 5064   3.716  10.829  14.622  0.0893 -0.2907  0.7449
   43GLN      H 5065   3.723  10.904  14.690  0.8013  1.5176 -1.1768
   43GLN     CA 5066   3.839  10.761  14.588  0.5101  0.6808  0.2648
   43GLN     HA 5067   3.850  10.763  14.479 -0.3622  0.0055  0.1540
   43GLN     CB 5068   3.951  10.834  14.662  0.7727 -0.3421  0.9093
   43GLN    HB1 5069   3.924  10.836  14.768 -1.2161  1.4075  0.4448
   43GLN    HB2 5070   4.038  10.769  14.666  1.5019  0.6514  3.0637
   43GLN     CG 5071   3.987  10.975  14.615 -0.6058 -0.3324 -0.1929
   43GLN    HG1 5072   4.041  11.026  14.694 -0.7443  0.9647 -0.8999
   43GLN    HG2 5073   3.895  11.029  14.595 -0.7271  0.5692  2.5356
   43GLN     CD 5074   4.073  10.984  14.489 -0.2808  0.4610  0.0809
   43GLN    OE1 5075   4.057  10.921  14.385 -0.7439  0.2528  0.2770
   43GLN    NE2 5076   4.174  11.072  14.488  0.1745 -0.0436  0.6076
   43GLN   HE21 5077   4.182  11.147  14.555 -1.1774  0.1128  0.6348
   43GLN   HE22 5078   4.238  11.061  14.411 -0.0718 -1.0444  0.5224
   43GLN      C 5079   3.857  10.618  14.638 -0.3833  0.2463 -0.6233
   43GLN      O 5080   3.770  10.571  14.711  0.2365  0.6113  0.3795
   44SER      N 5081   3.966  10.548  14.606 -0.2382  0.0141  0.3406
   44SER      H 5082   4.025  10.596  14.539 -1.8499  1.4619 -0.1312
   44SER     CA 5083   4.003  10.436  14.689  0.4052  0.0922  0.1691
   44SER     HA 5084   3.913  10.374  14.695  0.2099  0.3711  0.1381
   44SER     CB 5085   4.110  10.344  14.630 -0.0427 -0.4705  0.2166
   44SER    HB1 5086   4.090  10.246  14.673 -0.8414 -0.3898  0.0381
   44SER    HB2 5087   4.206  10.391  14.654 -0.4073  0.2227  0.3714
   44SER     OG 5088   4.111  10.337  14.490  0.1864 -0.1371  0.2000
   44SER     HG 5089   4.117  10.243  14.476  1.2997 -0.0174 -0.2380
   44SER      C 5090   4.030  10.467  14.836  0.2195  0.0611  0.2108
   44SER      O 5091   4.056  10.584  14.862  0.7136  0.0182 -0.0708
   45THR      N 5092   4.030  10.369  14.927  0.1485  0.0009  0.1466
   45THR      H 5093   4.018  10.273  14.898 -0.0129 -0.0241  0.2954
   45THR     CA 5094   4.031  10.388  15.071  0.0510  0.3226  0.1066
   45THR     HA 5095   4.009  10.493  15.088  0.7023  0.3535  0.8371
   45THR     CB 5096   3.935  10.291  15.139  0.6055 -0.0000  0.4374
   45THR     HB 5097   3.957  10.303  15.245  0.0623 -0.7727  0.6509
   45THR    CG2 5098   3.791  10.320  15.097  0.5657 -0.0866  0.5133
   45THR   HG21 5099   3.724  10.274  15.169 -1.9808 -1.4303 -2.5208
   45THR   HG22 5100   3.771  10.427  15.106 -1.0247 -0.3424  0.3246
   45THR   HG23 5101   3.771  10.280  14.998  0.8044 -0.3979  0.5896
   45THR    OG1 5102   3.963  10.158  15.101  0.4877 -0.0258  0.4396
   45THR    HG1 5103   4.055  10.139  15.121  0.9714 -0.4450 -1.9056
   45THR      C 5104   4.173  10.379  15.126  0.1097  0.3214 -0.0410
   45THR      O 5105   4.253  10.303  15.074 -0.1423  0.0813 -0.0824
   46ASP      N 5106   4.203  10.463  15.226 -0.1155 -0.3156  0.5770
   46ASP      H 5107   4.121  10.500  15.272 -0.8285 -2.2372  0.9181
   46ASP     CA 5108   4.333  10.514  15.266  0.1801 -0.4134 -0.2318
   46ASP     HA 5109   4.408  10.484  15.193  1.7132  0.4844  0.9062
   46ASP     CB 5110   4.314  10.665  15.274  0.1937 -0.4366  0.2356
   46ASP    HB1 5111   4.238  10.680  15.351 -2.1313  1.7055 -2.2734
   46ASP    HB2 5112   4.274  10.704  15.181  0.5559 -0.4580  0.0711
   46ASP     CG 5113   4.440  10.743  15.307 -0.2340  0.2075  0.3711
   46ASP    OD1 5114   4.432  10.855  15.363  0.5029  0.2909  0.3220
   46ASP    OD2 5115   4.551  10.690  15.284 -0.5948 -0.3408 -0.1398
   46ASP      C 5116   4.383  10.459  15.399  0.0366 -0.7209 -0.3038
   46ASP      O 5117   4.298  10.414  15.474 -0.5100  0.5916 -0.1033
   47THR      N 5118   4.511  10.468  15.434  0.0272 -0.5341 -0.3190
   47THR      H 5119   4.575  10.503  15.364 -0.1665 -2.4789 -1.5258
   47THR     CA 5120   4.561  10.445  15.568 -0.8474  0.2010  0.1440
   47THR     HA 5121   4.477  10.415  15.632 -1.2011  0.6396 -0.1149
   47THR     CB 5122   4.648  10.320  15.576 -0.0444  0.7747  0.3843
   47THR     HB 5123   4.695  10.322  15.675  1.2923  0.0728 -0.2129
   47THR    CG2 5124   4.568  10.192  15.554  0.5069  0.6177 -0.8006
   47THR   HG21 5125   4.484  10.192  15.624  0.8482 -1.5621 -0.3383
   47THR   HG22 5126   4.628  10.106  15.583 -1.9976 -1.1560 -0.4947
   47THR   HG23 5127   4.535  10.201  15.451 -1.1199 -1.5568 -0.5418
   47THR    OG1 5128   4.754  10.316  15.483 -0.2633  0.0088  0.1618
   47THR    HG1 5129   4.779  10.223  15.476  1.9783  0.6184 -0.7501
   47THR      C 5130   4.632  10.563  15.632  0.4078 -0.1787 -0.5234
   47THR      O 5131   4.678  10.656  15.565  0.1124  0.3074 -0.0594
   48SER      N 5132   4.625  10.571  15.765  0.1976 -0.0828 -0.5399
   48SER      H 5133   4.560  10.508  15.811  0.1836 -0.4883 -1.1033
   48SER     CA 5134   4.638  10.695  15.838 -0.0128 -0.1701 -0.3530
   48SER     HA 5135   4.571  10.764  15.787  0.7615  0.3053 -0.7441
   48SER     CB 5136   4.600  10.694  15.986 -0.0354 -0.8117 -0.3587
   48SER    HB1 5137   4.596  10.794  16.030 -3.4800 -2.1706  2.9452
   48SER    HB2 5138   4.684  10.642  16.033  1.2853  0.4638 -1.1882
   48SER     OG 5139   4.479  10.633  16.021 -0.4203  0.4464  0.5951
   48SER     HG 5140   4.490  10.541  15.996 -0.9047  0.9339 -1.5957
   48SER      C 5141   4.778  10.753  15.825 -0.0358 -0.1719 -0.6038
   48SER      O 5142   4.871  10.682  15.861  0.1895  0.2633 -0.3133
   49GLY      N 5143   4.789  10.881  15.786 -0.1484 -0.0801 -0.3410
   49GLY      H 5144   4.712  10.920  15.733  0.7100  2.3730  0.1096
   49GLY     CA 5145   4.916  10.948  15.773 -0.4099  0.5154  0.1579
   49GLY    HA1 5146   4.898  11.055  15.782  2.2455  1.0507  0.1271
   49GLY    HA2 5147   4.982  10.923  15.856 -0.0420  0.7874 -0.0474
   49GLY      C 5148   4.999  10.917  15.649 -0.1232 -0.2375  0.5353
   49GLY      O 5149   4.965  10.829  15.571  0.2856 -0.3062  0.4315
   50TYR      N 5150   5.105  10.995  15.625 -0.6335  0.0504 -0.8777
   50TYR      H 5151   5.113  11.068  15.696  1.0899  0.1983 -1.1767
   50TYR     CA 5152   5.208  10.984  15.524 -0.1063  0.1674 -0.3598
   50TYR     HA 5153   5.144  10.966  15.438 -0.2057 -1.8488  0.0793
   50TYR     CB 5154   5.287  11.110  15.492  0.1029 -0.0109 -0.5500
   50TYR    HB1 5155   5.342  11.136  15.582  0.3423 -0.9007 -0.4409
   50TYR    HB2 5156   5.368  11.092  15.421  0.1654  0.6894 -0.6660
   50TYR     CG 5157   5.210  11.233  15.448 -0.1653  0.0991  0.2151
   50TYR    CD1 5158   5.149  11.230  15.322  0.0883  0.1095  0.0918
   50TYR    HD1 5159   5.174  11.147  15.257  1.3272 -0.2958  1.0340
   50TYR    CE1 5160   5.081  11.345  15.280 -0.1177 -0.0350  0.0299
   50TYR    HE1 5161   5.033  11.353  15.184 -1.6641  0.7415  0.8210
   50TYR     CZ 5162   5.080  11.461  15.359  0.5631 -0.1693  0.2417
   50TYR     OH 5163   5.010  11.569  15.313  0.2842 -0.4440  0.0191
   50TYR     HH 5164   4.949  11.546  15.243  0.4557  0.2848 -0.3801
   50TYR    CE2 5165   5.132  11.462  15.490 -0.1732 -0.1393  0.5336
   50TYR    HE2 5166   5.127  11.549  15.555  2.4149  1.3313 -1.0596
   50TYR    CD2 5167   5.196  11.345  15.531 -0.1965 -0.1477  0.5455
   50TYR    HD2 5168   5.239  11.334  15.629 -0.2683 -0.0610  0.5867
   50TYR      C 5169   5.302  10.865  15.537 -0.1964  0.1449  0.1119
   50TYR      O 5170   5.320  10.819  15.650 -0.1006 -0.0837  0.0037
   51GLY      N 5171   5.368  10.824  15.429 -0.2776  0.2870  0.0074
   51GLY      H 5172   5.345  10.861  15.337  2.3499 -0.0717 -0.8833
   51GLY     CA 5173   5.472  10.722  15.429 -0.3341  0.2280 -0.2507
   51GLY    HA1 5174   5.446  10.641  15.362 -0.6167 -3.4339  3.8608
   51GLY    HA2 5175   5.486  10.680  15.528  0.6595  0.3219 -0.3395
   51GLY      C 5176   5.609  10.777  15.392  0.0694 -0.0343  0.8170
   51GLY      O 5177   5.619  10.891  15.348 -0.2725 -0.3577 -0.1359
   52GLN      N 5178   5.711  10.695  15.418  0.3835 -0.0239 -0.3364
   52GLN      H 5179   5.691  10.600  15.444 -0.4344  0.2504  0.0465
   52GLN     CA 5180   5.850  10.733  15.397  0.4022  0.1749  0.1425
   52GLN     HA 5181   5.856  10.837  15.364 -1.2856 -0.1235 -1.2345
   52GLN     CB 5182   5.922  10.714  15.531 -0.1749 -0.3042  0.3908
   52GLN    HB1 5183   6.026  10.694  15.507  0.4696  2.4677  0.5589
   52GLN    HB2 5184   5.882  10.629  15.585  0.3299 -0.4453  0.5431
   52GLN     CG 5185   5.906  10.836  15.621  0.0878  0.0499 -0.0395
   52GLN    HG1 5186   5.800  10.862  15.617 -0.1201 -0.6562  0.7630
   52GLN    HG2 5187   5.916  10.797  15.722  2.0410  2.0266  0.6186
   52GLN     CD 5188   5.999  10.951  15.584 -0.6427  0.6006 -0.1841
   52GLN    OE1 5189   6.076  10.939  15.490  0.2615 -0.2665  0.6485
   52GLN    NE2 5190   5.996  11.066  15.653 -0.0074  0.3801  0.2181
   52GLN   HE21 5191   5.944  11.088  15.736  1.6574  1.5458  1.0096
   52GLN   HE22 5192   6.039  11.142  15.602  0.7595  0.3140  0.7539
   52GLN      C 5193   5.907  10.644  15.288 -0.2253 -0.1727  0.0926
   52GLN      O 5194   5.858  10.533  15.267 -0.2610 -0.2871  0.7596
   53SER      N 5195   6.018  10.684  15.226 -0.3304  0.2922  0.2022
   53SER      H 5196   6.060  10.772  15.253 -0.0600  0.3457 -0.3710
   53SER     CA 5197   6.093  10.585  15.152  0.0527  0.1209  0.8098
   53SER     HA 5198   6.026  10.531  15.084 -0.8184  0.3526  1.4667
   53SER     CB 5199   6.199  10.656  15.067 -0.1576 -0.2581  0.2215
   53SER    HB1 5200   6.268  10.695  15.142 -1.6361 -1.2615  2.2272
   53SER    HB2 5201   6.255  10.585  15.007 -0.9402  0.5350 -1.4973
   53SER     OG 5202   6.152  10.761  14.986  0.5834 -0.6018 -0.6744
   53SER     HG 5203   6.122  10.728  14.901  2.2369  0.3697 -1.6917
   53SER      C 5204   6.171  10.490  15.241  0.1327 -0.1747  0.4305
   53SER      O 5205   6.224  10.522  15.347  0.4250 -0.2890  0.3212
   54SER      N 5206   6.187  10.366  15.194  0.1396  0.0124 -0.0665
   54SER      H 5207   6.145  10.351  15.103  1.2338 -0.5301 -0.4985
   54SER     CA 5208   6.274  10.266  15.254 -0.2177 -0.2801 -0.0338
   54SER     HA 5209   6.252  10.170  15.207 -0.9769  0.2165 -0.7207
   54SER     CB 5210   6.423  10.286  15.226 -0.2346  0.3721  0.3259
   54SER    HB1 5211   6.475  10.192  15.240  1.4431  1.4065  1.3460
   54SER    HB2 5212   6.466  10.360  15.293 -0.3199 -0.2768  1.1086
   54SER     OG 5213   6.430  10.326  15.091  0.0329  0.2690  0.3100
   54SER     HG 5214   6.385  10.262  15.036 -2.2552  1.3087  0.8614
   54SER      C 5215   6.242  10.247  15.401  0.2281 -0.2800  0.0630
   54SER      O 5216   6.334  10.244  15.483  0.0682  0.2768  0.2652
   55TYR      N 5217   6.112  10.240  15.431  0.1004  0.4338 -0.3213
   55TYR      H 5218   6.036  10.244  15.364 -1.1332 -1.1762  0.9331
   55TYR     CA 5219   6.065  10.234  15.567  0.1451  0.4462 -0.3047
   55TYR     HA 5220   6.130  10.172  15.629 -1.5256 -2.3443 -1.1634
   55TYR     CB 5221   6.063  10.375  15.627 -0.1255  0.3582 -0.1011
   55TYR    HB1 5222   6.162  10.418  15.614  0.4403 -1.3845 -2.2326
   55TYR    HB2 5223   5.986  10.432  15.575 -2.7913 -2.0695  0.9092
   55TYR     CG 5224   6.039  10.386  15.775 -0.0815 -0.7036 -0.0072
   55TYR    CD1 5225   6.140  10.366  15.870 -0.1978  0.1066  0.2979
   55TYR    HD1 5226   6.237  10.328  15.840  1.2490  2.2198  1.9842
   55TYR    CE1 5227   6.122  10.374  16.008 -0.1292 -0.3609  0.3356
   55TYR    HE1 5228   6.201  10.353  16.079  0.1008 -0.5455  0.0257
   55TYR     CZ 5229   5.997  10.418  16.057 -0.4884 -0.8846 -0.1067
   55TYR     OH 5230   5.978  10.423  16.192 -0.2435 -0.7163 -0.0799
   55TYR     HH 5231   5.886  10.427  16.216  0.5577 -1.8027  3.7924
   55TYR    CE2 5232   5.895  10.448  15.963 -0.0837  0.4162 -0.1481
   55TYR    HE2 5233   5.804  10.486  16.006  0.0972  0.0164  0.6222
   55TYR    CD2 5234   5.918  10.434  15.826  0.1035 -0.1742 -0.0624
   55TYR    HD2 5235   5.842  10.465  15.755  1.8942 -1.8078 -2.8681
   55TYR      C 5236   5.922  10.183  15.577  0.3599 -0.1477 -0.2076
   55TYR      O 5237   5.846  10.189  15.480  0.2166  0.0788 -0.0819
   56SER      N 5238   5.883  10.134  15.694 -0.0732  0.5076 -0.0692
   56SER      H 5239   5.955  10.114  15.763 -1.1617 -1.4102  0.6032
   56SER     CA 5240   5.745  10.110  15.731  0.0928 -0.0067  0.2215
   56SER     HA 5241   5.678  10.177  15.678 -1.5902 -0.4258  1.7044
   56SER     CB 5242   5.704   9.965  15.705  0.6198 -0.1347  0.0970
   56SER    HB1 5243   5.605   9.943  15.743  0.6821 -0.7913 -0.1021
   56SER    HB2 5244   5.772   9.891  15.748 -0.6886 -1.5546 -0.1954
   56SER     OG 5245   5.698   9.944  15.565  0.6475 -0.1979  0.1050
   56SER     HG 5246   5.671   9.852  15.560 -0.0971 -0.1526  2.1052
   56SER      C 5247   5.717  10.137  15.878  0.1583 -0.3997  0.3077
   56SER      O 5248   5.810  10.144  15.958  0.1062 -0.2042  0.3513
   57SER      N 5249   5.589  10.149  15.915  0.0814  0.3254 -0.1859
   57SER      H 5250   5.517  10.142  15.845  0.1807 -1.8016 -0.1246
   57SER     CA 5251   5.545  10.173  16.051  0.1981 -0.4261 -0.0141
   57SER     HA 5252   5.633  10.166  16.116 -0.4114  0.3523  0.9247
   57SER     CB 5253   5.489  10.314  16.062  0.1816 -0.4386  0.0735
   57SER    HB1 5254   5.563  10.394  16.050 -2.1761  2.0555  1.0337
   57SER    HB2 5255   5.454  10.317  16.165  1.0316 -2.9526  0.5025
   57SER     OG 5256   5.389  10.343  15.967  0.2321  0.2993  0.2413
   57SER     HG 5257   5.436  10.343  15.883  0.6356  1.6869  0.4322
   57SER      C 5258   5.440  10.073  16.097 -0.4427  0.1858 -0.1450
   57SER      O 5259   5.382  10.008  16.011 -0.2716 -0.0929 -0.0498
   58TYR      N 5260   5.424  10.058  16.229  0.2201 -0.1160 -0.0963
   58TYR      H 5261   5.458  10.127  16.294  0.6208  0.2627 -0.6928
   58TYR     CA 5262   5.360   9.943  16.291 -0.3092  0.0351 -0.3507
   58TYR     HA 5263   5.302   9.889  16.217  0.6920  2.2720 -2.9392
   58TYR     CB 5264   5.460   9.850  16.359  0.0330  0.4229 -0.3143
   58TYR    HB1 5265   5.518   9.907  16.431 -1.3300  2.6630 -0.9006
   58TYR    HB2 5266   5.417   9.776  16.427 -0.4689  0.9486 -0.0532
   58TYR     CG 5267   5.552   9.786  16.257 -0.3780 -0.1417 -0.3361
   58TYR    CD1 5268   5.668   9.855  16.221 -0.4349 -0.0937 -0.4287
   58TYR    HD1 5269   5.696   9.948  16.269  1.9381 -0.6058 -0.6809
   58TYR    CE1 5270   5.755   9.793  16.130 -0.8107 -0.0846 -0.8004
   58TYR    HE1 5271   5.844   9.842  16.094 -0.5817  0.6851  0.7247
   58TYR     CZ 5272   5.727   9.668  16.071 -0.0155 -0.4408 -0.4418
   58TYR     OH 5273   5.820   9.606  15.992  0.6461 -0.4124  0.3030
   58TYR     HH 5274   5.868   9.674  15.944 -0.0469  1.9188  2.6811
   58TYR    CE2 5275   5.611   9.600  16.112  0.0085  0.0037  0.3813
   58TYR    HE2 5276   5.575   9.509  16.068 -2.6086  1.1862 -0.0908
   58TYR    CD2 5277   5.525   9.658  16.206 -0.2411 -0.4912  0.4634
   58TYR    HD2 5278   5.442   9.603  16.248 -2.1977  1.6779 -0.3231
   58TYR      C 5279   5.260   9.989  16.396 -0.0903  0.2892 -0.2499
   58TYR      O 5280   5.287  10.076  16.479 -0.3179  0.3693 -0.2601
   59GLY      N 5281   5.151   9.912  16.402 -0.4408  0.8220  0.2914
   59GLY      H 5282   5.153   9.825  16.350 -0.5505  1.9395 -1.6839
   59GLY     CA 5283   5.037   9.934  16.489 -0.5120  0.0044  0.4171
   59GLY    HA1 5284   5.053  10.027  16.544 -2.8259 -0.4948  2.0807
   59GLY    HA2 5285   5.036   9.852  16.560  3.0714  0.8589  1.6401
   59GLY      C 5286   4.909   9.948  16.408 -0.3048  0.1351  0.1093
   59GLY      O 5287   4.906   9.941  16.285 -0.3413  0.2914  0.1008
   60GLN      N 5288   4.799   9.959  16.484 -0.2942 -0.0484  0.1505
   60GLN      H 5289   4.799   9.955  16.585 -0.2456 -2.4241  0.1212
   60GLN     CA 5290   4.676  10.011  16.428 -0.2347 -0.2713 -0.1923
   60GLN     HA 5291   4.667   9.964  16.330  1.4359 -0.3875 -0.3188
   60GLN     CB 5292   4.562   9.968  16.520 -0.2664  0.0844 -0.0649
   60GLN    HB1 5293   4.593   9.868  16.546  0.1341  0.2029 -0.0874
   60GLN    HB2 5294   4.565  10.031  16.609 -0.5593 -1.2807  0.9266
   60GLN     CG 5295   4.422   9.959  16.458 -0.2266 -0.3171 -0.0961
   60GLN    HG1 5296   4.423   9.876  16.388  0.2540 -1.9931  1.7943
   60GLN    HG2 5297   4.411  10.050  16.398 -0.5479  0.7323  1.4949
   60GLN     CD 5298   4.312   9.941  16.562 -0.1403  0.0351  0.0585
   60GLN    OE1 5299   4.330   9.892  16.673  0.1210  0.0165  0.0103
   60GLN    NE2 5300   4.189   9.978  16.526 -0.0218 -0.0623 -0.4688
   60GLN   HE21 5301   4.121   9.973  16.602  2.3589 -0.7183  1.7648
   60GLN   HE22 5302   4.167  10.032  16.444 -0.2835 -1.5830 -1.4280
   60GLN      C 5303   4.679  10.159  16.395  0.1028 -0.2682 -0.1626
   60GLN      O 5304   4.744  10.236  16.465 -0.2953 -0.2643  0.2121
   61SER      N 5305   4.603  10.196  16.291 -0.4736  0.2508  0.4335
   61SER      H 5306   4.544  10.122  16.255 -0.3678 -0.4961  1.7202
   61SER     CA 5307   4.583  10.331  16.244  0.3645  0.2789  0.1521
   61SER     HA 5308   4.537  10.315  16.146 -1.2950 -1.9557  1.2296
   61SER     CB 5309   4.488  10.406  16.337 -0.0159 -0.0989  0.0708
   61SER    HB1 5310   4.511  10.400  16.444  0.0427  1.3348  0.1586
   61SER    HB2 5311   4.492  10.510  16.305  0.9319 -0.6109 -1.5889
   61SER     OG 5312   4.355  10.361  16.325  0.2126 -0.6532 -0.4373
   61SER     HG 5313   4.325  10.388  16.238 -0.8438  1.9210  0.6358
   61SER      C 5314   4.713  10.402  16.208  0.3157  0.4213  0.2536
   61SER      O 5315   4.739  10.513  16.254 -0.0994  0.0725  1.3589
   62GLN      N 5316   4.800  10.331  16.134 -0.4571  0.3589 -0.6098
   62GLN      H 5317   4.773  10.242  16.096 -0.3875  0.2506 -0.4093
   62GLN     CA 5318   4.930  10.372  16.086  0.0840 -0.6817 -0.0457
   62GLN     HA 5319   4.948  10.478  16.099  0.2214 -0.7981  0.7940
   62GLN     CB 5320   5.042  10.292  16.153 -0.0802 -0.7189  0.1854
   62GLN    HB1 5321   5.017  10.186  16.142  1.2500 -1.0158 -0.1471
   62GLN    HB2 5322   5.139  10.298  16.104  0.0855  0.0832  0.6118
   62GLN     CG 5323   5.059  10.321  16.302 -0.3748  0.3257  0.0225
   62GLN    HG1 5324   4.957  10.306  16.339 -1.3646  0.1693 -2.5520
   62GLN    HG2 5325   5.125  10.242  16.337  0.3819 -0.3778 -2.6840
   62GLN     CD 5326   5.117  10.456  16.342  0.0058  0.2217 -0.1764
   62GLN    OE1 5327   5.102  10.554  16.269 -1.0407  0.2236  0.0141
   62GLN    NE2 5328   5.193  10.460  16.451 -0.1966 -0.5074  0.0003
   62GLN   HE21 5329   5.189  10.392  16.525 -0.9111 -0.7492 -0.2502
   62GLN   HE22 5330   5.253  10.542  16.451 -0.2964 -0.4272 -0.7597
   62GLN      C 5331   4.942  10.355  15.935 -0.5966  0.0746 -0.1858
   62GLN      O 5332   4.855  10.286  15.882 -0.1564 -0.5464 -0.1110
   63ASN      N 5333   5.039  10.418  15.870 -0.4292  0.3979  0.3656
   63ASN      H 5334   5.093  10.481  15.928 -3.0694  1.9815  1.2501
   63ASN     CA 5335   5.042  10.427  15.725  0.2625  0.0550  0.3493
   63ASN     HA 5336   4.946  10.460  15.684 -0.1381 -0.8894  0.5003
   63ASN     CB 5337   5.150  10.528  15.688  0.5370 -0.2608  0.2912
   63ASN    HB1 5338   5.117  10.625  15.726  0.8883 -0.4445  1.0896
   63ASN    HB2 5339   5.241  10.502  15.742  1.2623  1.1870 -0.1898
   63ASN     CG 5340   5.181  10.527  15.539  0.1719  0.6302  0.2030
   63ASN    OD1 5341   5.279  10.462  15.503  0.1378  0.5654  0.2253
   63ASN    ND2 5342   5.099  10.593  15.457  0.0056  0.0018 -0.1426
   63ASN   HD21 5343   5.120  10.594  15.358  0.5382 -0.7239 -0.0506
   63ASN   HD22 5344   5.034  10.658  15.500 -0.0636  0.8050 -1.3999
   63ASN      C 5345   5.071  10.292  15.661  0.2172  0.0568  0.3226
   63ASN      O 5346   5.145  10.218  15.726  0.0354 -0.3861  0.0283
   64THR      N 5347   5.032  10.261  15.537  0.0745 -0.1124  0.4111
   64THR      H 5348   4.983  10.332  15.486  0.7576  0.2446  0.2443
   64THR     CA 5349   5.059  10.141  15.461 -0.2140  0.0514  0.0481
   64THR     HA 5350   5.155  10.103  15.497 -0.5996 -1.0771 -0.0628
   64THR     CB 5351   4.958  10.027  15.472  0.2546 -0.3864 -0.1607
   64THR     HB 5352   5.001   9.959  15.399 -0.1882  1.6550 -2.4642
   64THR    CG2 5353   4.937   9.961  15.608 -0.4978 -0.0485 -0.1081
   64THR   HG21 5354   5.033   9.917  15.634  0.2130  1.1354 -0.6591
   64THR   HG22 5355   4.871   9.874  15.599 -1.0535  0.2194  1.1724
   64THR   HG23 5356   4.900  10.035  15.679  1.2167 -0.2933  1.1138
   64THR    OG1 5357   4.830  10.062  15.425  0.4375 -0.3487 -0.6393
   64THR    HG1 5358   4.785   9.979  15.408 -1.7033  0.1232  2.0228
   64THR      C 5359   5.087  10.173  15.315 -0.0603 -0.2710  0.0059
   64THR      O 5360   5.030  10.261  15.251  0.7547  0.0845 -0.2413
   65GLY      N 5361   5.184  10.105  15.254  0.2194  0.0878  0.0548
   65GLY      H 5362   5.237  10.043  15.314 -1.8373  1.1995  3.2892
   65GLY     CA 5363   5.226  10.118  15.116 -0.0699 -0.0249 -0.0426
   65GLY    HA1 5364   5.140  10.116  15.048 -0.0518 -2.6574 -0.0925
   65GLY    HA2 5365   5.292  10.036  15.087 -0.4697 -0.3815  0.0485
   65GLY      C 5366   5.306  10.245  15.091 -0.1659  0.0119 -0.1663
   65GLY      O 5367   5.396  10.280  15.167  0.6017  0.4596 -1.2749
   66TYR      N 5368   5.283  10.300  14.972 -0.9549 -0.0668 -0.0559
   66TYR      H 5369   5.212  10.254  14.917 -0.5677  1.2938 -1.7579
   66TYR     CA 5370   5.347  10.410  14.903 -0.5565 -0.2462  0.0235
   66TYR     HA 5371   5.410  10.466  14.972  1.9202 -1.1072 -1.4409
   66TYR     CB 5372   5.446  10.345  14.808 -0.2901 -0.1636  0.2412
   66TYR    HB1 5373   5.394  10.289  14.731  2.8012 -3.0113 -0.0238
   66TYR    HB2 5374   5.513  10.276  14.859  1.6747  1.6420  0.2589
   66TYR     CG 5375   5.530  10.451  14.742 -0.0136 -0.3450  0.3009
   66TYR    CD1 5376   5.628  10.516  14.819  0.1327  0.0618 -0.2207
   66TYR    HD1 5377   5.642  10.484  14.921  1.9687  0.0554 -0.4333
   66TYR    CE1 5378   5.699  10.622  14.761  0.1093  0.2657  0.1270
   66TYR    HE1 5379   5.784  10.668  14.809 -0.4756  0.3202  1.1416
   66TYR     CZ 5380   5.675  10.651  14.625 -0.4311  0.4879  0.2644
   66TYR     OH 5381   5.743  10.756  14.572 -0.1848  0.1498 -0.0957
   66TYR     HH 5382   5.700  10.783  14.491  1.2977 -0.6834 -1.2158
   66TYR    CE2 5383   5.583  10.579  14.546  0.3712 -0.3709  0.0853
   66TYR    HE2 5384   5.571  10.609  14.443 -0.6598  1.1769  0.6199
   66TYR    CD2 5385   5.505  10.481  14.608 -0.3962  0.5130  0.5525
   66TYR    HD2 5386   5.441  10.414  14.551 -1.2919  1.1702  0.7676
   66TYR      C 5387   5.253  10.512  14.840  0.2960  0.2606 -0.4338
   66TYR      O 5388   5.159  10.475  14.771 -0.0688 -0.3352  0.3714
   67GLY      N 5389   5.272  10.641  14.868 -0.1572  0.1559  0.3646
   67GLY      H 5390   5.363  10.664  14.906  0.0607 -0.2300  0.0694
   67GLY     CA 5391   5.188  10.744  14.810 -0.3988 -0.1866  0.1068
   67GLY    HA1 5392   5.200  10.837  14.866 -0.0503 -0.8971  1.2493
   67GLY    HA2 5393   5.086  10.710  14.827 -0.4095  0.0396  0.5102
   67GLY      C 5394   5.213  10.764  14.661  0.0444  0.0622  0.2134
   67GLY      O 5395   5.329  10.779  14.623  0.0039  0.0999  0.1035
   68THR      N 5396   5.103  10.780  14.588  0.1124  0.0821  0.1167
   68THR      H 5397   5.023  10.756  14.644  1.8582 -1.6263  2.0246
   68THR     CA 5398   5.089  10.818  14.449 -0.1001  0.1730  0.1614
   68THR     HA 5399   5.167  10.882  14.407 -0.1255 -0.8544 -1.5815
   68THR     CB 5400   5.086  10.696  14.357 -0.0451  0.1480  0.1905
   68THR     HB 5401   5.084  10.725  14.252  0.2970  0.2779  0.2187
   68THR    CG2 5402   5.213  10.611  14.358 -0.6324 -0.7340  0.1523
   68THR   HG21 5403   5.298  10.677  14.369  0.2583 -2.1220  2.4652
   68THR   HG22 5404   5.215  10.553  14.266 -0.3761 -0.9302  0.2774
   68THR   HG23 5405   5.217  10.555  14.452 -2.3051  0.1125  0.7842
   68THR    OG1 5406   4.980  10.607  14.380  0.6732 -0.7765 -0.0056
   68THR    HG1 5407   4.983  10.545  14.307 -0.3073  0.7249 -1.3871
   68THR      C 5408   4.969  10.907  14.420 -0.0582  0.1949  0.0541
   68THR      O 5409   4.885  10.929  14.508 -0.4785 -0.8460 -0.0674
   69GLN      N 5410   4.962  10.967  14.302  0.1932  0.0247 -0.0475
   69GLN      H 5411   5.040  10.973  14.238 -0.6654  1.3171 -1.0400
   69GLN     CA 5412   4.866  11.068  14.262  0.1558 -0.0639 -0.1829
   69GLN     HA 5413   4.825  11.126  14.345  2.2189  0.4145  0.5473
   69GLN     CB 5414   4.935  11.164  14.166 -0.3754  0.6132  0.1039
   69GLN    HB1 5415   4.962  11.113  14.073  0.5568  0.8549  0.2327
   69GLN    HB2 5416   4.870  11.247  14.138 -0.1365  0.3607 -1.2676
   69GLN     CG 5417   5.064  11.223  14.224 -0.0140 -0.0461 -0.0189
   69GLN    HG1 5418   5.139  11.146  14.239  0.8497  0.2620 -2.2907
   69GLN    HG2 5419   5.102  11.293  14.149 -0.7080 -0.6950 -1.0073
   69GLN     CD 5420   5.049  11.298  14.355  0.5537 -0.0470  0.0462
   69GLN    OE1 5421   4.955  11.377  14.360  0.3310 -0.3133  0.0884
   69GLN    NE2 5422   5.137  11.285  14.455  0.9877  0.0110 -0.3255
   69GLN   HE21 5423   5.211  11.216  14.458  0.6640 -0.4444 -1.8212
   69GLN   HE22 5424   5.121  11.347  14.532 -1.3114 -0.8752 -0.0125
   69GLN      C 5425   4.742  11.017  14.189  0.1314 -0.4116  0.0984
   69GLN      O 5426   4.731  10.900  14.154  0.1008 -0.3636 -0.0577
   70SER      N 5427   4.643  11.103  14.162  0.2029 -0.3989 -0.1267
   70SER      H 5428   4.637  11.191  14.211 -3.1001 -0.8990  0.5797
   70SER     CA 5429   4.515  11.067  14.105 -0.0287 -0.2389  0.2888
   70SER     HA 5430   4.537  10.993  14.028  1.2903  1.8214 -1.4209
   70SER     CB 5431   4.421  11.006  14.209  0.3850 -0.9889  0.2302
   70SER    HB1 5432   4.470  10.914  14.241  0.8910 -1.0652 -0.7308
   70SER    HB2 5433   4.328  10.975  14.161  0.3082 -0.1811 -0.1592
   70SER     OG 5434   4.396  11.092  14.318  0.1994  0.2842 -0.7900
   70SER     HG 5435   4.447  11.056  14.391 -0.8520  1.1007  0.3723
   70SER      C 5436   4.452  11.181  14.027  0.2673 -0.2439  0.0422
   70SER      O 5437   4.484  11.298  14.049  0.0831 -0.2717  0.4712
   71THR      N 5438   4.349  11.151  13.948  0.6218  0.0735 -0.5490
   71THR      H 5439   4.309  11.058  13.948  1.1673 -0.1872 -1.5535
   71THR     CA 5440   4.294  11.240  13.849  0.0453  0.4322  0.0932
   71THR     HA 5441   4.367  11.321  13.851  2.2522 -1.4823  0.7110
   71THR     CB 5442   4.297  11.162  13.718 -0.0523  0.2629  0.1917
   71THR     HB 5443   4.255  11.224  13.639  2.8138 -0.9885 -2.5162
   71THR    CG2 5444   4.439  11.126  13.674 -0.0822  0.7054 -0.2791
   71THR   HG21 5445   4.499  11.216  13.674 -1.4034  1.6182 -0.6603
   71THR   HG22 5446   4.431  11.088  13.572 -0.1441 -0.1593  0.0338
   71THR   HG23 5447   4.481  11.047  13.737 -0.2312  0.1136 -0.9000
   71THR    OG1 5448   4.225  11.041  13.723  0.0941  0.1710  0.1028
   71THR    HG1 5449   4.183  11.028  13.637 -1.1185  1.5367  0.4453
   71THR      C 5450   4.151  11.286  13.876 -0.0381  0.0820  0.2508
   71THR      O 5451   4.064  11.212  13.921  0.1794 -0.3164  0.0258
   72PRO      N 5452   4.125  11.414  13.850  0.1312  0.0563 -0.0461
   72PRO     CD 5453   4.216  11.516  13.801  0.4392  0.1239  0.6590
   72PRO    HD1 5454   4.284  11.541  13.883  1.3778  1.5120 -0.4944
   72PRO    HD2 5455   4.272  11.476  13.716 -0.8080 -0.3667  0.0499
   72PRO     CG 5456   4.138  11.640  13.758 -0.0227 -0.5492 -0.4801
   72PRO    HG1 5457   4.199  11.725  13.789 -0.5481 -0.4047  0.1866
   72PRO    HG2 5458   4.108  11.635  13.653 -0.8751 -0.9794 -0.2261
   72PRO     CB 5459   4.022  11.628  13.856  0.5153 -0.0902  0.2274
   72PRO    HB1 5460   3.934  11.675  13.813  0.1129 -0.5513  0.5276
   72PRO    HB2 5461   4.046  11.676  13.950  0.4670 -0.2577  0.3258
   72PRO     CA 5462   3.995  11.478  13.865  0.1550 -0.0138  0.4636
   72PRO     HA 5463   3.952  11.452  13.961  1.5142 -0.4738  0.9775
   72PRO      C 5464   3.888  11.430  13.768  0.4253  0.0440  0.1326
   72PRO      O 5465   3.923  11.378  13.663 -0.3367 -0.3502  0.0653
   73GLN      N 5466   3.759  11.459  13.786  0.4579  0.4665 -0.2959
   73GLN      H 5467   3.733  11.498  13.876 -1.3513  0.8499 -0.9296
   73GLN     CA 5468   3.644  11.432  13.702  0.1129 -0.4171  0.4346
   73GLN     HA 5469   3.633  11.324  13.696  0.2021 -0.4111  0.1430
   73GLN     CB 5470   3.514  11.474  13.769 -0.3046 -0.1054 -0.5430
   73GLN    HB1 5471   3.429  11.441  13.709 -0.9595 -0.8845  0.7688
   73GLN    HB2 5472   3.512  11.416  13.862  2.7166 -1.5024 -1.2336
   73GLN     CG 5473   3.490  11.620  13.804  0.1616 -0.1408 -0.0491
   73GLN    HG1 5474   3.574  11.652  13.865  0.6748  0.0158 -0.8221
   73GLN    HG2 5475   3.475  11.683  13.716  1.1877  0.0080 -0.1293
   73GLN     CD 5476   3.366  11.627  13.892  0.4798  0.7988  0.3357
   73GLN    OE1 5477   3.365  11.601  14.012 -0.5777 -0.0261  0.1597
   73GLN    NE2 5478   3.250  11.667  13.840  0.0940  0.2594  0.7789
   73GLN   HE21 5479   3.168  11.673  13.899 -1.8810  1.2121 -1.8875
   73GLN   HE22 5480   3.259  11.715  13.752  1.0266 -1.7478 -0.2992
   73GLN      C 5481   3.668  11.481  13.560 -0.3265  0.1448  0.5520
   73GLN      O 5482   3.718  11.591  13.534 -0.3071 -0.0956 -0.4971
   74GLY      N 5483   3.647  11.400  13.456 -0.1802  0.0928  0.5636
   74GLY      H 5484   3.612  11.307  13.475 -2.2071  0.8442  0.7114
   74GLY     CA 5485   3.651  11.440  13.317  0.3512  0.5229  0.6991
   74GLY    HA1 5486   3.579  11.522  13.307 -1.6515 -1.1377  0.9028
   74GLY    HA2 5487   3.603  11.364  13.255 -0.4702  1.0346  0.6836
   74GLY      C 5488   3.785  11.474  13.253  0.0556 -0.1514 -0.3045
   74GLY      O 5489   3.795  11.536  13.148  0.1117 -0.1299 -0.2864
   75TYR      N 5490   3.891  11.435  13.324 -0.1215 -0.3718 -0.1612
   75TYR      H 5491   3.873  11.403  13.419  1.0112 -0.3176  0.0799
   75TYR     CA 5492   4.030  11.432  13.285 -0.1552 -0.2018 -0.2946
   75TYR     HA 5493   4.078  11.524  13.252  2.0741 -1.5458 -1.0213
   75TYR     CB 5494   4.100  11.385  13.412 -0.3126  0.0111 -0.1288
   75TYR    HB1 5495   4.068  11.284  13.439 -1.1280 -0.1552 -1.5705
   75TYR    HB2 5496   4.072  11.463  13.483  0.2972  0.1613 -0.0498
   75TYR     CG 5497   4.250  11.387  13.401 -0.2841 -0.2114  0.2067
   75TYR    CD1 5498   4.329  11.498  13.435  0.1587 -0.3368 -0.3818
   75TYR    HD1 5499   4.279  11.590  13.461 -0.4600 -0.4508 -1.1371
   75TYR    CE1 5500   4.468  11.494  13.421  0.1815  0.2097 -0.3146
   75TYR    HE1 5501   4.527  11.579  13.452 -0.7678  0.5215  0.6887
   75TYR     CZ 5502   4.530  11.381  13.364  0.0867  0.0015 -0.0016
   75TYR     OH 5503   4.666  11.386  13.362  0.1093 -0.5070  0.0191
   75TYR     HH 5504   4.702  11.300  13.341  1.1726  0.1085 -0.8214
   75TYR    CE2 5505   4.453  11.266  13.336 -0.1922  0.0975  0.3605
   75TYR    HE2 5506   4.504  11.174  13.314  0.3352  0.2333  1.0015
   75TYR    CD2 5507   4.315  11.270  13.359 -0.1286 -0.3608  0.8465
   75TYR    HD2 5508   4.250  11.186  13.339 -2.8720  1.0327  3.2173
   75TYR      C 5509   4.048  11.335  13.168  0.4292 -0.0031 -0.3740
   75TYR      O 5510   3.957  11.255  13.147  0.6802 -0.4498  0.2018
   76GLY      N 5511   4.155  11.337  13.090  0.4683 -0.1979 -0.3256
   76GLY      H 5512   4.228  11.405  13.107  0.3676  0.1039 -1.0395
   76GLY     CA 5513   4.177  11.248  12.977 -0.2233 -0.3675 -0.3301
   76GLY    HA1 5514   4.079  11.242  12.930 -0.1176  0.4209 -0.6656
   76GLY    HA2 5515   4.248  11.299  12.912  1.0675 -1.9586 -0.2460
   76GLY      C 5516   4.235  11.110  13.007  0.3486  0.0377  0.4882
   76GLY      O 5517   4.220  11.055  13.116  0.1094  0.3454  0.6135
   77SER      N 5518   4.308  11.051  12.913  0.1874  0.1994  0.2606
   77SER      H 5519   4.323  11.106  12.829 -1.4586  0.4847  0.1284
   77SER     CA 5520   4.381  10.926  12.921 -0.1750 -0.0084  0.3514
   77SER     HA 5521   4.306  10.851  12.947 -0.4198 -0.2563 -1.0239
   77SER     CB 5522   4.441  10.888  12.786 -0.8345  0.0241  0.0434
   77SER    HB1 5523   4.491  10.794  12.812 -0.5248 -0.2629 -1.5021
   77SER    HB2 5524   4.518  10.960  12.758  0.3829 -0.7020  1.3249
   77SER     OG 5525   4.342  10.867  12.688 -0.4990 -0.2558 -0.2389
   77SER     HG 5526   4.347  10.773  12.668  0.4059 -0.1498 -0.5583
   77SER      C 5527   4.490  10.927  13.028  0.3306  0.1382 -0.1629
   77SER      O 5528   4.566  11.023  13.037  0.6663 -0.1542  0.1317
   78THR      N 5529   4.501  10.822  13.109 -0.0242  0.0505 -0.2251
   78THR      H 5530   4.438  10.743  13.101  2.2371 -1.8200 -0.7527
   78THR     CA 5531   4.595  10.817  13.219 -0.1415 -0.2751 -0.1377
   78THR     HA 5532   4.615  10.921  13.245 -1.8584 -0.5619  2.7880
   78THR     CB 5533   4.536  10.751  13.343  0.0432 -0.3039 -0.0639
   78THR     HB 5534   4.603  10.761  13.428 -0.1934 -2.1685  0.3977
   78THR    CG2 5535   4.409  10.826  13.382  0.4821  0.4881 -0.1459
   78THR   HG21 5536   4.434  10.929  13.407 -1.0026  0.4126  1.8776
   78THR   HG22 5537   4.385  10.779  13.477  1.3263  0.4157  0.0390
   78THR   HG23 5538   4.335  10.807  13.304 -1.0401 -0.3110  1.4222
   78THR    OG1 5539   4.493  10.618  13.325 -0.3760 -0.1867  0.0726
   78THR    HG1 5540   4.422  10.618  13.260 -0.6100 -1.1358  0.3014
   78THR      C 5541   4.727  10.748  13.184 -0.0093 -0.0495 -0.0915
   78THR      O 5542   4.726  10.643  13.120 -0.0205  0.1748 -0.4576
   79GLY      N 5543   4.840  10.806  13.225  0.1911 -0.1631 -0.4894
   79GLY      H 5544   4.834  10.898  13.265  1.4889 -0.3794  0.2376
   79GLY     CA 5545   4.974  10.772  13.180  0.3000 -0.0025 -0.2863
   79GLY    HA1 5546   5.001  10.696  13.253 -5.0390 -0.4287  1.6767
   79GLY    HA2 5547   4.970  10.738  13.077  1.4417  1.8212 -0.9780
   79GLY      C 5548   5.074  10.886  13.196 -0.2297  0.4022  0.2018
   79GLY      O 5549   5.034  10.995  13.237 -0.0493  0.3127  0.6161
   80GLY      N 5550   5.202  10.854  13.178 -0.2981  0.2886 -0.1071
   80GLY      H 5551   5.220  10.758  13.153  0.7589  0.1359  1.1069
   80GLY     CA 5552   5.320  10.938  13.175  0.1771 -0.3759 -0.1974
   80GLY    HA1 5553   5.416  10.887  13.187 -0.5182 -1.1706  2.6007
   80GLY    HA2 5554   5.311  11.005  13.260 -0.4191 -2.0826  1.1379
   80GLY      C 5555   5.329  11.012  13.042  0.5166  0.0493  0.0556
   80GLY      O 5556   5.313  10.950  12.936  0.0977 -0.0528  0.1766
   81TYR      N 5557   5.350  11.143  13.048  0.1594  0.1191 -0.1628
   81TYR      H 5558   5.376  11.191  13.133 -0.7735  0.5955 -0.1285
   81TYR     CA 5559   5.352  11.226  12.929 -0.2289 -0.0939 -0.3184
   81TYR     HA 5560   5.374  11.172  12.837 -2.0747  1.0389 -1.5089
   81TYR     CB 5561   5.212  11.285  12.909 -0.2603 -0.1569 -0.2892
   81TYR    HB1 5562   5.210  11.369  12.840 -2.9949  0.4207  0.4038
   81TYR    HB2 5563   5.183  11.327  13.006  0.9178  1.1164 -0.4529
   81TYR     CG 5564   5.104  11.186  12.873  0.1278 -0.7257  0.0815
   81TYR    CD1 5565   5.102  11.125  12.747  0.0950 -0.5326 -0.0129
   81TYR    HD1 5566   5.180  11.139  12.674  0.3937 -1.4576  0.1184
   81TYR    CE1 5567   4.996  11.041  12.711 -0.0864 -0.3735  0.1479
   81TYR    HE1 5568   4.982  10.996  12.614  1.3079 -0.8110  0.1224
   81TYR     CZ 5569   4.902  10.998  12.807  0.1829 -0.1268  0.5281
   81TYR     OH 5570   4.797  10.916  12.778  0.0710  0.0773  0.3561
   81TYR     HH 5571   4.800  10.895  12.684 -1.7904  0.3835  0.1846
   81TYR    CE2 5572   4.911  11.056  12.935 -0.4684  0.3531  0.3565
   81TYR    HE2 5573   4.850  11.011  13.012 -0.8227 -2.0342 -1.1955
   81TYR    CD2 5574   5.004  11.156  12.965 -0.5235  0.5718 -0.1774
   81TYR    HD2 5575   5.022  11.187  13.067 -0.5232  3.6542 -1.0214
   81TYR      C 5576   5.443  11.347  12.941 -0.1861 -0.1409 -0.1666
   81TYR      O 5577   5.459  11.397  13.052 -0.5810 -0.2383 -0.0657
   82GLY      N 5578   5.504  11.395  12.832 -0.1093  0.3703  0.0950
   82GLY      H 5579   5.468  11.353  12.747 -3.5383 -0.0522  1.5933
   82GLY     CA 5580   5.608  11.495  12.827  0.2299  0.0113 -0.1120
   82GLY    HA1 5581   5.579  11.567  12.750 -2.7629 -2.4922 -1.5333
   82GLY    HA2 5582   5.624  11.538  12.926 -0.9954 -1.3841  0.7277
   82GLY      C 5583   5.747  11.442  12.797  0.3910  0.2434  0.2192
   82GLY      O 5584   5.773  11.322  12.798  0.2091  0.2071  0.7579
   83SER      N 5585   5.842  11.536  12.807  0.4013  0.2548  0.0032
   83SER      H 5586   5.807  11.631  12.809  1.4361  0.6275  1.9001
   83SER     CA 5587   5.985  11.519  12.814  0.4250  0.3648 -0.1938
   83SER     HA 5588   6.019  11.435  12.874 -2.5141 -0.4218  0.5265
   83SER     CB 5589   6.042  11.506  12.673 -0.0723  0.2734 -0.3876
   83SER    HB1 5590   6.028  11.589  12.603  1.9382 -0.7375 -2.1201
   83SER    HB2 5591   5.994  11.422  12.623  1.1749 -0.5472 -0.2428
   83SER     OG 5592   6.179  11.479  12.689 -0.1220  0.5665  0.5629
   83SER     HG 5593   6.222  11.490  12.604  0.6517  0.6285  0.9467
   83SER      C 5594   6.049  11.642  12.879  0.3966  0.3261 -0.0922
   83SER      O 5595   5.992  11.750  12.867 -0.3166 -0.0688 -0.3958
   84SER      N 5596   6.163  11.629  12.946 -0.1501  0.5556  0.8976
   84SER      H 5597   6.208  11.540  12.931  0.6966  0.7222  2.2064
   84SER     CA 5598   6.239  11.730  13.018  0.1707  0.4085  0.7699
   84SER     HA 5599   6.167  11.801  13.059 -0.9670  1.2299 -2.3412
   84SER     CB 5600   6.324  11.674  13.132  0.4802 -0.4534  0.1290
   84SER    HB1 5601   6.380  11.589  13.093  0.8639  1.0397 -2.8914
   84SER    HB2 5602   6.392  11.750  13.170  0.6087 -1.1532  1.3315
   84SER     OG 5603   6.247  11.632  13.242  0.6094  0.0051  0.3960
   84SER     HG 5604   6.307  11.609  13.314  0.0212 -1.0366  0.5743
   84SER      C 5605   6.324  11.814  12.925 -0.0518  0.0454  0.2324
   84SER      O 5606   6.395  11.908  12.961  0.0764  0.0819 -0.1068
   85GLN      N 5607   6.322  11.778  12.796 -0.3368  0.3418  0.1541
   85GLN      H 5608   6.261  11.702  12.770 -0.1929  0.4134 -0.4054
   85GLN     CA 5609   6.392  11.839  12.685 -0.1023  0.1499  0.1979
   85GLN     HA 5610   6.387  11.946  12.704  0.2691  0.3270 -0.6319
   85GLN     CB 5611   6.535  11.785  12.671 -0.1457  0.1883 -0.4425
   85GLN    HB1 5612   6.590  11.823  12.757 -0.3889  1.9452 -1.0279
   85GLN    HB2 5613   6.587  11.829  12.586  0.0012 -1.8382 -1.4605
   85GLN     CG 5614   6.546  11.634  12.655 -0.2698  0.1495 -0.1832
   85GLN    HG1 5615   6.639  11.618  12.600 -0.6386  0.5669 -0.9459
   85GLN    HG2 5616   6.476  11.604  12.577  0.5430  0.9907 -1.2874
   85GLN     CD 5617   6.529  11.552  12.781  0.3304 -0.1407 -0.2840
   85GLN    OE1 5618   6.537  11.597  12.896 -0.3743  0.9419 -0.6398
   85GLN    NE2 5619   6.491  11.425  12.764 -0.6653  0.1570 -0.3723
   85GLN   HE21 5620   6.487  11.395  12.668  0.8769  0.3112 -0.5035
   85GLN   HE22 5621   6.460  11.373  12.845  2.3963 -0.4764  0.5476
   85GLN      C 5622   6.312  11.813  12.558  0.3170 -0.3586  0.0316
   85GLN      O 5623   6.225  11.726  12.550  0.1766 -0.1727 -0.4679
   86SER      N 5624   6.362  11.880  12.454 -0.0876  0.2990  0.2546
   86SER      H 5625   6.417  11.959  12.485  0.0564 -0.2342  1.4146
   86SER     CA 5626   6.311  11.885  12.319  0.2163 -0.0307  0.1264
   86SER     HA 5627   6.205  11.862  12.320  0.2389 -0.1540 -0.1879
   86SER     CB 5628   6.329  12.024  12.257 -0.3306  0.0148  0.0689
   86SER    HB1 5629   6.269  12.108  12.291 -1.4698 -0.3804 -0.8840
   86SER    HB2 5630   6.324  12.030  12.148 -4.2968  3.8116  0.1907
   86SER     OG 5631   6.464  12.060  12.276 -0.3534  0.4538 -0.5635
   86SER     HG 5632   6.487  12.116  12.201  1.3883 -0.6996 -0.9331
   86SER      C 5633   6.362  11.777  12.225 -0.4192 -0.1072 -0.1347
   86SER      O 5634   6.313  11.768  12.112  0.5287 -0.6944 -0.5126
   87SER      N 5635   6.462  11.699  12.267 -0.1266  0.4649  0.2330
   87SER      H 5636   6.527  11.734  12.336  1.3402 -0.1964 -0.7661
   87SER     CA 5637   6.522  11.598  12.182 -0.4292  0.3680  0.1362
   87SER     HA 5638   6.564  11.649  12.096  0.2863  1.5766  1.1680
   87SER     CB 5639   6.637  11.536  12.261 -0.1452  0.5278 -0.1506
   87SER    HB1 5640   6.585  11.491  12.346  0.1183  1.6076  0.5939
   87SER    HB2 5641   6.698  11.469  12.200  0.2504  1.4443 -0.7658
   87SER     OG 5642   6.724  11.627  12.324  0.1160  0.2406 -0.0923
   87SER     HG 5643   6.784  11.584  12.384  0.9153 -0.6854 -1.4906
   87SER      C 5644   6.429  11.482  12.149 -0.1424  0.2213 -0.1551
   87SER      O 5645   6.466  11.402  12.063  0.5173  0.3714 -0.0176
   88GLN      N 5646   6.315  11.460  12.214  0.0513  0.0193  0.1170
   88GLN      H 5647   6.297  11.520  12.293 -1.6367  1.8322 -1.5305
   88GLN     CA 5648   6.220  11.352  12.195  0.5080 -0.4327  0.3873
   88GLN     HA 5649   6.254  11.282  12.118  0.5313  1.1717 -1.1213
   88GLN     CB 5650   6.196  11.270  12.322  0.1082  0.2776  0.7702
   88GLN    HB1 5651   6.109  11.207  12.301  1.1376 -0.8540 -0.2211
   88GLN    HB2 5652   6.163  11.338  12.401 -1.1484  1.8345 -0.9795
   88GLN     CG 5653   6.318  11.183  12.348  0.2349  0.2671  0.1697
   88GLN    HG1 5654   6.362  11.139  12.259 -1.0632 -0.6683 -0.0405
   88GLN    HG2 5655   6.278  11.092  12.394  0.0449  0.7537  0.9855
   88GLN     CD 5656   6.417  11.263  12.431 -0.0884  0.5573  0.2805
   88GLN    OE1 5657   6.398  11.359  12.505 -0.1755  0.6476  0.1398
   88GLN    NE2 5658   6.542  11.217  12.415 -0.4318 -0.2742 -0.0793
   88GLN   HE21 5659   6.618  11.266  12.460 -0.3994  0.6252 -1.0736
   88GLN   HE22 5660   6.559  11.138  12.354 -3.4846 -0.6333 -0.6287
   88GLN      C 5661   6.092  11.419  12.148  0.7073 -0.0267  0.4237
   88GLN      O 5662   6.060  11.527  12.197 -0.3951 -0.0858 -0.1417
   89SER      N 5663   6.012  11.347  12.068  0.0857  0.5952  0.4785
   89SER      H 5664   6.048  11.254  12.052  1.3928  1.1518  0.0550
   89SER     CA 5665   5.879  11.379  12.021 -0.1588 -0.4672  0.4272
   89SER     HA 5666   5.893  11.477  11.974 -1.7402 -0.5853 -0.3412
   89SER     CB 5667   5.821  11.282  11.919  0.0045  0.1293 -0.2457
   89SER    HB1 5668   5.892  11.258  11.840 -0.0018 -1.6117  0.2242
   89SER    HB2 5669   5.729  11.323  11.878 -0.6814 -1.1176 -0.0065
   89SER     OG 5670   5.803  11.155  11.979 -0.0849  0.1893 -0.1469
   89SER     HG 5671   5.758  11.108  11.909  1.7231 -1.5943 -0.1937
   89SER      C 5672   5.770  11.399  12.125 -0.4663 -0.3302  0.0787
   89SER      O 5673   5.668  11.463  12.099  0.0751  0.5556  0.1165
   90SER      N 5674   5.794  11.355  12.248 -0.0398  0.0406  0.1294
   90SER      H 5675   5.884  11.313  12.267 -0.1598 -0.2084  0.1539
   90SER     CA 5676   5.713  11.372  12.367 -0.1259  0.5997 -0.0104
   90SER     HA 5677   5.611  11.360  12.332 -0.4569  2.0650  0.3487
   90SER     CB 5678   5.740  11.262  12.469  0.0914 -0.0524 -0.7605
   90SER    HB1 5679   5.713  11.163  12.433 -3.2465 -0.4688  2.2947
   90SER    HB2 5680   5.677  11.260  12.558  0.5503 -0.7948 -0.4418
   90SER     OG 5681   5.874  11.250  12.512 -0.3021 -0.2129  0.4644
   90SER     HG 5682   5.887  11.169  12.563 -0.6442 -0.9890 -0.6332
   90SER      C 5683   5.713  11.509  12.435 -0.0887  0.7558 -0.3219
   90SER      O 5684   5.627  11.538  12.518 -0.1325 -0.0718 -0.0702
   91TYR      N 5685   5.811  11.593  12.402  0.3664  0.1969 -0.4004
   91TYR      H 5686   5.877  11.555  12.336 -0.5901 -1.7142 -0.3422
   91TYR     CA 5687   5.822  11.729  12.449 -0.0359 -0.1254  0.6613
   91TYR     HA 5688   5.846  11.732  12.555  2.0885 -0.1209  0.2286
   91TYR     CB 5689   5.937  11.797  12.374 -0.5177  0.5922  0.5652
   91TYR    HB1 5690   6.023  11.731  12.367 -0.5249  0.7175 -1.0281
   91TYR    HB2 5691   5.905  11.809  12.270 -1.6257 -1.8865  0.5559
   91TYR     CG 5692   5.974  11.933  12.428 -0.0492  0.6156  0.1888
   91TYR    CD1 5693   5.973  12.045  12.345  0.0675  0.0825 -0.5419
   91TYR    HD1 5694   5.946  12.028  12.241 -1.7594 -1.7256  0.1422
   91TYR    CE1 5695   6.013  12.172  12.388  0.2178 -0.2269  0.2379
   91TYR    HE1 5696   6.025  12.256  12.321 -1.7496  0.7983  1.0856
   91TYR     CZ 5697   6.068  12.187  12.517  0.8818  0.0884 -0.0741
   91TYR     OH 5698   6.092  12.308  12.575  0.3337 -0.2119  0.8008
   91TYR     HH 5699   6.126  12.298  12.664 -0.3796 -0.9782  1.0086
   91TYR    CE2 5700   6.080  12.072  12.598  0.7269  0.1633  0.0555
   91TYR    HE2 5701   6.119  12.070  12.699  0.2780 -1.5532  0.2397
   91TYR    CD2 5702   6.031  11.948  12.555  0.9252  0.1661 -0.1816
   91TYR    HD2 5703   6.034  11.862  12.621  1.2421  0.8519  0.7292
   91TYR      C 5704   5.699  11.814  12.421 -0.5215 -0.9186  0.3807
   91TYR      O 5705   5.663  11.824  12.304  0.0737  0.2386  0.2926
   92GLY      N 5706   5.629  11.865  12.523  0.4637  0.1228  0.5504
   92GLY      H 5707   5.675  11.869  12.612 -0.0181  0.5436  0.7841
   92GLY     CA 5708   5.498  11.927  12.510  0.4752  0.0238 -0.1049
   92GLY    HA1 5709   5.469  12.003  12.582 -2.1443 -2.0854  1.2571
   92GLY    HA2 5710   5.494  11.976  12.413  0.7580  0.2200 -0.0197
   92GLY      C 5711   5.376  11.836  12.508  0.3200  0.2122  0.4450
   92GLY      O 5712   5.265  11.888  12.512  0.0731 -0.2652 -0.0706
   93GLN      N 5713   5.382  11.703  12.491  0.0300  0.2799 -0.2150
   93GLN      H 5714   5.475  11.664  12.493 -0.4309 -0.8400  0.2948
   93GLN     CA 5715   5.267  11.615  12.492 -0.1002  0.4526  0.0482
   93GLN     HA 5716   5.189  11.668  12.437 -1.8358 -0.6914  1.3151
   93GLN     CB 5717   5.300  11.480  12.429  0.0692  0.3886  0.2724
   93GLN    HB1 5718   5.208  11.432  12.396  0.5311 -0.9405  0.8765
   93GLN    HB2 5719   5.342  11.415  12.505  0.4963 -0.8857 -1.0103
   93GLN     CG 5720   5.380  11.475  12.299  0.2718  0.5959  0.3881
   93GLN    HG1 5721   5.397  11.371  12.271 -0.2637  0.2130  1.3943
   93GLN    HG2 5722   5.478  11.520  12.313 -0.1609  1.0551  2.2930
   93GLN     CD 5723   5.311  11.542  12.181  0.2552  0.3459  0.2549
   93GLN    OE1 5724   5.195  11.582  12.189  0.1068 -0.1691  0.8095
   93GLN    NE2 5725   5.377  11.551  12.066 -0.1356  0.5595  0.0469
   93GLN   HE21 5726   5.335  11.605  11.992 -2.8098 -1.8862 -0.3862
   93GLN   HE22 5727   5.473  11.521  12.065 -0.2795  0.0992 -0.5747
   93GLN      C 5728   5.198  11.601  12.627 -0.1948  0.4535 -0.0005
   93GLN      O 5729   5.259  11.631  12.729 -0.0767  0.7992 -0.1720
   94GLN      N 5730   5.072  11.556  12.618 -0.1967  0.5142 -0.2968
   94GLN      H 5731   5.031  11.539  12.527 -0.5449 -1.0838  0.1198
   94GLN     CA 5732   4.989  11.544  12.736  0.2148 -0.0250 -0.0579
   94GLN     HA 5733   5.043  11.514  12.825 -2.1115  2.5302  2.3956
   94GLN     CB 5734   4.924  11.678  12.769  0.0497  0.0605 -0.7087
   94GLN    HB1 5735   4.852  11.665  12.850 -1.8582  2.9370 -1.8139
   94GLN    HB2 5736   4.866  11.712  12.683  1.7904 -0.0184 -1.9649
   94GLN     CG 5737   5.020  11.792  12.800  0.1483 -0.2116  0.0081
   94GLN    HG1 5738   5.086  11.821  12.718 -1.7257  0.9560 -1.1503
   94GLN    HG2 5739   5.085  11.763  12.883  0.0048 -1.0011 -0.1490
   94GLN     CD 5740   4.945  11.916  12.847  0.3306 -0.1481  0.1336
   94GLN    OE1 5741   4.829  11.919  12.886  0.1050  0.0688 -0.5444
   94GLN    NE2 5742   5.013  12.028  12.869  0.0640 -0.0149  0.2813
   94GLN   HE21 5743   5.110  12.044  12.844  1.2284 -2.5889  2.6144
   94GLN   HE22 5744   4.960  12.111  12.893  1.2736  0.5757  1.0787
   94GLN      C 5745   4.880  11.440  12.710  0.0886  0.0864  0.0219
   94GLN      O 5746   4.874  11.387  12.600  0.0998  0.5610 -0.2106
   95SER      N 5747   4.804  11.407  12.815 -0.4945  0.1934 -0.3658
   95SER      H 5748   4.807  11.456  12.903  0.4867 -0.0374 -0.2596
   95SER     CA 5749   4.689  11.319  12.811 -0.1854 -0.2387  0.2706
   95SER     HA 5750   4.721  11.216  12.792  0.0353  0.1396 -1.5782
   95SER     CB 5751   4.617  11.340  12.944 -0.3934  0.1346  0.1000
   95SER    HB1 5752   4.613  11.447  12.960  1.1673  0.0152  1.6050
   95SER    HB2 5753   4.516  11.300  12.936  0.7991 -2.9565 -1.0100
   95SER     OG 5754   4.685  11.272  13.048 -0.2010  0.2969  0.0808
   95SER     HG 5755   4.668  11.178  13.037  0.9115  0.1725 -0.7253
   95SER      C 5756   4.588  11.337  12.699 -0.4229 -0.2768  0.4790
   95SER      O 5757   4.526  11.443  12.693  0.4177  0.2165  0.4787
   96SER      N 5758   4.543  11.234  12.627 -0.1359 -0.3354  0.3861
   96SER      H 5759   4.593  11.147  12.643  2.5895  1.0162 -0.0893
   96SER     CA 5760   4.454  11.244  12.513 -0.0306  0.1004  0.3420
   96SER     HA 5761   4.490  11.328  12.453 -0.3757  0.2143  0.2878
   96SER     CB 5762   4.478  11.118  12.432  0.1441  0.3286  0.0379
   96SER    HB1 5763   4.443  11.030  12.487  1.0486 -0.6207 -0.8490
   96SER    HB2 5764   4.424  11.131  12.338  0.2913  1.1544  0.0630
   96SER     OG 5765   4.613  11.097  12.398  0.0710 -0.2822  0.1170
   96SER     HG 5766   4.654  11.182  12.382  0.3964 -0.5789 -0.6899
   96SER      C 5767   4.309  11.254  12.560 -0.3839 -0.6509 -0.5797
   96SER      O 5768   4.277  11.183  12.655  0.1339  0.3900  0.3972
   97TYR      N 5769   4.223  11.338  12.503 -0.0065 -0.2120 -0.5082
   97TYR      H 5770   4.258  11.392  12.425 -1.3867 -1.7932 -2.3229
   97TYR     CA 5771   4.083  11.358  12.538  0.1178 -0.0236 -0.1129
   97TYR     HA 5772   4.062  11.314  12.635  2.4066  0.9717  0.9156
   97TYR     CB 5773   4.066  11.509  12.548 -0.4843 -0.0881 -0.1553
   97TYR    HB1 5774   4.121  11.552  12.465  0.2949 -0.1365  0.3304
   97TYR    HB2 5775   3.963  11.535  12.525 -0.0633  1.8997  0.0714
   97TYR     CG 5776   4.101  11.566  12.684 -0.4254 -0.3890 -0.0428
   97TYR    CD1 5777   4.003  11.613  12.773  0.2470  1.2104 -0.1166
   97TYR    HD1 5778   3.903  11.610  12.733  1.0262  0.4708 -2.1522
   97TYR    CE1 5779   4.040  11.655  12.901 -0.1639 -0.0181  0.4140
   97TYR    HE1 5780   3.965  11.691  12.971 -1.9957 -2.9950  0.1915
   97TYR     CZ 5781   4.172  11.636  12.947  0.0344  0.7750  0.1800
   97TYR     OH 5782   4.217  11.669  13.071  0.0006 -0.4135  0.5179
   97TYR     HH 5783   4.310  11.670  13.092  0.2753 -1.9327 -0.4268
   97TYR    CE2 5784   4.271  11.600  12.854 -0.3268  0.3938 -0.0610
   97TYR    HE2 5785   4.375  11.602  12.884  0.9941 -1.0154 -3.8371
   97TYR    CD2 5786   4.235  11.575  12.721 -0.4707 -0.3435  0.1114
   97TYR    HD2 5787   4.307  11.545  12.646  1.8536 -1.2545  2.5131
   97TYR      C 5788   3.989  11.296  12.435  0.0065  0.4120 -0.2732
   97TYR      O 5789   4.022  11.287  12.317  0.6913  0.5458 -0.0981
   98PRO      N 5790   3.876  11.246  12.486  0.5219 -0.4092  0.0895
   98PRO     CD 5791   3.836  11.233  12.624  0.0185 -0.5962 -0.0687
   98PRO    HD1 5792   3.837  11.330  12.674 -1.3794 -1.2712  1.3541
   98PRO    HD2 5793   3.893  11.160  12.682 -0.4687 -0.2717  0.8418
   98PRO     CG 5794   3.688  11.196  12.621 -0.1510  0.0679 -0.0101
   98PRO    HG1 5795   3.630  11.288  12.623  0.9519  0.7804  0.7067
   98PRO    HG2 5796   3.665  11.135  12.708 -0.0566 -0.8838 -0.6446
[truncated: 850,802 more chars]
