# Supplementary material for: Thermodynamic forces from protein and water govern condensate formation of an intrinsically disordered protein domain
Source: Nat Commun. 2023 Sep 21;14:5892. doi: 10.1038/s41467-023-41586-y (PMC10514047; doi:10.1038/s41467-023-41586-y)
Supplement: Supplementary file 4 — Supplementary Data 1 [file 41467_2023_41586_MOESM4_ESM.zip › initial_coord_set-1_205mgmL.gro]

Protein in water
18084
    1MET      N    1   7.326   6.214   9.522 -0.1089 -0.0187  0.0896
    1MET     H1    2   7.335   6.200   9.621 -1.8211 -0.7760  0.1844
    1MET     H2    3   7.266   6.141   9.487 -1.5630  1.1573  0.0248
    1MET     H3    4   7.415   6.186   9.483  0.6235  0.9416  1.0375
    1MET     CA    5   7.286   6.349   9.479  0.2213  0.1565  0.3278
    1MET     HA    6   7.361   6.426   9.496 -1.5402  2.3368 -1.1112
    1MET     CB    7   7.273   6.360   9.328  0.3650  0.4686  0.3367
    1MET    HB1    8   7.258   6.464   9.301 -2.0487  0.3067  0.8115
    1MET    HB2    9   7.376   6.341   9.298 -0.0893 -0.1176 -0.9352
    1MET     CG   10   7.164   6.278   9.259 -0.2835  0.8218  0.9254
    1MET    HG1   11   7.207   6.178   9.246 -1.0512  0.6133 -0.2027
    1MET    HG2   12   7.082   6.250   9.324  0.2947 -0.4505  1.1496
    1MET     SD   13   7.115   6.351   9.101 -0.1544 -0.6929  0.1627
    1MET     CE   14   7.034   6.203   9.035  0.2025 -0.7195 -0.2175
    1MET    HE1   15   7.104   6.122   9.018  0.4092 -0.5952  0.0459
    1MET    HE2   16   6.988   6.230   8.939  4.3451  0.2697 -2.1471
    1MET    HE3   17   6.967   6.162   9.110  0.8696 -0.1380  0.7190
    1MET      C   18   7.167   6.404   9.557 -0.2919  0.2022 -0.4757
    1MET      O   19   7.073   6.338   9.601 -0.0425 -0.0566 -0.3246
    2ALA      N   20   7.170   6.536   9.578  0.1490  0.1488 -0.1934
    2ALA      H   21   7.254   6.586   9.551  0.3431 -1.2171 -2.3362
    2ALA     CA   22   7.067   6.605   9.653  0.2918  0.0409  0.1028
    2ALA     HA   23   6.975   6.549   9.640  1.7174 -1.9745 -2.3151
    2ALA     CB   24   7.105   6.616   9.801 -0.3081 -0.4438  0.2995
    2ALA    HB1   25   7.018   6.646   9.857  0.1029 -0.8586  1.1771
    2ALA    HB2   26   7.133   6.521   9.846  0.7283  0.9480  2.8155
    2ALA    HB3   27   7.191   6.684   9.808  0.8251 -1.9501  1.9827
    2ALA      C   28   7.037   6.745   9.604 -0.1111  0.0029  0.2360
    2ALA      O   29   7.115   6.812   9.536  0.0349 -0.0597  0.3411
    3SER      N   30   6.909   6.779   9.614 -0.2311 -0.1068 -0.7972
    3SER      H   31   6.849   6.731   9.680  0.4661 -0.2677 -0.2769
    3SER     CA   32   6.861   6.909   9.570  0.0051  0.3039  0.1201
    3SER     HA   33   6.946   6.968   9.536 -1.1212 -0.3846 -4.7069
    3SER     CB   34   6.758   6.894   9.458 -0.4335 -0.0393  0.5646
    3SER    HB1   35   6.726   6.997   9.442  0.3700  0.1622  0.1870
    3SER    HB2   36   6.671   6.831   9.477  0.4016 -1.5500 -0.3828
    3SER     OG   37   6.824   6.841   9.345 -0.3258 -0.0067  0.6117
    3SER     HG   38   6.908   6.885   9.329 -0.0753  0.0592  1.9926
    3SER      C   39   6.792   6.980   9.685  0.0391 -0.1660  0.4341
    3SER      O   40   6.670   6.981   9.699 -0.0300  0.6067 -0.1907
    4ASN      N   41   6.873   7.037   9.774  0.0981  0.1947  0.1530
    4ASN      H   42   6.969   7.047   9.745 -0.4602 -0.2936 -1.9993
    4ASN     CA   43   6.838   7.077   9.909 -0.0750  0.1357  0.1260
    4ASN     HA   44   6.734   7.106   9.926 -0.3560 -1.2938  1.0252
    4ASN     CB   45   6.887   6.958   9.991  0.1491 -0.0552 -0.2836
    4ASN    HB1   46   6.996   6.955   9.987  0.1297  0.1007 -1.8034
    4ASN    HB2   47   6.847   6.862   9.957  0.9468  0.1757 -1.9814
    4ASN     CG   48   6.835   6.970  10.133 -0.8194 -0.6271 -0.5781
    4ASN    OD1   49   6.772   7.069  10.170  0.0511 -0.1778 -0.2730
    4ASN    ND2   50   6.883   6.885  10.224  0.9238  0.5534 -0.3356
    4ASN   HD21   51   6.954   6.821  10.194  0.7991 -1.2954  2.8390
    4ASN   HD22   52   6.882   6.915  10.320 -0.4089 -4.7318  1.6610
    4ASN      C   53   6.908   7.205   9.954 -0.0801  0.0684  0.3223
    4ASN      O   54   7.030   7.212   9.966 -0.0525 -0.3197  0.2787
    5ASP      N   55   6.834   7.311   9.986 -0.0594  0.2682 -0.2850
    5ASP      H   56   6.734   7.314   9.968 -0.1679  1.8700  0.3832
    5ASP     CA   57   6.889   7.434  10.041  0.0506 -0.0066  0.2241
    5ASP     HA   58   6.971   7.455   9.972 -1.0509  1.8141 -0.5931
    5ASP     CB   59   6.788   7.545  10.015  0.0365 -0.0527  0.0835
    5ASP    HB1   60   6.690   7.527  10.060 -0.1870  2.0109  0.5331
    5ASP    HB2   61   6.768   7.546   9.908 -1.7869 -0.9311  0.3732
    5ASP     CG   62   6.853   7.678  10.053 -0.0415 -0.0184  0.0977
    5ASP    OD1   63   6.787   7.762  10.118 -0.2351  0.0754 -0.2182
    5ASP    OD2   64   6.973   7.695  10.025 -0.0664  0.0495  0.0312
    5ASP      C   65   6.937   7.425  10.185  0.4423 -0.2320  0.0815
    5ASP      O   66   6.867   7.468  10.276  0.4045  0.2631 -0.1734
    6TYR      N   67   7.062   7.379  10.194  0.4234 -0.3199 -0.0952
    6TYR      H   68   7.105   7.349  10.108  0.7560 -0.3934  0.0935
    6TYR     CA   69   7.109   7.298  10.305  0.4140 -0.2674 -0.0519
    6TYR     HA   70   7.034   7.220  10.320 -0.0566  0.0418 -0.7480
    6TYR     CB   71   7.242   7.232  10.268  0.5689  0.2149 -0.3699
    6TYR    HB1   72   7.230   7.181  10.172 -0.1136 -1.4308  0.5487
    6TYR    HB2   73   7.312   7.312  10.245  1.5243 -0.7880 -1.0143
    6TYR     CG   74   7.309   7.135  10.362  0.6221 -0.0367 -0.6666
    6TYR    CD1   75   7.370   7.185  10.478  0.1136 -0.0817 -0.3767
    6TYR    HD1   76   7.375   7.290  10.503  2.1228  0.0431 -1.1255
    6TYR    CE1   77   7.438   7.095  10.561 -0.1536 -0.4461 -0.5523
    6TYR    HE1   78   7.481   7.141  10.649 -1.0104  1.8884 -1.2735
    6TYR     CZ   79   7.441   6.957  10.534  0.1778 -0.4187 -0.6614
    6TYR     OH   80   7.505   6.867  10.614 -0.2893 -0.2180 -0.0511
    6TYR     HH   81   7.558   6.910  10.681 -2.9720  0.3449  1.8398
    6TYR    CE2   82   7.374   6.910  10.419 -0.2271 -0.5836 -0.3592
    6TYR    HE2   83   7.365   6.803  10.405  1.1688 -0.8208  0.4140
    6TYR    CD2   84   7.318   6.999  10.328  0.9573 -0.0416 -0.5700
    6TYR    HD2   85   7.262   6.964  10.242  1.5788 -0.0146 -0.9897
    6TYR      C   86   7.118   7.380  10.433  0.2462 -0.0386 -0.1859
    6TYR      O   87   7.139   7.501  10.440  0.1430 -0.0247 -0.1243
    7THR      N   88   7.093   7.313  10.545  0.0148  0.3688  0.0067
    7THR      H   89   7.093   7.213  10.532  0.6900  0.4065 -0.2742
    7THR     CA   90   7.089   7.371  10.678  0.1888 -0.0313  0.1873
    7THR     HA   91   7.038   7.467  10.680 -2.2518 -1.1862 -1.0419
    7THR     CB   92   7.009   7.287  10.778  0.1441  0.1125  0.2714
    7THR     HB   93   7.030   7.334  10.874  1.2160 -0.4038  0.3029
    7THR    CG2   94   6.859   7.290  10.750  0.0959  0.3366  0.5437
    7THR   HG21   95   6.847   7.270  10.644 -0.0590 -1.2516  0.8353
    7THR   HG22   96   6.819   7.390  10.769 -1.5799  0.7899 -4.1388
    7THR   HG23   97   6.816   7.207  10.807 -0.2322 -0.3330 -0.6405
    7THR    OG1   98   7.053   7.154  10.781  0.3272  0.1568 -0.2809
    7THR    HG1   99   7.035   7.111  10.865  2.1375  0.0468  0.0984
    7THR      C  100   7.228   7.406  10.727 -0.0294  0.1219  0.7106
    7THR      O  101   7.314   7.318  10.733  0.1671  0.2729  0.2385
    8GLN      N  102   7.257   7.533  10.760 -0.2350  0.4918 -0.4772
    8GLN      H  103   7.187   7.605  10.755  1.3322  2.0341 -1.2436
    8GLN     CA  104   7.379   7.583  10.818 -0.1593 -0.2757  0.0434
    8GLN     HA  105   7.464   7.530  10.776 -0.7127 -0.8532 -0.3659
    8GLN     CB  106   7.403   7.729  10.781  0.0117 -0.1468  0.6421
    8GLN    HB1  107   7.497   7.759  10.826  0.3479  1.2648 -0.8824
    8GLN    HB2  108   7.401   7.734  10.672  2.1547  2.1461  0.5948
    8GLN     CG  109   7.285   7.812  10.830 -0.0197 -0.0294  0.3748
    8GLN    HG1  110   7.297   7.827  10.938  1.4370 -0.3254  0.2791
    8GLN    HG2  111   7.186   7.770  10.812 -0.4707  1.2498 -0.2318
    8GLN     CD  112   7.284   7.953  10.773  0.1052 -0.1996 -0.0461
    8GLN    OE1  113   7.327   8.053  10.830 -0.2067  0.2626 -0.5998
    8GLN    NE2  114   7.225   7.971  10.654 -0.2772 -0.5649  0.0887
    8GLN   HE21  115   7.195   8.067  10.642  0.0949 -0.2642  1.3586
    8GLN   HE22  116   7.175   7.898  10.606 -1.2861  0.5481 -0.6015
    8GLN      C  117   7.374   7.555  10.968  0.2151 -0.3712  0.0397
    8GLN      O  118   7.272   7.517  11.025  0.4809 -0.4600  0.4597
    9GLN      N  119   7.480   7.563  11.048 -0.1408 -0.4120  0.5159
    9GLN      H  120   7.569   7.592  11.011  0.0320 -1.8991 -0.3129
    9GLN     CA  121   7.488   7.531  11.190 -0.5308  0.3935  0.7241
    9GLN     HA  122   7.402   7.563  11.248  0.1160  0.3060  1.7467
    9GLN     CB  123   7.487   7.380  11.212  0.4026  0.2568 -0.0940
    9GLN    HB1  124   7.383   7.346  11.215  0.3098  0.5776  0.4949
    9GLN    HB2  125   7.521   7.359  11.313 -2.1439 -0.2037  0.7621
    9GLN     CG  126   7.571   7.286  11.125  0.1477 -0.0717  0.0117
    9GLN    HG1  127   7.518   7.282  11.030  0.8702  2.9011 -0.6317
    9GLN    HG2  128   7.672   7.326  11.123  0.3214 -0.4287  1.0344
    9GLN     CD  129   7.587   7.152  11.195 -0.0681  0.1352  0.4640
    9GLN    OE1  130   7.495   7.079  11.232 -0.2633 -0.0726 -0.4199
    9GLN    NE2  131   7.710   7.105  11.217 -0.2740 -0.2480  0.7953
    9GLN   HE21  132   7.791   7.161  11.197  1.2536 -1.9548  1.8861
    9GLN   HE22  133   7.726   7.010  11.251 -1.2033 -1.4434 -1.8690
    9GLN      C  134   7.613   7.594  11.249 -0.0140  0.2376 -0.1814
    9GLN      O  135   7.716   7.616  11.185  0.1115 -0.6222 -0.2829
   10ALA      N  136   7.608   7.621  11.380  0.0963 -0.1099 -0.1046
   10ALA      H  137   7.520   7.612  11.428  0.8290 -0.1267  1.2632
   10ALA     CA  138   7.712   7.675  11.464  0.0687 -0.1643 -0.0360
   10ALA     HA  139   7.751   7.763  11.413  0.4346 -0.1558  0.2517
   10ALA     CB  140   7.658   7.725  11.598 -0.1414 -0.3461 -0.0542
   10ALA    HB1  141   7.553   7.700  11.619 -0.4224  1.2351  0.5344
   10ALA    HB2  142   7.660   7.834  11.597 -1.0186 -0.3099 -1.3059
   10ALA    HB3  143   7.711   7.672  11.677  1.2283  1.5266  0.3330
   10ALA      C  144   7.823   7.572  11.477 -0.2923 -0.5301  0.1659
   10ALA      O  145   7.808   7.452  11.453  0.3890 -0.5044 -0.4348
   11THR      N  146   7.942   7.617  11.519 -0.1521 -0.2697 -0.5000
   11THR      H  147   7.947   7.717  11.533  2.7742 -0.3383 -0.4893
   11THR     CA  148   8.059   7.539  11.550  0.3928  0.6238 -0.2668
   11THR     HA  149   8.026   7.435  11.553  1.4376  0.2863  0.2177
   11THR     CB  150   8.170   7.560  11.447  0.3429 -0.0208 -0.4573
   11THR     HB  151   8.127   7.543  11.348  0.0813 -0.9895 -0.1833
   11THR    CG2  152   8.253   7.688  11.448  0.0363  0.1778 -0.4062
   11THR   HG21  153   8.314   7.702  11.537 -1.5770  1.8865  0.5163
   11THR   HG22  154   8.314   7.701  11.359 -1.4608  2.2294 -1.2430
   11THR   HG23  155   8.183   7.772  11.456 -2.1673 -1.7045  1.9545
   11THR    OG1  156   8.259   7.451  11.463 -0.3704 -0.5070  0.2606
   11THR    HG1  157   8.306   7.453  11.380 -0.4085  2.3306  0.1790
   11THR      C  158   8.107   7.570  11.691 -0.2823 -0.0451  0.1168
   11THR      O  159   8.056   7.655  11.763 -0.2844  0.0954 -0.0497
   12GLN      N  160   8.210   7.506  11.745  0.1986  0.1396 -0.5666
   12GLN      H  161   8.267   7.454  11.680  3.4487  3.4004 -0.6749
   12GLN     CA  162   8.277   7.533  11.871 -0.3892  0.3290 -0.2941
   12GLN     HA  163   8.217   7.515  11.961  3.3888  1.0832  2.6413
   12GLN     CB  164   8.390   7.432  11.892 -0.3499  0.5203  0.4427
   12GLN    HB1  165   8.459   7.450  11.810 -2.9539  1.0120 -1.8275
   12GLN    HB2  166   8.436   7.464  11.985 -2.0483 -0.5114  1.7077
   12GLN     CG  167   8.339   7.288  11.896  0.4294  0.2244 -0.0958
   12GLN    HG1  168   8.269   7.289  11.979  1.7861  1.0727  1.0921
   12GLN    HG2  169   8.286   7.262  11.804 -2.0052 -0.1959  1.3346
   12GLN     CD  170   8.457   7.194  11.918 -0.3732 -0.6913  0.3807
   12GLN    OE1  171   8.494   7.161  12.030  0.2214 -0.9397  0.1151
   12GLN    NE2  172   8.516   7.139  11.812  0.3416  0.1760  0.3103
   12GLN   HE21  173   8.475   7.164  11.723 -1.0272 -0.1285  0.8226
   12GLN   HE22  174   8.598   7.081  11.821 -0.9252 -1.6651  0.7684
   12GLN      C  175   8.325   7.677  11.877  0.4258  0.0512  0.0403
   12GLN      O  176   8.366   7.735  11.776 -0.2563  0.0594 -0.2435
   13SER      N  177   8.330   7.735  11.997 -0.0492 -0.1265  0.1498
   13SER      H  178   8.301   7.690  12.083 -0.5606  3.3407  1.9580
   13SER     CA  179   8.369   7.874  12.014  0.0468 -0.1082 -0.2078
   13SER     HA  180   8.438   7.908  11.936 -0.9351 -1.0388 -1.5347
   13SER     CB  181   8.245   7.963  12.011  0.0459 -0.1063 -0.0760
   13SER    HB1  182   8.191   7.941  12.103 -0.3313  1.5327  0.1202
   13SER    HB2  183   8.283   8.065  12.008 -0.7422  0.2102  0.6457
   13SER     OG  184   8.159   7.940  11.901  0.2214  0.0844 -0.2555
   13SER     HG  185   8.105   7.863  11.919 -0.1601  0.2213 -0.7992
   13SER      C  186   8.430   7.895  12.152 -0.7546  0.4506  0.0651
   13SER      O  187   8.397   7.825  12.248 -0.4956  0.4090  0.1231
   14TYR      N  188   8.535   7.977  12.159 -0.6584  0.3346 -0.0318
   14TYR      H  189   8.554   8.031  12.077  1.1476 -0.6074 -0.3013
   14TYR     CA  190   8.635   7.978  12.264 -0.3772 -0.0075 -0.2911
   14TYR     HA  191   8.588   7.925  12.348  0.3989  1.4562  1.1281
   14TYR     CB  192   8.754   7.896  12.215  0.2777  0.4717  0.4630
   14TYR    HB1  193   8.821   7.907  12.300  0.6612 -0.4481  0.2921
   14TYR    HB2  194   8.800   7.941  12.128 -0.9725 -0.0510 -0.5076
   14TYR     CG  195   8.733   7.749  12.185  0.2288  0.5554  0.0823
   14TYR    CD1  196   8.720   7.715  12.050  0.2189  0.8531  0.0076
   14TYR    HD1  197   8.711   7.792  11.975 -3.3980  0.6991  0.1150
   14TYR    CE1  198   8.714   7.580  12.013  0.1019  0.8062  0.1983
   14TYR    HE1  199   8.710   7.561  11.907 -1.0598  1.1042  0.1793
   14TYR     CZ  200   8.710   7.477  12.109  0.4553  0.7718  0.1752
   14TYR     OH  201   8.698   7.348  12.068  0.1362  0.8193  0.1185
   14TYR     HH  202   8.678   7.284  12.137 -2.2563  0.6162 -0.6883
   14TYR    CE2  203   8.732   7.513  12.244  0.4084  0.2570  0.3225
   14TYR    HE2  204   8.750   7.439  12.320  0.0959  0.0019  0.1492
   14TYR    CD2  205   8.737   7.647  12.282  0.4154  0.3798 -0.1099
   14TYR    HD2  206   8.752   7.673  12.386 -0.0917  1.5131 -0.2987
   14TYR      C  207   8.688   8.115  12.304 -0.0245 -0.1760 -0.1781
   14TYR      O  208   8.665   8.213  12.234 -0.0857  0.0400  0.1456
   15GLY      N  209   8.751   8.125  12.422  0.5523  0.3503 -0.5254
   15GLY      H  210   8.727   8.050  12.485 -1.4262  1.3551 -0.0115
   15GLY     CA  211   8.837   8.234  12.464  0.3698  0.3091 -0.0475
   15GLY    HA1  212   8.899   8.265  12.380 -0.5888 -0.0272 -0.8968
   15GLY    HA2  213   8.902   8.191  12.540  0.8573 -0.0763 -0.6723
   15GLY      C  214   8.774   8.367  12.500 -0.2086 -0.1247  0.5905
   15GLY      O  215   8.844   8.463  12.533 -0.0408 -0.0053 -0.1075
   16ALA      N  216   8.642   8.370  12.484 -0.0819  0.2917 -0.4563
   16ALA      H  217   8.595   8.294  12.437 -0.9553  0.1499  0.5875
   16ALA     CA  218   8.553   8.484  12.503  0.0581  0.2896  0.2278
   16ALA     HA  219   8.616   8.569  12.529  1.1546 -1.1067  2.4908
   16ALA     CB  220   8.477   8.517  12.376  0.5587  0.1073 -0.1258
   16ALA    HB1  221   8.544   8.527  12.291  0.0309  3.0727 -0.3081
   16ALA    HB2  222   8.442   8.620  12.381  0.2734  0.0459 -0.7476
   16ALA    HB3  223   8.405   8.436  12.366  0.1342  0.4025  0.4663
   16ALA      C  224   8.459   8.469  12.622 -0.2682 -0.2905 -0.0983
   16ALA      O  225   8.403   8.362  12.643 -0.8257 -0.1069 -0.5942
   17TYR      N  226   8.435   8.583  12.688  0.8524 -0.0370 -0.1111
   17TYR      H  227   8.487   8.667  12.669  3.0804 -1.6529 -1.8301
   17TYR     CA  228   8.334   8.597  12.790  0.4816  0.0204 -0.4828
   17TYR     HA  229   8.356   8.512  12.855 -0.7800 -0.4817 -0.6634
   17TYR     CB  230   8.352   8.728  12.866  0.0541 -0.1013 -0.1645
   17TYR    HB1  231   8.456   8.716  12.899  0.4969  4.3025  0.5784
   17TYR    HB2  232   8.337   8.809  12.795  0.7484  0.2881  0.1156
   17TYR     CG  233   8.259   8.752  12.982  0.1510  0.1620 -0.1404
   17TYR    CD1  234   8.295   8.734  13.117 -0.1205  0.0738 -0.0782
   17TYR    HD1  235   8.392   8.695  13.144  0.2736  0.4323 -0.9283
   17TYR    CE1  236   8.200   8.737  13.219  0.4050 -0.4905  0.4345
   17TYR    HE1  237   8.228   8.721  13.322 -1.2494 -1.1277  0.8207
   17TYR     CZ  238   8.073   8.788  13.186  0.6811  0.0880  0.2566
   17TYR     OH  239   7.974   8.818  13.275 -0.1447 -1.1349 -0.2243
   17TYR     HH  240   7.899   8.871  13.246 -0.5006  0.1125  2.6406
   17TYR    CE2  241   8.039   8.818  13.053  0.2858  0.0015  0.3372
   17TYR    HE2  242   7.947   8.873  13.036  1.2198  2.0277  1.4614
   17TYR    CD2  243   8.130   8.796  12.949 -0.2185 -0.7586  0.0496
   17TYR    HD2  244   8.098   8.817  12.848  0.3654 -1.9351 -0.4087
   17TYR      C  245   8.192   8.577  12.738  0.1111 -0.0126  0.5229
   17TYR      O  246   8.126   8.491  12.796  0.0155 -0.2511  0.0639
   18PRO      N  247   8.143   8.646  12.636 -0.0155 -0.2566  0.4179
   18PRO     CD  248   8.208   8.756  12.566 -0.1803 -0.4493 -0.0447
   18PRO    HD1  249   8.309   8.723  12.543  0.9262  1.8727  1.0826
   18PRO    HD2  250   8.208   8.840  12.636  1.1779 -0.9742  0.6057
   18PRO     CG  251   8.141   8.774  12.430 -0.1266 -0.1783 -0.0355
   18PRO    HG1  252   8.134   8.875  12.389 -0.6359 -0.5349 -0.8537
   18PRO    HG2  253   8.186   8.699  12.365  0.3626 -0.4060  0.5495
   18PRO     CB  254   8.001   8.731  12.472 -0.0449 -0.0922  0.3263
   18PRO    HB1  255   7.944   8.707  12.382  0.3435 -0.2517  0.1195
   18PRO    HB2  256   7.956   8.815  12.524  3.3674 -0.5983  4.6597
   18PRO     CA  257   8.022   8.612  12.565 -0.0640 -0.0414  0.3953
   18PRO     HA  258   7.932   8.610  12.626 -0.3878  0.5992 -0.0425
   18PRO      C  259   8.035   8.484  12.483  0.1496  0.2826 -0.0870
   18PRO      O  260   8.135   8.450  12.421  0.2727 -0.2431  0.3900
   19THR      N  261   7.941   8.390  12.499  0.1872  0.2743  0.0878
   19THR      H  262   7.859   8.415  12.553 -0.5454 -2.2840  0.2748
   19THR     CA  263   7.939   8.247  12.475  0.2727  0.2034  0.5029
   19THR     HA  264   8.008   8.235  12.392 -0.6498  1.8441 -0.5641
   19THR     CB  265   7.977   8.170  12.601  0.0466  0.2396  0.5939
   19THR     HB  266   7.948   8.067  12.577 -2.2537  1.1420 -0.8551
   19THR    CG2  267   8.125   8.168  12.640  0.3144 -0.2149 -0.4229
   19THR   HG21  268   8.164   8.269  12.646 -1.1448  0.4153 -1.0342
   19THR   HG22  269   8.178   8.117  12.559  1.3209  2.1984 -1.3669
   19THR   HG23  270   8.143   8.118  12.735  3.0919  0.7277 -0.3770
   19THR    OG1  271   7.897   8.203  12.713  0.0612  0.3814  0.5619
   19THR    HG1  272   7.927   8.131  12.769 -0.4127  0.9157  1.5171
   19THR      C  273   7.803   8.199  12.425  0.4234  0.5182 -0.2180
   19THR      O  274   7.705   8.271  12.441  0.2971  0.2452  0.2539
   20GLN      N  275   7.803   8.078  12.369 -0.1355  0.2473  0.3608
   20GLN      H  276   7.891   8.029  12.365 -0.7273 -0.7673 -0.9701
   20GLN     CA  277   7.691   8.012  12.305 -0.0433  0.2283  0.2202
   20GLN     HA  278   7.634   8.092  12.257 -0.4049  1.3187  2.3466
   20GLN     CB  279   7.739   7.918  12.194  0.0377  0.2584  0.2296
   20GLN    HB1  280   7.653   7.852  12.184  0.3537 -0.1972  0.5293
   20GLN    HB2  281   7.830   7.869  12.228 -0.9005 -1.9537 -0.3254
   20GLN     CG  282   7.765   7.976  12.056 -0.4836  0.0109  0.0264
   20GLN    HG1  283   7.683   8.043  12.028 -0.0400  0.8062  0.6072
   20GLN    HG2  284   7.857   8.034  12.061  0.2922 -1.1987 -0.0202
   20GLN     CD  285   7.772   7.875  11.942  0.0017  0.1867 -0.0990
   20GLN    OE1  286   7.875   7.840  11.885  0.1959  0.4003  0.1138
   20GLN    NE2  287   7.659   7.819  11.900  0.2172  0.2645 -0.7973
   20GLN   HE21  288   7.673   7.750  11.828  3.0494  0.8671 -0.9613
   20GLN   HE22  289   7.568   7.851  11.931  1.2693  1.9475  0.7358
   20GLN      C  290   7.593   7.945  12.400  0.2631 -0.9664 -0.2926
   20GLN      O  291   7.626   7.929  12.518 -0.3628 -0.3288 -0.0237
   21PRO      N  292   7.473   7.905  12.359 -0.1997  0.1976 -0.0847
   21PRO     CD  293   7.411   7.930  12.230 -0.1829  0.4351 -0.0476
   21PRO    HD1  294   7.418   7.847  12.161 -0.9872  0.7954 -0.5799
   21PRO    HD2  295   7.446   8.025  12.189  1.0894 -0.4510 -1.0644
   21PRO     CG  296   7.262   7.942  12.261 -0.0975  0.4895  0.3495
   21PRO    HG1  297   7.234   8.042  12.295 -1.3845  0.1201  0.4103
   21PRO    HG2  298   7.201   7.917  12.175  0.7578  0.1789 -0.1812
   21PRO     CB  299   7.239   7.836  12.368 -0.0169  0.0048 -0.1145
   21PRO    HB1  300   7.234   7.740  12.316  1.2440  0.5901 -1.3996
   21PRO    HB2  301   7.158   7.851  12.439  0.7172  0.0802  0.7321
   21PRO     CA  302   7.372   7.843  12.443  0.0954 -0.5243 -0.2584
   21PRO     HA  303   7.364   7.901  12.535  0.1534  1.3022 -1.3592
   21PRO      C  304   7.424   7.710  12.494  0.7791  0.1030  0.7134
   21PRO      O  305   7.496   7.644  12.420 -0.1934  0.1779 -0.3189
   22GLY      N  306   7.374   7.668  12.611  0.2430 -0.0620  0.4293
   22GLY      H  307   7.319   7.740  12.656  2.9518  1.1785  2.0247
   22GLY     CA  308   7.413   7.549  12.685  0.3729 -0.3835 -0.1445
   22GLY    HA1  309   7.376   7.468  12.623  0.8373  1.2711 -2.7740
   22GLY    HA2  310   7.521   7.554  12.698  0.3132 -1.3084  0.8610
   22GLY      C  311   7.349   7.550  12.823  0.2451 -0.1897 -0.2040
   22GLY      O  312   7.257   7.624  12.860  0.7849  0.3451  0.0889
   23GLN      N  313   7.414   7.477  12.914 -0.0533 -0.0948  0.0886
   23GLN      H  314   7.486   7.420  12.871  0.0276 -0.4872  0.7206
   23GLN     CA  315   7.373   7.453  13.051  0.2685  0.0844  0.2175
   23GLN     HA  316   7.295   7.528  13.066 -0.5932 -0.3680 -1.6022
   23GLN     CB  317   7.304   7.316  13.049  0.0933  0.1671  0.5542
   23GLN    HB1  318   7.260   7.297  13.147 -3.6921 -1.6108 -1.2933
   23GLN    HB2  319   7.224   7.322  12.975 -0.2983  0.4359  0.9911
   23GLN     CG  320   7.396   7.197  13.022 -0.3098 -0.0667  0.2072
   23GLN    HG1  321   7.453   7.196  12.929 -0.8124  0.5070 -0.1177
   23GLN    HG2  322   7.472   7.193  13.100 -0.8043  1.9282  0.8631
   23GLN     CD  323   7.323   7.064  13.017 -0.3277 -0.0602  0.2858
   23GLN    OE1  324   7.322   6.994  13.118  0.1377 -0.2464  0.1630
   23GLN    NE2  325   7.261   7.019  12.907  0.4995  0.5352 -0.4464
   23GLN   HE21  326   7.271   7.074  12.823  0.3436  3.0215  1.0573
   23GLN   HE22  327   7.202   6.937  12.914 -0.0596  0.8950 -0.8664
   23GLN      C  328   7.480   7.462  13.158  0.3019 -0.1070  0.2017
   23GLN      O  329   7.595   7.492  13.126  0.3219 -0.0026  0.3697
   24GLY      N  330   7.447   7.427  13.282 -0.0629 -0.4488  0.0088
   24GLY      H  331   7.348   7.413  13.300 -0.4365  1.4022 -0.4387
   24GLY     CA  332   7.538   7.406  13.393  0.4092  0.0899 -0.2745
   24GLY    HA1  333   7.494   7.373  13.487  1.2721 -2.4527 -0.7013
   24GLY    HA2  334   7.598   7.318  13.373 -1.3573 -1.4032  0.6819
   24GLY      C  335   7.633   7.523  13.419  0.3292  0.0739  0.0987
   24GLY      O  336   7.607   7.642  13.406  0.3429  0.1028  0.3282
   25TYR      N  337   7.748   7.476  13.467  0.2555 -0.0287  0.1779
   25TYR      H  338   7.763   7.376  13.471  0.4503  0.0440  1.6948
   25TYR     CA  339   7.851   7.562  13.521  0.1368  0.1488  0.1221
   25TYR     HA  340   7.804   7.634  13.588 -0.5992  1.3639 -1.6141
   25TYR     CB  341   7.949   7.471  13.594  0.0499 -0.5235 -0.5860
   25TYR    HB1  342   8.021   7.542  13.636 -1.1989  1.9042 -2.2883
   25TYR    HB2  343   7.999   7.411  13.518 -1.4256 -1.1390 -1.1040
   25TYR     CG  344   7.895   7.387  13.707  0.3769  0.3729  0.2560
   25TYR    CD1  345   7.816   7.445  13.806 -0.0516  0.0233  0.1248
   25TYR    HD1  346   7.784   7.548  13.802  0.4299  0.1547 -0.4538
   25TYR    CE1  347   7.785   7.370  13.920 -0.3028 -0.2136 -0.0994
   25TYR    HE1  348   7.738   7.416  14.006  1.1751  1.8185 -0.3048
   25TYR     CZ  349   7.833   7.238  13.937 -0.0436 -0.1613 -0.4151
   25TYR     OH  350   7.815   7.171  14.054 -0.7648  0.1224 -0.3562
   25TYR     HH  351   7.853   7.083  14.047  0.9162  0.7307  0.4224
   25TYR    CE2  352   7.912   7.180  13.836  0.5203 -0.0904 -0.0234
   25TYR    HE2  353   7.958   7.084  13.848 -2.2150 -1.4178  0.6496
   25TYR    CD2  354   7.935   7.253  13.718  0.5438  0.4250  0.2952
   25TYR    HD2  355   8.000   7.215  13.640  0.4552 -0.4270  0.6262
   25TYR      C  356   7.926   7.642  13.415  0.0234 -0.3547 -0.3419
   25TYR      O  357   7.946   7.601  13.301  0.7638 -0.2040 -0.2730
   26SER      N  358   7.973   7.761  13.453  0.1019 -0.1783 -0.9791
   26SER      H  359   7.945   7.787  13.547 -0.9876  0.1937 -1.3821
   26SER     CA  360   8.022   7.866  13.366  0.0596  0.3719 -0.3469
   26SER     HA  361   7.942   7.904  13.303 -2.5540 -2.6281  0.9319
   26SER     CB  362   8.060   7.986  13.452 -0.0568  0.3165 -0.2192
   26SER    HB1  363   8.083   8.055  13.371 -0.0939 -1.2988 -1.6395
   26SER    HB2  364   8.153   7.962  13.503 -0.0179  0.6702 -0.1171
   26SER     OG  365   7.953   8.020  13.538 -0.4004 -0.3734 -0.3743
   26SER     HG  366   7.954   8.116  13.541  0.5964 -0.3936  0.0693
   26SER      C  367   8.142   7.821  13.284  0.0910  0.2643 -0.2422
   26SER      O  368   8.228   7.752  13.338 -0.6212 -0.4938 -0.0478
   27GLN      N  369   8.145   7.857  13.155  0.2346  0.5073 -0.1707
   27GLN      H  370   8.060   7.901  13.121 -0.9831 -1.0477  0.7346
   27GLN     CA  371   8.252   7.824  13.063 -0.0447 -0.0674 -0.2920
   27GLN     HA  372   8.274   7.718  13.068  0.1729 -0.1980 -2.8768
   27GLN     CB  373   8.197   7.850  12.923  0.8250  0.1556 -0.5960
   27GLN    HB1  374   8.154   7.950  12.920 -2.4136 -1.0470  1.2956
   27GLN    HB2  375   8.277   7.841  12.849 -0.4313 -3.3304 -1.7114
   27GLN     CG  376   8.089   7.755  12.872  0.3615  0.2497  0.1972
   27GLN    HG1  377   8.009   7.749  12.947 -0.3728  0.1942 -0.5826
   27GLN    HG2  378   8.135   7.658  12.855 -0.9767 -0.3443 -0.0961
   27GLN     CD  379   8.042   7.789  12.732  0.0098  0.0559  0.2685
   27GLN    OE1  380   7.928   7.829  12.709  0.3896  0.8120 -0.3462
   27GLN    NE2  381   8.134   7.789  12.635  0.0510  0.0174  0.3088
   27GLN   HE21  382   8.227   7.758  12.662 -0.6931 -0.9870  1.8994
   27GLN   HE22  383   8.113   7.813  12.539 -1.9992  0.1242  0.7330
   27GLN      C  384   8.380   7.903  13.089  0.0518 -0.3775  0.1836
   27GLN      O  385   8.386   8.006  13.156 -0.1919  0.1776 -0.6329
   28GLN      N  386   8.486   7.849  13.028  0.1024  0.5384 -0.5569
   28GLN      H  387   8.468   7.770  12.969 -0.2885 -1.2617  1.8139
   28GLN     CA  388   8.620   7.904  13.022  0.2977  0.1055 -0.2424
   28GLN     HA  389   8.639   7.952  13.118  1.7664 -1.7650  0.4625
   28GLN     CB  390   8.724   7.797  12.993  0.4481 -0.0614  0.8875
   28GLN    HB1  391   8.823   7.842  13.004  0.6850 -0.7633  1.8809
   28GLN    HB2  392   8.716   7.760  12.891  1.1386  2.3045 -0.0914
   28GLN     CG  393   8.717   7.684  13.096 -0.3270 -0.6191  0.2287
   28GLN    HG1  394   8.632   7.618  13.080 -0.8447 -0.7242  2.9724
   28GLN    HG2  395   8.717   7.732  13.193 -1.9976 -2.0133  0.9500
   28GLN     CD  396   8.844   7.600  13.100 -0.0219 -0.1491  0.4633
   28GLN    OE1  397   8.831   7.478  13.107  0.1793 -0.1888  0.1756
   28GLN    NE2  398   8.965   7.654  13.113  0.1848 -0.6704  0.7492
   28GLN   HE21  399   9.045   7.592  13.116 -1.3269 -2.7614 -0.6137
   28GLN   HE22  400   8.981   7.754  13.108  1.2155 -0.8588 -0.0803
   28GLN      C  401   8.631   8.021  12.925  0.6698  0.3232  0.0592
   28GLN      O  402   8.585   8.013  12.811 -0.4871  0.2757  0.5190
   29SER      N  403   8.699   8.128  12.965  1.1097 -0.0753  0.3878
   29SER      H  404   8.729   8.132  13.062  2.2817  1.3035  0.0061
   29SER     CA  405   8.723   8.243  12.879 -0.0018  0.3465  0.6254
   29SER     HA  406   8.723   8.230  12.771  1.7129 -0.7620  0.7129
   29SER     CB  407   8.612   8.344  12.907 -0.4769  0.1822 -0.6154
   29SER    HB1  408   8.624   8.426  12.835 -0.5236  1.8689  1.2246
   29SER    HB2  409   8.518   8.297  12.882 -0.7521  0.4798 -0.1495
   29SER     OG  410   8.595   8.409  13.031 -0.3026 -0.2335 -0.3736
   29SER     HG  411   8.592   8.338  13.096 -1.1809 -0.6170 -0.8143
   29SER      C  412   8.864   8.297  12.893  0.1323  0.0307  0.5036
   29SER      O  413   8.881   8.414  12.925 -0.0022  0.1980 -0.0378
   30SER      N  414   8.961   8.208  12.870 -0.1995  0.0148 -0.9154
   30SER      H  415   8.934   8.115  12.842 -2.5011  0.7956 -1.4722
   30SER     CA  416   9.099   8.241  12.901 -0.3230 -0.2708 -0.0375
   30SER     HA  417   9.103   8.348  12.925  1.5033 -0.3289  0.0448
   30SER     CB  418   9.148   8.159  13.020  0.1850 -0.3160 -0.2754
   30SER    HB1  419   9.237   8.205  13.063 -0.0315  0.2942 -0.4704
   30SER    HB2  420   9.170   8.057  12.989 -0.3010 -0.3966 -0.3636
   30SER     OG  421   9.054   8.147  13.124  0.5458  0.0057  0.0934
   30SER     HG  422   9.104   8.166  13.204 -1.4211  0.7376  1.2176
   30SER      C  423   9.194   8.223  12.785 -0.0627 -0.1525  0.1554
   30SER      O  424   9.286   8.301  12.760 -0.0227 -0.2974 -0.1653
   31GLN      N  425   9.162   8.123  12.703 -0.5327  0.1469 -0.0325
   31GLN      H  426   9.083   8.064  12.726 -0.7424  0.1139 -0.7915
   31GLN     CA  427   9.243   8.076  12.592 -0.2078  0.4393  0.0773
   31GLN     HA  428   9.321   8.149  12.571  2.1116 -1.3761  1.8759
   31GLN     CB  429   9.322   7.949  12.622 -0.4828  0.1525 -0.3875
   31GLN    HB1  430   9.365   7.968  12.721 -3.0446 -1.2794  1.1137
   31GLN    HB2  431   9.253   7.866  12.634 -1.7574  1.5339  3.3109
   31GLN     CG  432   9.437   7.916  12.527 -0.0699  0.3003  0.0592
   31GLN    HG1  433   9.483   8.006  12.485  0.5900 -0.1884 -0.2725
   31GLN    HG2  434   9.397   7.860  12.443 -3.0951  1.8995  0.2755
   31GLN     CD  435   9.544   7.824  12.585  0.0337  0.5996  0.3475
   31GLN    OE1  436   9.514   7.726  12.653  0.0732 -0.0027 -0.4958
   31GLN    NE2  437   9.670   7.848  12.550 -0.0002  0.1604 -0.0847
   31GLN   HE21  438   9.750   7.798  12.587 -0.7636 -1.5759 -0.6814
   31GLN   HE22  439   9.699   7.915  12.481  2.5794 -0.9686 -0.2320
   31GLN      C  440   9.155   8.054  12.469 -0.0727  0.6318 -0.0534
   31GLN      O  441   9.044   8.003  12.483  0.3190 -0.0976  0.4359
   32PRO      N  442   9.194   8.095  12.348  0.2832 -0.0515 -0.1732
   32PRO     CD  443   9.320   8.161  12.319  0.3446 -0.0437  0.1168
   32PRO    HD1  444   9.357   8.232  12.394 -2.7204  1.3994  0.4620
   32PRO    HD2  445   9.398   8.087  12.303 -0.7704 -0.8708 -1.8531
   32PRO     CG  446   9.302   8.233  12.186  0.3239  0.3619  0.3339
   32PRO    HG1  447   9.397   8.244  12.134 -0.0486 -1.6591 -0.8983
   32PRO    HG2  448   9.248   8.327  12.191  0.3185  0.3175  1.2382
   32PRO     CB  449   9.223   8.121  12.118  0.4431  0.6495 -0.2800
   32PRO    HB1  450   9.163   8.168  12.039  0.9414 -0.4466 -1.3444
   32PRO    HB2  451   9.292   8.046  12.081  0.6508 -0.0650  1.4874
   32PRO     CA  452   9.132   8.057  12.222  0.5771  0.2486 -0.4099
   32PRO     HA  453   9.030   8.094  12.215  0.5180  0.1750  0.0229
   32PRO      C  454   9.132   7.908  12.190 -0.2913  0.1616 -0.0363
   32PRO      O  455   9.211   7.839  12.255  0.3735  0.4192 -0.5584
   33TYR      N  456   9.064   7.870  12.082  0.1371  0.4842 -0.4240
   33TYR      H  457   9.005   7.941  12.039 -3.3375 -1.2741  1.0447
   33TYR     CA  458   9.086   7.742  12.019 -0.0179  0.0034  0.4891
   33TYR     HA  459   9.019   7.731  11.934  1.1308 -2.2272 -0.2283
   33TYR     CB  460   9.224   7.737  11.954 -0.0435  0.0570  0.4290
   33TYR    HB1  461   9.278   7.643  11.958  2.3916  1.4022  2.8008
   33TYR    HB2  462   9.288   7.808  12.007 -0.4488 -0.1040  1.1376
   33TYR     CG  463   9.229   7.786  11.811 -0.3703 -0.4331  0.2467
   33TYR    CD1  464   9.270   7.702  11.707  0.3251  0.3746 -0.1481
   33TYR    HD1  465   9.287   7.598  11.734 -1.3342 -0.2910 -1.5084
   33TYR    CE1  466   9.292   7.751  11.578  0.3652  0.4073 -0.1290
   33TYR    HE1  467   9.347   7.685  11.513  3.0112  1.3317  1.0494
   33TYR     CZ  468   9.270   7.887  11.550  0.5968  0.4575 -0.0717
   33TYR     OH  469   9.277   7.940  11.425 -0.5900  0.5960 -0.0980
   33TYR     HH  470   9.315   7.880  11.360 -0.4565 -1.7590  2.0542
   33TYR    CE2  471   9.225   7.975  11.651  0.5671  0.0208  0.2930
   33TYR    HE2  472   9.206   8.077  11.625 -0.4026 -0.4222 -0.8114
   33TYR    CD2  473   9.204   7.920  11.779  0.0816 -0.3981  0.0377
   33TYR    HD2  474   9.172   7.983  11.860 -2.7777 -0.7897 -0.6844
   33TYR      C  475   9.066   7.616  12.102 -0.2314 -0.3268 -0.0573
   33TYR      O  476   9.077   7.615  12.225 -0.1684  0.0430 -0.0597
   34GLY      N  477   9.062   7.500  12.036  0.7447 -0.2316 -0.3034
   34GLY      H  478   9.072   7.510  11.936  2.3345  1.0094 -0.0624
   34GLY     CA  479   9.038   7.372  12.100  0.0137  0.1417  0.1787
   34GLY    HA1  480   8.951   7.383  12.165 -0.9869  1.2837 -1.2863
   34GLY    HA2  481   9.022   7.292  12.027 -0.9537  0.3723  0.1207
   34GLY      C  482   9.148   7.325  12.194 -0.0238  0.6313  0.4703
   34GLY      O  483   9.115   7.305  12.310 -0.7908 -0.1448  0.1307
   35GLN      N  484   9.268   7.313  12.137 -0.5038 -0.4427 -0.3537
   35GLN      H  485   9.274   7.342  12.040 -1.4468 -0.2437 -0.3664
   35GLN     CA  486   9.391   7.277  12.204 -0.0503  0.4186 -0.7076
   35GLN     HA  487   9.384   7.296  12.311 -1.0301  0.1801 -0.7241
   35GLN     CB  488   9.401   7.125  12.191 -0.4049  0.2752  0.5535
   35GLN    HB1  489   9.504   7.091  12.194 -0.1650  0.7981 -1.0026
   35GLN    HB2  490   9.364   7.100  12.091 -1.4865 -2.0778  1.4861
   35GLN     CG  491   9.319   7.031  12.279 -0.7732  0.6345  0.6003
   35GLN    HG1  492   9.305   6.937  12.225  1.5812  0.2447  0.5574
   35GLN    HG2  493   9.218   7.068  12.296 -0.4812  1.3114  0.8762
   35GLN     CD  494   9.371   7.010  12.420 -0.0593 -0.5809  0.1763
   35GLN    OE1  495   9.343   7.093  12.507 -0.9232  0.1919 -0.8153
   35GLN    NE2  496   9.457   6.912  12.448 -0.3737 -0.8625  0.1641
   35GLN   HE21  497   9.507   6.902  12.535 -0.4561 -1.6909  0.1224
   35GLN   HE22  498   9.478   6.838  12.382  1.6493  0.7055 -1.0556
   35GLN      C  499   9.517   7.350  12.158  0.5684 -0.5617 -0.6042
   35GLN      O  500   9.530   7.393  12.044 -0.4312  0.4362 -0.3711
   36GLN      N  501   9.621   7.356  12.242 -0.0684  0.0042  0.1637
   36GLN      H  502   9.619   7.305  12.329 -0.2241 -0.2583  0.0064
   36GLN     CA  503   9.749   7.413  12.207 -0.1484  0.1567  0.1140
   36GLN     HA  504   9.735   7.481  12.123  0.1475 -0.8727 -0.7827
   36GLN     CB  505   9.798   7.493  12.328  0.2538 -0.4727  0.3717
   36GLN    HB1  506   9.710   7.544  12.367  0.4119  0.4590 -0.4649
   36GLN    HB2  507   9.835   7.421  12.401  0.9100  1.1682  1.7169
   36GLN     CG  508   9.906   7.594  12.290 -0.4302  0.0340 -0.2442
   36GLN    HG1  509   9.988   7.539  12.244  0.2767 -0.4677  1.5456
   36GLN    HG2  510   9.872   7.667  12.216  1.1936  0.5577 -0.5021
   36GLN     CD  511   9.950   7.679  12.408  0.5292 -0.2657 -0.3786
   36GLN    OE1  512   9.969   7.627  12.518 -0.4187  0.5215  0.1719
   36GLN    NE2  513   9.972   7.809  12.388 -0.6155 -0.0855 -0.5090
   36GLN   HE21  514   9.975   7.843  12.292  1.7759  2.0479  0.2051
   36GLN   HE22  515  10.003   7.871  12.461  0.2855 -0.1938 -0.7902
   36GLN      C  516   9.850   7.307  12.167 -0.1240  0.1646  0.1542
   36GLN      O  517   9.893   7.216  12.239 -0.0005  0.2618  0.2047
   37SER      N  518   9.914   7.328  12.052  0.4296  0.5578  0.5267
   37SER      H  519   9.888   7.410  11.999 -2.8677 -0.1294  0.8674
   37SER     CA  520  10.028   7.254  12.002  0.0994  0.3139  0.1247
   37SER     HA  521  10.025   7.152  12.042 -1.3987  0.3666  0.2260
   37SER     CB  522  10.022   7.245  11.850 -0.3141 -0.0091  0.1577
   37SER    HB1  523  10.093   7.164  11.832 -0.2067  0.2639 -0.6658
   37SER    HB2  524  10.070   7.336  11.815  3.8240 -0.8141  2.9439
   37SER     OG  525   9.895   7.225  11.791 -0.1468  0.7329 -0.4711
   37SER     HG  526   9.908   7.205  11.698  1.3106  0.0982 -0.1750
   37SER      C  527  10.163   7.308  12.046  0.1661 -0.1212  0.4647
   37SER      O  528  10.177   7.430  12.051 -0.1448 -0.0733  0.2045
   38TYR      N  529  10.267   7.225  12.061  0.2516 -0.0393  0.3328
   38TYR      H  530  10.246   7.126  12.049 -1.3688  0.0586  1.9035
   38TYR     CA  531  10.393   7.265  12.120  0.0543  0.2238  0.5772
   38TYR     HA  532  10.393   7.371  12.144 -0.3641 -0.2178  2.6744
   38TYR     CB  533  10.410   7.183  12.247 -0.1280 -0.3420  0.2392
   38TYR    HB1  534  10.507   7.214  12.286 -0.2171  0.2576 -0.0058
   38TYR    HB2  535  10.412   7.077  12.220  1.5155  0.0852 -1.4957
   38TYR     CG  536  10.303   7.215  12.349 -0.0303 -0.1876  0.2928
   38TYR    CD1  537  10.293   7.340  12.411  0.0069 -0.1054  0.1349
   38TYR    HD1  538  10.371   7.415  12.402  1.5101 -1.4850  1.0649
   38TYR    CE1  539  10.187   7.373  12.497 -0.0884  0.5697 -0.2382
   38TYR    HE1  540  10.191   7.464  12.555  1.9030 -0.6158  1.6534
   38TYR     CZ  541  10.090   7.274  12.519  0.5004  0.0376  0.0047
   38TYR     OH  542   9.987   7.294  12.606  0.1772 -0.1061 -0.3430
   38TYR     HH  543   9.939   7.216  12.638  0.6745 -0.6869 -0.9825
   38TYR    CE2  544  10.107   7.144  12.469  0.2450 -0.1703  0.4592
   38TYR    HE2  545  10.035   7.066  12.490  0.4724  0.0305  2.0972
   38TYR    CD2  546  10.210   7.115  12.379 -0.8877  0.1924 -0.9959
   38TYR    HD2  547  10.228   7.017  12.338  0.8099  0.0113  0.0790
   38TYR      C  548  10.517   7.236  12.036 -0.3404  0.0235  0.0544
   38TYR      O  549  10.516   7.137  11.964  0.8710  0.4375 -0.5409
   39SER      N  550  10.619   7.320  12.052 -0.2983  0.0085 -0.1388
   39SER      H  551  10.608   7.390  12.124  0.4118  0.3960 -0.3985
   39SER     CA  552  10.746   7.313  11.983  0.0351  0.0732  0.4633
   39SER     HA  553  10.731   7.313  11.875 -0.1007 -2.6581  0.4247
   39SER     CB  554  10.840   7.431  12.006  0.0905  0.2482 -0.6126
   39SER    HB1  555  10.871   7.443  12.110  1.9589  0.3070 -1.1301
   39SER    HB2  556  10.931   7.428  11.945  0.4061  1.4439 -0.2469
   39SER     OG  557  10.765   7.546  11.972  0.1311  0.3965 -0.2127
   39SER     HG  558  10.822   7.623  11.958  1.3770 -0.9836 -4.2834
   39SER      C  559  10.824   7.187  12.017 -0.6961 -0.5143 -0.0079
   39SER      O  560  10.934   7.165  11.966 -0.5994 -0.0563 -0.0047
   40GLY      N  561  10.785   7.105  12.114 -0.2790 -0.5215  0.1585
   40GLY      H  562  10.705   7.129  12.172 -1.0724 -0.7578 -0.8081
   40GLY     CA  563  10.847   6.977  12.144  0.4713 -0.0342  0.7160
   40GLY    HA1  564  10.859   6.917  12.054 -0.0463  0.8604  0.0330
   40GLY    HA2  565  10.949   7.000  12.175  0.5024 -2.3196  2.5213
   40GLY      C  566  10.770   6.896  12.248  0.0585 -0.5494  0.0211
   40GLY      O  567  10.684   6.954  12.314  0.2245 -0.1123 -0.1366
   41TYR      N  568  10.797   6.766  12.257  0.0659 -0.5488  0.0104
   41TYR      H  569  10.867   6.725  12.197 -0.0254  1.5248 -1.6175
   41TYR     CA  570  10.717   6.674  12.336 -0.1669 -0.1556  0.2323
   41TYR     HA  571  10.662   6.725  12.415  0.1096 -1.6447  1.4235
   41TYR     CB  572  10.609   6.603  12.254  0.2907 -0.2318 -0.3061
   41TYR    HB1  573  10.656   6.543  12.176  2.4579 -1.2870  1.6859
   41TYR    HB2  574  10.568   6.531  12.324 -0.2013  0.6421  0.3258
   41TYR     CG  575  10.500   6.695  12.205  0.2762  0.1368  0.4070
   41TYR    CD1  576  10.512   6.771  12.088 -0.2941 -0.7001 -0.2073
   41TYR    HD1  577  10.600   6.765  12.025  0.6205 -0.4404  0.9941
   41TYR    CE1  578  10.404   6.847  12.041  0.3409  0.2894 -0.0881
   41TYR    HE1  579  10.411   6.900  11.947  1.5755 -1.5896 -1.1201
   41TYR     CZ  580  10.283   6.848  12.112  0.0693 -0.9112 -0.5167
   41TYR     OH  581  10.176   6.914  12.059  0.4271 -0.0155 -0.1510
   41TYR     HH  582  10.098   6.905  12.115  0.2257 -0.7324 -0.5329
   41TYR    CE2  583  10.271   6.776  12.233 -0.0274 -0.2786 -0.1458
   41TYR    HE2  584  10.175   6.783  12.283  0.8421  2.7746  1.3797
   41TYR    CD2  585  10.382   6.705  12.279 -0.0288 -0.2043 -0.0274
   41TYR    HD2  586  10.367   6.640  12.364 -0.3069  0.6904  0.6265
   41TYR      C  587  10.811   6.573  12.399 -0.0193 -0.0425  0.1949
   41TYR      O  588  10.905   6.527  12.336 -0.1485  0.3443 -0.2843
   42SER      N  589  10.779   6.524  12.519 -0.1610 -0.1816  0.0999
   42SER      H  590  10.691   6.549  12.564  0.7973 -1.1422  2.7353
   42SER     CA  591  10.866   6.437  12.595  0.0554 -0.3116 -0.2941
   42SER     HA  592  10.929   6.373  12.534 -0.5113 -0.9399 -0.2368
   42SER     CB  593  10.962   6.519  12.681 -0.0031 -0.1061 -0.4247
   42SER    HB1  594  11.027   6.461  12.747  0.3532  0.8564  0.0945
   42SER    HB2  595  10.909   6.588  12.745 -1.6372 -1.1327 -0.6104
   42SER     OG  596  11.052   6.600  12.608 -0.0001  0.0489 -0.2496
   42SER     HG  597  11.084   6.664  12.672 -1.5187 -0.0048  0.6291
   42SER      C  598  10.782   6.348  12.686 -0.1038  0.2693  0.1333
   42SER      O  599  10.679   6.392  12.737  0.0710 -0.0546  0.7788
   43GLN      N  600  10.818   6.220  12.699  0.6310  0.5294  0.7126
   43GLN      H  601  10.899   6.198  12.643 -0.7611 -1.1169 -0.7567
   43GLN     CA  602  10.755   6.117  12.778  0.1544  0.2540 -0.0208
   43GLN     HA  603  10.670   6.077  12.723 -0.4248  1.0222  0.3105
   43GLN     CB  604  10.851   6.000  12.798 -0.1369  0.0372  0.1169
   43GLN    HB1  605  10.890   5.959  12.705  3.4896  0.5921  1.2331
   43GLN    HB2  606  10.794   5.919  12.844  0.5145 -0.1971  0.5386
   43GLN     CG  607  10.966   6.027  12.895 -0.1513 -0.1653  0.1915
   43GLN    HG1  608  10.931   6.061  12.992  0.7334 -0.9656  0.8030
   43GLN    HG2  609  11.031   6.105  12.856 -0.9042 -0.0816 -0.9494
   43GLN     CD  610  11.049   5.903  12.925 -0.1184 -0.1204  0.2867
   43GLN    OE1  611  11.009   5.789  12.906  0.4767 -0.2988  0.0713
   43GLN    NE2  612  11.166   5.910  12.988 -0.0813  0.1312  0.1904
   43GLN   HE21  613  11.198   5.831  13.042  0.6463 -0.0878 -0.5435
   43GLN   HE22  614  11.209   5.999  13.012  0.3153 -0.0827  0.2739
   43GLN      C  615  10.700   6.172  12.909  0.3181  0.3926 -0.0108
   43GLN      O  616  10.768   6.246  12.980  0.0800  0.6897 -0.0882
   44SER      N  617  10.585   6.119  12.951  0.4596 -0.1113 -0.2593
   44SER      H  618  10.536   6.068  12.878  1.7266 -0.4197 -0.9326
   44SER     CA  619  10.529   6.149  13.081  0.1441 -0.6423 -0.2680
   44SER     HA  620  10.562   6.248  13.113  1.2754 -1.7017  2.1040
   44SER     CB  621  10.377   6.151  13.066  0.1549  0.0895 -0.3252
   44SER    HB1  622  10.340   6.060  13.020 -0.9660  0.3824 -0.0200
   44SER    HB2  623  10.331   6.155  13.165 -1.5917 -1.3675 -1.0211
   44SER     OG  624  10.335   6.259  12.986 -0.1671 -0.0730 -0.3765
   44SER     HG  625  10.243   6.248  12.961  0.2188 -0.9528 -1.4884
   44SER      C  626  10.587   6.056  13.187  0.1927 -0.0959  0.1903
   44SER      O  627  10.544   5.941  13.192 -0.1768 -0.0460 -1.2937
   45THR      N  628  10.675   6.107  13.273 -0.0964  0.2254  0.3003
   45THR      H  629  10.703   6.202  13.255 -0.2915  0.2471  0.1118
   45THR     CA  630  10.742   6.033  13.378  0.0425 -0.4023 -0.2212
   45THR     HA  631  10.781   5.941  13.335 -0.9555 -1.2106  0.5558
   45THR     CB  632  10.865   6.103  13.436 -0.2572  0.1553 -0.2505
   45THR     HB  633  10.915   6.044  13.513  0.1528  0.5767 -0.1941
   45THR    CG2  634  10.962   6.129  13.321 -0.1809 -0.7477 -0.3988
   45THR   HG21  635  11.046   6.169  13.377 -1.0410  0.3250  0.1599
   45THR   HG22  636  10.915   6.210  13.265  1.0356 -0.4586 -1.0382
   45THR   HG23  637  10.983   6.041  13.260 -1.6999 -1.3856 -0.0578
   45THR    OG1  638  10.847   6.231  13.492  0.5659  0.1515  0.0289
   45THR    HG1  639  10.932   6.249  13.533  1.1534 -1.7876 -0.2056
   45THR      C  640  10.652   5.986  13.492 -0.1914  0.0340 -0.2238
   45THR      O  641  10.542   6.034  13.518  0.0207  0.2897  0.2246
   46ASP      N  642  10.694   5.886  13.570 -0.0063  0.3877  0.1312
   46ASP      H  643  10.781   5.841  13.546  0.2207  0.0929  1.4279
   46ASP     CA  644  10.629   5.845  13.693  0.4218 -0.1806  0.1687
   46ASP     HA  645  10.521   5.847  13.680  0.4181 -0.8045  0.0655
   46ASP     CB  646  10.676   5.701  13.711 -0.0516 -0.4102 -0.4202
   46ASP    HB1  647  10.777   5.712  13.751 -0.9596  3.2535  1.2185
   46ASP    HB2  648  10.664   5.647  13.616  1.2410 -0.3706 -0.6206
   46ASP     CG  649  10.593   5.612  13.803 -0.4066  0.5179  0.1694
   46ASP    OD1  650  10.651   5.532  13.880 -0.1940  0.8055  0.3114
   46ASP    OD2  651  10.469   5.622  13.812 -0.4148  0.3422  0.2480
   46ASP      C  652  10.655   5.935  13.814 -0.3149  0.0459  0.1594
   46ASP      O  653  10.756   6.001  13.833 -0.3352 -0.1143  0.8492
   47THR      N  654  10.562   5.925  13.909 -0.1613  0.0529  0.3108
   47THR      H  655  10.468   5.897  13.882 -0.2828  1.3760 -0.7591
   47THR     CA  656  10.566   6.014  14.023  0.1962  0.0817  0.2754
   47THR     HA  657  10.559   6.119  13.999  1.2680  0.3331  0.9523
   47THR     CB  658  10.444   5.972  14.105  0.2588  0.1769  0.4185
   47THR     HB  659  10.453   5.873  14.150  0.0543 -0.9552 -1.8965
   47THR    CG2  660  10.420   6.066  14.222 -0.2859  0.0084  0.4484
   47THR   HG21  661  10.327   6.036  14.270  0.7612 -0.5961  2.1952
   47THR   HG22  662  10.417   6.173  14.198  0.2377 -0.4297 -1.7973
   47THR   HG23  663  10.497   6.060  14.300  1.1799  1.3522 -0.8072
   47THR    OG1  664  10.326   5.972  14.027  0.5307  0.0110  0.0028
   47THR    HG1  665  10.252   5.953  14.086  0.3214  2.3037  0.5565
   47THR      C  666  10.694   5.995  14.103  0.1808 -0.3618  0.2011
   47THR      O  667  10.732   5.882  14.132 -0.1759 -0.3150  0.8739
   48SER      N  668  10.747   6.107  14.155  0.1552 -0.4238  0.3634
   48SER      H  669  10.700   6.191  14.128 -1.3814 -1.3569  0.0258
   48SER     CA  670  10.847   6.111  14.260  0.3556 -0.4072  0.1735
   48SER     HA  671  10.928   6.044  14.232  0.5890  0.4825 -1.4678
   48SER     CB  672  10.914   6.248  14.246 -0.2885 -0.0682  0.3859
   48SER    HB1  673  10.989   6.260  14.325 -0.6065  1.9569  0.4204
   48SER    HB2  674  10.844   6.330  14.263 -1.1182 -0.2434 -1.8726
   48SER     OG  675  10.961   6.275  14.116 -0.1055 -0.6087  0.3391
   48SER     HG  676  11.005   6.360  14.119 -0.3856 -0.4331 -0.5280
   48SER      C  677  10.799   6.092  14.403 -0.1989  0.1223  0.0620
   48SER      O  678  10.713   6.166  14.450 -0.4217  0.1568 -0.3932
   49GLY      N  679  10.858   5.998  14.476  0.6043  0.5898  0.0240
   49GLY      H  680  10.911   5.924  14.432  0.4243  0.5601 -0.1414
   49GLY     CA  681  10.842   5.983  14.620  0.0630  0.4610 -0.0450
   49GLY    HA1  682  10.814   6.080  14.661  1.0825  1.4418 -1.5681
   49GLY    HA2  683  10.935   5.951  14.668  0.4406  2.7409  0.8803
   49GLY      C  684  10.727   5.901  14.676  0.3590 -0.1685 -0.3525
   49GLY      O  685  10.634   5.868  14.604  0.5204 -0.1580 -0.5663
   50TYR      N  686  10.744   5.866  14.804 -0.1553  0.6384 -0.0598
   50TYR      H  687  10.831   5.881  14.854 -0.3948  1.3563  0.1563
   50TYR     CA  688  10.644   5.806  14.890 -0.4527  0.1588 -0.7330
   50TYR     HA  689  10.703   5.790  14.980  0.9192  2.3600 -1.1547
   50TYR     CB  690  10.549   5.920  14.927 -0.1407  0.3107 -0.3888
   50TYR    HB1  691  10.501   5.894  15.022  2.2986 -1.7961  0.3912
   50TYR    HB2  692  10.468   5.915  14.854  1.0311 -4.0450 -1.6867
   50TYR     CG  693  10.607   6.058  14.943 -0.0470  0.2405 -0.1248
   50TYR    CD1  694  10.581   6.155  14.846 -0.2501  0.2552 -0.0546
   50TYR    HD1  695  10.523   6.125  14.760 -4.3207  1.1781  2.0840
   50TYR    CE1  696  10.626   6.286  14.864  0.1492  0.1556 -0.3248
   50TYR    HE1  697  10.598   6.366  14.798  1.0357  0.4286 -0.3828
   50TYR     CZ  698  10.686   6.325  14.986 -0.5418  0.1884  0.0108
   50TYR     OH  699  10.726   6.453  15.014 -0.0217 -0.0871  0.5535
   50TYR     HH  700  10.677   6.515  14.959 -0.2194 -1.2491 -0.6238
   50TYR    CE2  701  10.724   6.224  15.076  0.0437  0.0657 -0.3622
   50TYR    HE2  702  10.784   6.241  15.165 -0.6612  0.4066  0.0608
   50TYR    CD2  703  10.682   6.092  15.057  0.3227 -0.0344 -0.2851
   50TYR    HD2  704  10.715   6.016  15.127 -0.3758  1.4422  1.7177
   50TYR      C  705  10.579   5.677  14.842 -0.5553  0.0780 -0.3833
   50TYR      O  706  10.603   5.627  14.732  0.5461 -0.1794 -0.0443
   51GLY      N  707  10.494   5.619  14.926 -0.0414 -0.0705  0.0394
   51GLY      H  708  10.469   5.674  15.008 -0.4265  2.7920 -1.8430
   51GLY     CA  709  10.408   5.506  14.897  0.0734 -0.1373 -0.0388
   51GLY    HA1  710  10.336   5.489  14.976 -3.9938 -0.5338 -3.4822
   51GLY    HA2  711  10.465   5.414  14.878 -0.3646 -0.4026 -0.0681
   51GLY      C  712  10.323   5.532  14.774 -0.7004  0.2429  0.5710
   51GLY      O  713  10.290   5.646  14.743  0.2315  0.4219  0.2032
   52GLN      N  714  10.293   5.426  14.699 -0.1876  0.3661  0.1820
   52GLN      H  715  10.328   5.335  14.725 -0.5094  0.3809  0.6805
   52GLN     CA  716  10.204   5.434  14.584  0.2290 -0.2065 -0.1842
   52GLN     HA  717  10.218   5.529  14.533  1.0193 -0.0818  0.2430
   52GLN     CB  718  10.254   5.328  14.487  0.1343  0.0096 -0.4674
   52GLN    HB1  719  10.362   5.321  14.496 -0.0457 -1.0806  1.3865
   52GLN    HB2  720  10.222   5.234  14.532 -1.5959  0.1799 -1.2719
   52GLN     CG  721  10.207   5.339  14.342 -0.2694 -0.0237 -0.3404
   52GLN    HG1  722  10.222   5.442  14.309  0.3494  0.0016  0.0176
   52GLN    HG2  723  10.099   5.327  14.332 -0.0618 -1.3515 -1.3099
   52GLN     CD  724  10.282   5.243  14.251  0.5010  0.0912  0.1636
   52GLN    OE1  725  10.357   5.156  14.295  0.0870 -0.2839  0.1389
   52GLN    NE2  726  10.259   5.257  14.120 -0.8461  0.5117  0.4304
   52GLN   HE21  727  10.299   5.184  14.062 -0.4808  2.2867 -1.6810
   52GLN   HE22  728  10.207   5.333  14.079 -2.4448 -0.6345  0.2278
   52GLN      C  729  10.056   5.420  14.617  0.2202  0.1214 -0.0861
   52GLN      O  730  10.021   5.328  14.690 -0.6612  0.2402 -0.3546
   53SER      N  731   9.973   5.512  14.568  0.1287  0.0406 -0.0843
   53SER      H  732  10.019   5.586  14.517  1.4137 -1.5600 -1.3626
   53SER     CA  733   9.832   5.517  14.599  0.1083  0.6968 -0.2650
   53SER     HA  734   9.798   5.418  14.630 -1.0717  0.7430 -1.3237
   53SER     CB  735   9.796   5.614  14.712 -0.3704  0.2531 -0.0312
   53SER    HB1  736   9.838   5.712  14.691 -0.9057  0.1143 -1.9389
   53SER    HB2  737   9.688   5.632  14.713 -0.7757 -1.8286 -0.7435
   53SER     OG  738   9.844   5.568  14.836  0.4041  0.0958 -0.3848
   53SER     HG  739   9.811   5.480  14.858  0.0407  0.6032  1.1942
   53SER      C  740   9.748   5.560  14.480  0.3576  0.0709 -0.6703
   53SER      O  741   9.642   5.501  14.461  0.1014  0.1498  0.4586
   54SER      N  742   9.797   5.646  14.390  0.2472  0.6120 -0.2238
   54SER      H  743   9.889   5.684  14.408  0.7924  0.3284 -2.1451
   54SER     CA  744   9.745   5.648  14.255  0.4541  0.1035 -0.3148
   54SER     HA  745   9.639   5.674  14.259  0.2037 -0.2461 -2.8946
   54SER     CB  746   9.797   5.765  14.172  0.0795 -0.0072 -0.7127
   54SER    HB1  747   9.744   5.777  14.078 -0.7703  1.0137 -0.1312
   54SER    HB2  748   9.906   5.759  14.164  0.2071  1.9553 -1.0347
   54SER     OG  749   9.757   5.882  14.239  0.4101 -0.1885 -0.1928
   54SER     HG  750   9.793   5.963  14.202  1.8661  0.0649  1.6120
   54SER      C  751   9.767   5.525  14.168 -0.0281 -0.3374  0.1819
   54SER      O  752   9.874   5.467  14.155 -0.0195 -0.1805 -0.4714
   55TYR      N  753   9.662   5.486  14.094 -0.0773  0.1151  0.0114
   55TYR      H  754   9.577   5.539  14.103 -0.2052 -0.1558  0.4295
   55TYR     CA  755   9.663   5.379  13.996 -0.4056 -0.0358  0.1711
   55TYR     HA  756   9.765   5.363  13.961 -0.8261 -2.0508 -0.2371
   55TYR     CB  757   9.639   5.243  14.060 -0.1393  0.1028  0.5721
   55TYR    HB1  758   9.613   5.171  13.982  2.7464  0.4467 -0.8419
   55TYR    HB2  759   9.551   5.256  14.123 -1.1427 -1.2986 -0.4588
   55TYR     CG  760   9.746   5.175  14.142  0.0492 -0.1838  0.0950
   55TYR    CD1  761   9.853   5.101  14.091 -0.1952 -0.4812  0.0198
   55TYR    HD1  762   9.850   5.073  13.986 -1.1797  1.2721 -0.4571
   55TYR    CE1  763   9.961   5.063  14.171 -0.6847 -0.4530  0.7008
   55TYR    HE1  764  10.040   5.006  14.124  1.0206  0.9336  1.7695
   55TYR     CZ  765   9.964   5.091  14.309 -0.7584 -0.4462  0.7009
   55TYR     OH  766  10.068   5.041  14.381 -0.2893 -0.2347  0.1816
   55TYR     HH  767  10.065   5.064  14.475  1.0398 -1.9969  0.7058
   55TYR    CE2  768   9.854   5.162  14.363 -0.4660  0.3824  0.2191
   55TYR    HE2  769   9.846   5.165  14.470 -2.4837  0.0258  0.1064
   55TYR    CD2  770   9.752   5.208  14.278 -0.2159  0.4620 -0.0434
   55TYR    HD2  771   9.670   5.263  14.322  1.0514  2.2961  0.1195
   55TYR      C  772   9.581   5.405  13.871 -0.2280 -0.0595  0.0484
   55TYR      O  773   9.480   5.472  13.891  0.1246  0.3956  0.3264
   56SER      N  774   9.622   5.373  13.748 -0.2411  0.6980 -0.1548
   56SER      H  775   9.710   5.324  13.738 -1.6613 -2.3870  1.0920
   56SER     CA  776   9.540   5.400  13.632 -0.2944  0.0687 -0.2662
   56SER     HA  777   9.546   5.504  13.601 -0.6311 -0.0732 -0.8310
   56SER     CB  778   9.595   5.318  13.515  0.2641 -0.1359  0.1366
   56SER    HB1  779   9.581   5.212  13.535 -0.3393 -0.4231 -1.6547
   56SER    HB2  780   9.700   5.340  13.499 -0.5301  1.8757 -3.3174
   56SER     OG  781   9.527   5.367  13.402  0.2128  0.1263  0.2777
   56SER     HG  782   9.591   5.367  13.330 -0.1966  1.2673 -0.1171
   56SER      C  783   9.392   5.367  13.653 -0.3714  0.3152 -0.4116
   56SER      O  784   9.360   5.254  13.690  0.3562  0.1508 -0.2529
   57SER      N  785   9.304   5.467  13.651 -0.4421  0.2436 -1.0633
   57SER      H  786   9.342   5.558  13.632  2.2759 -0.5630  0.0842
   57SER     CA  787   9.160   5.451  13.664 -0.3788  0.1651 -0.4174
   57SER     HA  788   9.135   5.410  13.762  1.0869  1.8118  0.7057
   57SER     CB  789   9.100   5.590  13.650 -0.4290  0.2119  0.2229
   57SER    HB1  790   9.138   5.642  13.561  0.1229 -1.5141 -0.5787
   57SER    HB2  791   8.991   5.589  13.651 -0.4630  0.0044 -1.1201
   57SER     OG  792   9.148   5.666  13.758  0.6852 -0.0581 -0.0699
   57SER     HG  793   9.085   5.738  13.768 -1.6594 -1.9200 -0.6694
   57SER      C  794   9.099   5.364  13.555 -0.1491 -0.5856  0.0467
   57SER      O  795   9.135   5.364  13.438 -0.5786  0.0686 -0.0953
   58TYR      N  796   8.987   5.300  13.593 -0.3560 -0.3174 -0.1084
   58TYR      H  797   8.956   5.320  13.687  0.1742  0.2081 -0.0309
   58TYR     CA  798   8.909   5.216  13.504 -0.0298 -0.0874 -0.6181
   58TYR     HA  799   8.971   5.130  13.477 -0.2567 -0.6818  0.6740
   58TYR     CB  800   8.792   5.155  13.580  0.3852 -0.2590 -0.1094
   58TYR    HB1  801   8.736   5.242  13.614 -0.0534 -0.8825  0.8186
   58TYR    HB2  802   8.827   5.097  13.666 -1.0834  0.2769  0.8774
   58TYR     CG  803   8.695   5.072  13.500  0.1883 -0.1020 -0.0349
   58TYR    CD1  804   8.605   5.125  13.407 -0.4420 -0.0637  0.5918
   58TYR    HD1  805   8.583   5.230  13.400 -3.2198 -0.4818  1.7431
   58TYR    CE1  806   8.521   5.041  13.332 -0.3708  0.4962 -0.1350
   58TYR    HE1  807   8.444   5.083  13.269 -1.2886  0.4327  0.9080
   58TYR     CZ  808   8.527   4.902  13.358 -0.0142  0.5072 -0.1476
   58TYR     OH  809   8.423   4.828  13.309 -0.1087  0.2836  0.3770
   58TYR     HH  810   8.434   4.736  13.334  3.6350 -0.7406 -3.7605
   58TYR    CE2  811   8.627   4.844  13.437  0.2615  0.3474 -0.6108
   58TYR    HE2  812   8.639   4.737  13.443  1.1788  0.3587 -1.8447
   58TYR    CD2  813   8.711   4.933  13.506  0.4685 -0.0832 -0.2996
   58TYR    HD2  814   8.786   4.899  13.576 -0.7171 -3.4643 -0.4923
   58TYR      C  815   8.866   5.289  13.378 -0.6726  0.2481 -0.2114
   58TYR      O  816   8.818   5.402  13.387 -0.2135  0.4870 -0.6898
   59GLY      N  817   8.872   5.225  13.261  0.3611  0.0472 -0.0587
   59GLY      H  818   8.907   5.130  13.267  0.1945  0.0688  3.4694
   59GLY     CA  819   8.814   5.266  13.135  0.0502 -0.0719  0.0455
   59GLY    HA1  820   8.713   5.225  13.141  0.7110 -1.5855  1.6697
   59GLY    HA2  821   8.809   5.374  13.125  2.1727  0.0864  0.1989
   59GLY      C  822   8.881   5.209  13.010 -0.4064  0.0895 -0.2758
   59GLY      O  823   8.998   5.174  13.014 -0.3842  0.2094  0.1575
   60GLN      N  824   8.810   5.223  12.898 -0.7543 -0.6503 -0.1543
   60GLN      H  825   8.723   5.274  12.893  0.3125  1.3329  0.5718
   60GLN     CA  826   8.865   5.191  12.767  0.2515  0.0531  0.0895
   60GLN     HA  827   8.905   5.091  12.782 -1.6211 -0.7256  0.1150
   60GLN     CB  828   8.749   5.176  12.670  0.3996  0.0082 -0.0809
   60GLN    HB1  829   8.699   5.272  12.653 -2.3196 -1.0945  1.0061
   60GLN    HB2  830   8.782   5.139  12.573  0.3265 -0.9613  0.2558
   60GLN     CG  831   8.646   5.076  12.722 -0.0331  0.4491 -0.0780
   60GLN    HG1  832   8.704   4.989  12.752  0.2425  0.3141 -0.9708
   60GLN    HG2  833   8.594   5.112  12.811  0.5692  1.0182  0.0488
   60GLN     CD  834   8.534   5.038  12.626 -0.2582  0.0676  0.3342
   60GLN    OE1  835   8.516   5.102  12.523  0.4559 -0.4794 -0.1376
   60GLN    NE2  836   8.464   4.929  12.658  0.6914 -0.5224  0.4630
   60GLN   HE21  837   8.500   4.860  12.723  0.5073  0.8438  2.0787
   60GLN   HE22  838   8.392   4.897  12.595 -0.2616  1.0155  0.7263
   60GLN      C  839   8.969   5.288  12.712 -0.7123  0.9789 -0.1238
   60GLN      O  840   8.975   5.400  12.761 -0.0730  0.9930 -0.2237
   61SER      N  841   9.054   5.248  12.617 -0.5432  0.3053  0.3055
   61SER      H  842   9.049   5.151  12.588 -0.2698  0.2328  0.4997
   61SER     CA  843   9.134   5.338  12.536  0.0450 -0.2499  0.2606
   61SER     HA  844   9.106   5.442  12.555 -0.6526 -0.1717 -1.0731
   61SER     CB  845   9.285   5.318  12.544  0.1032  0.3276  0.6997
   61SER    HB1  846   9.306   5.213  12.524 -0.0912  0.4891 -0.4083
   61SER    HB2  847   9.332   5.371  12.462  0.4622  0.4238  0.9656
   61SER     OG  848   9.337   5.364  12.667  0.5113 -0.1404  0.7037
   61SER     HG  849   9.303   5.298  12.728 -1.4608  1.4892  1.4593
   61SER      C  850   9.092   5.324  12.391  0.1281  0.0457  0.2065
   61SER      O  851   9.019   5.230  12.359  0.0361  0.0186  0.4939
   62GLN      N  852   9.132   5.419  12.306  0.2977 -0.1762  0.0367
   62GLN      H  853   9.205   5.481  12.337  0.5372 -0.0149 -0.8099
   62GLN     CA  854   9.086   5.432  12.169 -0.1453  0.0466  0.2052
   62GLN     HA  855   9.036   5.338  12.143  0.2391 -0.1715  0.2516
   62GLN     CB  856   8.991   5.550  12.148 -0.3913 -0.1301  0.3084
   62GLN    HB1  857   8.977   5.577  12.044 -0.5008  2.0878  0.8411
   62GLN    HB2  858   9.038   5.634  12.200 -0.1956  1.4700 -2.2788
   62GLN     CG  859   8.848   5.520  12.190 -0.3901 -0.2079  0.2564
   62GLN    HG1  860   8.811   5.438  12.127  0.9831 -0.2610 -0.5293
   62GLN    HG2  861   8.843   5.488  12.294 -0.7090 -2.1894 -0.3091
   62GLN     CD  862   8.759   5.642  12.177 -0.1482 -0.0919 -0.3447
   62GLN    OE1  863   8.787   5.742  12.111  0.4994  0.1194  0.2328
   62GLN    NE2  864   8.662   5.653  12.268 -0.0066  0.1669 -0.2236
   62GLN   HE21  865   8.642   5.573  12.326 -2.4534  0.5776 -0.4012
   62GLN   HE22  866   8.606   5.737  12.272 -0.7768 -0.3844  1.6994
   62GLN      C  867   9.211   5.445  12.083 -0.1256  0.0463  0.2354
   62GLN      O  868   9.321   5.474  12.129  0.1973 -0.5236 -0.1681
   63ASN      N  869   9.199   5.423  11.952  0.0398  0.3397  0.1718
   63ASN      H  870   9.106   5.405  11.916  1.4561 -2.0301 -2.7702
   63ASN     CA  871   9.300   5.458  11.854 -0.2880  0.1686 -0.2253
   63ASN     HA  872   9.391   5.408  11.885 -0.5679  1.6815  3.4121
   63ASN     CB  873   9.265   5.374  11.730 -0.0771 -0.1893 -0.0448
   63ASN    HB1  874   9.242   5.272  11.759  0.8703 -0.8366 -1.4822
   63ASN    HB2  875   9.170   5.407  11.688 -0.0941  0.7963  0.7193
   63ASN     CG  876   9.373   5.373  11.624 -0.4888 -0.2556 -0.4675
   63ASN    OD1  877   9.369   5.447  11.526 -0.2972  0.1714 -0.1563
   63ASN    ND2  878   9.481   5.297  11.644 -0.0963  0.4250  0.0680
   63ASN   HD21  879   9.485   5.224  11.713  0.0204  0.5757  0.2189
   63ASN   HD22  880   9.560   5.306  11.581 -0.1842  1.8883  0.1491
   63ASN      C  881   9.320   5.608  11.839 -0.2026  0.1711 -0.0832
   63ASN      O  882   9.265   5.685  11.917 -0.0294  0.1918  0.0177
   64THR      N  883   9.386   5.656  11.734 -0.2264  0.1773 -0.0957
   64THR      H  884   9.423   5.587  11.670  2.3025  0.2470  1.1639
   64THR     CA  885   9.383   5.796  11.694 -0.0848  0.2215  0.0467
   64THR     HA  886   9.423   5.859  11.774 -1.1414 -0.7915  1.4257
   64THR     CB  887   9.480   5.810  11.577  0.1271 -0.6761  0.1069
   64THR     HB  888   9.436   5.769  11.486 -2.0568 -0.1327  0.8689
   64THR    CG2  889   9.518   5.955  11.549 -0.3829 -0.6190 -0.2876
   64THR   HG21  890   9.611   5.960  11.493 -0.7524  1.0387 -0.8062
   64THR   HG22  891   9.439   6.007  11.494  1.1880  0.5268 -1.5453
   64THR   HG23  892   9.531   6.003  11.645  1.2526 -2.0783  0.2613
   64THR    OG1  893   9.605   5.751  11.607  0.4481 -0.0172  0.0739
   64THR    HG1  894   9.628   5.697  11.532 -0.2570 -1.4614  0.8653
   64THR      C  895   9.247   5.852  11.657 -0.0399  0.0010 -0.4596
   64THR      O  896   9.165   5.782  11.599 -0.3872  0.2483 -0.2734
   65GLY      N  897   9.226   5.982  11.683 -0.0582  0.0111 -0.5241
   65GLY      H  898   9.305   6.029  11.726  0.3402 -1.5392  0.5257
   65GLY     CA  899   9.102   6.053  11.660 -0.1998 -0.0493  0.0391
   65GLY    HA1  900   9.033   5.976  11.624 -0.4962 -0.0047  0.5009
   65GLY    HA2  901   9.063   6.097  11.752  1.7310 -0.5054  1.1302
   65GLY      C  902   9.114   6.158  11.551  0.3060 -0.2124 -0.0651
   65GLY      O  903   9.217   6.221  11.527 -0.0424  0.6347  0.5949
   66TYR      N  904   9.001   6.177  11.483  0.2520 -0.6939 -0.1109
   66TYR      H  905   8.919   6.151  11.537 -1.3660  1.5243 -1.3252
   66TYR     CA  906   8.989   6.250  11.359  0.2291 -0.2022  0.1797
   66TYR     HA  907   9.074   6.317  11.360 -1.2567  1.7866  1.2184
   66TYR     CB  908   8.992   6.141  11.253 -0.4297  0.0375 -0.0957
   66TYR    HB1  909   8.976   6.177  11.151 -1.2637 -0.8565 -0.2967
   66TYR    HB2  910   8.915   6.064  11.258  1.5437 -2.0765 -0.6423
   66TYR     CG  911   9.127   6.073  11.247 -0.4056  0.0847 -0.1055
   66TYR    CD1  912   9.139   5.937  11.277  0.2996  0.1491 -0.0805
   66TYR    HD1  913   9.055   5.887  11.322 -0.1864 -0.3211 -1.4425
   66TYR    CE1  914   9.255   5.861  11.258  0.2836  0.2600 -0.6501
   66TYR    HE1  915   9.271   5.763  11.301 -0.4238 -0.3487 -1.7425
   66TYR     CZ  916   9.371   5.934  11.223  0.5013  0.3598  0.2483
   66TYR     OH  917   9.485   5.861  11.202  0.1121 -0.1190 -0.2414
   66TYR     HH  918   9.557   5.914  11.168 -0.3032 -0.5422 -1.8818
   66TYR    CE2  919   9.358   6.069  11.187 -0.0313  0.2893  0.1688
   66TYR    HE2  920   9.443   6.119  11.142 -1.5058  1.1616 -1.7921
   66TYR    CD2  921   9.239   6.141  11.197 -0.5753 -0.3812 -1.1463
   66TYR    HD2  922   9.235   6.245  11.166 -0.4305  0.3320  0.9979
   66TYR      C  923   8.862   6.335  11.360  0.5278  0.2440  1.0088
   66TYR      O  924   8.780   6.327  11.451 -0.6243 -0.4158 -0.0536
   67GLY      N  925   8.852   6.426  11.263  0.3599 -0.2914  0.5184
   67GLY      H  926   8.927   6.429  11.195  0.8588  2.9502  1.0746
   67GLY     CA  927   8.741   6.519  11.257  0.3940 -0.2640  0.2742
   67GLY    HA1  928   8.753   6.580  11.167  2.9916  1.2824  1.5397
   67GLY    HA2  929   8.650   6.461  11.247  0.2357  0.1620 -0.8595
   67GLY      C  930   8.741   6.614  11.376 -0.3267  0.2117 -0.1026
   67GLY      O  931   8.834   6.644  11.450 -0.4736 -0.2257  0.2671
   68THR      N  932   8.623   6.671  11.404 -0.5798 -0.4987  0.2967
   68THR      H  933   8.545   6.644  11.345 -0.1632 -1.1335  0.0228
   68THR     CA  934   8.589   6.770  11.504 -0.0939  0.3197 -0.3367
   68THR     HA  935   8.659   6.765  11.587  0.1514  1.0330 -0.4978
   68THR     CB  936   8.597   6.914  11.455  0.2882  0.4312  0.0470
   68THR     HB  937   8.575   6.973  11.544 -0.1277 -0.0516  0.2646
   68THR    CG2  938   8.728   6.952  11.387  0.4689  0.5308  0.4514
   68THR   HG21  939   8.745   6.897  11.295 -0.0791  1.6369 -0.3317
   68THR   HG22  940   8.744   7.059  11.371  0.1515  0.5510  0.2668
   68THR   HG23  941   8.805   6.919  11.458  0.4601  0.1550  0.2828
   68THR    OG1  942   8.497   6.934  11.357  0.3384  0.3906 -0.0120
   68THR    HG1  943   8.541   6.922  11.272 -1.5768  1.7111 -1.2820
   68THR      C  944   8.454   6.750  11.571  0.3647 -0.3284  0.4101
   68THR      O  945   8.363   6.690  11.515  0.2172 -0.4561  0.7802
   69GLN      N  946   8.423   6.797  11.692 -0.1557  0.4664 -0.0242
   69GLN      H  947   8.496   6.857  11.729  0.5351 -0.7824  0.6869
   69GLN     CA  948   8.300   6.788  11.769 -0.0155  0.3142  0.1822
   69GLN     HA  949   8.298   6.682  11.797 -0.9994 -0.3482 -2.1776
   69GLN     CB  950   8.318   6.882  11.887  0.2443  0.6552 -0.1261
   69GLN    HB1  951   8.300   6.987  11.861 -1.6357 -0.2659 -2.9749
   69GLN    HB2  952   8.414   6.866  11.936 -0.2237 -0.0699  0.5842
   69GLN     CG  953   8.215   6.846  11.994  0.7188  0.3075  0.2157
   69GLN    HG1  954   8.207   6.741  12.025 -0.9481  0.4232  0.2485
   69GLN    HG2  955   8.115   6.861  11.955  1.1161  1.7805 -0.3062
   69GLN     CD  956   8.217   6.927  12.123 -0.2071  0.8843 -0.1280
   69GLN    OE1  957   8.263   7.041  12.127  0.2078  0.7005  0.5333
   69GLN    NE2  958   8.160   6.883  12.235  0.6986 -0.3701 -0.1395
   69GLN   HE21  959   8.100   6.801  12.235 -0.4913  0.4684  0.1446
   69GLN   HE22  960   8.148   6.944  12.315  2.4037 -0.3422  0.1220
   69GLN      C  961   8.176   6.817  11.686 -0.3675 -0.2545  0.5004
   69GLN      O  962   8.169   6.920  11.620 -0.0442 -0.5005  0.0726
   70SER      N  963   8.072   6.734  11.694 -0.2910 -0.4179 -0.1458
   70SER      H  964   8.072   6.668  11.771 -2.5308  0.5484  0.7546
   70SER     CA  965   7.954   6.754  11.613 -0.0014  0.8620 -0.2717
   70SER     HA  966   7.995   6.789  11.518  0.3337  0.0352 -0.4465
   70SER     CB  967   7.885   6.619  11.592  0.2876  0.6453  0.1556
   70SER    HB1  968   7.820   6.589  11.675 -0.4766  0.7601 -0.3854
   70SER    HB2  969   7.817   6.627  11.507 -0.5589 -0.2746  0.7192
   70SER     OG  970   7.982   6.521  11.562 -0.2227  0.0462  0.4440
   70SER     HG  971   8.043   6.508  11.635  1.9789 -0.0088 -1.3115
   70SER      C  972   7.865   6.852  11.686 -0.0896  0.5151  0.0899
   70SER      O  973   7.860   6.857  11.809 -0.4882 -0.2797  0.1107
   71THR      N  974   7.780   6.925  11.612  0.1080  0.2299 -0.4173
   71THR      H  975   7.786   6.923  11.511 -1.8350  0.0187 -0.5629
   71THR     CA  976   7.687   7.022  11.667 -0.1923 -0.0220 -0.4803
   71THR     HA  977   7.716   7.052  11.767  0.1905  0.1184 -0.6291
   71THR     CB  978   7.681   7.149  11.583 -0.0774  0.2169 -0.1283
   71THR     HB  979   7.609   7.144  11.501  0.0170 -0.5671 -0.1697
   71THR    CG2  980   7.636   7.267  11.668  0.2414  0.2303  0.0203
   71THR   HG21  981   7.719   7.296  11.734 -0.6153  1.6796  0.5098
   71THR   HG22  982   7.611   7.354  11.607 -2.8694  1.3925  2.6449
   71THR   HG23  983   7.547   7.246  11.727  0.2260  0.6014  0.1338
   71THR    OG1  984   7.807   7.190  11.536  0.0569  0.3754  0.3663
   71THR    HG1  985   7.789   7.275  11.496 -1.1821  0.8360  1.8154
   71THR      C  986   7.551   6.955  11.663 -0.2072 -0.0008 -0.3178
   71THR      O  987   7.516   6.888  11.566 -0.4279  0.0660 -0.2849
   72PRO      N  988   7.475   6.958  11.773  0.2726 -0.1284  0.0183
   72PRO     CD  989   7.511   7.008  11.904 -0.0869  0.6721 -0.1866
   72PRO    HD1  990   7.515   7.117  11.915 -1.8756  0.7003  0.5553
   72PRO    HD2  991   7.607   6.972  11.940  0.1785  1.8475  0.3576
   72PRO     CG  992   7.396   6.963  11.994  0.2548 -1.1306 -0.6180
   72PRO    HG1  993   7.440   6.890  12.062  2.1822  0.3854 -0.1081
   72PRO    HG2  994   7.352   7.047  12.047  0.3657 -2.2147  1.2999
   72PRO     CB  995   7.287   6.903  11.906 -0.4596 -0.7932  0.0248
   72PRO    HB1  996   7.258   6.804  11.938  1.1525 -0.8697  1.3668
   72PRO    HB2  997   7.205   6.975  11.900 -0.3839 -0.7363 -0.4018
   72PRO     CA  998   7.353   6.880  11.770  0.1919 -0.0101  0.1987
   72PRO     HA  999   7.383   6.776  11.756  0.9529  0.0816  1.0994
   72PRO      C 1000   7.241   6.918  11.673  0.6468  0.1107 -0.2844
   72PRO      O 1001   7.232   7.037  11.644  0.1063  0.3109  0.6539
   73GLN      N 1002   7.166   6.822  11.619 -0.3940  0.3699  0.6634
   73GLN      H 1003   7.183   6.726  11.644  0.8409  0.7804  1.4795
   73GLN     CA 1004   7.051   6.842  11.533 -0.0168  0.7075  0.2325
   73GLN     HA 1005   7.032   6.949  11.524 -3.5671  0.3434  1.6003
   73GLN     CB 1006   7.086   6.788  11.394 -0.0308 -0.0217  0.5101
   73GLN    HB1 1007   7.001   6.806  11.330 -1.2474 -0.0649  2.0562
   73GLN    HB2 1008   7.104   6.680  11.396  1.2919  0.1424 -0.8016
   73GLN     CG 1009   7.212   6.854  11.339 -0.2265  0.0675  0.1709
   73GLN    HG1 1010   7.210   6.963  11.348 -0.4210 -0.1079  3.1616
   73GLN    HG2 1011   7.301   6.819  11.392 -1.0062  1.3034  2.4526
   73GLN     CD 1012   7.233   6.819  11.192 -0.2967 -0.2257  0.2306
   73GLN    OE1 1013   7.164   6.739  11.129  0.1831 -0.6129  0.1964
   73GLN    NE2 1014   7.339   6.865  11.126 -0.1128 -0.4388  0.3785
   73GLN   HE21 1015   7.402   6.935  11.161  1.5350 -1.0905 -1.1169
   73GLN   HE22 1016   7.364   6.813  11.042  3.2997 -0.5376  1.2949
   73GLN      C 1017   6.929   6.769  11.588  0.1802  0.2043  0.0048
   73GLN      O 1018   6.947   6.671  11.660  0.2943 -0.2121 -0.5765
   74GLY      N 1019   6.813   6.827  11.557 -0.0412 -0.2231  0.0223
   74GLY      H 1020   6.814   6.907  11.496 -1.5169 -1.0909 -1.2139
   74GLY     CA 1021   6.684   6.777  11.599  0.1433 -0.2479  0.5654
   74GLY    HA1 1022   6.661   6.705  11.521  3.5100  1.2109 -2.0057
   74GLY    HA2 1023   6.689   6.733  11.698 -0.6890  1.7613  1.5629
   74GLY      C 1024   6.589   6.894  11.576 -0.1567 -0.6159 -0.0942
   74GLY      O 1025   6.620   6.995  11.513  0.6807 -0.3752  0.6908
   75TYR      N 1026   6.476   6.883  11.646  0.3154  0.0844  0.8000
   75TYR      H 1027   6.462   6.801  11.704  1.4860 -1.1007 -0.5036
   75TYR     CA 1028   6.373   6.984  11.656  0.1712  0.0649 -0.3333
   75TYR     HA 1029   6.392   7.080  11.608 -1.3020  1.5171  1.7905
   75TYR     CB 1030   6.261   6.939  11.563 -0.0217  0.5316 -0.3306
   75TYR    HB1 1031   6.212   6.846  11.590 -1.6480  0.8998 -1.8111
   75TYR    HB2 1032   6.183   7.015  11.567 -0.5611 -0.0550  0.9784
   75TYR     CG 1033   6.305   6.926  11.419 -0.0216 -0.2930 -0.2631
   75TYR    CD1 1034   6.327   7.040  11.341  0.0300 -0.0239  0.1407
   75TYR    HD1 1035   6.293   7.136  11.379 -1.7251 -0.2640 -0.7360
   75TYR    CE1 1036   6.382   7.027  11.213  0.9064  0.5270  0.4488
   75TYR    HE1 1037   6.400   7.117  11.155 -0.8952  2.0305  2.0820
   75TYR     CZ 1038   6.414   6.901  11.159  0.6516  0.4448  0.4868
   75TYR     OH 1039   6.466   6.886  11.034 -0.1945  0.0411  0.1793
   75TYR     HH 1040   6.504   6.799  11.019 -1.7199 -0.6082 -0.1238
   75TYR    CE2 1041   6.398   6.789  11.244 -0.0619  0.0099 -0.2074
   75TYR    HE2 1042   6.433   6.695  11.205 -1.4553  0.0337 -1.6274
   75TYR    CD2 1043   6.341   6.800  11.371  0.3611 -0.2883  0.0081
   75TYR    HD2 1044   6.333   6.708  11.427  3.2455 -0.3029  0.5508
   75TYR      C 1045   6.330   7.019  11.798 -0.2056 -0.2682 -0.3632
   75TYR      O 1046   6.368   6.945  11.889 -0.3147  0.2007  0.0659
   76GLY      N 1047   6.246   7.118  11.828  0.0113 -0.0993 -0.3149
   76GLY      H 1048   6.225   7.188  11.757  0.7438  0.8040  0.3276
   76GLY     CA 1049   6.154   7.127  11.939  0.2736  0.3250 -0.1279
   76GLY    HA1 1050   6.141   7.028  11.984  2.2208  0.4281  0.8044
   76GLY    HA2 1051   6.062   7.166  11.897  1.8173  1.1900 -2.9838
   76GLY      C 1052   6.214   7.215  12.048  0.4252 -0.1544  0.1848
   76GLY      O 1053   6.291   7.171  12.132  0.6071  0.1602  0.1844
   77SER      N 1054   6.169   7.341  12.045  0.1074 -0.2589  0.5144
   77SER      H 1055   6.100   7.365  11.975  0.0666 -3.1333 -0.5555
   77SER     CA 1056   6.200   7.433  12.152 -0.2647  0.4158  0.0487
   77SER     HA 1057   6.247   7.381  12.235  1.1271  0.5231 -0.6313
   77SER     CB 1058   6.308   7.531  12.107 -0.0992 -0.3800 -1.3535
   77SER    HB1 1059   6.263   7.607  12.042 -2.3499 -0.6947 -0.2427
   77SER    HB2 1060   6.330   7.580  12.202 -0.5444 -2.6476 -0.0185
   77SER     OG 1061   6.428   7.481  12.053  0.4638 -0.5281  0.0064
   77SER     HG 1062   6.443   7.513  11.964  0.7688 -0.5894  0.0348
   77SER      C 1063   6.074   7.500  12.205 -0.2507  0.1374  0.4350
   77SER      O 1064   5.973   7.511  12.137  0.1714  0.2061 -0.1869
   78THR      N 1065   6.089   7.572  12.317  0.0363  0.2020  0.3574
   78THR      H 1066   6.181   7.582  12.355  0.9654 -2.5573 -0.9177
   78THR     CA 1067   5.985   7.650  12.381 -0.3548 -0.3534  0.3979
   78THR     HA 1068   5.910   7.580  12.421 -0.5022 -1.6232 -1.8979
   78THR     CB 1069   6.041   7.715  12.507  0.2918 -0.0757 -0.0328
   78THR     HB 1070   6.086   7.809  12.476 -0.3863 -0.0783 -1.0485
   78THR    CG2 1071   5.937   7.748  12.613 -0.0892  0.1440 -0.4726
   78THR   HG21 1072   5.874   7.835  12.597 -1.6274 -0.4681  1.7411
   78THR   HG22 1073   5.982   7.775  12.709 -2.9879 -0.5329  1.1958
   78THR   HG23 1074   5.878   7.660  12.638  1.6957 -1.0672 -0.3253
   78THR    OG1 1075   6.139   7.631  12.565 -0.2246 -0.4310  0.3362
   78THR    HG1 1076   6.090   7.551  12.581 -1.5473 -0.4941 -3.2354
   78THR      C 1077   5.909   7.745  12.290  0.4382  0.0979  0.2031
   78THR      O 1078   5.970   7.795  12.196  0.2682 -0.2353 -0.0875
   79GLY      N 1079   5.780   7.772  12.312  0.5098  0.6622 -0.0572
   79GLY      H 1080   5.728   7.715  12.376 -0.6171  2.6894  0.9347
   79GLY     CA 1081   5.699   7.855  12.225 -0.6209 -0.0319  0.3110
   79GLY    HA1 1082   5.599   7.817  12.246  0.8317 -2.2288  4.3038
   79GLY    HA2 1083   5.728   7.830  12.122 -0.2714  1.2220  0.0916
   79GLY      C 1084   5.690   8.003  12.260  0.5932  0.3326 -0.8074
   79GLY      O 1085   5.734   8.046  12.366  0.3398  0.3513 -0.7086
   80GLY      N 1086   5.633   8.079  12.167 -0.6053  0.6414  0.1511
   80GLY      H 1087   5.613   8.032  12.080  0.1433  1.2160 -0.3412
   80GLY     CA 1088   5.634   8.224  12.169  0.3495  0.6396  0.0239
   80GLY    HA1 1089   5.721   8.269  12.216 -0.9219  1.4090  1.7474
   80GLY    HA2 1090   5.637   8.253  12.064  0.1149 -1.3523 -0.5727
   80GLY      C 1091   5.513   8.289  12.234  0.1407  0.1084  0.1707
   80GLY      O 1092   5.409   8.224  12.239  0.2540 -0.0398  0.6439
   81TYR      N 1093   5.524   8.408  12.295  0.3736 -0.0290  0.4019
   81TYR      H 1094   5.604   8.466  12.274 -0.3669  1.1630  0.8012
   81TYR     CA 1095   5.419   8.456  12.383  0.0192 -0.7751  0.4032
   81TYR     HA 1096   5.396   8.374  12.451 -2.0161  0.3488  1.1365
   81TYR     CB 1097   5.480   8.563  12.473 -0.1156 -0.1562 -0.2292
   81TYR    HB1 1098   5.588   8.547  12.484  0.0263  1.5367  1.6110
   81TYR    HB2 1099   5.466   8.660  12.425 -0.0809  0.8010  1.6112
   81TYR     CG 1100   5.424   8.581  12.612  0.5129  0.6683 -0.0728
   81TYR    CD1 1101   5.484   8.528  12.727 -0.2989 -0.0398  0.0375
   81TYR    HD1 1102   5.573   8.468  12.715 -0.0033  0.2637  0.6126
   81TYR    CE1 1103   5.426   8.537  12.854 -0.2319 -0.7679  0.1200
   81TYR    HE1 1104   5.469   8.481  12.936  0.3055 -2.4546 -1.2578
   81TYR     CZ 1105   5.299   8.598  12.863 -0.0683 -0.4425  0.2379
   81TYR     OH 1106   5.232   8.599  12.981 -0.0538  0.3616  0.2459
   81TYR     HH 1107   5.289   8.579  13.056  2.2429  2.5027 -0.8008
   81TYR    CE2 1108   5.240   8.651  12.747 -0.0809 -0.4819  0.2255
   81TYR    HE2 1109   5.148   8.709  12.747 -0.0725 -0.2865 -2.7399
   81TYR    CD2 1110   5.299   8.642  12.620  0.5090  0.6010  0.4111
   81TYR    HD2 1111   5.252   8.690  12.535  1.9439  2.5586  0.6501
   81TYR      C 1112   5.296   8.516  12.318  0.3946 -0.7024 -0.2526
   81TYR      O 1113   5.300   8.591  12.220  1.1734  0.6238  0.7705
   82GLY      N 1114   5.180   8.478  12.373  0.2344 -0.0532 -0.1256
   82GLY      H 1115   5.182   8.423  12.458  2.1113 -1.8755 -1.2471
   82GLY     CA 1116   5.049   8.496  12.313  0.1467 -0.4217 -0.0473
   82GLY    HA1 1117   5.065   8.508  12.206  0.6449  1.9545  0.2446
   82GLY    HA2 1118   4.985   8.411  12.335  1.8045 -1.6088  0.4301
   82GLY      C 1119   4.980   8.618  12.371  0.4912  0.0102 -0.5374
   82GLY      O 1120   5.040   8.717  12.414 -0.1668  0.4702 -0.6579
   83SER      N 1121   4.847   8.619  12.375  0.5140 -0.5368  0.9191
   83SER      H 1122   4.795   8.540  12.340 -1.0854  0.6537  0.4579
   83SER     CA 1123   4.765   8.728  12.424  0.1539 -0.4803  0.2029
   83SER     HA 1124   4.818   8.795  12.492 -0.1385 -0.1864  0.1469
   83SER     CB 1125   4.719   8.811  12.305 -0.5276 -0.1881  0.6618
   83SER    HB1 1126   4.806   8.854  12.257 -0.0931 -2.3672 -0.6464
   83SER    HB2 1127   4.663   8.898  12.341 -1.8054 -0.1951 -1.1546
   83SER     OG 1128   4.643   8.741  12.209 -0.0321  0.4698 -0.2325
   83SER     HG 1129   4.669   8.648  12.206 -0.5798  0.1875  2.0404
   83SER      C 1130   4.654   8.668  12.509 -0.2028  0.1148  0.1677
   83SER      O 1131   4.585   8.575  12.468 -0.5165  0.2667  0.3506
   84SER      N 1132   4.618   8.727  12.623 -0.1768  0.2244  0.1186
   84SER      H 1133   4.669   8.809  12.653  0.6565 -0.5833  0.9685
   84SER     CA 1134   4.538   8.679  12.734  0.2684 -0.2374  0.2423
   84SER     HA 1135   4.557   8.747  12.817  0.8550 -0.8318  0.6038
   84SER     CB 1136   4.389   8.696  12.707  0.2730  0.0135  0.3686
   84SER    HB1 1137   4.371   8.617  12.634  0.1668  0.2942  0.0895
   84SER    HB2 1138   4.337   8.674  12.801  0.5809  0.7976  0.7311
   84SER     OG 1139   4.345   8.820  12.657  0.2665 -0.0359  0.2469
   84SER     HG 1140   4.335   8.805  12.563  3.3458 -0.5383 -0.0928
   84SER      C 1141   4.561   8.539  12.788 -0.1143 -0.3537  0.1020
   84SER      O 1142   4.578   8.440  12.717  0.1407 -0.4332  0.2728
   85GLN      N 1143   4.545   8.526  12.920  0.4023  0.0806  0.2069
   85GLN      H 1144   4.513   8.609  12.967  0.1488 -0.1245  0.3908
   85GLN     CA 1145   4.548   8.400  12.991  0.5044 -0.1555 -0.2128
   85GLN     HA 1146   4.616   8.335  12.935  0.5448 -1.1473  0.9506
   85GLN     CB 1147   4.597   8.431  13.132  0.1226  0.0136 -0.1160
   85GLN    HB1 1148   4.618   8.333  13.177  0.0447  0.6842  1.4298
   85GLN    HB2 1149   4.517   8.470  13.195  0.2624 -0.1700  0.1755
   85GLN     CG 1150   4.720   8.521  13.136  0.1437 -0.0051 -0.3505
   85GLN    HG1 1151   4.684   8.620  13.107 -1.9406 -0.8194 -0.7266
   85GLN    HG2 1152   4.791   8.485  13.062  1.0591 -2.2136  1.4718
   85GLN     CD 1153   4.797   8.531  13.267 -0.3789  0.5903 -0.0819
   85GLN    OE1 1154   4.777   8.453  13.360  0.5087  0.1404 -0.2549
   85GLN    NE2 1155   4.900   8.616  13.268 -0.0331  0.1742 -0.0813
   85GLN   HE21 1156   4.978   8.604  13.331 -0.4163 -1.5348  0.1127
   85GLN   HE22 1157   4.908   8.669  13.183 -1.3639  0.1394 -0.2638
   85GLN      C 1158   4.419   8.319  12.994  0.0562  0.5684  0.3784
   85GLN      O 1159   4.309   8.373  12.983 -0.2751 -0.1958 -0.0965
   86SER      N 1160   4.433   8.188  13.013 -0.3990  0.4296 -0.2029
   86SER      H 1161   4.524   8.144  13.016 -1.5345 -2.0326  1.1176
   86SER     CA 1162   4.327   8.098  13.053 -0.0428 -0.0351 -0.2927
   86SER     HA 1163   4.247   8.098  12.979 -0.0013 -0.8783 -0.3432
   86SER     CB 1164   4.382   7.957  13.069  0.2993  0.1835  0.4730
   86SER    HB1 1165   4.397   7.908  12.973  4.1631  0.2746  0.8750
   86SER    HB2 1166   4.310   7.895  13.123 -1.9238  1.0718 -1.3222
   86SER     OG 1167   4.504   7.956  13.140  0.6839 -0.1962 -0.1891
   86SER     HG 1168   4.523   7.865  13.161 -0.8555 -1.0709 -2.2497
   86SER      C 1169   4.263   8.136  13.186  0.2809  0.3605 -0.2488
   86SER      O 1170   4.321   8.191  13.279 -0.1745  0.8508 -0.2475
   87SER      N 1171   4.138   8.091  13.202  0.4331 -0.0584 -0.2370
   87SER      H 1172   4.101   8.026  13.134  0.7854  0.9086 -1.4069
   87SER     CA 1173   4.067   8.091  13.328  0.1260 -0.3059 -0.4074
   87SER     HA 1174   4.085   8.188  13.375 -1.2297  0.7073 -1.8843
   87SER     CB 1175   3.916   8.096  13.306  0.1733 -0.2375 -0.7227
   87SER    HB1 1176   3.885   7.995  13.281  2.6217 -1.5548  1.0910
   87SER    HB2 1177   3.883   8.131  13.403 -0.4886 -2.2695 -0.1695
   87SER     OG 1178   3.875   8.190  13.209 -0.0552  0.5898  0.1628
   87SER     HG 1179   3.780   8.185  13.196  0.1215 -2.1756 -0.6406
   87SER      C 1180   4.109   7.973  13.414  0.3204  0.1264  0.1016
   87SER      O 1181   4.149   7.870  13.361  0.5850  0.4223 -0.2742
   88GLN      N 1182   4.076   7.994  13.542 -0.3435  0.2381 -0.0832
   88GLN      H 1183   4.051   8.085  13.579  1.4534  0.3681  0.9125
   88GLN     CA 1184   4.095   7.899  13.649 -0.1862  0.1436 -0.1947
   88GLN     HA 1185   4.123   7.798  13.619  0.7029 -0.9606  3.7658
   88GLN     CB 1186   4.201   7.942  13.750 -0.1947 -0.4714  0.0824
   88GLN    HB1 1187   4.166   8.035  13.794  1.4390 -0.0754  0.6106
   88GLN    HB2 1188   4.216   7.878  13.837  2.7165  1.4261  1.0988
   88GLN     CG 1189   4.339   7.961  13.689 -0.2911 -0.5310 -0.1560
   88GLN    HG1 1190   4.420   7.983  13.758  0.7647 -1.9842 -0.8682
   88GLN    HG2 1191   4.332   8.049  13.626  1.6593 -0.1874  0.0309
   88GLN     CD 1192   4.390   7.835  13.620  0.7659 -0.3086  0.1925
   88GLN    OE1 1193   4.363   7.721  13.658  0.1984 -0.1918  0.1493
   88GLN    NE2 1194   4.461   7.849  13.508  0.2287 -0.4021 -0.1625
   88GLN   HE21 1195   4.466   7.762  13.457  1.3769 -1.2999  1.4182
   88GLN   HE22 1196   4.493   7.940  13.478 -0.5320  0.2777  0.9879
   88GLN      C 1197   3.966   7.871  13.726 -0.1061  0.0400 -0.0970
   88GLN      O 1198   3.885   7.961  13.747  0.1636  0.0443  1.0036
   89SER      N 1199   3.955   7.748  13.775  0.1173  0.0683  0.0274
   89SER      H 1200   4.023   7.678  13.749 -0.4597 -0.0168 -1.3116
   89SER     CA 1201   3.857   7.695  13.868  0.0548  0.1838  0.0272
   89SER     HA 1202   3.799   7.775  13.914  0.9872 -0.2921  2.1157
   89SER     CB 1203   3.755   7.610  13.793  0.5061 -0.5352  0.2252
   89SER    HB1 1204   3.800   7.516  13.761  1.5466  0.0001  0.0820
   89SER    HB2 1205   3.681   7.573  13.863  0.7946 -2.5431 -0.4485
   89SER     OG 1206   3.697   7.683  13.687  0.1314 -0.3368  0.5672
   89SER     HG 1207   3.719   7.635  13.607 -0.9941 -0.1623  0.1251
   89SER      C 1208   3.923   7.618  13.980  0.1293 -0.1999 -0.2800
   89SER      O 1209   4.039   7.577  13.973  0.0414 -0.4947 -0.0580
   90SER      N 1210   3.846   7.605  14.089  0.2206  0.1639 -0.1705
   90SER      H 1211   3.761   7.656  14.104 -0.3212 -1.3892  2.9284
   90SER     CA 1212   3.888   7.532  14.207 -0.2383  0.2005  0.0170
   90SER     HA 1213   3.993   7.559  14.222  0.0456  0.7663 -2.5108
   90SER     CB 1214   3.781   7.575  14.306  0.0608 -0.0891  0.4716
   90SER    HB1 1215   3.678   7.550  14.278 -0.5559  1.7986  0.9503
   90SER    HB2 1216   3.798   7.513  14.395  1.9252 -1.1161 -0.5362
   90SER     OG 1217   3.809   7.709  14.337  0.0963  0.0300 -0.0614
   90SER     HG 1218   3.738   7.741  14.394 -0.6508 -2.0667  0.2667
   90SER      C 1219   3.878   7.382  14.184  0.0707  0.1332  0.2988
   90SER      O 1220   3.952   7.304  14.244 -0.0118 -0.1077  0.0895
   91TYR      N 1221   3.794   7.338  14.089  0.3713  0.0600  0.0667
   91TYR      H 1222   3.726   7.399  14.048 -0.1509  0.9519  2.1571
   91TYR     CA 1223   3.791   7.202  14.038 -0.6462  0.0374  0.1721
   91TYR     HA 1224   3.876   7.145  14.075  0.5172  1.6592  0.1261
   91TYR     CB 1225   3.665   7.128  14.081 -0.1587 -1.0530 -0.2313
   91TYR    HB1 1226   3.578   7.184  14.046  1.3556  0.7584 -1.3192
   91TYR    HB2 1227   3.665   7.034  14.027  1.5977 -1.7242  0.8808
   91TYR     CG 1228   3.643   7.088  14.225  0.1183  0.0066  0.1147
   91TYR    CD1 1229   3.607   7.174  14.329 -1.0777  0.0211 -0.2965
   91TYR    HD1 1230   3.598   7.279  14.306 -0.3744  0.0365 -0.5052
   91TYR    CE1 1231   3.602   7.128  14.462 -0.6554 -0.0951 -0.3198
   91TYR    HE1 1232   3.580   7.197  14.542 -0.1173  0.4769 -0.6563
   91TYR     CZ 1233   3.635   6.995  14.494  0.1309  0.1811  0.0270
   91TYR     OH 1234   3.640   6.950  14.622 -1.2307 -0.6553 -0.1878
   91TYR     HH 1235   3.667   6.858  14.621 -0.1868 -0.3993  0.8132
   91TYR    CE2 1236   3.657   6.902  14.390 -0.8971  0.0060 -0.0377
   91TYR    HE2 1237   3.688   6.800  14.405  0.3796  0.3689 -0.1052
   91TYR    CD2 1238   3.665   6.955  14.260  0.2431  0.0031  0.0236
   91TYR    HD2 1239   3.690   6.877  14.189  0.8150 -1.2552  1.5300
   91TYR      C 1240   3.798   7.204  13.886 -0.3244  0.2540  0.1874
   91TYR      O 1241   3.733   7.285  13.820 -0.7425 -0.2321 -0.0083
   92GLY      N 1242   3.873   7.107  13.832 -0.2648  0.3268  0.1391
   92GLY      H 1243   3.916   7.048  13.902 -1.6356  1.3123  1.9190
   92GLY     CA 1244   3.898   7.080  13.692  0.1940  0.0441  0.2732
   92GLY    HA1 1245   3.796   7.090  13.655  0.6312  2.2343 -0.4516
   92GLY    HA2 1246   3.940   6.980  13.680  1.4529  0.8708 -2.9770
   92GLY      C 1247   3.984   7.188  13.630  0.3179 -0.1088  0.1787
   92GLY      O 1248   4.047   7.273  13.693 -0.0424  0.1916  0.1356
   93GLN      N 1249   3.997   7.186  13.497  0.5429 -0.6279  0.2065
   93GLN      H 1250   3.930   7.119  13.461  0.0579 -0.3650  0.5947
   93GLN     CA 1251   4.075   7.266  13.405  0.0345 -0.1028  0.2240
   93GLN     HA 1252   4.133   7.340  13.460 -1.5612  0.1352  1.6945
   93GLN     CB 1253   4.185   7.171  13.359  0.4201  0.4221  0.0601
   93GLN    HB1 1254   4.129   7.101  13.297 -0.9372 -0.5495  2.2794
   93GLN    HB2 1255   4.231   7.132  13.450 -0.4932  0.0029  0.3454
   93GLN     CG 1256   4.297   7.244  13.285  0.2258  0.5361 -0.1217
   93GLN    HG1 1257   4.276   7.229  13.179 -1.8720 -1.1421  0.4768
   93GLN    HG2 1258   4.293   7.350  13.312 -2.8234 -0.1602  2.8043
   93GLN     CD 1259   4.436   7.187  13.307 -0.0275  0.0069  0.1330
   93GLN    OE1 1260   4.490   7.115  13.223  0.3669  0.2382  0.1818
   93GLN    NE2 1261   4.509   7.216  13.415  0.0826  0.2766 -0.0111
   93GLN   HE21 1262   4.588   7.158  13.438  0.3920  0.2605 -1.0916
   93GLN   HE22 1263   4.477   7.272  13.493  0.4651 -0.7531  0.9103
   93GLN      C 1264   3.995   7.322  13.289 -0.1659  0.4359  0.6192
   93GLN      O 1265   3.906   7.256  13.235  0.0105  0.5476  0.1857
   94GLN      N 1266   4.039   7.437  13.237 -0.4757  0.2453 -0.0770
   94GLN      H 1267   4.118   7.488  13.273 -1.2014  0.3831  1.4060
   94GLN     CA 1268   3.975   7.496  13.121 -0.2413 -0.0940 -0.3817
   94GLN     HA 1269   3.870   7.469  13.129 -0.2917 -0.1348 -1.1098
   94GLN     CB 1270   3.991   7.647  13.113 -0.5139 -0.0226  0.3632
   94GLN    HB1 1271   3.951   7.689  13.205  0.9395 -1.6482  1.8125
   94GLN    HB2 1272   4.097   7.674  13.110 -1.1523  2.7064 -0.8263
   94GLN     CG 1273   3.920   7.716  12.997  0.6344  0.1464 -0.2616
   94GLN    HG1 1274   3.942   7.678  12.898  0.4205  0.9456 -0.6276
   94GLN    HG2 1275   3.813   7.704  13.017  0.1353  2.0937 -1.5353
   94GLN     CD 1276   3.966   7.860  12.982  0.1721  0.3579  0.2931
   94GLN    OE1 1277   4.086   7.885  12.972  0.2694 -0.3223 -0.3142
   94GLN    NE2 1278   3.873   7.954  13.000 -0.2113 -0.0511  0.4475
   94GLN   HE21 1279   3.910   8.044  12.974  0.4063 -0.5430 -0.4321
   94GLN   HE22 1280   3.775   7.932  13.015 -0.3611  0.7139  0.6223
   94GLN      C 1281   4.018   7.426  12.993  0.0942 -0.1104 -0.2621
   94GLN      O 1282   4.138   7.407  12.976  0.1390  0.0679 -0.1407
   95SER      N 1283   3.922   7.387  12.909 -0.1967 -0.7443  0.3520
   95SER      H 1284   3.826   7.395  12.940 -0.8452 -2.1202 -1.1327
   95SER     CA 1285   3.940   7.309  12.788  0.1104 -0.3297  0.1255
   95SER     HA 1286   4.002   7.224  12.816  2.1291  1.3140  0.8325
   95SER     CB 1287   3.811   7.240  12.743 -0.3277  0.3321  0.3636
   95SER    HB1 1288   3.732   7.316  12.735 -0.4294  0.1425 -0.4910
   95SER    HB2 1289   3.826   7.190  12.648 -0.4762  1.7169 -0.4280
   95SER     OG 1290   3.776   7.150  12.846  0.0347 -0.2759 -0.0450
   95SER     HG 1291   3.687   7.119  12.829  0.5455 -2.8727  1.4764
   95SER      C 1292   4.004   7.379  12.669 -0.0414 -0.2075  0.1150
   95SER      O 1293   3.988   7.500  12.659 -0.2364 -0.2015  0.4706
   96SER      N 1294   4.088   7.307  12.594  0.0984  0.3106 -0.2241
   96SER      H 1295   4.094   7.209  12.614  0.0816 -0.1048 -2.0942
   96SER     CA 1296   4.161   7.368  12.485  0.1535  0.1259 -0.2897
   96SER     HA 1297   4.207   7.461  12.518 -1.8252  0.7532  0.8207
   96SER     CB 1298   4.282   7.280  12.455  0.1662 -0.0125  0.1587
   96SER    HB1 1299   4.322   7.299  12.355  1.5753  1.0545  0.8750
   96SER    HB2 1300   4.264   7.174  12.470 -2.7727  0.2802 -0.6796
   96SER     OG 1301   4.391   7.316  12.537 -0.3007 -0.0604  0.7976
   96SER     HG 1302   4.474   7.293  12.495 -1.1059  0.7410 -1.3887
   96SER      C 1303   4.074   7.399  12.364 -0.1323  0.5932  0.0360
   96SER      O 1304   3.965   7.343  12.352  0.4410 -0.4593 -0.3492
   97TYR      N 1305   4.108   7.491  12.273  1.0651 -0.1360 -0.2780
   97TYR      H 1306   4.202   7.528  12.280  1.6850 -1.7189  0.1466
   97TYR     CA 1307   4.035   7.520  12.151 -0.2725 -0.4346  0.4293
   97TYR     HA 1308   3.970   7.435  12.129 -1.1295  0.0803  0.9190
   97TYR     CB 1309   3.952   7.646  12.173 -0.2779 -0.3016 -0.3435
   97TYR    HB1 1310   3.852   7.634  12.132 -0.0053  0.5918 -1.2959
   97TYR    HB2 1311   3.946   7.657  12.281  2.0166 -0.8610 -0.1175
   97TYR     CG 1312   4.005   7.778  12.121 -0.4209  0.1160  0.5570
   97TYR    CD1 1313   3.945   7.843  12.013  0.1287  0.3329  0.3794
   97TYR    HD1 1314   3.849   7.811  11.975  0.8929 -0.9478 -0.5458
   97TYR    CE1 1315   3.989   7.966  11.963  0.3282  0.0671 -0.1039
   97TYR    HE1 1316   3.940   8.030  11.891 -1.2190  0.3892  1.1646
   97TYR     CZ 1317   4.102   8.020  12.027  0.1527 -0.1997  0.4365
   97TYR     OH 1318   4.136   8.146  11.987  0.5676 -0.2712  0.5655
   97TYR     HH 1319   4.218   8.166  12.035  1.2512 -1.1162 -0.2204
   97TYR    CE2 1320   4.176   7.954  12.127  0.2808 -0.0739  0.4241
   97TYR    HE2 1321   4.260   8.006  12.170  0.2667  0.8586 -0.6289
   97TYR    CD2 1322   4.123   7.833  12.173  0.0640 -0.2111 -0.1819
   97TYR    HD2 1323   4.182   7.780  12.246  3.6593  1.3454 -1.7224
   97TYR      C 1324   4.112   7.537  12.021 -0.1841 -0.7407  0.4400
   97TYR      O 1325   4.227   7.580  12.025 -0.2814 -0.4256 -0.1243
   98PRO      N 1326   4.047   7.529  11.905  0.1123 -0.1453  0.2289
   98PRO     CD 1327   3.910   7.488  11.881  0.0881  0.3582 -0.5224
   98PRO    HD1 1328   3.891   7.394  11.933 -0.3971 -0.0735 -1.4580
   98PRO    HD2 1329   3.840   7.565  11.914  0.6461  0.3727  0.6706
   98PRO     CG 1330   3.887   7.470  11.731 -0.2086 -0.1095 -0.4234
   98PRO    HG1 1331   3.826   7.382  11.712  0.5756 -1.6125  3.2806
   98PRO    HG2 1332   3.844   7.560  11.687  1.2266  0.8670  0.0961
   98PRO     CB 1333   4.030   7.459  11.678 -0.2685 -0.4422 -0.5127
   98PRO    HB1 1334   4.061   7.354  11.669 -4.8984 -2.0565 -0.4439
   98PRO    HB2 1335   4.035   7.505  11.580 -0.3366  0.4136 -0.1181
   98PRO     CA 1336   4.113   7.541  11.776 -0.8218 -0.1821 -0.2588
   98PRO     HA 1337   4.213   7.499  11.789 -0.2152  1.4802  0.7452
   98PRO      C 1338   4.124   7.685  11.729  0.2390 -0.3501 -0.5502
   98PRO      O 1339   4.032   7.744  11.672 -0.5097 -0.3641  0.6118
   99GLY      N 1340   4.226   7.750  11.785  0.1293 -0.0350 -0.7118
   99GLY      H 1341   4.282   7.704  11.855  0.7661 -0.5059 -1.5109
   99GLY     CA 1342   4.261   7.887  11.751  0.3473  0.1222  0.1288
   99GLY    HA1 1343   4.282   7.892  11.644 -0.7895 -1.4018 -0.2085
   99GLY    HA2 1344   4.170   7.946  11.760  0.4576  0.1888  0.8334
   99GLY      C 1345   4.372   7.954  11.830 -0.1713  0.6637  0.4089
   99GLY      O 1346   4.442   7.877  11.897  0.2450  1.0580  0.4310
  100TYR      N 1347   4.388   8.086  11.821 -0.3892  0.6560 -0.0762
  100TYR      H 1348   4.319   8.141  11.771  0.8612  1.9914 -0.3992
  100TYR     CA 1349   4.505   8.157  11.868  0.2474 -0.4032 -0.0130
  100TYR     HA 1350   4.590   8.103  11.828  1.2076 -0.7911  2.3840
  100TYR     CB 1351   4.512   8.298  11.810  0.1634 -0.3556  0.0926
  100TYR    HB1 1352   4.411   8.336  11.823 -0.1660 -0.4384 -1.9580
  100TYR    HB2 1353   4.581   8.359  11.870  1.2959 -0.6426 -0.8745
  100TYR     CG 1354   4.563   8.292  11.668 -0.0882 -0.4403  0.0066
  100TYR    CD1 1355   4.698   8.269  11.642 -0.0924  0.0525 -0.4778
  100TYR    HD1 1356   4.759   8.261  11.731 -1.7033  0.3724  0.6955
  100TYR    CE1 1357   4.749   8.268  11.512 -0.1090 -0.2560 -0.4839
  100TYR    HE1 1358   4.852   8.243  11.489 -1.0237 -0.5895 -5.1479
  100TYR     CZ 1359   4.664   8.291  11.402 -0.0213  0.9637 -0.3172
  100TYR     OH 1360   4.704   8.303  11.272  0.1129  0.4407 -0.3272
  100TYR     HH 1361   4.631   8.307  11.210 -0.2143  0.0223  0.0156
  100TYR    CE2 1362   4.528   8.316  11.429 -0.1008  0.1995  0.0262
  100TYR    HE2 1363   4.459   8.334  11.348 -0.2514 -0.7937 -0.0838
  100TYR    CD2 1364   4.479   8.325  11.560 -0.1172 -0.3441  0.0578
  100TYR    HD2 1365   4.376   8.347  11.582  0.6646  1.5358  2.3093
  100TYR      C 1366   4.508   8.165  12.020  0.1191 -0.1480 -0.0232
  100TYR      O 1367   4.408   8.202  12.082  0.0887 -0.1131 -0.0928
  101GLY      N 1368   4.622   8.126  12.076  0.0387 -0.1694  0.1248
  101GLY      H 1369   4.698   8.104  12.014  2.0799 -1.1526  2.7446
  101GLY     CA 1370   4.650   8.125  12.219  0.3429  0.0915  0.0686
  101GLY    HA1 1371   4.754   8.124  12.249 -0.0492  0.8261  1.5284
  101GLY    HA2 1372   4.609   8.220  12.253  2.1236  0.8634  0.1628
  101GLY      C 1373   4.572   8.023  12.301 -0.5497  0.4179 -0.3498
  101GLY      O 1374   4.542   7.910  12.265  0.2783  0.0658  0.0223
  102GLN      N 1375   4.536   8.062  12.424 -0.0014  0.1308 -0.0922
  102GLN      H 1376   4.551   8.159  12.447 -0.1361 -0.3520  2.3400
  102GLN     CA 1377   4.473   7.982  12.527 -0.0449 -0.0799 -0.2810
  102GLN     HA 1378   4.512   7.882  12.511 -0.9040 -0.1371 -2.2460
  102GLN     CB 1379   4.500   8.024  12.672 -0.1429 -0.5220 -0.1345
  102GLN    HB1 1380   4.430   7.973  12.738  0.1379 -2.0576 -0.9684
  102GLN    HB2 1381   4.480   8.126  12.703 -0.8356 -1.2517  1.9943
  102GLN     CG 1382   4.646   7.989  12.701 -0.0031 -0.1376 -0.3678
  102GLN    HG1 1383   4.680   7.899  12.650  2.4034  1.2459 -1.3874
  102GLN    HG2 1384   4.702   8.073  12.661  1.3128 -0.4997  0.6327
  102GLN     CD 1385   4.682   7.989  12.849  0.1240  0.0592 -0.3976
  102GLN    OE1 1386   4.713   8.088  12.914  0.2403 -0.2637  0.0458
  102GLN    NE2 1387   4.678   7.871  12.913 -0.4467  0.5228  0.4336
  102GLN   HE21 1388   4.700   7.878  13.011  1.2454  1.1385  0.0439
  102GLN   HE22 1389   4.620   7.795  12.882 -1.3716  1.4215 -0.1245
  102GLN      C 1390   4.325   7.965  12.497 -0.1081 -0.0745  0.0220
  102GLN      O 1391   4.285   7.851  12.476 -0.4693  0.0672 -0.0737
  103GLN      N 1392   4.241   8.068  12.511 -0.0753 -0.0353 -0.0719
  103GLN      H 1393   4.276   8.156  12.545 -1.7625  0.8009 -0.3600
  103GLN     CA 1394   4.096   8.059  12.521 -0.0464 -0.0720  0.3568
  103GLN     HA 1395   4.073   7.956  12.497 -2.2118  0.7491 -1.4246
  103GLN     CB 1396   4.041   8.091  12.659 -0.1293 -0.1130  0.3331
  103GLN    HB1 1397   3.935   8.065  12.659 -0.8083  2.2720 -1.5210
  103GLN    HB2 1398   4.085   8.024  12.733 -0.3261  1.4334  1.9275
  103GLN     CG 1399   4.064   8.235  12.704 -0.4076  0.1005 -0.1952
  103GLN    HG1 1400   4.031   8.299  12.622 -0.7439  0.1934  0.0116
  103GLN    HG2 1401   4.171   8.250  12.718 -0.2812 -0.3797 -0.6346
  103GLN     CD 1402   3.983   8.269  12.828 -0.2051  0.5544 -0.1846
  103GLN    OE1 1403   3.861   8.252  12.834 -0.0693 -0.4183  0.0149
  103GLN    NE2 1404   4.049   8.302  12.939  0.5761 -0.1492 -0.4348
  103GLN   HE21 1405   3.997   8.307  13.026 -3.4917 -2.5445 -2.4386
  103GLN   HE22 1406   4.148   8.321  12.936  0.5284  0.1833  0.0076
  103GLN      C 1407   4.026   8.144  12.416  0.1107 -0.6421 -0.2163
  103GLN      O 1408   4.082   8.242  12.367 -0.1663 -0.5696 -0.3893
  104PRO      N 1409   3.905   8.108  12.373 -0.3154  0.2225  0.2418
  104PRO     CD 1410   3.846   7.977  12.393 -0.3640  0.1885 -0.1257
  104PRO    HD1 1411   3.801   7.963  12.491 -1.4079  0.0020 -0.6083
  104PRO    HD2 1412   3.920   7.899  12.379  0.0864 -0.7550  5.3966
  104PRO     CG 1413   3.742   7.970  12.281 -0.6816 -0.2535  0.1946
  104PRO    HG1 1414   3.657   7.903  12.297 -1.8552  1.4730  1.4744
  104PRO    HG2 1415   3.781   7.960  12.179 -0.1084  1.5904  0.2084
  104PRO     CB 1416   3.690   8.113  12.286 -0.0916 -0.0121 -0.3181
  104PRO    HB1 1417   3.638   8.133  12.193  2.3287 -1.3406 -2.0482
  104PRO    HB2 1418   3.626   8.136  12.372 -0.7704 -0.0354 -0.8154
  104PRO     CA 1419   3.821   8.190  12.288  0.0353 -0.2219 -0.5399
  104PRO     HA 1420   3.868   8.198  12.190 -2.4328  0.4081 -1.7461
  104PRO      C 1421   3.813   8.334  12.337  0.7029 -0.3788  0.0406
  104PRO      O 1422   3.802   8.355  12.458 -0.5783 -0.5261 -0.0358
  105ALA      N 1423   3.803   8.437  12.253  0.0034 -0.2590  0.2625
  105ALA      H 1424   3.827   8.429  12.155 -0.7128  0.6251  0.0052
  105ALA     CA 1425   3.768   8.574  12.286  0.2558 -0.0882 -0.1771
  105ALA     HA 1426   3.738   8.561  12.390 -3.5571 -1.2957 -1.2686
  105ALA     CB 1427   3.884   8.670  12.264  0.1415 -0.0337 -0.5484
  105ALA    HB1 1428   3.856   8.767  12.306  2.2457  1.6308 -2.6399
  105ALA    HB2 1429   3.895   8.692  12.157 -2.9177 -0.2129 -0.9784
  105ALA    HB3 1430   3.970   8.626  12.314  0.3459  2.0714  1.0996
  105ALA      C 1431   3.651   8.606  12.194  0.4688  0.6124 -0.2085
  105ALA      O 1432   3.653   8.565  12.079  0.3923 -0.5168  0.1774
  106PRO      N 1433   3.556   8.689  12.241  0.2501  0.2278  0.0335
  106PRO     CD 1434   3.442   8.721  12.157 -0.5905 -0.2934  0.9582
  106PRO    HD1 1435   3.392   8.639  12.106 -0.9112 -0.0759  0.9185
  106PRO    HD2 1436   3.479   8.785  12.077 -1.0025 -1.2116  0.0108
  106PRO     CG 1437   3.349   8.796  12.252 -0.1604  0.4935  0.7639
  106PRO    HG1 1438   3.285   8.733  12.313  0.7998  1.2453  2.6381
  106PRO    HG2 1439   3.289   8.871  12.199 -2.0092 -0.7388  1.0488
  106PRO     CB 1440   3.443   8.859  12.354  0.2004  0.6772  0.3220
  106PRO    HB1 1441   3.391   8.877  12.448  0.7555 -0.5069  0.8706
  106PRO    HB2 1442   3.482   8.952  12.312 -2.0101  1.0214 -1.1217
  106PRO     CA 1443   3.555   8.756  12.369  0.0385  0.4421 -0.0809
  106PRO     HA 1444   3.651   8.806  12.379 -0.0433  0.9037 -1.4334
  106PRO      C 1445   3.522   8.669  12.489 -0.3245 -0.0205 -0.5100
  106PRO      O 1446   3.512   8.547  12.478  0.2048 -0.1488  0.3481
  107SER      N 1447   3.519   8.722  12.612 -0.0359 -0.4319 -0.3191
  107SER      H 1448   3.529   8.823  12.618  0.1653 -0.3625 -1.5061
  107SER     CA 1449   3.483   8.648  12.730 -0.1352 -0.1698 -0.1844
  107SER     HA 1450   3.533   8.552  12.726 -2.0976 -1.3158  0.8231
  107SER     CB 1451   3.533   8.716  12.858  0.1895 -0.0649 -0.3669
  107SER    HB1 1452   3.503   8.656  12.944  0.0169  1.4920  0.7028
  107SER    HB2 1453   3.641   8.721  12.862  0.2801 -0.5532 -1.6591
  107SER     OG 1454   3.488   8.848  12.880  0.6068  0.0298 -0.0785
  107SER     HG 1455   3.532   8.886  12.956  1.0517 -2.3871  0.9808
  107SER      C 1456   3.333   8.621  12.740 -0.0592 -0.5572 -0.0782
  107SER      O 1457   3.254   8.675  12.663  0.2099  0.0853  0.0952
  108SER      N 1458   3.293   8.530  12.830 -0.2141  0.0041  0.4265
  108SER      H 1459   3.363   8.489  12.890 -0.6022  0.0876  0.9382
  108SER     CA 1460   3.155   8.510  12.870 -0.2587  0.0189  0.2803
  108SER     HA 1461   3.095   8.531  12.781 -0.7426 -0.6921  0.4306
  108SER     CB 1462   3.130   8.366  12.912  0.1736  0.0248  0.5667
  108SER    HB1 1463   3.171   8.349  13.012  1.0985 -0.3602  0.1411
  108SER    HB2 1464   3.023   8.349  12.917 -0.2660  2.0941 -0.6775
  108SER     OG 1465   3.181   8.278  12.814  0.3739  0.3419  0.3853
  108SER     HG 1466   3.120   8.288  12.740 -2.8270 -0.4682  2.7135
  108SER      C 1467   3.106   8.602  12.981 -0.4086  0.4665 -0.1554
  108SER      O 1468   3.179   8.653  13.065  0.7181 -0.1140 -0.7586
  109THR      N 1469   2.973   8.618  12.976 -0.4331  0.2652 -0.1660
  109THR      H 1470   2.925   8.574  12.899 -0.2503 -0.8324  0.3305
  109THR     CA 1471   2.895   8.711  13.055 -0.6354  0.3212 -0.4332
  109THR     HA 1472   2.935   8.810  13.033 -2.4960  0.8332 -1.7952
  109THR     CB 1473   2.750   8.704  13.005 -0.6301 -0.6607 -0.3173
  109THR     HB 1474   2.703   8.608  13.025 -1.5104 -0.2711 -0.4940
  109THR    CG2 1475   2.671   8.825  13.055  0.2084  0.1475 -0.9149
  109THR   HG21 1476   2.626   8.800  13.151 -1.1427 -1.5875 -1.9179
  109THR   HG22 1477   2.597   8.830  12.975  2.2655 -0.4175 -2.9843
  109THR   HG23 1478   2.728   8.917  13.068  0.2312  0.1719 -1.1862
  109THR    OG1 1479   2.753   8.718  12.865  0.0211  0.1583 -0.2303
  109THR    HG1 1480   2.662   8.722  12.836  0.0478 -0.9696 -0.5375
  109THR      C 1481   2.910   8.683  13.203 -0.3986 -0.1564 -0.5466
  109THR      O 1482   2.926   8.566  13.238 -0.1397  0.0740  0.1315
  110SER      N 1483   2.888   8.786  13.285  0.5559  0.1289 -0.6396
  110SER      H 1484   2.853   8.873  13.249  1.0004  0.5433 -0.1036
  110SER     CA 1485   2.915   8.798  13.427 -0.5060 -0.1503 -0.4081
  110SER     HA 1486   3.024   8.799  13.432 -0.4731  2.9940  0.7165
  110SER     CB 1487   2.849   8.929  13.472 -0.7427 -0.3488 -0.1696
  110SER    HB1 1488   2.894   8.951  13.569  0.2634 -1.5281 -0.3315
  110SER    HB2 1489   2.741   8.923  13.474 -0.9097  0.9665 -2.4599
  110SER     OG 1490   2.879   9.037  13.387 -0.6526  0.2337  0.5903
  110SER     HG 1491   2.809   9.102  13.389  0.9856  2.2148 -1.1432
  110SER      C 1492   2.854   8.682  13.505 -0.0606 -0.0752  0.0600
  110SER      O 1493   2.744   8.631  13.482 -0.1216 -0.3176  0.8624
  111GLY      N 1494   2.917   8.656  13.619  0.0107 -0.0023  0.0367
  111GLY      H 1495   3.004   8.707  13.631 -1.1736  1.7746  1.7569
  111GLY     CA 1496   2.886   8.553  13.716  0.3831  0.0015  0.1650
  111GLY    HA1 1497   2.783   8.562  13.751  0.9129 -0.4110  1.9200
  111GLY    HA2 1498   2.956   8.572  13.797 -0.4737 -2.1659  1.4943
  111GLY      C 1499   2.897   8.409  13.670  0.3670 -0.0551  0.3373
  111GLY      O 1500   2.923   8.383  13.552 -0.1396 -0.2092  0.2586
  112SER      N 1501   2.882   8.319  13.768  0.8789  0.1317  0.5875
  112SER      H 1502   2.871   8.345  13.865 -0.6037  0.1633  0.4337
  112SER     CA 1503   2.892   8.176  13.745 -0.2534  0.1488 -0.1040
  112SER     HA 1504   2.880   8.152  13.640  2.4261  0.3455 -0.5340
  112SER     CB 1505   3.030   8.123  13.782 -0.0970  0.4441 -0.2626
  112SER    HB1 1506   3.035   8.015  13.791 -0.0385  0.3189 -1.6066
  112SER    HB2 1507   3.052   8.164  13.881 -2.0568 -0.7464  0.7292
  112SER     OG 1508   3.120   8.154  13.678  0.6381  0.1653  0.2791
  112SER     HG 1509   3.108   8.247  13.659  0.4335  0.3131  1.0716
  112SER      C 1510   2.787   8.104  13.829  0.1610 -0.3481 -0.0105
  112SER      O 1511   2.768   8.138  13.945 -0.1031  0.1957 -0.2091
  113TYR      N 1512   2.711   8.016  13.764 -0.4785  0.4268 -0.3240
  113TYR      H 1513   2.723   7.998  13.665 -0.5270 -3.1736  0.1762
  113TYR     CA 1514   2.595   7.955  13.827 -0.0656  0.1302  0.1495
  113TYR     HA 1515   2.535   8.041  13.857  0.5809  1.6519 -2.6388
  113TYR     CB 1516   2.509   7.886  13.722  0.5111  0.3949 -0.5026
  113TYR    HB1 1517   2.507   7.778  13.735 -0.2953  0.7229  3.1570
  113TYR    HB2 1518   2.542   7.915  13.622 -1.0394  0.6635 -0.9672
  113TYR     CG 1519   2.367   7.937  13.728  0.3919  0.0098  0.0826
  113TYR    CD1 1520   2.261   7.855  13.766  0.1333 -0.0391 -0.7199
  113TYR    HD1 1521   2.286   7.759  13.809  0.0246  0.1493 -0.2309
  113TYR    CE1 1522   2.126   7.893  13.768  0.1792  0.0983 -0.0475
  113TYR    HE1 1523   2.052   7.821  13.802  1.0623 -0.3484  1.0098
  113TYR     CZ 1524   2.101   8.023  13.722 -0.6457  0.0155  0.1549
  113TYR     OH 1525   1.968   8.049  13.707 -0.6485 -0.1627 -0.1365
  113TYR     HH 1526   1.910   7.993  13.760 -0.4939 -0.0623  0.1393
  113TYR    CE2 1527   2.204   8.105  13.672 -0.2250 -0.6229 -0.0454
  113TYR    HE2 1528   2.181   8.208  13.646  1.5192  0.0767  0.9993
  113TYR    CD2 1529   2.338   8.067  13.684 -0.0832 -0.1172  0.0197
  113TYR    HD2 1530   2.415   8.140  13.664 -0.7818  0.7162  0.2736
  113TYR      C 1531   2.618   7.868  13.951 -0.4464 -0.2527 -0.0481
  113TYR      O 1532   2.731   7.829  13.977 -0.6119 -0.1310  0.8825
  114GLY      N 1533   2.513   7.825  14.021 -0.5014 -0.0467 -0.0018
  114GLY      H 1534   2.421   7.866  14.011  0.3688  1.8056 -0.9771
  114GLY     CA 1535   2.529   7.727  14.126  0.4329 -0.1200 -0.2022
  114GLY    HA1 1536   2.437   7.731  14.185  0.5376  0.9545 -0.1066
  114GLY    HA2 1537   2.605   7.750  14.201  0.7533  0.6919 -0.7628
  114GLY      C 1538   2.552   7.583  14.080 -0.4579 -0.3481  0.0411
  114GLY      O 1539   2.532   7.551  13.963  0.1177  0.3555 -0.2567
  115SER      N 1540   2.590   7.494  14.171  0.5775 -0.4095 -0.4362
  115SER      H 1541   2.600   7.530  14.265 -2.9116  1.0060 -0.4392
  115SER     CA 1542   2.609   7.352  14.150 -0.1196 -0.6589  0.5275
  115SER     HA 1543   2.685   7.353  14.072 -1.6187  0.4233 -0.9649
  115SER     CB 1544   2.684   7.286  14.265  0.3102 -0.5426  0.3158
  115SER    HB1 1545   2.781   7.334  14.280 -0.2444  1.3164 -1.6199
  115SER    HB2 1546   2.703   7.181  14.242 -2.7290 -0.6161 -2.5387
  115SER     OG 1547   2.607   7.295  14.383 -0.0865 -0.2541  0.0346
  115SER     HG 1548   2.664   7.271  14.457  0.6092 -0.3338 -0.5114
  115SER      C 1549   2.486   7.270  14.115 -0.4212 -0.0312  0.1040
  115SER      O 1550   2.376   7.320  14.137 -0.4423 -0.0072 -0.0609
  116SER      N 1551   2.493   7.147  14.064  0.3178  0.0893 -0.0941
  116SER      H 1552   2.584   7.104  14.056  0.0931 -0.2538 -0.9058
  116SER     CA 1553   2.379   7.058  14.056  0.2711  0.1540 -0.1510
  116SER     HA 1554   2.287   7.107  14.089  0.2881  0.1707 -0.1287
  116SER     CB 1555   2.363   7.012  13.911 -0.0859 -0.4029  0.0629
  116SER    HB1 1556   2.282   6.939  13.905  0.0428 -0.5279 -0.1512
  116SER    HB2 1557   2.341   7.102  13.854 -2.0450 -0.7693  0.1841
  116SER     OG 1558   2.486   6.962  13.863 -0.0620 -0.4909  0.2123
  116SER     HG 1559   2.468   6.922  13.778  2.7243 -0.3100 -0.5604
  116SER      C 1560   2.405   6.946  14.156 -0.4548 -0.2357 -0.3926
  116SER      O 1561   2.522   6.911  14.170 -0.3699  0.2141  0.0317
  117SER      N 1562   2.302   6.887  14.218 -0.3792  0.0683  0.0238
  117SER      H 1563   2.216   6.939  14.215 -1.1392 -1.1921 -0.4411
  117SER     CA 1564   2.308   6.772  14.306 -0.2099  0.3748  0.4172
  117SER     HA 1565   2.403   6.722  14.284 -0.3215  0.5746 -0.5512
  117SER     CB 1566   2.309   6.812  14.453  0.3047  0.3288  0.4310
  117SER    HB1 1567   2.404   6.852  14.488  0.3660 -0.0014  0.6463
  117SER    HB2 1568   2.225   6.876  14.483  0.3286  0.2852  0.5901
  117SER     OG 1569   2.286   6.701  14.537  0.9191 -0.4271 -0.3819
  117SER     HG 1570   2.284   6.748  14.621  0.4865 -1.4718  0.2003
  117SER      C 1571   2.200   6.670  14.272  0.0203  0.3727 -0.3434
  117SER      O 1572   2.083   6.698  14.247 -0.0658  0.5093  0.1843
  118GLN      N 1573   2.230   6.542  14.254 -0.2893  0.1718  0.5023
  118GLN      H 1574   2.328   6.517  14.250 -0.1933  0.6427 -0.1648
  118GLN     CA 1575   2.132   6.437  14.236 -0.1596  0.1575 -0.1414
  118GLN     HA 1576   2.064   6.465  14.155 -1.5362  0.5358  1.0970
  118GLN     CB 1577   2.209   6.308  14.206  0.5454  0.4198  0.5117
  118GLN    HB1 1578   2.288   6.280  14.275 -0.5770 -0.6793  1.3910
  118GLN    HB2 1579   2.142   6.224  14.224  1.2204 -0.1663  0.3180
  118GLN     CG 1580   2.255   6.304  14.060 -0.7748  0.2750  0.0799
  118GLN    HG1 1581   2.328   6.381  14.033 -0.4625 -0.2389 -0.5431
  118GLN    HG2 1582   2.166   6.318  13.999 -0.4611  0.4085 -0.3466
  118GLN     CD 1583   2.318   6.169  14.028 -0.0189  0.5584  0.3446
  118GLN    OE1 1584   2.437   6.140  14.035 -0.2299 -0.5001 -0.3080
  118GLN    NE2 1585   2.237   6.068  13.996  0.5017  0.3177 -0.2350
  118GLN   HE21 1586   2.275   5.983  13.957  0.2683  0.0400  0.1316
  118GLN   HE22 1587   2.138   6.081  13.984  0.9612  1.7158 -3.4811
  118GLN      C 1588   2.035   6.422  14.352 -0.4471  0.4432 -0.3409
  118GLN      O 1589   1.922   6.376  14.337 -0.4367  0.2586  0.1323
  119SER      N 1590   2.083   6.442  14.475 -0.5020  0.0887 -0.2611
  119SER      H 1591   2.183   6.446  14.486 -0.3082 -4.3302  2.6551
  119SER     CA 1592   2.004   6.446  14.597 -0.1726 -1.0832  0.0112
  119SER     HA 1593   1.945   6.355  14.602 -0.7277 -0.6545  2.8885
  119SER     CB 1594   2.087   6.439  14.725 -0.3708  0.2775  0.2380
  119SER    HB1 1595   2.167   6.511  14.717  0.7404 -0.8756  0.6014
  119SER    HB2 1596   2.020   6.456  14.810  0.5517 -1.4756  1.3736
  119SER     OG 1597   2.154   6.316  14.740 -0.1793  0.3398 -0.1056
  119SER     HG 1598   2.138   6.257  14.666  2.0958 -0.1991 -0.2443
  119SER      C 1599   1.914   6.568  14.607  0.6078 -0.4693 -0.3288
  119SER      O 1600   1.957   6.678  14.571 -0.1098 -0.1668 -0.2861
  120SER      N 1601   1.790   6.556  14.656  0.7261 -0.1904  0.0436
  120SER      H 1602   1.766   6.465  14.693 -0.1962 -0.0615 -0.2243
  120SER     CA 1603   1.691   6.660  14.672  0.5763 -0.3828  0.3831
  120SER     HA 1604   1.690   6.723  14.583  1.0940  0.1697  0.7555
  120SER     CB 1605   1.554   6.596  14.689  0.1086  0.2576 -0.8229
  120SER    HB1 1606   1.478   6.666  14.726 -1.1807 -2.1733  1.4912
  120SER    HB2 1607   1.552   6.517  14.764  1.4932  0.6196 -0.3694
  120SER     OG 1608   1.499   6.555  14.566 -0.7378 -0.1908 -0.3038
  120SER     HG 1609   1.572   6.533  14.508  0.1625  0.9903  0.3265
  120SER      C 1610   1.723   6.757  14.785  0.1545  0.4276 -0.1862
  120SER      O 1611   1.798   6.721  14.875  0.1844  0.0261 -0.3738
  121SER      N 1612   1.663   6.877  14.777 -0.1641  0.2566 -0.4075
  121SER      H 1613   1.618   6.903  14.691 -1.6139 -0.7683  0.0089
  121SER     CA 1614   1.674   6.986  14.872 -0.0241  0.0136 -0.1397
  121SER     HA 1615   1.773   7.027  14.853 -0.4877  0.9419 -0.6538
  121SER     CB 1616   1.581   7.104  14.844 -0.2835 -0.2355 -0.3395
  121SER    HB1 1617   1.475   7.089  14.864 -0.8781  1.1321 -2.0949
  121SER    HB2 1618   1.620   7.183  14.908 -0.2752 -0.3345 -0.2233
  121SER     OG 1619   1.600   7.140  14.708  0.2070  0.1071 -0.1840
  121SER     HG 1620   1.525   7.191  14.675 -0.1436 -0.9126 -0.9991
  121SER      C 1621   1.651   6.946  15.017 -0.1771  0.6066  0.0050
  121SER      O 1622   1.559   6.868  15.044  0.0799  0.2253 -0.2009
  122TYR      N 1623   1.746   6.980  15.104  0.0965 -0.2086  0.0414
  122TYR      H 1624   1.819   7.043  15.075 -1.2275  1.8161  0.8389
  122TYR     CA 1625   1.753   6.946  15.245  0.1338  0.2165  0.1443
  122TYR     HA 1626   1.652   6.918  15.275 -0.0579  2.2520  1.6493
  122TYR     CB 1627   1.860   6.840  15.268 -0.0516  0.0821  0.3867
  122TYR    HB1 1628   1.958   6.879  15.242 -0.1302  1.5447  2.1233
  122TYR    HB2 1629   1.855   6.761  15.193 -1.0143  0.1991  0.3112
  122TYR     CG 1630   1.870   6.781  15.407  0.1824 -0.1732  0.2618
  122TYR    CD1 1631   1.761   6.751  15.490 -0.4266 -0.0669 -0.4793
  122TYR    HD1 1632   1.661   6.783  15.466  0.5642  2.5197 -1.5890
  122TYR    CE1 1633   1.781   6.694  15.616  0.4257  0.7078 -0.2475
  122TYR    HE1 1634   1.693   6.683  15.678  0.7933 -2.3399 -0.1062
  122TYR     CZ 1635   1.903   6.642  15.664 -0.0990 -0.0876  0.2657
  122TYR     OH 1636   1.918   6.580  15.784  0.1212 -0.1288  0.2171
  122TYR     HH 1637   1.838   6.578  15.837  0.9551  0.3877  1.5529
  122TYR    CE2 1638   2.009   6.666  15.574 -0.3787  0.1525 -0.0039
  122TYR    HE2 1639   2.105   6.619  15.591 -0.0788  0.9081  0.4115
  122TYR    CD2 1640   1.994   6.736  15.454  0.4136 -0.0752 -0.2459
  122TYR    HD2 1641   2.085   6.747  15.397 -0.9190  1.0520 -2.2874
  122TYR      C 1642   1.783   7.068  15.331  0.0924  0.0123  0.4519
  122TYR      O 1643   1.862   7.156  15.297 -0.1912  0.0746 -0.0704
  123GLY      N 1644   1.722   7.070  15.449 -0.5113 -0.2217  0.1487
  123GLY      H 1645   1.667   6.990  15.478  0.8946 -0.4956  2.3173
  123GLY     CA 1646   1.718   7.189  15.533 -0.3541  0.0286 -0.1956
  123GLY    HA1 1647   1.823   7.200  15.556  0.1887 -0.3807 -2.2867
  123GLY    HA2 1648   1.667   7.161  15.625  0.8071 -0.1881  0.3993
  123GLY      C 1649   1.658   7.315  15.473 -0.6811 -0.0677 -0.0776
  123GLY      O 1650   1.568   7.300  15.391 -0.4481  0.2773 -0.4014
  124GLN      N 1651   1.701   7.436  15.510 -0.4254 -0.2237  0.1325
  124GLN      H 1652   1.775   7.447  15.579 -2.3628  1.3623  2.0815
  124GLN     CA 1653   1.640   7.557  15.459  0.2545  0.0933  0.0608
  124GLN     HA 1654   1.533   7.542  15.447  0.4112 -0.7754 -0.2970
  124GLN     CB 1655   1.658   7.678  15.551 -0.5580  0.1875  0.1021
  124GLN    HB1 1656   1.748   7.731  15.518 -0.6010  0.2653  0.1112
  124GLN    HB2 1657   1.572   7.743  15.536 -0.8899 -0.4889 -1.1243
  124GLN     CG 1658   1.668   7.645  15.699 -0.0592 -0.0722  0.0161
  124GLN    HG1 1659   1.650   7.734  15.760 -1.7436 -2.0373  2.5862
  124GLN    HG2 1660   1.764   7.600  15.721  1.3057  1.6992 -1.9469
  124GLN     CD 1661   1.550   7.562  15.747 -0.0561 -0.0601  0.0445
  124GLN    OE1 1662   1.436   7.590  15.709 -0.2344  0.0460  0.6394
  124GLN    NE2 1663   1.562   7.480  15.852  0.4437  0.4278  0.3749
  124GLN   HE21 1664   1.656   7.462  15.885  0.2328 -0.6653  0.4157
  124GLN   HE22 1665   1.481   7.427  15.879  0.6161  0.6458  1.3439
  124GLN      C 1666   1.683   7.601  15.320 -0.1280 -0.5722 -0.2734
  124GLN      O 1667   1.592   7.646  15.251 -0.2695 -0.4587 -0.0151
  125PRO      N 1668   1.809   7.596  15.276  0.1197  0.6538  0.2417
  125PRO     CD 1669   1.927   7.569  15.355  0.1371 -0.4012 -0.1238
  125PRO    HD1 1670   1.925   7.621  15.451 -0.4769  0.8751 -0.7906
  125PRO    HD2 1671   1.932   7.460  15.356  1.2246 -0.4464 -2.9752
  125PRO     CG 1672   2.047   7.630  15.282  0.1672  0.2104  0.4243
  125PRO    HG1 1673   2.134   7.566  15.294  0.5384  0.7412  0.6017
  125PRO    HG2 1674   2.056   7.735  15.309  1.2452  0.9399 -2.4116
  125PRO     CB 1675   2.005   7.615  15.136 -0.2243  0.6209  0.4923
  125PRO    HB1 1676   2.040   7.694  15.071 -1.7967 -0.0210 -1.2222
  125PRO    HB2 1677   2.042   7.517  15.106 -2.6236  0.0739 -0.9949
  125PRO     CA 1678   1.852   7.612  15.139 -0.2223 -0.0419  0.0478
  125PRO     HA 1679   1.815   7.709  15.108 -0.7259 -0.2444  0.0084
  125PRO      C 1680   1.785   7.515  15.043 -0.1389 -0.1381  0.0874
  125PRO      O 1681   1.743   7.406  15.082 -0.1426 -0.3809 -0.5727
  126GLN      N 1682   1.768   7.546  14.914  0.2181  0.0222  0.0793
  126GLN      H 1683   1.804   7.635  14.883 -0.5811 -0.1372 -1.3933
  126GLN     CA 1684   1.748   7.457  14.802  0.3438  0.0563  0.0296
  126GLN     HA 1685   1.701   7.364  14.835 -1.0604  0.7805  0.1466
  126GLN     CB 1686   1.661   7.524  14.695  0.3706  0.7223  0.4228
  126GLN    HB1 1687   1.710   7.614  14.657 -0.3069  0.8731 -0.1137
  126GLN    HB2 1688   1.652   7.461  14.607  1.3091 -1.5490  1.8606
  126GLN     CG 1689   1.520   7.558  14.741 -0.4048 -0.6181 -0.8944
  126GLN    HG1 1690   1.478   7.628  14.669 -1.1593  1.2994  1.2957
  126GLN    HG2 1691   1.532   7.621  14.829  2.2418  1.0223 -2.3245
  126GLN     CD 1692   1.432   7.437  14.771 -0.5581 -0.2617  0.1326
  126GLN    OE1 1693   1.434   7.337  14.699 -0.1693  0.1708 -0.4670
  126GLN    NE2 1694   1.375   7.429  14.892 -0.2209 -0.6744  0.2691
  126GLN   HE21 1695   1.316   7.348  14.906 -2.0946  0.4558 -0.7308
  126GLN   HE22 1696   1.365   7.512  14.948 -1.7252  0.3924 -1.4722
  126GLN      C 1697   1.881   7.417  14.741  0.1881 -0.2034 -0.1457
  126GLN      O 1698   1.984   7.480  14.766  0.0546 -0.1529  0.2716
  127SER      N 1699   1.883   7.308  14.664 -0.2708 -0.0783 -0.3353
  127SER      H 1700   1.790   7.268  14.655 -0.9245  1.3088 -0.0855
  127SER     CA 1701   1.991   7.245  14.591 -0.0403 -0.0923  0.0195
  127SER     HA 1702   2.080   7.307  14.606 -1.0925  1.0973  1.7782
  127SER     CB 1703   2.006   7.101  14.638 -0.0093 -0.1430 -0.1462
  127SER    HB1 1704   1.914   7.044  14.626  0.2551 -0.3252 -1.5782
  127SER    HB2 1705   2.085   7.059  14.574  1.1862 -0.0254  1.2039
  127SER     OG 1706   2.065   7.098  14.766  0.0748 -0.3372 -0.1880
  127SER     HG 1707   2.009   7.152  14.822 -0.9093 -3.2194  1.8100
  127SER      C 1708   1.955   7.246  14.444  0.2913  0.2561 -0.0608
  127SER      O 1709   1.839   7.242  14.405  0.3849  0.4380 -0.3652
  128GLY      N 1710   2.056   7.244  14.356  0.5502 -1.0078  0.2489
  128GLY      H 1711   2.145   7.277  14.390  0.6485 -0.6695 -0.3205
  128GLY     CA 1712   2.038   7.251  14.212 -0.0156  0.0527  0.3606
  128GLY    HA1 1713   1.971   7.334  14.193  1.8361  1.7926  1.0821
  128GLY    HA2 1714   2.136   7.267  14.167  1.5878 -0.9964  3.2094
  128GLY      C 1715   1.987   7.120  14.153  0.4616  0.0469 -0.0481
  128GLY      O 1716   2.039   7.019  14.198  0.0826 -0.0474  0.1871
  129SER      N 1717   1.890   7.120  14.061  0.1976  0.1218  0.2256
  129SER      H 1718   1.837   7.201  14.036  0.2782  0.2228  0.3788
  129SER     CA 1719   1.838   6.995  14.009 -0.1166  0.3541 -0.0140
  129SER     HA 1720   1.829   6.918  14.085  0.6588  1.1672  0.9162
  129SER     CB 1721   1.711   7.028  13.930 -0.1050  0.0411 -0.1638
  129SER    HB1 1722   1.680   6.949  13.861 -2.8859  0.2530  0.7305
  129SER    HB2 1723   1.733   7.115  13.869  0.8185 -0.0963 -0.0342
  129SER     OG 1724   1.604   7.056  14.017  0.1629 -0.2741  0.2735
  129SER     HG 1725   1.556   6.978  14.043  0.4708 -0.3773  0.5377
  129SER      C 1726   1.934   6.940  13.904  0.0945  0.0901  0.3187
  129SER      O 1727   2.003   7.014  13.834 -0.1241  0.2088  0.2288
  130TYR      N 1728   1.945   6.807  13.898  0.0240  0.0943  0.0949
  130TYR      H 1729   1.880   6.756  13.957  0.9871  1.0033  2.0621
  130TYR     CA 1730   2.037   6.737  13.812 -0.4288 -0.2520 -0.1106
  130TYR     HA 1731   2.132   6.790  13.806 -0.3190 -0.3948  0.3736
  130TYR     CB 1732   2.079   6.603  13.871 -0.2653 -0.2821 -0.2948
  130TYR    HB1 1733   2.106   6.622  13.975 -2.1836 -0.3380  0.2397
  130TYR    HB2 1734   1.996   6.533  13.869  1.0514 -1.9624  0.6799
  130TYR     CG 1735   2.205   6.539  13.816  0.0613  0.1401 -0.0440
  130TYR    CD1 1736   2.186   6.420  13.745  0.0037 -0.1407  0.4328
  130TYR    HD1 1737   2.088   6.383  13.719 -0.5919  1.6222  0.0799
  130TYR    CE1 1738   2.297   6.350  13.695  0.3050  0.5329  0.1524
  130TYR    HE1 1739   2.285   6.263  13.632 -0.1640 -0.4564  1.5666
  130TYR     CZ 1740   2.428   6.380  13.738  0.2401 -0.2747  0.9255
  130TYR     OH 1741   2.530   6.299  13.698 -0.1682 -0.1889 -0.3369
  130TYR     HH 1742   2.611   6.331  13.739 -0.3687  0.2080 -0.2388
  130TYR    CE2 1743   2.447   6.491  13.823  0.0330 -0.1076  0.7542
  130TYR    HE2 1744   2.547   6.521  13.850  0.8651 -0.7856 -1.3892
  130TYR    CD2 1745   2.336   6.572  13.852  0.0301  0.1427  0.0675
  130TYR    HD2 1746   2.351   6.660  13.913  1.2751 -0.3946  0.5638
  130TYR      C 1747   1.980   6.714  13.672 -0.7042 -0.8871  0.1021
  130TYR      O 1748   1.859   6.720  13.653 -0.6654  0.3281  0.1466
  131SER      N 1749   2.068   6.686  13.576 -0.2226  0.1901  0.2126
  131SER      H 1750   2.163   6.690  13.609 -0.8870 -0.5043  2.3828
  131SER     CA 1751   2.039   6.689  13.434  0.5060 -0.1070  0.0581
  131SER     HA 1752   1.934   6.670  13.413  0.3452 -0.3029  1.0239
  131SER     CB 1753   2.075   6.820  13.366  0.1883  0.0067  0.1104
  131SER    HB1 1754   2.059   6.819  13.258 -1.7656  0.5016  0.3508
  131SER    HB2 1755   2.182   6.834  13.378 -0.1256  1.1783  2.0534
  131SER     OG 1756   2.011   6.935  13.417 -0.0706 -0.2805  0.4385
  131SER     HG 1757   1.930   6.945  13.366  0.5852 -0.0602 -0.5944
  131SER      C 1758   2.128   6.586  13.365  0.3690 -0.0193 -0.2531
  131SER      O 1759   2.247   6.571  13.394  0.3029 -0.3297 -0.1319
  132GLN      N 1760   2.075   6.517  13.264 -0.2189  0.1034 -0.0320
  132GLN      H 1761   1.975   6.524  13.257 -0.4222 -1.5096  0.6662
  132GLN     CA 1762   2.149   6.430  13.174 -0.3987 -0.0590 -0.0257
  132GLN     HA 1763   2.257   6.446  13.179 -0.3560  1.1713 -2.9154
  132GLN     CB 1764   2.108   6.286  13.202  0.3858 -0.2888 -0.0205
  132GLN    HB1 1765   2.000   6.274  13.214  0.7634 -1.8337  2.6248
  132GLN    HB2 1766   2.148   6.222  13.124  0.0330 -1.4054  0.6886
  132GLN     CG 1767   2.170   6.233  13.331 -0.3104 -0.0425  0.4233
  132GLN    HG1 1768   2.141   6.295  13.416  0.8722 -0.9476  1.5408
  132GLN    HG2 1769   2.124   6.137  13.354 -0.9198  0.0487 -0.3487
  132GLN     CD 1770   2.321   6.226  13.313 -0.3445  0.2002  0.0521
  132GLN    OE1 1771   2.371   6.142  13.239 -0.6200 -0.0821  0.1873
  132GLN    NE2 1772   2.394   6.306  13.391 -0.1542 -0.7798  0.8840
  132GLN   HE21 1773   2.355   6.383  13.443 -0.2150 -0.5208  0.4553
  132GLN   HE22 1774   2.494   6.292  13.390  0.3401  2.1202  1.1715
  132GLN      C 1775   2.126   6.460  13.027 -0.0893 -0.2231 -0.1086
  132GLN      O 1776   2.037   6.536  12.990  0.4352  0.4138 -0.0713
  133GLN      N 1777   2.211   6.408  12.939  0.6742  0.8923 -0.0531
  133GLN      H 1778   2.282   6.344  12.973 -2.2711 -2.5534  0.1607
  133GLN     CA 1779   2.181   6.405  12.797 -0.2726 -0.1105  0.1528
  133GLN     HA 1780   2.143   6.502  12.767  0.0252 -0.1399 -0.3463
  133GLN     CB 1781   2.304   6.381  12.709  0.4176 -0.0120  1.0713
  133GLN    HB1 1782   2.371   6.304  12.748  1.2650  0.7450  1.1352
  133GLN    HB2 1783   2.273   6.352  12.609 -0.0336  1.2242  0.8334
  133GLN     CG 1784   2.387   6.507  12.694  0.1904  0.0679  0.4331
  133GLN    HG1 1785   2.395   6.547  12.796  1.2317 -1.5840  1.0369
  133GLN    HG2 1786   2.327   6.574  12.633 -2.1374 -0.9118  1.5399
  133GLN     CD 1787   2.525   6.478  12.636  0.2051  0.2005  0.4005
  133GLN    OE1 1788   2.564   6.365  12.608 -0.3296  0.0667  0.1870
  133GLN    NE2 1789   2.614   6.576  12.624  0.0918  0.2879  0.2707
  133GLN   HE21 1790   2.588   6.672  12.644  1.5014  1.0519 -1.2686
  133GLN   HE22 1791   2.711   6.550  12.617  0.3345  1.3800 -0.8036
  133GLN      C 1792   2.063   6.316  12.761 -0.4428  0.2909 -0.2833
  133GLN      O 1793   1.978   6.371  12.691 -0.4970  0.2365 -0.2603
  134PRO      N 1794   2.063   6.186  12.790  0.0595  0.3498 -0.0158
  134PRO     CD 1795   2.175   6.113  12.847 -0.2657 -0.1444 -0.0147
  134PRO    HD1 1796   2.227   6.170  12.923  2.9206 -2.3496 -0.3205
  134PRO    HD2 1797   2.246   6.093  12.767  0.4056 -2.6958  1.0978
  134PRO     CG 1798   2.121   5.980  12.901  0.1912 -0.5171 -0.4659
  134PRO    HG1 1799   2.189   5.897  12.882 -0.4726 -1.0404 -0.6105
  134PRO    HG2 1800   2.084   5.995  13.002 -0.0981  1.0976 -0.7759
  134PRO     CB 1801   2.002   5.960  12.807  0.5912 -0.2917 -1.0306
  134PRO    HB1 1802   1.926   5.890  12.844 -0.1354 -1.1149 -3.8295
  134PRO    HB2 1803   2.042   5.914  12.716  0.7776 -1.5071 -0.3693
  134PRO     CA 1804   1.948   6.099  12.780  0.3070 -0.0624  0.6117
  134PRO     HA 1805   1.915   6.112  12.677 -0.1357  0.1709  0.7779
  134PRO      C 1806   1.827   6.134  12.866 -0.3229 -0.2813 -0.1756
  134PRO      O 1807   1.841   6.190  12.974 -0.6498 -0.1097 -0.2197
  135SER      N 1808   1.709   6.093  12.819 -0.2677  0.2443 -0.7946
  135SER      H 1809   1.705   6.058  12.724 -0.5881  0.9604 -1.0536
  135SER     CA 1810   1.587   6.092  12.897 -0.0278  0.1694 -0.4167
  135SER     HA 1811   1.601   6.141  12.993  1.5751 -2.2282  0.6465
  135SER     CB 1812   1.472   6.171  12.834 -0.4442  0.4470  0.6663
  135SER    HB1 1813   1.393   6.177  12.908 -1.2338  0.2892 -0.1483
  135SER    HB2 1814   1.516   6.269  12.813 -0.0062 -0.0397 -0.8140
  135SER     OG 1815   1.418   6.111  12.718  0.3172  0.2738  0.3936
  135SER     HG 1816   1.343   6.163  12.687 -0.4897 -2.0725 -1.9491
  135SER      C 1817   1.553   5.949  12.933 -0.2462  0.2081 -0.4668
  135SER      O 1818   1.585   5.858  12.856 -0.2046  0.4104 -0.6874
  136TYR      N 1819   1.482   5.919  13.042  0.3203 -0.1979 -0.2089
  136TYR      H 1820   1.458   5.998  13.100 -3.4055 -0.4276 -1.2014
  136TYR     CA 1821   1.430   5.795  13.097  0.0387 -0.0381 -0.1119
  136TYR     HA 1822   1.401   5.728  13.016 -0.3684 -0.2062  0.1722
  136TYR     CB 1823   1.538   5.721  13.176 -0.0504 -0.0630 -0.0138
  136TYR    HB1 1824   1.480   5.658  13.243  0.7594  1.3419  2.1259
  136TYR    HB2 1825   1.604   5.671  13.105  3.2569  2.7877  0.7683
  136TYR     CG 1826   1.628   5.807  13.261  0.0331  0.4273 -0.5915
  136TYR    CD1 1827   1.584   5.839  13.390 -0.1966 -0.4249 -0.4515
  136TYR    HD1 1828   1.491   5.793  13.419 -0.0418 -0.9124 -0.7121
  136TYR    CE1 1829   1.654   5.936  13.463 -0.1332 -0.4482 -0.4812
  136TYR    HE1 1830   1.614   5.978  13.554 -0.7906 -0.5792 -0.7051
  136TYR     CZ 1831   1.774   5.990  13.413 -0.0035 -0.2774  0.0050
  136TYR     OH 1832   1.842   6.081  13.489 -0.8002  0.2686  0.0798
  136TYR     HH 1833   1.802   6.101  13.574  1.2959 -0.1202  1.2328
  136TYR    CE2 1834   1.821   5.946  13.288 -0.1531 -0.1246 -0.1069
  136TYR    HE2 1835   1.906   5.999  13.246 -0.3386  2.3039  2.3741
  136TYR    CD2 1836   1.752   5.851  13.212  0.0775  0.1772 -0.7033
  136TYR    HD2 1837   1.788   5.821  13.115  1.6649 -1.5888  0.3654
  136TYR      C 1838   1.305   5.814  13.181 -0.2023 -0.0336 -0.4669
  136TYR      O 1839   1.278   5.913  13.249 -0.3959  0.0356 -0.6448
  137GLY      N 1840   1.222   5.710  13.187 -0.1825 -0.0031  0.5735
  137GLY      H 1841   1.236   5.633  13.123  0.7767 -1.0806  2.0106
  137GLY     CA 1842   1.136   5.680  13.300 -0.4331 -0.2586  0.3150
  137GLY    HA1 1843   1.119   5.573  13.285 -0.9961 -0.0368 -0.7310
  137GLY    HA2 1844   1.184   5.701  13.395  1.3739  0.4705 -0.7055
  137GLY      C 1845   0.997   5.741  13.295 -0.2092  0.2710  0.5678
  137GLY      O 1846   0.956   5.782  13.186  0.3140 -0.0924  0.2303
  138GLY      N 1847   0.919   5.745  13.403 -0.6733 -0.7986  0.2823
  138GLY      H 1848   0.952   5.695  13.485  0.1985  0.5967  0.8297
  138GLY     CA 1849   0.799   5.823  13.427 -0.2240 -0.0673  0.1636
  138GLY    HA1 1850   0.792   5.843  13.534 -0.3766 -0.2535  0.1877
  138GLY    HA2 1851   0.812   5.923  13.384 -1.1443 -0.9341 -2.2571
  138GLY      C 1852   0.672   5.758  13.376 -0.2357 -0.1408  0.2874
  138GLY      O 1853   0.565   5.800  13.420 -0.2692  0.1303 -0.0530
  139GLN      N 1854   0.686   5.651  13.297 -0.0337  0.2173 -0.1666
  139GLN      H 1855   0.773   5.621  13.255 -1.2812 -0.8736 -2.1679
  139GLN     CA 1856   0.569   5.573  13.261  0.0496  0.0661 -0.1081
  139GLN     HA 1857   0.493   5.644  13.230 -1.5735 -1.5392 -0.0044
  139GLN     CB 1858   0.594   5.491  13.134  0.0135 -0.4949  0.2406
  139GLN    HB1 1859   0.628   5.559  13.056 -0.4232 -1.5903 -0.9297
  139GLN    HB2 1860   0.495   5.458  13.105  0.0080  0.0255 -0.3442
  139GLN     CG 1861   0.685   5.369  13.144 -0.3753 -0.7616  0.5180
  139GLN    HG1 1862   0.652   5.303  13.225 -0.8628 -0.7142  0.3662
  139GLN    HG2 1863   0.683   5.311  13.052  2.3853 -2.0741  1.1849
  139GLN     CD 1864   0.832   5.376  13.183 -0.2375 -0.1985 -0.0971
  139GLN    OE1 1865   0.898   5.480  13.185 -0.0602 -0.3174  0.2941
  139GLN    NE2 1866   0.899   5.267  13.218 -0.3970 -0.1191  0.4592
  139GLN   HE21 1867   0.864   5.172  13.215  1.8345 -1.0532  1.7457
  139GLN   HE22 1868   0.994   5.284  13.248  0.0583  1.0835 -1.4855
  139GLN      C 1869   0.494   5.494  13.367  0.0092  0.4440  0.1470
  139GLN      O 1870   0.556   5.428  13.450 -0.2049 -0.4868 -0.4090
  140GLN      N 1871   0.360   5.492  13.362  0.0071 -0.0921  0.3198
  140GLN      H 1872   0.327   5.544  13.282  0.1632  3.0996  2.1303
  140GLN     CA 1873   0.288   5.373  13.400  0.0648 -0.2503 -0.0570
  140GLN     HA 1874   0.306   5.361  13.507 -0.1301 -2.1584 -0.1932
  140GLN     CB 1875   0.137   5.384  13.377  0.1624  0.6113 -0.3015
  140GLN    HB1 1876   0.087   5.287  13.380 -0.8088  1.1309  0.8956
  140GLN    HB2 1877   0.113   5.437  13.285 -2.5077 -0.7004 -0.4637
  140GLN     CG 1878   0.072   5.463  13.490  0.0465  0.5239 -0.3068
  140GLN    HG1 1879   0.094   5.570  13.484 -1.0114  0.7818  0.1297
  140GLN    HG2 1880   0.096   5.422  13.588 -1.4476  2.3570  0.8918
  140GLN     CD 1881  -0.080   5.454  13.485  0.0680  0.0935 -0.2173
  140GLN    OE1 1882  -0.133   5.347  13.459  0.2485  0.0567 -0.4371
  140GLN    NE2 1883  -0.152   5.561  13.517 -0.2360 -0.3231  0.4972
  140GLN   HE21 1884  -0.109   5.651  13.533 -0.0627 -0.4757  0.9056
  140GLN   HE22 1885  -0.252   5.550  13.530 -0.4950  0.6361 -0.5065
  140GLN      C 1886   0.346   5.251  13.330  0.0609 -0.2251 -0.1032
  140GLN      O 1887   0.385   5.256  13.214  0.0117 -0.4202 -0.1286
  141GLN      N 1888   0.337   5.134  13.394 -0.4572 -0.1924 -0.1104
  141GLN      H 1889   0.296   5.133  13.487 -1.8803  0.1818 -0.6986
  141GLN     CA 1890   0.376   5.003  13.345  0.4482  0.2994 -0.7175
  141GLN     HA 1891   0.330   4.999  13.246  0.1937  1.2498 -0.6528
  141GLN     CB 1892   0.524   4.972  13.326  0.4148 -0.0445 -0.4185
  141GLN    HB1 1893   0.562   5.035  13.245  2.1592 -1.5594 -0.8477
  141GLN    HB2 1894   0.537   4.868  13.295  0.8475 -0.6099  1.5369
  141GLN     CG 1895   0.605   4.984  13.455  0.2925  0.3287 -0.3737
  141GLN    HG1 1896   0.587   4.911  13.534  3.5113 -1.5082 -1.1304
  141GLN    HG2 1897   0.582   5.079  13.503  2.0873  0.8647 -0.4933
  141GLN     CD 1898   0.755   4.971  13.433  0.3006  0.2533 -0.2760
  141GLN    OE1 1899   0.808   4.870  13.386  0.2210  0.2124 -0.2781
  141GLN    NE2 1900   0.826   5.083  13.443  0.3844  0.2975 -1.2409
  141GLN   HE21 1901   0.784   5.165  13.484 -1.2086 -1.2200  0.3042
  141GLN   HE22 1902   0.927   5.072  13.443  0.5817  1.7405 -2.5377
  141GLN      C 1903   0.305   4.896  13.426  0.4623  0.4340 -0.5253
  141GLN      O 1904   0.281   4.919  13.544 -0.4161 -0.6959 -0.4661
  142SER      N 1905   0.270   4.780  13.371 -0.0981 -0.1272  0.9718
  142SER      H 1906   0.290   4.776  13.272  1.8501 -0.8222  1.3444
  142SER     CA 1907   0.180   4.679  13.425 -0.1345 -0.4451  0.3331
  142SER     HA 1908   0.094   4.727  13.472 -1.9903 -2.5281 -0.7850
  142SER     CB 1909   0.134   4.596  13.306 -0.1531  0.3593 -0.2308
  142SER    HB1 1910   0.217   4.545  13.258 -0.4202 -2.6215  2.1749
  142SER    HB2 1911   0.092   4.665  13.232  1.2954  0.2438 -1.1838
  142SER     OG 1912   0.040   4.495  13.336 -0.0264  0.3704  0.2201
  142SER     HG 1913   0.032   4.439  13.258  0.8140  1.1588 -0.4500
  142SER      C 1914   0.248   4.603  13.538  0.3853 -0.0490  0.2922
  142SER      O 1915   0.371   4.607  13.543  0.4042 -0.2179 -0.0315
  143TYR      N 1916   0.172   4.542  13.629  0.2496 -0.1535  0.1081
  143TYR      H 1917   0.071   4.549  13.620  0.2438 -0.9681 -0.5470
  143TYR     CA 1918   0.231   4.473  13.742  0.1059  0.1223  0.3538
  143TYR     HA 1919   0.295   4.540  13.799  1.6576  0.3328 -1.5199
  143TYR     CB 1920   0.128   4.413  13.838  0.2671 -0.3802  0.2159
  143TYR    HB1 1921   0.062   4.351  13.777  0.0329 -0.5171  0.6098
  143TYR    HB2 1922   0.168   4.354  13.920 -0.4495 -1.4116 -0.1555
  143TYR     CG 1923   0.041   4.507  13.917  0.2900  0.0689 -0.2838
  143TYR    CD1 1924  -0.097   4.502  13.890  0.3096 -0.3068 -0.3139
  143TYR    HD1 1925  -0.128   4.423  13.823 -0.2255 -0.5324  0.1925
  143TYR    CE1 1926  -0.183   4.588  13.959  0.7494 -0.1400  0.0301
  143TYR    HE1 1927  -0.290   4.577  13.957  0.9908 -3.6561 -1.1577
  143TYR     CZ 1928  -0.134   4.690  14.043  0.0334  0.3602 -0.1552
  143TYR     OH 1929  -0.220   4.755  14.127  0.1711 -0.2370  0.4604
  143TYR     HH 1930  -0.174   4.808  14.192  1.0788 -1.8713  1.1984
  143TYR    CE2 1931   0.005   4.699  14.062  0.0071  0.4722 -0.0107
  143TYR    HE2 1932   0.049   4.780  14.118 -0.2691  1.3973 -1.1029
  143TYR    CD2 1933   0.091   4.608  14.000 -0.3358  0.0026  0.1907
  143TYR    HD2 1934   0.195   4.633  14.019 -0.5302  3.3634 -2.2302
  143TYR      C 1935   0.318   4.352  13.713  0.4856  0.4373  0.1699
  143TYR      O 1936   0.318   4.290  13.606 -0.3251  0.1255  0.3408
  144GLY      N 1937   0.398   4.317  13.814 -0.3314 -0.4613  0.5218
  144GLY      H 1938   0.391   4.367  13.901 -0.5570 -0.4642  0.5054
  144GLY     CA 1939   0.503   4.217  13.807  0.3403  0.2294  0.5383
  144GLY    HA1 1940   0.465   4.119  13.777  1.8274 -0.4241  0.6868
  144GLY    HA2 1941   0.533   4.203  13.911  0.4444  1.8815  0.7595
  144GLY      C 1942   0.623   4.255  13.723  0.1880  0.2101  0.3116
  144GLY      O 1943   0.648   4.372  13.694  0.2307  0.1014 -0.1071
  145GLN      N 1944   0.697   4.148  13.692 -0.2228 -0.0054  0.0658
  145GLN      H 1945   0.666   4.054  13.711  2.4154 -0.5279  2.5511
  145GLN     CA 1946   0.830   4.154  13.636 -0.1057 -0.2809  0.3091
  145GLN     HA 1947   0.850   4.248  13.585 -1.0537 -0.4033 -0.3188
  145GLN     CB 1948   0.942   4.146  13.740  0.3359 -0.1538 -0.1504
  145GLN    HB1 1949   0.933   4.064  13.811 -0.4235  0.9866  1.1205
  145GLN    HB2 1950   1.035   4.137  13.683  0.3461  0.3816 -0.2274
  145GLN     CG 1951   0.969   4.275  13.817  0.0631 -0.0335 -0.2539
  145GLN    HG1 1952   1.037   4.260  13.900 -0.5527  1.0271  0.4703
  145GLN    HG2 1953   0.881   4.311  13.870  0.5166 -0.9109  1.1257
  145GLN     CD 1954   1.015   4.385  13.722  0.1949  0.2487  0.1363
  145GLN    OE1 1955   1.124   4.386  13.664 -0.0573 -0.4283 -0.3559
  145GLN    NE2 1956   0.926   4.472  13.674 -0.1145 -0.0630  0.1473
  145GLN   HE21 1957   0.828   4.463  13.700 -0.5599  0.8891 -1.0782
  145GLN   HE22 1958   0.954   4.553  13.621 -0.6206  0.8061  1.1521
  145GLN      C 1959   0.849   4.034  13.544 -0.3652  0.0815 -0.2247
  145GLN      O 1960   0.810   3.922  13.577 -0.6918  0.1608 -0.3397
  146GLN      N 1961   0.915   4.058  13.431  0.1845  0.3526  0.1487
  146GLN      H 1962   0.933   4.152  13.397  0.7466  0.3698  0.4686
  146GLN     CA 1963   0.965   3.950  13.349 -0.2175  0.2142  0.0857
  146GLN     HA 1964   0.897   3.866  13.362 -1.6408  1.3662  0.2823
  146GLN     CB 1965   0.953   3.999  13.205  0.3346  0.3316  0.0747
  146GLN    HB1 1966   1.009   4.092  13.202 -0.8549  1.0531 -0.8208
  146GLN    HB2 1967   1.009   3.932  13.140 -1.5743 -4.2166  2.6306
  146GLN     CG 1968   0.814   4.017  13.144  0.2153  0.0155  0.2499
  146GLN    HG1 1969   0.786   3.919  13.105  0.8332  0.9774 -2.8843
  146GLN    HG2 1970   0.738   4.049  13.216  1.3147  0.0027  1.4556
  146GLN     CD 1971   0.807   4.108  13.022  0.2062 -0.1031  0.1618
  146GLN    OE1 1972   0.853   4.084  12.911 -0.1572 -0.8990  0.1735
  146GLN    NE2 1973   0.752   4.229  13.040  0.2681 -0.0420 -0.0601
  146GLN   HE21 1974   0.729   4.260  13.133  2.2744  0.6287  0.2584
  146GLN   HE22 1975   0.760   4.297  12.966 -0.5060  2.0898  1.7385
  146GLN      C 1976   1.109   3.910  13.380  0.1946  0.3652 -1.5441
  146GLN      O 1977   1.179   3.990  13.440 -0.5767 -0.1058  0.0428
  147GLN      N 1978   1.154   3.791  13.339 -0.1765 -0.4815  0.3986
  147GLN      H 1979   1.091   3.725  13.296 -3.5255  0.4088  3.4836
  147GLN     CA 1980   1.294   3.755  13.341  0.0795  0.4820  0.3308
  147GLN     HA 1981   1.355   3.835  13.299 -2.2795  0.9435 -2.5159
  147GLN     CB 1982   1.346   3.732  13.483 -0.3901  0.5990  0.5235
  147GLN    HB1 1983   1.451   3.705  13.473 -1.2463 -2.3469 -2.2134
  147GLN    HB2 1984   1.331   3.827  13.533 -1.8093  0.6497  0.0562
  147GLN     CG 1985   1.278   3.626  13.568 -0.1354 -0.0736 -0.0981
  147GLN    HG1 1986   1.261   3.529  13.520 -0.8122 -0.8488  1.6213
  147GLN    HG2 1987   1.346   3.610  13.652  2.6602  1.9847 -1.8330
  147GLN     CD 1988   1.141   3.668  13.619 -0.3105 -0.8636  0.1019
  147GLN    OE1 1989   1.035   3.637  13.565 -0.2235  0.0235 -0.5972
  147GLN    NE2 1990   1.140   3.749  13.726 -0.3876 -0.2943 -0.3248
  147GLN   HE21 1991   1.053   3.778  13.768 -0.0016 -0.9388  0.9937
  147GLN   HE22 1992   1.227   3.767  13.774 -0.3546 -0.6274 -0.2541
  147GLN      C 1993   1.313   3.623  13.267 -0.5284  0.5438  0.0630
  147GLN      O 1994   1.218   3.547  13.249  0.0542 -0.0785 -0.4196
  148SER      N 1995   1.436   3.581  13.236 -0.8368  0.1581 -0.6586
  148SER      H 1996   1.512   3.637  13.270 -2.4872  0.8028  2.3759
  148SER     CA 1997   1.474   3.450  13.188 -0.3917  0.1429 -0.2675
  148SER     HA 1998   1.401   3.421  13.112 -1.2358 -1.1074  0.9856
  148SER     CB 1999   1.613   3.459  13.124 -0.0710  0.5382  0.4771
  148SER    HB1 2000   1.660   3.365  13.097  1.2835  1.6183 -1.0945
  148SER    HB2 2001   1.675   3.508  13.199 -1.1576 -0.5038  2.1253
  148SER     OG 2002   1.617   3.537  13.007 -0.1998  0.2372  0.2720
  148SER     HG 2003   1.712   3.548  12.998 -0.1022  0.2909  1.2903
  148SER      C 2004   1.486   3.356  13.306 -0.4692  0.5324  0.0519
  148SER      O 2005   1.532   3.395  13.414  0.2601  0.5969 -0.2761
  149TYR      N 2006   1.457   3.228  13.280 -0.1716  0.5238 -0.2323
  149TYR      H 2007   1.403   3.214  13.196  0.7725  1.8013 -1.0930
  149TYR     CA 2008   1.505   3.114  13.356  0.0242  0.7486 -0.0160
  149TYR     HA 2009   1.582   3.137  13.429 -0.0819 -3.3238  1.5963
  149TYR     CB 2010   1.389   3.070  13.444  0.0543  0.3695 -0.1627
  149TYR    HB1 2011   1.410   2.975  13.492 -0.7335 -0.0348 -0.5901
  149TYR    HB2 2012   1.302   3.054  13.380 -2.1944 -2.0689  3.1536
  149TYR     CG 2013   1.332   3.165  13.547  0.1138  0.3060 -0.0706
  149TYR    CD1 2014   1.205   3.222  13.524 -0.0738 -0.1256 -0.1108
  149TYR    HD1 2015   1.177   3.215  13.420  2.5090 -1.5585 -0.8115
  149TYR    CE1 2016   1.136   3.286  13.627 -0.0213 -0.1972 -0.0305
  149TYR    HE1 2017   1.037   3.325  13.610 -0.5815 -1.8534 -0.7925
  149TYR     CZ 2018   1.203   3.311  13.749  0.1317 -0.0207 -0.1512
  149TYR     OH 2019   1.142   3.388  13.843 -0.2238 -0.2852 -0.1623
  149TYR     HH 2020   1.050   3.406  13.823  0.1750  0.0843 -1.7934
  149TYR    CE2 2021   1.328   3.251  13.771 -0.1329 -0.4800  0.1052
  149TYR    HE2 2022   1.382   3.266  13.863  0.5884 -1.3324 -0.1532
  149TYR    CD2 2023   1.395   3.178  13.671 -0.0180 -0.3162  0.0611
  149TYR    HD2 2024   1.493   3.135  13.682  0.2098 -0.2288 -1.4820
  149TYR      C 2025   1.540   2.993  13.271 -0.5608  0.2193  0.4959
  149TYR      O 2026   1.534   3.000  13.149  0.2321  0.1800  0.4508
  150ASN      N 2027   1.591   2.885  13.331  0.5221  0.4482 -0.0087
  150ASN      H 2028   1.598   2.896  13.431 -0.2868 -0.1576  0.1251
  150ASN     CA 2029   1.653   2.768  13.272 -0.3134 -0.1028  0.1968
  150ASN     HA 2030   1.736   2.801  13.209 -0.2690 -1.9954 -0.8396
  150ASN     CB 2031   1.703   2.678  13.384  0.1083  0.0805  0.1570
  150ASN    HB1 2032   1.621   2.644  13.448  0.8211 -0.5172  0.7827
  150ASN    HB2 2033   1.769   2.733  13.451 -0.3321  0.9103 -0.0877
  150ASN     CG 2034   1.774   2.546  13.355  0.1963  0.0866  0.3409
  150ASN    OD1 2035   1.730   2.437  13.391 -0.0733  0.0781 -0.0085
  150ASN    ND2 2036   1.888   2.555  13.287  0.0856  0.0136  0.1456
  150ASN   HD21 2037   1.923   2.649  13.274 -0.5472  0.1410 -0.7676
  150ASN   HD22 2038   1.932   2.477  13.240 -0.0560 -0.4801  0.8191
  150ASN      C 2039   1.567   2.686  13.176  0.2305 -0.0683 -0.3278
  150ASN      O 2040   1.624   2.630  13.083  0.2789 -0.5873  0.0077
  151PRO      N 2041   1.436   2.665  13.187  0.2799 -0.2755 -0.1156
  151PRO     CD 2042   1.355   2.685  13.306 -0.0104 -0.6544 -0.2498
  151PRO    HD1 2043   1.406   2.646  13.394 -0.3718 -0.2529  0.1415
  151PRO    HD2 2044   1.329   2.790  13.315  1.7094 -0.1757 -0.5634
  151PRO     CG 2045   1.233   2.594  13.289 -0.4236 -0.1168 -0.1983
  151PRO    HG1 2046   1.150   2.626  13.350  0.0938 -0.0073  0.4586
  151PRO    HG2 2047   1.245   2.487  13.308 -3.1109 -0.2104  1.3893
  151PRO     CB 2048   1.211   2.610  13.139 -0.1014 -0.2732 -0.2627
  151PRO    HB1 2049   1.168   2.709  13.131 -1.0485 -0.6574 -0.0163
  151PRO    HB2 2050   1.143   2.537  13.095  0.1954  0.3790 -1.8676
  151PRO     CA 2051   1.352   2.614  13.080  0.0276 -0.2157  0.0507
  151PRO     HA 2052   1.394   2.515  13.061  1.6279  0.3212  0.6241
  151PRO      C 2053   1.348   2.700  12.955 -0.2788  0.0844  0.2643
  151PRO      O 2054   1.343   2.823  12.959 -0.8782  0.0602  0.3368
  152PRO      N 2055   1.337   2.635  12.839  0.8278  0.3909 -0.0308
  152PRO     CD 2056   1.371   2.496  12.817  0.1487  0.1879  0.1740
  152PRO    HD1 2057   1.476   2.494  12.846 -0.3297  2.6004  2.4552
  152PRO    HD2 2058   1.312   2.416  12.864  1.2511 -1.5481 -1.2649
  152PRO     CG 2059   1.349   2.471  12.668  0.2196  0.2754  0.1485
  152PRO    HG1 2060   1.425   2.405  12.627  0.2708  0.3024  0.2003
  152PRO    HG2 2061   1.250   2.425  12.661 -0.1748  1.1990 -0.4823
  152PRO     CB 2062   1.349   2.611  12.608  0.1947  0.2306  0.0435
  152PRO    HB1 2063   1.282   2.623  12.524  0.4600 -0.6854 -0.3172
  152PRO    HB2 2064   1.454   2.627  12.582  0.7327 -4.2093 -1.4278
  152PRO     CA 2065   1.291   2.700  12.717  0.0448  0.0800  0.0879
  152PRO     HA 2066   1.350   2.792  12.713 -2.2515  1.7516  2.0038
  152PRO      C 2067   1.143   2.733  12.710 -0.1174 -0.6364  0.0748
  152PRO      O 2068   1.055   2.647  12.708 -0.2386 -0.5096 -0.0608
  153GLN      N 2069   1.118   2.864  12.713 -0.0341 -0.6129 -0.2428
  153GLN      H 2070   1.192   2.932  12.726  1.7696 -2.2419 -1.3926
  153GLN     CA 2071   0.987   2.923  12.695  0.0314 -0.6094 -0.7115
  153GLN     HA 2072   0.928   2.869  12.621 -2.1082  0.4497  0.1531
  153GLN     CB 2073   0.922   2.933  12.832  0.4599 -0.0413 -0.5473
  153GLN    HB1 2074   0.905   2.832  12.870 -1.5562  0.5312  0.2087
  153GLN    HB2 2075   0.993   2.969  12.907  0.4918 -1.7560  0.2996
  153GLN     CG 2076   0.805   3.029  12.851  0.7224  0.0731  0.5748
  153GLN    HG1 2077   0.835   3.132  12.831 -1.2317 -0.0323 -4.0928
  153GLN    HG2 2078   0.726   2.988  12.787  0.1468  0.2751  1.1428
  153GLN     CD 2079   0.746   3.032  12.992  0.3233 -0.0045  0.4109
  153GLN    OE1 2080   0.729   2.929  13.056 -0.0298 -0.3348 -0.1997
  153GLN    NE2 2081   0.709   3.149  13.045  0.2195  0.1503  0.0029
  153GLN   HE21 2082   0.682   3.141  13.142  0.6810 -0.5972  0.0754
  153GLN   HE22 2083   0.714   3.239  13.000  0.4731  0.5416  0.8008
  153GLN      C 2084   0.999   3.066  12.645  0.2560 -0.3421  0.0907
  153GLN      O 2085   1.089   3.135  12.692  0.0323 -0.0561  0.1118
  154GLY      N 2086   0.899   3.111  12.568  0.5994  0.2289 -0.0278
  154GLY      H 2087   0.841   3.041  12.524 -0.7143  2.1052 -1.4520
  154GLY     CA 2088   0.870   3.249  12.532  0.0326  0.0553 -0.2521
  154GLY    HA1 2089   0.781   3.262  12.470 -0.9019 -0.1543  1.0001
  154GLY    HA2 2090   0.956   3.293  12.483  1.3741 -1.4419  0.6293
  154GLY      C 2091   0.838   3.331  12.657 -0.2820 -0.2672 -0.1198
  154GLY      O 2092   0.719   3.358  12.674 -0.0545  0.6443  0.0436
  155TYR      N 2093   0.935   3.371  12.739 -0.0474 -0.3397 -0.3602
  155TYR      H 2094   1.022   3.335  12.703 -0.3522 -0.5105 -0.9452
  155TYR     CA 2095   0.930   3.471  12.844  0.4999 -0.0491 -0.6050
  155TYR     HA 2096   0.846   3.450  12.910  0.7940 -2.6415 -0.9548
  155TYR     CB 2097   1.057   3.462  12.929 -0.0735  0.1079  0.2832
  155TYR    HB1 2098   1.061   3.535  13.009  0.2293  0.5335 -0.1203
  155TYR    HB2 2099   1.132   3.499  12.859  0.3832 -1.4546 -0.1006
  155TYR     CG 2100   1.104   3.330  12.986 -0.2624 -0.2317 -0.3396
  155TYR    CD1 2101   1.022   3.269  13.081 -0.6141  0.0496 -0.4570
  155TYR    HD1 2102   0.930   3.313  13.116  0.2598  0.1441  1.9254
  155TYR    CE1 2103   1.059   3.146  13.138 -0.1877  0.0938 -0.6328
  155TYR    HE1 2104   0.990   3.112  13.214 -1.1737  3.4285  0.1415
  155TYR     CZ 2105   1.181   3.089  13.099 -0.0990 -0.4087  0.3326
  155TYR     OH 2106   1.227   2.971  13.148  0.8992 -0.3853 -0.4844
  155TYR     HH 2107   1.303   2.942  13.098  1.3755  1.2425 -0.7623
  155TYR    CE2 2108   1.270   3.159  13.013 -0.4819  0.3971  0.5860
  155TYR    HE2 2109   1.357   3.104  12.983 -2.0485 -1.9857  0.1259
  155TYR    CD2 2110   1.229   3.277  12.951  0.1146  0.3554  0.1114
  155TYR    HD2 2111   1.288   3.327  12.876 -0.9707  1.3654 -0.1110
  155TYR      C 2112   0.901   3.606  12.781  0.0310 -0.1521 -0.6154
  155TYR      O 2113   0.958   3.642  12.678  0.1640  0.4780 -0.3299
  156GLY      N 2114   0.824   3.690  12.850  0.1261 -0.2113 -0.4358
  156GLY      H 2115   0.791   3.656  12.940 -0.6485 -2.0718 -1.3837
  156GLY     CA 2116   0.786   3.825  12.815 -0.3673 -0.0789  0.5676
  156GLY    HA1 2117   0.875   3.862  12.765 -1.4047 -0.5293 -1.7405
  156GLY    HA2 2118   0.748   3.887  12.897  0.0096 -1.3725  1.7372
  156GLY      C 2119   0.675   3.825  12.710  0.2621 -0.0476 -0.1052
  156GLY      O 2120   0.586   3.741  12.705  0.2711 -0.1114  0.6410
  157GLN      N 2121   0.679   3.930  12.628 -0.1196  0.3732  0.4032
  157GLN      H 2122   0.754   3.996  12.647 -0.9755  1.8287 -1.0224
  157GLN     CA 2123   0.614   3.936  12.499  0.0409 -0.2383  0.2905
  157GLN     HA 2124   0.525   3.876  12.515 -1.5735  2.3373  1.7693
  157GLN     CB 2125   0.573   4.080  12.465 -0.0444 -0.3688 -0.1756
  157GLN    HB1 2126   0.563   4.088  12.357  3.0166 -0.6628 -0.5785
  157GLN    HB2 2127   0.650   4.145  12.507 -0.0707 -0.3645 -0.1344
  157GLN     CG 2128   0.433   4.112  12.514  0.1836 -0.0788  0.2919
  157GLN    HG1 2129   0.431   4.102  12.623 -0.1313  1.5687  0.4663
  157GLN    HG2 2130   0.360   4.052  12.460 -0.7268  0.0343  1.3438
  157GLN     CD 2131   0.403   4.258  12.484  0.2274 -0.0158  0.5489
  157GLN    OE1 2132   0.479   4.348  12.450 -0.4579  0.3999  0.0651
  157GLN    NE2 2133   0.274   4.291  12.496  0.2206  0.1388  0.0865
  157GLN   HE21 2134   0.239   4.384  12.478 -2.0911 -0.7205 -0.2783
  157GLN   HE22 2135   0.212   4.214  12.519 -0.1051  0.6846  1.0800
  157GLN      C 2136   0.696   3.870  12.389 -0.0958 -0.4472  0.3151
  157GLN      O 2137   0.817   3.851  12.396  0.0080  0.1899  0.3125
  158GLN      N 2138   0.629   3.828  12.281  0.2204  0.5858 -0.2957
  158GLN      H 2139   0.531   3.851  12.269 -0.9602 -1.6200  3.5790
  158GLN     CA 2140   0.687   3.744  12.178 -0.4677  0.0652 -0.2711
  158GLN     HA 2141   0.774   3.691  12.219  0.5869  1.5065 -0.5550
  158GLN     CB 2142   0.580   3.643  12.141 -0.0019 -0.4071 -0.3370
  158GLN    HB1 2143   0.481   3.684  12.159 -0.1507 -1.4407  1.4462
  158GLN    HB2 2144   0.600   3.623  12.035 -0.5560 -0.9648 -0.3412
  158GLN     CG 2145   0.582   3.505  12.206 -0.1762 -0.2011  0.1032
  158GLN    HG1 2146   0.557   3.513  12.312  0.0262 -0.6341  0.1867
  158GLN    HG2 2147   0.676   3.451  12.199 -0.8269 -1.5873  1.3755
  158GLN     CD 2148   0.477   3.412  12.147  0.1234 -0.3630 -0.1764
  158GLN    OE1 2149   0.499   3.297  12.112  0.6171 -0.1876 -0.4480
  158GLN    NE2 2150   0.350   3.454  12.150  0.2049 -0.1144 -0.1489
  158GLN   HE21 2151   0.280   3.394  12.108 -0.1957 -0.3542  0.8461
  158GLN   HE22 2152   0.320   3.540  12.194  0.1594  0.0315 -0.4645
  158GLN      C 2153   0.763   3.820  12.070  0.1532 -0.5197 -0.2505
  158GLN      O 2154   0.711   3.915  12.013 -0.0881 -0.3869  0.1914
  159ASN      N 2155   0.879   3.764  12.033  0.3683 -0.4175  0.2626
  159ASN      H 2156   0.923   3.693  12.090  2.9508 -0.1477 -1.2346
  159ASN     CA 2157   0.961   3.819  11.927 -0.2929  0.5037  0.2128
  159ASN     HA 2158   0.982   3.923  11.953 -2.0663  1.1836 -0.9336
  159ASN     CB 2159   1.087   3.734  11.918 -0.3684  0.3916  0.2075
  159ASN    HB1 2160   1.051   3.634  11.892 -1.6604  0.9073 -0.0291
  159ASN    HB2 2161   1.138   3.741  12.014 -0.8198  0.8932  0.4118
  159ASN     CG 2162   1.185   3.775  11.808 -0.6124  0.1099 -0.1153
  159ASN    OD1 2163   1.216   3.706  11.711  0.1544  0.5073 -0.1552
  159ASN    ND2 2164   1.260   3.882  11.830 -0.1305 -0.3005  0.2523
  159ASN   HD21 2165   1.243   3.921  11.922 -0.6209  0.2115 -0.0512
  159ASN   HD22 2166   1.338   3.906  11.771 -0.9981  1.9892 -0.0690
  159ASN      C 2167   0.889   3.821  11.793  0.4268 -0.1570 -0.1963
  159ASN      O 2168   0.853   3.716  11.740 -0.7456  0.0278  0.2008
  160GLN      N 2169   0.864   3.937  11.732  0.2042 -0.0104  0.1674
  160GLN      H 2170   0.893   4.016  11.787  1.7870 -1.0962  0.9621
  160GLN     CA 2171   0.793   3.953  11.606 -0.0167  0.0553  0.3003
  160GLN     HA 2172   0.772   4.059  11.591 -3.5169 -0.5649 -0.0841
  160GLN     CB 2173   0.890   3.906  11.498  0.2253 -0.0787  0.5747
  160GLN    HB1 2174   0.848   3.928  11.400  1.5093 -1.2739 -0.2769
  160GLN    HB2 2175   0.914   3.801  11.513  1.1141  0.0455  0.1031
  160GLN     CG 2176   1.020   3.986  11.505  0.0990  0.2377 -0.5143
  160GLN    HG1 2177   1.080   3.969  11.595  0.9731  0.2702 -1.0716
  160GLN    HG2 2178   0.990   4.090  11.489 -2.0634 -0.1241  0.7592
  160GLN     CD 2179   1.127   3.956  11.401  0.3324  0.1476 -0.2496
  160GLN    OE1 2180   1.118   3.873  11.311 -0.9358 -0.2216  0.2019
  160GLN    NE2 2181   1.231   4.039  11.386  0.3582  0.1629  0.0066
  160GLN   HE21 2182   1.296   4.037  11.309  0.7184 -0.6764  0.3177
  160GLN   HE22 2183   1.250   4.104  11.461 -0.2216 -1.3024  1.4803
  160GLN      C 2184   0.648   3.906  11.605  0.0260 -0.0739  0.2495
  160GLN      O 2185   0.596   3.888  11.495 -0.2502 -0.3255  0.4185
  161TYR      N 2186   0.582   3.870  11.715  0.1447  0.5365  0.5222
  161TYR      H 2187   0.634   3.869  11.802  0.5918 -0.0749  0.2513
  161TYR     CA 2188   0.458   3.795  11.718  0.2353  0.3744  0.1499
  161TYR     HA 2189   0.411   3.815  11.622  1.2792 -0.9979 -0.6942
  161TYR     CB 2190   0.491   3.646  11.714 -0.2366  0.2641  0.4079
  161TYR    HB1 2191   0.557   3.613  11.634 -2.1213 -2.2294 -0.2711
  161TYR    HB2 2192   0.549   3.634  11.806 -1.5008 -0.6800  1.1183
  161TYR     CG 2193   0.376   3.547  11.717  0.1118 -0.1476  0.2802
  161TYR    CD1 2194   0.383   3.440  11.807 -0.1575  0.3700  0.9286
  161TYR    HD1 2195   0.460   3.418  11.879  0.6120 -0.0399  0.0103
  161TYR    CE1 2196   0.279   3.346  11.805  0.2801 -0.1179 -0.5160
  161TYR    HE1 2197   0.276   3.259  11.869 -1.1639  0.0798 -0.2885
  161TYR     CZ 2198   0.165   3.369  11.725 -0.0243  0.1549 -0.0132
  161TYR     OH 2199   0.057   3.287  11.736 -0.0610  0.1727 -0.2269
  161TYR     HH 2200  -0.025   3.335  11.722 -0.3789  0.2611  1.5907
  161TYR    CE2 2201   0.155   3.479  11.637 -0.5948  0.2294  0.1447
  161TYR    HE2 2202   0.076   3.501  11.566  0.3199  2.3758 -0.2902
  161TYR    CD2 2203   0.263   3.567  11.637  0.2696 -0.8053 -0.1191
  161TYR    HD2 2204   0.259   3.649  11.567  0.7054 -0.6974 -0.0227
  161TYR      C 2205   0.363   3.823  11.833 -0.1992 -0.1252 -0.0842
  161TYR      O 2206   0.402   3.851  11.946  0.3373 -0.1354 -0.2626
  162ASN      N 2207   0.234   3.816  11.799 -0.1271  0.2541 -0.4447
  162ASN      H 2208   0.218   3.804  11.700  1.3840  2.2333 -0.9938
  162ASN     CA 2209   0.121   3.837  11.888  0.2432 -0.4622  0.2079
  162ASN     HA 2210   0.158   3.835  11.990  0.5696  0.7504  0.1318
  162ASN     CB 2211   0.081   3.983  11.865  0.5604 -0.3141  0.5805
  162ASN    HB1 2212   0.050   4.003  11.762 -0.5187 -2.0439  0.5351
  162ASN    HB2 2213   0.163   4.052  11.884  1.1064 -0.8512  0.2460
  162ASN     CG 2214  -0.038   4.021  11.951  0.1386 -0.3233  0.0053
  162ASN    OD1 2215  -0.151   4.037  11.904  0.1800  0.2533  0.0985
  162ASN    ND2 2216  -0.029   4.017  12.084  0.4625 -0.0309 -0.0083
  162ASN   HD21 2217  -0.102   4.051  12.145  1.1997  1.2652  0.2026
  162ASN   HD22 2218   0.057   4.006  12.135  0.5448  0.8435  0.0665
  162ASN      C 2219   0.004   3.743  11.868  0.0121 -0.2347  0.4873
  162ASN      O 2220  -0.021   3.708  11.753  0.3128  0.1469  0.3058
  163SER      N 2221  -0.081   3.723  11.969 -0.5785  0.1944  0.0863
  163SER      H 2222  -0.060   3.771  12.055  3.2684 -0.2551 -0.4210
  163SER     CA 2223  -0.211   3.660  11.957 -0.4335 -0.1242  0.1549
  163SER     HA 2224  -0.233   3.637  11.853  1.4253  0.0349 -0.3107
  163SER     CB 2225  -0.218   3.526  12.029  0.2375 -0.0751  0.3217
  163SER    HB1 2226  -0.181   3.532  12.132  0.1788 -0.5057  0.3707
  163SER    HB2 2227  -0.326   3.508  12.030  0.1143  0.5737  1.5814
  163SER     OG 2228  -0.143   3.429  11.961 -0.5052 -0.5685  0.1906
  163SER     HG 2229  -0.173   3.434  11.870 -1.7941 -1.5867  0.5289
  163SER      C 2230  -0.339   3.728  12.004 -0.3412  0.2737 -0.1545
  163SER    OC1 2231  -0.430   3.751  11.922  0.1447  0.5458 -0.6245
  163SER    OC2 2232  -0.343   3.771  12.122  0.5144 -0.4048  0.1334
    1MET      N 2233   8.240   1.099   0.273  0.2852  0.3112 -0.4713
    1MET     H1 2234   8.270   1.149   0.356 -0.0711  0.1102 -0.2206
    1MET     H2 2235   8.286   1.009   0.270  1.9934  1.0310  1.3116
    1MET     H3 2236   8.268   1.154   0.193 -2.9143 -0.0654 -2.0062
    1MET     CA 2237   8.094   1.080   0.275  0.3108  0.1401  0.3062
    1MET     HA 2238   8.077   1.042   0.174  2.6242 -0.3840  0.0473
    1MET     CB 2239   8.054   0.966   0.367 -0.4220  0.1373 -0.0160
    1MET    HB1 2240   8.102   0.983   0.463 -1.6796  0.1895  0.6366
    1MET    HB2 2241   7.945   0.967   0.378 -0.4839 -0.5834 -0.4210
    1MET     CG 2242   8.087   0.828   0.310 -0.3572  0.0644  0.1977
    1MET    HG1 2243   8.184   0.831   0.260 -1.3593  0.9761 -1.8137
    1MET    HG2 2244   8.012   0.819   0.231 -1.1163  1.2000  0.7593
    1MET     SD 2245   8.084   0.687   0.423 -0.5778 -0.1267 -0.0454
    1MET     CE 2246   8.088   0.553   0.301 -0.8519  0.0110 -0.2052
    1MET    HE1 2247   8.078   0.456   0.349 -1.8457  0.8637  1.3851
    1MET    HE2 2248   8.177   0.562   0.239 -0.3214 -0.6193  0.4526
    1MET    HE3 2249   8.000   0.575   0.239 -0.9207 -0.1336 -0.1582
    1MET      C 2250   8.016   1.206   0.309  0.1764  0.0494  0.3308
    1MET      O 2251   8.077   1.295   0.368 -0.5301  0.6180  0.2155
    2ALA      N 2252   7.889   1.219   0.269  0.2886 -0.3146 -0.1527
    2ALA      H 2253   7.854   1.145   0.210  0.2332  0.9294 -1.7450
    2ALA     CA 2254   7.793   1.309   0.329 -0.1345 -0.5028 -0.5386
    2ALA     HA 2255   7.843   1.358   0.413  1.3447  1.4761 -2.4505
    2ALA     CB 2256   7.760   1.418   0.227 -0.4954  0.0093  0.1164
    2ALA    HB1 2257   7.855   1.463   0.201  0.3120 -0.1240  2.5271
    2ALA    HB2 2258   7.727   1.374   0.133  1.8093 -3.2464  0.6536
    2ALA    HB3 2259   7.695   1.498   0.264  1.9409  1.7107  0.9707
    2ALA      C 2260   7.663   1.247   0.378 -0.0087 -0.2172  0.1712
    2ALA      O 2261   7.636   1.133   0.341 -0.3203 -0.0202 -0.2007
    3SER      N 2262   7.580   1.313   0.458 -0.2129 -0.2316 -0.0311
    3SER      H 2263   7.610   1.399   0.501  0.6768  0.0792 -1.2241
    3SER     CA 2264   7.456   1.256   0.508  0.0926 -0.6164  0.2876
    3SER     HA 2265   7.429   1.173   0.443  2.4181  0.6758 -2.5925
    3SER     CB 2266   7.478   1.210   0.652 -0.0229 -0.0672  0.4846
    3SER    HB1 2267   7.395   1.157   0.699 -1.1883  0.7257 -0.6168
    3SER    HB2 2268   7.509   1.293   0.716  1.0074 -0.1423  0.1104
    3SER     OG 2269   7.582   1.115   0.669  0.0659 -0.1011 -0.2193
    3SER     HG 2270   7.593   1.116   0.764 -0.5331  1.1151 -0.1382
    3SER      C 2271   7.348   1.363   0.510  0.5283 -0.1492 -0.3847
    3SER      O 2272   7.374   1.483   0.505 -0.2495  0.0407 -0.0348
    4ASN      N 2273   7.220   1.327   0.524  0.5095 -0.2863 -0.8910
    4ASN      H 2274   7.206   1.228   0.540 -1.3378 -0.2731 -2.0858
    4ASN     CA 2275   7.106   1.414   0.507  0.2998 -0.2712  0.4402
    4ASN     HA 2276   7.141   1.517   0.514 -0.9151  0.2241 -0.3983
    4ASN     CB 2277   7.050   1.394   0.366 -0.0863 -0.5582  0.6355
    4ASN    HB1 2278   7.126   1.423   0.295  1.6267 -0.3743  2.4492
    4ASN    HB2 2279   7.021   1.289   0.354  0.8633 -0.5948 -1.7758
    4ASN     CG 2280   6.921   1.470   0.337  0.2278 -0.3173 -0.1480
    4ASN    OD1 2281   6.811   1.414   0.339 -0.0135  0.1515 -0.2529
    4ASN    ND2 2282   6.923   1.602   0.320 -0.1731 -0.1959  0.6785
    4ASN   HD21 2283   6.838   1.650   0.295  0.9001 -0.2358 -3.8955
    4ASN   HD22 2284   7.010   1.653   0.312 -0.1367  0.6143  4.5017
    4ASN      C 2285   7.004   1.404   0.619 -0.3145 -0.3113 -0.1164
    4ASN      O 2286   6.977   1.295   0.667 -0.3516 -0.2383  0.0300
    5ASP      N 2287   6.933   1.517   0.636 -0.1156 -0.1349 -0.4445
    5ASP      H 2288   6.960   1.601   0.588  2.3585 -1.3091 -1.2925
    5ASP     CA 2289   6.831   1.523   0.739  0.4032  0.1523  0.0631
    5ASP     HA 2290   6.778   1.428   0.746  1.1408 -0.5021 -2.1426
    5ASP     CB 2291   6.893   1.557   0.874  0.5898 -0.6189  0.1750
    5ASP    HB1 2292   6.823   1.545   0.956 -0.4548  0.8426 -0.4626
    5ASP    HB2 2293   6.979   1.491   0.873  0.7042 -0.4689 -0.4822
    5ASP     CG 2294   6.942   1.700   0.885 -0.1466 -0.3577  0.1487
    5ASP    OD1 2295   7.063   1.719   0.858 -0.2406  0.0735  0.0230
    5ASP    OD2 2296   6.862   1.792   0.912  0.1975  0.0700 -0.2672
    5ASP      C 2297   6.730   1.621   0.682 -0.0576 -0.5987 -0.4301
    5ASP      O 2298   6.763   1.718   0.613  0.2759 -0.3766  0.0426
    6TYR      N 2299   6.602   1.585   0.693 -0.1625 -0.2682 -0.5407
    6TYR      H 2300   6.589   1.498   0.744  2.9040  0.7052  2.2089
    6TYR     CA 2301   6.487   1.657   0.641 -0.4286 -0.7785 -0.6736
    6TYR     HA 2302   6.518   1.762   0.640 -1.6843 -0.3890 -0.6489
    6TYR     CB 2303   6.468   1.613   0.496 -0.2202 -0.3982 -0.8177
    6TYR    HB1 2304   6.393   1.535   0.493 -0.3886 -0.4976  2.1690
    6TYR    HB2 2305   6.566   1.581   0.461 -0.7006 -1.5681 -1.1483
    6TYR     CG 2306   6.417   1.723   0.406 -0.3515  0.0369 -0.2235
    6TYR    CD1 2307   6.509   1.825   0.379 -0.0449 -0.1050  0.2702
    6TYR    HD1 2308   6.608   1.805   0.416 -0.2065 -1.7823 -0.1124
    6TYR    CE1 2309   6.459   1.943   0.324 -0.2731 -0.2786  0.1009
    6TYR    HE1 2310   6.521   2.030   0.305 -1.3362  0.2732 -0.9852
    6TYR     CZ 2311   6.329   1.954   0.272 -0.1999  0.0529 -0.0169
    6TYR     OH 2312   6.310   2.051   0.177 -0.0107  0.1144  0.0087
    6TYR     HH 2313   6.227   2.051   0.129  0.4459 -0.6812 -0.8329
    6TYR    CE2 2314   6.242   1.846   0.299 -0.0714 -0.1018 -0.2194
    6TYR    HE2 2315   6.142   1.849   0.259 -0.0521  1.1608 -0.2367
    6TYR    CD2 2316   6.283   1.732   0.368 -0.1726 -0.6379 -1.0406
    6TYR    HD2 2317   6.214   1.651   0.389  0.3785 -1.0470 -0.7814
    6TYR      C 2318   6.355   1.640   0.716 -0.5128  0.0463 -0.6211
    6TYR      O 2319   6.337   1.542   0.789  0.6537 -0.0231 -0.4085
    7THR      N 2320   6.254   1.724   0.693 -0.3337  0.3305 -0.3745
    7THR      H 2321   6.270   1.810   0.642 -0.9198  1.5640  1.4169
    7THR     CA 2322   6.120   1.692   0.736 -0.3085 -0.0942 -0.6023
    7THR     HA 2323   6.119   1.667   0.842 -0.4218  1.4933 -0.1966
    7THR     CB 2324   6.019   1.802   0.703 -0.3423  0.1751  0.3671
    7THR     HB 2325   5.919   1.766   0.726 -0.5525  0.1497 -0.5352
    7THR    CG2 2326   6.046   1.929   0.783  0.6148  0.0295  0.2885
    7THR   HG21 2327   5.976   2.010   0.765  1.1065  0.4005  0.0386
    7THR   HG22 2328   6.062   1.904   0.888  4.1591  0.4210 -0.0189
    7THR   HG23 2329   6.139   1.974   0.750  0.5376  0.4133  0.5829
    7THR    OG1 2330   6.034   1.832   0.565 -0.1507 -0.6376  0.2079
    7THR    HG1 2331   5.996   1.918   0.545  1.5823  0.1244  0.0384
    7THR      C 2332   6.064   1.567   0.670 -0.2718 -0.6614  0.4302
    7THR      O 2333   6.109   1.525   0.564 -0.3582 -0.6657  0.3948
    8GLN      N 2334   5.980   1.498   0.747 -0.2745 -0.0078  1.0164
    8GLN      H 2335   5.948   1.533   0.837 -1.6234  0.9545  0.1989
    8GLN     CA 2336   5.913   1.376   0.707  0.1152  0.0917  0.0358
    8GLN     HA 2337   5.921   1.361   0.600  1.2403  2.3220 -0.2542
    8GLN     CB 2338   5.973   1.254   0.776 -0.1877 -0.1231 -0.0754
    8GLN    HB1 2339   5.970   1.278   0.883 -0.8633 -0.3271 -0.0433
    8GLN    HB2 2340   5.898   1.176   0.767  0.3781 -0.6129 -0.6244
    8GLN     CG 2341   6.106   1.203   0.721  0.0355  0.3053  0.0605
    8GLN    HG1 2342   6.092   1.182   0.615 -0.0225 -0.9803  0.3127
    8GLN    HG2 2343   6.182   1.280   0.736 -0.5901  1.4036 -1.9697
    8GLN     CD 2344   6.146   1.068   0.777 -0.1978  0.1637 -0.1146
    8GLN    OE1 2345   6.083   1.013   0.867 -0.5636  0.0296 -0.4481
    8GLN    NE2 2346   6.257   1.009   0.731 -0.6624 -0.7856 -0.0518
    8GLN   HE21 2347   6.301   0.930   0.775  1.4475  0.3421 -0.0118
    8GLN   HE22 2348   6.321   1.056   0.669  0.2697 -0.4377  1.1274
    8GLN      C 2349   5.762   1.392   0.727  0.0611 -0.5838  0.1952
    8GLN      O 2350   5.715   1.456   0.821  0.3321 -0.0264 -0.0407
    9GLN      N 2351   5.685   1.330   0.638  0.0113  0.2637 -0.3616
    9GLN      H 2352   5.730   1.265   0.575 -0.7399 -2.6035  1.8752
    9GLN     CA 2353   5.541   1.315   0.631  0.0537 -0.0779 -0.5001
    9GLN     HA 2354   5.502   1.415   0.645  3.7995  1.4154  0.4959
    9GLN     CB 2355   5.502   1.249   0.499  0.4315 -0.1183 -0.5928
    9GLN    HB1 2356   5.558   1.156   0.485  0.2907 -0.2983 -0.0208
    9GLN    HB2 2357   5.398   1.215   0.501  0.3675  0.1050  0.9033
    9GLN     CG 2358   5.532   1.324   0.370  0.7041  0.6736 -0.0715
    9GLN    HG1 2359   5.465   1.410   0.375  0.0611  0.1943 -0.3419
    9GLN    HG2 2360   5.636   1.355   0.380  1.0474 -0.5333  0.2673
    9GLN     CD 2361   5.537   1.245   0.241 -0.3246  0.5261 -0.0264
    9GLN    OE1 2362   5.443   1.231   0.162 -0.8649  0.4031  0.6309
    9GLN    NE2 2363   5.644   1.168   0.222 -0.7424  0.0688 -0.5873
    9GLN   HE21 2364   5.642   1.104   0.144 -2.0051 -0.0871 -0.4459
    9GLN   HE22 2365   5.710   1.162   0.299 -1.5921 -4.2740  0.0870
    9GLN      C 2366   5.487   1.228   0.744 -0.3296  0.2592 -0.4231
    9GLN      O 2367   5.558   1.134   0.780 -0.8243 -0.0069 -0.1287
   10ALA      N 2368   5.363   1.249   0.788 -0.1136  0.5298  0.0690
   10ALA      H 2369   5.303   1.324   0.756 -3.8574 -1.5037  1.6017
   10ALA     CA 2370   5.290   1.150   0.864  0.1921  0.1198 -0.1724
   10ALA     HA 2371   5.342   1.122   0.957 -0.9025 -1.3135  0.0349
   10ALA     CB 2372   5.156   1.214   0.897  0.6509  0.8201  0.3845
   10ALA    HB1 2373   5.169   1.312   0.941 -0.3221 -0.0778  2.8479
   10ALA    HB2 2374   5.097   1.234   0.807  1.2254  3.0428  0.4488
   10ALA    HB3 2375   5.109   1.141   0.963  1.4581 -2.0752 -1.9924
   10ALA      C 2376   5.265   1.025   0.781 -0.2035  0.2520 -0.2550
   10ALA      O 2377   5.249   1.028   0.660  0.0228 -0.0790 -0.2939
   11THR      N 2378   5.262   0.914   0.855  0.5478 -0.0056 -0.5983
   11THR      H 2379   5.260   0.914   0.956 -1.6361 -0.0080 -0.5913
   11THR     CA 2380   5.250   0.779   0.803 -0.1883 -0.3495  0.4178
   11THR     HA 2381   5.346   0.752   0.759  0.1559  1.3032  0.0750
   11THR     CB 2382   5.228   0.679   0.916 -0.2350 -0.0347  0.6898
   11THR     HB 2383   5.126   0.682   0.953  0.2062  0.1084  1.9384
   11THR    CG2 2384   5.266   0.534   0.885  0.3218  0.0527  0.9452
   11THR   HG21 2385   5.200   0.496   0.807  0.7996 -2.1401  1.5381
   11THR   HG22 2386   5.255   0.468   0.972 -0.1911 -0.1672  0.7165
   11THR   HG23 2387   5.372   0.535   0.863  0.4476  1.1225  1.5324
   11THR    OG1 2388   5.320   0.712   1.018 -0.0882  0.8541  0.2792
   11THR    HG1 2389   5.399   0.665   0.992 -0.5814  0.9092 -1.4916
   11THR      C 2390   5.140   0.767   0.698  0.3334 -0.1034 -0.1656
   11THR      O 2391   5.031   0.819   0.717  0.4461 -0.0901  0.4561
   12GLN      N 2392   5.170   0.687   0.596 -0.0544  0.1776 -0.5029
   12GLN      H 2393   5.267   0.659   0.590  0.0270 -0.6768  2.8845
   12GLN     CA 2394   5.086   0.643   0.486 -0.2860 -0.4142 -0.0964
   12GLN     HA 2395   4.983   0.674   0.501 -0.1183 -0.0794  0.4007
   12GLN     CB 2396   5.133   0.714   0.359  0.1106  0.2821  0.4287
   12GLN    HB1 2397   5.235   0.680   0.343 -0.4623 -1.2095 -0.2967
   12GLN    HB2 2398   5.072   0.690   0.272  0.4281  2.7108 -0.5305
   12GLN     CG 2399   5.135   0.866   0.369  0.5513  0.2796  0.3974
   12GLN    HG1 2400   5.188   0.889   0.462 -3.6141 -0.6737  3.2764
   12GLN    HG2 2401   5.036   0.907   0.389  0.5951  1.2586 -1.2580
   12GLN     CD 2402   5.207   0.944   0.260 -0.0881 -0.0603 -0.2731
   12GLN    OE1 2403   5.243   0.890   0.155 -0.0205 -0.3308 -0.1115
   12GLN    NE2 2404   5.229   1.074   0.281  0.0629 -0.0265 -0.6320
   12GLN   HE21 2405   5.164   1.124   0.341 -0.4267 -0.3826 -0.8546
   12GLN   HE22 2406   5.306   1.111   0.227  0.3294  0.5894  0.1580
   12GLN      C 2407   5.093   0.492   0.470 -0.1114 -0.4116 -0.0475
   12GLN      O 2408   5.183   0.420   0.513  0.1207  0.0312  0.2215
   13SER      N 2409   4.980   0.440   0.422 -0.4161  0.5733 -0.4181
   13SER      H 2410   4.908   0.504   0.390 -1.6468 -1.5736 -2.2090
   13SER     CA 2411   4.950   0.299   0.407  0.0363  0.3852  0.4122
   13SER     HA 2412   5.040   0.242   0.431  1.9044  3.3753  1.0739
   13SER     CB 2413   4.861   0.253   0.522 -0.5596  0.2187 -0.1090
   13SER    HB1 2414   4.931   0.264   0.606 -0.4653 -0.6654 -0.0639
   13SER    HB2 2415   4.771   0.315   0.528 -2.1493 -1.9906  0.1973
   13SER     OG 2416   4.822   0.118   0.512 -0.3235  0.1083  0.4384
   13SER     HG 2417   4.759   0.099   0.582  0.0895 -1.7549  0.3707
   13SER      C 2418   4.894   0.273   0.268  0.5894  0.0593  0.2468
   13SER      O 2419   4.818   0.352   0.213  0.4628 -0.0245  0.2984
   14TYR      N 2420   4.935   0.162   0.207 -0.5501 -0.2260 -0.0333
   14TYR      H 2421   5.014   0.120   0.255  1.0728  1.3591 -1.2155
   14TYR     CA 2422   4.900   0.113   0.076  0.1047 -0.3616 -0.1608
   14TYR     HA 2423   4.890   0.206   0.021  1.0212  0.1486  0.5092
   14TYR     CB 2424   5.022   0.033   0.031  0.2681 -0.0113 -0.3458
   14TYR    HB1 2425   5.010   0.014  -0.076  2.4495 -1.6728 -0.3813
   14TYR    HB2 2426   5.026  -0.066   0.078 -0.0567  0.0995 -0.0837
   14TYR     CG 2427   5.148   0.115   0.045  0.1567  0.0528  0.3081
   14TYR    CD1 2428   5.243   0.083   0.142  0.1990 -0.1269  0.2067
   14TYR    HD1 2429   5.218  -0.004   0.200 -0.9474  0.8535  1.2383
   14TYR    CE1 2430   5.363   0.155   0.139 -0.1487  0.4699  0.5599
   14TYR    HE1 2431   5.441   0.130   0.210  0.2542 -2.1159 -0.7020
   14TYR     CZ 2432   5.392   0.241   0.031  0.3286 -0.5778 -0.1606
   14TYR     OH 2433   5.520   0.285   0.016  0.2688 -0.2149  0.3815
   14TYR     HH 2434   5.578   0.240   0.077  0.6637 -0.1094  0.0910
   14TYR    CE2 2435   5.296   0.271  -0.068 -0.0355 -0.4303  0.2353
   14TYR    HE2 2436   5.316   0.342  -0.146  2.8992  0.8914  2.0201
   14TYR    CD2 2437   5.171   0.208  -0.057  0.0250 -0.6607 -0.3789
   14TYR    HD2 2438   5.097   0.232  -0.132 -1.5814 -2.0014  0.7259
   14TYR      C 2439   4.775   0.025   0.074  0.2392 -0.5535 -0.1880
   14TYR      O 2440   4.755  -0.049   0.170  0.4833  0.1597  0.4220
   15GLY      N 2441   4.687   0.048  -0.023 -0.2909  0.0448  0.4258
   15GLY      H 2442   4.704   0.118  -0.094  0.4865  1.0264  1.5360
   15GLY     CA 2443   4.553  -0.007  -0.027 -0.0406 -0.5449  0.0112
   15GLY    HA1 2444   4.500   0.006   0.068 -1.0694  0.6218 -0.6955
   15GLY    HA2 2445   4.490   0.034  -0.106  0.4780 -0.0276 -0.1431
   15GLY      C 2446   4.551  -0.152  -0.072  0.1403 -0.4802 -0.2015
   15GLY      O 2447   4.621  -0.193  -0.165  0.5805 -0.4210  0.1033
   16ALA      N 2448   4.493  -0.243   0.007 -0.0637  0.0140  0.2226
   16ALA      H 2449   4.435  -0.213   0.083  1.4708  0.1941  1.3776
   16ALA     CA 2450   4.531  -0.383   0.008  0.5960  0.1890  0.0800
   16ALA     HA 2451   4.632  -0.383  -0.034 -0.3776  0.6880 -2.4429
   16ALA     CB 2452   4.529  -0.434   0.151  0.0215  0.1111  0.0459
   16ALA    HB1 2453   4.601  -0.379   0.211  0.2227  0.0440 -0.1326
   16ALA    HB2 2454   4.538  -0.542   0.160 -1.2057 -0.1115 -1.1536
   16ALA    HB3 2455   4.429  -0.417   0.190 -0.5605  1.1773 -1.8030
   16ALA      C 2456   4.444  -0.474  -0.078  0.4855  0.4569 -0.0960
   16ALA      O 2457   4.339  -0.440  -0.131  0.2104 -0.5175 -0.2009
   17TYR      N 2458   4.492  -0.598  -0.094 -0.2694  0.1751 -0.1887
   17TYR      H 2459   4.577  -0.621  -0.047 -0.1300  0.3033 -0.3746
   17TYR     CA 2460   4.432  -0.696  -0.182 -0.1805 -0.1466  0.1100
   17TYR     HA 2461   4.326  -0.676  -0.197 -0.0848 -0.0586 -0.4838
   17TYR     CB 2462   4.478  -0.663  -0.324 -0.1816 -0.1039  0.1205
   17TYR    HB1 2463   4.420  -0.577  -0.358  1.9245  1.0931 -0.6415
   17TYR    HB2 2464   4.456  -0.746  -0.390  0.5962 -0.9081  0.8544
   17TYR     CG 2465   4.623  -0.623  -0.337 -0.2127 -0.0375 -0.0310
   17TYR    CD1 2466   4.715  -0.728  -0.324 -0.1586  0.0705  0.4730
   17TYR    HD1 2467   4.680  -0.827  -0.300 -1.0902  0.8541  2.6127
   17TYR    CE1 2468   4.852  -0.702  -0.343 -0.1953  0.1473  0.3148
   17TYR    HE1 2469   4.929  -0.778  -0.348  1.0186  1.3402  0.4276
   17TYR     CZ 2470   4.894  -0.568  -0.350 -0.0242  0.0915  0.2814
   17TYR     OH 2471   5.022  -0.531  -0.319 -0.0694  0.4275  0.0719
   17TYR     HH 2472   5.017  -0.444  -0.278  0.9372 -0.1467  1.5274
   17TYR    CE2 2473   4.803  -0.460  -0.353  0.5379  0.5504 -0.7576
   17TYR    HE2 2474   4.846  -0.361  -0.353  0.7156  0.5004  1.0758
   17TYR    CD2 2475   4.667  -0.492  -0.355  0.7157 -0.3212  0.1022
   17TYR    HD2 2476   4.605  -0.405  -0.368  1.1433  0.0618  0.5760
   17TYR      C 2477   4.453  -0.838  -0.131  0.3362 -0.1458 -0.0955
   17TYR      O 2478   4.551  -0.865  -0.063 -0.0449 -0.2615  0.4181
   18PRO      N 2479   4.366  -0.931  -0.172 -0.1367  0.0028  0.5566
   18PRO     CD 2480   4.243  -0.903  -0.243 -0.0916 -0.3902  0.3197
   18PRO    HD1 2481   4.253  -0.844  -0.335  0.1750 -2.5742 -1.1272
   18PRO    HD2 2482   4.171  -0.862  -0.172 -0.0250  0.2310  0.0406
   18PRO     CG 2483   4.190  -1.038  -0.289 -0.6199 -0.2850  0.6158
   18PRO    HG1 2484   4.230  -1.053  -0.389 -2.8166  0.6710 -0.4777
   18PRO    HG2 2485   4.081  -1.041  -0.283 -0.6480 -0.0070  0.2633
   18PRO     CB 2486   4.259  -1.141  -0.200  0.0462  0.0594  0.5029
   18PRO    HB1 2487   4.273  -1.234  -0.256 -0.7337  1.7174 -2.6993
   18PRO    HB2 2488   4.202  -1.167  -0.110  1.1489  1.5090  1.6584
   18PRO     CA 2489   4.391  -1.073  -0.164  0.1321  0.0307  0.2485
   18PRO     HA 2490   4.424  -1.108  -0.066  1.1482 -0.9294 -0.4184
   18PRO      C 2491   4.505  -1.111  -0.257  0.2679  0.1514  0.3654
   18PRO      O 2492   4.523  -1.036  -0.353  0.6209 -0.3802  0.0115
   19THR      N 2493   4.583  -1.216  -0.233 -0.1357 -0.1828  0.2423
   19THR      H 2494   4.554  -1.270  -0.152 -1.5869 -1.2798 -0.9531
   19THR     CA 2495   4.698  -1.255  -0.312 -0.1346 -0.3418  0.3182
   19THR     HA 2496   4.750  -1.165  -0.346 -0.9513  0.8691  2.1034
   19THR     CB 2497   4.791  -1.347  -0.233 -0.0676 -0.7022 -0.1789
   19THR     HB 2498   4.862  -1.387  -0.306  0.6201  1.5077 -0.8140
   19THR    CG2 2499   4.866  -1.259  -0.133 -0.4010 -0.7251  0.0935
   19THR   HG21 2500   4.908  -1.175  -0.187 -2.5256  1.6764  1.9432
   19THR   HG22 2501   4.953  -1.311  -0.093  0.5135 -1.7043 -2.9053
   19THR   HG23 2502   4.804  -1.220  -0.052 -0.0094  2.3909 -0.9856
   19THR    OG1 2503   4.721  -1.450  -0.168 -0.5391  0.1441  0.6806
   19THR    HG1 2504   4.778  -1.514  -0.124  0.8412  1.4702  0.9068
   19THR      C 2505   4.658  -1.331  -0.437  0.3420 -0.3497  0.1694
   19THR      O 2506   4.573  -1.419  -0.434 -0.0187 -0.0495 -0.8444
   20GLN      N 2507   4.730  -1.311  -0.548 -0.2924  0.3716 -0.1207
   20GLN      H 2508   4.799  -1.238  -0.541  0.8751 -0.6363 -0.6300
   20GLN     CA 2509   4.714  -1.372  -0.679 -0.1084 -0.6428  0.3164
   20GLN     HA 2510   4.673  -1.472  -0.665 -0.2061 -0.6225  0.1740
   20GLN     CB 2511   4.630  -1.282  -0.770  0.1855 -0.1558  0.5228
   20GLN    HB1 2512   4.637  -1.327  -0.868  0.3029 -0.7890  0.8173
   20GLN    HB2 2513   4.689  -1.191  -0.778 -1.3371  0.9249  1.1084
   20GLN     CG 2514   4.487  -1.256  -0.724  0.1694 -0.1133  0.4487
   20GLN    HG1 2515   4.496  -1.190  -0.638 -2.5183  0.2573  0.5229
   20GLN    HG2 2516   4.434  -1.346  -0.692 -1.4356  1.2534  1.7647
   20GLN     CD 2517   4.397  -1.181  -0.821  0.2157 -0.4135  0.1721
   20GLN    OE1 2518   4.433  -1.094  -0.901  0.2629 -0.0736  0.5581
   20GLN    NE2 2519   4.265  -1.194  -0.814  0.1097  0.5814  0.2304
   20GLN   HE21 2520   4.208  -1.164  -0.892 -1.1699  0.8511  1.2328
   20GLN   HE22 2521   4.221  -1.263  -0.754  1.0987 -1.2931 -1.1051
   20GLN      C 2522   4.848  -1.407  -0.741 -0.0429 -0.1319  0.1675
   20GLN      O 2523   4.948  -1.337  -0.723  0.0191 -0.1392 -0.1355
   21PRO      N 2524   4.862  -1.515  -0.818  0.2012 -0.2340  0.3555
   21PRO     CD 2525   4.757  -1.608  -0.856 -0.0936  0.3895 -0.3769
   21PRO    HD1 2526   4.696  -1.636  -0.770  0.7569 -0.4335 -0.0144
   21PRO    HD2 2527   4.696  -1.561  -0.933  0.3549  0.5282 -0.6548
   21PRO     CG 2528   4.831  -1.731  -0.909  0.2756  0.3624  0.1944
   21PRO    HG1 2529   4.800  -1.813  -0.844  0.1177  0.1964 -0.0906
   21PRO    HG2 2530   4.802  -1.742  -1.013  0.1204  1.0962  0.1551
   21PRO     CB 2531   4.980  -1.697  -0.904  0.3069  0.1675  0.6227
   21PRO    HB1 2532   5.027  -1.745  -0.818  1.5529 -0.1248 -0.1997
   21PRO    HB2 2533   5.045  -1.729  -0.984  0.8336  2.3301  0.1250
   21PRO     CA 2534   4.986  -1.545  -0.886  0.0277  0.2748 -0.1883
   21PRO     HA 2535   5.069  -1.514  -0.824 -1.3802  0.7178  1.5482
   21PRO      C 2536   4.998  -1.471  -1.018  0.4667  0.2402 -0.1690
   21PRO      O 2537   4.904  -1.422  -1.081 -0.0110  0.0303  0.3731
   22GLY      N 2538   5.117  -1.480  -1.077  0.3330 -0.3800 -0.3565
   22GLY      H 2539   5.182  -1.532  -1.019 -0.0662 -0.0836  0.3698
   22GLY     CA 2540   5.149  -1.447  -1.214 -0.4457 -0.2728 -0.5125
   22GLY    HA1 2541   5.251  -1.484  -1.227 -0.9509 -2.3405  0.8593
   22GLY    HA2 2542   5.080  -1.495  -1.285 -0.7481 -0.2808 -0.2148
   22GLY      C 2543   5.140  -1.296  -1.233 -0.2684 -0.1513  0.3366
   22GLY      O 2544   5.206  -1.221  -1.162  0.1792 -0.2868  0.0687
   23GLN      N 2545   5.060  -1.247  -1.328  0.4755  0.8457  0.2075
   23GLN      H 2546   5.001  -1.311  -1.379  0.0480  2.0074 -0.8037
   23GLN     CA 2547   5.058  -1.113  -1.382  0.3831  0.9054  0.3587
   23GLN     HA 2548   5.144  -1.059  -1.343  2.9552 -1.8236 -1.1824
   23GLN     CB 2549   5.091  -1.118  -1.530  0.3761 -0.7162  0.3958
   23GLN    HB1 2550   5.187  -1.166  -1.553 -0.8548 -2.6900 -0.9381
   23GLN    HB2 2551   5.017  -1.176  -1.584 -1.2746 -0.8595  2.6885
   23GLN     CG 2552   5.086  -0.980  -1.595 -0.1171 -0.8723  0.0966
   23GLN    HG1 2553   5.167  -0.921  -1.552 -1.3091  3.0309 -2.4070
   23GLN    HG2 2554   4.999  -0.915  -1.583 -0.7055 -1.6368  0.0255
   23GLN     CD 2555   5.108  -0.972  -1.746  0.0948 -0.3032  0.1558
   23GLN    OE1 2556   5.094  -1.065  -1.825 -0.3611 -0.2007  0.1170
   23GLN    NE2 2557   5.153  -0.853  -1.786 -0.4849 -0.0290  0.3092
   23GLN   HE21 2558   5.184  -0.845  -1.882 -0.1141 -3.5606  0.0123
   23GLN   HE22 2559   5.184  -0.791  -1.712  0.2176 -0.8826  0.7567
   23GLN      C 2560   4.927  -1.043  -1.347 -0.0353  0.5033 -0.3920
   23GLN      O 2561   4.822  -1.106  -1.357  0.0284  0.2410  0.4904
   24GLY      N 2562   4.939  -0.914  -1.316  0.0482  0.2613  0.6114
   24GLY      H 2563   5.033  -0.877  -1.319  0.3790 -0.5084 -3.3007
   24GLY     CA 2564   4.822  -0.830  -1.301  0.0777  0.4714 -0.2668
   24GLY    HA1 2565   4.736  -0.884  -1.260  0.1931  1.5311  1.4889
   24GLY    HA2 2566   4.797  -0.794  -1.400  1.1679  1.7077 -0.1117
   24GLY      C 2567   4.828  -0.702  -1.219  0.0518 -0.1128  0.6670
   24GLY      O 2568   4.938  -0.679  -1.169  0.2207 -0.3711  0.4217
   25TYR      N 2569   4.714  -0.633  -1.210  0.0484  0.0193 -0.2988
   25TYR      H 2570   4.629  -0.660  -1.256  0.0970 -0.2092 -0.2539
   25TYR     CA 2571   4.704  -0.517  -1.123  0.5720 -0.3594  0.2756
   25TYR     HA 2572   4.797  -0.481  -1.080 -1.0956  1.9073  2.2724
   25TYR     CB 2573   4.647  -0.404  -1.208 -0.4401 -0.7855  0.3671
   25TYR    HB1 2574   4.595  -0.328  -1.149 -0.6763  0.4065 -1.3117
   25TYR    HB2 2575   4.567  -0.440  -1.273 -1.0216  0.3030  0.4476
   25TYR     CG 2576   4.759  -0.337  -1.285 -0.7658 -0.2304  0.3705
   25TYR    CD1 2577   4.761  -0.350  -1.424  0.5179 -0.2725  0.3888
   25TYR    HD1 2578   4.687  -0.408  -1.477 -0.7336  2.7641 -1.4005
   25TYR    CE1 2579   4.868  -0.301  -1.500  0.0297  0.2284  0.0274
   25TYR    HE1 2580   4.880  -0.317  -1.606 -2.4415 -0.1759 -0.2520
   25TYR     CZ 2581   4.966  -0.230  -1.429  0.2133 -0.3464  0.3496
   25TYR     OH 2582   5.074  -0.190  -1.502  0.1839  0.1130  0.5472
   25TYR     HH 2583   5.151  -0.156  -1.456 -0.2708  1.9847 -0.0101
   25TYR    CE2 2584   4.971  -0.205  -1.290 -0.3196  0.5767  0.2098
   25TYR    HE2 2585   5.052  -0.159  -1.237 -0.3289  0.5133  0.2786
   25TYR    CD2 2586   4.858  -0.258  -1.226  0.0503 -0.7903 -0.2368
   25TYR    HD2 2587   4.851  -0.238  -1.120  1.7963  1.5487 -0.4946
   25TYR      C 2588   4.615  -0.536  -1.001 -0.0267 -0.5075 -0.1813
   25TYR      O 2589   4.517  -0.610  -1.014 -0.0660 -0.4083 -0.4614
   26SER      N 2590   4.644  -0.466  -0.892 -0.4432 -0.4022 -0.1329
   26SER      H 2591   4.739  -0.431  -0.887 -0.8344  0.7312 -0.3556
   26SER     CA 2592   4.560  -0.473  -0.774 -0.1537  0.2957  0.1217
   26SER     HA 2593   4.459  -0.472  -0.814  1.2501 -0.3668 -3.9506
   26SER     CB 2594   4.584  -0.597  -0.688  0.0332  0.1590 -0.1253
   26SER    HB1 2595   4.551  -0.579  -0.586 -0.0968  2.3376 -0.5047
   26SER    HB2 2596   4.537  -0.688  -0.725  0.3407  0.7007 -1.9483
   26SER     OG 2597   4.719  -0.641  -0.685  0.0061  0.0456 -0.5215
   26SER     HG 2598   4.750  -0.671  -0.770 -0.9890 -1.2241 -0.4686
   26SER      C 2599   4.579  -0.352  -0.684 -0.2312 -0.3282  0.9875
   26SER      O 2600   4.675  -0.277  -0.693 -0.8522  0.3929  0.2298
   27GLN      N 2601   4.486  -0.329  -0.591 -0.9875  0.3078  0.0905
   27GLN      H 2602   4.411  -0.397  -0.584 -0.0741 -0.5676  2.1346
   27GLN     CA 2603   4.469  -0.211  -0.507 -0.6816  0.1782  0.3340
   27GLN     HA 2604   4.556  -0.194  -0.443 -0.8407 -0.0338  0.6083
   27GLN     CB 2605   4.340  -0.226  -0.428 -0.5664 -0.1971  0.4560
   27GLN    HB1 2606   4.371  -0.303  -0.358  2.3249 -1.2059 -1.7292
   27GLN    HB2 2607   4.250  -0.263  -0.476  0.1037 -0.3694 -0.7071
   27GLN     CG 2608   4.303  -0.098  -0.353  0.1823 -0.1180  0.6929
   27GLN    HG1 2609   4.257  -0.037  -0.430 -0.0772 -0.7796  0.3200
   27GLN    HG2 2610   4.399  -0.066  -0.312  2.8464 -2.5832 -2.9987
   27GLN     CD 2611   4.202  -0.125  -0.242 -0.0466 -0.4470  0.4058
   27GLN    OE1 2612   4.239  -0.117  -0.125 -0.0820  0.6614  0.3428
   27GLN    NE2 2613   4.072  -0.142  -0.264  0.0504 -0.2285 -0.3860
   27GLN   HE21 2614   4.006  -0.139  -0.187  0.8882 -0.9340  0.3785
   27GLN   HE22 2615   4.027  -0.130  -0.353 -0.2197 -1.6401 -0.4643
   27GLN      C 2616   4.468  -0.085  -0.593 -0.2485  0.0724  0.1695
   27GLN      O 2617   4.389  -0.078  -0.687  0.0621  0.6451 -0.0549
   28GLN      N 2618   4.552   0.014  -0.565 -0.2571  0.1220  0.0209
   28GLN      H 2619   4.625  -0.000  -0.496 -0.4330 -0.1162  0.1572
   28GLN     CA 2620   4.573   0.125  -0.655 -0.0452  0.3605  0.3617
   28GLN     HA 2621   4.560   0.089  -0.757 -0.6753  2.1044 -0.2192
   28GLN     CB 2622   4.476   0.240  -0.631  0.0374  0.4096  0.4561
   28GLN    HB1 2623   4.473   0.256  -0.523 -1.9336 -1.0829  0.6787
   28GLN    HB2 2624   4.517   0.329  -0.679 -2.6615  1.4596 -0.1034
   28GLN     CG 2625   4.328   0.224  -0.666 -0.1546 -0.4234  1.5901
   28GLN    HG1 2626   4.271   0.149  -0.611 -2.8262  1.0154  0.9614
   28GLN    HG2 2627   4.324   0.215  -0.774  2.3942 -3.1485  1.5928
   28GLN     CD 2628   4.255   0.353  -0.630  0.2179  0.3653 -0.4008
   28GLN    OE1 2629   4.192   0.374  -0.527 -0.6227 -0.1876 -0.7951
   28GLN    NE2 2630   4.269   0.461  -0.708 -0.5230  0.2367 -0.7194
   28GLN   HE21 2631   4.315   0.466  -0.798 -1.1379 -0.7851 -1.1078
   28GLN   HE22 2632   4.223   0.543  -0.672  1.8076  1.4113 -0.2221
   28GLN      C 2633   4.714   0.183  -0.644  0.2425 -0.1833 -0.3464
   28GLN      O 2634   4.781   0.169  -0.542  0.0220  0.4583 -0.1087
   29SER      N 2635   4.764   0.239  -0.754 -0.0837 -0.3343 -0.5723
   29SER      H 2636   4.716   0.226  -0.843 -1.5626  0.2033  0.1133
   29SER     CA 2637   4.902   0.283  -0.761 -0.0184 -0.4088  0.1805
   29SER     HA 2638   4.966   0.206  -0.718 -1.1693  0.1162  3.0558
   29SER     CB 2639   4.935   0.314  -0.907 -0.3813 -0.0069  0.1808
   29SER    HB1 2640   4.920   0.220  -0.961  1.4805 -0.3356  0.1694
   29SER    HB2 2641   5.038   0.347  -0.920 -0.5496 -0.2501 -2.1718
   29SER     OG 2642   4.843   0.415  -0.941  0.0972  0.2890 -0.2522
   29SER     HG 2643   4.883   0.498  -0.916  0.0171  0.3505 -0.3244
   29SER      C 2644   4.938   0.402  -0.675  0.3492  0.0822 -0.6422
   29SER      O 2645   4.852   0.485  -0.648  0.7186  0.2597  0.0278
   30SER      N 2646   5.065   0.411  -0.633  0.0519 -0.4294  0.4127
   30SER      H 2647   5.133   0.342  -0.660  0.3225 -0.1362  0.3417
   30SER     CA 2648   5.110   0.502  -0.530  0.2774  0.1502 -0.1842
   30SER     HA 2649   5.049   0.483  -0.441  1.1407  0.3351  0.4612
   30SER     CB 2650   5.253   0.457  -0.505  0.1969 -0.0395 -0.0545
   30SER    HB1 2651   5.323   0.484  -0.584 -1.2699 -1.2018 -1.8369
   30SER    HB2 2652   5.292   0.504  -0.414  0.2168 -3.1661  1.7058
   30SER     OG 2653   5.262   0.317  -0.487 -0.1479 -0.0457  0.0766
   30SER     HG 2654   5.348   0.304  -0.447  0.4276 -1.5496 -1.5038
   30SER      C 2655   5.093   0.650  -0.559  0.5471  0.2501  0.1568
   30SER      O 2656   5.141   0.699  -0.661 -0.0700 -0.3043 -0.4085
   31GLN      N 2657   5.035   0.729  -0.468  0.1123 -0.1904  0.2675
   31GLN      H 2658   5.003   0.688  -0.382 -2.2989  0.9272 -0.0152
   31GLN     CA 2659   5.002   0.870  -0.477  0.6481 -0.1044 -0.5061
   31GLN     HA 2660   5.012   0.903  -0.580  3.1276 -1.4948 -0.7853
   31GLN     CB 2661   4.858   0.894  -0.431  0.9381  0.2740  0.2266
   31GLN    HB1 2662   4.798   0.808  -0.462  0.6292  0.0562  1.3981
   31GLN    HB2 2663   4.857   0.890  -0.323 -0.4894 -1.0349  0.2065
   31GLN     CG 2664   4.795   1.024  -0.479 -0.3434 -0.5079 -0.2688
   31GLN    HG1 2665   4.805   1.037  -0.587 -0.3982 -2.6204 -0.5606
   31GLN    HG2 2666   4.843   1.113  -0.437 -0.3660  0.4864 -2.2260
   31GLN     CD 2667   4.649   1.033  -0.439 -0.1718 -0.3596  0.3278
   31GLN    OE1 2668   4.558   1.020  -0.520  0.0642  0.5942 -0.1001
   31GLN    NE2 2669   4.627   1.071  -0.312 -0.0938 -0.0307  0.2424
   31GLN   HE21 2670   4.538   1.105  -0.282 -0.4823 -0.5793 -0.2604
   31GLN   HE22 2671   4.706   1.068  -0.249  0.4236 -0.9761 -0.4167
   31GLN      C 2672   5.097   0.958  -0.398 -0.4179  0.1788  0.4962
   31GLN      O 2673   5.129   0.921  -0.285  0.3139 -0.1901  0.1749
   32PRO      N 2674   5.120   1.083  -0.441 -1.0084  0.0335 -0.2620
   32PRO     CD 2675   5.102   1.138  -0.573 -0.2766  0.2242 -0.2878
   32PRO    HD1 2676   5.138   1.067  -0.647  1.1188 -0.6854  1.2033
   32PRO    HD2 2677   4.998   1.169  -0.588 -0.2295  1.4340  1.5222
   32PRO     CG 2678   5.191   1.262  -0.571  0.0956 -0.0497  0.2431
   32PRO    HG1 2679   5.154   1.342  -0.635 -0.2872  0.8608  1.5562
   32PRO    HG2 2680   5.296   1.240  -0.592  0.1629  0.1786  0.3353
   32PRO     CB 2681   5.159   1.315  -0.432 -0.2503  0.2557  0.0499
   32PRO    HB1 2682   5.062   1.364  -0.422 -0.7429 -0.6383 -0.1931
   32PRO    HB2 2683   5.236   1.385  -0.400  1.2275 -1.4915  0.4668
   32PRO     CA 2684   5.172   1.185  -0.353 -0.6031 -0.0551 -0.3973
   32PRO     HA 2685   5.279   1.172  -0.336 -0.4024  0.2758 -1.3677
   32PRO      C 2686   5.090   1.197  -0.225 -0.1269  0.2582 -0.1167
   32PRO      O 2687   4.967   1.203  -0.232 -0.1569 -0.2874 -0.0865
   33TYR      N 2688   5.160   1.214  -0.113 -0.6116  0.4048  0.1660
   33TYR      H 2689   5.261   1.211  -0.120 -0.5836  0.3309  0.5879
   33TYR     CA 2690   5.105   1.219   0.021 -0.4674  0.1220  0.2374
   33TYR     HA 2691   5.187   1.219   0.093  1.0538  1.9391 -1.3800
   33TYR     CB 2692   5.042   1.354   0.049 -0.4475  0.3448 -0.7463
   33TYR    HB1 2693   5.001   1.349   0.151  0.0630 -2.4367 -0.6275
   33TYR    HB2 2694   4.957   1.369  -0.018  0.8532 -0.8456 -2.7425
   33TYR     CG 2695   5.128   1.478   0.043 -0.4532  0.4020  0.1882
   33TYR    CD1 2696   5.221   1.500   0.146  0.1246  0.0347 -0.2468
   33TYR    HD1 2697   5.234   1.429   0.226 -1.3917 -0.4977 -0.4494
   33TYR    CE1 2698   5.298   1.617   0.146  0.1043  0.0482 -0.5289
   33TYR    HE1 2699   5.376   1.629   0.219 -0.6904 -2.5953  0.8904
   33TYR     CZ 2700   5.280   1.707   0.038  0.1060  0.3910 -0.2438
   33TYR     OH 2701   5.363   1.816   0.029  0.3854  0.2428  0.4685
   33TYR     HH 2702   5.336   1.865  -0.048  0.0854  0.1592  0.5156
   33TYR    CE2 2703   5.192   1.679  -0.068  0.1060 -0.1058 -0.1173
   33TYR    HE2 2704   5.182   1.747  -0.152 -1.6206 -0.8059 -0.5094
   33TYR    CD2 2705   5.110   1.566  -0.064  0.1631 -0.1585 -0.3852
   33TYR    HD2 2706   5.044   1.551  -0.148  1.4373  1.9606 -1.8744
   33TYR      C 2707   5.013   1.103   0.057 -0.8776  0.1563 -0.6848
   33TYR      O 2708   4.931   1.112   0.148 -0.3691  0.1787 -0.2227
   34GLY      N 2709   5.032   0.989  -0.011  0.4822 -0.1805  0.2267
   34GLY      H 2710   5.083   0.996  -0.098  0.2846  2.4501  0.2244
   34GLY     CA 2711   4.956   0.870   0.021  0.0960  0.1567  0.5744
   34GLY    HA1 2712   4.966   0.847   0.128  0.9101 -1.5077  0.1734
   34GLY    HA2 2713   5.007   0.790  -0.032  0.9837  2.3772 -2.1352
   34GLY      C 2714   4.811   0.876  -0.023  0.2055  0.5421  0.2577
   34GLY      O 2715   4.765   0.971  -0.086 -0.4077 -0.3124 -0.6106
   35GLN      N 2716   4.736   0.771   0.012  0.1876  0.4160 -0.1536
   35GLN      H 2717   4.784   0.695   0.058 -0.4980 -0.3798 -0.7112
   35GLN     CA 2718   4.593   0.764  -0.011  0.1304 -0.3043  0.3965
   35GLN     HA 2719   4.550   0.862  -0.026 -1.9062 -1.3756 -1.2574
   35GLN     CB 2720   4.568   0.693  -0.143  0.2952  0.3525  0.0095
   35GLN    HB1 2721   4.636   0.729  -0.220  0.2067 -0.0728 -0.2743
   35GLN    HB2 2722   4.604   0.592  -0.124  1.2089  0.4745 -1.0069
   35GLN     CG 2723   4.426   0.689  -0.200  0.3097 -0.1380  0.0048
   35GLN    HG1 2724   4.393   0.790  -0.221  0.3650  0.2420  1.6318
   35GLN    HG2 2725   4.347   0.645  -0.138 -1.1800 -0.1117 -1.7855
   35GLN     CD 2726   4.420   0.618  -0.335 -0.1501  0.2281 -0.1711
   35GLN    OE1 2727   4.520   0.578  -0.394  0.1129 -0.3952  0.6755
   35GLN    NE2 2728   4.298   0.613  -0.389 -0.2333 -0.0051  0.0374
   35GLN   HE21 2729   4.210   0.648  -0.355  0.0962  0.3848  0.5082
   35GLN   HE22 2730   4.292   0.556  -0.472  1.3073  2.2627 -1.7708
   35GLN      C 2731   4.521   0.693   0.103 -0.7594 -0.3359 -0.1799
   35GLN      O 2732   4.579   0.598   0.155 -0.1105  0.1699  0.0294
   36GLN      N 2733   4.398   0.734   0.135 -0.6491 -0.2687  0.1622
   36GLN      H 2734   4.358   0.810   0.081 -0.6247 -0.4952 -0.1782
   36GLN     CA 2735   4.310   0.676   0.235 -0.0386 -0.0933  0.8029
   36GLN     HA 2736   4.353   0.598   0.298 -3.4653 -0.4393  2.9553
   36GLN     CB 2737   4.287   0.789   0.335 -0.1154  0.5939  0.0152
   36GLN    HB1 2738   4.258   0.882   0.286  0.3769 -0.7209 -2.9710
   36GLN    HB2 2739   4.206   0.756   0.400  0.7309  0.1192  0.8577
   36GLN     CG 2740   4.398   0.816   0.436  0.2739  0.2347 -0.3128
   36GLN    HG1 2741   4.491   0.845   0.388  0.3816  1.1931  0.4304
   36GLN    HG2 2742   4.419   0.732   0.503 -0.9606 -0.0165 -0.2076
   36GLN     CD 2743   4.355   0.933   0.524 -0.4156 -0.4863  0.3394
   36GLN    OE1 2744   4.241   0.978   0.533 -0.1281  0.2126  0.5701
   36GLN    NE2 2745   4.452   0.990   0.595 -0.2800 -0.0215 -0.2064
   36GLN   HE21 2746   4.546   0.953   0.591  1.1396  3.2278 -0.9313
   36GLN   HE22 2747   4.435   1.077   0.644  1.3300 -0.2646  0.8654
   36GLN      C 2748   4.177   0.631   0.178  0.2939  0.0154 -0.0705
   36GLN      O 2749   4.113   0.540   0.230  0.1088  0.0229 -0.2839
   37SER      N 2750   4.120   0.691   0.074  0.5000 -0.9344 -0.7464
   37SER      H 2751   4.159   0.778   0.041  0.1421 -0.5735 -0.2436
   37SER     CA 2752   3.997   0.648   0.010 -0.2812  0.3060 -0.1224
   37SER     HA 2753   3.945   0.575   0.072 -0.1005  0.0356 -0.2876
   37SER     CB 2754   3.910   0.770  -0.020  0.1698  0.6431 -0.0675
   37SER    HB1 2755   3.967   0.835  -0.086  0.5273 -0.1369 -0.5499
   37SER    HB2 2756   3.824   0.733  -0.077  0.6852  0.5071 -0.7749
   37SER     OG 2757   3.880   0.827   0.105 -0.7369  0.8145 -0.3539
   37SER     HG 2758   3.895   0.922   0.108  0.7967  0.5824  0.1491
   37SER      C 2759   4.027   0.579  -0.122  0.0150  0.0572  0.0732
   37SER      O 2760   4.090   0.644  -0.206  0.5581 -0.4894  0.0521
   38TYR      N 2761   3.981   0.455  -0.140 -0.2365  0.1601  0.0058
   38TYR      H 2762   3.900   0.425  -0.087 -1.4379  0.7907 -1.4060
   38TYR     CA 2763   4.008   0.371  -0.255  0.3277  0.0080  0.2477
   38TYR     HA 2764   4.085   0.417  -0.318  1.1929 -0.2037  1.1270
   38TYR     CB 2765   4.075   0.242  -0.210 -0.1511 -0.2305  0.2786
   38TYR    HB1 2766   4.003   0.198  -0.141 -0.7001 -2.9073 -1.8232
   38TYR    HB2 2767   4.078   0.168  -0.291 -0.4784 -0.6534  0.6458
   38TYR     CG 2768   4.211   0.257  -0.146 -0.0530 -0.4898  0.1355
   38TYR    CD1 2769   4.326   0.259  -0.226  0.3818 -0.4129  0.7524
   38TYR    HD1 2770   4.307   0.234  -0.329 -1.5762 -2.4511  1.5206
   38TYR    CE1 2771   4.454   0.297  -0.184  0.3700  0.2206  0.2315
   38TYR    HE1 2772   4.536   0.317  -0.251 -1.1312  1.5608 -1.3324
   38TYR     CZ 2773   4.460   0.338  -0.049  0.3442  0.1986  0.2402
   38TYR     OH 2774   4.581   0.370   0.005  0.4108  0.0070  0.2025
   38TYR     HH 2775   4.561   0.421   0.084  1.2586  0.1326  0.3387
   38TYR    CE2 2776   4.349   0.336   0.038  0.1528  0.2054 -0.0038
   38TYR    HE2 2777   4.358   0.372   0.139 -1.2923 -0.6336  0.4583
   38TYR    CD2 2778   4.224   0.294  -0.011  0.4005 -0.7306  0.1572
   38TYR    HD2 2779   4.135   0.282   0.048  0.2465 -0.9427 -0.1147
   38TYR      C 2780   3.886   0.343  -0.341  0.0760  0.2406  0.5244
   38TYR      O 2781   3.782   0.301  -0.292 -0.1727 -0.2447 -0.4004
   39SER      N 2782   3.888   0.380  -0.469 -0.1171 -0.4007  0.3331
   39SER      H 2783   3.971   0.416  -0.514 -0.1440 -2.3713 -1.4667
   39SER     CA 2784   3.771   0.384  -0.556 -0.0171  0.2959  0.2231
   39SER     HA 2785   3.700   0.454  -0.513 -1.8583 -0.3870 -1.5781
   39SER     CB 2786   3.805   0.416  -0.701 -0.3092  0.2416  0.1417
   39SER    HB1 2787   3.858   0.323  -0.724 -1.0920 -1.3667  4.0552
   39SER    HB2 2788   3.717   0.437  -0.761  0.3617 -1.2602 -1.4687
   39SER     OG 2789   3.894   0.525  -0.709  0.4702 -0.4174 -0.4713
   39SER     HG 2790   3.936   0.525  -0.795  0.0825 -1.1651 -0.6675
   39SER      C 2791   3.695   0.252  -0.552  0.0720  0.2457  0.2841
   39SER      O 2792   3.747   0.142  -0.572  0.0149  0.2634  0.0249
   40GLY      N 2793   3.563   0.262  -0.534 -0.1148 -0.2614 -0.7367
   40GLY      H 2794   3.539   0.359  -0.523  1.3815  0.0945 -0.3856
   40GLY     CA 2795   3.462   0.159  -0.522 -0.3198 -0.0175 -0.3494
   40GLY    HA1 2796   3.364   0.206  -0.530  0.5721  2.0738  0.4595
   40GLY    HA2 2797   3.470   0.088  -0.605  0.6132  1.1126 -1.2596
   40GLY      C 2798   3.469   0.072  -0.398 -0.3310  0.6526  0.1224
   40GLY      O 2799   3.392  -0.024  -0.386  0.2051  0.1407 -0.5041
   41TYR      N 2800   3.566   0.105  -0.312 -0.0054  0.0717 -0.0190
   41TYR      H 2801   3.615   0.188  -0.340 -1.1745  0.5025 -0.8853
   41TYR     CA 2802   3.619   0.018  -0.209 -0.4281 -0.1694 -0.0011
   41TYR     HA 2803   3.561  -0.074  -0.201  2.1336 -1.8433  0.5892
   41TYR     CB 2804   3.757  -0.031  -0.252 -0.5068 -0.0583 -0.3861
   41TYR    HB1 2805   3.818   0.058  -0.248 -0.9573  0.2277  0.7101
   41TYR    HB2 2806   3.746  -0.071  -0.353  1.3430 -3.8065  0.7117
   41TYR     CG 2807   3.806  -0.148  -0.169  0.5790  0.1796 -0.6860
   41TYR    CD1 2808   3.859  -0.123  -0.042 -0.4120 -0.3643 -0.1541
   41TYR    HD1 2809   3.860  -0.021  -0.005 -1.8921  0.3477 -1.8967
   41TYR    CE1 2810   3.896  -0.229   0.041  0.0758 -0.0713  0.0055
   41TYR    HE1 2811   3.926  -0.207   0.142 -1.1796  1.3283  0.1131
   41TYR     CZ 2812   3.895  -0.363  -0.003  0.0285 -0.0192 -0.1524
   41TYR     OH 2813   3.944  -0.462   0.077  0.2763  0.0491 -0.2169
   41TYR     HH 2814   4.021  -0.418   0.113  0.7564  0.2372 -1.4050
   41TYR    CE2 2815   3.837  -0.389  -0.128 -0.2340 -0.0600 -0.0216
   41TYR    HE2 2816   3.822  -0.488  -0.170 -0.0363  1.0000 -2.8681
   41TYR    CD2 2817   3.795  -0.282  -0.208 -0.1640  0.0199  0.0482
   41TYR    HD2 2818   3.746  -0.302  -0.303 -1.1690  2.7621 -0.0952
   41TYR      C 2819   3.618   0.079  -0.069 -0.2446  0.2726 -0.1919
   41TYR      O 2820   3.567   0.019   0.026 -0.0630 -0.1295 -0.3443
   42SER      N 2821   3.653   0.207  -0.060  0.0622  0.1592  0.2792
   42SER      H 2822   3.708   0.255  -0.129 -1.0368 -1.5218 -1.8879
   42SER     CA 2823   3.639   0.286   0.061 -0.4027  0.0595  0.2956
   42SER     HA 2824   3.544   0.254   0.104  0.2172 -1.1343  0.8529
   42SER     CB 2825   3.760   0.263   0.152 -0.0216 -0.1277 -0.2554
   42SER    HB1 2826   3.736   0.172   0.206 -1.7015  1.0807  1.1230
   42SER    HB2 2827   3.774   0.345   0.222  1.2704 -0.8389  0.3600
   42SER     OG 2828   3.881   0.263   0.079  0.1501 -0.5852  0.0213
   42SER     HG 2829   3.942   0.201   0.120  2.1302  1.2177 -0.0159
   42SER      C 2830   3.626   0.434   0.029  0.2578  0.2040  0.6735
   42SER      O 2831   3.700   0.492  -0.051  0.1849  0.2116  0.6117
   43GLN      N 2832   3.525   0.500   0.087 -0.2041  0.3766 -0.3129
   43GLN      H 2833   3.476   0.440   0.152 -1.8180  2.0224  0.0624
   43GLN     CA 2834   3.492   0.641   0.077 -0.2661  0.3726 -0.1629
   43GLN     HA 2835   3.590   0.687   0.069 -0.1242  0.0602 -0.2527
   43GLN     CB 2836   3.422   0.667  -0.056 -0.2658  0.0802 -0.2213
   43GLN    HB1 2837   3.410   0.774  -0.068 -3.2388 -0.2129 -0.7378
   43GLN    HB2 2838   3.490   0.631  -0.134  2.6108  2.1053  1.1890
   43GLN     CG 2839   3.279   0.613  -0.065 -0.1695 -0.1484 -0.3942
   43GLN    HG1 2840   3.213   0.636   0.019 -0.7582 -2.1392 -0.2484
   43GLN    HG2 2841   3.283   0.504  -0.060  0.5701 -0.1229 -0.3627
   43GLN     CD 2842   3.214   0.650  -0.197  0.1683 -0.2928 -0.6040
   43GLN    OE1 2843   3.203   0.765  -0.239  0.4279  0.0715  0.2949
   43GLN    NE2 2844   3.170   0.550  -0.274  0.1316 -0.7607  0.0151
   43GLN   HE21 2845   3.202   0.456  -0.259 -2.1117 -1.6200 -0.1953
   43GLN   HE22 2846   3.126   0.566  -0.364  1.2767  0.7925 -0.3275
   43GLN      C 2847   3.423   0.682   0.206 -0.4207 -0.4052  0.0118
   43GLN      O 2848   3.349   0.602   0.263  0.1926 -0.7883  0.2693
   44SER      N 2849   3.435   0.811   0.241 -0.6095 -0.3501 -0.1191
   44SER      H 2850   3.486   0.869   0.176  1.6055 -0.7399  1.1783
   44SER     CA 2851   3.369   0.877   0.351  0.3564  0.1109  0.1901
   44SER     HA 2852   3.373   0.816   0.442  1.7847  0.7300  0.5761
   44SER     CB 2853   3.442   1.008   0.383 -0.0872  0.4302 -0.0889
   44SER    HB1 2854   3.399   1.048   0.475  0.0173  0.1369  0.0905
   44SER    HB2 2855   3.431   1.089   0.311 -2.1277  0.5201  0.2763
   44SER     OG 2856   3.577   0.982   0.413 -0.2922  0.0118  0.5119
   44SER     HG 2857   3.576   0.897   0.457  0.6031  0.2049  0.9472
   44SER      C 2858   3.227   0.915   0.313  0.4129 -0.0232 -0.1522
   44SER      O 2859   3.191   0.925   0.196  0.8323 -0.2416 -0.3003
   45THR      N 2860   3.146   0.946   0.414  0.2991 -0.3740 -0.1353
   45THR      H 2861   3.186   0.937   0.506 -1.7315 -1.2780  0.7204
   45THR     CA 2862   3.001   0.940   0.407  0.2314  0.1944  0.6052
   45THR     HA 2863   2.972   0.937   0.301  1.2663 -0.6623  0.3298
   45THR     CB 2864   2.949   0.813   0.473 -0.3952 -0.2279 -0.6638
   45THR     HB 2865   2.972   0.811   0.579 -2.4792 -1.3881 -0.1768
   45THR    CG2 2866   2.799   0.787   0.457 -0.3636 -0.5196 -0.4861
   45THR   HG21 2867   2.780   0.778   0.350  0.8595 -1.0020 -0.6797
   45THR   HG22 2868   2.744   0.868   0.504  0.0147  0.2714 -1.3613
   45THR   HG23 2869   2.774   0.693   0.506 -0.0623 -1.3051 -1.7747
   45THR    OG1 2870   3.003   0.705   0.400  0.4591 -0.4569  0.2916
   45THR    HG1 2871   2.965   0.638   0.458 -3.3280  0.5422 -0.7760
   45THR      C 2872   2.945   1.063   0.477 -0.4975  0.0275  0.3285
   45THR      O 2873   2.994   1.098   0.584 -0.4566 -0.1602  0.3716
   46ASP      N 2874   2.846   1.122   0.410 -0.4568 -0.2111  0.0537
   46ASP      H 2875   2.822   1.087   0.319  1.2158  2.8435 -1.7258
   46ASP     CA 2876   2.759   1.223   0.467 -0.4050 -0.0700 -0.1156
   46ASP     HA 2877   2.803   1.253   0.562 -0.2565 -1.8200  0.3921
   46ASP     CB 2878   2.748   1.346   0.378 -0.1734  0.2396  0.2805
   46ASP    HB1 2879   2.673   1.328   0.301 -0.7804 -3.8511  1.5934
   46ASP    HB2 2880   2.841   1.355   0.323  0.8315 -0.5647  1.7918
   46ASP     CG 2881   2.721   1.470   0.463  0.0312  0.2090  0.3905
   46ASP    OD1 2882   2.604   1.509   0.483  0.0346  0.0642  0.7042
   46ASP    OD2 2883   2.814   1.521   0.528  0.1561 -0.1400  0.4874
   46ASP      C 2884   2.621   1.168   0.501 -0.2806 -0.4172 -0.1717
   46ASP      O 2885   2.572   1.078   0.433  0.1190 -0.4123 -0.4715
   47THR      N 2886   2.557   1.224   0.604  0.3109 -0.4165  0.2036
   47THR      H 2887   2.617   1.279   0.663  0.7119 -1.5804  0.9315
   47THR     CA 2888   2.427   1.184   0.654  0.0010 -0.0157 -0.2704
   47THR     HA 2889   2.371   1.132   0.576 -0.5045 -3.5238  2.1744
   47THR     CB 2890   2.435   1.086   0.770  0.6038  0.0092 -0.2875
   47THR     HB 2891   2.335   1.077   0.813  0.2506 -2.0728 -1.4093
   47THR    CG2 2892   2.468   0.943   0.726 -0.3500 -0.3939  0.2648
   47THR   HG21 2893   2.415   0.926   0.632 -1.7691 -0.3019  1.0169
   47THR   HG22 2894   2.440   0.869   0.801  0.0254 -1.6014 -0.7676
   47THR   HG23 2895   2.573   0.937   0.698 -0.5418 -0.0527 -0.5488
   47THR    OG1 2896   2.532   1.118   0.868  0.0511  0.4411  0.1298
   47THR    HG1 2897   2.514   1.210   0.886 -0.2099  0.6265 -0.9563
   47THR      C 2898   2.339   1.305   0.678 -0.3968 -0.3213 -0.1701
   47THR      O 2899   2.248   1.307   0.761  0.2633  0.3013  0.5615
   48SER      N 2900   2.370   1.420   0.616  0.0154 -0.4462 -0.1977
   48SER      H 2901   2.454   1.428   0.561 -2.7521  0.2395 -4.8818
   48SER     CA 2902   2.288   1.539   0.631  0.0576 -0.3826 -0.4756
   48SER     HA 2903   2.279   1.562   0.737 -0.0680  0.6704 -0.7068
   48SER     CB 2904   2.355   1.664   0.575  0.0896  0.1140  0.6520
   48SER    HB1 2905   2.289   1.745   0.608 -1.1197 -1.0619  1.2070
   48SER    HB2 2906   2.360   1.655   0.466 -0.4789  0.4822  0.5932
   48SER     OG 2907   2.484   1.676   0.631  0.3216  0.4394  0.0642
   48SER     HG 2908   2.547   1.634   0.573  0.3163  0.9894 -0.3435
   48SER      C 2909   2.154   1.520   0.562 -0.1443 -0.3638 -0.0904
   48SER      O 2910   2.148   1.508   0.439  0.3314  0.0228 -0.1547
   49GLY      N 2911   2.044   1.536   0.636  0.0260 -0.5586  0.2051
   49GLY      H 2912   2.059   1.551   0.734  1.3707  0.6687 -0.1550
   49GLY     CA 2913   1.907   1.521   0.591 -0.0034 -0.0473  0.1208
   49GLY    HA1 2914   1.898   1.425   0.541  0.6747 -0.6009  1.0334
   49GLY    HA2 2915   1.828   1.523   0.666  0.2592  1.3371  0.3936
   49GLY      C 2916   1.856   1.631   0.499 -0.1472 -0.3169 -0.1241
   49GLY      O 2917   1.913   1.740   0.498 -0.1054 -0.3357  0.0862
   50TYR      N 2918   1.737   1.613   0.440 -0.2596  0.3557 -0.1158
   50TYR      H 2919   1.684   1.535   0.476  1.4873 -0.3512  1.1182
   50TYR     CA 2920   1.682   1.704   0.342 -0.0270 -0.0964 -0.6755
   50TYR     HA 2921   1.740   1.699   0.250 -0.3091 -3.1149 -0.7696
   50TYR     CB 2922   1.545   1.643   0.319 -0.1743 -0.0713  0.0949
   50TYR    HB1 2923   1.545   1.549   0.265 -1.1443  1.3626 -2.6325
   50TYR    HB2 2924   1.497   1.631   0.416 -1.2240  2.1664 -0.0735
   50TYR     CG 2925   1.451   1.726   0.234  0.0802 -0.3692 -0.4792
   50TYR    CD1 2926   1.328   1.762   0.290  0.2947 -0.3236 -0.0396
   50TYR    HD1 2927   1.305   1.729   0.390  2.7195  0.0969  0.7257
   50TYR    CE1 2928   1.241   1.833   0.207  0.3872 -0.5541 -0.3377
   50TYR    HE1 2929   1.146   1.863   0.250  0.0391 -1.2898 -0.5789
   50TYR     CZ 2930   1.272   1.880   0.078 -0.0255 -0.5388 -0.4320
   50TYR     OH 2931   1.181   1.955   0.009  0.2156  0.1106 -0.0457
   50TYR     HH 2932   1.195   1.974  -0.084 -2.9977 -0.9676 -0.8557
   50TYR    CE2 2933   1.390   1.830   0.021 -0.0847 -0.5282 -0.5643
   50TYR    HE2 2934   1.421   1.859  -0.078 -0.7262  2.1339 -0.0494
   50TYR    CD2 2935   1.480   1.758   0.100  0.0772 -0.1893 -0.4368
   50TYR    HD2 2936   1.575   1.730   0.058  0.8108 -0.1343  1.0946
   50TYR      C 2937   1.669   1.850   0.384  0.6770 -0.1221 -0.3332
   50TYR      O 2938   1.649   1.880   0.501 -0.8838 -0.6747 -0.4291
   51GLY      N 2939   1.683   1.943   0.289  0.0044  0.3314 -0.0022
   51GLY      H 2940   1.704   1.906   0.197  0.3792 -2.3747  1.0679
   51GLY     CA 2941   1.691   2.087   0.304 -0.2185  0.3296  0.1300
   51GLY    HA1 2942   1.637   2.122   0.392  0.0791  0.7006  0.1697
   51GLY    HA2 2943   1.797   2.112   0.312 -0.0118  0.3695 -2.0743
   51GLY      C 2944   1.630   2.146   0.177 -0.1590  0.5118  0.1859
   51GLY      O 2945   1.675   2.122   0.066 -0.3965  0.2583  0.1435
   52GLN      N 2946   1.537   2.240   0.192 -0.4843  0.1826  0.2543
   52GLN      H 2947   1.505   2.282   0.278 -0.1591  1.6327 -0.2963
   52GLN     CA 2948   1.488   2.314   0.077 -0.4842  0.2922  0.3242
   52GLN     HA 2949   1.562   2.303  -0.002 -1.6277 -4.6980 -0.4051
   52GLN     CB 2950   1.355   2.248   0.041 -0.1077  0.0094 -0.5859
   52GLN    HB1 2951   1.293   2.254   0.131  2.4573  1.7042  1.2200
   52GLN    HB2 2952   1.380   2.144   0.021 -1.1962 -0.1339 -1.2849
   52GLN     CG 2953   1.277   2.304  -0.077 -0.4966 -0.4412 -0.5480
   52GLN    HG1 2954   1.187   2.245  -0.090 -0.8348  0.2483 -1.4544
   52GLN    HG2 2955   1.243   2.402  -0.044 -0.5251 -0.5446 -0.2705
   52GLN     CD 2956   1.369   2.319  -0.198  0.4319 -0.3250  0.1552
   52GLN    OE1 2957   1.437   2.232  -0.251  0.3421  0.1635 -0.7874
   52GLN    NE2 2958   1.372   2.441  -0.252  0.2497 -0.3028  0.1936
   52GLN   HE21 2959   1.335   2.515  -0.194  0.8477 -0.7548  1.1772
   52GLN   HE22 2960   1.420   2.452  -0.340 -1.0341 -2.9922 -0.9654
   52GLN      C 2961   1.460   2.457   0.118  0.7567  0.4948  0.4910
   52GLN      O 2962   1.385   2.490   0.209 -0.1853 -0.0773 -0.0649
   53SER      N 2963   1.517   2.544   0.034 -0.2329  0.1204 -0.5833
   53SER      H 2964   1.585   2.516  -0.034 -0.5547 -0.1341 -0.8051
   53SER     CA 2965   1.498   2.687   0.054 -0.0447  0.0158  0.3376
   53SER     HA 2966   1.498   2.706   0.162  0.8140  1.5658  0.0963
   53SER     CB 2967   1.609   2.774  -0.003 -0.3788  0.2255  0.0093
   53SER    HB1 2968   1.613   2.759  -0.111  1.9166 -0.7917  0.1772
   53SER    HB2 2969   1.596   2.879   0.024 -0.8921 -0.2828  1.8065
   53SER     OG 2970   1.732   2.731   0.050 -0.0510  0.4141 -0.5767
   53SER     HG 2971   1.801   2.784   0.010  1.3497  0.6192  1.8964
   53SER      C 2972   1.361   2.725   0.001 -0.4002 -0.7612  0.6832
   53SER      O 2973   1.291   2.643  -0.058 -0.4339 -0.1142 -0.1765
   54SER      N 2974   1.314   2.849   0.016  0.2204 -0.3027 -1.0166
   54SER      H 2975   1.368   2.906   0.079 -0.4909 -1.3800  0.6326
   54SER     CA 2976   1.184   2.895  -0.026 -0.1027 -0.4931 -0.2380
   54SER     HA 2977   1.114   2.825   0.019 -0.8923  1.2276  1.3387
   54SER     CB 2978   1.159   3.032   0.037  0.4160 -0.5280  0.0500
   54SER    HB1 2979   1.241   3.102   0.023  0.6658 -0.4021  1.9524
   54SER    HB2 2980   1.072   3.084  -0.003  1.9790  1.0272 -1.4814
   54SER     OG 2981   1.147   3.007   0.175 -0.1284  0.0746  0.1189
   54SER     HG 2982   1.106   3.087   0.207  1.0599  0.7708 -0.0451
   54SER      C 2983   1.166   2.910  -0.177  0.0683 -0.6949 -0.2799
   54SER      O 2984   1.263   2.937  -0.247 -0.1980 -0.0899 -0.4193
   55TYR      N 2985   1.040   2.909  -0.222 -0.3131  0.5513  0.6830
   55TYR      H 2986   0.972   2.912  -0.148 -1.2248 -2.2245  0.0556
   55TYR     CA 2987   0.996   2.921  -0.360  0.3469 -0.1993  0.3935
   55TYR     HA 2988   1.079   2.914  -0.429 -0.7628  1.8082 -1.2769
   55TYR     CB 2989   0.896   2.810  -0.394  0.0119  0.1671  0.1751
   55TYR    HB1 2990   0.802   2.844  -0.350 -0.2140 -1.2254  0.7867
   55TYR    HB2 2991   0.867   2.808  -0.499  0.0684 -2.0950  0.1640
   55TYR     CG 2992   0.920   2.664  -0.364 -0.2096 -0.0367 -0.6108
   55TYR    CD1 2993   0.812   2.583  -0.325  0.3774 -0.3303  0.4251
   55TYR    HD1 2994   0.716   2.632  -0.315 -0.5001 -1.6107 -1.3266
   55TYR    CE1 2995   0.826   2.444  -0.319 -0.7687 -0.4494  0.4367
   55TYR    HE1 2996   0.742   2.386  -0.284 -0.4721  0.6204  3.1578
   55TYR     CZ 2997   0.959   2.398  -0.324 -0.3851  0.6487  0.0499
   55TYR     OH 2998   0.975   2.263  -0.309 -0.2303  0.6487 -0.1237
   55TYR     HH 2999   1.066   2.244  -0.335 -0.0346  2.4464 -0.9151
   55TYR    CE2 3000   1.066   2.479  -0.366  0.0614  0.0953  0.1012
   55TYR    HE2 3001   1.165   2.440  -0.378  0.6479  2.0591 -2.3167
   55TYR    CD2 3002   1.050   2.617  -0.381 -0.0884  0.0702  0.0196
   55TYR    HD2 3003   1.129   2.686  -0.409  1.1242 -1.4303 -0.3552
   55TYR      C 3004   0.950   3.065  -0.382  0.7564 -0.1394 -0.0861
   55TYR      O 3005   0.890   3.126  -0.294  0.3188 -0.3586 -0.2281
   56SER      N 3006   0.974   3.115  -0.503  0.1932 -0.0345 -0.1580
   56SER      H 3007   1.009   3.056  -0.577  1.1081 -1.7031  1.5254
   56SER     CA 3008   0.942   3.249  -0.547  0.2784  0.0803  0.1270
   56SER     HA 3009   1.017   3.319  -0.511  0.4679 -0.7117  1.3229
   56SER     CB 3010   0.949   3.253  -0.700 -0.1454 -0.0836  0.0998
   56SER    HB1 3011   0.877   3.177  -0.729 -0.8682 -0.0485  1.6865
   56SER    HB2 3012   0.919   3.349  -0.742 -3.0757 -1.6278 -1.6152
   56SER     OG 3013   1.081   3.218  -0.736 -0.0878  0.3787 -0.1468
   56SER     HG 3014   1.100   3.248  -0.825  3.5687 -1.6404 -0.2581
   56SER      C 3015   0.814   3.317  -0.501  0.1723 -0.1954  0.2380
   56SER      O 3016   0.812   3.438  -0.481 -0.1210 -0.0954 -0.3712
   57SER      N 3017   0.704   3.243  -0.483 -0.0313 -0.1435 -0.7103
   57SER      H 3018   0.714   3.147  -0.514 -0.1625  0.7290 -3.7355
   57SER     CA 3019   0.569   3.284  -0.452  0.1862  0.1411 -0.1036
   57SER     HA 3020   0.573   3.384  -0.409 -3.8576  0.5197 -0.1762
   57SER     CB 3021   0.487   3.300  -0.580  0.1802 -0.2461 -0.1517
   57SER    HB1 3022   0.387   3.333  -0.553  0.7890  1.2990  0.3237
   57SER    HB2 3023   0.474   3.202  -0.626  0.5419  0.3812 -1.6577
   57SER     OG 3024   0.533   3.403  -0.665 -0.3430  0.2940  0.2162
   57SER     HG 3025   0.525   3.474  -0.601 -1.3173 -2.0363  2.8988
   57SER      C 3026   0.502   3.186  -0.357  0.2604  0.0517 -0.1436
   57SER      O 3027   0.420   3.233  -0.277  0.1811 -0.1753 -0.0904
   58TYR      N 3028   0.527   3.056  -0.369 -0.0332 -0.0605  0.4126
   58TYR      H 3029   0.595   3.025  -0.437 -0.0531  0.3985  0.1803
   58TYR     CA 3030   0.450   2.951  -0.306 -0.2220 -0.2441 -0.1155
   58TYR     HA 3031   0.358   3.000  -0.273  0.3635 -0.1898  1.5697
   58TYR     CB 3032   0.411   2.849  -0.413 -0.2601 -0.3548  0.0021
   58TYR    HB1 3033   0.393   2.896  -0.509  1.3140 -0.9713 -0.6271
   58TYR    HB2 3034   0.491   2.777  -0.425  1.2969  1.1176  1.0414
   58TYR     CG 3035   0.286   2.774  -0.373 -0.3619  0.0106  0.3796
   58TYR    CD1 3036   0.307   2.644  -0.327 -0.0718 -0.3104 -0.6205
   58TYR    HD1 3037   0.406   2.609  -0.304 -0.0316  0.7863  1.1178
   58TYR    CE1 3038   0.190   2.569  -0.309 -0.4411  0.5048  0.5087
   58TYR    HE1 3039   0.204   2.469  -0.271  0.6879  0.6484  0.4916
   58TYR     CZ 3040   0.060   2.622  -0.320 -0.4779  0.2853 -0.1725
   58TYR     OH 3041  -0.044   2.543  -0.280 -0.0960 -0.2280 -0.1918
   58TYR     HH 3042  -0.128   2.588  -0.287 -1.3725 -1.6347  3.6741
   58TYR    CE2 3043   0.044   2.754  -0.365 -0.0638  0.4739  0.2175
   58TYR    HE2 3044  -0.054   2.796  -0.384 -0.7249 -0.5508  1.2889
   58TYR    CD2 3045   0.159   2.829  -0.393 -0.1117  0.3161 -0.4316
   58TYR    HD2 3046   0.140   2.929  -0.429 -2.0311 -0.0036 -0.4087
   58TYR      C 3047   0.507   2.897  -0.175  0.2194 -0.1939 -0.2880
   58TYR      O 3048   0.624   2.858  -0.165  0.3192  0.2636  0.3977
   59GLY      N 3049   0.423   2.897  -0.072  0.3905  0.0435 -0.1474
   59GLY      H 3050   0.329   2.923  -0.099  0.6859 -0.8927 -2.3656
   59GLY     CA 3051   0.445   2.839   0.059  0.3491 -0.0516 -0.1824
   59GLY    HA1 3052   0.521   2.894   0.114  0.8262 -0.2635 -0.6208
   59GLY    HA2 3053   0.348   2.854   0.107 -0.2957 -1.8238 -0.8408
   59GLY      C 3054   0.478   2.691   0.063 -0.4261 -0.2379 -0.3472
   59GLY      O 3055   0.482   2.615  -0.034  0.1933  0.2717 -0.7351
   60GLN      N 3056   0.513   2.646   0.184 -0.2389  0.2629 -0.2119
   60GLN      H 3057   0.527   2.710   0.261 -2.7997  0.5638  0.1009
   60GLN     CA 3058   0.564   2.512   0.206  0.5624  0.6189  0.1049
   60GLN     HA 3059   0.531   2.445   0.128  4.1607  0.3165 -1.3734
   60GLN     CB 3060   0.717   2.519   0.200  0.6027 -0.0853  0.1980
   60GLN    HB1 3061   0.761   2.427   0.237 -1.0134 -1.1949 -0.4893
   60GLN    HB2 3062   0.751   2.597   0.268 -0.6490  0.9451 -0.3004
   60GLN     CG 3063   0.776   2.539   0.061  0.6617  0.1297  0.2526
   60GLN    HG1 3064   0.761   2.450  -0.001  1.0479 -0.0764  0.4476
   60GLN    HG2 3065   0.735   2.627   0.012  0.2725 -1.3752 -2.3275
   60GLN     CD 3066   0.927   2.557   0.066  0.7097 -0.1350 -0.1215
   60GLN    OE1 3067   0.994   2.541   0.168  0.5549 -0.6835 -0.1055
   60GLN    NE2 3068   0.998   2.587  -0.043  0.3685  0.2449 -0.2434
   60GLN   HE21 3069   0.957   2.593  -0.135  0.5766 -0.0383 -0.3554
   60GLN   HE22 3070   1.099   2.583  -0.035  0.2685 -0.6138  0.7352
   60GLN      C 3071   0.506   2.451   0.333 -0.3579  0.2228 -0.4994
   60GLN      O 3072   0.476   2.523   0.428 -0.0449  0.0746 -0.2872
   61SER      N 3073   0.471   2.322   0.327 -0.0624  0.1029  0.2643
   61SER      H 3074   0.516   2.258   0.263  1.7892 -0.3309  1.9122
   61SER     CA 3075   0.387   2.261   0.427 -0.1177  0.0478  0.1840
   61SER     HA 3076   0.304   2.326   0.454  0.5477  0.5846  0.9518
   61SER     CB 3077   0.341   2.124   0.378  0.9354 -0.2154 -0.0900
   61SER    HB1 3078   0.270   2.087   0.452  1.4148 -2.6511 -0.7614
   61SER    HB2 3079   0.425   2.054   0.373  2.0031  1.1166 -1.7598
   61SER     OG 3080   0.268   2.127   0.257  0.7174 -0.4211  0.0348
   61SER     HG 3081   0.225   2.041   0.259 -0.3963  0.0977  2.3786
   61SER      C 3082   0.465   2.237   0.556  0.0293 -0.2809  0.0351
   61SER      O 3083   0.583   2.203   0.551  0.1538  0.1296  0.1953
   62GLN      N 3084   0.407   2.270   0.671 -0.3671  0.0491 -0.2578
   62GLN      H 3085   0.306   2.280   0.667 -0.4967 -0.8335  0.4236
   62GLN     CA 3086   0.460   2.281   0.805 -0.4652  0.4664 -0.2489
   62GLN     HA 3087   0.569   2.279   0.805 -0.4686 -0.1109 -0.8640
   62GLN     CB 3088   0.402   2.405   0.872 -0.0738  0.1634  0.6706
   62GLN    HB1 3089   0.419   2.403   0.980  1.8967  2.8956  0.5247
   62GLN    HB2 3090   0.300   2.421   0.837  0.2984  0.2724 -0.4085
   62GLN     CG 3091   0.483   2.528   0.831 -0.1958  0.0778  0.1703
   62GLN    HG1 3092   0.570   2.532   0.897 -0.3484  1.5918  0.3147
   62GLN    HG2 3093   0.528   2.514   0.732 -2.3222  2.2629 -1.2127
   62GLN     CD 3094   0.416   2.664   0.842  0.2867  0.3281  0.0676
   62GLN    OE1 3095   0.326   2.700   0.766  0.0945  0.1789  0.2250
   62GLN    NE2 3096   0.450   2.737   0.948  0.5601  0.5719 -0.1858
   62GLN   HE21 3097   0.389   2.816   0.963 -0.6313 -0.4764  0.8034
   62GLN   HE22 3098   0.510   2.692   1.016 -1.3549 -0.4539  0.9398
   62GLN      C 3099   0.416   2.167   0.896  0.0677  0.2723 -0.2290
   62GLN      O 3100   0.311   2.106   0.881  0.0489  0.1111  0.5232
   63ASN      N 3101   0.494   2.138   1.000 -0.3409  0.5488  0.1578
   63ASN      H 3102   0.575   2.198   1.011  0.4031 -0.1450 -1.2231
   63ASN     CA 3103   0.474   2.031   1.096  0.5620  0.2341  0.0058
   63ASN     HA 3104   0.429   1.950   1.038 -1.0934  0.7507  0.5197
   63ASN     CB 3105   0.602   1.965   1.147  0.5232 -0.2909 -0.5596
   63ASN    HB1 3106   0.650   2.022   1.228  3.6589 -2.3348 -0.8071
   63ASN    HB2 3107   0.680   1.962   1.072 -0.2172  0.6219 -1.3827
   63ASN     CG 3108   0.578   1.818   1.179 -0.2577  0.1837  1.1768
   63ASN    OD1 3109   0.474   1.755   1.163  0.1073 -0.1839  0.2107
   63ASN    ND2 3110   0.677   1.744   1.230 -0.1353 -0.0649  0.5889
   63ASN   HD21 3111   0.663   1.645   1.243 -0.5909  0.1202  1.6990
   63ASN   HD22 3112   0.763   1.790   1.257 -1.0329  1.1709  1.5195
   63ASN      C 3113   0.388   2.075   1.213 -0.4758 -0.3017 -0.5472
   63ASN      O 3114   0.403   2.182   1.272 -0.2631 -0.7341  0.1997
   64THR      N 3115   0.314   1.978   1.269  0.2641 -0.6652 -0.1847
   64THR      H 3116   0.305   1.890   1.221  0.5479 -0.9470  0.2750
   64THR     CA 3117   0.243   1.986   1.395 -0.6865  0.3345 -0.7711
   64THR     HA 3118   0.185   2.078   1.383  0.5284  1.1106 -0.9212
   64THR     CB 3119   0.151   1.868   1.423  0.1875 -0.1739  0.0071
   64THR     HB 3120   0.218   1.782   1.424 -1.2385 -1.4278 -2.1683
   64THR    CG2 3121   0.077   1.869   1.556 -0.1993 -0.4353 -0.2049
   64THR   HG21 3122   0.120   1.819   1.643 -1.9777 -1.3754  0.2002
   64THR   HG22 3123   0.068   1.975   1.580 -0.3339 -0.1560 -1.4394
   64THR   HG23 3124  -0.024   1.828   1.543 -1.4361  2.4595 -0.3416
   64THR    OG1 3125   0.058   1.848   1.318  0.0097 -0.1190  0.1526
   64THR    HG1 3126   0.020   1.761   1.330 -2.2615  0.8796  0.5918
   64THR      C 3127   0.341   2.008   1.509 -0.3973 -0.4979 -0.8527
   64THR      O 3128   0.441   1.937   1.516  0.0573  0.2283  0.1981
   65GLY      N 3129   0.316   2.115   1.586  0.6984 -0.3332 -0.7172
   65GLY      H 3130   0.231   2.166   1.570  0.1286 -1.1243 -0.3048
   65GLY     CA 3131   0.408   2.147   1.693 -0.2188 -0.1526  0.0278
   65GLY    HA1 3132   0.445   2.053   1.735 -0.3893 -1.2864 -2.2196
   65GLY    HA2 3133   0.498   2.196   1.657  1.6075 -1.7194  2.1246
   65GLY      C 3134   0.348   2.240   1.798 -0.5750 -0.1738 -0.1574
   65GLY      O 3135   0.254   2.312   1.766 -0.3265  0.3196  0.2087
   66TYR      N 3136   0.405   2.251   1.918  0.0503  0.8045 -0.5387
   66TYR      H 3137   0.485   2.195   1.943 -0.5830  1.1227  2.5991
   66TYR     CA 3138   0.356   2.330   2.029 -0.1031 -0.2460  0.1538
   66TYR     HA 3139   0.252   2.362   2.016  0.0288 -0.2403 -1.0226
   66TYR     CB 3140   0.357   2.245   2.155  0.2138  0.1101  0.3941
   66TYR    HB1 3141   0.458   2.231   2.192 -0.8672  0.9474  4.0759
   66TYR    HB2 3142   0.309   2.153   2.122  1.7442  0.4727 -3.3997
   66TYR     CG 3143   0.279   2.292   2.276  0.4125 -0.0743  0.5948
   66TYR    CD1 3144   0.354   2.318   2.391  0.9264 -0.1899  0.2907
   66TYR    HD1 3145   0.461   2.304   2.382  1.3594  3.4101 -2.6254
   66TYR    CE1 3146   0.297   2.368   2.509  0.0895 -0.7548  0.1333
   66TYR    HE1 3147   0.349   2.387   2.602 -2.0078  1.5782  0.9233
   66TYR     CZ 3148   0.157   2.384   2.512  0.1568 -0.1317  0.0472
   66TYR     OH 3149   0.090   2.416   2.626  0.1283 -0.6366  0.1762
   66TYR     HH 3150  -0.003   2.426   2.604  0.2664  0.1262 -0.0904
   66TYR    CE2 3151   0.087   2.369   2.391  0.6794 -0.2609 -0.2459
   66TYR    HE2 3152  -0.019   2.389   2.395  0.2749 -1.8168 -1.9989
   66TYR    CD2 3153   0.143   2.322   2.272  0.6185  0.7742 -0.6957
   66TYR    HD2 3154   0.082   2.290   2.188  1.1065 -0.3342 -0.6506
   66TYR      C 3155   0.440   2.455   2.051 -0.4792  0.0942 -0.3224
   66TYR      O 3156   0.558   2.472   2.021 -0.3309 -0.8134 -0.2556
   67GLY      N 3157   0.373   2.556   2.107  0.0020  0.2204  0.0253
   67GLY      H 3158   0.272   2.555   2.102 -0.0452  0.2200  0.8408
   67GLY     CA 3159   0.438   2.678   2.151  0.0295  0.0709  0.4069
   67GLY    HA1 3160   0.384   2.721   2.235 -1.4473 -1.1369  0.1136
   67GLY    HA2 3161   0.537   2.646   2.186  0.5931 -0.1949 -1.3308
   67GLY      C 3162   0.463   2.778   2.038 -0.3968 -0.4384 -0.1441
   67GLY      O 3163   0.401   2.767   1.933 -0.0381  0.2163 -0.4250
   68THR      N 3164   0.562   2.867   2.045 -0.9756  0.1663  0.5423
   68THR      H 3165   0.623   2.875   2.124 -0.1483  1.2982 -0.1835
   68THR     CA 3166   0.567   2.988   1.965  0.3922 -0.0870  0.2263
   68THR     HA 3167   0.497   2.973   1.883  0.0682 -2.0171  0.8005
   68THR     CB 3168   0.520   3.117   2.031  0.1967 -0.2814  0.4663
   68THR     HB 3169   0.546   3.205   1.973  0.7643 -0.1150  0.9736
   68THR    CG2 3170   0.372   3.116   2.068  0.1198  0.0217  0.1698
   68THR   HG21 3171   0.342   3.214   2.106  0.7390  0.1066  0.4511
   68THR   HG22 3172   0.351   3.044   2.147  2.4803  0.1746  1.0187
   68THR   HG23 3173   0.311   3.106   1.978 -0.4660 -0.3336  0.5939
   68THR    OG1 3174   0.587   3.125   2.154  0.6676  0.2799  0.1787
   68THR    HG1 3175   0.515   3.130   2.218  0.8388 -1.9396  0.6513
   68THR      C 3176   0.704   2.999   1.899  0.1577 -0.1965 -0.2865
   68THR      O 3177   0.802   2.955   1.959 -0.0977 -0.0087  0.2738
   69GLN      N 3178   0.718   3.061   1.782 -0.0761  0.1328 -0.1399
   69GLN      H 3179   0.643   3.115   1.739  1.3712  1.2700 -1.3447
   69GLN     CA 3180   0.837   3.060   1.699  0.0384 -0.5989  0.0294
   69GLN     HA 3181   0.889   2.965   1.710 -0.8127 -1.0269  0.4805
   69GLN     CB 3182   0.798   3.064   1.552 -0.1400 -0.0860  0.0881
   69GLN    HB1 3183   0.744   3.156   1.532 -0.6958 -0.4703 -0.2085
   69GLN    HB2 3184   0.725   2.985   1.535 -0.9608  0.5504  0.6044
   69GLN     CG 3185   0.906   3.047   1.445 -0.5997 -0.1137 -0.3762
   69GLN    HG1 3186   0.963   3.139   1.436  2.6803 -1.6593  2.1577
   69GLN    HG2 3187   0.849   3.038   1.352 -0.0067 -1.4956 -0.6280
   69GLN     CD 3188   0.994   2.924   1.462 -0.2067  0.2203  0.0139
   69GLN    OE1 3189   1.095   2.929   1.532 -0.2758  0.0586  0.1265
   69GLN    NE2 3190   0.959   2.804   1.416 -0.6426  0.0770  0.6923
   69GLN   HE21 3191   0.884   2.802   1.348  0.8231 -0.2811 -1.0012
   69GLN   HE22 3192   1.031   2.733   1.411 -0.5297  0.2196 -3.7051
   69GLN      C 3193   0.936   3.167   1.742 -0.4131  0.0125 -0.4277
   69GLN      O 3194   0.894   3.281   1.756  0.5738  0.3365 -0.0381
   70SER      N 3195   1.066   3.140   1.761 -0.4956  0.1491  0.3461
   70SER      H 3196   1.103   3.057   1.717 -2.9239 -0.4662 -0.7044
   70SER     CA 3197   1.154   3.236   1.825  0.1463 -0.1667 -0.0521
   70SER     HA 3198   1.101   3.301   1.895  0.7805 -0.6727  0.9202
   70SER     CB 3199   1.262   3.171   1.910  0.2204  0.3285  0.2400
   70SER    HB1 3200   1.329   3.240   1.961 -0.6183  0.9682  0.4898
   70SER    HB2 3201   1.312   3.093   1.853  0.4450  0.2829  0.4970
   70SER     OG 3202   1.201   3.091   2.009  0.3812  0.0985  0.1563
   70SER     HG 3203   1.161   3.016   1.964  0.6214 -0.0593  0.2035
   70SER      C 3204   1.221   3.333   1.729  0.1822 -0.0743  0.0660
   70SER      O 3205   1.223   3.310   1.608  0.2235 -0.8485  0.2112
   71THR      N 3206   1.283   3.437   1.785 -0.0456 -0.1236  0.4151
   71THR      H 3207   1.286   3.452   1.884  1.4690  1.6626  0.1594
   71THR     CA 3208   1.385   3.516   1.717 -0.0746 -0.2772  0.1907
   71THR     HA 3209   1.331   3.566   1.637  2.4649  1.3041 -0.6499
   71THR     CB 3210   1.444   3.628   1.802 -0.4715 -0.3418  0.5552
   71THR     HB 3211   1.502   3.689   1.733 -0.8383  0.7034  1.1463
   71THR    CG2 3212   1.333   3.712   1.865  0.0458  0.6066  0.2266
   71THR   HG21 3213   1.293   3.671   1.958 -1.3744  0.6108 -0.3516
   71THR   HG22 3214   1.379   3.809   1.885  1.1017  0.1080  0.2422
   71THR   HG23 3215   1.251   3.720   1.794  2.5269  1.2018 -2.8054
   71THR    OG1 3216   1.527   3.594   1.910  0.3186  0.0688  0.0838
   71THR    HG1 3217   1.528   3.673   1.965 -1.9031  0.3202 -0.1518
   71THR      C 3218   1.499   3.435   1.658 -0.0298 -0.2538  0.2448
   71THR      O 3219   1.537   3.334   1.718  0.3607  0.1532  0.6926
   72PRO      N 3220   1.565   3.478   1.550 -0.2075 -0.2121  0.1525
   72PRO     CD 3221   1.521   3.583   1.460  0.0218 -0.1167  0.1499
   72PRO    HD1 3222   1.491   3.674   1.512  0.8663  0.8880 -1.0795
   72PRO    HD2 3223   1.444   3.548   1.391 -0.7699 -1.0038  1.4371
   72PRO     CG 3224   1.647   3.628   1.388 -0.2584 -0.2945 -0.4575
   72PRO    HG1 3225   1.622   3.665   1.289 -0.7071  0.9403  0.0969
   72PRO    HG2 3226   1.707   3.707   1.434  1.8754 -1.0519 -1.7673
   72PRO     CB 3227   1.726   3.498   1.376 -0.5214 -0.5257  0.2472
   72PRO    HB1 3228   1.687   3.451   1.286 -0.8233  2.5888 -1.3961
   72PRO    HB2 3229   1.833   3.519   1.370 -0.8858  1.6786  0.6795
   72PRO     CA 3230   1.689   3.421   1.502 -0.1512 -0.3561  0.4637
   72PRO     HA 3231   1.685   3.320   1.461 -0.6418 -0.6674  1.2504
   72PRO      C 3232   1.799   3.428   1.607  0.3312  0.2522 -0.0772
   72PRO      O 3233   1.810   3.527   1.679  0.2008 -0.1250  0.4607
   73GLN      N 3234   1.878   3.323   1.628 -0.2423 -0.1817 -0.0829
   73GLN      H 3235   1.860   3.254   1.556 -1.3711 -1.0718  0.9918
   73GLN     CA 3236   1.987   3.308   1.723 -0.5173 -0.0514  0.2571
   73GLN     HA 3237   1.933   3.338   1.813 -1.2120 -0.7151  0.0755
   73GLN     CB 3238   2.044   3.167   1.736 -0.0158  0.1339  0.0895
   73GLN    HB1 3239   2.130   3.169   1.801  0.5925  0.2589 -0.7018
   73GLN    HB2 3240   2.068   3.125   1.638 -0.4368  0.8337 -0.3333
   73GLN     CG 3241   1.938   3.077   1.799  0.2693 -0.4918 -0.3106
   73GLN    HG1 3242   1.979   2.978   1.814 -0.8852 -0.6177  2.6080
   73GLN    HG2 3243   1.913   3.112   1.899  0.1644 -0.1577 -0.4509
   73GLN     CD 3244   1.809   3.052   1.722  0.1023  0.3305 -0.3087
   73GLN    OE1 3245   1.806   3.053   1.600  0.3852 -0.4255 -0.3272
   73GLN    NE2 3246   1.695   3.033   1.790  0.5698  0.0381  0.4027
   73GLN   HE21 3247   1.619   2.997   1.735  1.4099  0.3152 -0.9784
   73GLN   HE22 3248   1.694   3.021   1.891 -1.4591 -2.3032  0.1925
   73GLN      C 3249   2.099   3.410   1.704 -0.2723 -0.4462 -0.4731
   73GLN      O 3250   2.139   3.441   1.593 -0.0311 -0.2315 -0.3278
   74GLY      N 3251   2.144   3.457   1.821  0.1893 -0.6175 -0.5824
   74GLY      H 3252   2.102   3.426   1.907 -1.5192  3.4944  0.2758
   74GLY     CA 3253   2.263   3.540   1.827 -0.1667 -0.1544  0.1048
   74GLY    HA1 3254   2.259   3.615   1.748  1.3078 -2.1298 -1.9648
   74GLY    HA2 3255   2.343   3.474   1.795 -0.5934  0.1014 -1.6110
   74GLY      C 3256   2.295   3.607   1.960  0.0537 -0.1016  0.0252
   74GLY      O 3257   2.307   3.539   2.061  0.0684  0.2294  0.2464
   75TYR      N 3258   2.316   3.739   1.962  0.4991 -0.1753  0.2547
   75TYR      H 3259   2.325   3.783   1.871 -0.0051 -0.5549  0.0163
   75TYR     CA 3260   2.340   3.825   2.076  0.0958  0.3320 -0.0387
   75TYR     HA 3261   2.272   3.801   2.158  2.4574 -0.9887  1.6468
   75TYR     CB 3262   2.486   3.804   2.117  0.2118  0.6040 -0.3104
   75TYR    HB1 3263   2.555   3.847   2.044  1.1612  1.7155  1.1747
   75TYR    HB2 3264   2.509   3.700   2.136 -0.2248  0.6306  0.4102
   75TYR     CG 3265   2.512   3.878   2.246  0.5832 -0.1438  0.0471
   75TYR    CD1 3266   2.568   4.006   2.243  0.3199 -0.0215  0.3072
   75TYR    HD1 3267   2.583   4.053   2.146  0.7458  0.4988  0.6174
   75TYR    CE1 3268   2.601   4.074   2.361  0.8769  0.0201  0.1270
   75TYR    HE1 3269   2.646   4.172   2.363  0.1193  0.3867 -0.3262
   75TYR     CZ 3270   2.573   4.014   2.485  0.7263 -0.5557 -0.1784
   75TYR     OH 3271   2.608   4.059   2.609 -0.7426 -0.2404  0.1405
   75TYR     HH 3272   2.576   4.002   2.679 -2.8295  0.6909  0.0008
   75TYR    CE2 3273   2.529   3.881   2.496 -0.3762 -0.1327  0.7117
   75TYR    HE2 3274   2.528   3.829   2.591  1.5390  1.6818  1.8194
   75TYR    CD2 3275   2.503   3.820   2.373 -0.0320  0.5110  0.3139
   75TYR    HD2 3276   2.463   3.719   2.377  1.8669 -0.2503  1.0949
   75TYR      C 3277   2.299   3.967   2.038 -0.4071  0.1519 -0.1727
   75TYR      O 3278   2.327   4.022   1.932 -0.0289  0.4803  0.0941
   76GLY      N 3279   2.233   4.032   2.135 -0.0438 -0.4600  0.5002
   76GLY      H 3280   2.189   3.984   2.213 -0.5783 -0.7704  0.0235
   76GLY     CA 3281   2.187   4.168   2.118 -0.3100 -0.5606  0.3905
   76GLY    HA1 3282   2.155   4.195   2.219  0.7888 -0.0959  0.6324
   76GLY    HA2 3283   2.269   4.232   2.087  0.5424 -1.5519  0.5483
   76GLY      C 3284   2.066   4.183   2.028 -0.2768 -0.3729  0.3776
   76GLY      O 3285   2.014   4.081   1.985  0.0291 -0.0541 -0.7864
   77SER      N 3286   2.004   4.299   2.003  0.1662 -0.2657 -0.2406
   77SER      H 3287   2.055   4.379   2.039 -0.3131  0.3587 -0.9244
   77SER     CA 3288   1.867   4.315   1.959  0.1394  0.2048  0.0039
   77SER     HA 3289   1.797   4.255   2.016  0.3580  0.6536  0.7678
   77SER     CB 3290   1.816   4.458   1.975 -0.5178 -0.0124 -0.1265
   77SER    HB1 3291   1.881   4.529   1.923  0.5090 -0.7747  0.0799
   77SER    HB2 3292   1.712   4.465   1.943 -0.3519  0.5581 -0.5561
   77SER     OG 3293   1.819   4.479   2.115  0.0992  0.2263 -0.1739
   77SER     HG 3294   1.793   4.570   2.130  0.5600  0.2604  0.4674
   77SER      C 3295   1.852   4.279   1.812 -0.1507 -0.2205  0.1364
   77SER      O 3296   1.949   4.281   1.737 -0.3798  0.7379 -0.1533
   78THR      N 3297   1.725   4.252   1.780 -0.2748 -0.2461  0.6393
   78THR      H 3298   1.652   4.255   1.849 -0.0642  3.8694  0.9375
   78THR     CA 3299   1.680   4.215   1.647  0.1250 -0.1244  0.4658
   78THR     HA 3300   1.770   4.178   1.598  1.3461  1.2291  1.5876
   78THR     CB 3301   1.572   4.107   1.650 -0.0250  0.0252  0.4414
   78THR     HB 3302   1.540   4.090   1.547  2.0638 -1.2708 -0.0477
   78THR    CG2 3303   1.618   3.973   1.707  0.3218  0.3438  0.9233
   78THR   HG21 3304   1.670   3.921   1.627 -2.1325  0.0452 -0.6037
   78THR   HG22 3305   1.685   3.991   1.791  1.0659 -1.7323  0.8161
   78THR   HG23 3306   1.530   3.912   1.726  0.5962 -0.7009 -0.8809
   78THR    OG1 3307   1.459   4.160   1.717 -0.0756 -0.2442  0.5679
   78THR    HG1 3308   1.491   4.175   1.807 -0.4618  0.5637  0.5693
   78THR      C 3309   1.643   4.336   1.563  0.4324 -0.2108  0.2041
   78THR      O 3310   1.625   4.443   1.621  0.4961 -0.1559  0.1222
   79GLY      N 3311   1.624   4.314   1.433  0.1585 -0.1521  0.2332
   79GLY      H 3312   1.644   4.224   1.391 -0.5728  0.8959 -2.6209
   79GLY     CA 3313   1.621   4.421   1.336  0.3218 -0.3239  0.0364
   79GLY    HA1 3314   1.651   4.394   1.235 -0.9827 -0.1575 -0.4246
   79GLY    HA2 3315   1.697   4.494   1.363 -0.7401  0.2874  1.5188
   79GLY      C 3316   1.488   4.495   1.350  0.4526 -0.1840  0.5375
   79GLY      O 3317   1.383   4.432   1.337  0.3827  0.0437 -0.0219
   80GLY      N 3318   1.484   4.628   1.366  0.2359 -0.1773  0.4296
   80GLY      H 3319   1.569   4.678   1.389 -0.2053  1.0861 -0.6040
   80GLY     CA 3320   1.360   4.702   1.370  0.0533 -0.4454 -0.1261
   80GLY    HA1 3321   1.374   4.809   1.356  3.4045 -0.7280  0.3197
   80GLY    HA2 3322   1.298   4.667   1.287 -4.1381  0.8745  2.1455
   80GLY      C 3323   1.292   4.682   1.504  0.1820 -0.1196 -0.0118
   80GLY      O 3324   1.175   4.717   1.522  0.1760 -0.1754  0.0599
   81TYR      N 3325   1.355   4.624   1.607  0.5358 -0.0118 -0.1677
   81TYR      H 3326   1.454   4.607   1.595  0.2910 -0.9570 -0.9958
   81TYR     CA 3327   1.296   4.590   1.734  0.5422  0.0188 -0.1564
   81TYR     HA 3328   1.202   4.642   1.755  0.3705 -1.3559  3.3050
   81TYR     CB 3329   1.257   4.443   1.744 -0.6082  0.3210  0.0072
   81TYR    HB1 3330   1.352   4.392   1.727 -0.5696 -0.4158  2.1073
   81TYR    HB2 3331   1.211   4.416   1.839 -2.0425 -1.0498 -1.0225
   81TYR     CG 3332   1.160   4.398   1.637 -0.0709  0.3814 -0.5129
   81TYR    CD1 3333   1.026   4.434   1.655  0.0780  0.4679  0.5145
   81TYR    HD1 3334   0.995   4.511   1.725 -3.1701  1.1271 -1.4265
   81TYR    CE1 3335   0.931   4.366   1.577  0.3396  0.2985  0.3436
   81TYR    HE1 3336   0.827   4.391   1.590  0.7105  1.9794  0.2939
   81TYR     CZ 3337   0.965   4.271   1.479 -0.0147  0.8274 -0.2971
   81TYR     OH 3338   0.869   4.215   1.399  0.0417 -0.1803  0.3251
   81TYR     HH 3339   0.779   4.245   1.412 -0.1061 -1.1703  1.7866
   81TYR    CE2 3340   1.100   4.232   1.470 -0.3490 -0.5764  0.5517
   81TYR    HE2 3341   1.134   4.158   1.400 -1.2082 -4.0473  3.4650
   81TYR    CD2 3342   1.197   4.299   1.546 -0.1435  0.3704 -0.5302
   81TYR    HD2 3343   1.298   4.262   1.537  0.3923  0.6360  3.0386
   81TYR      C 3344   1.379   4.619   1.858 -0.0598  0.2893  0.1916
   81TYR      O 3345   1.502   4.633   1.858 -0.0538  0.2410  0.3693
   82GLY      N 3346   1.311   4.626   1.973  0.0869 -0.1079  0.3035
   82GLY      H 3347   1.210   4.634   1.972  0.1484  1.5977 -2.1112
   82GLY     CA 3348   1.379   4.620   2.101  0.2521  0.1459  0.2272
   82GLY    HA1 3349   1.479   4.661   2.085  0.9746 -1.6662 -0.1815
   82GLY    HA2 3350   1.322   4.690   2.162 -1.4425  0.1109 -1.2330
   82GLY      C 3351   1.385   4.485   2.170 -0.1390  0.0734  0.1201
   82GLY      O 3352   1.446   4.481   2.276  0.3147  0.1698 -0.1370
   83SER      N 3353   1.345   4.376   2.103 -0.5225  0.2543  0.0534
   83SER      H 3354   1.309   4.380   2.009 -0.0761  1.3401 -0.0868
   83SER     CA 3355   1.366   4.243   2.156 -0.4003  0.2159 -0.0907
   83SER     HA 3356   1.382   4.247   2.264  0.8884 -0.4278 -0.2321
   83SER     CB 3357   1.253   4.147   2.117  0.2729 -0.3988 -0.5541
   83SER    HB1 3358   1.154   4.179   2.148 -0.4045  0.1938 -3.1116
   83SER    HB2 3359   1.271   4.044   2.148 -0.9090 -1.1669 -2.2874
   83SER     OG 3360   1.259   4.149   1.976 -0.3988 -0.4204 -0.5851
   83SER     HG 3361   1.184   4.101   1.940 -0.4248 -3.0465  2.4860
   83SER      C 3362   1.492   4.181   2.097 -0.2605  0.1580  0.2650
   83SER      O 3363   1.530   4.207   1.983 -0.2365 -0.1433  0.2033
   84SER      N 3364   1.556   4.096   2.178 -0.7398 -0.7196 -0.2611
   84SER      H 3365   1.515   4.060   2.263 -2.2421  1.6661  0.1316
   84SER     CA 3366   1.678   4.023   2.152 -0.3461 -0.1054 -0.1441
   84SER     HA 3367   1.748   4.096   2.110 -0.4885 -0.1304 -0.4241
   84SER     CB 3368   1.730   3.984   2.290  0.3050  0.7185 -0.1469
   84SER    HB1 3369   1.826   3.934   2.278 -0.4859 -1.3463  1.5240
   84SER    HB2 3370   1.665   3.906   2.330 -0.1798  0.0584 -2.1213
   84SER     OG 3371   1.746   4.086   2.387  0.5844  0.1582  0.4058
   84SER     HG 3372   1.747   4.036   2.469 -0.1765  2.4027  1.8594
   84SER      C 3373   1.677   3.902   2.060 -0.0715 -0.4354  0.2845
   84SER      O 3374   1.581   3.826   2.053  0.0374 -0.5272 -0.2228
   85GLN      N 3375   1.795   3.875   2.004  0.0873  0.4708  0.1648
   85GLN      H 3376   1.866   3.945   2.018  0.3104  0.5121 -1.0022
   85GLN     CA 3377   1.841   3.755   1.937 -0.0016  0.3377  0.3425
   85GLN     HA 3378   1.765   3.721   1.866  0.3452  2.4193 -1.1014
   85GLN     CB 3379   1.971   3.791   1.866  0.0743 -0.9562 -0.2108
   85GLN    HB1 3380   2.010   3.698   1.824 -0.1589 -0.8589 -0.6383
   85GLN    HB2 3381   2.045   3.823   1.940  0.0383 -3.1351  0.8448
   85GLN     CG 3382   1.962   3.896   1.756  0.0948  0.0319  0.7071
   85GLN    HG1 3383   1.909   3.988   1.781  1.4282  1.1230 -0.3405
   85GLN    HG2 3384   1.905   3.851   1.674 -0.5481 -1.5309  1.9626
   85GLN     CD 3385   2.100   3.941   1.709 -0.1504 -0.0082 -0.0745
   85GLN    OE1 3386   2.195   3.865   1.699 -0.0407  0.1246 -0.0455
   85GLN    NE2 3387   2.126   4.071   1.693  0.2285 -0.2636 -1.6318
   85GLN   HE21 3388   2.221   4.102   1.684 -0.3011  1.9077 -0.3480
   85GLN   HE22 3389   2.057   4.144   1.702 -0.0434 -0.7273  0.6546
   85GLN      C 3390   1.869   3.640   2.034  0.0923  0.3370  0.3143
   85GLN      O 3391   1.931   3.667   2.136 -0.2998  0.6139  0.4795
   86SER      N 3392   1.824   3.519   2.002 -0.1144  0.4473  0.1866
   86SER      H 3393   1.755   3.514   1.929 -0.5852 -1.3209  0.7024
   86SER     CA 3394   1.812   3.416   2.103  0.0920  0.1659 -0.0736
   86SER     HA 3395   1.764   3.449   2.195 -0.8313  1.3811 -0.9518
   86SER     CB 3396   1.710   3.315   2.049  0.2330  0.1497 -0.3120
   86SER    HB1 3397   1.709   3.228   2.114  1.2768 -0.4309 -1.0447
   86SER    HB2 3398   1.728   3.296   1.943  0.3876 -1.1145 -0.0666
   86SER     OG 3399   1.583   3.372   2.072 -0.0126 -0.2233 -0.7417
   86SER     HG 3400   1.567   3.436   2.002  1.2097  0.7997 -0.1248
   86SER      C 3401   1.936   3.342   2.149 -0.1183 -0.2395 -0.1487
   86SER      O 3402   2.028   3.334   2.068 -0.1710 -0.6749 -0.1670
   87SER      N 3403   1.943   3.286   2.270 -0.2394  0.0316 -0.0170
   87SER      H 3404   1.868   3.297   2.338  0.6652 -0.0736  1.0265
   87SER     CA 3405   2.032   3.178   2.307  0.1531  0.3778  0.0544
   87SER     HA 3406   2.132   3.208   2.274  0.4252  1.3839  1.7251
   87SER     CB 3407   2.061   3.160   2.455  0.5847  0.2862 -0.0395
   87SER    HB1 3408   2.131   3.081   2.483 -1.5630 -1.5298  0.5030
   87SER    HB2 3409   1.965   3.129   2.496 -0.4980 -0.2290 -2.8020
   87SER     OG 3410   2.086   3.287   2.513  0.0600  0.2554  0.2546
   87SER     HG 3411   2.117   3.275   2.603 -0.8345  0.7336  0.6406
   87SER      C 3412   1.990   3.053   2.230  0.0985  0.3270  0.1677
   87SER      O 3413   1.870   3.027   2.219  0.1515  0.1444  0.0328
   88GLN      N 3414   2.092   2.981   2.183 -0.1615  0.0732 -0.0120
   88GLN      H 3415   2.187   3.016   2.185  0.7662 -2.2819  1.3651
   88GLN     CA 3416   2.076   2.845   2.138  0.2033  0.0587 -0.0976
   88GLN     HA 3417   2.013   2.847   2.049 -1.2166  0.0357  0.8733
   88GLN     CB 3418   2.210   2.789   2.090 -0.2982 -0.8416 -0.4732
   88GLN    HB1 3419   2.283   2.804   2.170 -1.7751  0.5255  0.6797
   88GLN    HB2 3420   2.197   2.684   2.062  1.3482 -0.6853 -1.9848
   88GLN     CG 3421   2.264   2.859   1.967  0.1311  0.4531  0.4321
   88GLN    HG1 3422   2.290   2.963   1.990  1.7987  0.1441  0.1311
   88GLN    HG2 3423   2.190   2.857   1.887  3.2683  1.2439 -2.8134
   88GLN     CD 3424   2.387   2.789   1.909 -0.4475 -0.1096 -0.1342
   88GLN    OE1 3425   2.417   2.672   1.930 -0.1957 -0.0970 -0.4161
   88GLN    NE2 3426   2.472   2.860   1.833 -0.0797  0.0438  0.4128
   88GLN   HE21 3427   2.460   2.960   1.829  2.1583  0.4983  2.7583
   88GLN   HE22 3428   2.554   2.816   1.795 -0.9832 -0.2848 -1.2625
   88GLN      C 3429   2.013   2.752   2.240 -0.4747  0.6483  0.0268
   88GLN      O 3430   2.072   2.757   2.348  0.4721  0.1689 -0.4581
   89SER      N 3431   1.905   2.676   2.221  0.3908 -0.6053  0.0135
   89SER      H 3432   1.858   2.660   2.133 -0.1663 -2.5812  0.6067
   89SER     CA 3433   1.838   2.598   2.323  0.1425 -0.3382  0.0525
   89SER     HA 3434   1.919   2.575   2.392 -1.2111  0.5815  2.0510
   89SER     CB 3435   1.733   2.685   2.392 -0.0493  0.0538 -0.7269
   89SER    HB1 3436   1.664   2.728   2.318 -0.6319  0.0277 -0.2072
   89SER    HB2 3437   1.666   2.630   2.459 -0.2064  1.8074  0.6393
   89SER     OG 3438   1.789   2.796   2.459 -0.0863 -0.3258 -0.0584
   89SER     HG 3439   1.727   2.869   2.451 -0.5832 -0.9028 -2.0104
   89SER      C 3440   1.779   2.473   2.259 -0.3672 -0.0292 -0.0922
   89SER      O 3441   1.743   2.478   2.142 -0.2151 -0.7107 -0.1675
   90SER      N 3442   1.771   2.356   2.322  0.3771 -0.3216 -0.5282
   90SER      H 3443   1.808   2.358   2.416  0.0987 -1.7932 -0.3584
   90SER     CA 3444   1.716   2.229   2.280 -0.1882 -0.1293 -0.3676
   90SER     HA 3445   1.710   2.230   2.171 -1.2819  0.4239 -0.3229
   90SER     CB 3446   1.805   2.108   2.307 -0.2875 -0.1196  0.0078
   90SER    HB1 3447   1.812   2.095   2.415 -1.2059 -0.6952  0.0047
   90SER    HB2 3448   1.753   2.021   2.270 -0.9076 -0.0816  0.7541
   90SER     OG 3449   1.934   2.119   2.252 -0.0661 -0.3060  0.4883
   90SER     HG 3450   1.980   2.042   2.286 -0.1309 -0.6508 -0.1912
   90SER      C 3451   1.577   2.207   2.340 -0.3392  1.0370 -0.2560
   90SER      O 3452   1.555   2.236   2.457  0.3571 -0.2405  0.2146
   91TYR      N 3453   1.487   2.146   2.262 -0.0398  0.4257 -0.1310
   91TYR      H 3454   1.507   2.120   2.167 -1.0373  0.3337 -0.3259
   91TYR     CA 3455   1.362   2.095   2.315  0.3746 -0.1964  0.2758
   91TYR     HA 3456   1.313   2.177   2.368  1.6217  0.3658  0.5929
   91TYR     CB 3457   1.271   2.046   2.202 -0.2028 -0.0175  0.6626
   91TYR    HB1 3458   1.187   1.993   2.249  0.4284  0.2036  2.1035
   91TYR    HB2 3459   1.321   1.974   2.138  0.2713 -0.1893  1.2171
   91TYR     CG 3460   1.219   2.158   2.114 -0.2693 -0.4392  0.1630
   91TYR    CD1 3461   1.088   2.202   2.139 -0.1517 -0.1595  0.2833
   91TYR    HD1 3462   1.022   2.162   2.214 -1.1787  0.1747 -0.4303
   91TYR    CE1 3463   1.040   2.318   2.078  0.3533 -0.0558  0.0740
   91TYR    HE1 3464   0.953   2.367   2.120 -2.0064 -1.6147 -2.5956
   91TYR     CZ 3465   1.120   2.389   1.986  0.4392  0.1934  0.3385
   91TYR     OH 3466   1.068   2.501   1.927 -0.1545 -0.2665 -0.0269
   91TYR     HH 3467   0.985   2.532   1.963  0.0518  0.2332  0.0231
   91TYR    CE2 3468   1.245   2.335   1.950  0.1466  0.0582 -0.4874
   91TYR    HE2 3469   1.303   2.386   1.875  1.4335 -0.2375  0.2730
   91TYR    CD2 3470   1.299   2.229   2.024 -0.6046  0.3213  0.4571
   91TYR    HD2 3471   1.397   2.189   2.002 -0.5841  0.6358 -0.0246
   91TYR      C 3472   1.388   1.991   2.422 -0.3889 -0.2005  0.4656
   91TYR      O 3473   1.479   1.908   2.424 -0.2809 -0.0913  0.0634
   92GLY      N 3474   1.299   1.989   2.522 -0.7657 -0.1026  0.1341
   92GLY      H 3475   1.236   2.064   2.546 -1.1565 -1.1737  2.6853
   92GLY     CA 3476   1.291   1.873   2.608 -0.3550  0.0551  0.3885
   92GLY    HA1 3477   1.384   1.830   2.645 -1.6210 -2.4243  0.8390
   92GLY    HA2 3478   1.232   1.902   2.695 -2.7492 -0.4996 -0.9658
   92GLY      C 3479   1.219   1.747   2.564  0.0190 -0.0504  0.0678
   92GLY      O 3480   1.128   1.753   2.482  0.1510 -0.1041 -0.0818
   93GLN      N 3481   1.274   1.635   2.612  0.0313 -0.3156 -0.5529
   93GLN      H 3482   1.352   1.632   2.676 -0.8708 -3.7797  0.5852
   93GLN     CA 3483   1.227   1.503   2.575 -0.6598 -0.1592 -0.2670
   93GLN     HA 3484   1.119   1.495   2.564 -0.5143 -1.8058 -0.7830
   93GLN     CB 3485   1.305   1.448   2.456  0.1105 -0.1734  0.2359
   93GLN    HB1 3486   1.313   1.340   2.462  0.8194 -0.1974 -0.8258
   93GLN    HB2 3487   1.411   1.472   2.469 -0.0662  0.7640  0.0162
   93GLN     CG 3488   1.253   1.489   2.318 -0.3202 -0.5038  0.3002
   93GLN    HG1 3489   1.236   1.597   2.316  0.3196 -0.3832  1.0332
   93GLN    HG2 3490   1.326   1.472   2.239 -0.3538  1.9311 -0.3323
   93GLN     CD 3491   1.121   1.425   2.279 -0.4485 -0.1165  0.0910
   93GLN    OE1 3492   1.064   1.342   2.351  0.2515 -0.4332  0.2871
   93GLN    NE2 3493   1.080   1.445   2.154 -0.2980 -0.0313  0.0562
   93GLN   HE21 3494   0.999   1.398   2.116 -0.3785  1.2758 -1.5412
   93GLN   HE22 3495   1.136   1.514   2.106  2.7354 -1.3582  1.3993
   93GLN      C 3496   1.263   1.409   2.689  0.0674 -0.0802 -0.4214
   93GLN      O 3497   1.334   1.446   2.782 -0.0757 -0.0318 -0.3299
   94GLN      N 3498   1.204   1.289   2.686  0.4051 -0.2555 -0.2016
   94GLN      H 3499   1.146   1.273   2.604 -1.5374  1.2693  0.7706
   94GLN     CA 3500   1.211   1.196   2.796  0.0344  0.0110  0.0517
   94GLN     HA 3501   1.178   1.242   2.889 -0.6245  1.8671 -1.0525
   94GLN     CB 3502   1.117   1.080   2.766  0.0537  0.0225 -0.0529
   94GLN    HB1 3503   1.122   1.000   2.840 -1.5793 -0.1822 -0.1249
   94GLN    HB2 3504   1.134   1.036   2.667 -2.0299  1.6980 -1.2515
   94GLN     CG 3505   0.969   1.119   2.758 -0.0442 -0.2718  0.2985
   94GLN    HG1 3506   0.961   1.194   2.680  3.4263 -0.7858 -0.7490
   94GLN    HG2 3507   0.909   1.031   2.733 -0.6442 -0.3354  1.8490
   94GLN     CD 3508   0.915   1.181   2.886 -0.2749 -0.3700  0.2487
   94GLN    OE1 3509   0.953   1.291   2.925 -0.2307 -0.2066 -0.2501
   94GLN    NE2 3510   0.830   1.114   2.964 -0.3092  0.3501  0.8356
   94GLN   HE21 3511   0.805   1.020   2.936 -0.9141  0.8644 -0.4452
   94GLN   HE22 3512   0.776   1.161   3.036 -1.6326 -1.2881  0.9852
   94GLN      C 3513   1.354   1.148   2.815  0.1326  0.2060 -0.2015
   94GLN      O 3514   1.430   1.152   2.718  0.1803 -0.6952 -0.2023
   95SER      N 3515   1.391   1.092   2.930 -0.6833 -0.0053 -0.0374
   95SER      H 3516   1.322   1.074   3.001 -0.6458  1.1500  0.3140
   95SER     CA 3517   1.516   1.022   2.952 -0.3479  0.4850 -0.3704
   95SER     HA 3518   1.557   0.994   2.855  0.7426 -2.4661  0.8073
   95SER     CB 3519   1.622   1.103   3.026  0.2314 -0.5076 -0.0993
   95SER    HB1 3520   1.600   1.105   3.133  0.1147  2.3838 -0.0978
   95SER    HB2 3521   1.614   1.207   2.997  1.5342 -0.9424 -2.2270
   95SER     OG 3522   1.753   1.063   2.991  0.5112  0.1762  0.1514
   95SER     HG 3523   1.789   1.116   2.919 -0.1219  1.6111  0.8504
   95SER      C 3524   1.495   0.896   3.035 -0.1547  0.4708 -0.3427
   95SER      O 3525   1.434   0.900   3.142  0.2578  0.1985 -0.0956
   96SER      N 3526   1.537   0.780   2.984 -0.1902  0.2841  0.0515
   96SER      H 3527   1.581   0.782   2.893 -0.2007  0.5445  0.0513
   96SER     CA 3528   1.513   0.652   3.048  0.2900  0.1008 -0.1246
   96SER     HA 3529   1.413   0.657   3.091  1.2540  1.6902  2.1124
   96SER     CB 3530   1.505   0.538   2.947  0.0290 -0.0087  0.0171
   96SER    HB1 3531   1.592   0.537   2.881 -0.4221  1.7798 -0.6648
   96SER    HB2 3532   1.492   0.448   3.006  1.0559  0.2460  0.6571
   96SER     OG 3533   1.394   0.550   2.860 -0.1186  0.1648  0.2266
   96SER     HG 3534   1.375   0.463   2.823  0.9289  0.4303 -1.0474
   96SER      C 3535   1.610   0.616   3.159  0.0707  0.0641  0.0560
   96SER      O 3536   1.731   0.625   3.140  0.1067 -0.0931  0.2124
   97TYR      N 3537   1.549   0.576   3.271 -0.4472  0.7160  0.0142
   97TYR      H 3538   1.449   0.571   3.260 -0.5614 -0.9000  1.4846
   97TYR     CA 3539   1.608   0.525   3.393  0.2868  0.1723 -0.5618
   97TYR     HA 3540   1.703   0.476   3.373  0.5418 -0.1292  1.2635
   97TYR     CB 3541   1.652   0.638   3.486 -1.4723  0.3775  0.0538
   97TYR    HB1 3542   1.560   0.683   3.523 -2.0364  0.1697 -1.0624
   97TYR    HB2 3543   1.704   0.577   3.560 -1.8039 -1.5208 -1.1953
   97TYR     CG 3544   1.751   0.737   3.432 -0.5049 -0.5313  0.1209
   97TYR    CD1 3545   1.709   0.853   3.364  0.1841 -0.2392  0.1798
   97TYR    HD1 3546   1.604   0.852   3.337  0.2231 -0.2988  0.0301
   97TYR    CE1 3547   1.796   0.954   3.323 -0.2295  0.0840  0.0954
   97TYR    HE1 3548   1.767   1.048   3.277 -0.5366  0.0551  0.2328
   97TYR     CZ 3549   1.932   0.946   3.359 -0.1469  0.2712 -0.1711
   97TYR     OH 3550   2.019   1.049   3.333  0.3157 -0.0400  0.1419
   97TYR     HH 3551   2.107   1.034   3.368  0.8540  1.5064 -0.4694
   97TYR    CE2 3552   1.975   0.826   3.418 -0.4337  0.3184  0.1380
   97TYR    HE2 3553   2.082   0.815   3.429 -0.6055 -0.1559  1.4314
   97TYR    CD2 3554   1.888   0.724   3.460 -0.2686 -0.2513 -0.8637
   97TYR    HD2 3555   1.921   0.639   3.517  0.5148  1.2663  1.0511
   97TYR      C 3556   1.507   0.431   3.457  0.4521  0.2486 -0.1905
   97TYR      O 3557   1.390   0.464   3.445  0.2858 -0.3358 -0.2238
   98PRO      N 3558   1.548   0.318   3.515 -0.3785  0.0683  0.0501
   98PRO     CD 3559   1.681   0.304   3.572 -0.2665 -0.0557 -0.2414
   98PRO    HD1 3560   1.759   0.309   3.496  0.5118  0.0273  0.5585
   98PRO    HD2 3561   1.695   0.374   3.654 -0.3028  0.0329 -0.3098
   98PRO     CG 3562   1.682   0.165   3.634 -0.3529  0.0376 -0.0305
   98PRO    HG1 3563   1.769   0.113   3.594 -2.4596 -2.2942 -1.9583
   98PRO    HG2 3564   1.687   0.175   3.742  0.7091 -0.6667  0.0006
   98PRO     CB 3565   1.560   0.091   3.580 -0.1857 -0.4949  0.3133
   98PRO    HB1 3566   1.600   0.072   3.481 -0.1852  0.3019  0.1568
   98PRO    HB2 3567   1.521   0.001   3.629 -2.8183 -0.8977 -2.2391
   98PRO     CA 3568   1.464   0.208   3.561  0.1241 -0.2631  0.1882
   98PRO     HA 3569   1.396   0.175   3.482 -0.9025 -0.0101  0.9539
   98PRO      C 3570   1.391   0.238   3.691 -0.2308 -0.3135  0.0021
   98PRO      O 3571   1.427   0.334   3.758 -0.4388 -0.2416  0.0108
   99GLY      N 3572   1.286   0.164   3.728 -0.4337 -0.0995 -0.1430
   99GLY      H 3573   1.253   0.095   3.662 -3.3710  0.8919  0.1630
   99GLY     CA 3574   1.246   0.132   3.863  0.3497  0.0985  0.1394
   99GLY    HA1 3575   1.238   0.223   3.923 -0.4541 -0.9932  1.7611
   99GLY    HA2 3576   1.151   0.081   3.869  0.2409  0.2721 -0.1070
   99GLY      C 3577   1.350   0.052   3.940  0.3625  0.1925  0.2208
   99GLY      O 3578   1.453   0.005   3.892  0.1267 -0.3698  0.2538
  100TYR      N 3579   1.318   0.051   4.069  0.0765  0.0139  0.1491
  100TYR      H 3580   1.237   0.107   4.092  0.3568 -0.1878  1.8149
  100TYR     CA 3581   1.383  -0.021   4.178 -0.0188 -0.6685 -0.2420
  100TYR     HA 3582   1.420  -0.111   4.130  0.4581 -0.4383 -0.3046
  100TYR     CB 3583   1.511   0.045   4.226 -0.2170 -0.0148 -0.5905
  100TYR    HB1 3584   1.583   0.029   4.146 -0.5268  1.6684 -1.2367
  100TYR    HB2 3585   1.547  -0.000   4.319  1.4178  1.0494 -0.6538
  100TYR     CG 3586   1.489   0.193   4.247 -0.3028 -0.0886 -0.1425
  100TYR    CD1 3587   1.508   0.283   4.141  0.6798  0.2279  0.2946
  100TYR    HD1 3588   1.555   0.257   4.047  0.7408  2.4530 -0.3386
  100TYR    CE1 3589   1.466   0.416   4.152 -0.2833 -0.1029  0.7227
  100TYR    HE1 3590   1.490   0.485   4.072  1.2838 -0.3346  0.9565
  100TYR     CZ 3591   1.402   0.462   4.269 -0.3157 -0.0690  0.6922
  100TYR     OH 3592   1.359   0.591   4.267 -0.3654 -0.0868 -0.4485
  100TYR     HH 3593   1.319   0.610   4.352 -1.3757 -3.2576 -0.0968
  100TYR    CE2 3594   1.389   0.374   4.378 -0.4652 -0.4832  0.3442
  100TYR    HE2 3595   1.346   0.409   4.471 -0.4043  1.4999 -0.3164
  100TYR    CD2 3596   1.434   0.242   4.366  0.1707 -0.2527  0.1467
  100TYR    HD2 3597   1.402   0.180   4.448  0.6901 -1.8866 -0.8420
  100TYR      C 3598   1.296  -0.054   4.299  0.2582 -0.3746  0.0364
  100TYR      O 3599   1.189   0.005   4.310  0.5830  0.1637  0.3965
  101GLY      N 3600   1.337  -0.143   4.390 -0.0497 -0.1399  0.4057
  101GLY      H 3601   1.422  -0.192   4.367  0.1562 -0.2837  1.4517
  101GLY     CA 3602   1.260  -0.183   4.506 -0.5518  0.1178  0.1700
  101GLY    HA1 3603   1.161  -0.210   4.470  0.1978 -2.3075 -0.2580
  101GLY    HA2 3604   1.248  -0.091   4.563 -0.2617  0.1375  0.2023
  101GLY      C 3605   1.310  -0.293   4.599 -0.0341  0.1649 -0.0498
  101GLY      O 3606   1.425  -0.337   4.591 -0.1993 -0.2407 -0.2578
  102GLN      N 3607   1.239  -0.330   4.705  0.6559  0.6557  0.5906
  102GLN      H 3608   1.146  -0.290   4.706  1.1086  1.7940 -0.2984
  102GLN     CA 3609   1.260  -0.447   4.788 -0.3206 -0.0312 -0.1151
  102GLN     HA 3610   1.365  -0.453   4.814  0.0229  1.9649 -0.8625
  102GLN     CB 3611   1.186  -0.434   4.921 -0.0407  0.3558  0.0038
  102GLN    HB1 3612   1.221  -0.515   4.983  1.4232  1.0911  0.1750
  102GLN    HB2 3613   1.078  -0.441   4.907 -0.2548  1.8300  0.6673
  102GLN     CG 3614   1.213  -0.306   4.999  0.7588 -0.0112  0.3313
  102GLN    HG1 3615   1.307  -0.318   5.053  0.4956  0.7926  0.9967
  102GLN    HG2 3616   1.223  -0.218   4.935 -1.3660 -0.3939 -0.5788
  102GLN     CD 3617   1.106  -0.279   5.104 -0.6873 -0.0754 -1.0926
  102GLN    OE1 3618   1.048  -0.378   5.149 -0.0127  0.1784  0.4006
  102GLN    NE2 3619   1.096  -0.153   5.147 -0.1636 -0.2923 -0.3032
  102GLN   HE21 3620   1.043  -0.137   5.231 -0.4472  3.0026 -0.9614
  102GLN   HE22 3621   1.149  -0.076   5.107 -0.5532  0.4395  0.5680
  102GLN      C 3622   1.217  -0.577   4.721 -0.0842 -0.0946 -0.1406
  102GLN      O 3623   1.101  -0.592   4.685 -0.2665  0.1469  0.3350
  103GLN      N 3624   1.311  -0.672   4.714  0.2323  0.2046 -0.0143
  103GLN      H 3625   1.405  -0.647   4.742  0.6929  1.1059 -2.1447
  103GLN     CA 3626   1.284  -0.809   4.674 -0.0353  0.1850  0.2339
  103GLN     HA 3627   1.249  -0.815   4.571 -1.8947  0.5276  0.7965
  103GLN     CB 3628   1.419  -0.878   4.676 -0.0520  0.1249 -0.4428
  103GLN    HB1 3629   1.454  -0.881   4.779  1.5328  1.0688 -0.9155
  103GLN    HB2 3630   1.496  -0.822   4.622 -0.0518  0.3920 -0.1661
  103GLN     CG 3631   1.416  -1.021   4.621  0.0117 -0.1612  0.2927
  103GLN    HG1 3632   1.508  -1.071   4.650  0.0269 -1.6033 -2.0123
  103GLN    HG2 3633   1.336  -1.080   4.665  1.0950 -1.4382  0.6138
  103GLN     CD 3634   1.401  -1.023   4.470  0.1863  0.2414  0.2677
  103GLN    OE1 3635   1.309  -0.972   4.406 -0.1217 -0.7629 -0.1088
  103GLN    NE2 3636   1.490  -1.086   4.394 -0.1794 -0.2876  0.2737
  103GLN   HE21 3637   1.480  -1.074   4.294  0.2782  1.3383  0.4086
  103GLN   HE22 3638   1.572  -1.115   4.445 -0.9649  0.7672  2.2340
  103GLN      C 3639   1.179  -0.878   4.760 -0.1271  0.1399  0.0887
  103GLN      O 3640   1.208  -0.875   4.880  0.5826 -0.2015 -0.0691
  104PRO      N 3641   1.074  -0.942   4.709  0.1740 -0.0400 -0.3070
  104PRO     CD 3642   1.038  -0.960   4.570  0.0963  0.5623 -0.3671
  104PRO    HD1 3643   1.103  -1.031   4.518 -0.5031 -0.2293 -0.0606
  104PRO    HD2 3644   1.040  -0.866   4.516  1.0269 -0.3598 -2.0205
  104PRO     CG 3645   0.895  -1.012   4.558  0.1021  0.4534  0.0246
  104PRO    HG1 3646   0.827  -0.928   4.571  0.5490  0.5486  2.1685
  104PRO    HG2 3647   0.886  -1.070   4.466 -1.0198  0.5785  0.0431
  104PRO     CB 3648   0.893  -1.096   4.686  0.3809 -0.1892 -0.3895
  104PRO    HB1 3649   0.792  -1.110   4.726  1.2770 -1.1222  1.6661
  104PRO    HB2 3650   0.924  -1.200   4.672  3.1108  0.7073 -1.7832
  104PRO     CA 3651   0.988  -1.030   4.785  0.5493 -0.4648 -0.3676
  104PRO     HA 3652   0.924  -0.970   4.850  0.7593  0.6405 -1.1708
  104PRO      C 3653   1.054  -1.138   4.870  0.6880  0.1434  0.3109
  104PRO      O 3654   1.165  -1.185   4.846  0.0722 -0.7824 -0.8724
  105ALA      N 3655   0.982  -1.184   4.973  0.3508  0.1208  0.0696
  105ALA      H 3656   0.888  -1.147   4.976 -0.3276 -1.4438 -0.8417
  105ALA     CA 3657   1.014  -1.303   5.049 -0.1350  0.0365  0.1444
  105ALA     HA 3658   1.119  -1.304   5.078  0.0027 -0.9768 -0.3226
  105ALA     CB 3659   0.930  -1.293   5.175  0.0500  0.2488  0.2505
  105ALA    HB1 3660   0.940  -1.386   5.231 -0.8874  1.1367  1.9985
  105ALA    HB2 3661   0.969  -1.212   5.236  0.4312  1.1251 -1.1253
  105ALA    HB3 3662   0.823  -1.283   5.156  0.4706  1.3872 -1.8344
  105ALA      C 3663   0.993  -1.423   4.957 -0.4221  0.1777  0.0255
  105ALA      O 3664   0.912  -1.418   4.865  0.0908 -0.0060 -0.4403
  106PRO      N 3665   1.063  -1.533   4.986 -0.2672  0.2574 -0.0525
  106PRO     CD 3666   1.166  -1.549   5.087 -0.0797  0.3616 -0.2250
  106PRO    HD1 3667   1.262  -1.516   5.048  0.5674  1.0528  1.8389
  106PRO    HD2 3668   1.151  -1.502   5.184  0.1423  1.4898 -0.7266
  106PRO     CG 3669   1.164  -1.699   5.116  0.5335  0.3722 -0.1301
  106PRO    HG1 3670   1.252  -1.742   5.164  0.0431  0.3441  0.7723
  106PRO    HG2 3671   1.074  -1.728   5.171 -0.3903  0.6543 -1.4490
  106PRO     CB 3672   1.140  -1.758   4.978 -0.1123 -0.1035  0.1809
  106PRO    HB1 3673   1.226  -1.744   4.913 -1.9588 -2.6126 -3.1489
  106PRO    HB2 3674   1.102  -1.860   4.977 -1.9985  0.5466 -1.2586
  106PRO     CA 3675   1.038  -1.660   4.921  0.2033  0.1296  0.0105
  106PRO     HA 3676   1.054  -1.653   4.813 -1.8077 -0.9807 -0.4121
  106PRO      C 3677   0.893  -1.707   4.929  0.1154  0.2713 -0.6663
  106PRO      O 3678   0.836  -1.706   5.038  0.2494 -0.6492 -0.5776
  107SER      N 3679   0.832  -1.759   4.823  0.2265 -0.1863 -0.5110
  107SER      H 3680   0.894  -1.769   4.743  0.0403  4.5260 -1.5356
  107SER     CA 3681   0.700  -1.818   4.820  0.1937 -0.1540  0.1441
  107SER     HA 3682   0.648  -1.756   4.892  1.6815 -0.6082  1.6591
  107SER     CB 3683   0.637  -1.800   4.681  0.3771  0.2329  0.1113
  107SER    HB1 3684   0.533  -1.833   4.679  0.6954 -0.7378 -0.8293
  107SER    HB2 3685   0.695  -1.853   4.606 -0.5164 -0.9169  0.1975
  107SER     OG 3686   0.634  -1.667   4.636 -0.4211  0.6381  1.2954
  107SER     HG 3687   0.557  -1.618   4.666  0.5348  2.3589  1.0485
  107SER      C 3688   0.691  -1.965   4.861 -0.0904 -0.3806 -0.6900
  107SER      O 3689   0.772  -2.051   4.826  0.0460 -0.5157 -0.0577
  108SER      N 3690   0.585  -2.001   4.933  0.2355 -0.0135 -0.0182
  108SER      H 3691   0.531  -1.927   4.975  1.8060  0.4332  1.3219
  108SER     CA 3692   0.551  -2.138   4.962 -0.2960  0.0813 -0.1803
  108SER     HA 3693   0.633  -2.198   5.002 -1.5521  0.1752  2.8938
  108SER     CB 3694   0.465  -2.153   5.088  0.3062 -0.5148  0.1684
  108SER    HB1 3695   0.364  -2.113   5.079 -0.0945 -1.6245 -0.3813
  108SER    HB2 3696   0.452  -2.256   5.119 -0.4066 -0.1365  1.1646
  108SER     OG 3697   0.536  -2.080   5.186  0.2279  0.4049 -0.4412
  108SER     HG 3698   0.476  -2.014   5.220 -1.4413 -1.7292  1.0910
  108SER      C 3699   0.479  -2.215   4.853 -0.3332 -0.1365 -0.0034
  108SER      O 3700   0.418  -2.156   4.764 -0.3396 -0.4369 -0.2010
  109THR      N 3701   0.483  -2.348   4.862  0.5091 -0.1253 -0.0908
  109THR      H 3702   0.544  -2.390   4.931  1.6741  0.0082 -1.0150
  109THR     CA 3703   0.440  -2.437   4.756 -0.2996  0.2408 -0.0810
  109THR     HA 3704   0.369  -2.386   4.691 -1.2083 -0.1942  0.5538
  109THR     CB 3705   0.563  -2.470   4.671 -0.1575  0.3932  0.0655
  109THR     HB 3706   0.524  -2.528   4.588 -3.1284  0.8207  1.0600
  109THR    CG2 3707   0.665  -2.362   4.634 -0.2381  0.4333 -0.0395
  109THR   HG21 3708   0.745  -2.347   4.706 -1.9025 -0.8107  2.2136
  109THR   HG22 3709   0.724  -2.406   4.553 -1.0377  0.7949 -0.8366
  109THR   HG23 3710   0.613  -2.277   4.592  1.1276  1.7203  0.7846
  109THR    OG1 3711   0.644  -2.559   4.745 -0.0609  0.0650 -0.4322
  109THR    HG1 3712   0.716  -2.574   4.683  0.0480  1.5785 -0.7308
  109THR      C 3713   0.370  -2.564   4.799 -0.5507  0.3889 -0.0512
  109THR      O 3714   0.362  -2.590   4.919  0.0460  0.3859 -0.0079
  110SER      N 3715   0.321  -2.655   4.713  0.1134  0.3400 -0.3800
  110SER      H 3716   0.316  -2.624   4.617 -0.9603 -0.1892 -0.5019
  110SER     CA 3717   0.249  -2.775   4.749  0.3249  0.1939 -0.4421
  110SER     HA 3718   0.277  -2.828   4.840 -3.3877  0.7422  1.1964
  110SER     CB 3719   0.102  -2.740   4.766  0.2584 -0.4474  0.3597
  110SER    HB1 3720   0.079  -2.679   4.678  0.2715 -0.1984  0.5293
  110SER    HB2 3721   0.034  -2.825   4.772 -3.0234  2.0282  2.1224
  110SER     OG 3722   0.075  -2.667   4.884  0.8137  0.3003  0.0270
  110SER     HG 3723   0.142  -2.690   4.950 -0.0500  0.1506  0.8636
  110SER      C 3724   0.257  -2.875   4.635 -0.1837  0.2565 -0.5354
  110SER      O 3725   0.253  -2.842   4.516 -0.8877  0.8670 -0.3538
  111GLY      N 3726   0.259  -3.005   4.665 -0.8801  0.3241 -0.1772
  111GLY      H 3727   0.254  -3.036   4.761  1.3197 -0.4173 -0.2440
  111GLY     CA 3728   0.256  -3.108   4.564  0.1111  0.2268 -0.1250
  111GLY    HA1 3729   0.160  -3.113   4.512 -0.3831 -1.1740  0.8522
  111GLY    HA2 3730   0.320  -3.086   4.479  0.9782  2.1082  0.9669
  111GLY      C 3731   0.292  -3.248   4.611  0.3549  0.2293 -0.3042
  111GLY      O 3732   0.321  -3.279   4.727 -0.2928 -0.5342 -0.3390
  112SER      N 3733   0.283  -3.344   4.518 -0.1446 -0.3631  0.3441
  112SER      H 3734   0.255  -3.316   4.425  0.8702 -0.4925 -0.0130
  112SER     CA 3735   0.298  -3.486   4.541 -0.2009 -0.3845  0.2479
  112SER     HA 3736   0.251  -3.518   4.634  0.5683 -4.1111 -0.4848
  112SER     CB 3737   0.224  -3.565   4.434 -0.4124  0.1388  0.0040
  112SER    HB1 3738   0.265  -3.554   4.334 -1.8052 -1.3232 -0.7824
  112SER    HB2 3739   0.117  -3.544   4.433 -0.5137 -0.2156  1.3365
  112SER     OG 3740   0.245  -3.700   4.468  0.3062  0.1576 -0.3513
  112SER     HG 3741   0.194  -3.756   4.408 -1.1220  0.2793  0.6900
  112SER      C 3742   0.446  -3.515   4.556 -0.1371 -0.1240  0.1273
  112SER      O 3743   0.528  -3.450   4.491 -0.1730 -0.0925  0.1133
  113TYR      N 3744   0.479  -3.623   4.628  0.0522 -0.3355 -0.2708
  113TYR      H 3745   0.413  -3.687   4.670 -1.4261 -0.8296 -3.0923
  113TYR     CA 3746   0.617  -3.666   4.625  0.1613 -0.0263  0.2763
  113TYR     HA 3747   0.680  -3.578   4.643 -0.1545  0.2732 -0.0667
  113TYR     CB 3748   0.644  -3.745   4.753  0.2661 -0.7060 -0.1636
  113TYR    HB1 3749   0.752  -3.753   4.762  0.2312 -0.1332  0.8331
  113TYR    HB2 3750   0.599  -3.844   4.742  1.1660 -1.5131  2.6821
  113TYR     CG 3751   0.608  -3.691   4.889 -0.3255 -0.1417 -0.5369
  113TYR    CD1 3752   0.601  -3.555   4.922  0.2589 -0.2202 -0.0775
  113TYR    HD1 3753   0.631  -3.487   4.844  1.1700  1.2848  1.5154
  113TYR    CE1 3754   0.571  -3.517   5.053  0.2240 -0.4150 -0.0285
  113TYR    HE1 3755   0.584  -3.412   5.074  1.2334 -0.5172 -0.0811
  113TYR     CZ 3756   0.542  -3.615   5.150  1.1443 -0.3026  0.3789
  113TYR     OH 3757   0.505  -3.575   5.275 -0.0350  0.4194 -0.1806
  113TYR     HH 3758   0.520  -3.636   5.347 -0.4393  1.0327  0.4294
  113TYR    CE2 3759   0.558  -3.750   5.114 -0.1961 -0.2604 -0.4538
  113TYR    HE2 3760   0.539  -3.827   5.188  0.5524 -0.1406 -0.1291
  113TYR    CD2 3761   0.598  -3.792   4.986  0.5903 -0.0062 -0.2947
  113TYR    HD2 3762   0.609  -3.897   4.968 -0.6086 -0.4461  1.3009
  113TYR      C 3763   0.657  -3.751   4.506 -0.2055 -0.2894  0.3415
  113TYR      O 3764   0.587  -3.826   4.439  0.0418  0.4220 -0.7391
  114GLY      N 3765   0.790  -3.753   4.498 -0.2303  0.0500 -0.1986
  114GLY      H 3766   0.837  -3.694   4.566 -4.3685  2.0632  1.2758
  114GLY     CA 3767   0.871  -3.846   4.421  0.2317  0.2453  0.0460
  114GLY    HA1 3768   0.973  -3.810   4.432 -0.4935  2.3151  0.5731
  114GLY    HA2 3769   0.843  -3.852   4.316  1.7213 -1.1274 -0.3084
  114GLY      C 3770   0.852  -3.984   4.482  0.5365  0.0977 -0.1911
  114GLY      O 3771   0.869  -3.997   4.604 -0.7607 -0.1954 -0.0329
  115SER      N 3772   0.804  -4.084   4.409 -0.1084  0.2635 -0.0045
  115SER      H 3773   0.795  -4.067   4.309  0.2909 -1.0483 -0.2863
  115SER     CA 3774   0.778  -4.221   4.449 -0.4547  0.3273 -0.0140
  115SER     HA 3775   0.862  -4.250   4.511  1.2920  2.0439 -1.4453
  115SER     CB 3776   0.646  -4.245   4.521 -0.2722  0.0310  0.2233
  115SER    HB1 3777   0.563  -4.229   4.453  0.3608  1.4981 -0.2353
  115SER    HB2 3778   0.633  -4.181   4.608 -4.6636  0.2652 -0.3499
  115SER     OG 3779   0.629  -4.380   4.559 -0.0024 -0.0638  0.0080
  115SER     HG 3780   0.619  -4.372   4.654  1.2082 -1.9483  0.3468
  115SER      C 3781   0.792  -4.320   4.334 -0.1516  0.4537 -0.0861
  115SER      O 3782   0.770  -4.284   4.218  0.2417  0.5040 -0.1477
  116SER      N 3783   0.833  -4.444   4.359 -0.1011  0.4987  0.0546
  116SER      H 3784   0.853  -4.467   4.455  0.3110  1.0986  0.1136
  116SER     CA 3785   0.833  -4.549   4.259 -0.1934  0.1102  0.4567
  116SER     HA 3786   0.819  -4.502   4.162 -0.8390  0.9736  0.9530
  116SER     CB 3787   0.948  -4.648   4.269 -0.1454  0.1350  0.1533
  116SER    HB1 3788   0.956  -4.700   4.364 -0.6535  1.1139  0.7400
  116SER    HB2 3789   0.935  -4.724   4.191  2.6753 -0.7585  0.4429
  116SER     OG 3790   1.070  -4.584   4.239  0.0424  0.0459  0.7190
  116SER     HG 3791   1.142  -4.647   4.233 -0.9595 -0.9980 -1.1320
  116SER      C 3792   0.706  -4.631   4.274 -0.0777 -0.1144  0.2160
  116SER      O 3793   0.660  -4.660   4.384  0.3684  0.3570  0.5311
  117SER      N 3794   0.652  -4.674   4.160  0.3600 -0.7227  0.2359
  117SER      H 3795   0.676  -4.623   4.076 -1.2173 -0.4012 -0.0496
  117SER     CA 3796   0.535  -4.759   4.154 -0.0074 -0.2169  0.2519
  117SER     HA 3797   0.451  -4.706   4.199 -0.5225  0.4346 -1.3886
  117SER     CB 3798   0.488  -4.775   4.010 -0.0880  0.0636  0.2462
  117SER    HB1 3799   0.397  -4.834   4.001  0.0232  0.1385 -1.9563
  117SER    HB2 3800   0.570  -4.820   3.954  0.3379 -0.3300  1.1671
  117SER     OG 3801   0.477  -4.650   3.946 -0.4771 -0.0308  0.1264
  117SER     HG 3802   0.386  -4.633   3.921 -0.6404  0.3587  0.9534
  117SER      C 3803   0.543  -4.892   4.228  0.2484 -0.0821  0.4680
  117SER      O 3804   0.652  -4.949   4.229 -0.0197 -0.6088 -0.0637
  118GLN      N 3805   0.432  -4.947   4.277 -0.1850  0.0213 -0.3684
  118GLN      H 3806   0.348  -4.892   4.278  0.4531  1.0341 -0.4032
  118GLN     CA 3807   0.415  -5.082   4.326 -0.0790  0.3463  0.5891
  118GLN     HA 3808   0.491  -5.138   4.271 -0.9092  1.2909 -1.6349
  118GLN     CB 3809   0.452  -5.093   4.474  0.2417  0.0685  0.4925
  118GLN    HB1 3810   0.560  -5.100   4.480  0.2463  0.6929  1.4318
  118GLN    HB2 3811   0.412  -5.187   4.511  1.5826  0.1285  2.2131
  118GLN     CG 3812   0.394  -4.995   4.577 -0.2369  0.0650  0.2282
  118GLN    HG1 3813   0.425  -4.893   4.556  1.5951 -0.6578 -0.9251
  118GLN    HG2 3814   0.286  -5.009   4.567 -0.2519 -0.3539  0.9491
  118GLN     CD 3815   0.450  -5.039   4.711 -0.4838 -0.1980  0.2469
  118GLN    OE1 3816   0.565  -5.007   4.741 -0.5057  0.7009 -0.5920
  118GLN    NE2 3817   0.384  -5.122   4.792  0.2983 -0.4073  0.6801
  118GLN   HE21 3818   0.294  -5.154   4.759  1.7675 -2.6352 -1.5534
  118GLN   HE22 3819   0.426  -5.152   4.879 -1.1506 -0.2622  1.4523
  118GLN      C 3820   0.276  -5.136   4.296  0.2612  0.1995 -0.7600
  118GLN      O 3821   0.179  -5.061   4.294 -0.4317 -0.6521  0.2412
  119SER      N 3822   0.262  -5.268   4.303 -0.0538  0.2712 -0.0102
  119SER      H 3823   0.343  -5.327   4.318 -1.0756 -1.7457 -1.8887
  119SER     CA 3824   0.138  -5.337   4.275 -0.0056  0.1819 -0.0024
  119SER     HA 3825   0.087  -5.301   4.186 -0.4272 -0.0687  0.1298
  119SER     CB 3826   0.157  -5.485   4.241 -0.4750  0.0626  0.2362
  119SER    HB1 3827   0.066  -5.530   4.201 -1.2433  1.1432  0.7195
  119SER    HB2 3828   0.237  -5.493   4.168 -0.2654 -1.0012  0.5611
  119SER     OG 3829   0.200  -5.552   4.358 -0.1505 -0.0128  0.0762
  119SER     HG 3830   0.183  -5.645   4.340  0.7513 -0.9389  3.3584
  119SER      C 3831   0.028  -5.322   4.380  0.2221 -1.0246  0.4275
  119SER      O 3832  -0.089  -5.326   4.344  0.1700 -0.1350  0.4748
  120SER      N 3833   0.062  -5.310   4.508  0.2831 -0.3632  0.3533
  120SER      H 3834   0.158  -5.318   4.537  0.4817 -0.3730 -0.3099
  120SER     CA 3835  -0.033  -5.317   4.618  0.0439 -0.3079  0.1523
  120SER     HA 3836  -0.127  -5.273   4.587 -0.7239 -2.0598 -0.0809
  120SER     CB 3837  -0.058  -5.464   4.649 -0.2750 -0.4018 -0.5427
  120SER    HB1 3838  -0.148  -5.477   4.710 -0.9873 -1.5452 -1.7893
  120SER    HB2 3839  -0.071  -5.516   4.554 -0.0819  4.4291 -3.6010
  120SER     OG 3840   0.058  -5.519   4.707 -0.3358 -0.3303 -0.3561
  120SER     HG 3841   0.140  -5.484   4.672 -0.4883 -1.1409 -1.5622
  120SER      C 3842   0.003  -5.237   4.743  0.0488 -0.0417 -0.0158
  120SER      O 3843   0.117  -5.247   4.789 -0.1485  0.7326  0.6434
  121SER      N 3844  -0.089  -5.156   4.794  0.0201 -0.0315 -0.0831
  121SER      H 3845  -0.183  -5.166   4.758  1.0039 -0.4775 -2.6842
  121SER     CA 3846  -0.078  -5.080   4.917 -0.0254 -0.0964 -0.0383
  121SER     HA 3847  -0.001  -5.128   4.978  1.9445 -0.5887 -2.7233
  121SER     CB 3848  -0.010  -4.949   4.876 -0.0619 -0.0803 -0.0478
  121SER    HB1 3849  -0.083  -4.889   4.823  1.4753  3.3115  1.4045
  121SER    HB2 3850   0.067  -4.964   4.801  0.4895 -2.7415  0.9321
  121SER     OG 3851   0.043  -4.885   4.990 -0.3101 -0.3742  0.2353
  121SER     HG 3852   0.085  -4.805   4.957 -0.6357 -0.3545 -0.1415
  121SER      C 3853  -0.205  -5.055   4.997 -0.0999 -0.0873 -0.1602
  121SER      O 3854  -0.311  -5.032   4.940 -0.5060 -0.1627  0.5535
  122TYR      N 3855  -0.187  -5.059   5.130  0.2323  0.2862 -0.1919
  122TYR      H 3856  -0.098  -5.090   5.167 -0.2970 -0.8389  0.1674
  122TYR     CA 3857  -0.288  -5.010   5.221  0.2370 -0.1738  0.0632
  122TYR     HA 3858  -0.384  -5.056   5.200 -0.4632  1.5154 -0.5982
  122TYR     CB 3859  -0.250  -5.042   5.366  0.1034 -0.1179  0.1112
  122TYR    HB1 3860  -0.147  -5.007   5.369  0.0132  0.4559 -1.9352
  122TYR    HB2 3861  -0.301  -4.988   5.445  0.4278  0.3450  0.0122
  122TYR     CG 3862  -0.247  -5.190   5.392  0.0761 -0.1331  0.0292
  122TYR    CD1 3863  -0.359  -5.263   5.436 -0.1927  0.3666  0.1918
  122TYR    HD1 3864  -0.454  -5.213   5.438 -1.0505 -1.0312 -1.7946
  122TYR    CE1 3865  -0.349  -5.402   5.452  0.3038  0.4258  0.4127
  122TYR    HE1 3866  -0.437  -5.459   5.477  0.8408 -0.9501 -0.7377
  122TYR     CZ 3867  -0.225  -5.469   5.451  0.2629  0.3583 -0.3442
  122TYR     OH 3868  -0.213  -5.602   5.477 -0.4038  0.4060  0.2268
  122TYR     HH 3869  -0.300  -5.641   5.466 -0.5198  0.9484 -0.9803
  122TYR    CE2 3870  -0.111  -5.394   5.416  0.6467 -0.4474 -0.8404
  122TYR    HE2 3871  -0.011  -5.434   5.416  2.0295  2.6928  0.4238
  122TYR    CD2 3872  -0.127  -5.260   5.380 -0.2783 -0.5864 -0.9831
  122TYR    HD2 3873  -0.044  -5.200   5.344 -0.2397  0.2095  0.3590
  122TYR      C 3874  -0.310  -4.861   5.204 -0.2565 -0.2762 -0.2083
  122TYR      O 3875  -0.420  -4.810   5.225 -0.2435 -0.4397  0.2684
  123GLY      N 3876  -0.198  -4.797   5.171 -0.2011 -0.1740  0.1697
  123GLY      H 3877  -0.114  -4.852   5.160  1.3432  2.2212 -0.7544
  123GLY     CA 3878  -0.184  -4.655   5.146 -0.2337 -0.2004  0.0028
  123GLY    HA1 3879  -0.080  -4.630   5.166 -0.7406  2.1032  0.0405
  123GLY    HA2 3880  -0.232  -4.595   5.224 -1.3258 -1.3126  0.2203
  123GLY      C 3881  -0.207  -4.604   5.005 -0.2064 -0.1231  0.0255
  123GLY      O 3882  -0.238  -4.679   4.912  0.7861 -0.3533 -0.1340
  124GLN      N 3883  -0.200  -4.471   4.996  0.5770 -0.1261  0.5179
  124GLN      H 3884  -0.177  -4.412   5.074 -0.9612  2.1912 -0.6888
  124GLN     CA 3885  -0.239  -4.397   4.878 -0.0048  0.2510  0.9445
  124GLN     HA 3886  -0.250  -4.469   4.797 -0.2235 -0.3041  1.4620
  124GLN     CB 3887  -0.380  -4.343   4.898 -0.0256  0.7441 -0.3851
  124GLN    HB1 3888  -0.434  -4.316   4.808  0.7230  1.0837 -0.7364
  124GLN    HB2 3889  -0.431  -4.425   4.948  2.0553  0.5218  1.5298
  124GLN     CG 3890  -0.388  -4.228   4.999 -0.1942  0.5250 -0.1460
  124GLN    HG1 3891  -0.339  -4.143   4.951  1.2734 -0.9903 -1.4886
  124GLN    HG2 3892  -0.325  -4.249   5.086 -0.4064  1.5389  0.2596
  124GLN     CD 3893  -0.529  -4.180   5.029 -0.2827  0.0482  0.2030
  124GLN    OE1 3894  -0.557  -4.061   5.025  0.8844  0.3343  0.0962
  124GLN    NE2 3895  -0.623  -4.269   5.060 -0.3859  0.1850  0.2833
  124GLN   HE21 3896  -0.717  -4.236   5.041 -0.9108 -1.3331  0.0286
  124GLN   HE22 3897  -0.616  -4.370   5.055 -0.5114  0.2335 -1.0565
  124GLN      C 3898  -0.139  -4.284   4.854  0.2386 -0.1913 -0.2127
  124GLN      O 3899  -0.048  -4.255   4.932  0.2553 -0.2742 -0.2013
  125PRO      N 3900  -0.156  -4.204   4.749 -0.6244  0.0585  0.1060
  125PRO     CD 3901  -0.259  -4.213   4.648 -0.2477  0.1399 -0.2921
  125PRO    HD1 3902  -0.344  -4.155   4.686 -0.0958  0.0743  0.1529
  125PRO    HD2 3903  -0.285  -4.316   4.623 -0.8938  0.4797 -1.0876
  125PRO     CG 3904  -0.205  -4.142   4.524  0.7967 -0.1151  0.0100
  125PRO    HG1 3905  -0.146  -4.217   4.470 -0.0585 -0.9932  0.2664
  125PRO    HG2 3906  -0.292  -4.114   4.464 -0.7048  1.2700  2.6601
  125PRO     CB 3907  -0.121  -4.031   4.586 -0.0841  0.4458  0.2064
  125PRO    HB1 3908  -0.042  -3.998   4.519 -2.3331 -0.5632 -3.2042
  125PRO    HB2 3909  -0.187  -3.949   4.614  1.2159  1.3076  0.8361
  125PRO     CA 3910  -0.064  -4.099   4.710 -0.3324 -0.2524 -0.0546
  125PRO     HA 3911   0.034  -4.135   4.678  1.1251  1.6428  1.9147
  125PRO      C 3912  -0.045  -4.003   4.827  0.1785 -0.0574 -0.2973
  125PRO      O 3913  -0.141  -3.969   4.895 -0.0576 -0.0344 -0.6393
  126GLN      N 3914   0.080  -3.961   4.850  0.2715 -0.2568 -0.4336
  126GLN      H 3915   0.151  -3.999   4.789  0.0597 -0.3549 -0.6185
  126GLN     CA 3916   0.131  -3.859   4.940 -0.4217 -0.1713 -0.1301
  126GLN     HA 3917   0.058  -3.855   5.021 -0.9274  0.6057 -0.6105
  126GLN     CB 3918   0.264  -3.906   4.998 -0.3036 -0.0412 -0.2930
  126GLN    HB1 3919   0.336  -3.912   4.917  0.8266  0.2807  0.6633
  126GLN    HB2 3920   0.292  -3.841   5.081  0.5028 -1.6070  0.7191
  126GLN     CG 3921   0.253  -4.048   5.054  0.3732  0.0393  0.0447
  126GLN    HG1 3922   0.215  -4.124   4.986 -2.0492 -0.8344  2.2106
  126GLN    HG2 3923   0.188  -4.042   5.141 -2.0196  1.4723 -1.7190
  126GLN     CD 3924   0.390  -4.097   5.101  0.2626 -0.5067 -0.1936
  126GLN    OE1 3925   0.462  -4.169   5.032 -0.0001 -0.4258 -0.5567
  126GLN    NE2 3926   0.425  -4.071   5.227 -0.1073 -1.0481  0.0275
  126GLN   HE21 3927   0.371  -4.011   5.288  1.5939  1.6847 -0.9367
  126GLN   HE22 3928   0.520  -4.097   5.251 -0.2402 -1.4301  0.1467
  126GLN      C 3929   0.150  -3.722   4.876 -0.1219 -0.1590 -0.0134
  126GLN      O 3930   0.190  -3.697   4.763  0.4375  0.1395  0.2475
  127SER      N 3931   0.128  -3.625   4.964  0.5502 -0.0529  0.0476
  127SER      H 3932   0.093  -3.652   5.055  1.8229 -1.0935  0.2606
  127SER     CA 3933   0.135  -3.485   4.928  0.4943 -0.0704 -0.0318
  127SER     HA 3934   0.199  -3.464   4.842  1.1134  2.5994  0.9766
  127SER     CB 3935  -0.003  -3.425   4.900  0.6309 -0.0392 -0.6443
  127SER    HB1 3936  -0.070  -3.454   4.981  1.0772 -1.2876 -0.6974
  127SER    HB2 3937  -0.047  -3.465   4.809  1.3373  2.0430 -1.9684
  127SER     OG 3938  -0.001  -3.285   4.883 -0.1669  0.0081 -0.3696
  127SER     HG 3939   0.003  -3.272   4.788 -1.1267  1.3902 -0.2525
  127SER      C 3940   0.202  -3.408   5.041  0.4387 -0.2977  0.1564
  127SER      O 3941   0.166  -3.430   5.157  0.0290  0.4044  0.1689
  128GLY      N 3942   0.292  -3.315   5.011 -0.3604  0.2994 -0.4267
  128GLY      H 3943   0.301  -3.290   4.913 -0.1640  1.8951 -0.0245
  128GLY     CA 3944   0.351  -3.220   5.103  0.4022 -0.0430 -0.5485
  128GLY    HA1 3945   0.323  -3.239   5.207  0.1038 -0.6200 -0.7253
  128GLY    HA2 3946   0.458  -3.234   5.115  0.1109 -2.4226 -0.2231
  128GLY      C 3947   0.331  -3.078   5.052 -0.0133  0.1185  0.0394
  128GLY      O 3948   0.278  -3.066   4.941 -0.5018 -0.4349  0.2071
  129SER      N 3949   0.381  -2.984   5.132 -0.4271 -0.2771  0.7728
  129SER      H 3950   0.420  -3.017   5.219  1.0330  0.4736  0.4335
  129SER     CA 3951   0.386  -2.841   5.106  0.2244 -0.4655 -0.1823
  129SER     HA 3952   0.382  -2.824   4.998 -1.2005  0.1592 -0.0538
  129SER     CB 3953   0.267  -2.773   5.173  0.2739  0.4338 -0.9875
  129SER    HB1 3954   0.281  -2.666   5.155  1.4280  0.1966 -1.6092
  129SER    HB2 3955   0.276  -2.796   5.279 -0.7931 -2.0408 -1.3708
  129SER     OG 3956   0.146  -2.821   5.120 -0.1649 -0.2011  0.5248
  129SER     HG 3957   0.083  -2.817   5.192 -1.0021 -1.2908 -0.1162
  129SER      C 3958   0.517  -2.781   5.155  0.0024 -0.1744  0.0563
  129SER      O 3959   0.562  -2.815   5.264 -0.0793  0.4103  0.2739
  130TYR      N 3960   0.584  -2.701   5.071  0.2149 -0.4315 -0.0193
  130TYR      H 3961   0.545  -2.666   4.985  0.7732  0.2260 -0.0123
  130TYR     CA 3962   0.721  -2.661   5.096  0.1211 -0.3186  0.3216
  130TYR     HA 3963   0.752  -2.709   5.189  0.9187 -1.3070 -0.4303
  130TYR     CB 3964   0.811  -2.725   4.991 -0.1584 -0.0754 -0.0691
  130TYR    HB1 3965   0.812  -2.658   4.905 -2.8517  2.6786  1.8309
  130TYR    HB2 3966   0.915  -2.735   5.021 -0.6904 -2.9224  1.2193
  130TYR     CG 3967   0.766  -2.864   4.953 -0.6342  0.0348  0.0899
  130TYR    CD1 3968   0.713  -2.890   4.826 -0.0657 -0.1919 -0.1043
  130TYR    HD1 3969   0.708  -2.814   4.749  0.4092 -0.1355 -0.0807
  130TYR    CE1 3970   0.651  -3.012   4.797 -0.4726  0.0059 -0.0701
  130TYR    HE1 3971   0.603  -3.029   4.702 -2.3911  1.0880  0.6468
  130TYR     CZ 3972   0.653  -3.116   4.892 -0.4183 -0.1369 -0.2276
  130TYR     OH 3973   0.597  -3.238   4.868  0.4757 -0.5779 -0.1161
  130TYR     HH 3974   0.537  -3.239   4.793  2.1659  1.3490 -1.6061
  130TYR    CE2 3975   0.712  -3.095   5.018 -0.3125 -0.1619 -0.2729
  130TYR    HE2 3976   0.707  -3.165   5.100  0.3533  0.4663  0.3222
  130TYR    CD2 3977   0.782  -2.975   5.037 -0.1545 -0.2411 -0.3580
  130TYR    HD2 3978   0.829  -2.966   5.134  0.5255  0.3716 -0.7321
  130TYR      C 3979   0.734  -2.510   5.095  0.0751 -0.3143  0.3464
  130TYR      O 3980   0.635  -2.437   5.100 -0.1031 -0.5077 -0.2986
  131SER      N 3981   0.858  -2.460   5.095 -0.0245 -0.0655  0.5135
  131SER      H 3982   0.936  -2.524   5.105  0.5152  0.4223 -0.4375
  131SER     CA 3983   0.900  -2.322   5.078  0.3558 -0.2241  0.1744
  131SER     HA 3984   0.822  -2.272   5.022  0.4350  1.4826  1.5243
  131SER     CB 3985   0.915  -2.251   5.212 -0.1075  0.0111  0.1015
  131SER    HB1 3986   0.983  -2.310   5.273 -0.8364  0.5048  1.4289
  131SER    HB2 3987   0.965  -2.155   5.199 -0.6209  0.0288 -2.3103
  131SER     OG 3988   0.793  -2.233   5.281  0.1210  0.3793  0.4066
  131SER     HG 3989   0.753  -2.152   5.249  2.6170  2.3012  1.6803
  131SER      C 3990   1.030  -2.312   4.999  0.1905 -0.2441 -0.1016
  131SER      O 3991   1.117  -2.399   5.006 -0.0935 -0.5356 -0.1556
  132GLN      N 3992   1.042  -2.214   4.909  0.4204  0.0438  0.2414
  132GLN      H 3993   0.971  -2.142   4.898 -1.4005 -2.0682 -3.4971
  132GLN     CA 3994   1.167  -2.195   4.839  0.1957 -0.1462 -0.2094
  132GLN     HA 3995   1.200  -2.295   4.810  1.4311  0.1721  0.0751
  132GLN     CB 3996   1.149  -2.113   4.711  0.3046 -0.1877 -0.2515
  132GLN    HB1 3997   1.111  -2.014   4.735  0.1516 -0.2597 -0.1970
  132GLN    HB2 3998   1.245  -2.096   4.661 -0.4997 -0.3264 -1.9067
  132GLN     CG 3999   1.061  -2.180   4.607 -0.3324 -0.1183  0.2390
  132GLN    HG1 4000   1.100  -2.281   4.591  0.1733 -0.0435  0.9839
  132GLN    HG2 4001   0.956  -2.186   4.637 -0.1679 -0.2264  0.7992
  132GLN     CD 4002   1.066  -2.118   4.468 -0.5035  0.2420  0.3932
  132GLN    OE1 4003   1.112  -2.005   4.449  0.0524 -0.1320 -0.5198
  132GLN    NE2 4004   1.012  -2.183   4.364  0.6174 -0.5395  0.2918
  132GLN   HE21 4005   0.979  -2.279   4.367  0.8964 -0.7254 -1.4856
  132GLN   HE22 4006   0.976  -2.126   4.289 -1.8596 -0.2967  1.5704
  132GLN      C 4007   1.270  -2.137   4.934 -0.2236  0.6812 -0.2525
  132GLN      O 4008   1.249  -2.091   5.046 -0.3410  0.2000 -0.0754
  133GLN      N 4009   1.390  -2.152   4.876 -0.0053  0.2666  0.3011
  133GLN      H 4010   1.391  -2.188   4.782  1.2967  1.5179 -0.2051
  133GLN     CA 4011   1.511  -2.118   4.948  0.1856 -0.0239  0.1164
  133GLN     HA 4012   1.502  -2.161   5.047 -1.1991 -1.6756 -0.6813
  133GLN     CB 4013   1.636  -2.174   4.880  0.4425  0.5196  0.1303
  133GLN    HB1 4014   1.720  -2.140   4.940  1.3748 -1.7709  0.2110
  133GLN    HB2 4015   1.641  -2.145   4.775  3.2898  0.0254  0.0637
  133GLN     CG 4016   1.635  -2.327   4.875  0.2690  0.5176  0.2466
  133GLN    HG1 4017   1.623  -2.360   4.978 -0.3432 -2.5248 -0.7222
  133GLN    HG2 4018   1.550  -2.365   4.818 -0.4481  3.3994 -0.8137
  133GLN     CD 4019   1.755  -2.390   4.806 -0.2305 -0.1729  0.0027
  133GLN    OE1 4020   1.763  -2.411   4.685 -0.3211  0.1104 -0.0506
  133GLN    NE2 4021   1.861  -2.422   4.881 -0.0322  0.3454 -0.0552
  133GLN   HE21 4022   1.946  -2.427   4.826  1.2357  1.0795  1.7443
  133GLN   HE22 4023   1.862  -2.413   4.981 -1.1569 -0.2319  0.0161
  133GLN      C 4024   1.527  -1.968   4.970  0.1514 -0.0458  0.2839
  133GLN      O 4025   1.497  -1.891   4.879  0.1122 -0.0695  0.2757
  134PRO      N 4026   1.571  -1.918   5.085 -0.3552  0.3756  0.3013
  134PRO     CD 4027   1.604  -1.995   5.203  0.2228 -0.1841 -0.2162
  134PRO    HD1 4028   1.697  -2.051   5.193  1.2606  1.5613 -0.7579
  134PRO    HD2 4029   1.519  -2.056   5.236  1.0390 -0.6650  1.0842
  134PRO     CG 4030   1.625  -1.891   5.313 -0.0748 -0.1094 -0.2281
  134PRO    HG1 4031   1.685  -1.920   5.399 -0.8773  0.5860  0.5810
  134PRO    HG2 4032   1.529  -1.861   5.356  0.2099 -0.4998  0.7013
  134PRO     CB 4033   1.690  -1.777   5.235 -0.2568  0.0465 -0.1507
  134PRO    HB1 4034   1.672  -1.685   5.292  1.2395  2.3883 -3.2211
  134PRO    HB2 4035   1.797  -1.793   5.228  0.1926  2.1875  0.8542
  134PRO     CA 4036   1.613  -1.781   5.104  0.0471  0.3426 -0.3376
  134PRO     HA 4037   1.526  -1.714   5.103 -1.0861 -1.0534  0.9543
  134PRO      C 4038   1.714  -1.743   4.996  0.0853  0.2395 -0.3370
  134PRO      O 4039   1.796  -1.825   4.956 -0.5054 -0.5106 -0.0509
  135SER      N 4040   1.715  -1.614   4.961  0.5560  0.2428 -0.3196
  135SER      H 4041   1.631  -1.564   4.985 -0.8168 -1.8860 -0.3610
  135SER     CA 4042   1.823  -1.554   4.886  0.9659 -0.2557 -0.1376
  135SER     HA 4043   1.912  -1.613   4.906  1.3911  1.2131  3.0420
  135SER     CB 4044   1.790  -1.564   4.738  0.0083 -0.3468  0.0722
  135SER    HB1 4045   1.756  -1.666   4.722  1.7473 -0.8006 -1.1396
  135SER    HB2 4046   1.878  -1.552   4.674  1.1448 -0.6689  1.5286
  135SER     OG 4047   1.682  -1.483   4.697  0.8110  0.7856  0.1325
  135SER     HG 4048   1.604  -1.506   4.748  0.5200  0.9301 -0.2447
  135SER      C 4049   1.852  -1.407   4.913 -0.0503 -0.0247 -0.2596
  135SER      O 4050   1.786  -1.345   4.997  0.0258 -0.1349 -0.1203
  136TYR      N 4051   1.952  -1.353   4.844 -0.2446  0.5242 -0.1200
  136TYR      H 4052   2.013  -1.414   4.792 -0.8497  0.0976 -0.3336
  136TYR     CA 4053   2.001  -1.217   4.853  0.3807  0.2972 -0.0517
  136TYR     HA 4054   2.036  -1.202   4.955 -0.8384  3.1587  0.0457
  136TYR     CB 4055   2.128  -1.208   4.769  0.3523 -0.9933 -0.2440
  136TYR    HB1 4056   2.192  -1.283   4.816  1.3102 -0.1233 -0.1275
  136TYR    HB2 4057   2.116  -1.242   4.666 -0.9957  0.2267 -0.5100
  136TYR     CG 4058   2.201  -1.076   4.776 -0.6869 -0.4303  0.2345
  136TYR    CD1 4059   2.289  -1.057   4.883 -0.3479  0.1751 -0.1457
  136TYR    HD1 4060   2.317  -1.133   4.955 -0.8089  1.0351  0.9700
  136TYR    CE1 4061   2.354  -0.934   4.897 -0.8777  0.3586  0.8547
  136TYR    HE1 4062   2.429  -0.918   4.973 -2.2760  0.3965  2.2586
  136TYR     CZ 4063   2.320  -0.822   4.818  0.2096 -0.2972 -0.5932
  136TYR     OH 4064   2.382  -0.702   4.834 -0.5624  0.0331 -0.0241
  136TYR     HH 4065   2.364  -0.643   4.760  0.9786 -0.3436 -0.7337
  136TYR    CE2 4066   2.224  -0.838   4.715 -0.1314 -0.0720 -0.3111
  136TYR    HE2 4067   2.210  -0.760   4.642 -0.4211  0.4068  0.2408
  136TYR    CD2 4068   2.167  -0.964   4.700  0.2182 -0.2751  0.0373
  136TYR    HD2 4069   2.095  -0.982   4.620 -1.7994 -1.3100  1.9669
  136TYR      C 4070   1.892  -1.117   4.816  0.1913  0.0915 -0.0526
  136TYR      O 4071   1.829  -1.133   4.712  0.2172  0.2034 -0.0852
  137GLY      N 4072   1.879  -1.007   4.891 -0.5830  0.1860 -0.3183
  137GLY      H 4073   1.942  -1.003   4.970  0.3045  2.9717 -1.0473
  137GLY     CA 4074   1.774  -0.907   4.886 -0.3338  0.4740  0.1368
  137GLY    HA1 4075   1.738  -0.900   4.784  0.9388  0.5497 -0.3234
  137GLY    HA2 4076   1.808  -0.811   4.925  2.3802 -0.8641  1.3356
  137GLY      C 4077   1.653  -0.952   4.967  0.2416 -0.0918  0.6986
  137GLY      O 4078   1.619  -1.070   4.979  0.0389 -0.1663 -0.4396
  138GLY      N 4079   1.586  -0.851   5.024  0.2978  0.2168  0.2203
  138GLY      H 4080   1.637  -0.765   5.014  2.4442 -0.9309  0.6585
  138GLY     CA 4081   1.468  -0.853   5.107  0.1652 -0.0467  0.0299
  138GLY    HA1 4082   1.402  -0.928   5.063  0.5111  0.6436 -1.7596
  138GLY    HA2 4083   1.500  -0.895   5.202  0.9075 -2.7445 -1.3076
  138GLY      C 4084   1.404  -0.715   5.121 -0.3521 -0.2856  0.0313
  138GLY      O 4085   1.440  -0.616   5.058  0.3615 -0.6177 -0.0934
  139GLN      N 4086   1.307  -0.715   5.213 -0.4000 -0.2466 -0.0194
  139GLN      H 4087   1.299  -0.806   5.256 -0.3621 -0.6071 -0.7495
  139GLN     CA 4088   1.221  -0.612   5.268 -0.0725 -0.0067  0.0512
  139GLN     HA 4089   1.210  -0.542   5.186  1.1139 -0.7417 -0.7578
  139GLN     CB 4090   1.087  -0.678   5.303  0.0223 -0.2631 -0.0594
  139GLN    HB1 4091   1.026  -0.609   5.362 -2.4573 -2.3678 -0.0200
  139GLN    HB2 4092   1.112  -0.761   5.369 -0.5773  1.3545  2.3546
  139GLN     CG 4093   1.003  -0.723   5.185 -0.4779  0.3972  0.0376
  139GLN    HG1 4094   1.069  -0.761   5.107 -0.9834 -1.2045  0.3553
  139GLN    HG2 4095   0.950  -0.640   5.139 -1.8455 -1.3269 -1.7214
  139GLN     CD 4096   0.898  -0.832   5.202 -0.4591  0.3223 -0.3082
  139GLN    OE1 4097   0.857  -0.881   5.307  0.1639  0.5407  0.0406
  139GLN    NE2 4098   0.851  -0.877   5.085 -0.1267 -0.0504 -0.3026
  139GLN   HE21 4099   0.887  -0.850   4.995  2.2409 -0.2773  0.4952
  139GLN   HE22 4100   0.776  -0.944   5.083  0.6436 -0.9602  0.5667
  139GLN      C 4101   1.269  -0.538   5.392 -0.4334 -0.1516  0.2774
  139GLN      O 4102   1.351  -0.591   5.467 -0.1391 -0.8772 -0.5462
  140GLN      N 4103   1.223  -0.414   5.409  0.2443  0.1203  0.1508
  140GLN      H 4104   1.156  -0.372   5.346 -1.3680 -1.0125  1.0263
  140GLN     CA 4105   1.235  -0.346   5.536 -0.0281  0.2246  0.1218
  140GLN     HA 4106   1.241  -0.424   5.611 -0.6747  1.2181  1.2471
  140GLN     CB 4107   1.362  -0.262   5.546  0.1084  0.0505 -0.1407
  140GLN    HB1 4108   1.384  -0.233   5.649 -0.8440 -0.2819  0.1665
  140GLN    HB2 4109   1.445  -0.327   5.519 -0.6910 -2.4226  2.7961
  140GLN     CG 4110   1.369  -0.135   5.462 -0.1679  0.3164  0.2353
  140GLN    HG1 4111   1.366  -0.164   5.357  1.5448 -1.3170  0.5913
  140GLN    HG2 4112   1.287  -0.071   5.494  3.2439  4.7307  1.0847
  140GLN     CD 4113   1.500  -0.062   5.485  0.3786 -0.5198 -0.2043
  140GLN    OE1 4114   1.508   0.046   5.543 -0.0819 -0.5317 -0.1216
  140GLN    NE2 4115   1.618  -0.113   5.448  0.7878 -0.1302  0.5445
  140GLN   HE21 4116   1.698  -0.052   5.456  1.9259 -1.1813 -1.7813
  140GLN   HE22 4117   1.615  -0.193   5.386 -1.0282  0.7379 -0.5654
  140GLN      C 4118   1.101  -0.277   5.562 -0.0883  0.1817 -0.0727
  140GLN      O 4119   1.004  -0.288   5.487  0.3107  0.4435 -0.6381
  141GLN      N 4120   1.098  -0.192   5.665  0.1255 -0.2622  0.3044
  141GLN      H 4121   1.186  -0.180   5.713 -1.0231 -0.5389  2.5795
  141GLN     CA 4122   0.989  -0.104   5.702  0.3364  0.2621 -0.2986
  141GLN     HA 4123   0.902  -0.155   5.660  2.2532 -2.1485 -1.6145
  141GLN     CB 4124   0.965  -0.109   5.852  0.4472 -0.3327 -0.2964
  141GLN    HB1 4125   0.947  -0.212   5.881  1.1710 -1.1354 -2.5210
  141GLN    HB2 4126   0.876  -0.052   5.880  0.3048 -1.4023  1.6361
  141GLN     CG 4127   1.079  -0.044   5.930  0.3245 -0.3275 -0.1175
  141GLN    HG1 4128   1.132   0.033   5.873  0.5359  0.5192  1.1786
  141GLN    HG2 4129   1.041  -0.010   6.026 -3.4093 -3.4743 -0.2554
  141GLN     CD 4130   1.182  -0.148   5.973 -0.1607 -0.7820 -0.0523
  141GLN    OE1 4131   1.278  -0.160   5.898  0.0419 -0.2527  0.1172
  141GLN    NE2 4132   1.168  -0.219   6.085 -0.2861  0.4049  0.7125
  141GLN   HE21 4133   1.098  -0.204   6.156 -1.2683 -0.4596 -0.0228
  141GLN   HE22 4134   1.230  -0.297   6.102  0.8803  1.2717  0.5433
  141GLN      C 4135   1.001   0.038   5.649  0.3969  0.4953  0.3382
  141GLN      O 4136   1.100   0.065   5.581 -0.1658  0.0698 -0.6760
  142SER      N 4137   0.903   0.124   5.678 -0.1445 -0.0233  0.0740
  142SER      H 4138   0.828   0.085   5.732 -0.6393  0.6419 -0.1239
  142SER     CA 4139   0.905   0.265   5.643 -0.4765  0.0524  0.3658
  142SER     HA 4140   1.000   0.285   5.594 -0.2103  0.2918  0.9650
  142SER     CB 4141   0.797   0.298   5.540  0.3555 -0.3906 -0.6544
  142SER    HB1 4142   0.772   0.217   5.472 -2.0694 -0.0318 -0.2711
  142SER    HB2 4143   0.707   0.313   5.599  1.1385  0.3969  0.3914
  142SER     OG 4144   0.827   0.417   5.470  0.1851 -0.1274 -0.2821
  142SER     HG 4145   0.738   0.445   5.445 -0.3065 -1.0463  0.3677
  142SER      C 4146   0.925   0.361   5.760  0.7343 -0.2893  0.4451
  142SER      O 4147   0.917   0.324   5.877 -0.1587 -0.1473  0.4302
  143TYR      N 4148   0.956   0.486   5.723 -0.4347 -0.2386 -0.4046
  143TYR      H 4149   0.952   0.522   5.629  0.9999 -1.3425 -0.9097
  143TYR     CA 4150   0.987   0.590   5.819  0.2735 -0.4566 -0.3941
  143TYR     HA 4151   0.953   0.560   5.918 -1.0587  0.5650 -0.5186
  143TYR     CB 4152   1.139   0.605   5.825  0.2389 -0.3749  0.4380
  143TYR    HB1 4153   1.159   0.663   5.915 -0.9074  1.2026 -0.2630
  143TYR    HB2 4154   1.169   0.668   5.740  0.0939 -1.0886 -0.1508
  143TYR     CG 4155   1.223   0.480   5.818  0.0778 -0.4611  0.0225
  143TYR    CD1 4156   1.246   0.409   5.936  0.1160 -0.3311  0.0936
  143TYR    HD1 4157   1.203   0.439   6.030  1.1065  2.1413 -0.1852
  143TYR    CE1 4158   1.309   0.284   5.926 -0.3745 -0.5635 -0.1649
  143TYR    HE1 4159   1.327   0.223   6.014 -2.2353 -0.5401  0.2848
  143TYR     CZ 4160   1.356   0.236   5.802 -0.1291  0.4146 -0.4587
  143TYR     OH 4161   1.410   0.111   5.792  0.0402  0.3850  0.6885
  143TYR     HH 4162   1.421   0.081   5.702 -0.1639  1.1099  0.4173
  143TYR    CE2 4163   1.344   0.317   5.688  0.7467  0.5533 -0.4590
  143TYR    HE2 4164   1.359   0.268   5.593  1.0629 -1.4972  0.6126
  143TYR    CD2 4165   1.277   0.440   5.695 -0.2007  0.0327 -0.2671
  143TYR    HD2 4166   1.254   0.493   5.604 -0.0160 -1.4850 -1.2356
  143TYR      C 4167   0.924   0.723   5.780  0.7221 -0.0719  0.1653
  143TYR      O 4168   0.902   0.748   5.661 -0.1118  0.4369  0.4146
  144GLY      N 4169   0.902   0.803   5.885 -0.1911 -0.1942  0.0829
  144GLY      H 4170   0.922   0.769   5.978  1.3354 -1.2407 -0.5763
  144GLY     CA 4171   0.858   0.940   5.872  0.3130 -0.0530 -0.1656
  144GLY    HA1 4172   0.790   0.955   5.788 -0.9437 -0.0101  0.8308
  144GLY    HA2 4173   0.804   0.952   5.966  1.5013  0.4475  0.4799
  144GLY      C 4174   0.969   1.045   5.877  0.1226  0.1292  0.2330
  144GLY      O 4175   1.088   1.026   5.854  0.0388 -0.2646  0.1214
  145GLN      N 4176   0.931   1.173   5.885  0.2893  0.2014 -0.1519
  145GLN      H 4177   0.840   1.189   5.924  0.9299  0.5603  1.2304
  145GLN     CA 4178   1.010   1.293   5.866 -0.1432  0.4322 -0.5411
  145GLN     HA 4179   1.110   1.266   5.902 -0.3582  0.7617  0.3271
  145GLN     CB 4180   1.031   1.328   5.719 -0.0824 -0.0222 -0.6431
  145GLN    HB1 4181   1.116   1.397   5.715  0.6423 -0.8467  0.0785
  145GLN    HB2 4182   1.065   1.239   5.667  0.2287  0.4572 -1.2737
  145GLN     CG 4183   0.922   1.391   5.634  0.2084  0.4466 -0.6702
  145GLN    HG1 4184   0.967   1.398   5.534  2.7680  0.8549  0.4297
  145GLN    HG2 4185   0.896   1.489   5.674  1.0224  0.2959  0.2692
  145GLN     CD 4186   0.800   1.303   5.616  0.3901  0.0997 -0.2160
  145GLN    OE1 4187   0.697   1.317   5.683  0.3964 -0.1305 -0.1581
  145GLN    NE2 4188   0.803   1.206   5.525  0.0527  0.1483 -0.2818
  145GLN   HE21 4189   0.885   1.182   5.471  0.9096  0.6516  0.7728
  145GLN   HE22 4190   0.726   1.140   5.525  2.6697 -3.2273  1.8775
  145GLN      C 4191   0.960   1.415   5.943  0.2515 -0.0418  0.4949
  145GLN      O 4192   0.843   1.423   5.978  0.1581  0.1767  0.1369
  146GLN      N 4193   1.059   1.490   5.992  0.7092  0.1157 -0.6271
  146GLN      H 4194   1.153   1.474   5.960  0.4610 -0.7756 -0.9407
  146GLN     CA 4195   1.033   1.618   6.056 -0.1477 -0.1796 -0.3636
  146GLN     HA 4196   0.930   1.651   6.052 -0.7187 -1.2569  2.7284
  146GLN     CB 4197   1.038   1.586   6.205  0.1788 -0.2943 -0.3981
  146GLN    HB1 4198   0.994   1.668   6.262 -1.8625 -1.3094 -0.4236
  146GLN    HB2 4199   0.976   1.497   6.218  3.1040 -2.6014 -1.0034
  146GLN     CG 4200   1.177   1.563   6.263  0.1508 -0.0100 -0.2127
  146GLN    HG1 4201   1.226   1.660   6.273 -1.9057  1.0196  0.3786
  146GLN    HG2 4202   1.237   1.502   6.195  2.4022  0.0565  1.5969
  146GLN     CD 4203   1.180   1.508   6.405 -0.5595  0.2707 -0.0866
  146GLN    OE1 4204   1.174   1.581   6.504  0.1067 -0.0607  0.2010
  146GLN    NE2 4205   1.199   1.376   6.417 -0.3189  0.2675 -0.4629
  146GLN   HE21 4206   1.202   1.324   6.331  1.9219  0.3203 -0.4608
  146GLN   HE22 4207   1.213   1.345   6.512  1.2953  1.2521 -0.3497
  146GLN      C 4208   1.123   1.734   6.016  0.0785 -0.1275  0.2753
  146GLN      O 4209   1.225   1.708   5.952  0.1035  0.4471  0.0770
  147GLN      N 4210   1.094   1.860   6.047 -0.1997  0.0016 -0.4913
  147GLN      H 4211   1.015   1.868   6.109  1.5375  0.3733  1.7940
  147GLN     CA 4212   1.160   1.977   5.992  0.0329  0.1303  0.0623
  147GLN     HA 4213   1.193   1.947   5.893  0.3321 -4.1791  1.2582
  147GLN     CB 4214   1.052   2.083   5.976  0.1744  0.1913 -0.4956
  147GLN    HB1 4215   0.976   2.045   5.906 -1.7906  1.7645  0.6825
  147GLN    HB2 4216   1.017   2.120   6.072 -1.1489  1.4916 -1.4324
  147GLN     CG 4217   1.107   2.211   5.914  0.3469  0.1721 -0.3801
  147GLN    HG1 4218   1.164   2.266   5.990 -1.8133  0.1078  1.3822
  147GLN    HG2 4219   1.022   2.274   5.889  1.8249  2.1926 -0.5731
  147GLN     CD 4220   1.181   2.188   5.783 -0.1881  0.7440 -0.7824
  147GLN    OE1 4221   1.138   2.108   5.700 -0.0115 -0.1676  0.0015
  147GLN    NE2 4222   1.301   2.241   5.758  0.2380  0.3379  0.3709
  147GLN   HE21 4223   1.342   2.222   5.668 -0.9360 -3.7015  0.4568
  147GLN   HE22 4224   1.344   2.307   5.821  0.0483  0.7868  0.0345
  147GLN      C 4225   1.290   2.018   6.060  0.2875 -0.4224 -0.0838
  147GLN      O 4226   1.391   2.033   5.992  0.0199 -0.1071 -0.4189
  148SER      N 4227   1.294   2.026   6.193 -0.1912  0.3516 -0.1070
  148SER      H 4228   1.210   2.026   6.249  1.6890  1.1544  2.9962
  148SER     CA 4229   1.415   2.045   6.271 -0.2449 -0.0990  0.0886
  148SER     HA 4230   1.470   2.128   6.227  1.3306 -1.2264 -0.1917
  148SER     CB 4231   1.381   2.053   6.419 -0.1242 -0.1804  0.1222
  148SER    HB1 4232   1.327   2.147   6.431  1.7897  0.7802  1.9024
  148SER    HB2 4233   1.464   2.061   6.489 -0.1821  0.6687  0.1043
  148SER     OG 4234   1.301   1.944   6.458  0.2360 -0.4917 -0.0081
  148SER     HG 4235   1.325   1.920   6.548  2.3811  1.0263 -0.1031
  148SER      C 4236   1.518   1.933   6.258  0.1742  0.2405  0.4569
  148SER      O 4237   1.636   1.966   6.246  0.0775  0.3888 -0.1115
  149TYR      N 4238   1.481   1.806   6.239  0.0869  0.4372 -0.7203
  149TYR      H 4239   1.384   1.789   6.263 -0.2676  1.1749 -1.5620
  149TYR     CA 4240   1.573   1.696   6.220 -0.0227  0.1889  0.1635
  149TYR     HA 4241   1.669   1.727   6.260  0.3683  1.7799 -1.8724
  149TYR     CB 4242   1.538   1.571   6.301 -0.1299 -0.1266 -0.3604
  149TYR    HB1 4243   1.507   1.606   6.400  0.2273  1.7324 -0.8679
  149TYR    HB2 4244   1.449   1.527   6.258 -0.1328 -1.2194  0.7120
  149TYR     CG 4245   1.641   1.462   6.311  0.1538  0.1622 -0.0886
  149TYR    CD1 4246   1.780   1.474   6.306  0.1397  0.2842 -0.1739
  149TYR    HD1 4247   1.823   1.573   6.295  1.0102 -0.2426 -1.7517
  149TYR    CE1 4248   1.863   1.362   6.320 -0.0254  0.0704 -0.8919
  149TYR    HE1 4249   1.969   1.382   6.332 -0.6908  2.6930  1.7979
  149TYR     CZ 4250   1.805   1.236   6.343  0.0191  0.1760 -0.1675
  149TYR     OH 4251   1.886   1.127   6.332 -0.0806  0.1027 -0.1744
  149TYR     HH 4252   1.978   1.144   6.310  1.3026 -1.6590  3.3594
  149TYR    CE2 4253   1.665   1.220   6.344  0.0459 -0.0618  0.0018
  149TYR    HE2 4254   1.620   1.123   6.355 -0.0249  0.0231  0.4565
  149TYR    CD2 4255   1.586   1.335   6.335  0.2515  0.0489 -0.4514
  149TYR    HD2 4256   1.480   1.315   6.348  0.3565  0.3738  1.1103
  149TYR      C 4257   1.598   1.663   6.074  0.3396 -0.3757  0.3502
  149TYR      O 4258   1.533   1.575   6.018  0.0841 -0.0584  0.1441
  150ASN      N 4259   1.697   1.729   6.012  0.0099 -0.2862 -0.0863
  150ASN      H 4260   1.757   1.794   6.060  0.4053  0.1232 -1.1174
  150ASN     CA 4261   1.722   1.706   5.871  0.3133  0.0003 -0.0796
  150ASN     HA 4262   1.618   1.703   5.838 -0.0803  0.7142  1.0258
  150ASN     CB 4263   1.790   1.822   5.800  0.4232 -0.1291 -0.1864
  150ASN    HB1 4264   1.743   1.914   5.835 -1.6879 -1.6450  1.1955
  150ASN    HB2 4265   1.893   1.830   5.836  0.1221  1.8550  0.3894
  150ASN     CG 4266   1.786   1.816   5.648  0.2543  0.1344 -0.1941
  150ASN    OD1 4267   1.884   1.811   5.574 -0.0459 -0.4031 -0.5643
  150ASN    ND2 4268   1.663   1.829   5.599 -0.0341  0.4925  0.6093
  150ASN   HD21 4269   1.652   1.812   5.500 -0.4078  1.1696  0.5251
  150ASN   HD22 4270   1.588   1.859   5.659  0.2873 -1.1513  1.9057
  150ASN      C 4271   1.789   1.577   5.825 -0.7293 -0.6802  0.2740
  150ASN      O 4272   1.753   1.534   5.716 -0.3888 -0.1480 -0.0537
  151PRO      N 4273   1.887   1.520   5.895 -0.4462 -0.5634 -0.0236
  151PRO     CD 4274   1.953   1.583   6.008 -0.6700  0.1285 -0.2745
  151PRO    HD1 4275   1.896   1.578   6.101  0.8333 -1.5010  0.6196
  151PRO    HD2 4276   1.973   1.687   5.985 -0.7355 -0.0875 -1.3448
  151PRO     CG 4277   2.085   1.509   6.023 -0.5066  0.4058 -0.3378
  151PRO    HG1 4278   2.105   1.499   6.130  2.2800  0.0590 -0.8240
  151PRO    HG2 4279   2.160   1.566   5.968 -0.3269  1.1115  0.6020
  151PRO     CB 4280   2.061   1.374   5.956  0.1522  0.1090  0.0096
  151PRO    HB1 4281   2.156   1.334   5.921 -0.6515 -0.1645 -2.0311
  151PRO    HB2 4282   2.026   1.309   6.035  0.7892  0.2339  0.4011
  151PRO     CA 4283   1.957   1.403   5.848  0.3873  0.0177 -0.2420
  151PRO     HA 4284   2.020   1.440   5.767  1.3242  0.7268  0.7825
  151PRO      C 4285   1.884   1.276   5.806 -0.0539  0.1630  0.0842
  151PRO      O 4286   1.938   1.212   5.716  0.2779  0.0445  0.3652
  152PRO      N 4287   1.767   1.243   5.862  0.0008 -0.7369 -0.3150
  152PRO     CD 4288   1.698   1.292   5.979  0.1395 -0.0128 -0.5310
  152PRO    HD1 4289   1.649   1.382   5.942 -0.4224 -0.1116 -0.0396
  152PRO    HD2 4290   1.765   1.322   6.060 -1.0329 -0.9541  0.8250
  152PRO     CG 4291   1.605   1.182   6.029  0.1906 -0.0836 -0.5917
  152PRO    HG1 4292   1.514   1.219   6.077 -0.6534  0.7614 -2.6866
  152PRO    HG2 4293   1.655   1.109   6.092 -1.0060 -0.8238 -0.4590
  152PRO     CB 4294   1.578   1.104   5.901 -0.2889 -0.5734 -0.1997
  152PRO    HB1 4295   1.488   1.147   5.857 -1.2609 -0.4787  1.7919
  152PRO    HB2 4296   1.562   1.000   5.929  0.4959  0.2062  3.6388
  152PRO     CA 4297   1.702   1.123   5.813 -0.1475 -0.7670 -0.0443
  152PRO     HA 4298   1.770   1.041   5.834 -1.1008 -0.9734  2.5625
  152PRO      C 4299   1.657   1.123   5.667  0.1390  0.2622 -0.1425
  152PRO      O 4300   1.634   1.231   5.613 -0.3743  0.3148  0.1749
  153GLN      N 4301   1.631   1.003   5.616  0.4346  0.3055 -0.3968
  153GLN      H 4302   1.644   0.920   5.672  1.9195 -0.1321 -1.3351
  153GLN     CA 4303   1.570   0.980   5.486  0.2489 -0.1192 -0.2376
  153GLN     HA 4304   1.508   1.068   5.470  0.6216  0.9684  3.3284
  153GLN     CB 4305   1.668   0.961   5.371 -0.0250 -0.4047 -0.4256
  153GLN    HB1 4306   1.713   0.862   5.372  0.6156 -0.3056  4.4053
  153GLN    HB2 4307   1.605   0.983   5.284  1.6355  1.2289 -1.2893
  153GLN     CG 4308   1.784   1.061   5.370 -0.0334 -0.3717  0.7065
  153GLN    HG1 4309   1.750   1.159   5.337 -0.1909 -0.3894  0.8157
  153GLN    HG2 4310   1.835   1.065   5.466  0.3118  1.3144  0.4716
  153GLN     CD 4311   1.895   1.020   5.273 -0.2213  0.1812  0.2551
  153GLN    OE1 4312   1.881   0.985   5.156 -0.1943  0.2247  0.2385
  153GLN    NE2 4313   2.024   1.028   5.305  0.0331 -0.0837 -0.6730
  153GLN   HE21 4314   2.051   1.058   5.398 -2.2632 -0.6097  0.2372
  153GLN   HE22 4315   2.093   0.986   5.245  0.5368  0.6176 -0.6029
  153GLN      C 4316   1.479   0.858   5.492  0.0955 -0.0074 -0.2962
  153GLN      O 4317   1.470   0.780   5.587  0.0780 -0.1836 -0.4429
  154GLY      N 4318   1.390   0.851   5.393  0.0585  0.4761 -0.2997
  154GLY      H 4319   1.385   0.922   5.321  0.5662  0.7431 -0.0756
  154GLY     CA 4320   1.303   0.739   5.365 -0.0790  0.4779  0.1038
  154GLY    HA1 4321   1.222   0.776   5.302 -0.0655 -0.6226 -0.6025
  154GLY    HA2 4322   1.252   0.713   5.457  1.5072  2.0493  1.4928
  154GLY      C 4323   1.367   0.614   5.306 -0.1997  0.3297  0.2863
  154GLY      O 4324   1.341   0.587   5.189 -0.1732 -0.1897  0.3944
  155TYR      N 4325   1.449   0.543   5.383 -0.1744  0.0873  0.0362
  155TYR      H 4326   1.458   0.585   5.474 -0.1749  1.2114 -0.4674
  155TYR     CA 4327   1.538   0.437   5.339 -0.3993 -0.1693  0.1970
  155TYR     HA 4328   1.592   0.472   5.251  0.2648 -1.4280  0.0687
  155TYR     CB 4329   1.632   0.415   5.457  0.0631  0.0718 -0.1237
  155TYR    HB1 4330   1.566   0.373   5.532 -0.3291  1.1976  0.1670
  155TYR    HB2 4331   1.697   0.331   5.432 -0.9596 -1.5096  2.2357
  155TYR     CG 4332   1.706   0.532   5.518  0.0965 -0.1533  0.2714
  155TYR    CD1 4333   1.807   0.594   5.444 -0.0997 -0.0674  0.0732
  155TYR    HD1 4334   1.820   0.585   5.337  3.7000  0.6357  0.3217
  155TYR    CE1 4335   1.879   0.697   5.506  0.2345 -0.3536  0.1657
  155TYR    HE1 4336   1.947   0.755   5.446 -0.5317 -1.7831 -2.1983
  155TYR     CZ 4337   1.851   0.735   5.639  0.2306 -0.3496  0.1636
  155TYR     OH 4338   1.925   0.836   5.692 -0.0663 -0.2123  0.3217
  155TYR     HH 4339   1.986   0.878   5.631  0.3320  0.7201  1.3276
  155TYR    CE2 4340   1.754   0.667   5.716 -0.1011 -0.3189 -0.2247
  155TYR    HE2 4341   1.738   0.689   5.820  1.2127  0.5470 -0.1853
  155TYR    CD2 4342   1.679   0.569   5.650 -0.3292 -0.4840  0.2784
  155TYR    HD2 4343   1.603   0.512   5.702  0.5762 -1.6002  0.4243
  155TYR      C 4344   1.465   0.310   5.296 -0.4604 -0.2549  0.5522
  155TYR      O 4345   1.349   0.291   5.332 -0.7479  0.3011 -0.0528
  156GLY      N 4346   1.523   0.238   5.200  0.0016  0.3718  0.3548
  156GLY      H 4347   1.614   0.271   5.172 -0.1224 -0.8588 -1.6775
  156GLY     CA 4348   1.450   0.128   5.140  0.0854  0.5696 -0.1173
  156GLY    HA1 4349   1.522   0.081   5.073 -1.0156 -1.9442  0.3718
  156GLY    HA2 4350   1.428   0.052   5.216  1.1583 -0.2540 -0.6125
  156GLY      C 4351   1.327   0.143   5.051  0.1708 -0.1157 -0.3534
  156GLY      O 4352   1.246   0.050   5.046  0.0396 -0.0430  0.3553
  157GLN      N 4353   1.314   0.253   4.977  0.4758 -0.0077 -0.2513
  157GLN      H 4354   1.375   0.333   4.987  0.1435  0.2238 -0.0513
  157GLN     CA 4355   1.192   0.278   4.902 -0.0684 -0.4341  0.4777
  157GLN     HA 4356   1.107   0.229   4.949 -1.4219  0.6506 -0.7540
  157GLN     CB 4357   1.159   0.427   4.907  0.2213 -0.3435 -0.1971
  157GLN    HB1 4358   1.251   0.485   4.895  0.3579 -0.1760  1.3316
  157GLN    HB2 4359   1.089   0.454   4.829  0.4532  0.3503 -0.1780
  157GLN     CG 4360   1.094   0.462   5.041 -0.0574 -0.1127 -0.3918
  157GLN    HG1 4361   1.144   0.419   5.128  0.4030 -0.9573 -1.0588
  157GLN    HG2 4362   1.002   0.403   5.040 -0.9523  1.2410  0.1051
  157GLN     CD 4363   1.054   0.608   5.053 -0.4610 -0.2660  0.1644
  157GLN    OE1 4364   1.028   0.673   4.952  0.1586  0.2423  0.3222
  157GLN    NE2 4365   1.034   0.670   5.170 -0.6727 -0.1200  0.0510
  157GLN   HE21 4366   0.988   0.760   5.165  0.0595  0.2785  0.4143
  157GLN   HE22 4367   1.071   0.624   5.252  2.7665 -0.7545 -1.6850
  157GLN      C 4368   1.203   0.228   4.759  0.1474  0.3632  0.2119
  157GLN      O 4369   1.311   0.209   4.702 -0.3633 -0.3207 -0.5470
  158GLN      N 4370   1.093   0.235   4.684  0.1248 -0.2511  0.1842
  158GLN      H 4371   1.007   0.250   4.736  1.0855  0.9996  1.5169
  158GLN     CA 4372   1.082   0.189   4.547 -0.0267 -0.3006  0.2119
  158GLN     HA 4373   1.176   0.144   4.515  0.2349 -0.4285  1.1085
  158GLN     CB 4374   0.977   0.079   4.537 -0.4254  0.1179 -0.2261
  158GLN    HB1 4375   1.020   0.003   4.602 -0.5727 -0.4438 -0.7760
  158GLN    HB2 4376   0.970   0.036   4.438 -1.0219  2.7492 -1.4322
  158GLN     CG 4377   0.839   0.124   4.585 -0.3646 -0.2624  0.3215
  158GLN    HG1 4378   0.858   0.174   4.679 -0.2367 -0.4040  0.3713
  158GLN    HG2 4379   0.781   0.035   4.608  0.2906 -0.9987 -0.7590
  158GLN     CD 4380   0.767   0.211   4.482 -0.1975 -0.3553  0.1265
  158GLN    OE1 4381   0.764   0.333   4.493 -0.2264 -0.3049 -0.3948
  158GLN    NE2 4382   0.704   0.153   4.379  0.2727 -0.6524 -0.0031
  158GLN   HE21 4383   0.656   0.218   4.317 -0.1983  0.2671  1.2639
  158GLN   HE22 4384   0.700   0.053   4.367  1.3377 -0.6150 -0.7521
  158GLN      C 4385   1.056   0.299   4.446  0.6491 -0.2226  0.1170
  158GLN      O 4386   1.040   0.413   4.489 -0.0556 -0.0896 -0.4607
  159ASN      N 4387   1.057   0.269   4.316 -0.3261  0.7276 -0.1301
  159ASN      H 4388   1.075   0.178   4.275 -0.8294  1.5363 -2.3204
  159ASN     CA 4389   1.003   0.351   4.209  0.0909  0.2568 -0.7135
  159ASN     HA 4390   0.916   0.405   4.247  0.2069  0.9139 -1.3812
  159ASN     CB 4391   1.099   0.454   4.152  0.2336  0.6592  0.2410
  159ASN    HB1 4392   1.123   0.529   4.228  0.3136 -0.5294  1.4224
  159ASN    HB2 4393   1.190   0.408   4.114  0.7753  1.1070  0.9613
  159ASN     CG 4394   1.048   0.538   4.036  0.0300  0.5253  0.2338
  159ASN    OD1 4395   1.082   0.523   3.918 -0.2424  0.7274  0.1290
  159ASN    ND2 4396   0.941   0.613   4.062 -0.3138  0.2007 -0.2169
  159ASN   HD21 4397   0.948   0.658   4.152 -3.2306  0.5359 -0.0610
  159ASN   HD22 4398   0.897   0.666   3.988  0.0052 -1.2742 -1.5162
  159ASN      C 4399   0.945   0.252   4.109  0.1680 -0.2636 -0.2482
  159ASN      O 4400   1.002   0.144   4.093 -0.2332 -0.5345  0.1056
  160GLN      N 4401   0.857   0.305   4.024 -0.0575 -0.5353 -0.1872
  160GLN      H 4402   0.837   0.402   4.043  1.1481 -0.2108 -0.4623
  160GLN     CA 4403   0.775   0.251   3.917 -0.0922 -0.0496 -0.4058
  160GLN     HA 4404   0.711   0.335   3.890 -0.3362  0.1991  0.8577
  160GLN     CB 4405   0.847   0.211   3.789  0.7101  0.3090 -0.0714
  160GLN    HB1 4406   0.896   0.114   3.785 -2.3142 -1.3792  1.0939
  160GLN    HB2 4407   0.761   0.190   3.726 -1.2265  0.7050  2.2813
  160GLN     CG 4408   0.939   0.307   3.714  0.4772  0.7384  0.1867
  160GLN    HG1 4409   1.035   0.304   3.767  0.5658 -0.2108 -0.0097
  160GLN    HG2 4410   0.899   0.407   3.696 -2.4967 -0.1505  1.2996
  160GLN     CD 4411   0.978   0.252   3.577 -0.5933  0.1668  0.0992
  160GLN    OE1 4412   0.920   0.161   3.519 -0.5313  0.0694  0.1883
  160GLN    NE2 4413   1.074   0.310   3.504 -0.1734 -0.0309  0.4838
  160GLN   HE21 4414   1.104   0.269   3.417 -0.3803 -0.5553  0.6578
  160GLN   HE22 4415   1.136   0.381   3.542 -1.3031  1.6525 -0.6516
  160GLN      C 4416   0.684   0.139   3.964 -0.3450  0.6192  0.7355
  160GLN      O 4417   0.565   0.142   3.932  0.0048  0.5036 -0.6050
  161TYR      N 4418   0.733   0.034   4.031 -0.5428  0.2122  0.2437
  161TYR      H 4419   0.830   0.041   4.058 -0.1939 -1.8963 -0.2986
  161TYR     CA 4420   0.658  -0.088   4.055 -0.3619  0.0554  0.0052
  161TYR     HA 4421   0.581  -0.086   3.978 -0.7001 -0.0805  0.3380
  161TYR     CB 4422   0.746  -0.211   4.031 -0.0423  0.2403  0.2257
  161TYR    HB1 4423   0.813  -0.228   4.115 -1.1780 -2.7899  0.6295
  161TYR    HB2 4424   0.677  -0.295   4.029  1.9066 -1.5506  2.6523
  161TYR     CG 4425   0.826  -0.209   3.903  0.0003 -0.5492  0.2345
  161TYR    CD1 4426   0.959  -0.165   3.898 -0.1859 -0.0306 -0.3458
  161TYR    HD1 4427   1.004  -0.133   3.991 -1.2265  1.7244 -0.4031
  161TYR    CE1 4428   1.029  -0.170   3.777  0.1166  0.6656 -0.2041
  161TYR    HE1 4429   1.135  -0.146   3.777  0.4908 -0.8705  1.0069
  161TYR     CZ 4430   0.959  -0.195   3.657 -0.0471  0.4530 -0.0637
  161TYR     OH 4431   1.021  -0.227   3.540  0.0329  0.0350  0.0903
  161TYR     HH 4432   0.955  -0.247   3.473 -1.4370  1.9887  0.8265
  161TYR    CE2 4433   0.822  -0.229   3.668  0.0846 -0.0540  0.0364
  161TYR    HE2 4434   0.767  -0.244   3.576 -1.3902 -2.8713  1.2875
  161TYR    CD2 4435   0.749  -0.226   3.787  0.1455 -0.1642  0.0758
  161TYR    HD2 4436   0.643  -0.246   3.788 -0.1271  1.1712 -0.6729
  161TYR      C 4437   0.589  -0.086   4.190  0.1179  0.1417  0.2488
  161TYR      O 4438   0.653  -0.099   4.294  0.0167 -0.7527  0.2063
  162ASN      N 4439   0.456  -0.091   4.181  0.1257  0.1413  0.1365
  162ASN      H 4440   0.416  -0.079   4.089  1.6026  3.0487 -0.2534
  162ASN     CA 4441   0.372  -0.120   4.295  0.2295  0.4291  0.2867
  162ASN     HA 4442   0.404  -0.215   4.338 -0.1247 -0.3560 -1.1153
  162ASN     CB 4443   0.376  -0.004   4.394  0.0929  0.6716  0.0119
  162ASN    HB1 4444   0.342   0.088   4.347 -1.1302  0.3840  0.3091
  162ASN    HB2 4445   0.481   0.010   4.420  0.0527  0.8854  0.0617
  162ASN     CG 4446   0.292  -0.026   4.519  0.2293 -0.3770 -0.0754
  162ASN    OD1 4447   0.187   0.037   4.533  0.3749 -0.0982 -0.2364
  162ASN    ND2 4448   0.326  -0.130   4.595 -0.1620 -0.4174  0.0467
  162ASN   HD21 4449   0.246  -0.172   4.641 -1.2641  0.7865 -0.6999
  162ASN   HD22 4450   0.409  -0.179   4.565 -0.1959 -0.0438 -0.6813
  162ASN      C 4451   0.235  -0.147   4.234  0.2868  0.0207  0.3354
  162ASN      O 4452   0.184  -0.075   4.148  0.3946 -0.1615  0.1166
  163SER      N 4453   0.168  -0.254   4.276 -0.3030  0.1727 -0.1992
  163SER      H 4454   0.215  -0.311   4.345 -0.0891 -0.3982 -0.8093
  163SER     CA 4455   0.028  -0.281   4.248 -0.1561 -0.5346 -0.2567
  163SER     HA 4456  -0.019  -0.192   4.206 -0.3130  0.4965  1.9675
  163SER     CB 4457   0.026  -0.396   4.148 -0.2869 -0.5459 -0.2409
  163SER    HB1 4458  -0.076  -0.435   4.154 -1.0032  1.4561  1.7622
  163SER    HB2 4459   0.096  -0.476   4.173 -0.2865 -0.5472 -0.2501
  163SER     OG 4460   0.041  -0.352   4.015 -0.3968  0.2146 -0.0033
  163SER     HG 4461   0.126  -0.310   4.004 -1.4930  2.8487  0.7297
  163SER      C 4462  -0.051  -0.316   4.373 -0.0397  0.1173  0.0006
  163SER    OC1 4463  -0.170  -0.276   4.374  0.0508  0.3880  0.1967
  163SER    OC2 4464   0.003  -0.390   4.457  0.4918  0.7561  0.2345
    1MET      N 4465   9.795   2.768   7.597  0.0491 -0.1729 -0.0992
    1MET     H1 4466   9.757   2.834   7.664 -1.1907 -0.6390 -0.3050
    1MET     H2 4467   9.722   2.746   7.531  1.3200 -0.4720 -1.4396
    1MET     H3 4468   9.863   2.819   7.544 -2.8641  2.5777 -1.5491
    1MET     CA 4469   9.843   2.649   7.668  0.4515 -0.2429 -0.4838
    1MET     HA 4470   9.760   2.585   7.699  0.7587  0.3639  1.7502
    1MET     CB 4471   9.934   2.571   7.574  0.2863 -0.0259 -0.8264
    1MET    HB1 4472  10.015   2.631   7.533  0.4486  2.4799  2.7373
    1MET    HB2 4473   9.877   2.532   7.490  2.0259 -0.0418 -2.0699
    1MET     CG 4474  10.013   2.457   7.639 -0.1123 -0.0619 -0.3978
    1MET    HG1 4475  10.055   2.405   7.553  0.1165 -0.1209 -0.2509
    1MET    HG2 4476  10.088   2.514   7.694  0.5417  2.5297 -3.6346
    1MET     SD 4477   9.909   2.339   7.727 -0.1469  0.0874 -0.2369
    1MET     CE 4478  10.039   2.216   7.756 -0.0354  0.1847 -0.3244
    1MET    HE1 4479  10.092   2.207   7.661 -0.8231 -2.3863 -0.5750
    1MET    HE2 4480   9.997   2.118   7.777 -2.2808  1.2722  0.5546
    1MET    HE3 4481  10.104   2.247   7.838  0.1753 -2.0612  0.4225
    1MET      C 4482   9.924   2.691   7.790 -0.2274 -0.1029 -0.0750
    1MET      O 4483   9.994   2.792   7.778 -0.2483 -0.1540 -0.6666
    2ALA      N 4484   9.906   2.628   7.906 -0.6731 -0.0746 -0.1272
    2ALA      H 4485   9.864   2.536   7.909 -2.0664  0.4796 -1.2227
    2ALA     CA 4486   9.970   2.670   8.029 -0.1610 -0.2265 -0.3419
    2ALA     HA 4487   9.967   2.779   8.032 -0.7165 -0.2508  2.1002
    2ALA     CB 4488   9.891   2.625   8.152  0.4054 -0.6375 -0.1242
    2ALA    HB1 4489   9.783   2.634   8.143  0.4898  1.0136  0.1833
    2ALA    HB2 4490   9.924   2.669   8.246  0.2443 -1.2517  0.2193
    2ALA    HB3 4491   9.909   2.518   8.166 -0.7451 -0.7588  0.5208
    2ALA      C 4492  10.115   2.625   8.030  0.1034  0.6101  0.0288
    2ALA      O 4493  10.167   2.545   7.952  0.0349  0.1697  0.4271
    3SER      N 4494  10.181   2.668   8.138  0.0468  0.4372  0.1332
    3SER      H 4495  10.136   2.731   8.203 -1.4847  1.6600 -2.0025
    3SER     CA 4496  10.323   2.647   8.161  0.0762 -0.2525 -0.6221
    3SER     HA 4497  10.382   2.684   8.077 -0.7057  0.4289 -0.8919
    3SER     CB 4498  10.371   2.704   8.294 -0.6218  0.0085 -0.4714
    3SER    HB1 4499  10.320   2.657   8.378  2.1403 -1.0050  0.7585
    3SER    HB2 4500  10.477   2.682   8.309 -0.2069  0.8707 -1.9111
    3SER     OG 4501  10.349   2.843   8.303  0.4169  0.1905 -0.5966
    3SER     HG 4502  10.340   2.886   8.218 -0.3044  2.4740  0.5623
    3SER      C 4503  10.357   2.499   8.161 -0.1288 -0.3069  0.3631
    3SER      O 4504  10.282   2.412   8.205 -0.0594 -0.3966  0.3037
    4ASN      N 4505  10.478   2.460   8.121  0.0108 -0.3584  0.8368
    4ASN      H 4506  10.545   2.525   8.083 -1.5235 -0.8978 -3.2916
    4ASN     CA 4507  10.530   2.326   8.144 -0.3777 -0.6471  0.0577
    4ASN     HA 4508  10.448   2.265   8.106 -0.8193  0.4716 -0.8575
    4ASN     CB 4509  10.651   2.306   8.054 -0.1934  0.1767  0.1158
    4ASN    HB1 4510  10.612   2.328   7.954  1.2048  1.2140 -0.2250
    4ASN    HB2 4511  10.725   2.378   8.089  0.9354 -0.3218 -1.1587
    4ASN     CG 4512  10.712   2.167   8.052 -0.4325  0.0696  0.2495
    4ASN    OD1 4513  10.811   2.137   8.118 -0.1370 -0.1757 -0.3003
    4ASN    ND2 4514  10.649   2.070   7.985  0.1606  0.2208 -0.5428
    4ASN   HD21 4515  10.559   2.090   7.943 -0.2228  1.6752  0.8876
    4ASN   HD22 4516  10.686   1.977   7.993  1.8600  0.8867 -0.3685
    4ASN      C 4517  10.548   2.299   8.293 -0.4969 -0.4076  0.1168
    4ASN      O 4518  10.560   2.394   8.369  0.2795 -0.4587  0.0676
    5ASP      N 4519  10.548   2.170   8.329  0.5563 -0.5656 -0.4050
    5ASP      H 4520  10.526   2.100   8.261  0.3043  0.0817 -0.9985
    5ASP     CA 4521  10.538   2.123   8.466  0.0019  0.3758 -0.1123
    5ASP     HA 4522  10.457   2.172   8.520  0.8990  1.1495  0.5663
    5ASP     CB 4523  10.510   1.973   8.475  0.1895  0.3484  0.0160
    5ASP    HB1 4524  10.575   1.922   8.404 -0.9377  0.4895 -1.1744
    5ASP    HB2 4525  10.533   1.936   8.575 -0.3884 -0.5670 -0.1772
    5ASP     CG 4526  10.365   1.932   8.452  0.1487  0.5597 -0.1092
    5ASP    OD1 4527  10.342   1.846   8.364  0.5937  0.0222  0.2948
    5ASP    OD2 4528  10.277   1.981   8.526  0.1317  0.2195  0.0986
    5ASP      C 4529  10.664   2.163   8.540 -0.0528 -0.4895  0.4675
    5ASP      O 4530  10.777   2.150   8.493 -0.2406  0.1836 -0.1830
    6TYR      N 4531  10.649   2.218   8.661  0.1885 -0.4898  0.4990
    6TYR      H 4532  10.556   2.202   8.698 -0.8154  1.1434 -1.1906
    6TYR     CA 4533  10.753   2.230   8.761  0.8964 -0.4948 -0.2360
    6TYR     HA 4534  10.831   2.160   8.729  1.8232  0.2277  0.3567
    6TYR     CB 4535  10.813   2.371   8.752 -0.2144  0.0040  0.1105
    6TYR    HB1 4536  10.788   2.417   8.657  0.1496  1.7678  0.8354
    6TYR    HB2 4537  10.921   2.359   8.748 -0.2958 -1.2073  0.9538
    6TYR     CG 4538  10.781   2.464   8.866 -0.3253 -0.0028  0.0851
    6TYR    CD1 4539  10.870   2.498   8.968  0.1370  0.0346 -0.3297
    6TYR    HD1 4540  10.966   2.448   8.977 -1.3126 -2.5878  2.1954
    6TYR    CE1 4541  10.826   2.589   9.065 -0.2594 -0.5466  0.0423
    6TYR    HE1 4542  10.885   2.603   9.155  0.0677 -0.1039 -0.2376
    6TYR     CZ 4543  10.699   2.648   9.058  0.0777  0.1592 -0.2414
    6TYR     OH 4544  10.661   2.741   9.149 -0.6585 -0.1773 -0.1929
    6TYR     HH 4545  10.566   2.754   9.143 -0.7126 -0.8749 -0.8694
    6TYR    CE2 4546  10.609   2.612   8.955 -0.0618  0.2511 -0.1525
    6TYR    HE2 4547  10.512   2.653   8.930 -1.2955 -2.6632 -0.4557
    6TYR    CD2 4548  10.651   2.516   8.862 -0.3947 -0.1712  0.1301
    6TYR    HD2 4549  10.600   2.507   8.767  1.4525  1.3245 -1.0882
    6TYR      C 4550  10.704   2.192   8.900 -0.2106  0.3958 -0.3705
    6TYR      O 4551  10.585   2.193   8.931 -0.0117 -0.0306  0.4264
    7THR      N 4552  10.798   2.150   8.984 -0.7414  0.1481  0.1036
    7THR      H 4553  10.881   2.124   8.932 -1.2716  1.8315 -1.6844
    7THR     CA 4554  10.791   2.105   9.122 -0.6255  0.0328  0.0737
    7THR     HA 4555  10.691   2.134   9.156 -0.1686 -0.3896  1.8521
    7THR     CB 4556  10.787   1.954   9.142  0.0860  0.0469  0.3261
    7THR     HB 4557  10.709   1.916   9.077  0.5990  1.0822 -0.9456
    7THR    CG2 4558  10.916   1.876   9.117 -0.3159 -0.3759 -0.4502
    7THR   HG21 4559  10.956   1.915   9.024  0.9102  1.2804  0.7237
    7THR   HG22 4560  10.979   1.896   9.204  0.9673 -1.8286 -0.9892
    7THR   HG23 4561  10.897   1.769   9.104  0.2823 -0.5894  0.3882
    7THR    OG1 4562  10.757   1.929   9.277 -0.7361  0.2517  0.1862
    7THR    HG1 4563  10.745   1.834   9.286  0.3740 -0.0494 -1.1947
    7THR      C 4564  10.897   2.174   9.207 -0.4223 -0.0326 -0.1272
    7THR      O 4565  11.013   2.193   9.171 -0.4211 -0.1969 -0.2094
    8GLN      N 4566  10.841   2.225   9.317  0.0848 -0.1349  0.1765
    8GLN      H 4567  10.743   2.204   9.327  0.4500 -1.4194  1.2157
    8GLN     CA 4568  10.906   2.310   9.415  0.1171  0.0011  0.0396
    8GLN     HA 4569  10.967   2.385   9.364  0.4543  0.2075  0.7273
    8GLN     CB 4570  10.809   2.403   9.487  0.4911  0.4827 -0.0760
    8GLN    HB1 4571  10.735   2.343   9.539  1.2231  0.9629  1.6140
    8GLN    HB2 4572  10.870   2.458   9.559  1.3331  0.3075 -0.6383
    8GLN     CG 4573  10.731   2.501   9.400 -0.5647 -0.1954  0.0955
    8GLN    HG1 4574  10.801   2.560   9.340 -0.5689 -1.4055 -1.1430
    8GLN    HG2 4575  10.660   2.445   9.338  0.4396 -0.8525 -0.4954
    8GLN     CD 4576  10.655   2.602   9.484  0.1965  0.4000  0.0802
    8GLN    OE1 4577  10.681   2.610   9.604 -0.3957  0.0992  0.2327
    8GLN    NE2 4578  10.567   2.682   9.423 -0.3013 -0.0689  0.1704
    8GLN   HE21 4579  10.525   2.756   9.478 -0.0872 -0.9636  1.5727
    8GLN   HE22 4580  10.572   2.688   9.322 -0.2112  3.2769  0.2376
    8GLN      C 4581  11.004   2.237   9.505 -0.3671 -0.3249  0.3075
    8GLN      O 4582  10.997   2.115   9.509 -0.7119 -0.3398 -0.5617
    9GLN      N 4583  11.096   2.301   9.579  0.1110 -0.0129 -0.5430
    9GLN      H 4584  11.106   2.401   9.564  1.5243 -0.0289  0.1952
    9GLN     CA 4585  11.186   2.235   9.670 -0.1688 -0.0907 -0.3196
    9GLN     HA 4586  11.230   2.151   9.616 -0.5766 -1.3826  1.2824
    9GLN     CB 4587  11.296   2.325   9.726 -0.1088 -0.0125 -0.5619
    9GLN    HB1 4588  11.351   2.270   9.803 -0.8852 -1.8507 -1.2613
    9GLN    HB2 4589  11.248   2.408   9.778 -2.1294 -0.5391 -1.4838
    9GLN     CG 4590  11.399   2.376   9.625 -0.2973  0.1109 -0.6910
    9GLN    HG1 4591  11.350   2.367   9.527  0.7990 -1.4629 -1.1296
    9GLN    HG2 4592  11.486   2.311   9.624  0.3902  0.8175  2.8425
    9GLN     CD 4593  11.429   2.519   9.665  0.1267  0.0087 -0.6444
    9GLN    OE1 4594  11.348   2.609   9.644 -0.1577  0.0208  0.4302
    9GLN    NE2 4595  11.550   2.556   9.707 -0.1123 -0.6148  0.6506
    9GLN   HE21 4596  11.566   2.653   9.728  1.3182 -0.7186  0.1921
    9GLN   HE22 4597  11.620   2.492   9.743  0.6154 -0.7011 -0.8348
    9GLN      C 4598  11.105   2.195   9.792  0.6482  0.2787  0.3582
    9GLN      O 4599  11.009   2.259   9.836 -0.0453 -0.3258 -0.2527
   10ALA      N 4600  11.151   2.089   9.858 -0.0383 -0.5059 -0.3935
   10ALA      H 4601  11.246   2.060   9.839  0.7594  0.3992  1.8333
   10ALA     CA 4602  11.088   2.031   9.975 -0.0583 -0.0284 -0.1633
   10ALA     HA 4603  11.031   2.104  10.031  1.1556  0.5801  0.3081
   10ALA     CB 4604  11.000   1.916   9.924 -0.2632  0.3555 -0.6821
   10ALA    HB1 4605  11.063   1.832   9.894 -1.9187 -0.7213 -1.2251
   10ALA    HB2 4606  10.946   1.950   9.836 -1.5404  0.2409  0.0427
   10ALA    HB3 4607  10.921   1.888   9.993  0.2968  0.9932  0.2417
   10ALA      C 4608  11.191   1.980  10.075  0.1247 -0.1064 -0.3919
   10ALA      O 4609  11.299   1.938  10.033  0.1488 -0.2351 -0.2022
   11THR      N 4610  11.148   1.991  10.201  0.4247  0.3231 -0.3237
   11THR      H 4611  11.054   2.022  10.220  0.9906  2.0246 -0.1270
   11THR     CA 4612  11.229   1.939  10.309 -0.3524  0.1208  0.1655
   11THR     HA 4613  11.330   1.979  10.297 -0.1250  0.0419  1.5736
   11THR     CB 4614  11.177   1.990  10.444  0.2995  0.3939  0.3218
   11THR     HB 4615  11.211   1.928  10.527  0.1994 -2.2280 -1.4639
   11THR    CG2 4616  11.215   2.137  10.457  0.6290  0.3390 -0.0127
   11THR   HG21 4617  11.149   2.195  10.521  0.4081 -1.9784  1.9994
   11THR   HG22 4618  11.308   2.150  10.512  1.4310  3.6317 -1.9006
   11THR   HG23 4619  11.225   2.186  10.360  1.5111 -1.2775 -0.8002
   11THR    OG1 4620  11.037   1.976  10.456  0.2413  0.2813 -0.4285
   11THR    HG1 4621  11.020   1.882  10.466 -0.3323  0.4472  0.2316
   11THR      C 4622  11.236   1.788  10.317 -0.1669  0.1453  0.5015
   11THR      O 4623  11.153   1.714  10.264  0.0186  0.1826  0.1544
   12GLN      N 4624  11.340   1.738  10.386 -0.0167  0.1593  0.2874
   12GLN      H 4625  11.404   1.811  10.414 -2.3102  2.4634 -0.0489
   12GLN     CA 4626  11.364   1.603  10.432 -0.2791  0.0012 -0.0312
   12GLN     HA 4627  11.293   1.541  10.378 -1.3830  1.3999 -0.2528
   12GLN     CB 4628  11.502   1.556  10.390 -0.4789 -0.3796 -0.2666
   12GLN    HB1 4629  11.576   1.633  10.410  0.5585 -0.9687 -1.6924
   12GLN    HB2 4630  11.535   1.474  10.455  5.2960  2.7211  1.5002
   12GLN     CG 4631  11.538   1.504  10.251  0.1390 -0.1222 -0.2085
   12GLN    HG1 4632  11.640   1.466  10.260  0.0635  0.0286  1.9320
   12GLN    HG2 4633  11.476   1.416  10.232 -1.4315  0.6163  1.1353
   12GLN     CD 4634  11.528   1.616  10.149  0.1429  0.4850  0.4497
   12GLN    OE1 4635  11.620   1.689  10.114  0.7777 -0.4295  0.1949
   12GLN    NE2 4636  11.414   1.633  10.081  0.3978  0.1565 -0.0612
   12GLN   HE21 4637  11.339   1.567  10.098 -0.0568  0.3119 -1.3568
   12GLN   HE22 4638  11.407   1.701  10.006  1.1526 -1.0423 -1.2756
   12GLN      C 4639  11.334   1.592  10.581  0.5208  0.1641  0.1414
   12GLN      O 4640  11.329   1.692  10.654  0.1930  0.0304  0.3031
   13SER      N 4641  11.330   1.473  10.641  0.0100  0.2464  0.2699
   13SER      H 4642  11.353   1.395  10.581  0.1776 -1.2078  2.1415
   13SER     CA 4643  11.347   1.452  10.783 -0.3439  0.1181  0.2958
   13SER     HA 4644  11.280   1.525  10.827  1.5733  2.7108 -0.8561
   13SER     CB 4645  11.294   1.316  10.828 -0.6923  0.3451  0.5783
   13SER    HB1 4646  11.367   1.239  10.800 -0.8775  0.2725  0.2908
   13SER    HB2 4647  11.289   1.309  10.936 -1.3914  1.6074  0.6349
   13SER     OG 4648  11.171   1.291  10.763 -0.1130 -0.6792 -0.1723
   13SER     HG 4649  11.107   1.326  10.826  1.4204 -0.5313  1.3913
   13SER      C 4650  11.486   1.491  10.833 -0.2529  0.0496  0.0982
   13SER      O 4651  11.588   1.479  10.765 -0.1835  0.0751  0.1979
   14TYR      N 4652  11.496   1.531  10.960  0.4058  0.1344  0.0196
   14TYR      H 4653  11.414   1.539  11.017 -0.0700  2.3180 -0.8507
   14TYR     CA 4654  11.611   1.584  11.031  0.4519  0.3432 -0.2092
   14TYR     HA 4655  11.692   1.616  10.966  0.9102 -1.4035 -0.5431
   14TYR     CB 4656  11.583   1.713  11.107 -0.0392 -0.0022  0.1958
   14TYR    HB1 4657  11.658   1.715  11.186 -0.6242  0.9231  0.7550
   14TYR    HB2 4658  11.493   1.708  11.170  0.0832  1.9687  0.5994
   14TYR     CG 4659  11.587   1.840  11.026  0.1756  0.0675  0.3175
   14TYR    CD1 4660  11.693   1.929  11.051 -0.0152  0.2802  0.3795
   14TYR    HD1 4661  11.771   1.903  11.121  0.4000 -0.4498 -0.3352
   14TYR    CE1 4662  11.712   2.046  10.977  0.0923 -0.3847 -0.6786
   14TYR    HE1 4663  11.798   2.112  10.982  0.5586 -1.0851  1.6658
   14TYR     CZ 4664  11.610   2.079  10.885 -0.4398  0.5616  0.2193
   14TYR     OH 4665  11.621   2.191  10.809  0.1519  0.5874  0.3352
   14TYR     HH 4666  11.550   2.203  10.746  2.2679  2.8356 -1.8330
   14TYR    CE2 4667  11.501   1.993  10.857 -0.1736  0.4302 -0.4242
   14TYR    HE2 4668  11.425   2.010  10.782 -1.1945  0.7010  0.6515
   14TYR    CD2 4669  11.493   1.874  10.929  0.6046  0.6822  0.1037
   14TYR    HD2 4670  11.416   1.803  10.900  2.2977 -1.3056  0.2349
   14TYR      C 4671  11.671   1.475  11.118  0.1283  0.4873  0.1964
   14TYR      O 4672  11.601   1.407  11.193  0.1002 -0.1583 -0.4065
   15GLY      N 4673  11.804   1.460  11.109 -0.0605 -0.7962 -0.6077
   15GLY      H 4674  11.861   1.522  11.055 -1.1664  1.1726  0.3754
   15GLY     CA 4675  11.881   1.361  11.181  0.3972 -0.0979 -0.1323
   15GLY    HA1 4676  11.865   1.262  11.139  1.0746 -0.0945 -0.4090
   15GLY    HA2 4677  11.986   1.376  11.154  0.2338  1.1423 -0.1254
   15GLY      C 4678  11.869   1.362  11.333  0.5671 -0.1935 -0.1179
   15GLY      O 4679  11.859   1.258  11.398 -0.4326 -0.1713 -0.2150
   16ALA      N 4680  11.893   1.482  11.385 -0.1105 -0.0732 -0.0683
   16ALA      H 4681  11.905   1.555  11.316  0.1014 -0.5422 -0.5312
   16ALA     CA 4682  11.915   1.520  11.524 -0.3363 -0.1810 -0.0026
   16ALA     HA 4683  12.001   1.457  11.548 -1.2066 -2.1777 -1.7680
   16ALA     CB 4684  11.956   1.666  11.536  0.0437 -0.3044  0.1908
   16ALA    HB1 4685  11.882   1.734  11.494  0.3985  0.8671  1.3573
   16ALA    HB2 4686  12.048   1.682  11.479  0.1814 -1.9492 -0.0746
   16ALA    HB3 4687  11.956   1.696  11.641 -1.5464 -1.3961  0.5255
   16ALA      C 4688  11.803   1.485  11.620  0.1916 -0.5835  0.4696
   16ALA      O 4689  11.690   1.462  11.576  0.0622  0.6213  0.1534
   17TYR      N 4690  11.831   1.480  11.750  0.4543 -0.7874  0.4056
   17TYR      H 4691  11.921   1.519  11.774  0.9368 -0.4098 -1.8251
   17TYR     CA 4692  11.724   1.448  11.842 -0.2240 -0.0040 -0.0966
   17TYR     HA 4693  11.684   1.353  11.807  2.5782 -0.9937 -0.8724
   17TYR     CB 4694  11.783   1.429  11.982  0.0067 -0.1981 -0.2191
   17TYR    HB1 4695  11.710   1.381  12.046  0.4866 -0.9257 -0.2114
   17TYR    HB2 4696  11.797   1.524  12.034  1.9512 -0.2317 -0.6094
   17TYR     CG 4697  11.907   1.343  11.986  0.0461 -0.1645 -0.6183
   17TYR    CD1 4698  11.900   1.205  11.962  0.0349 -0.1825 -0.5149
   17TYR    HD1 4699  11.802   1.167  11.937  0.3537 -0.5987 -1.1584
   17TYR    CE1 4700  12.014   1.124  11.958 -0.2020 -0.5455 -0.0166
   17TYR    HE1 4701  12.000   1.019  11.940 -2.1207 -0.5275  1.0443
   17TYR     CZ 4702  12.139   1.188  11.965 -0.3964 -0.1667  0.0495
   17TYR     OH 4703  12.257   1.122  11.944 -0.0984  0.3837 -0.0337
   17TYR     HH 4704  12.253   1.029  11.920  2.9315  0.0716  0.3024
   17TYR    CE2 4705  12.151   1.327  11.989 -0.4133 -0.1303 -0.1486
   17TYR    HE2 4706  12.247   1.376  11.992 -1.1290  1.4203 -1.2318
   17TYR    CD2 4707  12.033   1.402  11.999 -0.1826  0.2421 -0.2027
   17TYR    HD2 4708  12.042   1.509  12.001  2.3221  0.0889  0.4442
   17TYR      C 4709  11.628   1.566  11.847  0.0913  0.2600 -0.2475
   17TYR      O 4710  11.660   1.679  11.810 -0.1043  0.1650 -0.7157
   18PRO      N 4711  11.506   1.533  11.891  0.3952 -0.1327  0.3187
   18PRO     CD 4712  11.456   1.398  11.902  0.1800 -0.0979 -0.2115
   18PRO    HD1 4713  11.474   1.351  11.998 -0.3463  2.1590  1.0583
   18PRO    HD2 4714  11.482   1.341  11.813 -2.8710 -1.9831 -0.0639
   18PRO     CG 4715  11.304   1.412  11.888  0.1743  0.1503  0.1009
   18PRO    HG1 4716  11.283   1.415  11.781  0.8958  1.6830 -0.0384
   18PRO    HG2 4717  11.257   1.327  11.935  2.3914 -1.1385  0.1259
   18PRO     CB 4718  11.273   1.552  11.942 -0.0347  0.1017  0.1070
   18PRO    HB1 4719  11.179   1.594  11.905  0.1035 -2.4083 -3.7069
   18PRO    HB2 4720  11.269   1.551  12.051 -1.8450 -2.3156  0.1059
   18PRO     CA 4721  11.394   1.624  11.883  0.2821 -0.2744  0.2891
   18PRO     HA 4722  11.380   1.650  11.778  2.9211  0.7164  0.1033
   18PRO      C 4723  11.417   1.748  11.969  0.5052 -0.0492 -0.0927
   18PRO      O 4724  11.392   1.860  11.925  0.1182 -0.1977 -0.2534
   19THR      N 4725  11.465   1.738  12.093  0.0627  0.0229  0.0873
   19THR      H 4726  11.467   1.646  12.134 -0.1107  0.0947  0.2606
   19THR     CA 4727  11.518   1.848  12.172  0.2206 -0.1732  0.2548
   19THR     HA 4728  11.488   1.943  12.129 -0.1558 -0.7199 -0.7317
   19THR     CB 4729  11.467   1.847  12.316  0.0889  0.0155  0.2103
   19THR     HB 4730  11.529   1.923  12.364 -0.5893  1.2265 -0.7711
   19THR    CG2 4731  11.323   1.895  12.324  0.0051 -0.2333  0.2227
   19THR   HG21 4732  11.295   1.912  12.428 -0.3252 -2.6158  0.5713
   19THR   HG22 4733  11.303   1.983  12.262  2.0533 -1.6741 -2.7013
   19THR   HG23 4734  11.265   1.820  12.272  1.0910  0.7132 -2.5054
   19THR    OG1 4735  11.474   1.725  12.386 -0.2775 -0.2856 -0.2692
   19THR    HG1 4736  11.432   1.724  12.473 -2.4824 -2.2873 -1.2315
   19THR      C 4737  11.670   1.844  12.158  0.2256  0.0198  0.2526
   19THR      O 4738  11.732   1.746  12.200 -0.0025 -0.1806  0.1288
   20GLN      N 4739  11.728   1.950  12.103  0.1289 -0.3048 -0.4874
   20GLN      H 4740  11.668   2.028  12.078  1.1343  0.2541 -1.2609
   20GLN     CA 4741  11.871   1.972  12.102  0.0592  0.2508  0.3219
   20GLN     HA 4742  11.912   1.906  12.178 -0.9933  0.6884  1.2949
   20GLN     CB 4743  11.932   1.934  11.967 -0.3279  0.4622  0.0851
   20GLN    HB1 4744  12.031   1.979  11.968 -1.5609  3.5256  2.6752
   20GLN    HB2 4745  11.952   1.827  11.961 -0.1483  0.4947  0.1145
   20GLN     CG 4746  11.857   1.979  11.842 -0.0241  0.2408 -0.1793
   20GLN    HG1 4747  11.769   1.918  11.823 -1.2178  1.8024  0.0835
   20GLN    HG2 4748  11.827   2.084  11.851  0.0470  0.4432 -1.9244
   20GLN     CD 4749  11.945   1.971  11.718  0.0735 -0.4326 -0.0650
   20GLN    OE1 4750  12.064   1.939  11.718  0.2445  0.1750  0.3903
   20GLN    NE2 4751  11.889   1.981  11.598 -0.6234  0.9576  0.3627
   20GLN   HE21 4752  11.947   1.979  11.516 -0.9691 -0.2219  0.1281
   20GLN   HE22 4753  11.790   1.994  11.585 -0.9071  1.1297  2.3625
   20GLN      C 4754  11.904   2.117  12.133  0.2755  0.2332  0.1757
   20GLN      O 4755  11.818   2.196  12.095  0.4330 -0.0626 -0.8043
   21PRO      N 4756  12.004   2.164  12.209  0.3133  0.0960  0.2119
   21PRO     CD 4757  12.018   2.305  12.241 -0.7774  0.2934 -0.1110
   21PRO    HD1 4758  11.962   2.375  12.180 -1.0726  0.2171  0.0728
   21PRO    HD2 4759  12.007   2.321  12.348  1.4082  3.0590 -0.1697
   21PRO     CG 4760  12.166   2.332  12.212 -0.5691 -1.0844 -0.4343
   21PRO    HG1 4761  12.192   2.422  12.269 -0.1550 -1.3470 -0.2059
   21PRO    HG2 4762  12.184   2.347  12.106 -0.5329  2.6875 -0.0205
   21PRO     CB 4763  12.231   2.205  12.266  0.4011 -0.6226 -0.4905
   21PRO    HB1 4764  12.325   2.194  12.212  0.0282  1.9180 -1.7926
   21PRO    HB2 4765  12.244   2.214  12.373 -0.1147  0.1717 -0.4905
   21PRO     CA 4766  12.126   2.095  12.247  0.2351 -0.4578 -0.5215
   21PRO     HA 4767  12.163   2.035  12.164  1.5336 -0.6986  0.2050
   21PRO      C 4768  12.113   1.999  12.364 -0.2288 -0.3631 -0.4926
   21PRO      O 4769  12.013   1.981  12.433 -0.1860  0.3137 -0.2520
   22GLY      N 4770  12.217   1.917  12.381 -0.0543 -0.1286 -0.4366
   22GLY      H 4771  12.295   1.921  12.316  0.3995 -3.4125 -0.2352
   22GLY     CA 4772  12.223   1.791  12.451  0.0755 -0.1994 -0.5760
   22GLY    HA1 4773  12.135   1.790  12.515  0.4950 -0.1756  0.0135
   22GLY    HA2 4774  12.314   1.792  12.511  1.2025 -1.5220 -2.1428
   22GLY      C 4775  12.229   1.670  12.359 -0.7010 -0.4516 -0.3026
   22GLY      O 4776  12.264   1.687  12.242  0.3453 -0.1739  0.0396
   23GLN      N 4777  12.195   1.552  12.411 -0.1311 -0.2344  0.5733
   23GLN      H 4778  12.165   1.559  12.507 -1.3548  2.1561  0.0949
   23GLN     CA 4779  12.186   1.431  12.331 -0.4277  0.3198 -0.2444
   23GLN     HA 4780  12.181   1.473  12.231 -0.6221  1.8608  0.3825
   23GLN     CB 4781  12.314   1.348  12.341 -0.3495  0.4810  0.1380
   23GLN    HB1 4782  12.390   1.419  12.308  0.1962 -0.0948  0.1489
   23GLN    HB2 4783  12.308   1.265  12.270  1.4538  0.2607  0.1951
   23GLN     CG 4784  12.354   1.300  12.480 -0.2135 -1.0585 -0.4126
   23GLN    HG1 4785  12.384   1.388  12.537 -4.0188 -0.0704  0.3808
   23GLN    HG2 4786  12.264   1.258  12.526 -1.2174  1.8519  0.5415
   23GLN     CD 4787  12.464   1.196  12.468  0.9351  0.0828 -0.0222
   23GLN    OE1 4788  12.534   1.182  12.368  0.1947 -0.3580 -0.4888
   23GLN    NE2 4789  12.497   1.125  12.576 -0.0045  0.0425  0.2517
   23GLN   HE21 4790  12.457   1.139  12.667 -0.4601 -2.0773  0.4300
   23GLN   HE22 4791  12.554   1.042  12.572 -0.6272 -0.5679  2.4587
   23GLN      C 4792  12.066   1.342  12.359 -0.0455 -0.0625  0.1964
   23GLN      O 4793  11.980   1.388  12.434  0.1255 -0.1193  0.4279
   24GLY      N 4794  12.057   1.221  12.304  0.3808 -0.0617  0.1194
   24GLY      H 4795  12.118   1.193  12.228 -1.5837  1.0898 -2.0173
   24GLY     CA 4796  11.936   1.141  12.313  0.3184 -0.0295 -0.3899
   24GLY    HA1 4797  11.940   1.062  12.238  2.5813  0.5830 -1.0128
   24GLY    HA2 4798  11.852   1.200  12.275  1.8119  1.6556 -1.2221
   24GLY      C 4799  11.922   1.078  12.451  0.0026  0.0333 -0.3933
   24GLY      O 4800  11.992   1.111  12.545  0.0054 -0.8715 -0.0702
   25TYR      N 4801  11.822   0.992  12.474  0.1305 -0.0537 -0.1685
   25TYR      H 4802  11.755   0.978  12.400 -0.6801 -0.0456  0.5448
   25TYR     CA 4803  11.781   0.959  12.609  0.3618 -0.0471 -0.0952
   25TYR     HA 4804  11.864   0.976  12.678  0.0188 -0.8239  0.5307
   25TYR     CB 4805  11.659   1.041  12.650  0.4699 -0.1556  0.4477
   25TYR    HB1 4806  11.693   1.142  12.672  0.5058 -0.4776  2.0043
   25TYR    HB2 4807  11.625   1.010  12.749 -1.0847  1.2483  0.3899
   25TYR     CG 4808  11.544   1.030  12.553  0.4613 -0.1655  0.4591
   25TYR    CD1 4809  11.536   1.116  12.442  0.3004 -0.7753 -0.0058
   25TYR    HD1 4810  11.612   1.192  12.436  0.9926 -1.4055  0.5602
   25TYR    CE1 4811  11.436   1.100  12.345 -0.0760  0.1776  0.2138
   25TYR    HE1 4812  11.434   1.155  12.253 -3.3784 -0.1445 -0.0386
   25TYR     CZ 4813  11.332   1.007  12.364 -0.1815  0.3237  0.3567
   25TYR     OH 4814  11.239   0.997  12.264  0.3639  0.2976 -0.1538
   25TYR     HH 4815  11.185   0.917  12.267 -0.4932  0.7909  3.8397
   25TYR    CE2 4816  11.337   0.927  12.480  0.2454 -0.1477  0.0186
   25TYR    HE2 4817  11.258   0.854  12.491 -1.2922  1.4026 -0.2434
   25TYR    CD2 4818  11.440   0.940  12.574 -0.1281  0.4813  0.3452
   25TYR    HD2 4819  11.434   0.883  12.666  1.1654 -0.7790 -0.3201
   25TYR      C 4820  11.743   0.811  12.617  0.0767  0.0154 -0.2750
   25TYR      O 4821  11.726   0.739  12.519 -0.7607  0.7093 -0.6492
   26SER      N 4822  11.730   0.760  12.739 -0.5903 -0.0363 -0.3633
   26SER      H 4823  11.749   0.820  12.818  1.6141 -1.5285  0.3556
   26SER     CA 4824  11.712   0.620  12.770  0.7983 -0.1982 -0.2081
   26SER     HA 4825  11.787   0.563  12.715  0.9611  0.3495 -0.5529
   26SER     CB 4826  11.724   0.598  12.921  0.2650 -0.0645 -0.1450
   26SER    HB1 4827  11.633   0.621  12.977  0.3980 -1.4782  0.7007
   26SER    HB2 4828  11.737   0.491  12.939 -0.1235 -0.1784 -0.5160
   26SER     OG 4829  11.835   0.663  12.978  0.1042  0.0787  0.0048
   26SER     HG 4830  11.841   0.623  13.065 -0.3548 -1.0252 -0.4534
   26SER      C 4831  11.571   0.569  12.743  0.6831 -0.1738  0.3302
   26SER      O 4832  11.471   0.631  12.780  0.6351  0.1870 -0.3970
   27GLN      N 4833  11.561   0.446  12.692 -0.1730 -0.0049  0.0756
   27GLN      H 4834  11.652   0.403  12.685  0.1107  0.7171 -0.8521
   27GLN     CA 4835  11.437   0.374  12.672 -0.1586  0.0042 -0.0510
   27GLN     HA 4836  11.383   0.456  12.625  2.2644  0.8621 -1.5140
   27GLN     CB 4837  11.449   0.250  12.584  0.0369 -0.6462  0.8779
   27GLN    HB1 4838  11.508   0.186  12.650  3.1526  4.3040  3.4970
   27GLN    HB2 4839  11.508   0.273  12.496 -0.2986  0.7942  1.0064
   27GLN     CG 4840  11.315   0.199  12.531  0.0915  0.1108 -0.0175
   27GLN    HG1 4841  11.264   0.153  12.616  1.2533  1.2085  1.3266
   27GLN    HG2 4842  11.262   0.284  12.491  0.1654 -0.1335 -0.6455
   27GLN     CD 4843  11.345   0.090  12.428  0.1856 -0.0788  0.2077
   27GLN    OE1 4844  11.451   0.029  12.421  0.1939 -0.0026 -0.3412
   27GLN    NE2 4845  11.245   0.052  12.348  0.2805  0.2120 -0.0515
   27GLN   HE21 4846  11.154   0.095  12.363  0.5772  0.6537  0.5458
   27GLN   HE22 4847  11.259  -0.028  12.289  0.7198 -0.0075  0.3476
   27GLN      C 4848  11.375   0.336  12.806  0.1878 -0.7994 -0.1191
   27GLN      O 4849  11.253   0.326  12.817  0.0920  0.0886 -0.3483
   28GLN      N 4850  11.457   0.319  12.910 -0.3172 -0.3672  0.3504
   28GLN      H 4851  11.553   0.303  12.885  0.1822  2.2971  0.2598
   28GLN     CA 4852  11.413   0.281  13.043 -0.4331 -0.2412  0.3489
   28GLN     HA 4853  11.328   0.339  13.078 -0.9168 -0.9261  0.3255
   28GLN     CB 4854  11.384   0.131  13.041  0.2954 -0.3818 -0.0770
   28GLN    HB1 4855  11.338   0.099  13.134  0.4752 -2.0310 -0.5252
   28GLN    HB2 4856  11.323   0.098  12.957  0.8318 -2.3336  0.2397
   28GLN     CG 4857  11.508   0.043  13.029 -0.0364 -0.8402 -0.1554
   28GLN    HG1 4858  11.575   0.077  12.951 -2.5145  2.9207 -0.9189
   28GLN    HG2 4859  11.470  -0.048  12.981 -1.3972  0.7213 -2.2323
   28GLN     CD 4860  11.591   0.011  13.153  0.1457  0.0901 -0.0363
   28GLN    OE1 4861  11.594   0.078  13.256  0.1690  0.4456 -0.2625
   28GLN    NE2 4862  11.660  -0.103  13.154 -0.3258 -0.1923  0.4237
   28GLN   HE21 4863  11.701  -0.133  13.241 -0.2956 -2.4736 -0.2969
   28GLN   HE22 4864  11.653  -0.163  13.073  1.3399  1.2311 -0.8465
   28GLN      C 4865  11.501   0.325  13.160 -0.1833  0.6733 -0.1733
   28GLN      O 4866  11.618   0.355  13.139  0.1893 -0.3668  0.3043
   29SER      N 4867  11.436   0.333  13.277 -0.2685  0.0098 -0.1724
   29SER      H 4868  11.340   0.301  13.270 -0.6796  1.3292 -0.9257
   29SER     CA 4869  11.469   0.420  13.388  0.0504 -0.2683 -0.0466
   29SER     HA 4870  11.483   0.524  13.358  0.3555 -0.3573 -0.2190
   29SER     CB 4871  11.355   0.422  13.490  0.0631 -0.7899 -0.0172
   29SER    HB1 4872  11.350   0.330  13.548  2.3158 -0.1863  1.2392
   29SER    HB2 4873  11.376   0.505  13.557  0.5477 -1.9990  1.3585
   29SER     OG 4874  11.226   0.440  13.436  0.1505  0.5575  0.1790
   29SER     HG 4875  11.226   0.499  13.360 -2.9356  0.6401  0.1249
   29SER      C 4876  11.598   0.384  13.460  0.0402  0.1093  0.1614
   29SER      O 4877  11.649   0.470  13.531  0.2899 -0.1931  0.3526
   30SER      N 4878  11.649   0.261  13.453 -0.0692  0.0794 -0.1296
   30SER      H 4879  11.608   0.201  13.382 -3.7065  3.4710 -1.2499
   30SER     CA 4880  11.759   0.211  13.534 -0.1290  0.0027 -0.0956
   30SER     HA 4881  11.785   0.284  13.611 -1.4896 -0.3245  0.7168
   30SER     CB 4882  11.714   0.086  13.609 -0.5988 -0.0806 -0.5033
   30SER    HB1 4883  11.683   0.016  13.532 -1.7888  1.7611 -1.7662
   30SER    HB2 4884  11.801   0.060  13.670  0.4823  2.4907 -0.8119
   30SER     OG 4885  11.603   0.112  13.692 -0.3699 -0.3207 -0.1144
   30SER     HG 4886  11.610   0.045  13.761  1.2761 -0.4391 -0.3539
   30SER      C 4887  11.882   0.181  13.450 -0.0964  0.0013 -0.0468
   30SER      O 4888  11.991   0.170  13.505 -0.0894 -0.0357 -0.0684
   31GLN      N 4889  11.874   0.171  13.317  0.1588  0.7483 -0.1254
   31GLN      H 4890  11.784   0.159  13.275  0.1176  2.5009 -0.5961
   31GLN     CA 4891  11.985   0.163  13.224  0.0502  0.3969 -0.2270
   31GLN     HA 4892  12.079   0.152  13.277 -0.3755  0.4510  0.5569
   31GLN     CB 4893  11.966   0.040  13.136  0.3889  0.0426  0.1901
   31GLN    HB1 4894  11.937  -0.053  13.184 -0.0463 -0.3938 -0.8718
   31GLN    HB2 4895  11.882   0.062  13.070  0.1190  1.7888  1.0588
   31GLN     CG 4896  12.084   0.007  13.043  0.1877 -0.1110 -0.0117
   31GLN    HG1 4897  12.073  -0.096  13.011  0.0610  0.3194 -1.4071
   31GLN    HG2 4898  12.076   0.061  12.949 -2.8187  1.1458  0.8161
   31GLN     CD 4899  12.218   0.015  13.113  0.2096 -0.0844 -0.0569
   31GLN    OE1 4900  12.234  -0.040  13.222  0.0651 -0.5046 -0.2471
   31GLN    NE2 4901  12.323   0.072  13.054 -0.2349  0.2808 -0.4980
   31GLN   HE21 4902  12.319   0.102  12.957 -1.3428 -1.4126 -1.0215
   31GLN   HE22 4903  12.385   0.128  13.111 -1.9831 -0.7267  2.5905
   31GLN      C 4904  11.992   0.287  13.136 -0.2512  0.4601 -0.1642
   31GLN      O 4905  11.894   0.320  13.070 -0.5528 -0.1897 -0.0479
   32PRO      N 4906  12.104   0.360  13.139  0.1068 -0.0838 -0.1151
   32PRO     CD 4907  12.202   0.347  13.245 -0.0066 -0.3790 -0.0440
   32PRO    HD1 4908  12.272   0.264  13.243 -0.0515 -0.4856  1.7734
   32PRO    HD2 4909  12.157   0.351  13.344  0.8118 -0.7045  0.3481
   32PRO     CG 4910  12.285   0.475  13.235 -0.4104 -0.1325 -0.2438
   32PRO    HG1 4911  12.386   0.469  13.275 -1.1826  0.1280  1.9081
   32PRO    HG2 4912  12.234   0.553  13.292 -1.3183 -2.2752  2.0769
   32PRO     CB 4913  12.275   0.512  13.087 -0.4729  0.0625 -0.1919
   32PRO    HB1 4914  12.280   0.620  13.077  3.9439 -0.0520 -1.1049
   32PRO    HB2 4915  12.342   0.458  13.020  1.4522  1.5963  0.4037
   32PRO     CA 4916  12.133   0.470  13.049 -0.6118  0.2778  0.0900
   32PRO     HA 4917  12.062   0.550  13.074 -1.1891  0.2452 -1.3497
   32PRO      C 4918  12.128   0.453  12.898  0.7480 -0.0634  0.0746
   32PRO      O 4919  12.145   0.342  12.850  0.4001 -0.1768  0.2125
   33TYR      N 4920  12.128   0.566  12.827  0.5235 -0.0846  0.0409
   33TYR      H 4921  12.120   0.655  12.874  5.4444  1.2665 -1.0933
   33TYR     CA 4922  12.145   0.576  12.683 -0.1306 -0.2615 -0.0493
   33TYR     HA 4923  12.061   0.521  12.641  0.1781 -1.9253  1.4078
   33TYR     CB 4924  12.128   0.722  12.640  0.2256 -0.1584  0.1564
   33TYR    HB1 4925  12.177   0.783  12.716  1.5630 -0.0446 -0.7556
   33TYR    HB2 4926  12.021   0.742  12.649 -0.1422 -2.2188  0.9830
   33TYR     CG 4927  12.185   0.764  12.507 -0.4447  0.1463 -0.0365
   33TYR    CD1 4928  12.311   0.824  12.507 -0.4095  0.0740 -0.3941
   33TYR    HD1 4929  12.362   0.862  12.594  0.3941  1.7588 -1.5529
   33TYR    CE1 4930  12.381   0.829  12.385 -0.1827  0.1705 -0.2607
   33TYR    HE1 4931  12.480   0.871  12.383 -0.3410  0.5150 -1.6584
   33TYR     CZ 4932  12.325   0.777  12.267 -0.2324  0.5937 -0.4244
   33TYR     OH 4933  12.403   0.795  12.156  0.2795  0.6283 -0.0605
   33TYR     HH 4934  12.479   0.851  12.177  0.0690  1.1838 -0.7561
   33TYR    CE2 4935  12.194   0.725  12.264 -0.1367  0.3631 -0.6250
   33TYR    HE2 4936  12.150   0.690  12.172  2.2731 -0.2654 -1.6219
   33TYR    CD2 4937  12.130   0.714  12.388  0.3948  0.0159 -0.3759
   33TYR    HD2 4938  12.029   0.679  12.400  0.6520 -0.5595  0.1933
   33TYR      C 4939  12.281   0.525  12.641 -0.0604  0.0613 -0.2145
   33TYR      O 4940  12.381   0.523  12.713 -0.1612 -0.3938 -0.0862
   34GLY      N 4941  12.288   0.476  12.517 -0.2253  0.4641 -0.3853
   34GLY      H 4942  12.204   0.483  12.461 -0.2196 -2.8348 -1.0444
   34GLY     CA 4943  12.410   0.429  12.455  0.2479  0.1807  0.7522
   34GLY    HA1 4944  12.502   0.467  12.501 -0.6737  3.3596  0.1609
   34GLY    HA2 4945  12.413   0.461  12.351 -2.8495  0.0517  0.5491
   34GLY      C 4946  12.433   0.278  12.460 -0.1872  0.0742 -0.3195
   34GLY      O 4947  12.368   0.204  12.533  0.0644  0.0488 -0.1211
   35GLN      N 4948  12.525   0.219  12.384  0.2620  0.2389  0.0952
   35GLN      H 4949  12.558   0.271  12.304  0.2168  0.8424  0.4577
   35GLN     CA 4950  12.567   0.081  12.394  0.0618  0.1802  0.1200
   35GLN     HA 4951  12.479   0.017  12.398  0.7622 -0.8005  0.1632
   35GLN     CB 4952  12.648   0.036  12.272 -0.4070  0.1790 -0.1956
   35GLN    HB1 4953  12.732   0.103  12.255 -1.2860  1.7713  1.3024
   35GLN    HB2 4954  12.682  -0.063  12.303 -0.8577  0.6160  1.8449
   35GLN     CG 4955  12.559   0.016  12.150 -0.2099  0.3494 -0.3668
   35GLN    HG1 4956  12.464  -0.030  12.176 -0.8568  2.0330  0.3851
   35GLN    HG2 4957  12.543   0.118  12.114 -1.9372  0.2353  0.0178
   35GLN     CD 4958  12.614  -0.064  12.033  0.0773 -0.2319  0.1574
   35GLN    OE1 4959  12.690  -0.009  11.953 -0.2485 -0.3286 -0.2234
   35GLN    NE2 4960  12.579  -0.190  12.006 -0.2846 -0.0469 -0.2613
   35GLN   HE21 4961  12.538  -0.239  12.084 -1.7034 -0.0438 -0.9880
   35GLN   HE22 4962  12.621  -0.232  11.924  1.5988  0.9519  0.1233
   35GLN      C 4963  12.636   0.055  12.527  0.6088 -0.0515 -0.2086
   35GLN      O 4964  12.691   0.154  12.575  0.1792  0.2629 -0.3625
   36GLN      N 4965  12.615  -0.058  12.594  0.0061  0.0458 -0.2345
   36GLN      H 4966  12.556  -0.132  12.557  1.5798 -1.6518  0.5137
   36GLN     CA 4967  12.662  -0.088  12.728  0.2954 -0.2201 -0.3953
   36GLN     HA 4968  12.684   0.005  12.780  0.3981  0.0679 -0.9409
   36GLN     CB 4969  12.564  -0.177  12.803  0.5945 -0.0743  0.1741
   36GLN    HB1 4970  12.476  -0.117  12.827  0.7168  0.4410 -0.6304
   36GLN    HB2 4971  12.542  -0.257  12.733  0.6304  0.9087 -0.9891
   36GLN     CG 4972  12.604  -0.231  12.940  0.3202  0.2956  0.4028
   36GLN    HG1 4973  12.622  -0.143  13.002 -1.6819  0.4643  0.8006
   36GLN    HG2 4974  12.690  -0.298  12.934  0.3720  0.3111  0.8879
   36GLN     CD 4975  12.491  -0.302  13.013 -0.1987  0.2887 -0.4020
   36GLN    OE1 4976  12.373  -0.310  12.978 -0.1259 -0.3610 -0.5111
   36GLN    NE2 4977  12.525  -0.361  13.128  0.3485 -0.1078 -0.7609
   36GLN   HE21 4978  12.459  -0.416  13.181  2.0687 -1.1521  0.3830
   36GLN   HE22 4979  12.623  -0.361  13.150  0.5912  0.6953 -1.7412
   36GLN      C 4980  12.794  -0.162  12.712  0.5140  0.3354 -1.1898
   36GLN      O 4981  12.801  -0.275  12.664 -0.1775 -0.4328  0.4614
   37SER      N 4982  12.897  -0.105  12.776 -0.1307 -0.2640  0.4195
   37SER      H 4983  12.871  -0.030  12.838 -0.2891 -0.7288  0.9186
   37SER     CA 4984  13.031  -0.160  12.772 -0.2097 -0.4105 -0.2716
   37SER     HA 4985  13.038  -0.207  12.674 -0.9147 -3.5596  1.0640
   37SER     CB 4986  13.145  -0.062  12.797  0.1679 -0.7771 -0.5489
   37SER    HB1 4987  13.242  -0.110  12.780  1.0059  0.5397  0.3877
   37SER    HB2 4988  13.126  -0.026  12.897  2.0670 -1.2650  0.0367
   37SER     OG 4989  13.140   0.051  12.713  0.1150  0.3112  0.8930
   37SER     HG 4990  13.201   0.120  12.740  0.4603  1.4490 -2.4077
   37SER      C 4991  13.056  -0.265  12.879  0.2585  0.5350  0.5642
   37SER      O 4992  13.007  -0.249  12.991 -0.1617  0.2055  0.4325
   38TYR      N 4993  13.127  -0.374  12.849 -0.1443  0.2903  0.4838
   38TYR      H 4994  13.174  -0.381  12.760  1.4289 -2.1114  1.4095
   38TYR     CA 4995  13.151  -0.487  12.936 -0.3019 -0.1208  0.0011
   38TYR     HA 4996  13.089  -0.476  13.025 -1.6058 -2.1897 -0.5739
   38TYR     CB 4997  13.102  -0.618  12.876  0.2106  0.0559 -0.8218
   38TYR    HB1 4998  13.123  -0.621  12.769  0.0026  1.6291 -0.9306
   38TYR    HB2 4999  13.146  -0.702  12.931  0.0007  0.5783  0.1739
   38TYR     CG 5000  12.952  -0.620  12.893  0.3220  0.4511  0.3028
   38TYR    CD1 5001  12.876  -0.586  12.781  0.1501  0.3543  0.3899
   38TYR    HD1 5002  12.924  -0.550  12.691 -0.8873  1.3459  0.2049
   38TYR    CE1 5003  12.736  -0.596  12.783  0.2220 -0.9908 -0.1133
   38TYR    HE1 5004  12.681  -0.557  12.699 -0.3732 -0.7109  0.3988
   38TYR     CZ 5005  12.672  -0.625  12.905  0.3641 -0.7079  0.0287
   38TYR     OH 5006  12.536  -0.632  12.901  0.3542 -0.4509 -0.0692
   38TYR     HH 5007  12.496  -0.625  12.989 -1.3281  1.4789 -0.9057
   38TYR    CE2 5008  12.748  -0.664  13.018  0.1256  0.1622  0.5013
   38TYR    HE2 5009  12.697  -0.691  13.109  0.5681 -0.6414  0.5169
   38TYR    CD2 5010  12.887  -0.671  13.006  0.1157  0.4509  0.1848
   38TYR    HD2 5011  12.942  -0.703  13.093 -0.3172 -1.7047 -0.2756
   38TYR      C 5012  13.295  -0.494  12.986 -0.2939  0.0854  0.0081
   38TYR      O 5013  13.387  -0.440  12.925 -0.6194  0.7182  0.0728
   39SER      N 5014  13.308  -0.563  13.099 -0.3656  0.0325 -0.0157
   39SER      H 5015  13.227  -0.579  13.158  0.4734  0.9511  1.4414
   39SER     CA 5016  13.439  -0.602  13.146 -0.2338  0.1685 -0.2718
   39SER     HA 5017  13.520  -0.551  13.094 -0.1858 -0.0683 -0.4335
   39SER     CB 5018  13.449  -0.578  13.296 -0.3188 -0.0854 -0.2241
   39SER    HB1 5019  13.357  -0.608  13.347 -0.0220  0.5435  0.7143
   39SER    HB2 5020  13.532  -0.633  13.340 -0.0372  0.8553  0.4551
   39SER     OG 5021  13.474  -0.442  13.323  0.3326 -0.1510 -0.4944
   39SER     HG 5022  13.491  -0.422  13.415  1.4658 -1.2601 -0.4297
   39SER      C 5023  13.469  -0.749  13.117 -0.0215  0.2054 -0.2478
   39SER      O 5024  13.381  -0.825  13.078  0.3629 -0.1577 -0.4085
   40GLY      N 5025  13.595  -0.788  13.136 -0.0698  0.3732  0.4781
   40GLY      H 5026  13.648  -0.724  13.192  0.0152  1.7818 -1.1323
   40GLY     CA 5027  13.650  -0.917  13.097 -1.1068  0.1896 -0.4628
   40GLY    HA1 5028  13.633  -0.941  12.993  3.0392 -2.8590 -0.6948
   40GLY    HA2 5029  13.759  -0.908  13.100 -0.8292 -2.0094 -1.6155
   40GLY      C 5030  13.605  -1.030  13.188  0.2590  0.1870  0.2476
   40GLY      O 5031  13.547  -1.006  13.293  0.1534  0.4469  0.1303
   41TYR      N 5032  13.627  -1.157  13.153  0.1908  0.1287  0.4144
   41TYR      H 5033  13.652  -1.167  13.055 -0.5590  2.1845 -0.0282
   41TYR     CA 5034  13.586  -1.274  13.229 -0.5217  0.0510 -0.0713
   41TYR     HA 5035  13.482  -1.252  13.254 -0.0102  2.4700  0.2277
   41TYR     CB 5036  13.570  -1.397  13.142  0.3354  0.0886 -0.2960
   41TYR    HB1 5037  13.672  -1.428  13.117  0.6200  1.0250 -0.3089
   41TYR    HB2 5038  13.534  -1.480  13.203 -0.2121  0.0751 -0.6238
   41TYR     CG 5039  13.495  -1.376  13.012  0.8055  0.3566 -0.5229
   41TYR    CD1 5040  13.372  -1.309  13.008  0.6831  0.1691  0.0213
   41TYR    HD1 5041  13.340  -1.252  13.094  1.9271  0.4942  0.2993
   41TYR    CE1 5042  13.282  -1.325  12.903  0.5927 -0.6122  0.2146
   41TYR    HE1 5043  13.182  -1.285  12.911  0.3249 -0.3206 -3.1529
   41TYR     CZ 5044  13.321  -1.401  12.791  0.1590 -0.0537 -0.3244
   41TYR     OH 5045  13.227  -1.424  12.695 -0.2368  0.0881  0.0245
   41TYR     HH 5046  13.141  -1.394  12.726 -1.7345 -1.5990 -2.1663
   41TYR    CE2 5047  13.448  -1.462  12.791  0.1864  0.0019 -0.4866
   41TYR    HE2 5048  13.484  -1.527  12.713 -0.3876  0.2149 -0.9335
   41TYR    CD2 5049  13.533  -1.453  12.902  0.2629  0.1356 -0.5561
   41TYR    HD2 5050  13.627  -1.507  12.898 -0.3793 -0.9623 -1.2390
   41TYR      C 5051  13.673  -1.306  13.350 -0.2081  0.1242 -0.2759
   41TYR      O 5052  13.794  -1.287  13.347 -0.1485 -0.1821  0.1250
   42SER      N 5053  13.612  -1.352  13.460  0.5114  0.0857  0.1183
   42SER      H 5054  13.511  -1.354  13.460  0.5189 -2.4673  0.6327
   42SER     CA 5055  13.681  -1.393  13.580  0.3280 -0.1336  0.1496
   42SER     HA 5056  13.781  -1.423  13.549 -0.0796 -0.2640 -1.0827
   42SER     CB 5057  13.692  -1.274  13.675  0.1000 -0.0283  0.0446
   42SER    HB1 5058  13.747  -1.192  13.628  3.0847 -1.8147  0.1429
   42SER    HB2 5059  13.745  -1.296  13.768  1.4915  0.4609 -0.6119
   42SER     OG 5060  13.561  -1.230  13.704  0.1156  0.1044 -0.0854
   42SER     HG 5061  13.554  -1.191  13.791  1.7229 -0.9992  0.5996
   42SER      C 5062  13.635  -1.513  13.661 -0.5879  0.4359  0.5000
   42SER      O 5063  13.522  -1.561  13.653 -0.0162 -0.9861  0.6352
   43GLN      N 5064  13.727  -1.559  13.747 -0.2617  0.0014 -0.0690
   43GLN      H 5065  13.805  -1.499  13.769  0.5480 -1.0012 -0.1740
   43GLN     CA 5066  13.720  -1.684  13.819  0.3635  0.1017  0.1670
   43GLN     HA 5067  13.619  -1.723  13.818  0.5094 -0.2854  0.4155
   43GLN     CB 5068  13.809  -1.794  13.762  0.3481  0.2460 -0.1362
   43GLN    HB1 5069  13.910  -1.753  13.766  0.2835  0.5321 -1.2332
   43GLN    HB2 5070  13.814  -1.890  13.814  3.8223 -0.4141 -1.4210
   43GLN     CG 5071  13.779  -1.828  13.617  0.3865  0.2940 -0.1558
   43GLN    HG1 5072  13.774  -1.737  13.557  2.5841  0.5930  0.0329
   43GLN    HG2 5073  13.863  -1.889  13.584  0.9954  0.4929  1.0061
   43GLN     CD 5074  13.647  -1.900  13.594  0.3522  0.3513 -0.1330
   43GLN    OE1 5075  13.592  -1.967  13.681  0.2968  0.0301 -0.4119
   43GLN    NE2 5076  13.579  -1.876  13.482 -0.3206  0.2461  0.2455
   43GLN   HE21 5077  13.483  -1.901  13.463  0.3704 -1.3370 -1.4453
   43GLN   HE22 5078  13.623  -1.808  13.422 -0.9036 -2.4023 -3.5408
   43GLN      C 5079  13.751  -1.660  13.967  0.0326  0.0137  0.2507
   43GLN      O 5080  13.828  -1.571  14.000 -0.2084  0.3821 -0.1688
   44SER      N 5081  13.704  -1.752  14.051  0.1322 -0.4577 -0.2017
   44SER      H 5082  13.649  -1.830  14.016  0.2515 -0.9328  0.6344
   44SER     CA 5083  13.737  -1.759  14.192  0.1048  0.4313 -0.1459
   44SER     HA 5084  13.739  -1.658  14.232 -1.0136  0.2909  0.2864
   44SER     CB 5085  13.624  -1.822  14.273  0.7917 -0.0886  0.4311
   44SER    HB1 5086  13.598  -1.916  14.226 -0.3955  0.0406  0.7870
   44SER    HB2 5087  13.654  -1.854  14.372 -1.8618  0.7304  1.5876
   44SER     OG 5088  13.507  -1.743  14.283  0.7483 -0.1160  0.1502
   44SER     HG 5089  13.531  -1.651  14.270 -1.6530  1.1907  3.7252
   44SER      C 5090  13.869  -1.829  14.223 -0.1642 -0.0200 -0.0105
   44SER      O 5091  13.878  -1.888  14.330  0.1808  0.4405  0.2196
   45THR      N 5092  13.964  -1.827  14.129 -0.2586  0.0877 -0.1049
   45THR      H 5093  13.944  -1.767  14.050 -2.0342  0.4507  0.5743
   45THR     CA 5094  14.092  -1.896  14.132 -0.3041  0.0055 -0.0435
   45THR     HA 5095  14.068  -1.995  14.172 -0.6041 -0.4023 -1.1746
   45THR     CB 5096  14.154  -1.915  13.993  0.4590 -0.2592  0.3293
   45THR     HB 5097  14.261  -1.933  14.002  0.1297 -1.8644  1.7742
   45THR    CG2 5098  14.097  -2.030  13.911  0.6483 -0.3498  0.3247
   45THR   HG21 5099  14.171  -2.066  13.840  0.0542 -0.4220 -0.2712
   45THR   HG22 5100  14.006  -2.004  13.856  1.5242  1.9012 -0.1619
   45THR   HG23 5101  14.072  -2.119  13.969  2.1420 -2.6406 -2.2986
   45THR    OG1 5102  14.144  -1.786  13.939 -0.1063 -0.4999 -0.1469
   45THR    HG1 5103  14.157  -1.722  14.009 -0.0641 -0.7633  0.0836
   45THR      C 5104  14.190  -1.825  14.223 -0.2144 -0.0882 -0.0670
   45THR      O 5105  14.177  -1.706  14.252 -0.1845 -0.0979 -0.0161
   46ASP      N 5106  14.302  -1.892  14.252  0.1016  0.1971 -0.6106
   46ASP      H 5107  14.303  -1.987  14.218  0.5326 -0.4009  1.0023
   46ASP     CA 5108  14.418  -1.837  14.319 -0.2858  0.3880 -0.0848
   46ASP     HA 5109  14.388  -1.757  14.386 -0.2840 -0.3909  0.8677
   46ASP     CB 5110  14.482  -1.947  14.403  0.0681  0.2159 -0.5751
   46ASP    HB1 5111  14.410  -1.970  14.481  2.4524  1.8554  2.3570
   46ASP    HB2 5112  14.500  -2.032  14.337  0.2359  0.1386 -0.4302
   46ASP     CG 5113  14.608  -1.897  14.473 -0.4938 -0.4478  0.9277
   46ASP    OD1 5114  14.603  -1.808  14.560  0.0982  0.5615 -0.0524
   46ASP    OD2 5115  14.714  -1.959  14.452 -0.1379  0.3033  0.5194
   46ASP      C 5116  14.519  -1.783  14.218 -0.1264 -0.0280 -0.1472
   46ASP      O 5117  14.589  -1.684  14.240 -0.0148 -0.1313 -0.0350
   47THR      N 5118  14.527  -1.833  14.094  0.0805  0.2748 -0.2564
   47THR      H 5119  14.486  -1.923  14.074  1.7642 -0.2735 -1.4521
   47THR     CA 5120  14.592  -1.776  13.978 -0.0217  0.1126 -0.3932
   47THR     HA 5121  14.695  -1.752  14.006 -0.4943  0.0800  1.5115
   47THR     CB 5122  14.591  -1.881  13.868  0.4986 -0.2857 -0.0276
   47THR     HB 5123  14.596  -1.833  13.770  2.2320 -0.4141 -0.0288
   47THR    CG2 5124  14.721  -1.960  13.873  0.2316 -0.7147  0.1785
   47THR   HG21 5125  14.711  -2.041  13.946 -1.4158 -0.2303  0.5188
   47THR   HG22 5126  14.797  -1.887  13.900 -1.5263  1.3929 -0.3003
   47THR   HG23 5127  14.741  -1.996  13.772  0.7010 -1.1450  0.4181
   47THR    OG1 5128  14.481  -1.970  13.868  0.0319  0.2811  0.3937
   47THR    HG1 5129  14.470  -2.011  13.782  0.0407  1.1138 -0.0130
   47THR      C 5130  14.530  -1.648  13.924  0.3836  0.6114  0.3072
   47THR      O 5131  14.413  -1.616  13.944  0.2207  0.3875 -0.2664
   48SER      N 5132  14.610  -1.566  13.856 -0.0205  0.5359 -0.2621
   48SER      H 5133  14.709  -1.584  13.848 -0.0699 -0.4999  1.0314
   48SER     CA 5134  14.559  -1.447  13.791 -0.1856  0.4723 -0.2522
   48SER     HA 5135  14.490  -1.403  13.862 -0.3658 -0.3614  0.0996
   48SER     CB 5136  14.672  -1.345  13.779  0.4010 -0.1191  0.1632
   48SER    HB1 5137  14.632  -1.250  13.744 -0.2905 -0.1341  0.8792
   48SER    HB2 5138  14.704  -1.324  13.881 -1.3103 -1.3936  1.0237
   48SER     OG 5139  14.789  -1.380  13.709  0.2675 -0.1184 -0.0587
   48SER     HG 5140  14.799  -1.351  13.618  0.4117 -0.0991 -0.0370
   48SER      C 5141  14.470  -1.473  13.670 -0.6163 -0.0068  0.1627
   48SER      O 5142  14.459  -1.586  13.621 -0.3252 -0.0799  0.2604
   49GLY      N 5143  14.410  -1.365  13.620 -0.0617  0.3255  0.2024
   49GLY      H 5144  14.416  -1.277  13.670 -0.1416  0.1752  0.4829
   49GLY     CA 5145  14.327  -1.354  13.502  0.0217 -0.1655  0.0957
   49GLY    HA1 5146  14.246  -1.285  13.526 -0.2437 -0.3791 -0.1755
   49GLY    HA2 5147  14.275  -1.447  13.480 -0.3965 -0.4143  2.0161
   49GLY      C 5148  14.414  -1.317  13.382 -0.0045 -0.3882  0.0096
   49GLY      O 5149  14.519  -1.375  13.355  0.2768  0.2521 -0.2840
   50TYR      N 5150  14.355  -1.221  13.310  0.6598  0.3835  0.4852
   50TYR      H 5151  14.262  -1.197  13.338  0.9990  0.0808  1.9818
   50TYR     CA 5152  14.413  -1.158  13.193  0.3870 -0.4201 -0.0932
   50TYR     HA 5153  14.474  -1.234  13.145  2.7348  0.9051  0.6663
   50TYR     CB 5154  14.312  -1.113  13.087  0.1502  0.3683  0.4550
   50TYR    HB1 5155  14.245  -1.040  13.132  0.7535  1.8304 -0.9430
   50TYR    HB2 5156  14.238  -1.191  13.066 -0.9761  1.5212  0.0365
   50TYR     CG 5157  14.379  -1.062  12.962 -0.7621  0.2566 -0.0928
   50TYR    CD1 5158  14.450  -1.156  12.887 -0.4167  0.6047 -0.2097
   50TYR    HD1 5159  14.440  -1.263  12.900 -0.2598  0.5131 -0.8422
   50TYR    CE1 5160  14.527  -1.111  12.780 -0.0218 -0.1844 -0.2660
   50TYR    HE1 5161  14.583  -1.178  12.716  0.7673  3.3146 -3.6626
   50TYR     CZ 5162  14.551  -0.974  12.759 -0.7880 -0.0739 -0.4704
   50TYR     OH 5163  14.639  -0.923  12.668 -0.5390  0.2455 -0.0567
   50TYR     HH 5164  14.633  -0.827  12.660 -1.1971  0.5363  2.9173
   50TYR    CE2 5165  14.489  -0.884  12.847  0.1015 -0.0645  0.1640
   50TYR    HE2 5166  14.520  -0.781  12.841  2.2670 -0.7508 -1.4504
   50TYR    CD2 5167  14.404  -0.924  12.951 -0.0124  0.1466  0.1541
   50TYR    HD2 5168  14.360  -0.852  13.018  1.3042  0.2495  0.9324
   50TYR      C 5169  14.517  -1.052  13.225 -0.0974 -0.0489  0.2698
   50TYR      O 5170  14.487  -0.951  13.289  0.1017  0.2795 -0.1491
   51GLY      N 5171  14.637  -1.067  13.168 -0.1420  0.0475  0.1499
   51GLY      H 5172  14.658  -1.149  13.113 -0.0274  0.9368 -1.1488
   51GLY     CA 5173  14.741  -0.967  13.163  0.0326 -0.1396  0.0169
   51GLY    HA1 5174  14.812  -0.993  13.085 -0.2238  0.6692 -0.4959
   51GLY    HA2 5175  14.699  -0.872  13.130 -1.7426 -0.7000  0.5206
   51GLY      C 5176  14.818  -0.955  13.294  0.0192 -0.0170  0.0134
   51GLY      O 5177  14.779  -1.018  13.392 -0.2020 -0.2336 -0.2149
   52GLN      N 5178  14.936  -0.892  13.287  0.0668 -0.1470 -0.3518
   52GLN      H 5179  14.968  -0.849  13.201 -0.8057 -0.7748 -1.0138
   52GLN     CA 5180  15.024  -0.874  13.400 -0.2757 -0.0698 -0.0974
   52GLN     HA 5181  14.967  -0.903  13.489 -0.0581  0.4073  0.2022
   52GLN     CB 5182  15.145  -0.965  13.382 -0.1267  0.0264  0.3859
   52GLN    HB1 5183  15.231  -0.937  13.443  0.2559 -2.3370  0.9948
   52GLN    HB2 5184  15.190  -0.957  13.283  0.3410 -0.5084  0.5489
   52GLN     CG 5185  15.120  -1.112  13.414 -0.2301 -0.0210  0.0897
   52GLN    HG1 5186  15.027  -1.150  13.372 -1.7126  0.9518  2.3056
   52GLN    HG2 5187  15.204  -1.172  13.379 -0.8190 -0.3213 -0.8412
   52GLN     CD 5188  15.118  -1.132  13.565  0.7154 -0.1462  0.0920
   52GLN    OE1 5189  15.110  -1.042  13.647  0.4493 -0.5161  0.4781
   52GLN    NE2 5190  15.129  -1.261  13.600  0.1091 -0.2663 -0.1426
   52GLN   HE21 5191  15.154  -1.328  13.530  0.0350  0.6411 -1.0590
   52GLN   HE22 5192  15.136  -1.286  13.698 -1.9656  1.7126  0.6117
   52GLN      C 5193  15.071  -0.731  13.421  0.3404 -0.3403  0.3773
   52GLN      O 5194  15.112  -0.655  13.334 -0.8144 -0.4196 -0.2491
   53SER      N 5195  15.065  -0.695  13.550 -0.1446 -0.1061  0.2934
   53SER      H 5196  15.049  -0.772  13.614 -1.2268 -1.5289 -1.5888
   53SER     CA 5197  15.117  -0.570  13.602 -0.0430 -0.1828  0.3783
   53SER     HA 5198  15.091  -0.496  13.526 -1.4241 -1.5043 -0.4938
   53SER     CB 5199  15.052  -0.537  13.736 -0.0873 -0.2066  0.3630
   53SER    HB1 5200  15.079  -0.434  13.761  1.5411 -0.1343 -1.4113
   53SER    HB2 5201  15.092  -0.600  13.815  0.0280  1.4371  1.6710
   53SER     OG 5202  14.913  -0.559  13.731 -0.1237  0.1104 -0.1331
   53SER     HG 5203  14.877  -0.589  13.815  0.4722 -1.8591 -0.5337
   53SER      C 5204  15.268  -0.581  13.615  0.0050  0.1839  0.1558
   53SER      O 5205  15.322  -0.664  13.689  0.6603  0.3079 -0.1743
   54SER      N 5206  15.340  -0.502  13.535 -0.0867  0.0366 -0.0721
   54SER      H 5207  15.293  -0.429  13.484 -0.0880  0.4818  0.5526
   54SER     CA 5208  15.483  -0.519  13.515 -0.0549  0.1645  0.0466
   54SER     HA 5209  15.532  -0.546  13.608  1.7342  1.1813 -0.5651
   54SER     CB 5210  15.501  -0.626  13.407 -0.5878 -0.2851  0.3964
   54SER    HB1 5211  15.607  -0.640  13.385 -0.3688 -0.2014  1.3417
   54SER    HB2 5212  15.463  -0.714  13.459  0.3342  0.3304  2.1790
   54SER     OG 5213  15.427  -0.603  13.289 -0.1090  0.1207  0.1717
   54SER     HG 5214  15.400  -0.685  13.247 -1.5518  0.3594  0.5845
   54SER      C 5215  15.542  -0.389  13.462 -0.3228  0.3345  0.1601
   54SER      O 5216  15.471  -0.290  13.445 -0.1329  0.3911 -0.3075
   55TYR      N 5217  15.674  -0.377  13.449 -0.3023  0.0773  0.1214
   55TYR      H 5218  15.729  -0.459  13.472 -1.6611 -0.6363  0.9460
   55TYR     CA 5219  15.736  -0.268  13.376 -0.6186  0.3181  0.2108
   55TYR     HA 5220  15.718  -0.180  13.437 -0.8631 -1.4269  2.8483
   55TYR     CB 5221  15.886  -0.296  13.375 -0.6906 -0.0796  0.1648
   55TYR    HB1 5222  15.902  -0.309  13.482 -2.8703 -1.4751  0.3705
   55TYR    HB2 5223  15.914  -0.390  13.329  0.3944  1.1675 -1.8650
   55TYR     CG 5224  15.969  -0.178  13.331 -0.5482 -0.2844 -0.1143
   55TYR    CD1 5225  15.973  -0.063  13.411 -0.2798 -0.0249 -0.4918
   55TYR    HD1 5226  15.913  -0.063  13.501  0.8002 -1.8811  0.2896
   55TYR    CE1 5227  16.056   0.043  13.376  0.3086 -0.4004 -0.2498
   55TYR    HE1 5228  16.062   0.131  13.438  1.2032 -1.0149  0.5622
   55TYR     CZ 5229  16.142   0.043  13.264  0.2966  0.1709 -0.2668
   55TYR     OH 5230  16.218   0.153  13.239 -0.2819  0.4381 -0.8466
   55TYR     HH 5231  16.271   0.136  13.161  0.3486  1.3081 -0.6281
   55TYR    CE2 5232  16.127  -0.071  13.182  0.2126 -0.2143  0.2708
   55TYR    HE2 5233  16.197  -0.082  13.099 -1.5896 -1.9631 -1.1229
   55TYR    CD2 5234  16.044  -0.179  13.212 -0.8822  0.4365 -0.3394
   55TYR    HD2 5235  16.049  -0.268  13.151 -0.1578 -2.6943  3.8046
   55TYR      C 5236  15.688  -0.246  13.233 -0.2394 -0.1015  0.0139
   55TYR      O 5237  15.681  -0.342  13.158  0.0841 -0.2416  0.1615
   56SER      N 5238  15.657  -0.120  13.202 -0.7247 -0.1198  0.4047
   56SER      H 5239  15.666  -0.052  13.276  0.1553  2.9231 -2.2329
   56SER     CA 5240  15.609  -0.077  13.072  0.1044 -0.2355  0.0539
   56SER     HA 5241  15.513  -0.127  13.058  0.8157 -2.2211  1.7309
   56SER     CB 5242  15.578   0.071  13.091 -0.0156 -0.1915 -0.4697
   56SER    HB1 5243  15.669   0.124  13.118 -0.2943  0.2139 -0.3119
   56SER    HB2 5244  15.545   0.106  12.993  1.6630 -0.5797 -1.2050
   56SER     OG 5245  15.478   0.095  13.188  0.1310 -0.2893 -0.2942
   56SER     HG 5246  15.401   0.038  13.179 -0.7591  0.8008  0.1689
   56SER      C 5247  15.699  -0.099  12.951  0.1512  0.5911 -0.0691
   56SER      O 5248  15.822  -0.101  12.959  0.1338  0.6671  0.2430
   57SER      N 5249  15.630  -0.106  12.837  0.0246  0.4868  0.0127
   57SER      H 5250  15.532  -0.092  12.855 -0.0443  0.0029  0.0290
   57SER     CA 5251  15.672  -0.131  12.700 -0.2037  0.2637 -0.0161
   57SER     HA 5252  15.777  -0.158  12.700  0.2721  1.4025  4.1895
   57SER     CB 5253  15.596  -0.251  12.643  0.3128  0.2166 -0.6086
   57SER    HB1 5254  15.644  -0.281  12.550  1.0748  0.6782 -0.3812
   57SER    HB2 5255  15.492  -0.231  12.618 -0.6271 -2.4381  0.8726
   57SER     OG 5256  15.611  -0.361  12.729 -0.1547  0.4150 -0.2658
   57SER     HG 5257  15.600  -0.440  12.675  0.2352 -0.1917  0.5154
   57SER      C 5258  15.646  -0.016  12.603  0.1419  0.1128 -0.2868
   57SER      O 5259  15.540   0.045  12.612  0.1201  0.0538 -0.1320
   58TYR      N 5260  15.739   0.008  12.511  0.3573  0.3503 -0.0099
   58TYR      H 5261  15.825  -0.045  12.512 -0.4580 -1.0204  1.5648
   58TYR     CA 5262  15.735   0.118  12.416 -0.9593  0.1002 -0.2622
   58TYR     HA 5263  15.632   0.153  12.418 -1.8095 -2.2712  0.4513
   58TYR     CB 5264  15.827   0.227  12.471 -0.0914 -0.5413 -0.4139
   58TYR    HB1 5265  15.829   0.312  12.402  1.7270 -0.8361 -0.7731
   58TYR    HB2 5266  15.931   0.202  12.492 -0.8965 -3.5486  0.3757
   58TYR     CG 5267  15.769   0.283  12.598  0.3952 -0.1715 -0.3526
   58TYR    CD1 5268  15.647   0.351  12.595  0.4942  0.0025 -0.4536
   58TYR    HD1 5269  15.593   0.364  12.502  0.5201  1.6268 -0.2643
   58TYR    CE1 5270  15.581   0.390  12.712  0.3547 -0.6566 -0.3095
   58TYR    HE1 5271  15.482   0.432  12.701  1.8507  3.7069  0.7811
   58TYR     CZ 5272  15.631   0.367  12.842 -0.1417  0.2333  0.0445
   58TYR     OH 5273  15.562   0.402  12.954  0.1905  0.5015  0.1685
   58TYR     HH 5274  15.475   0.434  12.929  0.5816  1.3756 -0.1083
   58TYR    CE2 5275  15.758   0.308  12.842  0.1003  0.7465 -0.0894
   58TYR    HE2 5276  15.798   0.287  12.940  0.9125 -1.6574 -0.8399
   58TYR    CD2 5277  15.821   0.260  12.726 -0.2583  0.1120 -0.0285
   58TYR    HD2 5278  15.916   0.208  12.733  0.9552  2.2357  0.3765
   58TYR      C 5279  15.764   0.070  12.275  0.0929 -0.2591  0.0622
   58TYR      O 5280  15.821  -0.034  12.245  0.0061 -0.2135 -0.2644
   59GLY      N 5281  15.726   0.155  12.178 -0.0519 -0.1175  0.2420
   59GLY      H 5282  15.658   0.228  12.192  1.0927  1.6908 -2.7201
   59GLY     CA 5283  15.749   0.146  12.035 -0.3149 -0.5607  0.2246
   59GLY    HA1 5284  15.757   0.046  11.993 -0.3436  0.1862 -1.6524
   59GLY    HA2 5285  15.848   0.190  12.020 -1.5064  1.7573 -1.4979
   59GLY      C 5286  15.639   0.218  11.960 -0.0557 -0.1160  0.2631
   59GLY      O 5287  15.587   0.320  12.006  0.0991  0.1822 -0.2129
   60GLN      N 5288  15.600   0.162  11.845 -0.1364 -0.1349  0.2997
   60GLN      H 5289  15.665   0.090  11.816 -1.2032 -0.7490 -0.6781
   60GLN     CA 5290  15.503   0.216  11.752  0.1237  0.1629  0.2000
   60GLN     HA 5291  15.405   0.229  11.798  0.8922  0.2085  1.8902
   60GLN     CB 5292  15.483   0.116  11.638  0.1298 -0.0634  0.3962
   60GLN    HB1 5293  15.567   0.116  11.568 -1.0655 -2.6760 -1.1650
   60GLN    HB2 5294  15.397   0.148  11.580 -2.1121 -1.3192  2.8420
   60GLN     CG 5295  15.437  -0.024  11.674 -0.3357  0.0358  0.1846
   60GLN    HG1 5296  15.329  -0.016  11.689 -0.3025  0.9789 -0.0361
   60GLN    HG2 5297  15.489  -0.049  11.766 -0.6867  0.5388  0.5249
   60GLN     CD 5298  15.461  -0.129  11.566 -0.8719  0.0149  0.0809
   60GLN    OE1 5299  15.493  -0.085  11.456  0.0445 -0.4169  0.1616
   60GLN    NE2 5300  15.466  -0.259  11.596 -0.2384  0.1577  0.6127
   60GLN   HE21 5301  15.463  -0.300  11.689 -0.1904  0.5605  0.7912
   60GLN   HE22 5302  15.471  -0.314  11.511 -0.5349  2.5153 -1.0193
   60GLN      C 5303  15.534   0.353  11.692  0.0404  0.0915 -0.0080
   60GLN      O 5304  15.647   0.378  11.651  0.0056 -0.3782 -0.4052
   61SER      N 5305  15.431   0.437  11.682 -0.0422 -0.0501 -0.3578
   61SER      H 5306  15.362   0.428  11.754  0.6778  1.1902  0.5306
   61SER     CA 5307  15.433   0.570  11.624 -0.3541  0.1644  0.1189
   61SER     HA 5308  15.501   0.559  11.539  0.5068  2.2140  0.4805
   61SER     CB 5309  15.295   0.617  11.579 -0.4130 -0.4524 -0.3565
   61SER    HB1 5310  15.250   0.657  11.669  1.0984 -1.4115  0.8821
   61SER    HB2 5311  15.308   0.698  11.506 -1.1657  0.1229  0.1391
   61SER     OG 5312  15.216   0.511  11.531 -0.2405 -0.8694  0.2808
   61SER     HG 5313  15.139   0.518  11.589  0.7783 -1.1393  1.7344
   61SER      C 5314  15.497   0.673  11.715 -0.2215  0.3984 -0.2373
   61SER      O 5315  15.433   0.711  11.813 -0.4389 -0.2152 -0.1386
   62GLN      N 5316  15.610   0.732  11.674  0.3159 -0.1796  0.3876
   62GLN      H 5317  15.634   0.716  11.578  0.8792  0.4335  0.4217
   62GLN     CA 5318  15.690   0.836  11.736  0.0912  0.1423  0.1386
   62GLN     HA 5319  15.670   0.846  11.843 -3.4784  1.8237 -0.5241
   62GLN     CB 5320  15.835   0.797  11.713 -0.1454 -0.2604 -0.7299
   62GLN    HB1 5321  15.896   0.877  11.757  1.1928 -0.8629 -1.4094
   62GLN    HB2 5322  15.851   0.805  11.606  0.6202 -1.0266 -0.6858
   62GLN     CG 5323  15.888   0.663  11.764  0.4920  0.4226  0.4499
   62GLN    HG1 5324  15.983   0.631  11.723  0.2963  1.0449 -0.5099
   62GLN    HG2 5325  15.821   0.583  11.733  0.4038  0.8433 -0.4782
   62GLN     CD 5326  15.890   0.666  11.917  0.1726 -0.9189  0.4916
   62GLN    OE1 5327  15.797   0.624  11.985  0.0593 -0.3243  0.7091
   62GLN    NE2 5328  15.989   0.733  11.976 -0.0869  0.0430 -0.1371
   62GLN   HE21 5329  16.056   0.788  11.923  0.6326 -0.7305 -0.0553
   62GLN   HE22 5330  15.992   0.724  12.077  1.6778 -0.6652 -0.2163
   62GLN      C 5331  15.664   0.970  11.668  0.3410  0.1748  0.1088
   62GLN      O 5332  15.616   0.976  11.555 -0.4324  0.2764  0.4368
   63ASN      N 5333  15.685   1.081  11.739  0.1399  0.1369  0.2270
   63ASN      H 5334  15.725   1.068  11.831  0.8519 -0.5195 -0.1624
   63ASN     CA 5335  15.660   1.216  11.695  0.1350  0.2553  0.5850
   63ASN     HA 5336  15.561   1.241  11.655  0.6481  1.3013 -0.0751
   63ASN     CB 5337  15.680   1.310  11.813  0.9334  0.6647  0.1356
   63ASN    HB1 5338  15.783   1.307  11.847  1.0231  1.4090 -0.0494
   63ASN    HB2 5339  15.676   1.417  11.789 -1.3949  0.8863  1.2264
   63ASN     CG 5340  15.584   1.291  11.930  0.5057  0.1254 -0.2950
   63ASN    OD1 5341  15.611   1.216  12.024  0.1144 -0.1520 -0.4057
   63ASN    ND2 5342  15.463   1.347  11.930  0.3841 -0.1336 -0.2164
   63ASN   HD21 5343  15.404   1.330  12.010  1.6584  1.2167  1.0913
   63ASN   HD22 5344  15.439   1.411  11.855  1.1595 -1.0452 -1.2837
   63ASN      C 5345  15.760   1.249  11.584 -0.4916 -0.7239 -0.2877
   63ASN      O 5346  15.865   1.186  11.575 -0.0094  0.1039 -0.5243
   64THR      N 5347  15.740   1.361  11.516  0.2534 -0.6163 -0.3314
   64THR      H 5348  15.654   1.409  11.536  0.6389 -1.1778  3.1838
   64THR     CA 5349  15.852   1.440  11.467  0.2177  0.0522  0.6329
   64THR     HA 5350  15.895   1.386  11.382 -2.0625 -0.4390 -0.3140
   64THR     CB 5351  15.815   1.578  11.413 -0.0762 -0.1572  0.2908
   64THR     HB 5352  15.905   1.638  11.397 -0.6907  0.7758  0.2430
   64THR    CG2 5353  15.740   1.576  11.280 -0.0717  0.1468  0.2828
   64THR   HG21 5354  15.653   1.509  11.279 -0.3690  0.4445 -3.0084
   64THR   HG22 5355  15.698   1.672  11.250 -0.2077  0.9912  2.9199
   64THR   HG23 5356  15.809   1.532  11.209  2.3208  2.9184  0.7137
   64THR    OG1 5357  15.748   1.632  11.525 -0.1299  0.5165 -0.0639
   64THR    HG1 5358  15.662   1.589  11.522  0.5813 -0.9913  0.3336
   64THR      C 5359  15.967   1.463  11.563  0.3439 -0.2737  0.5617
   64THR      O 5360  15.950   1.456  11.684 -0.2476  0.3485  0.5195
   65GLY      N 5361  16.084   1.497  11.507  0.0509 -0.8263 -0.4140
   65GLY      H 5362  16.099   1.492  11.407  2.7582  1.3751 -0.2551
   65GLY     CA 5363  16.206   1.494  11.584  0.0279 -0.0015 -0.3279
   65GLY    HA1 5364  16.211   1.567  11.665  0.1988  0.1914 -0.5100
   65GLY    HA2 5365  16.209   1.396  11.632  1.4742  0.9487  1.7117
   65GLY      C 5366  16.329   1.514  11.496  0.2319  0.3119  0.0226
   65GLY      O 5367  16.317   1.572  11.388  0.3914  0.6255  0.1743
   66TYR      N 5368  16.444   1.457  11.532  0.0556 -0.1071 -0.0692
   66TYR      H 5369  16.444   1.396  11.613 -0.7639 -0.6530 -0.4600
   66TYR     CA 5370  16.575   1.486  11.478  0.0641  0.0044  0.0108
   66TYR     HA 5371  16.572   1.512  11.372  1.9057  0.8564  0.1350
   66TYR     CB 5372  16.631   1.606  11.553  0.7014 -0.5277  0.3903
   66TYR    HB1 5373  16.543   1.668  11.572 -0.7284 -2.1885 -0.5565
   66TYR    HB2 5374  16.658   1.574  11.654 -1.4903 -2.2623  0.5094
   66TYR     CG 5375  16.731   1.690  11.477  0.1691  0.4021  0.7025
   66TYR    CD1 5376  16.863   1.647  11.467 -0.1263 -0.3679  0.0069
   66TYR    HD1 5377  16.893   1.550  11.504  2.7273  1.0675  1.7841
   66TYR    CE1 5378  16.961   1.718  11.395 -0.1847 -0.2167  0.0774
   66TYR    HE1 5379  17.056   1.671  11.374  0.1532 -0.0094  1.1222
   66TYR     CZ 5380  16.927   1.840  11.332 -0.1745 -0.1793  0.1451
   66TYR     OH 5381  17.013   1.908  11.252 -0.2831 -0.2525 -0.0336
   66TYR     HH 5382  17.097   1.862  11.242 -0.0184  0.0610  0.6632
   66TYR    CE2 5383  16.795   1.887  11.344  0.1311  0.6187  0.3982
   66TYR    HE2 5384  16.768   1.978  11.291  1.1589 -1.0632 -3.2857
   66TYR    CD2 5385  16.705   1.817  11.425  0.4520  0.4092  0.5771
   66TYR    HD2 5386  16.605   1.857  11.440  0.5610 -0.0281  2.8745
   66TYR      C 5387  16.659   1.361  11.497  0.1574  0.0556 -0.0672
   66TYR      O 5388  16.641   1.275  11.583  0.6131  0.1242  0.0982
   67GLY      N 5389  16.754   1.337  11.406  0.1434 -0.3191  0.0168
   67GLY      H 5390  16.783   1.409  11.342  0.9362  0.6031  1.3724
   67GLY     CA 5391  16.830   1.215  11.388  0.7025 -0.0232  0.3224
   67GLY    HA1 5392  16.817   1.150  11.475  0.1912  0.3609  0.5372
   67GLY    HA2 5393  16.796   1.167  11.296  2.0210 -0.8374  0.2243
   67GLY      C 5394  16.976   1.241  11.352  0.6450  0.3467  0.3561
   67GLY      O 5395  17.015   1.349  11.310  0.5577  0.2918  0.1267
   68THR      N 5396  17.057   1.136  11.363 -0.0436 -0.2449 -0.0776
   68THR      H 5397  17.024   1.057  11.416  0.0712  0.7344  1.5267
   68THR     CA 5398  17.197   1.134  11.325 -0.0720  0.1891 -0.2157
   68THR     HA 5399  17.223   1.219  11.262 -2.6827  1.1884 -0.0469
   68THR     CB 5400  17.292   1.127  11.445 -0.6526 -0.0962  0.2343
   68THR     HB 5401  17.389   1.103  11.402 -1.1803 -1.6654 -0.1487
   68THR    CG2 5402  17.302   1.256  11.527 -0.0180 -0.1214  0.2040
   68THR   HG21 5403  17.299   1.234  11.634 -3.2415  0.5309  0.3540
   68THR   HG22 5404  17.395   1.304  11.497  1.2325 -2.4707  0.0538
   68THR   HG23 5405  17.218   1.323  11.507  0.7137  1.2444  1.5149
   68THR    OG1 5406  17.260   1.021  11.531 -0.2932 -0.1911  0.2519
   68THR    HG1 5407  17.337   1.004  11.586  0.1337  1.2611  0.1420
   68THR      C 5408  17.220   1.010  11.239  0.0423  0.0393  0.0278
   68THR      O 5409  17.149   0.911  11.257  0.2835 -0.1873 -0.2746
   69GLN      N 5410  17.324   1.019  11.156 -0.1169  0.1489 -0.1593
   69GLN      H 5411  17.377   1.105  11.152 -0.3922  0.3360  0.1478
   69GLN     CA 5412  17.381   0.912  11.077  0.2764  0.0553  0.2511
   69GLN     HA 5413  17.374   0.816  11.128  0.6019 -0.4543 -0.6336
   69GLN     CB 5414  17.300   0.893  10.949  0.0005  0.1946  0.4058
   69GLN    HB1 5415  17.362   0.831  10.885  0.0813  0.4333  0.2527
   69GLN    HB2 5416  17.213   0.838  10.986  0.8226 -1.2246  0.2989
   69GLN     CG 5417  17.261   1.015  10.868  0.2195  0.1095  0.1723
   69GLN    HG1 5418  17.333   1.093  10.893  0.7491 -0.7075  1.2555
   69GLN    HG2 5419  17.258   0.985  10.763 -1.6829 -0.5552  0.3778
   69GLN     CD 5420  17.125   1.073  10.907  0.2242 -0.2092  0.6554
   69GLN    OE1 5421  17.020   1.014  10.883  0.3691 -0.1027 -0.2507
   69GLN    NE2 5422  17.116   1.185  10.979 -0.4738 -0.1606  0.4959
   69GLN   HE21 5423  17.023   1.210  11.010 -0.4649  0.1292  0.2908
   69GLN   HE22 5424  17.204   1.227  11.008  0.5119 -2.8929  1.8614
   69GLN      C 5425  17.530   0.929  11.048  0.2179 -0.2711 -0.2517
   69GLN      O 5426  17.580   1.040  11.034  0.5318 -0.2855  0.7406
   70SER      N 5427  17.602   0.818  11.034  0.1999 -0.3303  0.1231
   70SER      H 5428  17.549   0.732  11.042 -1.2993  0.5181 -0.1784
   70SER     CA 5429  17.745   0.808  11.011  0.1461  0.0088 -0.3860
   70SER     HA 5430  17.771   0.895  10.951  0.3855  1.1516  1.2919
   70SER     CB 5431  17.815   0.815  11.146 -0.4493 -0.3398 -0.0531
   70SER    HB1 5432  17.789   0.911  11.192  0.2785 -0.9321  1.6874
   70SER    HB2 5433  17.922   0.817  11.127 -0.1004  0.4998  1.7592
   70SER     OG 5434  17.789   0.707  11.233  0.1479 -0.8303 -0.4821
   70SER     HG 5435  17.702   0.710  11.272  1.4017 -2.4582  2.7815
   70SER      C 5436  17.796   0.695  10.923 -0.1809 -0.4027 -0.0582
   70SER      O 5437  17.755   0.581  10.942  0.2474 -0.3666  1.1321
   71THR      N 5438  17.881   0.729  10.826  0.4944 -0.3361  0.5486
   71THR      H 5439  17.914   0.825  10.823 -0.2027 -0.0460  1.7412
   71THR     CA 5440  17.926   0.638  10.722 -0.0283  0.0245 -0.0001
   71THR     HA 5441  17.840   0.628  10.655  0.1327  1.8949 -0.5413
   71THR     CB 5442  18.039   0.698  10.639  0.1001  0.0901  0.2207
   71THR     HB 5443  18.129   0.701  10.701  0.6057 -0.2305 -0.4758
   71THR    CG2 5444  18.066   0.612  10.515 -0.2158  0.3699 -0.0441
   71THR   HG21 5445  18.141   0.658  10.450 -0.4102 -0.9714 -1.2478
   71THR   HG22 5446  18.108   0.516  10.543 -0.7259  0.5584  1.4575
   71THR   HG23 5447  17.979   0.599  10.452  1.1120 -1.0366 -1.6815
   71THR    OG1 5448  17.988   0.821  10.592  0.2126  0.0362 -0.0459
   71THR    HG1 5449  18.063   0.878  10.572 -0.6434  0.3599 -2.7065
   71THR      C 5450  17.972   0.501  10.769  0.2639  0.0572 -0.1863
   71THR      O 5451  17.946   0.410  10.691 -0.7421  0.0866  0.0956
   72PRO      N 5452  18.040   0.471  10.880 -0.1940 -0.3524 -0.0106
   72PRO     CD 5453  18.092   0.554  10.988 -0.0216 -0.8381  0.2820
   72PRO    HD1 5454  18.021   0.565  11.070 -0.9150  0.8119 -0.6611
   72PRO    HD2 5455  18.116   0.653  10.950 -1.1901 -0.3133  0.8613
   72PRO     CG 5456  18.215   0.482  11.042  0.4837 -0.3743 -0.2397
   72PRO    HG1 5457  18.309   0.496  10.990  1.3961 -0.1200  1.4050
   72PRO    HG2 5458  18.226   0.517  11.145  2.1855  2.6096 -1.3086
   72PRO     CB 5459  18.172   0.336  11.033  0.3812 -0.3476 -0.1885
   72PRO    HB1 5460  18.257   0.268  11.026 -0.0401 -0.8700 -0.2727
   72PRO    HB2 5461  18.120   0.307  11.124  2.6519 -1.0440  0.9398
   72PRO     CA 5462  18.073   0.335  10.917  0.1737 -0.2664 -0.0120
   72PRO     HA 5463  18.133   0.298  10.834  0.9857  0.9095  0.0324
   72PRO      C 5464  17.953   0.249  10.957 -0.3530  0.2122 -0.5310
   72PRO      O 5465  17.963   0.127  10.951  0.4015  0.2568 -0.3524
   73GLN      N 5466  17.836   0.307  10.984 -0.4111  0.0384 -0.4018
   73GLN      H 5467  17.828   0.408  10.980  0.3210  0.2364  1.7814
   73GLN     CA 5468  17.713   0.233  10.999 -0.2585  0.0219  0.8239
   73GLN     HA 5469  17.727   0.132  11.038 -1.2738 -0.8995 -1.0726
   73GLN     CB 5470  17.620   0.310  11.093 -0.5618  0.4939  0.1435
   73GLN    HB1 5471  17.605   0.409  11.049  0.1503  1.2987  1.6508
   73GLN    HB2 5472  17.668   0.319  11.190  1.0676 -1.3249 -0.4321
   73GLN     CG 5473  17.483   0.250  11.121 -0.2147 -0.0352  0.7363
   73GLN    HG1 5474  17.487   0.145  11.150 -0.2100  0.1966  1.5821
   73GLN    HG2 5475  17.432   0.263  11.025  3.0942 -1.7558 -1.4386
   73GLN     CD 5476  17.410   0.332  11.226 -0.4335  0.1035  0.4763
   73GLN    OE1 5477  17.321   0.407  11.186 -0.0080  0.2265 -0.2568
   73GLN    NE2 5478  17.446   0.324  11.354 -0.4178  0.2035  0.4781
   73GLN   HE21 5479  17.516   0.259  11.385  0.4422  0.8229 -0.1085
   73GLN   HE22 5480  17.396   0.380  11.422  0.1241 -1.4645  2.3600
   73GLN      C 5481  17.648   0.204  10.865  0.0268  0.4194  0.5987
   73GLN      O 5482  17.581   0.103  10.846  0.3684  0.2323  0.3971
   74GLY      N 5483  17.668   0.296  10.769  0.6737 -0.4834 -0.1508
   74GLY      H 5484  17.725   0.373  10.799 -0.2987  0.3462 -0.3870
   74GLY     CA 5485  17.597   0.308  10.644 -0.1288  0.2693  0.3676
   74GLY    HA1 5486  17.569   0.208  10.610 -1.2594  0.3664  0.9483
   74GLY    HA2 5487  17.656   0.357  10.567  0.1478  0.8348  0.9270
   74GLY      C 5488  17.468   0.390  10.649 -0.0062  0.4848  0.0295
   74GLY      O 5489  17.429   0.426  10.760 -0.2859  0.5425 -0.0884
   75TYR      N 5490  17.412   0.416  10.531 -0.1210 -0.6937 -0.1904
   75TYR      H 5491  17.441   0.381  10.440  1.8986  3.8850 -1.6111
   75TYR     CA 5492  17.307   0.515  10.514  0.0673 -0.3231  0.7517
   75TYR     HA 5493  17.284   0.578  10.600 -1.1339  0.7872 -0.3481
   75TYR     CB 5494  17.350   0.622  10.414  0.2390 -0.6012  0.5276
   75TYR    HB1 5495  17.256   0.670  10.387  0.9328  0.5439  0.0734
   75TYR    HB2 5496  17.402   0.585  10.325  0.1911  0.5705 -0.0051
   75TYR     CG 5497  17.450   0.715  10.479 -0.0688  0.0194  0.1184
   75TYR    CD1 5498  17.410   0.804  10.580  0.2042 -0.3814  0.5799
   75TYR    HD1 5499  17.309   0.812  10.617  0.6249 -1.4532  2.1029
   75TYR    CE1 5500  17.505   0.886  10.641 -0.1732  0.5555 -0.0745
   75TYR    HE1 5501  17.473   0.956  10.717  0.4543  1.2411 -0.4219
   75TYR     CZ 5502  17.644   0.874  10.618 -0.1922 -0.3479  0.2469
   75TYR     OH 5503  17.740   0.948  10.680 -0.2421 -0.0375 -0.0433
   75TYR     HH 5504  17.822   0.922  10.638  0.0222  0.7965 -0.0603
   75TYR    CE2 5505  17.680   0.789  10.511 -0.2811 -0.1128  0.0282
   75TYR    HE2 5506  17.781   0.785  10.473 -0.6660  0.7952 -1.1799
   75TYR    CD2 5507  17.584   0.716  10.441 -0.2020  0.1444 -0.3507
   75TYR    HD2 5508  17.621   0.660  10.356  0.0162 -0.7820  0.3345
   75TYR      C 5509  17.178   0.442  10.483 -0.2015  0.3582  0.2507
   75TYR      O 5510  17.178   0.343  10.410  0.0624  0.1204  0.5751
   76GLY      N 5511  17.071   0.512  10.523 -0.2703  0.6558 -0.4384
   76GLY      H 5512  17.083   0.596  10.578 -2.4196  0.7829 -0.0816
   76GLY     CA 5513  16.939   0.454  10.529 -0.1914  0.5218  0.0561
   76GLY    HA1 5514  16.859   0.523  10.556 -1.7743 -0.9005 -0.7867
   76GLY    HA2 5515  16.915   0.409  10.432 -0.9590  1.1067 -0.0402
   76GLY      C 5516  16.923   0.334  10.621  0.1185  0.5096  0.0923
   76GLY      O 5517  16.854   0.237  10.590  0.4453  0.4076 -0.3236
   77SER      N 5518  16.998   0.323  10.731 -0.5104  0.1495  0.4879
   77SER      H 5519  17.060   0.400  10.753 -1.4869  1.1772 -0.2413
   77SER     CA 5520  17.036   0.202  10.801 -0.1581  0.0892  0.1958
   77SER     HA 5521  16.992   0.114  10.755  1.4733  0.5546 -2.4279
   77SER     CB 5522  17.187   0.191  10.787 -0.1397  0.1054  0.3828
   77SER    HB1 5523  17.228   0.202  10.686  1.0793  1.7952  1.0004
   77SER    HB2 5524  17.237   0.258  10.858 -0.3029  0.5616  0.0693
   77SER     OG 5525  17.220   0.061  10.829  0.7817  0.1730 -0.1073
   77SER     HG 5526  17.296   0.026  10.782  1.3485 -2.8145  2.6157
   77SER      C 5527  16.982   0.205  10.944  0.0033  0.1476  0.2559
   77SER      O 5528  16.927   0.307  10.984  0.0087  0.2091  0.1093
   78THR      N 5529  17.002   0.092  11.011  0.6986  0.2810  0.2790
   78THR      H 5530  17.056   0.020  10.965  0.1898 -0.3196  0.6126
   78THR     CA 5531  16.973   0.079  11.152  0.0272 -0.1930  0.1006
   78THR     HA 5532  16.936   0.176  11.186  1.2217 -0.0640  1.1016
   78THR     CB 5533  16.863  -0.024  11.180  0.0075 -0.1228  0.2885
   78THR     HB 5534  16.874  -0.045  11.286 -1.0034 -0.4289  0.3424
   78THR    CG2 5535  16.718   0.018  11.157  0.2048  0.3520 -0.1189
   78THR   HG21 5536  16.644  -0.053  11.193 -0.9955  1.6525  0.0736
   78THR   HG22 5537  16.694   0.028  11.051 -0.7247 -1.4035 -0.1187
   78THR   HG23 5538  16.710   0.110  11.215  0.7574  0.3818 -0.0860
   78THR    OG1 5539  16.886  -0.141  11.106  0.2518 -0.1762  0.4474
   78THR    HG1 5540  16.828  -0.207  11.145 -0.6812  0.2420 -0.2008
   78THR      C 5541  17.100   0.045  11.229  0.2812  0.2798 -0.1080
   78THR      O 5542  17.184  -0.025  11.173 -0.0616 -0.1366 -0.1029
   79GLY      N 5543  17.116   0.094  11.352  0.5098  0.5380 -0.2369
   79GLY      H 5544  17.048   0.161  11.386  0.5246 -0.5544  2.2016
   79GLY     CA 5545  17.228   0.055  11.435  0.2151  0.2406  0.0278
   79GLY    HA1 5546  17.320   0.072  11.379  0.2857 -2.2553 -0.7146
   79GLY    HA2 5547  17.243   0.123  11.520  0.1377  1.7417 -1.1080
   79GLY      C 5548  17.242  -0.090  11.479 -0.2229  0.0842 -0.3432
   79GLY      O 5549  17.144  -0.162  11.495  0.1367 -0.2706  0.2906
   80GLY      N 5550  17.365  -0.125  11.516  0.0370  0.1326 -1.1396
   80GLY      H 5551  17.445  -0.064  11.505  1.6666 -1.6615  0.0441
   80GLY     CA 5552  17.404  -0.258  11.558  0.1964  0.5714  0.1702
   80GLY    HA1 5553  17.509  -0.249  11.583 -0.3514  0.4150  2.8215
   80GLY    HA2 5554  17.348  -0.282  11.648 -2.2574  0.0081 -1.4040
   80GLY      C 5555  17.394  -0.369  11.454  0.6849  0.4379  0.2663
   80GLY      O 5556  17.414  -0.344  11.335 -0.6191  0.3486  0.0188
   81TYR      N 5557  17.370  -0.494  11.495 -0.3150  0.3681 -0.5010
   81TYR      H 5558  17.366  -0.496  11.596 -1.2467  1.1442 -0.5091
   81TYR     CA 5559  17.378  -0.617  11.418  0.2063 -0.0561  0.2163
   81TYR     HA 5560  17.404  -0.586  11.317  0.4351  0.4887  0.4375
   81TYR     CB 5561  17.494  -0.703  11.465  0.0996 -0.3239 -0.0058
   81TYR    HB1 5562  17.473  -0.800  11.421 -1.0434 -0.2844  0.4193
   81TYR    HB2 5563  17.472  -0.718  11.571 -3.7658  0.9489 -0.4794
   81TYR     CG 5564  17.631  -0.649  11.428  0.0965 -0.0529  0.3669
   81TYR    CD1 5565  17.701  -0.558  11.507 -0.2678  0.3542  0.2268
   81TYR    HD1 5566  17.648  -0.521  11.594 -1.3012 -2.7728  1.0553
   81TYR    CE1 5567  17.834  -0.523  11.478 -0.1031 -0.3924  0.0470
   81TYR    HE1 5568  17.890  -0.452  11.537  0.7821 -1.0953  0.0663
   81TYR     CZ 5569  17.899  -0.582  11.368  0.3773 -0.0909  0.1693
   81TYR     OH 5570  18.033  -0.561  11.350  0.2560 -0.0285 -0.6829
   81TYR     HH 5571  18.063  -0.493  11.412 -2.0116 -0.5762  1.1421
   81TYR    CE2 5572  17.829  -0.676  11.291  0.0837 -0.2203  0.5918
   81TYR    HE2 5573  17.874  -0.738  11.215 -1.0687 -1.0936  0.5880
   81TYR    CD2 5574  17.692  -0.696  11.311 -0.0774  0.3880  0.0991
   81TYR    HD2 5575  17.632  -0.767  11.256 -1.2874  1.6936 -0.3392
   81TYR      C 5576  17.243  -0.688  11.420  0.2058 -0.0515  0.3743
   81TYR      O 5577  17.162  -0.664  11.509 -0.5511 -0.7513 -0.1129
   82GLY      N 5578  17.216  -0.769  11.317  0.2942  0.5084 -0.0960
   82GLY      H 5579  17.283  -0.787  11.243  0.3431 -1.5491  0.4088
   82GLY     CA 5580  17.079  -0.797  11.281  0.4099  0.3646 -0.4208
   82GLY    HA1 5581  17.019  -0.858  11.349 -0.0256  1.1795 -0.0645
   82GLY    HA2 5582  17.020  -0.706  11.279 -2.4704 -1.3684 -2.5997
   82GLY      C 5583  17.066  -0.876  11.151 -0.5680  0.9450 -0.6833
   82GLY      O 5584  17.168  -0.924  11.102 -0.8542 -0.3230 -0.0648
   83SER      N 5585  16.947  -0.880  11.091 -0.8671  0.5711 -0.0702
   83SER      H 5586  16.873  -0.825  11.133 -0.5398  0.5365  0.5630
   83SER     CA 5587  16.922  -0.932  10.958 -0.0212 -0.2895  0.0985
   83SER     HA 5588  17.012  -0.965  10.907 -1.3931 -3.4021 -0.5537
   83SER     CB 5589  16.825  -1.048  10.977 -0.0919 -0.2285  0.1079
   83SER    HB1 5590  16.729  -1.017  11.018 -0.7642 -2.2567  0.1908
   83SER    HB2 5591  16.795  -1.089  10.881 -4.1635 -0.9876  1.4947
   83SER     OG 5592  16.878  -1.155  11.052  0.4252  0.0510  0.1481
   83SER     HG 5593  16.897  -1.121  11.140 -0.0368 -0.7068  0.5502
   83SER      C 5594  16.846  -0.835  10.868  0.0078 -0.2350  0.1307
   83SER      O 5595  16.752  -0.765  10.904 -0.3135 -0.2827 -0.6129
   84SER      N 5596  16.884  -0.833  10.740 -0.9046 -0.4403 -0.1458
   84SER      H 5597  16.957  -0.897  10.712 -1.1163 -0.6944 -0.1225
   84SER     CA 5598  16.821  -0.754  10.636 -0.6136 -0.0282 -0.0095
   84SER     HA 5599  16.841  -0.652  10.668  2.2456 -0.4115 -0.2316
   84SER     CB 5600  16.891  -0.775  10.502 -0.0757  0.9719  0.1054
   84SER    HB1 5601  16.849  -0.707  10.428 -1.8871 -0.2711 -0.0670
   84SER    HB2 5602  16.877  -0.879  10.473  2.4656  0.1220  1.5824
   84SER     OG 5603  17.028  -0.744  10.521  0.2281  0.1558 -0.6661
   84SER     HG 5604  17.067  -0.788  10.446  0.1379  0.1028 -0.6829
   84SER      C 5605  16.673  -0.784  10.621 -0.6644  0.4493 -0.4711
   84SER      O 5606  16.627  -0.894  10.650  0.5761  0.2235  0.7636
   85GLN      N 5607  16.598  -0.689  10.565 -0.4688  0.5470 -0.5702
   85GLN      H 5608  16.638  -0.598  10.547 -0.4789  0.4982 -0.8309
   85GLN     CA 5609  16.469  -0.724  10.510 -0.5359 -0.1791  0.0365
   85GLN     HA 5610  16.456  -0.829  10.483 -0.7055 -0.0209 -0.5199
   85GLN     CB 5611  16.358  -0.696  10.612  0.1891 -0.3949  0.8959
   85GLN    HB1 5612  16.346  -0.592  10.642  0.3059 -0.3008  0.6274
   85GLN    HB2 5613  16.393  -0.744  10.703 -2.5997 -1.6711  1.3828
   85GLN     CG 5614  16.218  -0.753  10.597  0.2258 -0.1513 -0.5684
   85GLN    HG1 5615  16.232  -0.854  10.557  1.0998 -0.5512  0.6896
   85GLN    HG2 5616  16.165  -0.755  10.693 -0.3734  0.8386 -0.8598
   85GLN     CD 5617  16.132  -0.670  10.502  0.5323  0.4254 -0.3427
   85GLN    OE1 5618  16.091  -0.556  10.523  0.7600  0.4512 -0.0068
   85GLN    NE2 5619  16.082  -0.727  10.393  0.0744 -0.4461  0.3090
   85GLN   HE21 5620  16.049  -0.665  10.321  0.4952 -1.3426 -0.6978
   85GLN   HE22 5621  16.127  -0.812  10.362  1.5537 -1.2148  4.0241
   85GLN      C 5622  16.442  -0.637  10.388  0.4612 -0.0971 -0.1285
   85GLN      O 5623  16.478  -0.520  10.380  0.4673 -0.0747  0.2089
   86SER      N 5624  16.358  -0.684  10.296 -0.1794  0.4282  0.1811
   86SER      H 5625  16.319  -0.778  10.294 -2.1014  1.1877 -0.9390
   86SER     CA 5626  16.336  -0.619  10.168  0.4837  0.4461  0.0701
   86SER     HA 5627  16.430  -0.585  10.125  1.7138  0.6295  2.6979
   86SER     CB 5628  16.265  -0.711  10.069  0.7019  0.5826 -0.2134
   86SER    HB1 5629  16.166  -0.733  10.111  1.7937 -2.0670  1.2388
   86SER    HB2 5630  16.259  -0.656   9.975 -3.0423 -0.8840 -1.0102
   86SER     OG 5631  16.322  -0.839  10.058 -0.3401  0.1893 -1.3119
   86SER     HG 5632  16.408  -0.827  10.018  0.8293  0.3480  1.0329
   86SER      C 5633  16.245  -0.497  10.174 -0.1525  0.0008 -0.4174
   86SER      O 5634  16.125  -0.517  10.197 -0.0563  0.0970  0.1860
   87SER      N 5635  16.298  -0.377  10.153  0.0782 -0.0946 -0.3732
   87SER      H 5636  16.393  -0.369  10.118  0.0573  2.5078 -0.0349
   87SER     CA 5637  16.236  -0.254  10.197  0.4343 -0.0469  0.0082
   87SER     HA 5638  16.161  -0.278  10.272 -0.2467  1.7203 -0.0504
   87SER     CB 5639  16.329  -0.156  10.268  0.3446 -0.4646  0.7101
   87SER    HB1 5640  16.278  -0.060  10.277  1.7095  0.2412  1.1876
   87SER    HB2 5641  16.356  -0.195  10.366 -0.4086 -0.8066  0.7942
   87SER     OG 5642  16.437  -0.132  10.181 -0.5615 -0.5317 -0.4539
   87SER     HG 5643  16.507  -0.183  10.221 -0.9259 -1.0658 -0.4831
   87SER      C 5644  16.158  -0.178  10.090  0.0348 -0.1836  0.1983
   87SER      O 5645  16.173  -0.199   9.970  0.3749  0.2800  0.1547
   88GLN      N 5646  16.065  -0.097  10.140 -0.0311 -0.2330  0.1535
   88GLN      H 5647  16.046  -0.087  10.239 -4.9581  0.4602 -0.6048
   88GLN     CA 5648  15.997  -0.004  10.052  0.4575 -0.1646 -0.1537
   88GLN     HA 5649  15.991  -0.047   9.952  0.9998  0.0754 -0.2976
   88GLN     CB 5650  15.854   0.026  10.095  0.4210 -0.2255 -0.2345
   88GLN    HB1 5651  15.805   0.098  10.029 -1.3707  1.6007  2.8435
   88GLN    HB2 5652  15.849   0.070  10.194  0.1911  1.4631 -0.9629
   88GLN     CG 5653  15.757  -0.092  10.099 -0.1337  0.2267 -0.1959
   88GLN    HG1 5654  15.800  -0.158  10.173 -0.7948  1.6749  1.5461
   88GLN    HG2 5655  15.659  -0.067  10.140  0.7905  1.3958  1.4085
   88GLN     CD 5656  15.748  -0.164   9.965 -0.6488 -0.3169  0.1284
   88GLN    OE1 5657  15.747  -0.114   9.853  0.2729 -0.3815  0.0875
   88GLN    NE2 5658  15.734  -0.296   9.975 -0.1889 -0.4164 -0.4460
   88GLN   HE21 5659  15.704  -0.347   9.894 -1.4507  0.2189 -0.3981
   88GLN   HE22 5660  15.746  -0.344  10.064  0.1691  0.3529 -0.0719
   88GLN      C 5661  16.086   0.119  10.037  0.8652 -0.4875 -0.4300
   88GLN      O 5662  16.163   0.155  10.126  0.4773  0.1788 -0.3576
   89SER      N 5663  16.066   0.193   9.928 -0.4622 -0.5436 -0.2422
   89SER      H 5664  15.979   0.176   9.879 -1.3911  1.5796  0.5477
   89SER     CA 5665  16.126   0.324   9.914  0.0460 -0.7206  0.2738
   89SER     HA 5666  16.229   0.321   9.950 -0.0309  3.0820  1.2718
   89SER     CB 5667  16.139   0.358   9.766  0.1210 -0.2527  0.3884
   89SER    HB1 5668  16.195   0.451   9.751  0.3248 -0.6285 -1.3698
   89SER    HB2 5669  16.044   0.370   9.714 -0.0816 -0.4627  0.7037
   89SER     OG 5670  16.223   0.265   9.702 -0.3846 -0.7881  0.4943
   89SER     HG 5671  16.188   0.181   9.730 -1.8145  0.0130  1.2303
   89SER      C 5672  16.044   0.421   9.998  0.1832 -0.3991  0.0345
   89SER      O 5673  15.928   0.402  10.033  0.1294  0.1580  0.1753
   90SER      N 5674  16.108   0.534  10.032 -0.1607 -0.1510 -0.1383
   90SER      H 5675  16.202   0.543   9.998 -0.7871  0.4745 -1.7939
   90SER     CA 5676  16.053   0.637  10.118 -0.2119 -0.4168  0.1501
   90SER     HA 5677  15.948   0.651  10.095 -0.3207  0.0616  0.8922
   90SER     CB 5678  16.055   0.600  10.266  0.7243 -0.1505  0.2111
   90SER    HB1 5679  16.159   0.571  10.283  0.8546  1.0814  1.7906
   90SER    HB2 5680  15.993   0.511  10.271 -1.0984  1.1057  0.8206
   90SER     OG 5681  15.996   0.692  10.355  0.7449  0.3441 -0.2838
   90SER     HG 5682  15.938   0.640  10.409  0.8259  0.3665 -0.1756
   90SER      C 5683  16.125   0.770  10.105  0.2392 -0.4875  1.7118
   90SER      O 5684  16.243   0.772  10.070 -0.1494  0.2743  0.3565
   91TYR      N 5685  16.055   0.883  10.118  0.2855 -0.1751 -0.3647
   91TYR      H 5686  15.965   0.876  10.163  0.4699 -0.9802 -0.1138
   91TYR     CA 5687  16.098   1.022  10.111  0.1848 -0.1506 -0.4962
   91TYR     HA 5688  16.182   1.024  10.042  0.6286 -0.6165  0.0209
   91TYR     CB 5689  15.974   1.087  10.050  0.1906  0.1421 -0.1931
   91TYR    HB1 5690  15.892   1.081  10.121 -0.5534  0.1737 -1.0435
   91TYR    HB2 5691  15.979   1.196  10.037 -1.3449  0.3384  0.6140
   91TYR     CG 5692  15.920   1.059   9.912 -0.9267  0.2551  0.2121
   91TYR    CD1 5693  15.949   1.142   9.804  0.0783  0.1392  0.3845
   91TYR    HD1 5694  15.992   1.239   9.824  1.1950 -0.2066 -0.2210
   91TYR    CE1 5695  15.910   1.121   9.671 -0.5855  0.3587  0.5442
   91TYR    HE1 5696  15.950   1.182   9.592  0.9297 -0.9038  0.2902
   91TYR     CZ 5697  15.827   1.009   9.649 -0.9313  0.7080  0.0640
   91TYR     OH 5698  15.782   0.989   9.521  0.2534 -0.4276 -0.1859
   91TYR     HH 5699  15.840   1.038   9.462 -0.5884 -0.3635 -0.9759
   91TYR    CE2 5700  15.784   0.926   9.754 -0.5311 -0.0537 -0.3663
   91TYR    HE2 5701  15.725   0.838   9.735 -2.8468  0.2810  4.0155
   91TYR    CD2 5702  15.836   0.951   9.882 -0.3695 -0.0012 -0.4411
   91TYR    HD2 5703  15.813   0.885   9.964  2.4415 -1.4813 -0.7191
   91TYR      C 5704  16.141   1.078  10.245 -0.3734 -0.0022 -0.3759
   91TYR      O 5705  16.063   1.092  10.339  0.3952 -0.3175  0.3289
   92GLY      N 5706  16.265   1.126  10.257 -0.4567  0.0400  0.4109
   92GLY      H 5707  16.328   1.113  10.179  1.9541  0.3369  2.1775
   92GLY     CA 5708  16.330   1.162  10.381  0.0484 -0.3122  0.2539
   92GLY    HA1 5709  16.432   1.196  10.365 -0.1060  0.5151  0.9575
   92GLY    HA2 5710  16.271   1.241  10.428  1.0700  0.9201 -0.4685
   92GLY      C 5711  16.349   1.048  10.480  0.6285 -0.2144  0.2586
   92GLY      O 5712  16.329   0.930  10.450 -0.4325 -0.1340  0.6195
   93GLN      N 5713  16.388   1.078  10.604  0.1898  0.1264  0.3172
   93GLN      H 5714  16.420   1.173  10.621  4.4842 -0.9725 -0.3541
   93GLN     CA 5715  16.392   0.988  10.717 -0.2964 -0.1684  0.1038
   93GLN     HA 5716  16.385   0.884  10.684 -0.0352 -0.9461  2.2725
   93GLN     CB 5717  16.530   0.993  10.783 -0.2172  0.2101 -0.0881
   93GLN    HB1 5718  16.563   1.094  10.807  1.2321 -0.1636 -0.4097
   93GLN    HB2 5719  16.521   0.940  10.878 -1.6941 -1.7295 -1.2246
   93GLN     CG 5720  16.638   0.942  10.688 -0.2147 -0.1927  0.1264
   93GLN    HG1 5721  16.725   0.944  10.754  0.1545 -0.5999 -0.3437
   93GLN    HG2 5722  16.652   0.998  10.595 -0.5291 -2.7410 -1.5543
   93GLN     CD 5723  16.614   0.798  10.643 -0.0531 -0.0929 -0.2867
   93GLN    OE1 5724  16.577   0.763  10.531 -0.5014 -0.1365 -0.1269
   93GLN    NE2 5725  16.653   0.706  10.731  0.4409  0.5532  0.1881
   93GLN   HE21 5726  16.641   0.607  10.713 -0.6533  0.8596 -0.8971
   93GLN   HE22 5727  16.707   0.738  10.810 -0.6257 -0.1132  1.2268
   93GLN      C 5728  16.280   1.014  10.816 -0.5299 -0.4844 -0.0758
   93GLN      O 5729  16.228   1.126  10.820  0.1644 -0.1580 -0.0210
   94GLN      N 5730  16.240   0.910  10.889 -0.2736 -0.2784  0.3647
   94GLN      H 5731  16.307   0.835  10.882  1.1879  1.0029  0.0519
   94GLN     CA 5732  16.142   0.923  10.995  0.2144  0.2223  0.7618
   94GLN     HA 5733  16.112   1.027  11.007 -1.1141  0.0405 -0.5195
   94GLN     CB 5734  16.009   0.861  10.952  0.8595 -0.6476 -0.0261
   94GLN    HB1 5735  15.964   0.926  10.878 -0.7721  0.2389  1.6594
   94GLN    HB2 5736  15.934   0.874  11.030 -0.8977  1.0832 -1.8741
   94GLN     CG 5737  16.016   0.712  10.921  0.0108 -0.8299  0.6177
   94GLN    HG1 5738  16.110   0.695  10.868  0.8897 -0.0753  1.8722
   94GLN    HG2 5739  16.013   0.660  11.017  1.2185 -0.9254  0.6151
   94GLN     CD 5740  15.894   0.670  10.841  0.0219  0.3730 -0.0469
   94GLN    OE1 5741  15.814   0.590  10.890  0.1912 -0.1639 -0.6434
   94GLN    NE2 5742  15.886   0.711  10.714 -0.0458 -0.0994 -0.1961
   94GLN   HE21 5743  15.819   0.659  10.659 -0.6273  2.7304 -2.3701
   94GLN   HE22 5744  15.957   0.762  10.665  0.3543 -1.0801 -0.6627
   94GLN      C 5745  16.189   0.866  11.127 -0.0320 -0.4269  0.5742
   94GLN      O 5746  16.270   0.774  11.131  0.1091 -0.3132  0.3565
   95SER      N 5747  16.117   0.907  11.232 -0.2836  0.3315  0.1099
   95SER      H 5748  16.049   0.979  11.214  1.3445  1.8807 -0.1273
   95SER     CA 5749  16.142   0.863  11.367 -0.4553  0.0529  0.0523
   95SER     HA 5750  16.245   0.876  11.401  0.3676 -0.3236 -2.1179
   95SER     CB 5751  16.052   0.952  11.452  0.3191  0.1365  0.8055
   95SER    HB1 5752  15.954   0.945  11.405  0.2713  0.0362  0.9169
   95SER    HB2 5753  16.042   0.927  11.558 -1.3826  0.4759  0.7467
   95SER     OG 5754  16.080   1.089  11.439 -0.1243  0.2335  0.8709
   95SER     HG 5755  16.002   1.135  11.472 -2.8100 -2.3086 -1.4259
   95SER      C 5756  16.102   0.718  11.392  0.0983 -0.0554  0.3477
   95SER      O 5757  16.001   0.673  11.337  0.3204  0.1350 -0.2255
   96SER      N 5758  16.177   0.647  11.476  0.5440 -0.0214 -0.0140
   96SER      H 5759  16.263   0.683  11.513 -1.8678  2.6548  3.6769
   96SER     CA 5760  16.164   0.502  11.484  0.1977 -0.0182 -0.4674
   96SER     HA 5761  16.061   0.472  11.467 -0.2013  1.5887 -1.0925
   96SER     CB 5762  16.251   0.434  11.379  0.1510 -0.0821 -0.4642
   96SER    HB1 5763  16.239   0.326  11.382  1.7619 -0.2772  2.3350
   96SER    HB2 5764  16.220   0.476  11.284  1.9441  0.8640 -0.6724
   96SER     OG 5765  16.389   0.461  11.390  0.2843 -0.9050 -0.0419
   96SER     HG 5766  16.436   0.407  11.326  0.3051 -1.2036  0.2204
   96SER      C 5767  16.209   0.447  11.618 -0.5185  0.4742 -0.0174
   96SER      O 5768  16.299   0.512  11.673  0.2726 -0.4169 -0.2415
   97TYR      N 5769  16.150   0.335  11.660  0.5028 -0.0413  0.0772
   97TYR      H 5770  16.076   0.288  11.609 -0.6010 -0.2729  1.8175
   97TYR     CA 5771  16.182   0.275  11.788 -0.3650 -0.3413  0.1595
   97TYR     HA 5772  16.286   0.294  11.815 -0.1764 -1.4024  0.2158
   97TYR     CB 5773  16.104   0.349  11.896  0.1479  0.3881  0.0360
   97TYR    HB1 5774  16.001   0.315  11.905 -0.3497  1.8707  0.1550
   97TYR    HB2 5775  16.096   0.453  11.865 -0.9312  0.0222 -0.9739
   97TYR     CG 5776  16.167   0.334  12.033  0.1761  0.2954  0.0127
   97TYR    CD1 5777  16.135   0.223  12.112  0.2175  0.2835  0.0132
   97TYR    HD1 5778  16.063   0.148  12.083 -0.6583  1.6241 -1.4715
   97TYR    CE1 5779  16.188   0.222  12.242 -0.1413 -0.2696  0.1597
   97TYR    HE1 5780  16.161   0.139  12.305  1.0164  1.0271  2.4832
   97TYR     CZ 5781  16.283   0.316  12.286 -0.8314  0.4705  0.1068
   97TYR     OH 5782  16.318   0.337  12.417 -0.2540  0.3404 -0.0211
   97TYR     HH 5783  16.271   0.281  12.479 -0.9688 -0.4111 -1.1800
   97TYR    CE2 5784  16.316   0.422  12.199  0.4781 -0.3260 -0.4016
   97TYR    HE2 5785  16.384   0.498  12.235 -1.8518  1.4596  0.5203
   97TYR    CD2 5786  16.257   0.434  12.073  0.0413  0.4731 -0.1274
   97TYR    HD2 5787  16.288   0.512  12.005  1.1028  0.2948  0.1366
   97TYR      C 5788  16.153   0.126  11.781 -0.4043 -0.3286  0.0535
   97TYR      O 5789  16.041   0.089  11.745 -0.4336 -0.4121  0.2296
   98PRO      N 5790  16.244   0.033  11.812  0.4042  0.5177  0.2543
   98PRO     CD 5791  16.382   0.054  11.850  0.4953 -0.0780  0.2686
   98PRO    HD1 5792  16.379   0.072  11.957 -0.0055 -0.6322  0.3538
   98PRO    HD2 5793  16.425   0.143  11.803 -0.7752  0.2622 -0.3075
   98PRO     CG 5794  16.452  -0.078  11.820 -0.1455 -0.3069 -0.2326
   98PRO    HG1 5795  16.542  -0.105  11.874  0.5097  1.6730 -0.2434
   98PRO    HG2 5796  16.490  -0.065  11.718 -0.1019  0.6407 -0.1071
[truncated: 847,904 more chars]
