# Supplementary material for: Thermodynamic forces from protein and water govern condensate formation of an intrinsically disordered protein domain
Source: Nat Commun. 2023 Sep 21;14:5892. doi: 10.1038/s41467-023-41586-y (PMC10514047; doi:10.1038/s41467-023-41586-y)
Supplement: Supplementary file 4 — Supplementary Data 1 [file 41467_2023_41586_MOESM4_ESM.zip › initial_coord_set-1_260mgmL.gro]

Protein in water
18042
    1MET      N    1   4.063   8.562   0.301  0.0581  0.2945 -0.1729
    1MET     H1    2   3.992   8.497   0.332 -0.1444  1.5273  2.1056
    1MET     H2    3   4.022   8.598   0.216 -0.7380 -0.2811 -0.0477
    1MET     H3    4   4.069   8.637   0.368  0.6497  0.9357 -0.9175
    1MET     CA    5   4.190   8.489   0.286 -0.0389  0.0880  0.0202
    1MET     HA    6   4.193   8.463   0.181 -0.8944  3.9678 -1.1179
    1MET     CB    7   4.309   8.577   0.323 -0.6513  0.6012  0.7977
    1MET    HB1    8   4.396   8.513   0.318 -0.9059  0.3290 -0.9484
    1MET    HB2    9   4.309   8.614   0.425 -0.8532 -1.0891  1.4400
    1MET     CG   10   4.348   8.677   0.214 -0.0831 -0.6226 -0.1498
    1MET    HG1   11   4.429   8.740   0.250  1.0103 -0.2571 -3.0088
    1MET    HG2   12   4.374   8.618   0.127 -0.7237  1.3473 -1.7514
    1MET     SD   13   4.226   8.800   0.160  0.1052 -0.3891 -0.0458
    1MET     CE   14   4.343   8.861   0.036 -0.2113  0.3923  0.0361
    1MET    HE1   15   4.363   8.789  -0.043 -0.9843  1.4431 -1.1537
    1MET    HE2   16   4.303   8.947  -0.017  2.8148  1.0267 -1.3826
    1MET    HE3   17   4.435   8.892   0.086  1.4801  0.5837 -2.9526
    1MET      C   18   4.195   8.352   0.354  0.3571  0.3335  0.4944
    1MET      O   19   4.139   8.343   0.463  0.5483 -0.0733  0.5599
    2ALA      N   20   4.258   8.252   0.292  0.0225  0.4493 -0.0407
    2ALA      H   21   4.301   8.263   0.201  0.2206 -0.6110 -0.0906
    2ALA     CA   22   4.276   8.124   0.358  0.3152  0.3722 -0.2701
    2ALA     HA   23   4.177   8.093   0.389  0.4947 -0.1643 -0.2224
    2ALA     CB   24   4.319   8.017   0.258  0.3344  0.5575 -0.4604
    2ALA    HB1   25   4.411   8.043   0.205 -0.1241  0.6408 -1.2332
    2ALA    HB2   26   4.332   7.925   0.314  0.5610 -0.0060 -1.4142
    2ALA    HB3   27   4.239   8.005   0.185 -1.7796 -2.0523  2.0249
    2ALA      C   28   4.356   8.127   0.488  0.3181 -0.3379 -0.2495
    2ALA      O   29   4.457   8.198   0.482 -0.0994  0.2676 -0.1849
    3SER      N   30   4.316   8.049   0.588  0.3652 -0.0003  0.0354
    3SER      H   31   4.223   8.010   0.587  0.0813  0.6416  0.4883
    3SER     CA   32   4.379   8.039   0.718 -0.3621 -0.0516  0.3925
    3SER     HA   33   4.437   8.131   0.732  2.2894 -1.1809 -2.0736
    3SER     CB   34   4.275   8.013   0.827  0.1087  0.2080  0.9089
    3SER    HB1   35   4.227   7.916   0.815 -0.5125  0.5945  0.1576
    3SER    HB2   36   4.332   7.998   0.919  2.0539  0.6621 -0.1453
    3SER     OG   37   4.186   8.122   0.831  0.2861  0.3817  0.3797
    3SER     HG   38   4.124   8.094   0.899  0.2929  2.6334  1.4118
    3SER      C   39   4.482   7.927   0.719 -0.0103  0.2623  0.0387
    3SER      O   40   4.478   7.834   0.639 -0.7843 -0.0139  0.3856
    4ASN      N   41   4.573   7.936   0.816 -0.2152  0.1556  0.2406
    4ASN      H   42   4.561   8.012   0.882 -0.0870 -0.0846  0.5453
    4ASN     CA   43   4.691   7.858   0.844 -0.0231  0.4630  0.2906
    4ASN     HA   44   4.737   7.836   0.747  0.7179  1.2434  0.4577
    4ASN     CB   45   4.797   7.945   0.911  0.2198  0.2511  0.1871
    4ASN    HB1   46   4.785   8.046   0.870 -0.3738 -0.0853 -0.4852
    4ASN    HB2   47   4.779   7.950   1.018 -0.1484 -0.4181  0.1595
    4ASN     CG   48   4.940   7.896   0.896  0.2135  0.1139  0.5523
    4ASN    OD1   49   4.962   7.791   0.836  0.0236  0.4705 -0.1622
    4ASN    ND2   50   5.043   7.965   0.945  0.5131 -0.0544  0.1663
    4ASN   HD21   51   5.132   7.921   0.929  0.3434 -0.7084  0.9704
    4ASN   HD22   52   5.032   8.052   0.996 -0.4719 -1.1735  1.9602
    4ASN      C   53   4.655   7.723   0.905  0.4074  0.4357  0.4929
    4ASN      O   54   4.548   7.711   0.965  0.0417 -0.0631 -0.2598
    5ASP      N   55   4.737   7.619   0.890  0.1509  0.3099 -0.0530
    5ASP      H   56   4.824   7.637   0.843  1.3732 -2.1839  1.0607
    5ASP     CA   57   4.715   7.482   0.932  0.3976  0.1184 -0.5533
    5ASP     HA   58   4.641   7.487   1.011 -1.0333  0.6410 -1.8631
    5ASP     CB   59   4.669   7.404   0.808 -0.1020 -0.0315 -0.2776
    5ASP    HB1   60   4.577   7.351   0.829  0.8179 -1.5626  0.0431
    5ASP    HB2   61   4.649   7.471   0.724  0.3571 -0.8791 -1.0813
    5ASP     CG   62   4.768   7.298   0.763 -0.1724 -0.2341  0.0365
    5ASP    OD1   63   4.855   7.332   0.679  0.3058 -0.1691  0.5492
    5ASP    OD2   64   4.756   7.182   0.809  0.5271 -0.4725 -0.3522
    5ASP      C   65   4.842   7.430   0.998  0.2855  0.3186 -0.1852
    5ASP      O   66   4.951   7.469   0.959  0.4424  0.2324  0.1589
    6TYR      N   67   4.835   7.342   1.098 -0.2858  0.2631 -0.2667
    6TYR      H   68   4.742   7.307   1.114  0.2894 -3.0425 -2.9197
    6TYR     CA   69   4.944   7.329   1.194 -0.4938 -0.0414 -0.0709
    6TYR     HA   70   5.023   7.400   1.173 -0.9429  1.1841  2.1250
    6TYR     CB   71   4.889   7.375   1.328 -0.5167 -0.0254 -0.0854
    6TYR    HB1   72   4.962   7.347   1.405 -0.6378 -3.8613 -1.1791
    6TYR    HB2   73   4.793   7.326   1.343 -0.5515  0.6501  2.4205
    6TYR     CG   74   4.870   7.525   1.334 -0.3970 -0.0099 -0.0869
    6TYR    CD1   75   4.968   7.613   1.381 -0.3202 -0.1392 -0.0059
    6TYR    HD1   76   5.067   7.578   1.408  0.2821  1.1444 -0.4461
    6TYR    CE1   77   4.941   7.748   1.404 -0.3155 -0.0588 -0.4534
    6TYR    HE1   78   5.015   7.812   1.450 -0.9244 -0.3722  1.0374
    6TYR     CZ   79   4.814   7.796   1.368 -0.4365 -0.3039 -0.3544
    6TYR     OH   80   4.794   7.931   1.376 -0.0364 -0.2728  0.2425
    6TYR     HH   81   4.709   7.967   1.346  0.1655  0.6039  0.6965
    6TYR    CE2   82   4.717   7.712   1.311 -0.8255  0.0845 -0.2700
    6TYR    HE2   83   4.620   7.751   1.281 -1.0905 -1.2220 -1.2265
    6TYR    CD2   84   4.745   7.576   1.295 -0.3417  0.1574 -0.0484
    6TYR    HD2   85   4.671   7.507   1.257  0.7238 -0.0978 -1.7824
    6TYR      C   86   5.003   7.189   1.198 -0.2235  0.0777  0.0806
    6TYR      O   87   4.944   7.092   1.150  0.2257 -0.0158 -0.2935
    7THR      N   88   5.128   7.195   1.245 -0.2545  0.0712  0.1636
    7THR      H   89   5.157   7.291   1.260  0.3371 -0.0069 -0.4288
    7THR     CA   90   5.223   7.087   1.263 -0.1160  0.1332 -0.1888
    7THR     HA   91   5.177   6.989   1.248 -1.1288  0.3213  1.4350
    7THR     CB   92   5.327   7.093   1.151 -0.0247 -0.0379 -0.1136
    7THR     HB   93   5.385   7.185   1.153  0.2928 -0.2441  1.1378
    7THR    CG2   94   5.435   6.988   1.172 -0.4262 -0.3336  0.5114
    7THR   HG21   95   5.394   6.897   1.216  1.1755 -2.0010 -1.2824
    7THR   HG22   96   5.483   6.954   1.080 -1.2861  3.7288 -1.6563
    7THR   HG23   97   5.506   7.020   1.248  0.6199 -0.6039 -0.3237
    7THR    OG1   98   5.264   7.066   1.028  0.2030 -0.4635 -0.1381
    7THR    HG1   99   5.196   7.132   1.012 -1.4173 -2.1273 -0.4475
    7THR      C  100   5.280   7.101   1.403 -0.1342 -0.2266 -0.1446
    7THR      O  101   5.301   7.211   1.452  0.6400 -0.3781 -0.1245
    8GLN      N  102   5.303   6.987   1.470  0.0941 -0.2643 -0.2875
    8GLN      H  103   5.269   6.909   1.416 -3.2088  0.1488  1.0015
    8GLN     CA  104   5.379   6.972   1.592  0.1932  0.4309 -0.2563
    8GLN     HA  105   5.441   7.061   1.604  2.6242 -0.8774 -2.3133
    8GLN     CB  106   5.280   6.971   1.708  0.5528 -0.0934  0.0503
    8GLN    HB1  107   5.234   7.069   1.717 -0.0335 -0.1890 -1.6782
    8GLN    HB2  108   5.339   6.965   1.800 -1.4819 -0.0303  1.4264
    8GLN     CG  109   5.189   6.849   1.693  0.4579  0.0231 -0.3165
    8GLN    HG1  110   5.240   6.753   1.695  0.9187  0.1918 -1.9911
    8GLN    HG2  111   5.129   6.849   1.602 -1.4217  1.4897  0.8315
    8GLN     CD  112   5.095   6.835   1.812  0.1810  0.4885 -0.4752
    8GLN    OE1  113   5.145   6.847   1.923  0.4433  0.1790 -0.5565
    8GLN    NE2  114   4.964   6.812   1.799  0.1980  0.0821  0.0567
    8GLN   HE21  115   4.897   6.811   1.874  1.1031 -0.3287  0.8900
    8GLN   HE22  116   4.935   6.799   1.703  0.4287  0.0322 -0.0075
    8GLN      C  117   5.475   6.854   1.589 -0.6242 -0.2579  0.2107
    8GLN      O  118   5.481   6.789   1.484  0.0382  0.5610 -0.2714
    9GLN      N  119   5.544   6.822   1.699 -0.0284 -0.1551 -0.1247
    9GLN      H  120   5.532   6.877   1.784 -0.1958 -0.4330  0.0324
    9GLN     CA  121   5.637   6.712   1.703  0.0919 -0.0462  0.1059
    9GLN     HA  122   5.641   6.662   1.606 -0.5339  0.0615  0.0229
    9GLN     CB  123   5.769   6.768   1.755  0.2454 -0.3309  0.0267
    9GLN    HB1  124   5.741   6.832   1.839 -0.1996 -1.7116  0.9572
    9GLN    HB2  125   5.827   6.687   1.799 -0.9817 -1.0891  0.2953
    9GLN     CG  126   5.854   6.855   1.662 -0.1895  0.2736  0.1948
    9GLN    HG1  127   5.786   6.934   1.628  0.5852  1.3098  0.9947
    9GLN    HG2  128   5.883   6.795   1.576  0.0653  1.2610 -0.4295
    9GLN     CD  129   5.979   6.924   1.716  0.1178  0.1958 -0.4111
    9GLN    OE1  130   6.000   7.044   1.704 -0.4004  0.2253 -1.0865
    9GLN    NE2  131   6.076   6.851   1.771 -0.1005  0.1178 -0.1230
    9GLN   HE21  132   6.147   6.906   1.817  0.5942  2.0140 -3.1836
    9GLN   HE22  133   6.064   6.751   1.778 -1.9103 -0.0755 -3.7226
    9GLN      C  134   5.579   6.604   1.792 -0.2787 -0.1917 -0.3086
    9GLN      O  135   5.491   6.635   1.871  0.1973  0.0178  0.1426
   10ALA      N  136   5.637   6.484   1.801 -0.1229 -0.1085 -0.2071
   10ALA      H  137   5.711   6.471   1.733 -0.2577 -1.9839 -0.0579
   10ALA     CA  138   5.599   6.378   1.893 -0.2052 -0.2241 -0.3748
   10ALA     HA  139   5.515   6.406   1.956  0.0181 -1.8528  0.7133
   10ALA     CB  140   5.550   6.261   1.808 -0.0621 -0.5465 -0.0183
   10ALA    HB1  141   5.511   6.182   1.871  0.4043 -0.5392  0.2810
   10ALA    HB2  142   5.469   6.293   1.741 -0.2510 -0.6930  0.1384
   10ALA    HB3  143   5.631   6.224   1.746  0.3073  0.4110 -0.1343
   10ALA      C  144   5.713   6.340   1.986 -0.4718  0.4432  0.2333
   10ALA      O  145   5.829   6.363   1.952 -0.2592  0.0350  0.6778
   11THR      N  146   5.688   6.267   2.095  0.1986  0.1514  0.1984
   11THR      H  147   5.590   6.244   2.106  0.7753 -2.8019  0.0390
   11THR     CA  148   5.776   6.197   2.187  0.0034 -0.2385  0.0915
   11THR     HA  149   5.834   6.269   2.244  0.3526 -0.7698  0.4116
   11THR     CB  150   5.688   6.118   2.283 -0.3953 -0.0502 -0.1128
   11THR     HB  151   5.613   6.068   2.222 -0.2252 -1.8620  1.0781
   11THR    CG2  152   5.751   6.011   2.372  0.1210  0.1243 -0.2636
   11THR   HG21  153   5.785   5.936   2.302  1.1605 -0.0239  0.3763
   11THR   HG22  154   5.841   6.048   2.421  0.0235 -0.4154  0.3342
   11THR   HG23  155   5.684   5.977   2.451  1.4580 -0.1389  0.7862
   11THR    OG1  156   5.638   6.216   2.371  0.4214 -0.3895  0.7412
   11THR    HG1  157   5.618   6.169   2.452 -0.8144  0.6098  1.0439
   11THR      C  158   5.880   6.111   2.118  0.0437 -0.3530  0.2957
   11THR      O  159   5.851   6.023   2.036 -0.6393 -0.3989  0.5803
   12GLN      N  160   6.005   6.131   2.160  0.0010 -0.3482  0.4205
   12GLN      H  161   6.027   6.210   2.220  0.8657  0.7860 -1.2899
   12GLN     CA  162   6.118   6.052   2.116 -0.2054 -0.3197 -0.1741
   12GLN     HA  163   6.077   5.952   2.099  0.2561 -0.0587 -3.3996
   12GLN     CB  164   6.167   6.101   1.980  0.0789  0.2194  0.1184
   12GLN    HB1  165   6.082   6.107   1.912 -0.1024 -1.1644  0.1809
   12GLN    HB2  166   6.229   6.018   1.946  2.3536  0.8277  2.4952
   12GLN     CG  167   6.258   6.223   1.989 -0.2213  0.4407  0.1951
   12GLN    HG1  168   6.214   6.302   2.049 -0.4804  0.0450  0.5269
   12GLN    HG2  169   6.348   6.192   2.043 -1.8062 -3.3568  0.9892
   12GLN     CD  170   6.285   6.268   1.846  0.1845  0.0476  0.1443
   12GLN    OE1  171   6.256   6.199   1.748  0.2578  0.3631 -0.0995
   12GLN    NE2  172   6.352   6.380   1.819  0.7112 -0.3828 -0.3715
   12GLN   HE21  173   6.362   6.453   1.888 -0.6358  0.4395 -0.9939
   12GLN   HE22  174   6.363   6.413   1.724 -0.3780 -0.4164 -0.5259
   12GLN      C  175   6.231   6.030   2.216  0.2460  0.4788 -0.5023
   12GLN      O  176   6.237   6.122   2.299 -0.1327  0.1733 -0.1317
   13SER      N  177   6.303   5.919   2.207  0.0944  0.3835 -0.5314
   13SER      H  178   6.289   5.863   2.124 -0.8718  0.7630 -0.6396
   13SER     CA  179   6.401   5.881   2.306  0.1507  0.6471 -0.4865
   13SER     HA  180   6.361   5.886   2.407  0.7998 -0.6536 -0.1476
   13SER     CB  181   6.434   5.735   2.279 -0.3195  0.3262  0.5934
   13SER    HB1  182   6.348   5.673   2.304 -0.6323  0.3215 -0.4564
   13SER    HB2  183   6.447   5.711   2.173 -1.3918 -0.2126  0.5688
   13SER     OG  184   6.546   5.688   2.351  0.1190  0.4964  0.0362
   13SER     HG  185   6.544   5.593   2.336  1.6409  0.6090 -1.0548
   13SER      C  186   6.523   5.972   2.307  0.6300  0.0116 -0.0893
   13SER      O  187   6.552   6.056   2.222  0.7536  0.4534  0.3840
   14TYR      N  188   6.603   5.961   2.414  0.4680 -0.2421  0.0057
   14TYR      H  189   6.581   5.888   2.480 -2.1793 -0.7301 -1.2853
   14TYR     CA  190   6.714   6.046   2.450  0.1972  0.1419 -0.0557
   14TYR     HA  191   6.757   6.084   2.357 -0.7011 -0.9242 -0.9392
   14TYR     CB  192   6.669   6.175   2.518 -0.3761 -0.0941  0.0171
   14TYR    HB1  193   6.618   6.134   2.605 -1.0797  2.4927  0.9128
   14TYR    HB2  194   6.595   6.225   2.455  0.9330  0.8014 -0.8801
   14TYR     CG  195   6.774   6.275   2.559 -0.4704  0.0573 -0.1101
   14TYR    CD1  196   6.845   6.352   2.466  0.8510 -0.3921  0.4980
   14TYR    HD1  197   6.839   6.329   2.361 -0.7503 -0.3160  0.5526
   14TYR    CE1  198   6.927   6.457   2.511  0.4229  0.2692 -0.2357
   14TYR    HE1  199   6.979   6.522   2.443  0.0547  0.5196 -0.2784
   14TYR     CZ  200   6.932   6.484   2.649  0.4095  0.1399 -0.2100
   14TYR     OH  201   7.019   6.579   2.693 -0.0675  0.1941  0.6360
   14TYR     HH  202   7.047   6.635   2.620  0.9407 -3.2455 -1.8633
   14TYR    CE2  203   6.864   6.405   2.744 -0.6366  0.8541 -0.3488
   14TYR    HE2  204   6.869   6.415   2.852  1.2878 -0.3477 -0.2844
   14TYR    CD2  205   6.789   6.297   2.697 -0.0110  0.3490 -0.2023
   14TYR    HD2  206   6.734   6.233   2.764 -1.1027 -0.4731 -1.8020
   14TYR      C  207   6.822   5.974   2.530  0.0911  0.0928  0.0442
   14TYR      O  208   6.784   5.883   2.603 -0.2000 -0.0746 -0.3091
   15GLY      N  209   6.951   6.005   2.518  0.2166 -0.4341 -0.0099
   15GLY      H  210   6.980   6.068   2.445 -1.4172 -0.1935 -0.4846
   15GLY     CA  211   7.050   5.919   2.579 -0.3136 -0.2579  1.1252
   15GLY    HA1  212   7.016   5.898   2.680  1.0257  0.3100  1.7218
   15GLY    HA2  213   7.149   5.964   2.582  0.4606 -1.9333  2.4203
   15GLY      C  214   7.063   5.786   2.506  0.1742  0.3356  0.1151
   15GLY      O  215   6.991   5.746   2.415  0.0416 -0.1710  0.4391
   16ALA      N  216   7.156   5.703   2.554 -0.0142 -0.0568 -0.2011
   16ALA      H  217   7.199   5.740   2.637 -0.0065  0.7248 -0.5443
   16ALA     CA  218   7.178   5.567   2.507  0.0123 -0.1296  0.0205
   16ALA     HA  219   7.087   5.532   2.458  1.2897 -0.7750 -2.0346
   16ALA     CB  220   7.291   5.580   2.405  0.2410 -0.4127  0.2380
   16ALA    HB1  221   7.267   5.650   2.325  0.6386 -0.9475 -0.3580
   16ALA    HB2  222   7.308   5.481   2.361 -3.0875 -1.3684  0.8480
   16ALA    HB3  223   7.379   5.614   2.461  0.3875  0.0405 -0.2631
   16ALA      C  224   7.221   5.474   2.619  0.2648 -0.2566 -0.1821
   16ALA      O  225   7.270   5.518   2.723 -0.1730 -0.4126  0.0935
   17TYR      N  226   7.198   5.343   2.608 -0.2131 -0.1602 -0.3215
   17TYR      H  227   7.158   5.314   2.520  0.7736  0.4757 -0.9956
   17TYR     CA  228   7.249   5.235   2.690  0.1654  0.1391 -0.1627
   17TYR     HA  229   7.327   5.282   2.750 -1.1554  0.1185  1.6464
   17TYR     CB  230   7.147   5.178   2.788  0.1952  0.6489  0.1662
   17TYR    HB1  231   7.177   5.076   2.813  3.3738  1.6352  0.8934
   17TYR    HB2  232   7.155   5.224   2.887 -0.1782  0.1730  0.4192
   17TYR     CG  233   7.001   5.182   2.749  0.0446 -0.6011  0.5519
   17TYR    CD1  234   6.940   5.076   2.682 -0.4787 -0.2722  0.5039
   17TYR    HD1  235   7.004   4.993   2.655 -0.5004 -0.9934  2.5053
   17TYR    CE1  236   6.802   5.078   2.662 -0.2685 -0.4388 -1.1097
   17TYR    HE1  237   6.758   4.989   2.620 -1.6128 -0.4530  0.2307
   17TYR     CZ  238   6.723   5.190   2.697  0.5762  0.0170 -0.6339
   17TYR     OH  239   6.587   5.190   2.684  0.4507  0.0396  0.5793
   17TYR     HH  240   6.543   5.267   2.721 -0.9574 -0.1253 -0.6525
   17TYR    CE2  241   6.787   5.297   2.763  0.1959 -0.0994 -0.0709
   17TYR    HE2  242   6.723   5.379   2.792 -0.2896 -0.0324 -1.2589
   17TYR    CD2  243   6.923   5.290   2.793  0.1269 -0.3923  0.1867
   17TYR    HD2  244   6.965   5.368   2.855  0.0210 -1.0382  1.0894
   17TYR      C  245   7.309   5.121   2.610 -0.0131  0.1948 -0.3757
   17TYR      O  246   7.267   5.095   2.497  0.5061  0.0311 -0.5334
   18PRO      N  247   7.402   5.043   2.666 -0.2359  0.1286 -0.0986
   18PRO     CD  248   7.494   5.083   2.770 -0.0288  0.1603 -0.2929
   18PRO    HD1  249   7.447   5.140   2.850 -0.0108  0.7873 -0.7265
   18PRO    HD2  250   7.575   5.138   2.722  0.1374  0.4702  0.3256
   18PRO     CG  251   7.555   4.953   2.824  0.2416  0.3080 -0.2396
   18PRO    HG1  252   7.660   4.976   2.837  0.5623 -1.5506  0.8706
   18PRO    HG2  253   7.503   4.918   2.913  1.1595  0.7770  0.4986
   18PRO     CB  254   7.528   4.854   2.711 -0.0136 -0.0646  0.1474
   18PRO    HB1  255   7.622   4.852   2.657  0.5461 -2.2291  1.0812
   18PRO    HB2  256   7.508   4.755   2.753 -1.1490  0.2261  0.3397
   18PRO     CA  257   7.426   4.910   2.613  0.3385  0.2143 -0.0605
   18PRO     HA  258   7.470   4.918   2.514  0.2393 -0.6673 -0.1818
   18PRO      C  259   7.308   4.814   2.613  0.6461 -0.1642  0.2069
   18PRO      O  260   7.211   4.817   2.689 -0.0131 -0.7928 -0.5991
   19THR      N  261   7.320   4.708   2.533  0.0140 -0.1698  0.1157
   19THR      H  262   7.407   4.698   2.482  0.4994 -2.2661  1.2743
   19THR     CA  263   7.234   4.592   2.540 -0.0388 -0.1314  0.1001
   19THR     HA  264   7.190   4.571   2.638  0.2747 -2.7473 -0.2435
   19THR     CB  265   7.126   4.602   2.433  0.2463  0.0702 -0.1698
   19THR     HB  266   7.093   4.502   2.402  0.5999 -0.2592  0.4862
   19THR    CG2  267   7.015   4.692   2.485  0.3282  0.2823 -0.3631
   19THR   HG21  268   6.950   4.640   2.555 -2.1953  3.6061  0.0290
   19THR   HG22  269   7.046   4.793   2.512  1.5837 -0.1169 -0.2295
   19THR   HG23  270   6.938   4.696   2.408 -1.2155 -2.9188  0.8400
   19THR    OG1  271   7.179   4.658   2.315  0.4879  0.1575 -0.0216
   19THR    HG1  272   7.176   4.754   2.319  0.9236  0.1623  0.1294
   19THR      C  273   7.327   4.474   2.518  0.3072  0.0865  0.3831
   19THR      O  274   7.439   4.486   2.468  0.2293  0.1258  0.2185
   20GLN      N  275   7.271   4.356   2.545 -0.4450  0.2543 -0.4116
   20GLN      H  276   7.179   4.361   2.587 -0.0554 -0.4600  0.5488
   20GLN     CA  277   7.340   4.231   2.520 -0.3048  0.2896 -0.2059
   20GLN     HA  278   7.405   4.255   2.436  0.6238 -0.7940  0.1757
   20GLN     CB  279   7.235   4.132   2.470  0.1560 -0.2431 -0.1209
   20GLN    HB1  280   7.288   4.037   2.456  2.3838  0.8398  0.4854
   20GLN    HB2  281   7.157   4.130   2.545 -0.4131  0.0847 -0.6935
   20GLN     CG  282   7.172   4.166   2.335 -0.5021 -0.4825  0.1212
   20GLN    HG1  283   7.125   4.265   2.335 -0.6113 -0.5320 -0.5976
   20GLN    HG2  284   7.095   4.091   2.319 -2.3043  1.3613 -0.2211
   20GLN     CD  285   7.273   4.155   2.221 -0.1785 -0.1556  0.3717
   20GLN    OE1  286   7.339   4.053   2.204 -0.5109 -0.2813 -0.1863
   20GLN    NE2  287   7.295   4.252   2.132  0.2910 -0.5081  0.1013
   20GLN   HE21  288   7.361   4.226   2.060 -0.5649  0.1822 -0.9645
   20GLN   HE22  289   7.238   4.335   2.131  1.7310  0.5007 -0.8396
   20GLN      C  290   7.432   4.188   2.633 -0.6561 -0.3487 -0.1527
   20GLN      O  291   7.409   4.220   2.749 -0.2375 -0.2226 -0.1017
   21PRO      N  292   7.546   4.125   2.603 -0.3970  0.1245 -0.1830
   21PRO     CD  293   7.588   4.088   2.469  0.3575 -0.6244  0.2516
   21PRO    HD1  294   7.523   4.016   2.418  0.7469 -1.2713  0.6622
   21PRO    HD2  295   7.589   4.176   2.405 -1.7955  1.6348  3.0713
   21PRO     CG  296   7.729   4.031   2.474  0.5330 -0.2167 -0.0184
   21PRO    HG1  297   7.738   3.955   2.396  1.2229  0.5231 -0.6835
   21PRO    HG2  298   7.805   4.108   2.458  0.5128 -0.5185 -1.7592
   21PRO     CB  299   7.736   3.980   2.617 -0.5398 -0.3001  0.0113
   21PRO    HB1  300   7.694   3.880   2.627 -0.6438 -0.0767  2.5655
   21PRO    HB2  301   7.841   3.972   2.646  0.5511  0.9104 -3.1395
   21PRO     CA  302   7.646   4.075   2.695 -0.5051 -0.1039 -0.1881
   21PRO     HA  303   7.600   4.017   2.775 -3.8384  0.1058 -1.7647
   21PRO      C  304   7.720   4.185   2.770 -0.8237  0.0238 -0.0539
   21PRO      O  305   7.705   4.303   2.740 -0.3604  0.1588  0.2286
   22GLY      N  306   7.804   4.143   2.865  0.0657 -0.0521 -0.8482
   22GLY      H  307   7.804   4.043   2.876 -0.6629 -0.0415 -0.6624
   22GLY     CA  308   7.912   4.232   2.903 -0.2428  0.0758 -0.2462
   22GLY    HA1  309   7.866   4.327   2.928  0.8440  1.4828 -3.0789
   22GLY    HA2  310   7.968   4.191   2.987 -1.8224 -0.2221  0.6994
   22GLY      C  311   8.015   4.267   2.796  0.0542  0.0770  0.0369
   22GLY      O  312   8.014   4.198   2.694  0.0088 -0.1385  0.1818
   23GLN      N  313   8.092   4.375   2.811  0.0118  0.0933  0.1352
   23GLN      H  314   8.090   4.428   2.897  3.3937  1.0145 -0.1975
   23GLN     CA  315   8.168   4.435   2.703 -0.0399  0.3307  0.2300
   23GLN     HA  316   8.214   4.359   2.639 -1.1677  0.9619 -1.4109
   23GLN     CB  317   8.071   4.501   2.606 -0.0055  0.2105  0.1130
   23GLN    HB1  318   8.121   4.510   2.509 -2.3206 -1.9399 -1.4006
   23GLN    HB2  319   7.981   4.443   2.589 -0.0410  0.1373  0.5605
   23GLN     CG  320   8.023   4.639   2.649  0.4061  0.4139 -0.0657
   23GLN    HG1  321   8.109   4.705   2.658  1.5875 -1.3615  3.0417
   23GLN    HG2  322   7.977   4.639   2.748  0.4253  3.0772  0.0127
   23GLN     CD  323   7.936   4.716   2.550 -0.1459  0.1094  0.1770
   23GLN    OE1  324   7.981   4.819   2.501 -0.1728 -0.0421 -0.1673
   23GLN    NE2  325   7.807   4.690   2.529 -0.2771  0.3067  0.7015
   23GLN   HE21  326   7.743   4.736   2.466  0.5917  2.6500  1.4237
   23GLN   HE22  327   7.763   4.606   2.564 -1.7267 -0.7393 -3.0503
   23GLN      C  328   8.277   4.528   2.754  0.1139  0.2923 -0.0232
   23GLN      O  329   8.267   4.581   2.865  0.3685  0.1481  0.0675
   24GLY      N  330   8.377   4.557   2.672  0.1200 -0.1976 -0.1899
   24GLY      H  331   8.382   4.505   2.585  0.9501 -2.1344  0.9583
   24GLY     CA  332   8.496   4.632   2.710 -0.1246  0.0890  0.0076
   24GLY    HA1  333   8.538   4.575   2.793  1.5888  1.7081  0.2944
   24GLY    HA2  334   8.472   4.733   2.742  0.4358  0.2837 -0.1817
   24GLY      C  335   8.605   4.633   2.604  0.4288 -0.8361  0.5469
   24GLY      O  336   8.586   4.565   2.503 -0.4599 -0.2325  0.2935
   25TYR      N  337   8.704   4.719   2.627 -0.5325  0.5086 -0.1252
   25TYR      H  338   8.701   4.763   2.718  1.0516 -2.7411  1.6758
   25TYR     CA  339   8.812   4.740   2.532 -0.1042  0.0175  0.2420
   25TYR     HA  340   8.810   4.660   2.458 -0.5365 -1.0797  1.3904
   25TYR     CB  341   8.792   4.872   2.459  0.0623  0.1673  0.4693
   25TYR    HB1  342   8.703   4.876   2.396 -0.0022 -1.5627  0.4300
   25TYR    HB2  343   8.771   4.952   2.530  0.8041  0.3575  0.4900
   25TYR     CG  344   8.904   4.924   2.371 -0.1647  0.0112  0.0840
   25TYR    CD1  345   9.021   4.977   2.427  0.0756 -0.3072 -0.1170
   25TYR    HD1  346   9.021   5.002   2.532 -2.6263  1.0739 -0.3506
   25TYR    CE1  347   9.134   5.004   2.349 -0.1141 -0.1068 -0.3226
   25TYR    HE1  348   9.228   5.040   2.387  0.2014 -2.9926  1.9372
   25TYR     CZ  349   9.123   5.001   2.208  0.4126  0.3795 -0.3770
   25TYR     OH  350   9.230   5.042   2.134  0.8063  0.3354  0.1598
   25TYR     HH  351   9.210   5.032   2.041 -0.6374  1.7622  0.2769
   25TYR    CE2  352   9.006   4.944   2.155  0.3772 -0.0953  0.1986
   25TYR    HE2  353   9.001   4.934   2.048  2.2296 -0.9320  0.1523
   25TYR    CD2  354   8.896   4.907   2.233  0.1183  0.3148  0.0278
   25TYR    HD2  355   8.809   4.859   2.189  1.0158 -0.9683 -0.3939
   25TYR      C  356   8.949   4.744   2.596  0.1507 -0.2185 -0.2812
   25TYR      O  357   8.965   4.807   2.700 -0.0224 -0.0005 -0.3878
   26SER      N  358   9.049   4.681   2.533 -0.0751 -0.4792 -0.3791
   26SER      H  359   9.029   4.634   2.446  0.4849 -0.0114 -0.7653
   26SER     CA  360   9.190   4.709   2.552 -0.2998  0.2205  0.3446
   26SER     HA  361   9.193   4.810   2.593 -3.5653  0.3213  0.5819
   26SER     CB  362   9.252   4.606   2.645  0.1661  0.3309  0.1610
   26SER    HB1  363   9.216   4.507   2.618 -1.4619  1.2937 -1.3739
   26SER    HB2  364   9.359   4.607   2.626  0.5348  1.1300  2.0654
   26SER     OG  365   9.254   4.629   2.784  0.1563  0.2623  0.1727
   26SER     HG  366   9.343   4.660   2.802 -0.0729  0.1309  1.6877
   26SER      C  367   9.257   4.710   2.415 -0.5087  0.2815  0.2411
   26SER      O  368   9.213   4.655   2.315  0.2337 -0.2572  0.2024
   27GLN      N  369   9.375   4.773   2.412 -0.3441 -0.0104  0.6338
   27GLN      H  370   9.394   4.838   2.488  0.1223 -1.0422  1.4363
   27GLN     CA  371   9.456   4.785   2.293 -0.6976  0.0406  0.3977
   27GLN     HA  372   9.386   4.783   2.210  0.1083 -0.1096 -0.2944
   27GLN     CB  373   9.523   4.922   2.304 -0.0865 -0.2610  0.5331
   27GLN    HB1  374   9.448   4.996   2.333 -0.6454 -0.1471 -1.0591
   27GLN    HB2  375   9.609   4.921   2.370  0.1823  0.5952  0.2154
   27GLN     CG  376   9.563   4.965   2.163 -0.2377 -0.0997  0.5396
   27GLN    HG1  377   9.474   4.959   2.101  0.7240 -0.7801 -0.8216
   27GLN    HG2  378   9.648   4.907   2.128  0.7164  0.3586  2.0020
   27GLN     CD  379   9.590   5.115   2.160 -0.2605 -0.1049  0.0598
   27GLN    OE1  380   9.643   5.177   2.251 -0.2963  0.3213 -0.2066
   27GLN    NE2  381   9.550   5.187   2.054 -0.1180 -0.1867 -0.0502
   27GLN   HE21  382   9.595   5.277   2.044 -1.2008  0.3443 -0.3493
   27GLN   HE22  383   9.496   5.153   1.976  0.0997 -1.0257  0.1520
   27GLN      C  384   9.553   4.668   2.276 -0.2045  0.4739  0.2028
   27GLN      O  385   9.603   4.613   2.374  0.3923  0.7262  0.0458
   28GLN      N  386   9.578   4.624   2.153  0.7411  0.5319  0.3641
   28GLN      H  387   9.528   4.666   2.076  2.2323 -0.3268 -1.1442
   28GLN     CA  388   9.649   4.501   2.125  0.1402  0.2940 -0.1447
   28GLN     HA  389   9.689   4.466   2.220  0.1926 -1.0760 -0.6384
   28GLN     CB  390   9.556   4.390   2.076  0.1046  0.0418  0.4905
   28GLN    HB1  391   9.624   4.308   2.054  0.8185  0.8536 -0.3953
   28GLN    HB2  392   9.509   4.421   1.983 -0.9973  0.6282  1.2070
   28GLN     CG  393   9.444   4.348   2.172 -0.4893  0.7514  0.1171
   28GLN    HG1  394   9.495   4.283   2.243  1.1733 -0.2884 -1.9206
   28GLN    HG2  395   9.395   4.430   2.224  0.0842 -0.1241  2.1536
   28GLN     CD  396   9.342   4.264   2.098 -0.4497  0.1371  0.7494
   28GLN    OE1  397   9.252   4.318   2.034 -0.3202 -0.4603  0.0488
   28GLN    NE2  398   9.353   4.131   2.103 -0.6964  0.0907  0.1788
   28GLN   HE21  399   9.414   4.083   2.168  0.2897 -0.4689 -1.0988
   28GLN   HE22  400   9.271   4.079   2.078 -1.0078  1.0787 -0.9689
   28GLN      C  401   9.764   4.520   2.027 -0.3780 -0.3528 -0.9030
   28GLN      O  402   9.771   4.624   1.961  0.9454  0.2208  0.0774
   29SER      N  403   9.852   4.420   2.018  0.5211  0.3277 -0.0104
   29SER      H  404   9.837   4.343   2.082  4.4616 -0.2589  0.4573
   29SER     CA  405   9.958   4.382   1.926  0.5285  0.1548  0.0688
   29SER     HA  406   9.991   4.284   1.960 -0.9164 -0.6146 -0.6442
   29SER     CB  407   9.895   4.366   1.788 -0.1515  0.3720  0.3459
   29SER    HB1  408   9.969   4.319   1.723  2.1564  2.2733  1.4463
   29SER    HB2  409   9.854   4.462   1.757  1.3813  1.0348  0.2858
   29SER     OG  410   9.790   4.273   1.798  0.4607 -0.4023 -0.3514
   29SER     HG  411   9.717   4.300   1.742 -1.6874 -1.5565  1.6967
   29SER      C  412  10.071   4.482   1.911 -0.0082  0.7417 -0.1231
   29SER      O  413  10.164   4.468   1.832 -0.0922  0.2659 -0.1404
   30SER      N  414  10.061   4.597   1.978 -0.2740  0.3721  0.4817
   30SER      H  415   9.976   4.607   2.032 -2.7564 -3.3325 -2.3119
   30SER     CA  416  10.143   4.716   1.959 -0.5551  0.4402 -0.3229
   30SER     HA  417  10.209   4.705   1.873 -1.6265  1.2511 -1.2892
   30SER     CB  418  10.050   4.827   1.910 -0.2819  0.6360 -0.3956
   30SER    HB1  419  10.113   4.907   1.869  0.2682  0.8208  0.7589
   30SER    HB2  420   9.979   4.794   1.834  0.2309  3.2733 -2.1755
   30SER     OG  421   9.969   4.892   2.005 -0.0185  0.1712  0.1553
   30SER     HG  422   9.945   4.822   2.065  2.2613 -1.3796 -0.5948
   30SER      C  423  10.231   4.764   2.073 -0.0563  0.0088 -0.5231
   30SER      O  424  10.216   4.701   2.178  0.4080 -0.3022 -0.6389
   31GLN      N  425  10.330   4.852   2.060  0.2039 -0.2374 -0.2545
   31GLN      H  426  10.347   4.883   1.965 -0.4451  0.8257 -0.0375
   31GLN     CA  427  10.414   4.899   2.168 -0.4785 -0.0392  0.1992
   31GLN     HA  428  10.441   4.811   2.228  1.1433  1.1200  1.2475
   31GLN     CB  429  10.548   4.936   2.104 -0.7027  0.5332  0.0565
   31GLN    HB1  430  10.527   5.011   2.028 -3.1471 -0.7124 -0.6094
   31GLN    HB2  431  10.583   4.844   2.056 -1.5318 -0.1823  0.7779
   31GLN     CG  432  10.646   4.984   2.210  0.0798  0.3251 -0.5667
   31GLN    HG1  433  10.627   5.081   2.255  2.9583  0.2509  1.0682
   31GLN    HG2  434  10.739   5.009   2.158  1.1650  0.6894  1.4392
   31GLN     CD  435  10.692   4.883   2.314 -0.4524  0.2601 -0.3939
   31GLN    OE1  436  10.674   4.761   2.315  0.2987  0.1475  0.3463
   31GLN    NE2  437  10.757   4.933   2.419 -0.2258 -0.4577 -0.1845
   31GLN   HE21  438  10.797   4.870   2.487 -0.6278  0.2429  0.7404
   31GLN   HE22  439  10.769   5.034   2.415  1.0862 -0.6283 -0.9541
   31GLN      C  440  10.354   5.009   2.254 -0.1274  0.3418 -0.0376
   31GLN      O  441  10.392   5.018   2.370 -0.2747 -0.0550  0.0457
   32PRO      N  442  10.263   5.096   2.210 -0.2128  0.2469 -0.0506
   32PRO     CD  443  10.244   5.137   2.072 -0.0816 -0.1969 -0.2022
   32PRO    HD1  444  10.159   5.078   2.040 -0.2210  1.1425 -2.5172
   32PRO    HD2  445  10.332   5.132   2.007 -0.5632 -0.7813 -0.8320
   32PRO     CG  446  10.210   5.285   2.086 -0.7462 -0.3629 -0.0390
   32PRO    HG1  447  10.301   5.340   2.112  0.1684 -2.1212  0.6031
   32PRO    HG2  448  10.163   5.322   1.995  0.8972 -0.2986 -0.9037
   32PRO     CB  449  10.114   5.271   2.203 -0.4497  0.0547  0.2583
   32PRO    HB1  450  10.106   5.357   2.269  3.8190 -0.3507  1.5636
   32PRO    HB2  451  10.015   5.239   2.170  0.6572 -0.0311 -3.3575
   32PRO     CA  452  10.171   5.165   2.298 -0.0287  0.2074  0.1747
   32PRO     HA  453  10.227   5.219   2.374 -1.7456  0.1940  1.4910
   32PRO      C  454  10.059   5.079   2.354  0.3857 -0.1401  0.4700
   32PRO      O  455  10.029   4.968   2.311 -0.5465  0.1773  0.2846
   33TYR      N  456   9.990   5.135   2.454 -0.4422  0.5060 -0.4472
   33TYR      H  457  10.000   5.234   2.469  0.1916  0.5558 -1.1582
   33TYR     CA  458   9.873   5.069   2.509  0.2217 -0.5038 -0.2122
   33TYR     HA  459   9.825   5.007   2.433  0.5474 -3.0608  1.5588
   33TYR     CB  460   9.917   4.974   2.619 -0.0264 -0.1791  0.1685
   33TYR    HB1  461   9.969   5.033   2.694 -0.7900  0.1216  0.4748
   33TYR    HB2  462   9.987   4.900   2.581  0.6092  0.1392  0.6857
   33TYR     CG  463   9.806   4.901   2.691 -0.6056  0.2334 -0.3046
   33TYR    CD1  464   9.768   4.947   2.818 -0.0872  0.1308 -0.1101
   33TYR    HD1  465   9.812   5.029   2.873  1.1910 -1.5089  1.3926
   33TYR    CE1  466   9.672   4.878   2.893 -0.3037  0.5656  0.0150
   33TYR    HE1  467   9.652   4.910   2.995 -0.9715 -1.7711  0.6878
   33TYR     CZ  468   9.618   4.760   2.840  0.3096  0.2636  0.0590
   33TYR     OH  469   9.527   4.682   2.907  0.3182 -0.0719 -0.3154
   33TYR     HH  470   9.506   4.718   2.993  1.8691  1.1930 -0.4201
   33TYR    CE2  471   9.651   4.715   2.711 -0.3490 -0.3674  0.1033
   33TYR    HE2  472   9.603   4.629   2.665  1.2225 -0.3016 -1.7843
   33TYR    CD2  473   9.740   4.791   2.635 -0.5596 -0.0465  0.1798
   33TYR    HD2  474   9.757   4.762   2.532 -0.6322  1.3082 -0.2475
   33TYR      C  475   9.775   5.171   2.564  0.5025 -0.1643 -0.3384
   33TYR      O  476   9.812   5.285   2.592  0.0814 -0.0126 -0.3837
   34GLY      N  477   9.649   5.127   2.569  0.2387  0.5729 -0.3196
   34GLY      H  478   9.632   5.033   2.535  0.3747  1.6591 -3.7527
   34GLY     CA  479   9.531   5.198   2.613 -0.0944 -0.1977  0.0437
   34GLY    HA1  480   9.561   5.258   2.699 -0.1156  0.3243 -0.3116
   34GLY    HA2  481   9.487   5.268   2.542  2.3346  1.5073  0.1182
   34GLY      C  482   9.421   5.098   2.646 -0.3494  0.0005 -0.1943
   34GLY      O  483   9.413   4.982   2.605 -0.2844 -0.2608  0.5202
   35GLN      N  484   9.330   5.145   2.731 -0.3086  0.0372 -0.1703
   35GLN      H  485   9.348   5.236   2.770 -0.4889 -0.4482  1.1100
   35GLN     CA  486   9.236   5.059   2.802  0.3605 -0.1688  0.4763
   35GLN     HA  487   9.195   4.992   2.726  1.3005  0.3853 -0.5506
   35GLN     CB  488   9.307   4.992   2.919  0.2078  0.0554  0.6978
   35GLN    HB1  489   9.363   5.069   2.971  0.7449 -1.6759  2.8407
   35GLN    HB2  490   9.381   4.920   2.884 -0.9760 -0.9363  0.1454
   35GLN     CG  491   9.225   4.912   3.020 -0.4676  0.5909  0.5787
   35GLN    HG1  492   9.158   4.982   3.068 -1.0820 -1.3604  2.7466
   35GLN    HG2  493   9.158   4.842   2.969  1.0865 -3.5060  3.5742
   35GLN     CD  494   9.300   4.835   3.128 -0.2214 -0.6983 -0.4766
   35GLN    OE1  495   9.422   4.825   3.134 -0.2669 -0.7559  0.4138
   35GLN    NE2  496   9.233   4.816   3.242  0.3913  0.4748  0.0973
   35GLN   HE21  497   9.277   4.771   3.321 -0.3647 -1.0597 -0.3087
   35GLN   HE22  498   9.140   4.853   3.253 -0.4102 -0.6016 -2.3765
   35GLN      C  499   9.117   5.138   2.854  0.2929  0.6505 -0.8894
   35GLN      O  500   9.135   5.242   2.917  0.1471  0.4890 -0.5836
   36GLN      N  501   8.999   5.087   2.818  0.3307 -0.0135 -0.0862
   36GLN      H  502   9.004   5.002   2.764  0.8435  0.2226 -0.4188
   36GLN     CA  503   8.876   5.145   2.867  0.4847 -0.1496  0.4700
   36GLN     HA  504   8.895   5.250   2.892  0.3096  0.7045 -2.5449
   36GLN     CB  505   8.778   5.156   2.751  0.4961 -0.2088  0.4559
   36GLN    HB1  506   8.754   5.057   2.710  0.4001  1.0907 -2.9592
   36GLN    HB2  507   8.689   5.191   2.803  0.3861  0.6562 -0.2815
   36GLN     CG  508   8.805   5.253   2.637  0.1761 -0.3412  0.2653
   36GLN    HG1  509   8.900   5.223   2.592  0.4109 -1.1571  1.2584
   36GLN    HG2  510   8.812   5.356   2.672  0.0047  0.0765 -0.8720
   36GLN     CD  511   8.690   5.254   2.537  0.2602  0.5656  0.1686
   36GLN    OE1  512   8.573   5.236   2.569  0.2417 -0.0003 -0.1929
   36GLN    NE2  513   8.726   5.262   2.408  0.2827  0.0514  0.1385
   36GLN   HE21  514   8.655   5.260   2.336 -1.2477  1.3893  1.5077
   36GLN   HE22  515   8.819   5.299   2.396  0.3477  1.3879  3.5559
   36GLN      C  516   8.820   5.083   2.994 -1.0538 -0.4453 -0.3297
   36GLN      O  517   8.866   4.975   3.032 -0.4407 -0.3256 -0.7193
   37SER      N  518   8.731   5.154   3.063 -0.0280  0.2488  0.3010
   37SER      H  519   8.707   5.247   3.031 -0.7894  0.0701  0.3398
   37SER     CA  520   8.678   5.119   3.193 -0.4440  0.5957  0.2295
   37SER     HA  521   8.695   5.012   3.210  2.1342  0.6576 -1.3781
   37SER     CB  522   8.745   5.199   3.304 -0.4156  0.4657  0.3068
   37SER    HB1  523   8.690   5.190   3.397 -0.6760  2.4480  0.3898
   37SER    HB2  524   8.743   5.306   3.282 -1.1553  0.5925  0.9570
   37SER     OG  525   8.881   5.163   3.316 -0.3628  0.2832 -0.7586
   37SER     HG  526   8.926   5.231   3.265  0.4929  0.8866  0.7449
   37SER      C  527   8.530   5.149   3.207 -0.7186 -0.3650 -0.4686
   37SER      O  528   8.479   5.241   3.144  0.1388 -0.0062 -0.6438
   38TYR      N  529   8.462   5.074   3.295 -0.2824 -0.3325 -0.0992
   38TYR      H  530   8.507   5.003   3.351 -1.5117 -1.1094 -0.0701
   38TYR     CA  531   8.332   5.114   3.343 -0.2152  0.2543 -0.4003
   38TYR     HA  532   8.269   5.167   3.271 -0.0198 -1.5787 -2.0090
   38TYR     CB  533   8.250   4.992   3.383 -0.1990  0.3143 -0.1830
   38TYR    HB1  534   8.284   4.910   3.320 -2.3817  0.4154 -1.6031
   38TYR    HB2  535   8.270   4.965   3.487  0.1796  2.0091  0.2186
   38TYR     CG  536   8.100   4.999   3.363 -0.2239  0.2394 -0.0273
   38TYR    CD1  537   8.038   4.959   3.245 -0.3319 -0.0939  0.1430
   38TYR    HD1  538   8.104   4.942   3.161  2.2605 -1.6599  2.3489
   38TYR    CE1  539   7.899   4.970   3.232 -0.3380  0.1484  0.4202
   38TYR    HE1  540   7.850   4.946   3.139 -0.1135 -2.6141  0.9526
   38TYR     CZ  541   7.829   5.026   3.341 -0.3068  0.2851  0.3707
   38TYR     OH  542   7.694   5.039   3.330 -0.2931  0.0723 -0.0960
   38TYR     HH  543   7.641   5.046   3.410 -1.2685 -4.7105 -0.0656
   38TYR    CE2  544   7.888   5.061   3.463  0.0491 -0.1848  0.3350
   38TYR    HE2  545   7.835   5.105   3.546  0.1777  2.0402 -0.6954
   38TYR    CD2  546   8.026   5.040   3.475  0.1438  0.3502  0.1775
   38TYR    HD2  547   8.074   5.078   3.564 -0.5327  0.9033  0.3148
   38TYR      C  548   8.343   5.222   3.450  0.0717 -0.0674 -0.1044
   38TYR      O  549   8.448   5.252   3.506  0.0705  0.2017 -0.2498
   39SER      N  550   8.225   5.276   3.483 -0.0065 -0.4095  0.1854
   39SER      H  551   8.152   5.230   3.431  1.1643 -0.7761 -1.2301
   39SER     CA  552   8.187   5.376   3.580  0.3490 -0.1680  0.0767
   39SER     HA  553   8.277   5.436   3.599  0.1728 -0.5641  2.4905
   39SER     CB  554   8.081   5.455   3.504  0.4006 -0.8317 -0.6928
   39SER    HB1  555   8.114   5.501   3.411 -1.3968 -0.4716 -1.1805
   39SER    HB2  556   8.055   5.536   3.571  1.2411 -1.0554 -0.0784
   39SER     OG  557   7.968   5.379   3.469 -0.3391  0.0933 -0.3461
   39SER     HG  558   7.926   5.350   3.550  0.0529 -1.4046 -0.6505
   39SER      C  559   8.154   5.332   3.722 -0.0713 -0.0958  0.0003
   39SER      O  560   8.123   5.216   3.749  0.2549 -0.0321  0.6637
   40GLY      N  561   8.153   5.429   3.814 -0.3236  0.1015 -0.2091
   40GLY      H  562   8.170   5.526   3.790 -5.5223  1.4514  0.3036
   40GLY     CA  563   8.095   5.410   3.945  0.1159 -0.2959 -0.0711
   40GLY    HA1  564   8.007   5.348   3.934  0.8130 -1.4513  0.6469
   40GLY    HA2  565   8.070   5.508   3.987  0.7216  0.4133 -1.2863
   40GLY      C  566   8.182   5.335   4.045 -0.0927 -0.2943  0.1131
   40GLY      O  567   8.299   5.324   4.009 -0.2793 -0.0229 -0.5935
   41TYR      N  568   8.127   5.275   4.151 -0.5960 -0.3279 -0.1630
   41TYR      H  569   8.030   5.284   4.176 -0.5729 -1.1487  0.2523
   41TYR     CA  570   8.206   5.191   4.239 -0.1168  0.2234 -0.0516
   41TYR     HA  571   8.283   5.153   4.172 -2.3195  1.1203 -3.3789
   41TYR     CB  572   8.252   5.273   4.358  0.2240 -0.0449  0.0028
   41TYR    HB1  573   8.308   5.218   4.434  0.2865  1.0918  0.8171
   41TYR    HB2  574   8.165   5.316   4.409  0.7996  1.1667 -0.0019
   41TYR     CG  575   8.344   5.385   4.316  0.0394  0.0409 -0.1730
   41TYR    CD1  576   8.482   5.362   4.325  0.0988  0.3522 -0.2862
   41TYR    HD1  577   8.524   5.264   4.343  1.1343  0.5288 -1.5739
   41TYR    CE1  578   8.578   5.462   4.303  0.2510  0.2599 -0.0530
   41TYR    HE1  579   8.683   5.440   4.315  0.1927  0.0888  0.1361
   41TYR     CZ  580   8.531   5.594   4.281 -0.1741  0.0359 -0.5209
   41TYR     OH  581   8.613   5.700   4.260  0.7961 -0.4046  0.8648
   41TYR     HH  582   8.560   5.780   4.254  1.4485 -0.0599 -1.3526
   41TYR    CE2  583   8.393   5.619   4.275 -0.1363  0.3287 -0.1845
   41TYR    HE2  584   8.361   5.715   4.238 -1.5900  0.0435  0.2722
   41TYR    CD2  585   8.301   5.517   4.304  0.2023  0.1268  0.1894
   41TYR    HD2  586   8.198   5.545   4.323 -0.8561 -3.4712  0.4482
   41TYR      C  587   8.139   5.068   4.300  0.1855  0.2144  0.2614
   41TYR      O  588   8.017   5.060   4.309  0.1772 -0.2090 -0.2107
   42SER      N  589   8.217   4.968   4.342 -0.0000 -0.0134  0.0617
   42SER      H  590   8.315   4.975   4.320 -0.5455 -0.0233 -2.8972
   42SER     CA  591   8.162   4.838   4.375 -0.2447  0.0279 -0.1765
   42SER     HA  592   8.072   4.824   4.315 -0.6832  2.9820 -0.3323
   42SER     CB  593   8.263   4.725   4.356 -0.6523 -0.2764 -0.5553
   42SER    HB1  594   8.199   4.641   4.382 -2.0600  0.9229 -0.0344
   42SER    HB2  595   8.356   4.729   4.412 -0.6953  1.8165 -0.5595
   42SER     OG  596   8.287   4.702   4.219 -0.0714 -0.1286 -0.4808
   42SER     HG  597   8.381   4.694   4.201  0.2930  1.4125  0.5963
   42SER      C  598   8.116   4.832   4.520  0.7847 -0.5213  0.1378
   42SER      O  599   8.159   4.911   4.604  0.3626  0.1412 -0.2609
   43GLN      N  600   8.022   4.742   4.551  0.3544 -0.1365 -0.0294
   43GLN      H  601   7.996   4.677   4.478  0.1720 -1.7066  1.3561
   43GLN     CA  602   7.940   4.740   4.670  0.1701 -0.2467 -0.1580
   43GLN     HA  603   7.976   4.821   4.733 -1.8293  0.8570 -0.3340
   43GLN     CB  604   7.795   4.758   4.626  0.2030 -0.3708 -0.3169
   43GLN    HB1  605   7.781   4.670   4.564  0.0488  1.5850 -3.2778
   43GLN    HB2  606   7.727   4.756   4.711  0.2673  0.8385 -0.2218
   43GLN     CG  607   7.767   4.887   4.550 -0.5761 -0.4817 -0.2362
   43GLN    HG1  608   7.663   4.903   4.524 -0.9684 -1.3094  0.8017
   43GLN    HG2  609   7.823   4.896   4.456 -1.6538 -0.6822 -0.9169
   43GLN     CD  610   7.811   5.007   4.633 -0.3115 -0.1389 -0.8551
   43GLN    OE1  611   7.768   5.029   4.746  0.3779 -0.2507 -0.5629
   43GLN    NE2  612   7.890   5.102   4.583  0.0576  0.0103 -0.0174
   43GLN   HE21  613   7.921   5.087   4.488 -0.0073 -1.7359  0.1916
   43GLN   HE22  614   7.890   5.187   4.637 -2.4822  0.2241 -0.2213
   43GLN      C  615   7.946   4.607   4.744 -0.0882 -0.1697  0.0040
   43GLN      O  616   7.951   4.501   4.682 -0.4778 -0.0851 -0.1778
   44SER      N  617   7.938   4.614   4.877  0.2361 -0.0413  0.0195
   44SER      H  618   7.952   4.704   4.921 -0.2339 -0.0249  0.1454
   44SER     CA  619   7.924   4.500   4.966  0.0491  0.3149  0.4540
   44SER     HA  620   7.959   4.415   4.908 -2.6293 -0.9108  0.4770
   44SER     CB  621   8.003   4.516   5.095  0.6311  0.2070  0.1166
   44SER    HB1  622   8.106   4.541   5.068  1.6942 -1.3726  2.3075
   44SER    HB2  623   7.959   4.603   5.144 -0.0002 -0.0156 -0.0493
   44SER     OG  624   7.995   4.404   5.180 -0.2329  0.2285  0.0711
   44SER     HG  625   8.065   4.424   5.243  0.6479  2.2887 -1.4671
   44SER      C  626   7.776   4.468   4.985  0.1706 -0.2881  0.4140
   44SER      O  627   7.712   4.518   5.077 -0.2897 -0.2495  0.0780
   45THR      N  628   7.718   4.388   4.896 -0.2808 -0.1057  0.5426
   45THR      H  629   7.769   4.360   4.813  2.2951  0.1038  1.9620
   45THR     CA  630   7.585   4.331   4.904 -0.3865  0.0203 -0.2516
   45THR     HA  631   7.517   4.415   4.915 -2.4604 -1.0649 -3.3283
   45THR     CB  632   7.547   4.259   4.774  0.0339  0.2201 -0.4862
   45THR     HB  633   7.596   4.162   4.776 -2.7687 -1.2879 -0.5132
   45THR    CG2  634   7.400   4.223   4.765  0.0363 -0.0111  0.3302
   45THR   HG21  635   7.360   4.218   4.867 -1.6301 -0.1980 -0.2920
   45THR   HG22  636   7.336   4.299   4.721  1.4884  2.3098  1.9923
   45THR   HG23  637   7.394   4.125   4.716 -0.8610  0.3092 -0.2305
   45THR    OG1  638   7.584   4.336   4.662  0.4158  0.6202 -0.0928
   45THR    HG1  639   7.568   4.281   4.584 -0.9439  1.0515 -0.1405
   45THR      C  640   7.570   4.228   5.015 -0.1798  0.2157 -0.0424
   45THR      O  641   7.650   4.135   5.023 -0.2228  0.1351 -0.5122
   46ASP      N  642   7.475   4.251   5.106 -0.1871 -0.0650  0.0235
   46ASP      H  643   7.414   4.329   5.089  0.7898  0.3557 -1.7959
   46ASP     CA  644   7.435   4.151   5.202  0.0067 -0.1494  0.0178
   46ASP     HA  645   7.515   4.103   5.258 -1.1651 -1.7663  0.3677
   46ASP     CB  646   7.339   4.210   5.305  0.3960  0.1035  0.2394
   46ASP    HB1  647   7.397   4.281   5.363  5.1685 -3.5393  0.5457
   46ASP    HB2  648   7.258   4.270   5.263  1.2469  0.7036 -0.5737
   46ASP     CG  649   7.273   4.111   5.400 -0.0138 -0.0663 -0.2195
   46ASP    OD1  650   7.149   4.102   5.414  0.0748  0.1123  0.7703
   46ASP    OD2  651   7.347   4.051   5.481 -0.1134  0.4988  0.2970
   46ASP      C  652   7.362   4.035   5.136  0.0241  0.0828 -0.4085
   46ASP      O  653   7.255   4.052   5.077 -0.3389 -0.1891  0.1592
   47THR      N  654   7.404   3.909   5.148  0.6590  0.3731  0.4738
   47THR      H  655   7.488   3.888   5.200  0.2753 -1.5578  0.3914
   47THR     CA  656   7.337   3.795   5.088  0.4754  0.4909  0.4543
   47THR     HA  657   7.300   3.835   4.994  2.3338  1.6686  0.1622
   47THR     CB  658   7.442   3.695   5.043  0.1376  0.1063  0.5229
   47THR     HB  659   7.391   3.600   5.027 -2.8796  1.3249  2.2562
   47THR    CG2  660   7.526   3.749   4.928 -0.4859 -0.1029 -0.0340
   47THR   HG21  661   7.484   3.724   4.830  1.6073  0.1739 -1.0601
   47THR   HG22  662   7.552   3.855   4.930 -0.9468  0.0412 -0.9092
   47THR   HG23  663   7.620   3.694   4.926 -1.0524 -1.0938 -0.0585
   47THR    OG1  664   7.538   3.671   5.144  0.5661  0.4406  0.2031
   47THR    HG1  665   7.500   3.617   5.214  0.2980 -1.4897 -1.3504
   47THR      C  666   7.231   3.722   5.169 -0.0588  0.4288 -0.2946
   47THR      O  667   7.190   3.769   5.275  0.4434 -0.1619  0.1715
   48SER      N  668   7.173   3.614   5.117 -0.7687  0.8871 -0.4728
   48SER      H  669   7.190   3.573   5.026 -0.8929 -0.4332  0.0811
   48SER     CA  670   7.062   3.548   5.183 -0.0187 -0.0088 -0.0796
   48SER     HA  671   7.076   3.558   5.291  2.6230  2.6555 -0.5184
   48SER     CB  672   6.927   3.610   5.149 -0.2109 -0.2944  0.1543
   48SER    HB1  673   6.846   3.542   5.173  1.4447 -1.5223  2.6320
   48SER    HB2  674   6.926   3.633   5.042 -1.2257  2.8303  0.7279
   48SER     OG  675   6.910   3.734   5.214 -0.4397  0.0229 -0.4941
   48SER     HG  676   6.823   3.769   5.193 -0.6228  2.2391  3.0056
   48SER      C  677   7.052   3.399   5.153 -0.2958 -0.0169  0.0534
   48SER      O  678   7.070   3.358   5.039 -0.1142  0.0522  0.0569
   49GLY      N  679   7.027   3.320   5.257 -0.2810 -0.1338 -0.0321
   49GLY      H  680   7.015   3.363   5.348 -0.1600 -1.4363  0.6249
   49GLY     CA  681   7.035   3.175   5.252  0.1466 -0.0916 -0.6955
   49GLY    HA1  682   7.129   3.147   5.206  0.9245  0.2453  0.6336
   49GLY    HA2  683   7.049   3.142   5.355 -0.6967 -0.2411 -0.6220
   49GLY      C  684   6.906   3.116   5.197  0.0982 -0.1284 -0.5438
   49GLY      O  685   6.807   3.186   5.175 -0.0177 -0.1220 -0.0154
   50TYR      N  686   6.907   2.984   5.177  0.1248 -0.2474  0.2134
   50TYR      H  687   6.989   2.930   5.204 -0.7618 -0.0174  3.8869
   50TYR     CA  688   6.790   2.913   5.129  0.2363 -0.1540 -0.2035
   50TYR     HA  689   6.702   2.949   5.183 -0.5252 -1.7484 -0.3061
   50TYR     CB  690   6.745   2.945   4.987 -0.2562  0.1840  0.0275
   50TYR    HB1  691   6.829   2.927   4.920 -0.9861  1.0510 -1.1621
   50TYR    HB2  692   6.731   3.054   4.986  1.3425  0.4539  1.7389
   50TYR     CG  693   6.629   2.864   4.935 -0.1394 -0.1577  0.2940
   50TYR    CD1  694   6.650   2.771   4.832  0.0917 -0.3804  0.5407
   50TYR    HD1  695   6.743   2.760   4.780 -0.2067 -2.5793  0.3983
   50TYR    CE1  696   6.541   2.694   4.788 -0.1322  0.0935  0.2469
   50TYR    HE1  697   6.561   2.629   4.705 -0.9380 -1.6507  1.3590
   50TYR     CZ  698   6.412   2.719   4.840 -0.2249  0.0880  0.0162
   50TYR     OH  699   6.299   2.661   4.790 -0.2961 -0.3494  0.6777
   50TYR     HH  700   6.293   2.596   4.720 -3.6454  0.8054 -0.2832
   50TYR    CE2  701   6.395   2.809   4.947 -0.5251  0.3260 -0.2306
   50TYR    HE2  702   6.294   2.836   4.976 -0.4838  3.0636 -2.2240
   50TYR    CD2  703   6.502   2.888   4.989 -0.2817 -0.0853 -0.0681
   50TYR    HD2  704   6.487   2.962   5.066 -1.9406 -0.8693  0.3920
   50TYR      C  705   6.807   2.762   5.145  0.5267 -0.0539  0.4838
   50TYR      O  706   6.911   2.714   5.099  0.7352  0.3340  0.5434
   51GLY      N  707   6.709   2.691   5.201  0.3027 -0.0069  0.1540
   51GLY      H  708   6.619   2.737   5.204 -0.1225 -0.7627 -0.5646
   51GLY     CA  709   6.705   2.549   5.227 -0.1613  0.0508  0.3974
   51GLY    HA1  710   6.760   2.521   5.317  0.1742  0.5093  0.3357
   51GLY    HA2  711   6.751   2.494   5.145 -1.5894 -0.0194 -0.3849
   51GLY      C  712   6.561   2.499   5.235 -0.1646  0.1056  0.6712
   51GLY      O  713   6.467   2.565   5.192 -0.0981 -0.3464 -0.1741
   52GLN      N  714   6.554   2.378   5.292 -0.1865 -0.1889  0.0508
   52GLN      H  715   6.641   2.341   5.326 -0.3595  0.3570  1.1300
   52GLN     CA  716   6.429   2.320   5.337 -0.2724  0.0729  0.1570
   52GLN     HA  717   6.351   2.375   5.284 -0.5546  0.4542  0.9581
   52GLN     CB  718   6.414   2.170   5.310  0.7109  0.0063 -0.0361
   52GLN    HB1  719   6.515   2.132   5.328  0.9656  0.8698  0.4237
   52GLN    HB2  720   6.345   2.119   5.377 -1.2971 -0.2515 -2.1822
   52GLN     CG  721   6.383   2.141   5.164  0.1004  0.1892  0.0564
   52GLN    HG1  722   6.469   2.177   5.107  0.5193  0.3639  0.7807
   52GLN    HG2  723   6.300   2.203   5.127  0.6185  0.8445 -0.0294
   52GLN     CD  724   6.350   1.994   5.143  0.8255 -0.0324  0.4670
   52GLN    OE1  725   6.416   1.922   5.068  0.3987 -0.3879  0.4314
   52GLN    NE2  726   6.239   1.950   5.202  0.5083  0.7543  0.4629
   52GLN   HE21  727   6.210   1.856   5.181  0.3842  0.8068  0.3995
   52GLN   HE22  728   6.173   2.011   5.250  0.2760 -1.0293  2.5831
   52GLN      C  729   6.387   2.354   5.479 -0.1890  0.9139 -0.0164
   52GLN      O  730   6.269   2.353   5.511 -0.2213  0.5602 -0.1478
   53SER      N  731   6.489   2.377   5.562 -0.0725 -0.4232  0.2376
   53SER      H  732   6.579   2.380   5.517 -0.3158  1.4195 -0.1967
   53SER     CA  733   6.470   2.403   5.704 -0.5044  0.1929  0.0719
   53SER     HA  734   6.376   2.455   5.723  0.2680  1.5129  0.3657
   53SER     CB  735   6.482   2.266   5.771  0.0305  0.0681 -0.2764
   53SER    HB1  736   6.451   2.186   5.704 -2.0132  0.6389 -0.0746
   53SER    HB2  737   6.585   2.252   5.804  0.8163  2.8467 -1.1830
   53SER     OG  738   6.392   2.269   5.879 -0.1819 -0.2723 -0.4441
   53SER     HG  739   6.308   2.236   5.846  0.2009 -0.1597 -1.5882
   53SER      C  740   6.584   2.489   5.755 -0.0639 -0.0654 -0.4610
   53SER      O  741   6.701   2.479   5.717  0.1520 -0.1264  0.2081
   54SER      N  742   6.544   2.575   5.850 -0.0684 -0.6666  0.0843
   54SER      H  743   6.448   2.570   5.880  0.3733  0.4655  1.8028
   54SER     CA  744   6.637   2.647   5.933 -0.3737  0.3646 -0.4467
   54SER     HA  745   6.592   2.732   5.985  1.0371  0.3537  0.8645
   54SER     CB  746   6.679   2.566   6.056 -0.4664  0.2800 -0.4705
   54SER    HB1  747   6.756   2.623   6.107 -0.2485 -0.8608  0.5282
   54SER    HB2  748   6.723   2.470   6.028 -0.8977  0.0012 -0.2137
   54SER     OG  749   6.565   2.540   6.134  0.5517  0.0790  0.9863
   54SER     HG  750   6.582   2.465   6.191 -0.5735  0.4868  1.9092
   54SER      C  751   6.753   2.708   5.856  0.0592 -0.0746 -0.1510
   54SER      O  752   6.870   2.680   5.883  0.2014  1.1110  0.5596
   55TYR      N  753   6.720   2.793   5.759 -0.1167  0.3630  0.2886
   55TYR      H  754   6.626   2.790   5.722  0.6460 -2.8228 -1.7561
   55TYR     CA  755   6.813   2.855   5.666 -0.2820  0.2332  0.0337
   55TYR     HA  756   6.909   2.805   5.680 -0.4238 -0.1284 -0.2794
   55TYR     CB  757   6.771   2.820   5.524 -0.5192  0.0507  0.1475
   55TYR    HB1  758   6.837   2.869   5.452 -1.1288 -0.2880 -0.6683
   55TYR    HB2  759   6.787   2.714   5.505 -2.2349 -0.2206  0.0614
   55TYR     CG  760   6.632   2.852   5.474 -0.2408  0.1000 -0.6126
   55TYR    CD1  761   6.605   2.976   5.414  0.1125  0.3846 -0.1860
   55TYR    HD1  762   6.681   3.052   5.400 -1.5527  1.8026 -1.9546
   55TYR    CE1  763   6.479   3.011   5.365 -0.1743  0.0766  0.3233
   55TYR    HE1  764   6.464   3.106   5.315 -1.1008  1.3028  2.7597
   55TYR     CZ  765   6.374   2.919   5.384  0.1313 -0.4087 -0.2947
   55TYR     OH  766   6.247   2.954   5.346 -0.1218 -0.6125  0.3427
   55TYR     HH  767   6.189   2.878   5.349 -1.4030  0.1074 -2.5042
   55TYR    CE2  768   6.401   2.790   5.433 -0.1798 -0.6690 -0.7929
   55TYR    HE2  769   6.326   2.715   5.454 -0.4019 -0.2904 -0.1729
   55TYR    CD2  770   6.528   2.759   5.482 -0.3500  0.2892  0.3279
   55TYR    HD2  771   6.543   2.664   5.531 -1.8520  0.0848  0.4331
   55TYR      C  772   6.838   3.004   5.681  0.0686  0.2114 -0.3128
   55TYR      O  773   6.874   3.067   5.582  0.3309  0.2010 -0.2237
   56SER      N  774   6.803   3.068   5.793  0.4081 -0.0070 -0.0812
   56SER      H  775   6.751   3.011   5.859  1.0527  1.4712  1.7968
   56SER     CA  776   6.803   3.210   5.822 -0.7625  0.0621 -0.3563
   56SER     HA  777   6.877   3.260   5.759 -0.2136 -0.3320 -0.0367
   56SER     CB  778   6.668   3.279   5.813 -0.3654  0.9153  0.1154
   56SER    HB1  779   6.680   3.387   5.798 -3.9682  1.7054  1.8309
   56SER    HB2  780   6.624   3.272   5.912  1.1612 -1.2029  0.6935
   56SER     OG  781   6.578   3.217   5.724  0.4561 -0.0331 -0.0724
   56SER     HG  782   6.512   3.284   5.703  1.4231  1.8776  2.4226
   56SER      C  783   6.853   3.240   5.963  0.1991 -0.5652 -0.5531
   56SER      O  784   6.800   3.190   6.061  0.3362  0.5228  0.0888
   57SER      N  785   6.942   3.339   5.975 -0.3041 -0.1342 -0.3509
   57SER      H  786   6.977   3.394   5.897 -1.4156  0.4100 -0.4877
   57SER     CA  787   6.985   3.383   6.106  0.2430  0.5539 -0.7548
   57SER     HA  788   6.991   3.297   6.173  1.9322  1.4210  0.2614
   57SER     CB  789   7.123   3.446   6.093  0.3975  0.3759  0.0120
   57SER    HB1  790   7.121   3.528   6.022 -1.0141  0.7174  0.4309
   57SER    HB2  791   7.142   3.493   6.189  0.8324  0.0450  0.0937
   57SER     OG  792   7.208   3.344   6.044 -0.2317 -0.1506  0.0025
   57SER     HG  793   7.222   3.284   6.117  0.8276  0.3905  0.2659
   57SER      C  794   6.886   3.485   6.161  0.7428  0.5006  0.2544
   57SER      O  795   6.872   3.505   6.282 -0.1900  0.6538  0.1287
   58TYR      N  796   6.814   3.559   6.076  0.3058  0.1686  0.3316
   58TYR      H  797   6.845   3.550   5.981 -1.8707  2.1286 -0.6510
   58TYR     CA  798   6.718   3.662   6.111  0.1131  0.0567  0.1255
   58TYR     HA  799   6.738   3.689   6.214  1.5164 -0.1306 -0.0750
   58TYR     CB  800   6.755   3.777   6.017  0.1172  0.1499  0.2418
   58TYR    HB1  801   6.744   3.741   5.915 -0.7369  0.2347  0.2930
   58TYR    HB2  802   6.688   3.861   6.032 -0.9541 -0.6398 -0.0104
   58TYR     CG  803   6.894   3.834   6.028  0.1026  0.1401  0.4912
   58TYR    CD1  804   6.925   3.922   6.132 -0.1983  0.3674  0.3894
   58TYR    HD1  805   6.853   3.957   6.205  1.8293  0.5303  2.4027
   58TYR    CE1  806   7.059   3.955   6.153  0.0273 -0.2501 -0.0684
   58TYR    HE1  807   7.082   4.029   6.228 -2.7413 -1.0057  1.6758
   58TYR     CZ  808   7.162   3.893   6.079  0.0198  0.1341 -0.4005
   58TYR     OH  809   7.293   3.913   6.110  0.0162 -0.2806 -0.1129
   58TYR     HH  810   7.300   4.000   6.150  0.9933  0.2682 -1.4131
   58TYR    CE2  811   7.130   3.810   5.969  0.3571 -0.6891  0.1144
   58TYR    HE2  812   7.208   3.777   5.903  0.8011  0.6800 -0.0769
   58TYR    CD2  813   6.994   3.787   5.942  0.0829  0.8592  0.0679
   58TYR    HD2  814   6.966   3.732   5.853  3.0770  1.7946 -1.6212
   58TYR      C  815   6.574   3.613   6.104  0.2308 -0.3513  0.5118
   58TYR      O  816   6.537   3.518   6.036  0.2174  0.1497 -0.1958
   59GLY      N  817   6.484   3.694   6.162  0.1633 -0.1289  0.1008
   59GLY      H  818   6.508   3.769   6.225 -1.4810 -0.3786  1.0719
   59GLY     CA  819   6.341   3.686   6.142  0.0628  0.4603  0.5637
   59GLY    HA1  820   6.306   3.583   6.142 -1.3079  0.9043 -0.5466
   59GLY    HA2  821   6.292   3.732   6.228 -0.2045  0.4499  0.4177
   59GLY      C  822   6.306   3.761   6.014  0.0928 -0.6475 -0.1079
   59GLY      O  823   6.388   3.819   5.944 -0.3143 -0.0689 -0.1164
   60GLN      N  824   6.178   3.761   5.976  0.0657 -0.1082 -0.0252
   60GLN      H  825   6.109   3.728   6.042 -1.5789 -0.5327 -1.8608
   60GLN     CA  826   6.130   3.811   5.849  0.2692 -0.1964 -0.1363
   60GLN     HA  827   6.216   3.798   5.783  1.6210  1.2989  1.2587
   60GLN     CB  828   6.014   3.719   5.812  0.2344 -0.3357  0.3230
   60GLN    HB1  829   5.992   3.757   5.713  0.4435  1.3102  0.8762
   60GLN    HB2  830   5.919   3.726   5.866 -1.3397 -0.7274 -2.2202
   60GLN     CG  831   6.049   3.570   5.804  0.5034 -0.2516 -0.0481
   60GLN    HG1  832   6.154   3.574   5.773  0.7293  3.5435  0.6488
   60GLN    HG2  833   6.036   3.532   5.905 -0.9284  0.6377  0.1327
   60GLN     CD  834   5.975   3.490   5.699 -0.0462  0.1431  0.0348
   60GLN    OE1  835   6.033   3.458   5.595 -0.2302  0.5497 -0.1944
   60GLN    NE2  836   5.847   3.456   5.720  0.0104 -0.1506 -0.0956
   60GLN   HE21  837   5.794   3.411   5.646 -1.1558 -0.7467  1.0638
   60GLN   HE22  838   5.792   3.497   5.794 -0.5172  0.3410 -0.7488
   60GLN      C  839   6.094   3.958   5.863 -0.3940 -0.2813 -0.8598
   60GLN      O  840   5.993   3.994   5.923  0.2889 -0.1440  0.2307
   61SER      N  841   6.174   4.040   5.795 -0.1412 -0.0449 -0.2837
   61SER      H  842   6.262   4.004   5.762  0.1150 -0.9264  1.2614
   61SER     CA  843   6.137   4.178   5.772 -0.0770  0.0967  0.4416
   61SER     HA  844   6.073   4.207   5.856 -0.4740  0.0612  0.1576
   61SER     CB  845   6.258   4.271   5.776  0.5011 -0.6339  0.0059
   61SER    HB1  846   6.225   4.367   5.737 -2.9258 -1.9457 -0.6357
   61SER    HB2  847   6.343   4.232   5.720  0.4952  0.4266 -0.7660
   61SER     OG  848   6.298   4.303   5.908 -0.1249  0.5600 -0.0863
   61SER     HG  849   6.365   4.371   5.897  0.9762 -0.7838 -2.4573
   61SER      C  850   6.047   4.200   5.650  0.5830  0.0788 -0.0517
   61SER      O  851   6.047   4.121   5.556  0.6319  0.2674 -0.2114
   62GLN      N  852   5.966   4.305   5.665  0.2590 -0.1578 -0.1395
   62GLN      H  853   5.962   4.352   5.755  1.4041 -1.7937  0.8267
   62GLN     CA  854   5.902   4.365   5.551 -0.0304 -0.3866 -0.0967
   62GLN     HA  855   5.953   4.330   5.461 -0.2328  2.4832 -1.4535
   62GLN     CB  856   5.756   4.320   5.546 -0.1706  0.0163  0.4036
   62GLN    HB1  857   5.694   4.339   5.634 -0.2150 -0.3731  0.4585
   62GLN    HB2  858   5.760   4.212   5.534 -1.1763 -0.1460  1.3168
   62GLN     CG  859   5.677   4.378   5.429  0.1879 -0.3459 -0.0147
   62GLN    HG1  860   5.734   4.360   5.337 -0.0668  0.9031 -0.4326
   62GLN    HG2  861   5.659   4.485   5.427  4.5915  0.5709  0.0434
   62GLN     CD  862   5.537   4.320   5.418  0.3563 -0.7501 -0.0609
   62GLN    OE1  863   5.486   4.233   5.490  0.1101 -0.0982  0.5639
   62GLN    NE2  864   5.456   4.365   5.322  0.1326  0.1302  0.5290
   62GLN   HE21  865   5.377   4.308   5.292 -0.0480  1.0498 -0.8242
   62GLN   HE22  866   5.500   4.423   5.252 -0.8302 -0.8090 -0.9129
   62GLN      C  867   5.908   4.515   5.574  0.5456 -0.3620 -0.3909
   62GLN      O  868   5.905   4.562   5.688 -0.4747 -0.4710 -0.3688
   63ASN      N  869   5.920   4.587   5.463 -0.5400  0.4607  0.0031
   63ASN      H  870   5.934   4.536   5.377 -0.3468  1.5751 -0.6505
   63ASN     CA  871   5.919   4.731   5.453 -0.2421  0.4701  0.0837
   63ASN     HA  872   5.977   4.781   5.531 -1.5097  0.9186  0.7845
   63ASN     CB  873   6.004   4.771   5.333 -0.5058  0.1487 -0.2101
   63ASN    HB1  874   6.100   4.721   5.332 -1.3393 -1.6286  1.6975
   63ASN    HB2  875   5.956   4.728   5.244 -0.9197 -1.5561  0.7962
   63ASN     CG  876   6.019   4.922   5.325  0.6336  0.0746  0.4490
   63ASN    OD1  877   6.007   4.996   5.423 -0.2815 -0.0886  0.4643
   63ASN    ND2  878   6.057   4.969   5.206  0.0136  0.1594  0.2807
   63ASN   HD21  879   6.089   4.903   5.137 -2.2144 -0.0778 -0.6012
   63ASN   HD22  880   6.076   5.067   5.188 -0.5788 -0.0926 -1.9000
   63ASN      C  881   5.777   4.788   5.452 -0.2436  0.4616 -0.2427
   63ASN      O  882   5.696   4.755   5.365 -0.1494  0.1307 -0.2072
   64THR      N  883   5.748   4.873   5.550 -0.3297 -0.4294  0.5236
   64THR      H  884   5.819   4.888   5.621 -0.4088 -2.6219  1.1142
   64THR     CA  885   5.617   4.928   5.578 -0.1587 -0.0901  0.6760
   64THR     HA  886   5.567   4.929   5.481  1.4965 -1.7398 -0.2638
   64THR     CB  887   5.520   4.848   5.665 -0.5360 -0.0462  0.2983
   64THR     HB  888   5.441   4.920   5.689  0.8229  1.9054 -0.7792
   64THR    CG2  889   5.467   4.718   5.604  0.1906 -0.0903 -0.2516
   64THR   HG21  890   5.410   4.748   5.517 -1.8767 -0.9386  0.7473
   64THR   HG22  891   5.400   4.679   5.680  1.1408  0.6459  1.0132
   64THR   HG23  892   5.546   4.646   5.584 -1.0315 -0.9532 -2.2414
   64THR    OG1  893   5.580   4.817   5.788  0.4403  0.4149 -0.0545
   64THR    HG1  894   5.509   4.800   5.850  0.0103  0.9861 -0.3757
   64THR      C  895   5.630   5.074   5.616 -0.5091  0.1215  0.0058
   64THR      O  896   5.734   5.112   5.671 -0.4685 -0.1181  0.0965
   65GLY      N  897   5.525   5.156   5.614 -0.4492  0.1983  0.0125
   65GLY      H  898   5.444   5.116   5.568  0.7056 -1.9957 -0.2148
   65GLY     CA  899   5.516   5.291   5.667 -0.2316 -0.0158  0.5966
   65GLY    HA1  900   5.595   5.351   5.622  1.2133  0.1439  3.1058
   65GLY    HA2  901   5.523   5.288   5.776 -1.2115  1.7765  0.7353
   65GLY      C  902   5.383   5.356   5.633  0.2469  0.6095 -0.0939
   65GLY      O  903   5.323   5.321   5.532 -0.0896  0.2392  0.2300
   66TYR      N  904   5.338   5.457   5.708  0.1915  0.2083  0.4236
   66TYR      H  905   5.377   5.471   5.800 -0.7067 -1.7344  1.1451
   66TYR     CA  906   5.213   5.526   5.681  0.0065 -0.3370 -0.1430
   66TYR     HA  907   5.184   5.506   5.578 -1.3263  1.1201 -0.0883
   66TYR     CB  908   5.110   5.466   5.776  0.2377  0.2786  0.5004
   66TYR    HB1  909   5.087   5.367   5.739 -0.2143  0.7330 -0.4737
   66TYR    HB2  910   5.157   5.461   5.875 -0.6888  0.9280  0.9951
   66TYR     CG  911   4.978   5.536   5.798 -0.0267 -0.1888  0.3916
   66TYR    CD1  912   4.878   5.517   5.701 -0.4736  0.3361  0.7437
   66TYR    HD1  913   4.889   5.450   5.617 -2.7779  0.2572  0.4281
   66TYR    CE1  914   4.754   5.581   5.711 -0.6492  0.0760  0.2687
   66TYR    HE1  915   4.668   5.572   5.646 -0.7224  1.1185  0.2093
   66TYR     CZ  916   4.735   5.670   5.818  0.1762  0.5887  0.0003
   66TYR     OH  917   4.619   5.742   5.823 -0.2886 -0.1445 -0.0450
   66TYR     HH  918   4.558   5.740   5.749 -1.2441  4.1927  0.2999
   66TYR    CE2  919   4.834   5.698   5.914 -0.2816 -0.4842  0.8107
   66TYR    HE2  920   4.819   5.767   5.996 -0.8263 -0.9250  1.0899
   66TYR    CD2  921   4.953   5.626   5.901 -0.1104 -0.1185  0.3118
   66TYR    HD2  922   5.035   5.645   5.970  1.0543 -0.2235 -0.9996
   66TYR      C  923   5.232   5.675   5.704 -0.7208 -0.2482 -0.1060
   66TYR      O  924   5.302   5.712   5.798 -0.1390 -0.3782 -0.4827
   67GLY      N  925   5.170   5.762   5.623 -0.4655  0.2226  0.1968
   67GLY      H  926   5.119   5.722   5.546 -0.4782  0.7452 -0.0643
   67GLY     CA  927   5.165   5.906   5.628 -0.2946  0.2300  0.1584
   67GLY    HA1  928   5.085   5.952   5.686 -0.0304  1.6479 -0.5393
   67GLY    HA2  929   5.252   5.938   5.684 -0.5309 -0.5200  0.9625
   67GLY      C  930   5.183   5.963   5.488 -0.1077  0.0799  0.1207
   67GLY      O  931   5.241   5.905   5.397  0.2102  0.2121  0.2375
   68THR      N  932   5.136   6.085   5.460 -0.3338 -0.0676 -0.1444
   68THR      H  933   5.078   6.120   5.534 -1.4764 -1.2795 -0.4247
   68THR     CA  934   5.134   6.158   5.334 -0.4261  0.0962 -0.0484
   68THR     HA  935   5.221   6.137   5.272 -0.8926  1.7674 -1.3421
   68THR     CB  936   5.011   6.134   5.247 -0.0659 -0.0529 -0.5170
   68THR     HB  937   5.005   6.209   5.168 -0.8189  1.8428  1.2724
   68THR    CG2  938   4.996   5.996   5.184 -0.2748 -0.1636 -0.2287
   68THR   HG21  939   4.996   5.905   5.244 -1.1181 -0.8607 -1.2300
   68THR   HG22  940   5.083   5.985   5.119  2.2070 -2.4679  3.1170
   68THR   HG23  941   4.908   5.987   5.121  0.2168 -0.5313 -0.8802
   68THR    OG1  942   4.886   6.141   5.311  0.2297  0.1406  0.0447
   68THR    HG1  943   4.838   6.061   5.288 -1.5341  1.2347 -0.2623
   68THR      C  944   5.142   6.307   5.362  0.2356  0.0948 -0.2125
   68THR      O  945   5.105   6.349   5.471  0.2719 -0.3743 -0.0169
   69GLN      N  946   5.176   6.385   5.259  0.3996 -0.0464 -0.2648
   69GLN      H  947   5.227   6.338   5.185  1.4538 -0.3904  0.6622
   69GLN     CA  948   5.145   6.526   5.250  0.3944 -0.0355 -0.0830
   69GLN     HA  949   5.181   6.573   5.341  0.2966  2.1727 -1.1268
   69GLN     CB  950   5.222   6.585   5.132  0.3672  0.1927  0.0115
   69GLN    HB1  951   5.202   6.692   5.127 -1.6471 -0.1989 -1.3476
   69GLN    HB2  952   5.179   6.546   5.040  1.6182 -0.9592 -0.1214
   69GLN     CG  953   5.372   6.557   5.137  0.2477 -0.5461 -0.2851
   69GLN    HG1  954   5.405   6.454   5.124 -0.7149 -0.8476 -0.3671
   69GLN    HG2  955   5.405   6.587   5.236  0.7228 -0.1781 -0.5473
   69GLN     CD  956   5.449   6.645   5.039 -0.3745  0.1213 -0.1899
   69GLN    OE1  957   5.405   6.677   4.929  0.8763 -0.1823 -0.8103
   69GLN    NE2  958   5.579   6.662   5.064 -0.3679  0.5166 -0.4888
   69GLN   HE21  959   5.623   6.608   5.137 -0.1103  2.6925  1.0956
   69GLN   HE22  960   5.624   6.728   5.002 -1.5032  2.0289  0.2232
   69GLN      C  961   4.997   6.558   5.235  0.2737 -0.4463  0.2079
   69GLN      O  962   4.917   6.482   5.181 -0.0801 -0.0818  0.2081
   70SER      N  963   4.951   6.679   5.269  0.0612 -0.4670 -0.0066
   70SER      H  964   5.013   6.743   5.315 -1.8772  0.0598  2.0042
   70SER     CA  965   4.814   6.726   5.265  0.3090  0.2666  0.0806
   70SER     HA  966   4.757   6.663   5.333 -2.3764  0.3850 -1.9224
   70SER     CB  967   4.806   6.875   5.301 -0.3356  0.2612 -0.0351
   70SER    HB1  968   4.699   6.894   5.305 -0.3636 -0.1441  2.5284
   70SER    HB2  969   4.867   6.936   5.235  0.6484  1.0255  1.5255
   70SER     OG  970   4.862   6.897   5.428 -0.6323  0.0358  0.1381
   70SER     HG  971   4.815   6.854   5.499  2.7210 -2.8040  0.9058
   70SER      C  972   4.754   6.715   5.126  0.2862  0.5681  0.0649
   70SER      O  973   4.807   6.750   5.021  0.1480  0.3709 -0.0717
   71THR      N  974   4.635   6.654   5.118  0.4116  0.2601  0.5153
   71THR      H  975   4.585   6.631   5.203 -1.0177 -0.2979 -0.4413
   71THR     CA  976   4.556   6.630   4.999  0.4015  0.3972  0.4933
   71THR     HA  977   4.602   6.555   4.934 -0.1884 -0.2251  0.7840
   71THR     CB  978   4.428   6.561   5.045  0.3774  0.1244  0.0238
   71THR     HB  979   4.360   6.631   5.094  2.2871  1.8441  0.3574
   71THR    CG2  980   4.360   6.491   4.928  0.1242 -0.1221  0.3189
   71THR   HG21  981   4.423   6.410   4.892  0.0156  0.2933 -0.8294
   71THR   HG22  982   4.348   6.556   4.842  0.1791 -0.0933  0.3326
   71THR   HG23  983   4.261   6.448   4.949  0.3169 -1.2103 -0.8653
   71THR    OG1  984   4.451   6.461   5.142 -0.1467  0.3284  0.3664
   71THR    HG1  985   4.365   6.423   5.163 -0.1289  1.3974  2.7328
   71THR      C  986   4.518   6.751   4.916  0.1915  0.0703  0.1085
   71THR      O  987   4.437   6.828   4.968 -0.0052 -0.3858  0.4784
   72PRO      N  988   4.561   6.768   4.791  0.1517  0.2012  0.1121
   72PRO     CD  989   4.658   6.680   4.728  0.0175  0.3777 -0.3449
   72PRO    HD1  990   4.752   6.690   4.782  0.9456  2.5442 -2.1832
   72PRO    HD2  991   4.621   6.578   4.733 -2.4286  1.2191  0.5131
   72PRO     CG  992   4.669   6.726   4.583  0.2062  0.5829 -0.2661
   72PRO    HG1  993   4.593   6.663   4.537 -0.4735 -0.2063  1.8163
   72PRO    HG2  994   4.763   6.710   4.530 -0.0946  0.4223 -0.7597
   72PRO     CB  995   4.630   6.873   4.595 -0.6293  0.3044  0.5468
   72PRO    HB1  996   4.723   6.920   4.627 -0.8824  1.0703  0.1816
   72PRO    HB2  997   4.603   6.913   4.497  1.5679 -0.8552 -0.6197
   72PRO     CA  998   4.524   6.878   4.704 -0.3986  0.5366  0.7619
   72PRO     HA  999   4.535   6.969   4.762 -1.0146  0.6972  0.6304
   72PRO      C 1000   4.387   6.870   4.637  0.1357 -0.3529 -0.2683
   72PRO      O 1001   4.313   6.774   4.654  0.0555 -0.1549  0.5424
   73GLN      N 1002   4.345   6.977   4.570 -0.0540 -0.2523  0.0114
   73GLN      H 1003   4.403   7.060   4.561 -1.9535  1.2031  0.3981
   73GLN     CA 1004   4.216   6.983   4.504 -0.1607 -0.1322  0.2292
   73GLN     HA 1005   4.167   6.886   4.501 -2.0060  0.7612 -0.4560
   73GLN     CB 1006   4.131   7.076   4.591  0.0904  0.0489  0.2821
   73GLN    HB1 1007   4.040   7.108   4.540  0.3443 -0.7393 -0.6947
   73GLN    HB2 1008   4.191   7.166   4.607 -2.1036  1.7554 -0.6546
   73GLN     CG 1009   4.080   7.014   4.721  0.7575  0.2246  0.6324
   73GLN    HG1 1010   4.167   6.983   4.780  3.7342  1.3450 -2.8079
   73GLN    HG2 1011   4.006   6.937   4.701  2.0910 -0.9185 -0.1349
   73GLN     CD 1012   4.008   7.108   4.816 -0.3622  0.3753 -0.3543
   73GLN    OE1 1013   4.064   7.166   4.908  0.3539  0.4648 -0.8420
   73GLN    NE2 1014   3.874   7.111   4.811 -0.3603  0.1578 -0.5622
   73GLN   HE21 1015   3.840   7.170   4.885  0.8211 -1.2389  1.1780
   73GLN   HE22 1016   3.825   7.044   4.754 -0.7149 -0.1748  0.1212
   73GLN      C 1017   4.225   7.040   4.363  0.3052 -1.1060 -0.1435
   73GLN      O 1018   4.313   7.116   4.324 -0.0135 -0.3525  0.5481
   74GLY      N 1019   4.134   6.991   4.279 -0.0844 -0.4172 -0.1365
   74GLY      H 1020   4.079   6.911   4.309  1.1492 -1.7437 -1.2867
   74GLY     CA 1021   4.106   7.040   4.146  0.1727  0.0696 -0.0141
   74GLY    HA1 1022   4.017   6.982   4.119 -1.7579  2.2110  1.4362
   74GLY    HA2 1023   4.180   7.002   4.076 -0.3815 -1.0411 -0.0382
   74GLY      C 1024   4.083   7.189   4.132  0.4667  0.1525  0.3660
   74GLY      O 1025   3.999   7.247   4.200  0.2782  0.4457 -0.1075
   75TYR      N 1026   4.157   7.261   4.047  0.6123  0.1694  0.5072
   75TYR      H 1027   4.233   7.216   3.997  0.6363 -0.3866  1.0320
   75TYR     CA 1028   4.129   7.395   3.998  0.3880  0.0020  0.1674
   75TYR     HA 1029   4.033   7.426   4.039  1.1942  0.9059  1.4340
   75TYR     CB 1030   4.235   7.492   4.050  0.1024  0.6912 -0.5393
   75TYR    HB1 1031   4.331   7.441   4.049  0.5559  1.3430  2.1111
   75TYR    HB2 1032   4.243   7.564   3.968  0.6544 -0.0833 -1.1847
   75TYR     CG 1033   4.209   7.554   4.185  0.1091  0.4377 -0.4225
   75TYR    CD1 1034   4.128   7.667   4.197 -1.2139 -0.4839 -0.5091
   75TYR    HD1 1035   4.095   7.719   4.107 -1.8740 -2.1374 -1.2612
   75TYR    CE1 1036   4.085   7.709   4.323  0.5911  0.4705 -0.1750
   75TYR    HE1 1037   4.035   7.803   4.343 -0.7534 -0.1233 -0.6303
   75TYR     CZ 1038   4.114   7.634   4.438  0.3769  0.8012  0.0981
   75TYR     OH 1039   4.087   7.680   4.564 -0.6524 -0.2476  0.2763
   75TYR     HH 1040   4.153   7.652   4.628 -0.5252  1.6391  1.0276
   75TYR    CE2 1041   4.203   7.525   4.430 -0.7559 -0.1386 -0.0092
   75TYR    HE2 1042   4.248   7.477   4.516  0.9624  0.0714 -0.7576
   75TYR    CD2 1043   4.243   7.485   4.302 -0.4663  0.6010 -0.1553
   75TYR    HD2 1044   4.320   7.411   4.288  2.5203  3.0891  1.7724
   75TYR      C 1045   4.116   7.400   3.847 -0.0762 -0.3013  0.1957
   75TYR      O 1046   4.168   7.316   3.774 -0.4812 -0.1478 -0.2762
   76GLY      N 1047   4.051   7.506   3.798  0.8952  0.1170 -0.2063
   76GLY      H 1048   4.014   7.574   3.862  2.6815  2.1772 -1.2399
   76GLY     CA 1049   4.019   7.528   3.658 -0.4438  0.0455  0.0812
   76GLY    HA1 1050   3.979   7.629   3.660 -1.5351 -0.3782  0.7068
   76GLY    HA2 1051   4.109   7.527   3.598 -0.2821  2.0329  0.2159
   76GLY      C 1052   3.911   7.432   3.608 -0.1170 -0.2877  0.0112
   76GLY      O 1053   3.841   7.364   3.682 -0.0682 -0.2265  0.1134
   77SER      N 1054   3.894   7.448   3.477  0.8566  0.0197 -0.0902
   77SER      H 1055   3.940   7.528   3.436  4.0824 -2.0731 -0.9867
   77SER     CA 1056   3.807   7.368   3.392  0.5404  0.3643 -0.0939
   77SER     HA 1057   3.755   7.282   3.435 -1.6564  1.7305  0.1473
   77SER     CB 1058   3.689   7.455   3.350  0.5125  0.4029  0.0639
   77SER    HB1 1059   3.717   7.544   3.294 -1.7393  0.1500 -1.6042
   77SER    HB2 1060   3.624   7.395   3.286 -2.2252  1.4678  1.6860
   77SER     OG 1061   3.614   7.480   3.467  0.5021 -0.6752  0.2993
   77SER     HG 1062   3.590   7.573   3.456 -0.5111 -0.8983  0.5507
   77SER      C 1063   3.879   7.339   3.261  0.3004 -0.3386 -0.0759
   77SER      O 1064   3.919   7.430   3.188 -0.4275  0.4491  0.4841
   78THR      N 1065   3.882   7.214   3.217 -0.1108 -0.4003  0.0618
   78THR      H 1066   3.840   7.146   3.278 -0.1160  0.3767  0.9411
   78THR     CA 1067   3.932   7.174   3.086  0.1795  0.0100  0.0470
   78THR     HA 1068   4.027   7.226   3.071  0.8065 -0.9694  0.5692
   78THR     CB 1069   3.974   7.028   3.092  0.1026 -0.0033  0.2884
   78THR     HB 1070   3.991   6.988   2.992 -1.6527  2.6030 -1.1392
   78THR    CG2 1071   4.108   7.002   3.162 -0.1229 -0.3413  0.5966
   78THR   HG21 1072   4.173   7.062   3.099  0.1036 -1.1446  0.0461
   78THR   HG22 1073   4.142   6.899   3.157  1.6864  0.2601 -0.5356
   78THR   HG23 1074   4.099   7.028   3.267  1.8504  0.5531  0.5855
   78THR    OG1 1075   3.881   6.956   3.168  0.2381  0.2923  0.7386
   78THR    HG1 1076   3.929   6.880   3.203  1.3627  0.6925  0.0999
   78THR      C 1077   3.828   7.191   2.976  0.1594  0.4853  0.1341
   78THR      O 1078   3.707   7.189   2.995  0.1292  0.2525 -0.0697
   79GLY      N 1079   3.875   7.210   2.852  0.1958 -0.2825  0.0244
   79GLY      H 1080   3.976   7.211   2.842  0.4383  0.6372  2.0347
   79GLY     CA 1081   3.793   7.230   2.735  0.3088 -0.0292 -0.0129
   79GLY    HA1 1082   3.723   7.146   2.728  1.2659 -0.7311 -1.5750
   79GLY    HA2 1083   3.727   7.315   2.751 -0.1224 -0.6149  1.5267
   79GLY      C 1084   3.866   7.231   2.602  0.5417  0.0893  0.1164
   79GLY      O 1085   3.980   7.190   2.581  0.5566  0.2913 -0.2039
   80GLY      N 1086   3.788   7.278   2.504 -0.1511 -0.3698  0.4406
   80GLY      H 1087   3.690   7.288   2.523 -0.3068  0.1637 -0.5946
   80GLY     CA 1088   3.830   7.281   2.365 -0.1734 -0.1114  0.4384
   80GLY    HA1 1089   3.745   7.292   2.297 -1.2488 -2.7729  1.2042
   80GLY    HA2 1090   3.884   7.190   2.338 -0.2608  0.2778 -1.1622
   80GLY      C 1091   3.921   7.394   2.322 -0.2890 -0.1957 -0.0306
   80GLY      O 1092   3.997   7.459   2.393 -0.1443 -0.0769 -0.2908
   81TYR      N 1093   3.923   7.407   2.189 -0.0797 -0.4602 -0.0549
   81TYR      H 1094   3.862   7.342   2.143  0.3350 -0.9570  0.0850
   81TYR     CA 1095   3.951   7.532   2.121  0.3478 -0.4990  0.0459
   81TYR     HA 1096   4.056   7.560   2.136 -0.1486  1.3587  0.3098
   81TYR     CB 1097   3.934   7.514   1.971 -0.2666  0.1901  0.0235
   81TYR    HB1 1098   3.831   7.483   1.957  0.0735 -0.2273 -1.8933
   81TYR    HB2 1099   3.955   7.603   1.912  3.5420 -1.6568 -1.7887
   81TYR     CG 1100   4.024   7.408   1.910 -0.2281  0.2416 -0.0093
   81TYR    CD1 1101   3.974   7.312   1.822  0.1797  0.6290 -0.6798
   81TYR    HD1 1102   3.868   7.295   1.808  0.6112 -2.1441 -1.1174
   81TYR    CE1 1103   4.053   7.225   1.747  0.1847 -0.1476  0.1983
   81TYR    HE1 1104   4.015   7.147   1.682  0.5922  0.2449 -0.5304
   81TYR     CZ 1105   4.193   7.236   1.762  0.2371 -0.5279  0.0090
   81TYR     OH 1106   4.282   7.164   1.688  0.3857  0.1822 -0.5124
   81TYR     HH 1107   4.236   7.105   1.627  0.4440 -0.8946  0.4603
   81TYR    CE2 1108   4.245   7.340   1.841 -0.0340 -0.7319  0.4633
   81TYR    HE2 1109   4.352   7.355   1.843 -0.3017  1.9494 -0.6639
   81TYR    CD2 1110   4.163   7.419   1.922 -0.1770 -0.0781 -0.3014
   81TYR    HD2 1111   4.205   7.497   1.984 -1.5578 -0.2206  0.8750
   81TYR      C 1112   3.864   7.644   2.177  0.1436 -0.6152 -0.0383
   81TYR      O 1113   3.743   7.627   2.193  0.0973 -0.2440  0.0100
   82GLY      N 1114   3.922   7.762   2.200 -0.3722 -0.3739  0.0458
   82GLY      H 1115   4.022   7.767   2.183 -0.3208 -1.4351 -0.0111
   82GLY     CA 1116   3.856   7.886   2.233  0.0168 -0.0688 -0.3088
   82GLY    HA1 1117   3.922   7.970   2.213  2.6150 -1.8975  0.1443
   82GLY    HA2 1118   3.769   7.898   2.168  0.7795  0.6676 -1.2325
   82GLY      C 1119   3.805   7.894   2.376 -0.3403 -0.1283 -0.4302
   82GLY      O 1120   3.824   7.807   2.460 -0.5526  0.1127 -0.1311
   83SER      N 1121   3.737   8.006   2.404  0.1104  0.0621 -0.0777
   83SER      H 1122   3.733   8.072   2.328 -0.7266 -1.5028 -1.4864
   83SER     CA 1123   3.667   8.038   2.527  0.3416 -0.4554  0.1940
   83SER     HA 1124   3.740   8.021   2.606  0.8625  0.0481 -0.1715
   83SER     CB 1125   3.610   8.180   2.530  0.5588 -0.3659  0.0835
   83SER    HB1 1126   3.533   8.180   2.453 -1.3296 -0.1210  1.9107
   83SER    HB2 1127   3.550   8.193   2.620  1.5454  0.6987  0.6119
   83SER     OG 1128   3.704   8.282   2.504  0.0553  0.0171 -0.2349
   83SER     HG 1129   3.641   8.354   2.495 -2.0990 -1.7614 -0.5293
   83SER      C 1130   3.560   7.936   2.565  0.0968 -0.3676 -0.2504
   83SER      O 1131   3.489   7.888   2.476 -0.0927 -0.0612 -0.2648
   84SER      N 1132   3.537   7.909   2.693 -0.5110  0.2412 -0.2238
   84SER      H 1133   3.578   7.965   2.766 -0.1462 -0.5593  0.2020
   84SER     CA 1134   3.425   7.825   2.729  0.1326 -0.2568  0.6506
   84SER     HA 1135   3.346   7.838   2.656  1.3863  3.1564 -0.2855
   84SER     CB 1136   3.467   7.679   2.744  0.3724 -0.3351 -0.6703
   84SER    HB1 1137   3.382   7.624   2.785  0.5550 -0.5223 -0.5355
   84SER    HB2 1138   3.496   7.647   2.644 -1.3718  2.0919 -2.0560
   84SER     OG 1139   3.580   7.656   2.826  0.1788  0.6667 -0.1126
   84SER     HG 1140   3.572   7.563   2.848  2.0779  0.2694 -0.8909
   84SER      C 1141   3.355   7.871   2.857  0.2608  0.4536  0.4661
   84SER      O 1142   3.423   7.927   2.943  0.8165  0.2101  0.1946
   85GLN      N 1143   3.222   7.871   2.864  0.2565  0.3891  0.3885
   85GLN      H 1144   3.170   7.836   2.785 -2.1815  0.7510  1.7275
   85GLN     CA 1145   3.146   7.893   2.985 -0.0110 -0.2222  0.3405
   85GLN     HA 1146   3.176   7.986   3.034  0.2300 -1.5003  2.8024
   85GLN     CB 1147   3.000   7.907   2.945  0.0178  0.3886  0.4291
   85GLN    HB1 1148   2.991   7.991   2.876  0.2833 -0.6120 -0.8674
   85GLN    HB2 1149   2.947   7.928   3.038  0.4937  1.9353  0.3694
   85GLN     CG 1150   2.935   7.780   2.890  0.4439  0.3692 -0.0322
   85GLN    HG1 1151   2.945   7.693   2.954 -1.6911 -0.3753 -0.6321
   85GLN    HG2 1152   2.827   7.798   2.894  0.4749  0.4417  0.5804
   85GLN     CD 1153   2.961   7.742   2.745  0.0520  0.0068 -0.0080
   85GLN    OE1 1154   3.072   7.727   2.693  0.1538  0.1897  0.1569
   85GLN    NE2 1155   2.855   7.724   2.665  0.0323  0.0720  0.0032
   85GLN   HE21 1156   2.877   7.723   2.567 -0.5662 -1.0857 -0.1315
   85GLN   HE22 1157   2.761   7.743   2.697  0.1684 -0.3103  0.6568
   85GLN      C 1158   3.165   7.781   3.086  0.0148 -0.4451  0.0871
   85GLN      O 1159   3.206   7.669   3.053 -0.0652 -0.4156 -0.1161
   86SER      N 1160   3.129   7.812   3.210  0.1269 -0.0932  0.0317
   86SER      H 1161   3.124   7.910   3.233  1.3810  0.6117 -2.4409
   86SER     CA 1162   3.126   7.712   3.316 -0.1997  0.1264  0.2320
   86SER     HA 1163   3.206   7.640   3.304 -0.1799 -0.4476  3.1896
   86SER     CB 1164   3.165   7.784   3.444  0.0234 -0.0336  0.2550
   86SER    HB1 1165   3.073   7.837   3.470  0.0277  0.1195 -0.0395
   86SER    HB2 1166   3.175   7.714   3.527 -1.1225  0.3409  0.7467
   86SER     OG 1167   3.288   7.853   3.436  0.2458 -0.4873 -0.2697
   86SER     HG 1168   3.306   7.864   3.530  1.5477 -3.2232 -0.0906
   86SER      C 1169   3.003   7.622   3.316 -0.1234  0.0237  0.4911
   86SER      O 1170   2.911   7.636   3.236  0.0584  0.2156  0.3127
   87SER      N 1171   3.007   7.532   3.414  0.1102 -0.4841  0.0192
   87SER      H 1172   3.102   7.512   3.444  1.0813  1.1330 -1.7671
   87SER     CA 1173   2.900   7.440   3.449 -0.3205  0.0589  0.1420
   87SER     HA 1174   2.803   7.475   3.414 -1.6842 -1.2784  2.3813
   87SER     CB 1175   2.925   7.307   3.379 -0.2410  0.1090  0.0745
   87SER    HB1 1176   2.966   7.318   3.278  0.6912  0.2813  0.4595
   87SER    HB2 1177   2.992   7.240   3.432  0.2152 -0.5071 -1.2205
   87SER     OG 1178   2.802   7.239   3.367  0.0581 -0.4465  0.1327
   87SER     HG 1179   2.827   7.157   3.325  0.2823 -0.1342 -0.3606
   87SER      C 1180   2.882   7.423   3.599  0.1029  0.1713  0.2088
   87SER      O 1181   2.966   7.457   3.682  0.4302 -0.1158 -0.0002
   88GLN      N 1182   2.764   7.368   3.630  0.0220  0.2543  0.0465
   88GLN      H 1183   2.701   7.350   3.553  1.7067 -1.0780 -1.1081
   88GLN     CA 1184   2.744   7.298   3.755  0.0277  0.1081 -0.0347
   88GLN     HA 1185   2.801   7.351   3.831 -0.7891 -0.9229  1.3291
   88GLN     CB 1186   2.602   7.312   3.809  0.0222 -0.0470 -0.0084
   88GLN    HB1 1187   2.532   7.273   3.736 -1.0155 -2.5265  2.1741
   88GLN    HB2 1188   2.582   7.255   3.900 -1.1151 -0.9112 -0.7725
   88GLN     CG 1189   2.556   7.450   3.857 -0.3261 -0.0816 -0.2393
   88GLN    HG1 1190   2.571   7.529   3.784  1.4993 -2.1823 -2.2821
   88GLN    HG2 1191   2.612   7.482   3.945 -1.9135 -0.7791  1.0881
   88GLN     CD 1192   2.412   7.452   3.905 -0.0775  0.9335  0.4865
   88GLN    OE1 1193   2.378   7.414   4.017  0.0828  0.4086  0.3566
   88GLN    NE2 1194   2.318   7.497   3.821 -0.3102 -0.0826  0.1898
   88GLN   HE21 1195   2.227   7.492   3.864 -0.0975  0.9963  0.7946
   88GLN   HE22 1196   2.338   7.522   3.725  0.0760  0.2973  0.3609
   88GLN      C 1197   2.799   7.156   3.757 -0.4972 -0.0925  0.4258
   88GLN      O 1198   2.778   7.084   3.659  0.1547 -0.0111  0.2217
   89SER      N 1199   2.870   7.111   3.861 -0.5975  0.2053  0.6240
   89SER      H 1200   2.885   7.163   3.946 -1.4276 -1.2046  1.6655
   89SER     CA 1201   2.909   6.972   3.862 -0.4582  0.2440  0.6260
   89SER     HA 1202   2.948   6.944   3.764  0.0469 -1.1227  1.1919
   89SER     CB 1203   3.035   6.958   3.947 -0.0978  0.2720  0.1071
   89SER    HB1 1204   3.058   6.854   3.968  1.0030  0.3518 -0.6647
   89SER    HB2 1205   3.000   6.997   4.043  0.0539 -0.1293  0.3250
   89SER     OG 1206   3.140   7.032   3.889  0.4698 -0.2791  0.4250
   89SER     HG 1207   3.103   7.115   3.858  3.0942  0.9406  0.2689
   89SER      C 1208   2.796   6.873   3.887  0.0552 -0.3714  0.5520
   89SER      O 1209   2.695   6.916   3.943 -0.2739 -0.2417 -0.1301
   90SER      N 1210   2.819   6.744   3.861  0.0693 -0.2977  0.1941
   90SER      H 1211   2.911   6.721   3.825 -0.5555 -0.4272 -1.3614
   90SER     CA 1212   2.731   6.632   3.887 -0.2912 -0.0331  0.1208
   90SER     HA 1213   2.663   6.664   3.965  0.6351  0.9663  0.5552
   90SER     CB 1214   2.657   6.585   3.762 -0.0329  0.0785 -0.0761
   90SER    HB1 1215   2.622   6.482   3.761 -0.1611  0.1069 -1.8350
   90SER    HB2 1216   2.727   6.586   3.679  0.1945  1.0621  0.1115
   90SER     OG 1217   2.551   6.674   3.732 -0.3110 -0.1862  0.1169
   90SER     HG 1218   2.594   6.752   3.695  1.6508 -0.8600  0.8225
   90SER      C 1219   2.814   6.513   3.932  0.4977  0.4645  0.0127
   90SER      O 1220   2.937   6.514   3.922  0.5085 -0.0461  0.0209
   91TYR      N 1221   2.749   6.417   3.999  0.4550  0.4690 -0.0228
   91TYR      H 1222   2.648   6.418   3.994  0.2047 -2.5299  1.9517
   91TYR     CA 1223   2.808   6.300   4.061  0.0416  0.2334 -0.0687
   91TYR     HA 1224   2.914   6.325   4.058  0.7703 -2.6020 -0.3074
   91TYR     CB 1225   2.754   6.278   4.202  0.2109  0.3979  0.0223
   91TYR    HB1 1226   2.674   6.348   4.228 -0.3370 -0.5177  0.8683
   91TYR    HB2 1227   2.713   6.177   4.206 -1.2799  0.9166 -1.0096
   91TYR     CG 1228   2.857   6.299   4.309  0.1926 -0.1776  0.1574
   91TYR    CD1 1229   2.941   6.412   4.310  0.3573 -0.2999  0.3942
   91TYR    HD1 1230   2.920   6.491   4.240 -1.6583 -0.6354  0.5386
   91TYR    CE1 1231   3.048   6.419   4.400  0.0893  0.2618  0.6758
   91TYR    HE1 1232   3.122   6.497   4.392  0.4848 -0.2632 -1.3044
   91TYR     CZ 1233   3.061   6.308   4.487  0.1557 -0.2689 -0.0033
   91TYR     OH 1234   3.151   6.317   4.588  0.4147  0.0086 -0.2567
   91TYR     HH 1235   3.140   6.236   4.639 -0.1349  0.3920  0.2516
   91TYR    CE2 1236   2.978   6.194   4.482 -0.4092  0.1511 -0.3129
   91TYR    HE2 1237   2.989   6.110   4.549 -2.8293 -1.1468 -1.4148
   91TYR    CD2 1238   2.874   6.185   4.388  0.3693 -1.0232 -1.0839
   91TYR    HD2 1239   2.809   6.099   4.393 -1.9021  0.6214  2.8283
   91TYR      C 1240   2.791   6.172   3.982  0.5346  0.4002 -0.4495
   91TYR      O 1241   2.694   6.163   3.907  0.1027  0.0195  0.1515
   92GLY      N 1242   2.882   6.075   3.993 -0.3029 -0.3111  0.4330
   92GLY      H 1243   2.961   6.096   4.053 -0.2277  1.1030 -0.1184
   92GLY     CA 1244   2.894   5.970   3.894 -0.2201  0.3964 -0.3188
   92GLY    HA1 1245   2.951   5.887   3.936 -0.4261  1.5562  2.4413
   92GLY    HA2 1246   2.799   5.922   3.868  1.6940 -1.5799 -4.6278
   92GLY      C 1247   2.953   6.018   3.762 -0.0118 -0.0464 -0.3858
   92GLY      O 1248   3.049   6.094   3.754 -0.1409  0.1399 -0.1744
   93GLN      N 1249   2.875   5.990   3.658 -0.7878 -0.3074  0.2546
   93GLN      H 1250   2.808   5.917   3.676 -1.3241  0.8010  3.3792
   93GLN     CA 1251   2.901   6.043   3.525 -0.8195  0.1601  0.4350
   93GLN     HA 1252   3.004   6.014   3.505 -0.6339  1.1059 -0.0435
   93GLN     CB 1253   2.810   5.966   3.430 -0.1430  0.1991 -0.2534
   93GLN    HB1 1254   2.849   5.864   3.427  3.4227  1.3430  1.8024
   93GLN    HB2 1255   2.709   5.954   3.469 -0.0770 -0.5594 -0.2978
   93GLN     CG 1256   2.800   6.024   3.290 -0.7513 -0.0626 -0.3248
   93GLN    HG1 1257   2.757   6.124   3.288 -0.4217  0.0806 -0.2638
   93GLN    HG2 1258   2.903   6.041   3.259  0.7835 -0.0400  4.0861
   93GLN     CD 1259   2.720   5.932   3.198 -0.3925 -0.3399 -0.3625
   93GLN    OE1 1260   2.652   5.841   3.245 -0.0892 -0.2692  0.2292
   93GLN    NE2 1261   2.709   5.962   3.069  0.4739 -0.4233 -0.4646
   93GLN   HE21 1262   2.655   5.895   3.016 -1.3252  1.6591 -1.4253
   93GLN   HE22 1263   2.753   6.043   3.028  1.0334 -0.0257  0.8792
   93GLN      C 1264   2.889   6.194   3.510 -0.2496  0.1666  0.0072
   93GLN      O 1265   2.787   6.248   3.554 -0.1807  0.2938  0.0112
   94GLN      N 1266   2.987   6.264   3.454  0.1336  0.0042  0.4676
   94GLN      H 1267   3.062   6.216   3.407  0.2690  0.7722 -0.1222
   94GLN     CA 1268   2.975   6.399   3.402 -0.0024 -0.2571 -0.1865
   94GLN     HA 1269   2.872   6.432   3.411  0.3045  0.6446  0.1321
   94GLN     CB 1270   3.060   6.497   3.482  0.0096 -0.1728 -0.3020
   94GLN    HB1 1271   3.060   6.592   3.428 -0.1732  0.3021  0.5196
   94GLN    HB2 1272   3.163   6.462   3.476  0.3905  0.1064  2.9294
   94GLN     CG 1273   3.033   6.507   3.632 -0.0213 -0.5687 -0.2815
   94GLN    HG1 1274   3.053   6.411   3.681 -1.3302 -0.4869  0.4487
   94GLN    HG2 1275   2.926   6.521   3.648 -0.0318 -0.3395 -0.5606
   94GLN     CD 1276   3.118   6.619   3.690  0.1315 -0.7634 -0.1241
   94GLN    OE1 1277   3.074   6.733   3.704  0.1938 -0.7715  0.1337
   94GLN    NE2 1278   3.243   6.602   3.732  0.2897  0.2512 -0.1524
   94GLN   HE21 1279   3.284   6.510   3.725  1.5608  0.6499  1.4561
   94GLN   HE22 1280   3.303   6.679   3.759  1.6240 -1.8823  3.7212
   94GLN      C 1281   3.001   6.410   3.252 -0.3945 -0.1719 -0.2493
   94GLN      O 1282   3.076   6.331   3.196 -0.0934  0.3346 -0.5663
   95SER      N 1283   2.926   6.496   3.182 -0.4302 -0.1732 -0.2135
   95SER      H 1284   2.864   6.553   3.237 -1.4502 -2.1104  0.7687
   95SER     CA 1285   2.948   6.515   3.040  0.2585 -0.2196 -0.1170
   95SER     HA 1286   2.957   6.417   2.994 -1.2812 -0.4792  0.0909
   95SER     CB 1287   2.823   6.578   2.980  0.3602 -0.2813 -0.3943
   95SER    HB1 1288   2.797   6.670   3.033 -1.6101 -0.8088 -0.3802
   95SER    HB2 1289   2.829   6.606   2.875  1.0385 -0.4607 -0.4046
   95SER     OG 1290   2.715   6.489   2.994 -0.0993  0.3631  0.2283
   95SER     HG 1291   2.689   6.480   3.086 -0.4183  0.7881  0.1861
   95SER      C 1292   3.069   6.603   3.013  0.1451  0.0443  0.2212
   95SER      O 1293   3.075   6.721   3.045 -0.2488  0.1807 -0.2119
   96SER      N 1294   3.173   6.536   2.962  0.0894 -0.0324  0.2083
   96SER      H 1295   3.161   6.437   2.944  0.1983  0.0261 -0.1859
   96SER     CA 1296   3.310   6.578   2.982  0.0494  0.1821  0.0278
   96SER     HA 1297   3.307   6.641   3.071 -2.8860  2.3461 -1.4079
   96SER     CB 1298   3.394   6.453   3.005 -0.3588 -0.2013 -0.5240
   96SER    HB1 1299   3.409   6.405   2.909 -1.1449  1.8257 -1.7259
   96SER    HB2 1300   3.493   6.488   3.036 -0.9331  1.1821 -0.1711
   96SER     OG 1301   3.356   6.353   3.097 -0.0003 -0.1885 -0.3614
   96SER     HG 1302   3.351   6.399   3.181 -1.5422 -0.6942 -0.1506
   96SER      C 1303   3.369   6.661   2.869  0.0421  0.1104 -0.0279
   96SER      O 1304   3.375   6.613   2.755 -0.3925  0.0235 -0.0158
   97TYR      N 1305   3.422   6.781   2.894  0.5576 -0.1357  0.0614
   97TYR      H 1306   3.424   6.809   2.991 -2.3796 -3.5281  1.3467
   97TYR     CA 1307   3.477   6.872   2.796  0.2202  0.0735  0.0646
   97TYR     HA 1308   3.430   6.840   2.703  1.6226  0.3983 -0.7883
   97TYR     CB 1309   3.429   7.010   2.840  0.3334  0.1566 -0.0682
   97TYR    HB1 1310   3.476   7.029   2.936  0.7213 -0.4200 -0.1375
   97TYR    HB2 1311   3.469   7.083   2.770 -1.5346 -0.4110 -1.8303
   97TYR     CG 1312   3.279   7.028   2.852  0.2758 -0.3059 -0.0634
   97TYR    CD1 1313   3.217   7.050   2.975  0.2600 -0.3827 -0.0571
   97TYR    HD1 1314   3.283   7.058   3.061  1.2660 -4.5813 -0.2452
   97TYR    CE1 1315   3.077   7.053   2.986  0.2423  0.5206 -0.4207
   97TYR    HE1 1316   3.037   7.080   3.082  2.1505 -1.9503  1.2062
   97TYR     CZ 1317   2.997   7.032   2.872 -0.3117 -0.1002  0.0749
   97TYR     OH 1318   2.861   7.034   2.875 -0.2991  0.4794  0.3835
   97TYR     HH 1319   2.836   7.049   2.967  1.8074 -2.6862  1.6416
   97TYR    CE2 1320   3.059   7.018   2.747 -0.0032  0.1286  0.2011
   97TYR    HE2 1321   2.999   6.982   2.664 -0.7884 -1.4571  1.4005
   97TYR    CD2 1322   3.199   7.020   2.738 -0.0123  0.2626  0.0940
   97TYR    HD2 1323   3.235   7.001   2.638 -1.4793  2.1347 -0.8549
   97TYR      C 1324   3.629   6.882   2.788  0.1880  0.3816 -0.1715
   97TYR      O 1325   3.691   6.873   2.893 -0.3343 -0.2998  0.0831
   98PRO      N 1326   3.689   6.891   2.669  0.0735 -0.1540 -0.2740
   98PRO     CD 1327   3.833   6.881   2.660  0.0596 -0.1322 -0.5233
   98PRO    HD1 1328   3.894   6.963   2.699 -0.8046  0.2139  0.1148
   98PRO    HD2 1329   3.866   6.783   2.695 -0.9286 -0.7172 -1.1691
   98PRO     CG 1330   3.859   6.876   2.509  0.1834  0.1703 -0.5115
   98PRO    HG1 1331   3.955   6.829   2.488  0.9936  1.5704 -0.0855
   98PRO    HG2 1332   3.863   6.980   2.475 -1.4949  0.4684  0.0786
   98PRO     CB 1333   3.734   6.811   2.452  0.1884 -0.2808 -0.0165
   98PRO    HB1 1334   3.718   6.838   2.348  1.0490 -0.2464 -0.1444
   98PRO    HB2 1335   3.741   6.703   2.467 -0.7000 -0.5080 -1.0954
   98PRO     CA 1336   3.624   6.864   2.543  0.1395  0.2905 -0.4056
   98PRO     HA 1337   3.561   6.776   2.550  0.7511 -0.0412  1.5897
   98PRO      C 1338   3.550   6.983   2.482 -0.3241  0.0963 -0.2243
   98PRO      O 1339   3.588   7.095   2.515 -0.6701  0.1553 -0.0200
   99GLY      N 1340   3.441   6.956   2.410 -0.6175 -0.0253  0.2542
   99GLY      H 1341   3.420   6.859   2.388 -0.1671 -0.0833  0.0515
   99GLY     CA 1342   3.369   7.056   2.334 -0.3577  0.1365  0.2222
   99GLY    HA1 1343   3.449   7.104   2.276 -0.3377 -0.0702  0.0788
   99GLY    HA2 1344   3.295   7.009   2.270 -2.5761  0.4271  2.4067
   99GLY      C 1345   3.308   7.170   2.415 -0.1882  0.2014  0.2612
   99GLY      O 1346   3.334   7.194   2.533 -0.1688  0.1292  0.2718
  100TYR      N 1347   3.228   7.247   2.340 -0.8094 -0.4311  0.2610
  100TYR      H 1348   3.200   7.223   2.246 -0.5304  2.6072 -0.6943
  100TYR     CA 1349   3.155   7.360   2.392  0.1140  0.1982  0.2168
  100TYR     HA 1350   3.231   7.424   2.437 -0.1543 -0.2124  1.2871
  100TYR     CB 1351   3.091   7.433   2.274  0.3013 -0.0168 -0.0207
  100TYR    HB1 1352   3.005   7.373   2.244  1.7447 -1.1791 -2.0399
  100TYR    HB2 1353   3.150   7.428   2.183  2.5130  1.7559  1.1849
  100TYR     CG 1354   3.065   7.578   2.311  0.0288 -0.0693 -0.0040
  100TYR    CD1 1355   2.933   7.620   2.326 -0.0327 -0.2913  0.0840
  100TYR    HD1 1356   2.852   7.549   2.320  1.0820 -1.5407 -0.6199
  100TYR    CE1 1357   2.907   7.754   2.359  0.3573 -0.1453 -0.1942
  100TYR    HE1 1358   2.806   7.793   2.370  0.6001 -0.1456  3.1537
  100TYR     CZ 1359   3.017   7.833   2.396 -0.1812  0.5276 -0.0044
  100TYR     OH 1360   2.991   7.956   2.450 -0.3980  0.5769 -0.2197
  100TYR     HH 1361   3.069   7.991   2.494  0.3257 -1.3315  0.1238
  100TYR    CE2 1362   3.150   7.789   2.383 -0.4536 -0.3160 -0.0004
  100TYR    HE2 1363   3.235   7.851   2.409  0.7872 -1.8173 -0.3278
  100TYR    CD2 1364   3.176   7.657   2.343  0.0938 -0.3863  0.5613
  100TYR    HD2 1365   3.270   7.604   2.346 -0.9766 -2.4407 -0.1817
  100TYR      C 1366   3.059   7.326   2.505 -0.2590  0.1603 -0.1112
  100TYR      O 1367   3.014   7.212   2.510  0.0941  0.0302  0.1280
  101GLY      N 1368   3.042   7.414   2.604 -0.4573  0.1081 -0.0979
  101GLY      H 1369   3.088   7.503   2.594  1.2900 -0.8742 -1.3529
  101GLY     CA 1370   2.949   7.393   2.713  0.1819 -0.2598  0.3783
  101GLY    HA1 1371   2.953   7.482   2.776 -2.0808  0.3770 -0.2962
  101GLY    HA2 1372   2.970   7.296   2.760  1.3879 -0.8094 -1.2076
  101GLY      C 1373   2.807   7.404   2.660  0.3208  0.1368  0.0815
  101GLY      O 1374   2.788   7.391   2.540  0.0738 -0.0197  0.1346
  102GLN      N 1375   2.709   7.431   2.747 -0.1304 -0.3509 -0.2632
  102GLN      H 1376   2.727   7.446   2.846 -1.1874 -3.7516  0.5853
  102GLN     CA 1377   2.569   7.426   2.710 -0.1871 -0.1945 -0.0723
  102GLN     HA 1378   2.565   7.373   2.615 -0.0448  4.2353 -2.8291
  102GLN     CB 1379   2.477   7.351   2.807 -0.6642  0.1503 -0.2549
  102GLN    HB1 1380   2.382   7.346   2.754 -0.3276  1.5928 -1.0616
  102GLN    HB2 1381   2.473   7.406   2.901  3.6943 -0.3644  0.4603
  102GLN     CG 1382   2.532   7.211   2.830 -0.1965  0.3759  0.0257
  102GLN    HG1 1383   2.625   7.205   2.886 -0.2086 -1.4858 -0.0858
  102GLN    HG2 1384   2.549   7.153   2.739  1.7154 -1.8074  1.6319
  102GLN     CD 1385   2.431   7.128   2.909  0.0605 -0.1474 -0.1908
  102GLN    OE1 1386   2.351   7.051   2.856 -0.1148  0.2527 -0.5215
  102GLN    NE2 1387   2.420   7.144   3.041  0.3035 -0.8461 -0.0838
  102GLN   HE21 1388   2.374   7.071   3.093 -1.5272 -0.3209 -0.8672
  102GLN   HE22 1389   2.486   7.208   3.081  0.8987 -1.9686  0.8018
  102GLN      C 1390   2.534   7.569   2.671 -0.0071  0.0561  0.6501
  102GLN      O 1391   2.568   7.671   2.730 -0.0380  0.2993  0.2514
  103GLN      N 1392   2.446   7.577   2.570  0.4304  0.3651  0.2908
  103GLN      H 1393   2.411   7.489   2.536 -0.8515  1.3427 -1.0749
  103GLN     CA 1394   2.384   7.701   2.528 -0.4629 -0.3160 -0.4416
  103GLN     HA 1395   2.465   7.773   2.516  0.6162 -1.3712  0.3328
  103GLN     CB 1396   2.326   7.685   2.388  0.0824  0.0318 -0.7129
  103GLN    HB1 1397   2.242   7.615   2.398 -0.8414  0.9760 -1.5942
  103GLN    HB2 1398   2.290   7.780   2.349  0.9095  0.3902 -0.6062
  103GLN     CG 1399   2.412   7.618   2.282  0.0065 -0.6850 -0.3297
  103GLN    HG1 1400   2.358   7.571   2.200  0.2454 -0.2209 -0.7616
  103GLN    HG2 1401   2.475   7.537   2.320  0.9063  0.9795  1.9104
  103GLN     CD 1402   2.506   7.719   2.219 -0.4801 -0.1538 -0.2092
  103GLN    OE1 1403   2.486   7.840   2.216  0.0135 -0.0649  0.0472
  103GLN    NE2 1404   2.625   7.675   2.176 -0.4830 -0.2546 -0.1135
  103GLN   HE21 1405   2.627   7.574   2.182 -0.4190 -0.1610  2.0833
  103GLN   HE22 1406   2.694   7.742   2.146 -2.2360  1.4924 -0.4895
  103GLN      C 1407   2.296   7.766   2.634  0.1749 -0.3389  0.1142
  103GLN      O 1408   2.332   7.878   2.669 -0.6956  0.1174 -0.4054
  104PRO      N 1409   2.191   7.699   2.682 -0.3665  0.5163  0.1613
  104PRO     CD 1410   2.128   7.577   2.635 -0.6162  0.5113  0.4998
  104PRO    HD1 1411   2.074   7.600   2.543 -0.3859 -0.6621  0.0447
  104PRO    HD2 1412   2.201   7.502   2.605 -1.5703 -0.2150 -0.0560
  104PRO     CG 1413   2.039   7.530   2.749  0.2095 -0.4685  0.7544
  104PRO    HG1 1414   2.094   7.460   2.813  1.1830  0.1904  0.6523
  104PRO    HG2 1415   1.951   7.489   2.700 -0.1039  1.6641 -0.5879
  104PRO     CB 1416   2.006   7.661   2.819  0.5580 -0.4259  0.8424
  104PRO    HB1 1417   1.971   7.652   2.922 -0.7882 -1.5045  0.3293
  104PRO    HB2 1418   1.918   7.700   2.767  0.0464  1.4881  2.9661
  104PRO     CA 1419   2.124   7.755   2.798 -0.2504  0.4802  0.2468
  104PRO     HA 1420   2.090   7.856   2.774  1.1912  0.4964 -2.0953
  104PRO      C 1421   2.211   7.758   2.922 -0.1739 -0.3911  0.2185
  104PRO      O 1422   2.292   7.668   2.944 -0.0519 -0.1476  0.7836
  105ALA      N 1423   2.189   7.860   3.005 -0.0136 -0.0618 -0.1441
  105ALA      H 1424   2.119   7.926   2.974 -0.6085 -0.8497 -0.4843
  105ALA     CA 1425   2.250   7.891   3.133  0.1236  0.2286 -0.2774
  105ALA     HA 1426   2.295   7.803   3.178 -1.5944 -0.8795 -0.6061
  105ALA     CB 1427   2.364   7.990   3.113  0.8666 -0.6179 -0.2283
  105ALA    HB1 1428   2.325   8.081   3.068  0.0251 -0.8310  0.0642
  105ALA    HB2 1429   2.439   7.936   3.054 -1.7272 -1.9025 -2.5988
  105ALA    HB3 1430   2.406   8.017   3.210 -1.1860  0.9146  0.2805
  105ALA      C 1431   2.145   7.950   3.227 -0.0084 -0.3476 -0.0626
  105ALA      O 1432   2.086   8.049   3.187  0.0361  0.0278  0.7694
  106PRO      N 1433   2.113   7.891   3.343 -0.0627 -0.0340  0.0812
  106PRO     CD 1434   2.005   7.941   3.426 -0.5570 -0.0326 -0.5590
  106PRO    HD1 1435   1.917   7.970   3.369 -0.9761  1.0674  0.5992
  106PRO    HD2 1436   2.051   8.020   3.485  3.0148 -0.8267 -2.0046
  106PRO     CG 1437   1.974   7.822   3.516 -0.0188  0.1362 -0.1477
  106PRO    HG1 1438   1.933   7.837   3.616  1.4337 -0.4009  0.5577
  106PRO    HG2 1439   1.903   7.755   3.467 -1.1817  0.1246  1.4607
  106PRO     CB 1440   2.112   7.758   3.534 -0.1130  0.0360  0.2358
  106PRO    HB1 1441   2.111   7.660   3.581 -0.3936 -0.6437 -1.1302
  106PRO    HB2 1442   2.183   7.821   3.587  0.6026 -1.6902  1.4071
  106PRO     CA 1443   2.155   7.760   3.388  0.1918  0.1288  0.3268
  106PRO     HA 1444   2.264   7.756   3.385  0.2893  0.6952  2.1578
  106PRO      C 1445   2.090   7.652   3.302  0.6332  0.3278 -0.2690
  106PRO      O 1446   2.009   7.675   3.213  0.2448 -0.3396 -0.0916
  107SER      N 1447   2.135   7.528   3.323  0.7815  0.3588 -0.4021
  107SER      H 1448   2.198   7.517   3.401  1.1910  2.1673 -0.4188
  107SER     CA 1449   2.096   7.408   3.253  0.7147  0.3077 -0.2788
  107SER     HA 1450   1.996   7.424   3.211 -0.6825  0.4999  2.8756
  107SER     CB 1451   2.186   7.384   3.132 -0.3955  0.1865 -1.0953
  107SER    HB1 1452   2.193   7.478   3.077  0.3767 -0.1249 -1.5409
  107SER    HB2 1453   2.276   7.349   3.183 -0.8028  2.7385  1.6093
  107SER     OG 1454   2.138   7.278   3.052 -0.2395 -0.4250 -0.3898
  107SER     HG 1455   2.215   7.236   3.013 -0.1980 -0.3992 -0.3352
  107SER      C 1456   2.101   7.288   3.346 -0.0790  0.3200 -0.2153
  107SER      O 1457   2.192   7.273   3.426 -0.0610  0.4996 -0.2032
  108SER      N 1458   2.004   7.197   3.329  0.3622 -0.1565 -0.2181
  108SER      H 1459   1.929   7.218   3.264  0.3840 -1.7894 -0.8172
  108SER     CA 1460   1.989   7.078   3.410  0.0953 -0.2302 -0.3736
  108SER     HA 1461   1.949   7.110   3.507  1.8503 -0.6845  0.5425
  108SER     CB 1462   1.890   6.978   3.351 -0.2272 -0.1323 -0.0009
  108SER    HB1 1463   1.884   6.902   3.429  0.1792  2.7140  3.0677
  108SER    HB2 1464   1.790   7.023   3.353 -0.7754 -1.3217  0.0829
  108SER     OG 1465   1.910   6.937   3.218 -0.0227 -0.3561  0.1005
  108SER     HG 1466   1.831   6.965   3.173 -1.1608  0.4880  2.4817
  108SER      C 1467   2.114   7.004   3.455  0.0698 -0.1474 -0.1606
  108SER      O 1468   2.203   6.984   3.372  0.5011  0.5515  0.1334
  109THR      N 1469   2.114   6.952   3.578 -0.5213 -0.3398 -0.2369
  109THR      H 1470   2.052   6.985   3.649  0.6206 -0.0692  0.6685
  109THR     CA 1471   2.215   6.860   3.628 -0.0149  0.1901 -0.2742
  109THR     HA 1472   2.285   6.845   3.546 -0.4062 -1.4149 -0.3332
  109THR     CB 1473   2.297   6.912   3.746 -0.3275  0.3000 -0.1012
  109THR     HB 1474   2.378   6.841   3.766 -1.4792 -0.8145  0.7985
  109THR    CG2 1475   2.362   7.046   3.713  0.0747  0.0088 -0.4996
  109THR   HG21 1476   2.396   7.093   3.805  0.9169  0.5413 -1.0718
  109THR   HG22 1477   2.447   7.018   3.649 -0.8052 -3.2118 -0.4380
  109THR   HG23 1478   2.288   7.103   3.657  0.0353  2.0590  1.4992
  109THR    OG1 1479   2.219   6.923   3.863 -0.0715 -0.1534  0.1156
  109THR    HG1 1480   2.273   6.967   3.929  1.7339 -0.4827 -1.0705
  109THR      C 1481   2.164   6.721   3.663 -0.1328  0.2311 -0.2844
  109THR      O 1482   2.043   6.703   3.678 -0.0351  0.0047  0.2714
  110SER      N 1483   2.247   6.622   3.694 -0.4243  0.1340  0.2110
  110SER      H 1484   2.343   6.635   3.664 -1.1535 -2.0433 -3.8510
  110SER     CA 1485   2.197   6.493   3.735 -0.0619  0.0312  0.3333
  110SER     HA 1486   2.120   6.462   3.664  3.2477 -0.9427 -3.1536
  110SER     CB 1487   2.311   6.392   3.719 -0.0791  0.0188  0.2898
  110SER    HB1 1488   2.284   6.295   3.761  3.7158 -0.5600  1.7538
  110SER    HB2 1489   2.394   6.428   3.779  1.2560 -3.1236  0.5314
  110SER     OG 1490   2.353   6.388   3.585 -0.3532 -0.2448  0.2092
  110SER     HG 1491   2.419   6.319   3.582  0.7649  0.4754 -5.6781
  110SER      C 1492   2.145   6.495   3.878 -0.6831  0.3595  0.1073
  110SER      O 1493   2.202   6.563   3.963 -0.1565 -0.3447  0.3361
  111GLY      N 1494   2.043   6.418   3.915  0.0213 -0.7371 -0.1765
  111GLY      H 1495   1.992   6.368   3.843  0.0410 -0.2774 -0.5113
  111GLY     CA 1496   1.991   6.418   4.051  0.4377  0.0606 -0.0142
  111GLY    HA1 1497   1.961   6.320   4.087  0.8975  0.0272  0.2904
  111GLY    HA2 1498   2.073   6.440   4.120  0.4889  0.9941 -0.3540
  111GLY      C 1499   1.892   6.531   4.072  0.5719  0.2400 -0.3378
  111GLY      O 1500   1.814   6.563   3.983 -0.3499 -0.7164  0.1007
  112SER      N 1501   1.902   6.598   4.188  0.3611  0.1568 -0.2698
  112SER      H 1502   1.968   6.575   4.260  1.2728  0.1208 -1.0891
  112SER     CA 1503   1.827   6.721   4.207  0.3007  0.0482  0.1978
  112SER     HA 1504   1.729   6.724   4.160 -0.0703 -0.0112  0.9555
  112SER     CB 1505   1.801   6.740   4.356  0.2691  0.0952  0.1863
  112SER    HB1 1506   1.744   6.831   4.375 -1.0837 -0.5722 -0.5005
  112SER    HB2 1507   1.893   6.744   4.414  1.4780  2.0779 -1.7143
  112SER     OG 1508   1.723   6.634   4.406  0.2469  0.2001  0.3743
  112SER     HG 1509   1.658   6.611   4.339  0.5522  3.1853 -1.1234
  112SER      C 1510   1.911   6.831   4.143  0.1715 -0.1392 -0.2990
  112SER      O 1511   2.015   6.871   4.193 -0.3989 -0.3235  1.0809
  113TYR      N 1512   1.854   6.884   4.034  0.0314  0.3176 -0.0084
  113TYR      H 1513   1.770   6.844   3.994  0.8565 -1.9373  0.3367
  113TYR     CA 1514   1.907   7.003   3.970  0.6946 -0.0350 -0.1312
  113TYR     HA 1515   2.016   6.999   3.968  0.7133  0.6055 -0.9418
  113TYR     CB 1516   1.859   7.012   3.825  0.3095  0.2137  0.0111
  113TYR    HB1 1517   1.756   6.976   3.823  0.0468  0.8511  1.1123
  113TYR    HB2 1518   1.911   6.931   3.775  0.2034 -1.2970  2.1805
  113TYR     CG 1519   1.876   7.143   3.752 -0.0435  0.2069 -0.0841
  113TYR    CD1 1520   1.761   7.194   3.689 -0.4079 -0.4373  0.0454
  113TYR    HD1 1521   1.668   7.139   3.686 -0.0417 -1.0603 -2.9002
  113TYR    CE1 1522   1.768   7.322   3.634  0.0559 -0.4020  0.1796
  113TYR    HE1 1523   1.679   7.362   3.587  0.7369  0.3614 -0.5005
  113TYR     CZ 1524   1.893   7.388   3.625  0.1080 -0.4909  0.2637
  113TYR     OH 1525   1.894   7.508   3.560  0.7319 -0.7061 -0.1277
  113TYR     HH 1526   1.803   7.513   3.531  1.0307 -2.1963 -1.4308
  113TYR    CE2 1527   2.011   7.329   3.674  0.9141  0.3740 -0.6191
  113TYR    HE2 1528   2.112   7.367   3.664  1.3753 -0.2438  1.2468
  113TYR    CD2 1529   2.000   7.206   3.739 -0.2409  0.5096 -0.5399
  113TYR    HD2 1530   2.086   7.160   3.786 -0.9597  0.9306  1.2286
  113TYR      C 1531   1.858   7.129   4.039  0.0775 -0.1740 -0.3014
  113TYR      O 1532   1.749   7.137   4.094  0.1948 -0.2830 -0.0495
  114GLY      N 1533   1.953   7.219   4.067 -0.1949  0.1098 -0.2825
  114GLY      H 1534   2.046   7.202   4.032 -0.6902  1.2559 -2.3152
  114GLY     CA 1535   1.928   7.345   4.135 -0.2424 -0.0733  0.0393
  114GLY    HA1 1536   1.842   7.397   4.092 -0.2588 -0.9274 -1.0164
  114GLY    HA2 1537   1.904   7.324   4.240  0.6490  0.4005  0.3439
  114GLY      C 1538   2.042   7.442   4.110 -0.2579 -0.0342  0.1204
  114GLY      O 1539   2.100   7.443   4.001 -0.1100  0.1284  0.2010
  115SER      N 1540   2.070   7.527   4.208  0.5373 -0.6296  0.4224
  115SER      H 1541   2.037   7.510   4.302  1.5702  0.3621  1.0053
  115SER     CA 1542   2.171   7.631   4.196  0.1859 -0.3473 -0.1328
  115SER     HA 1543   2.185   7.648   4.090 -0.8914  3.3438  0.1773
  115SER     CB 1544   2.127   7.761   4.263  0.1411 -0.2621 -0.3280
  115SER    HB1 1545   2.199   7.840   4.243 -1.6490  0.7368 -3.4822
  115SER    HB2 1546   2.123   7.736   4.369 -0.9713 -2.6147 -0.8423
  115SER     OG 1547   2.000   7.808   4.223  0.1495  0.3392  0.3358
  115SER     HG 1548   1.934   7.738   4.229 -0.9540  1.1206 -1.7351
  115SER      C 1549   2.307   7.596   4.255  0.3024  0.2148 -0.0654
  115SER      O 1550   2.309   7.517   4.349 -0.2014  0.2549 -0.0164
  116SER      N 1551   2.407   7.678   4.221 -0.0221  0.3833 -0.6353
  116SER      H 1552   2.384   7.752   4.156  0.0614  2.6661  1.7598
  116SER     CA 1553   2.533   7.698   4.291 -0.2133  0.1338 -0.2136
  116SER     HA 1554   2.579   7.600   4.300  1.4673  0.7646 -1.4608
  116SER     CB 1555   2.637   7.770   4.207 -0.5702  0.1966 -0.6070
  116SER    HB1 1556   2.729   7.775   4.265 -2.0979 -0.4017  2.0092
  116SER    HB2 1557   2.614   7.875   4.186 -0.3907  0.6270  1.1883
  116SER     OG 1558   2.664   7.715   4.080 -0.7326 -0.3943 -0.3863
  116SER     HG 1559   2.743   7.661   4.083 -0.5488 -0.0727  0.7398
  116SER      C 1560   2.524   7.762   4.428 -0.2447 -0.0481 -0.1299
  116SER      O 1561   2.427   7.832   4.458 -0.0792  0.0272  0.2354
  117SER      N 1562   2.629   7.746   4.508 -0.2881  0.1976 -0.0201
  117SER      H 1563   2.708   7.687   4.484  0.5540  1.8456 -1.4932
  117SER     CA 1564   2.652   7.835   4.620 -0.4437  0.0654  0.1191
  117SER     HA 1565   2.569   7.834   4.690  0.0154 -0.8415  0.6757
  117SER     CB 1566   2.780   7.795   4.694 -0.2239 -0.4821 -0.5465
  117SER    HB1 1567   2.797   7.871   4.770  1.7800 -0.8259 -0.6017
  117SER    HB2 1568   2.770   7.697   4.740  1.6614 -0.5222 -0.1397
  117SER     OG 1569   2.891   7.796   4.607  0.0025  0.0631 -0.2569
  117SER     HG 1570   2.957   7.736   4.643  0.5134  0.2264 -0.9049
  117SER      C 1571   2.659   7.978   4.568  0.1219 -0.1046 -0.2860
  117SER      O 1572   2.711   8.000   4.459  0.3624 -0.1593 -0.1839
  118GLN      N 1573   2.617   8.076   4.648  0.3726 -0.0637 -0.2040
  118GLN      H 1574   2.547   8.053   4.717 -0.9538  0.7496 -1.2410
  118GLN     CA 1575   2.626   8.216   4.615  0.2147 -0.0766 -0.3003
  118GLN     HA 1576   2.692   8.237   4.531  1.5260 -0.7298  0.5195
  118GLN     CB 1577   2.489   8.282   4.623  0.3806  0.1670  0.7412
  118GLN    HB1 1578   2.501   8.387   4.594  0.2419  0.0304  0.1815
  118GLN    HB2 1579   2.459   8.266   4.727  1.6898 -3.8054  0.6823
  118GLN     CG 1580   2.381   8.211   4.542  0.6020  0.3429  0.2899
  118GLN    HG1 1581   2.375   8.107   4.574  0.6910 -0.3207 -1.7018
  118GLN    HG2 1582   2.403   8.213   4.435 -0.9551 -0.3419 -0.0749
  118GLN     CD 1583   2.250   8.283   4.570  0.5963  0.3148  0.3368
  118GLN    OE1 1584   2.191   8.355   4.490  0.1422 -0.2249  0.1785
  118GLN    NE2 1585   2.201   8.277   4.694 -0.0678  0.0841  0.0677
  118GLN   HE21 1586   2.256   8.218   4.754 -0.8654  0.4005  1.1343
  118GLN   HE22 1587   2.112   8.313   4.726 -0.2194  2.1815 -2.3331
  118GLN      C 1588   2.709   8.279   4.727 -0.1169  0.0280 -0.1108
  118GLN      O 1589   2.692   8.239   4.842  0.1021 -0.4306 -0.2384
  119SER      N 1590   2.804   8.366   4.691  0.3320 -0.4181  0.0036
  119SER      H 1591   2.799   8.408   4.600  3.6362  0.4855  0.1123
  119SER     CA 1592   2.895   8.427   4.786 -0.3016 -0.0503  0.3763
  119SER     HA 1593   2.937   8.349   4.850  0.7591 -0.7639 -1.1269
  119SER     CB 1594   2.996   8.503   4.700 -0.3887 -0.0064  0.3127
  119SER    HB1 1595   2.942   8.588   4.660 -0.0636 -0.9066 -2.2226
  119SER    HB2 1596   3.067   8.548   4.769  0.3970  0.1821 -0.6020
  119SER     OG 1597   3.052   8.426   4.597 -0.2772 -0.2928  0.5851
  119SER     HG 1598   3.061   8.338   4.634  0.0198 -0.8859 -0.7969
  119SER      C 1599   2.828   8.533   4.873  0.3946  0.5275  0.2228
  119SER      O 1600   2.768   8.625   4.818 -0.4336 -0.0165  0.1796
  120SER      N 1601   2.842   8.525   5.006 -0.1254  0.2180  0.2634
  120SER      H 1602   2.898   8.447   5.036  1.3558  0.0140 -2.6350
  120SER     CA 1603   2.794   8.615   5.110 -0.2014  0.1000  0.3293
  120SER     HA 1604   2.810   8.561   5.203  4.6193 -1.6352 -1.1642
  120SER     CB 1605   2.887   8.732   5.140  0.4327 -0.5860  1.0877
  120SER    HB1 1606   2.879   8.776   5.240  0.5108  0.1222  0.7842
  120SER    HB2 1607   2.871   8.807   5.063  0.5331 -1.3244  0.3289
  120SER     OG 1608   3.019   8.682   5.141  0.3637 -0.8012  0.1737
  120SER     HG 1609   3.084   8.745   5.110 -3.0280  2.5316 -0.9060
  120SER      C 1610   2.646   8.645   5.091 -0.3076 -0.3419  0.4417
  120SER      O 1611   2.599   8.758   5.101  0.6542  0.0785  0.3327
  121SER      N 1612   2.565   8.546   5.053 -0.1969 -0.3641  0.2640
  121SER      H 1613   2.613   8.461   5.027 -2.9550 -1.4668 -1.7079
  121SER     CA 1614   2.421   8.549   5.040 -0.1729  0.0068  0.0581
  121SER     HA 1615   2.380   8.615   5.117  1.1887  0.0316  0.7883
  121SER     CB 1616   2.381   8.598   4.901  0.3414 -0.1789 -0.1538
  121SER    HB1 1617   2.277   8.573   4.883 -0.9386  3.0281  2.0804
  121SER    HB2 1618   2.445   8.550   4.826 -0.4123 -1.5615  0.0532
  121SER     OG 1619   2.389   8.738   4.900 -0.3327 -0.1336  0.3767
  121SER     HG 1620   2.481   8.750   4.926  0.6989 -2.5327 -1.7317
  121SER      C 1621   2.361   8.415   5.080  0.1827 -0.2510 -0.2661
  121SER      O 1622   2.419   8.308   5.058  0.2630 -0.1677 -0.4584
  122TYR      N 1623   2.246   8.412   5.147  0.1776 -0.1684 -0.2710
  122TYR      H 1624   2.201   8.501   5.162 -0.7467 -0.7789  0.7356
  122TYR     CA 1625   2.187   8.290   5.198 -0.0937  0.1328  0.1381
  122TYR     HA 1626   2.264   8.222   5.235  0.9092  0.1765 -1.7320
  122TYR     CB 1627   2.089   8.316   5.312 -0.3365  0.0577 -0.0516
  122TYR    HB1 1628   2.011   8.384   5.278 -0.5857 -0.5192 -0.6515
  122TYR    HB2 1629   2.056   8.216   5.339 -1.8154  0.6277  0.4030
  122TYR     CG 1630   2.155   8.379   5.433 -0.0880  0.2573 -0.2895
  122TYR    CD1 1631   2.182   8.516   5.442  0.1928  0.1739  0.1696
  122TYR    HD1 1632   2.159   8.579   5.357  0.3262 -0.0267 -0.0164
  122TYR    CE1 1633   2.241   8.569   5.557  0.0649  0.1780  0.2331
  122TYR    HE1 1634   2.265   8.673   5.570  0.7350 -0.0559  0.9639
  122TYR     CZ 1635   2.288   8.482   5.658  0.3787 -0.1003 -0.1519
  122TYR     OH 1636   2.352   8.531   5.768  0.0750  0.1824 -0.1000
  122TYR     HH 1637   2.347   8.467   5.839 -1.9559  1.1741  0.7305
  122TYR    CE2 1638   2.278   8.343   5.640 -0.2644 -0.1337  0.4377
  122TYR    HE2 1639   2.319   8.271   5.709 -1.5595 -1.7902 -0.4256
  122TYR    CD2 1640   2.217   8.293   5.524  0.3599  0.6293 -0.2394
  122TYR    HD2 1641   2.208   8.185   5.521 -1.1754  0.7277 -0.1444
  122TYR      C 1642   2.110   8.215   5.090 -0.1535  0.5248 -0.0917
  122TYR      O 1643   2.020   8.269   5.026 -0.2030 -0.2088 -0.6520
  123GLY      N 1644   2.144   8.089   5.062 -0.7231  0.3903 -0.1884
  123GLY      H 1645   2.214   8.036   5.113  0.4369  0.5192 -1.6012
  123GLY     CA 1646   2.075   8.018   4.956 -0.2402 -0.1321 -0.1570
  123GLY    HA1 1647   2.139   7.943   4.910  0.7138 -0.6262  1.8584
  123GLY    HA2 1648   2.060   8.094   4.879  1.0052 -0.4448 -0.7345
  123GLY      C 1649   1.939   7.967   5.000 -0.3738  0.0710 -0.3314
  123GLY      O 1650   1.921   7.911   5.107 -0.7005 -0.3488 -0.6015
  124GLN      N 1651   1.848   7.968   4.902  0.0298 -0.5395 -0.7196
  124GLN      H 1652   1.866   8.022   4.819 -1.1965  1.5778  0.3133
  124GLN     CA 1653   1.717   7.908   4.912 -0.0483 -0.2858 -0.1935
  124GLN     HA 1654   1.678   7.928   5.012 -3.4714  0.5066 -1.5431
  124GLN     CB 1655   1.620   7.983   4.821 -0.0534  0.2069  0.2128
  124GLN    HB1 1656   1.632   8.091   4.826  0.9105  0.1785 -0.9641
  124GLN    HB2 1657   1.637   7.937   4.723 -1.5168 -0.7471  0.3699
  124GLN     CG 1658   1.475   7.945   4.850 -0.1980  0.2313 -0.4617
  124GLN    HG1 1659   1.456   7.838   4.841 -0.2176 -0.0370  2.0604
  124GLN    HG2 1660   1.456   7.979   4.951 -0.6692 -0.4222 -0.3228
  124GLN     CD 1661   1.377   8.018   4.758  0.0252  0.5843 -0.4201
  124GLN    OE1 1662   1.295   8.102   4.794 -0.4547 -0.2574  0.5126
  124GLN    NE2 1663   1.364   7.982   4.630 -0.1229 -0.0835 -0.2230
  124GLN   HE21 1664   1.289   8.022   4.575 -1.3655 -2.3833 -0.3384
  124GLN   HE22 1665   1.404   7.893   4.606 -2.0998 -0.8940 -0.6850
  124GLN      C 1666   1.722   7.759   4.883 -0.9179 -0.3032 -0.2843
  124GLN      O 1667   1.795   7.720   4.792  0.3064 -0.2276  0.6449
  125PRO      N 1668   1.656   7.674   4.962 -0.5891 -0.2314  0.0660
  125PRO     CD 1669   1.619   7.697   5.100 -0.2087 -0.5243  0.2205
  125PRO    HD1 1670   1.678   7.772   5.153  0.2134 -0.0276 -0.9266
  125PRO    HD2 1671   1.514   7.721   5.119 -0.0718 -0.1467  0.5191
  125PRO     CG 1672   1.636   7.564   5.173  0.3984 -0.3944  0.3228
  125PRO    HG1 1673   1.737   7.533   5.199  0.1281 -2.0979 -0.5198
  125PRO    HG2 1674   1.583   7.553   5.267  3.8862 -0.9014  2.3930
  125PRO     CB 1675   1.591   7.469   5.062 -0.1733  0.1228  0.1069
  125PRO    HB1 1676   1.482   7.473   5.070 -0.1036  1.1506  0.7506
  125PRO    HB2 1677   1.615   7.363   5.072  1.4184  0.5810  1.6807
  125PRO     CA 1678   1.650   7.531   4.936  0.1297 -0.2645  0.0564
  125PRO     HA 1679   1.754   7.500   4.923  0.4097  0.4891  0.4249
  125PRO      C 1680   1.568   7.492   4.814  0.2885 -0.0756 -0.1122
  125PRO      O 1681   1.504   7.576   4.750  0.1108 -0.2373 -0.1485
  126GLN      N 1682   1.573   7.365   4.773  0.2037 -0.1433  0.0855
  126GLN      H 1683   1.636   7.306   4.826  4.1640  2.4730 -1.2691
  126GLN     CA 1684   1.479   7.306   4.680 -0.0105 -0.1087  0.2802
  126GLN     HA 1685   1.488   7.367   4.590  1.4420  1.1150  1.1923
  126GLN     CB 1686   1.513   7.161   4.648 -0.3531 -0.0349 -0.4277
  126GLN    HB1 1687   1.435   7.117   4.586 -2.6510  2.9107  0.1753
  126GLN    HB2 1688   1.511   7.109   4.744  0.8886  3.2671  1.5544
  126GLN     CG 1689   1.652   7.146   4.587 -0.2480 -0.1295 -0.1639
  126GLN    HG1 1690   1.726   7.210   4.636 -0.8390 -1.5914  2.8926
  126GLN    HG2 1691   1.689   7.044   4.603  0.5977  0.1088 -0.5170
  126GLN     CD 1692   1.668   7.182   4.440  0.0356  0.4420  0.0029
  126GLN    OE1 1693   1.586   7.246   4.375 -0.2522  0.1536  0.0760
  126GLN    NE2 1694   1.771   7.127   4.375 -0.3510 -0.1144 -0.1506
  126GLN   HE21 1695   1.776   7.148   4.276  2.0050  0.0738 -0.0376
  126GLN   HE22 1696   1.837   7.073   4.429 -0.0004 -0.6396 -1.0920
  126GLN      C 1697   1.335   7.311   4.729 -0.1209  0.3956 -0.0833
  126GLN      O 1698   1.311   7.337   4.847 -0.5798  0.0367 -0.0952
  127SER      N 1699   1.238   7.282   4.643 -0.0273 -0.1301 -0.0173
  127SER      H 1700   1.270   7.253   4.552 -0.1889  2.0434 -0.8276
  127SER     CA 1701   1.100   7.262   4.685  0.0148  0.1013  0.2295
  127SER     HA 1702   1.083   7.284   4.790 -1.8714 -0.3259  0.0334
  127SER     CB 1703   1.004   7.350   4.606  0.1147  0.0335  0.0327
  127SER    HB1 1704   0.913   7.295   4.582 -0.5105  0.1851  1.8735
  127SER    HB2 1705   1.054   7.383   4.515  0.0489  1.8321  0.6032
  127SER     OG 1706   0.966   7.466   4.676  0.1733 -0.1682  0.4006
  127SER     HG 1707   0.894   7.501   4.623 -0.5769  1.7107  2.4687
  127SER      C 1708   1.058   7.119   4.655 -0.3770  0.2818 -0.0765
  127SER      O 1709   1.122   7.046   4.580 -0.3282 -0.7206  0.9225
  128GLY      N 1710   0.947   7.079   4.717 -0.3093  0.3967  0.1183
  128GLY      H 1711   0.911   7.135   4.793 -0.8151  0.5354 -0.2216
  128GLY     CA 1712   0.871   6.958   4.692 -0.6333  0.5560  0.3214
  128GLY    HA1 1713   0.777   6.961   4.747 -2.4245  0.2646 -2.5467
  128GLY    HA2 1714   0.932   6.874   4.726  0.5474  1.2825  0.0836
  128GLY      C 1715   0.828   6.944   4.547  0.5517 -0.0991  0.0153
  128GLY      O 1716   0.810   7.042   4.475  0.2990 -0.0991  0.0764
  129SER      N 1717   0.804   6.820   4.504  0.3754  0.0247 -0.2390
  129SER      H 1718   0.806   6.739   4.564 -2.5066 -0.2120 -0.3235
  129SER     CA 1719   0.763   6.788   4.368 -0.3491 -1.1916  0.2512
  129SER     HA 1720   0.813   6.859   4.302 -0.1947 -1.4244  0.1162
  129SER     CB 1721   0.807   6.647   4.332  0.5142 -0.7600 -0.4116
  129SER    HB1 1722   0.776   6.572   4.405  1.5071 -0.4389  0.3707
  129SER    HB2 1723   0.758   6.617   4.239  0.6715  0.9412 -1.0715
  129SER     OG 1724   0.947   6.642   4.312  0.6503 -0.2312  0.3462
  129SER     HG 1725   0.966   6.549   4.298 -0.6738 -0.3143 -1.3596
  129SER      C 1726   0.612   6.806   4.356 -0.1695  0.4604  0.2877
  129SER      O 1727   0.529   6.798   4.445 -0.4536  0.1023 -0.0059
  130TYR      N 1728   0.584   6.844   4.231  0.0760  0.1177  0.1278
  130TYR      H 1729   0.658   6.840   4.162 -0.5039 -0.0206 -0.5038
  130TYR     CA 1730   0.450   6.882   4.190  0.0491  0.1344  0.2318
  130TYR     HA 1731   0.401   6.922   4.279 -3.9563  1.6032 -2.3758
  130TYR     CB 1732   0.458   6.989   4.082 -0.1375  0.2697  0.3530
  130TYR    HB1 1733   0.351   7.008   4.077 -0.6083 -1.7069  1.7777
  130TYR    HB2 1734   0.490   6.951   3.986 -0.1017 -1.0024  0.8539
  130TYR     CG 1735   0.537   7.111   4.125  0.3754 -0.1967  0.7468
  130TYR    CD1 1736   0.660   7.135   4.064 -0.0208 -0.1155 -0.0291
  130TYR    HD1 1737   0.701   7.077   3.982  0.6213  2.1300 -1.3680
  130TYR    CE1 1738   0.731   7.250   4.101 -0.2917  0.1531 -0.3390
  130TYR    HE1 1739   0.818   7.277   4.043  0.7624  0.1451  1.1808
  130TYR     CZ 1740   0.686   7.331   4.207  0.3342 -0.3130  0.2991
  130TYR     OH 1741   0.771   7.423   4.261  0.0033  0.1642  0.0184
  130TYR     HH 1742   0.860   7.427   4.224  0.5332  1.2818  1.3065
  130TYR    CE2 1743   0.558   7.313   4.263 -0.0380  0.0555 -0.4198
  130TYR    HE2 1744   0.522   7.386   4.335 -0.1466  0.1458 -0.5638
  130TYR    CD2 1745   0.482   7.209   4.209 -0.4302  0.2856 -0.3193
  130TYR    HD2 1746   0.387   7.187   4.256  0.8456 -2.5993  1.1911
  130TYR      C 1747   0.359   6.769   4.145  0.0338 -0.1082  0.8562
  130TYR      O 1748   0.406   6.681   4.072  0.1022  0.2478  0.4707
  131SER      N 1749   0.236   6.767   4.197 -0.3162 -0.0657  0.0439
  131SER      H 1750   0.220   6.836   4.268  0.6704  1.1034 -0.8154
  131SER     CA 1751   0.126   6.678   4.165 -0.0456 -0.4506  0.1813
  131SER     HA 1752   0.163   6.593   4.107 -4.3258 -0.8068 -2.4403
  131SER     CB 1753   0.058   6.625   4.291  0.2873  0.0899  0.5884
  131SER    HB1 1754   0.126   6.553   4.337  0.0700 -1.9932 -2.1483
  131SER    HB2 1755  -0.021   6.559   4.256 -0.9783  1.0509  1.5388
  131SER     OG 1756   0.005   6.725   4.375  0.3075  0.3616  0.2808
  131SER     HG 1757  -0.015   6.675   4.455  0.4424 -1.8932 -1.0147
  131SER      C 1758   0.026   6.745   4.072 -0.2201  0.0692  0.7387
  131SER      O 1759   0.020   6.868   4.072 -0.5981  0.0703 -0.6659
  132GLN      N 1760  -0.048   6.668   3.992  0.5822  0.4167 -0.3529
  132GLN      H 1761  -0.051   6.568   4.007  0.5803  0.5998  0.9790
  132GLN     CA 1762  -0.152   6.727   3.911 -0.2371  0.1620  0.5011
  132GLN     HA 1763  -0.102   6.802   3.848  0.5556 -0.7767 -0.0102
  132GLN     CB 1764  -0.210   6.616   3.824  0.6898 -0.1305  0.2486
  132GLN    HB1 1765  -0.229   6.525   3.881  1.3547  1.0291  2.4599
  132GLN    HB2 1766  -0.309   6.646   3.790  1.1374  2.7751  1.2308
  132GLN     CG 1767  -0.118   6.581   3.707  0.5808  0.0858  0.0979
  132GLN    HG1 1768  -0.023   6.558   3.755  0.2184 -3.4384 -0.5739
  132GLN    HG2 1769  -0.140   6.482   3.667 -0.1388 -0.2307  1.2416
  132GLN     CD 1770  -0.095   6.685   3.599  0.2721  0.1956  0.1373
  132GLN    OE1 1771  -0.152   6.794   3.589 -0.0663  0.0205  0.1241
  132GLN    NE2 1772  -0.008   6.659   3.501  0.2165 -0.1801  0.1874
  132GLN   HE21 1773   0.040   6.570   3.507 -0.4192 -0.7044 -1.7855
  132GLN   HE22 1774   0.014   6.730   3.433  0.1708 -1.1382 -0.8640
  132GLN      C 1775  -0.260   6.795   3.995 -0.1215  0.0455  0.7453
  132GLN      O 1776  -0.295   6.750   4.103  0.2598 -0.4446  0.6723
  133GLN      N 1777  -0.293   6.918   3.956  0.7112  0.1917  0.4627
  133GLN      H 1778  -0.242   6.958   3.879  0.9740 -0.4347  0.3089
  133GLN     CA 1779  -0.393   7.007   4.014  0.2627  0.1448 -0.2241
  133GLN     HA 1780  -0.376   7.005   4.121 -1.3941 -1.3887  0.0602
  133GLN     CB 1781  -0.363   7.150   3.970 -0.1016  0.1469 -0.4694
  133GLN    HB1 1782  -0.401   7.169   3.870  1.6432  3.5954 -0.6127
  133GLN    HB2 1783  -0.418   7.217   4.036 -0.1270 -0.9611  0.6692
  133GLN     CG 1784  -0.217   7.192   3.976 -0.0016 -0.2639  0.1222
  133GLN    HG1 1785  -0.161   7.155   4.062  1.1056 -2.2835 -1.3849
  133GLN    HG2 1786  -0.176   7.153   3.882 -0.8114 -1.5429  0.2839
  133GLN     CD 1787  -0.193   7.342   3.965 -0.0393 -0.2348  0.4273
  133GLN    OE1 1788  -0.276   7.422   3.922  0.2587 -0.5097 -0.6984
  133GLN    NE2 1789  -0.069   7.386   3.982  0.0897 -0.4341  0.0269
  133GLN   HE21 1790   0.007   7.324   4.008 -0.4430 -0.1926  2.3943
  133GLN   HE22 1791  -0.055   7.481   3.953  0.2337 -0.5256 -0.2026
  133GLN      C 1792  -0.538   6.969   3.987  0.1376  0.5165 -0.0726
  133GLN      O 1793  -0.614   6.975   4.083 -0.2933 -0.1370 -0.3682
  134PRO      N 1794  -0.584   6.917   3.873 -0.0433  0.0899  0.1917
  134PRO     CD 1795  -0.518   6.928   3.744 -0.0683 -0.8944  0.0855
  134PRO    HD1 1796  -0.477   6.831   3.720  0.0969 -0.9359  0.5223
  134PRO    HD2 1797  -0.444   7.008   3.738  0.5462 -1.2156  2.2841
  134PRO     CG 1798  -0.632   6.961   3.648  0.1731 -0.8203 -0.1763
  134PRO    HG1 1799  -0.619   6.944   3.541 -0.9306  1.1462 -0.6823
  134PRO    HG2 1800  -0.661   7.065   3.663 -0.5847 -0.8458 -1.3642
  134PRO     CB 1801  -0.753   6.884   3.702  0.0296 -0.3620  0.1598
  134PRO    HB1 1802  -0.845   6.942   3.697 -0.4352 -0.8573  2.0672
  134PRO    HB2 1803  -0.767   6.789   3.652 -0.9888 -0.4214  0.5359
  134PRO     CA 1804  -0.717   6.866   3.849 -0.2745  0.6013  0.3622
  134PRO     HA 1805  -0.783   6.936   3.900 -1.6395 -1.2873  1.3571
  134PRO      C 1806  -0.736   6.727   3.909 -0.5207  0.2635 -0.4830
  134PRO      O 1807  -0.637   6.654   3.906 -0.3549  0.4887 -0.4730
  135SER      N 1808  -0.854   6.684   3.954 -0.3265 -0.0453 -0.2614
  135SER      H 1809  -0.928   6.753   3.958 -0.1248  0.1518  3.3617
  135SER     CA 1810  -0.884   6.553   4.009 -0.0782 -0.0200 -0.0670
  135SER     HA 1811  -0.792   6.512   4.052 -0.9943 -0.8444  1.1493
  135SER     CB 1812  -0.992   6.566   4.115 -0.2465  0.7876 -0.3251
  135SER    HB1 1813  -1.077   6.609   4.063  0.1521  0.7062 -1.0479
  135SER    HB2 1814  -1.022   6.463   4.137  3.0669  0.2257  2.5432
  135SER     OG 1815  -0.948   6.638   4.228 -0.6487  0.5969 -0.0451
  135SER     HG 1816  -0.915   6.725   4.206  0.2552  0.3150  0.1677
  135SER      C 1817  -0.934   6.463   3.897 -0.0873  0.4916 -0.4840
  135SER      O 1818  -0.994   6.522   3.808 -0.8208  0.4244 -0.0366
  136TYR      N 1819  -0.919   6.330   3.904 -0.3257  0.4772 -0.1983
  136TYR      H 1820  -0.858   6.296   3.977 -1.3973 -0.6618  0.1965
  136TYR     CA 1821  -0.969   6.235   3.806  0.2190  0.0692 -0.0863
  136TYR     HA 1822  -1.051   6.286   3.756  0.7716  1.8050  0.6764
  136TYR     CB 1823  -0.853   6.195   3.716 -0.1272 -0.0788 -0.4647
  136TYR    HB1 1824  -0.781   6.138   3.774  0.2007  0.3896 -0.4102
  136TYR    HB2 1825  -0.892   6.130   3.637  1.1849 -0.5784 -0.7401
  136TYR     CG 1826  -0.780   6.312   3.655  0.0090  0.6385  1.0589
  136TYR    CD1 1827  -0.846   6.406   3.575  0.3300  0.3423  0.4413
  136TYR    HD1 1828  -0.953   6.390   3.570  0.7067 -2.7237  0.4808
  136TYR    CE1 1829  -0.788   6.525   3.528 -0.0703  0.3967  0.0809
  136TYR    HE1 1830  -0.851   6.602   3.485  0.4748  0.7719 -0.0504
  136TYR     CZ 1831  -0.650   6.543   3.548  0.1021 -0.3110 -0.4197
  136TYR     OH 1832  -0.584   6.657   3.511 -0.2286  0.0533  0.0994
  136TYR     HH 1833  -0.632   6.720   3.458  1.2906  0.1881 -1.1688
  136TYR    CE2 1834  -0.581   6.442   3.618  0.2510  0.0541 -0.0320
  136TYR    HE2 1835  -0.473   6.448   3.626  0.3295  1.4839 -1.4283
  136TYR    CD2 1836  -0.642   6.327   3.669  0.1122  0.3166  0.3958
  136TYR    HD2 1837  -0.580   6.253   3.718  0.0536 -0.0299 -0.0563
  136TYR      C 1838  -1.025   6.111   3.873  1.0212 -0.0217  0.4316
  136TYR      O 1839  -0.998   6.079   3.989 -0.1357 -0.4416  0.6044
  137GLY      N 1840  -1.117   6.044   3.804  1.1991  0.0124  0.1596
  137GLY      H 1841  -1.133   6.072   3.709 -1.8728 -0.8412  0.3077
  137GLY     CA 1842  -1.186   5.930   3.863  0.6266  0.6412  0.7269
  137GLY    HA1 1843  -1.283   5.911   3.818  1.8388 -0.1987 -1.7160
  137GLY    HA2 1844  -1.220   5.964   3.960 -0.1357 -1.1695  1.1246
  137GLY      C 1845  -1.088   5.814   3.876 -0.1001 -0.0827 -0.0856
  137GLY      O 1846  -0.980   5.815   3.818  0.0635 -0.4402  0.2067
  138GLY      N 1847  -1.127   5.712   3.952 -0.1507  0.1316  0.1795
  138GLY      H 1848  -1.222   5.716   3.986 -0.0463 -1.4876  0.7558
  138GLY     CA 1849  -1.057   5.585   3.964  0.1214  0.2835  0.2013
  138GLY    HA1 1850  -0.962   5.613   4.010  0.3932  0.2425 -0.3309
  138GLY    HA2 1851  -1.103   5.516   4.034  1.7741 -0.9162  0.1425
  138GLY      C 1852  -1.014   5.516   3.836  0.0949  0.5925  0.0233
  138GLY      O 1853  -1.072   5.539   3.730  0.2856 -0.0457 -0.2231
  139GLN      N 1854  -0.918   5.423   3.840 -0.0807  0.4030 -0.1462
  139GLN      H 1855  -0.860   5.399   3.919 -2.2299 -0.7782  1.1570
  139GLN     CA 1856  -0.889   5.330   3.732  0.3074 -0.0890  0.3757
  139GLN     HA 1857  -0.962   5.339   3.652 -0.2161  0.0556  0.8575
  139GLN     CB 1858  -0.754   5.358   3.666  0.1511 -0.0951  0.0536
  139GLN    HB1 1859  -0.742   5.288   3.584  1.6462 -0.7819  0.8334
  139GLN    HB2 1860  -0.687   5.356   3.751 -0.3934  1.6396  0.5589
  139GLN     CG 1861  -0.745   5.501   3.614 -0.2139 -0.3453 -0.7170
  139GLN    HG1 1862  -0.728   5.565   3.700  1.0742 -0.8039 -0.6011
  139GLN    HG2 1863  -0.844   5.532   3.581 -0.9149 -1.0789  0.6532
  139GLN     CD 1864  -0.639   5.531   3.508 -0.0692  0.2999 -0.3932
  139GLN    OE1 1865  -0.522   5.546   3.542 -0.0691  0.2434 -0.3711
  139GLN    NE2 1866  -0.670   5.544   3.379 -0.0155  0.3430 -0.4018
  139GLN   HE21 1867  -0.596   5.553   3.311  1.3401  2.7990  1.2295
  139GLN   HE22 1868  -0.764   5.521   3.351 -0.7100  0.5303  1.6392
  139GLN      C 1869  -0.885   5.185   3.777  0.2555 -0.3537 -0.4733
  139GLN      O 1870  -0.805   5.154   3.865  0.1208 -0.0932 -0.2572
  140GLN      N 1871  -0.962   5.102   3.705 -0.3255 -0.1414 -0.1001
  140GLN      H 1872  -1.022   5.151   3.640  0.5406  0.3405 -0.5488
  140GLN     CA 1873  -0.971   4.960   3.730  0.5125 -0.2050 -0.1329
  140GLN     HA 1874  -0.897   4.940   3.808 -0.2945  1.1083  1.0210
  140GLN     CB 1875  -1.106   4.919   3.790  0.5565  0.3411  0.3485
  140GLN    HB1 1876  -1.177   4.904   3.709  0.3725  0.0369  0.5660
  140GLN    HB2 1877  -1.092   4.821   3.834  3.6032  0.6967  0.3850
  140GLN     CG 1878  -1.167   5.012   3.894  0.0407 -0.0497  0.3950
  140GLN    HG1 1879  -1.263   4.965   3.916  0.3578 -0.6154  0.6076
  140GLN    HG2 1880  -1.181   5.112   3.853  0.7332 -0.4227 -0.7940
  140GLN     CD 1881  -1.084   5.026   4.021  0.2635  0.3718  0.2050
  140GLN    OE1 1882  -1.034   4.936   4.089 -0.3453  0.3953  0.6879
  140GLN    NE2 1883  -1.051   5.149   4.060  0.2830  0.3708  0.1913
  140GLN   HE21 1884  -0.994   5.164   4.142  0.8944 -0.0241 -0.1577
  140GLN   HE22 1885  -1.106   5.225   4.024 -1.9045 -1.1076  0.2388
  140GLN      C 1886  -0.948   4.879   3.603  0.1943 -0.3335 -0.1097
  140GLN      O 1887  -0.979   4.928   3.495 -0.2441  0.3222  0.3040
  141GLN      N 1888  -0.898   4.756   3.620  1.2476  0.1458  0.3422
  141GLN      H 1889  -0.882   4.718   3.712  2.3954 -0.2961 -0.0203
  141GLN     CA 1890  -0.863   4.669   3.509 -0.3286  0.0231 -0.0886
  141GLN     HA 1891  -0.805   4.732   3.442 -1.2162 -0.1973 -1.0753
  141GLN     CB 1892  -0.786   4.542   3.545 -0.2873 -0.0376 -0.3886
  141GLN    HB1 1893  -0.847   4.484   3.615 -1.3380  1.3958 -0.0654
  141GLN    HB2 1894  -0.790   4.485   3.453 -1.5250 -0.2360 -0.2385
  141GLN     CG 1895  -0.643   4.573   3.588 -0.3207  0.0952 -0.3714
  141GLN    HG1 1896  -0.596   4.625   3.505 -0.7563  0.0638 -0.6427
  141GLN    HG2 1897  -0.650   4.646   3.669  0.0852  2.5955 -2.4718
  141GLN     CD 1898  -0.560   4.453   3.631 -0.3397  0.2708  0.1722
  141GLN    OE1 1899  -0.525   4.373   3.545 -0.3172  0.1220  0.3203
  141GLN    NE2 1900  -0.536   4.423   3.758 -0.2207 -0.5563 -0.0357
  141GLN   HE21 1901  -0.591   4.461   3.834 -2.1255 -3.4878  0.1775
  141GLN   HE22 1902  -0.491   4.333   3.765  0.1846 -0.4806 -1.3996
  141GLN      C 1903  -0.985   4.632   3.427 -0.0767 -0.1517 -0.3856
  141GLN      O 1904  -1.095   4.620   3.480  0.2642  0.0706  0.3903
  142SER      N 1905  -0.974   4.592   3.300 -0.1229 -0.4667 -0.2931
  142SER      H 1906  -0.879   4.597   3.266  0.3946 -1.3723  0.9504
  142SER     CA 1907  -1.081   4.561   3.208  0.0871 -0.6949 -0.4584
  142SER     HA 1908  -1.121   4.660   3.186  4.0198  1.9008  2.7099
  142SER     CB 1909  -1.035   4.481   3.086  0.1391 -0.5088 -0.5601
  142SER    HB1 1910  -1.124   4.476   3.023  0.8887  2.4064 -2.0385
  142SER    HB2 1911  -1.009   4.380   3.116  0.5663  0.0218  0.9202
  142SER     OG 1912  -0.921   4.532   3.020 -0.0895  0.1376 -0.4675
  142SER     HG 1913  -0.894   4.466   2.956 -1.1485  0.4969 -1.2943
  142SER      C 1914  -1.195   4.478   3.266  0.1588 -0.5532 -0.1140
  142SER      O 1915  -1.166   4.374   3.325  0.4894 -0.2413  0.2841
  143TYR      N 1916  -1.316   4.529   3.246  0.3764 -0.0540 -0.1685
  143TYR      H 1917  -1.327   4.621   3.204  0.8769  0.5343  0.9337
  143TYR     CA 1918  -1.434   4.476   3.313 -0.0325  0.2270 -0.6541
  143TYR     HA 1919  -1.399   4.440   3.410  0.1978  0.1368 -0.7688
  143TYR     CB 1920  -1.523   4.597   3.338 -0.4085 -0.1759 -0.0378
  143TYR    HB1 1921  -1.549   4.648   3.246  0.7112 -0.2015 -0.3813
  143TYR    HB2 1922  -1.472   4.673   3.397 -0.0023 -0.0501 -0.5440
  143TYR     CG 1923  -1.645   4.564   3.421 -0.4693  0.7449  0.2511
  143TYR    CD1 1924  -1.774   4.606   3.388 -0.5893  0.1446 -0.0709
  143TYR    HD1 1925  -1.781   4.668   3.300  1.0045  1.5968  0.7462
  143TYR    CE1 1926  -1.885   4.577   3.469 -0.3317  0.5168  0.4266
  143TYR    HE1 1927  -1.980   4.622   3.444 -0.4798  1.1267  2.0128
  143TYR     CZ 1928  -1.865   4.504   3.588 -0.1426  0.2237  0.2172
  143TYR     OH 1929  -1.963   4.491   3.681  0.2196  0.0560  0.5773
  143TYR     HH 1930  -2.045   4.528   3.646  0.2585 -1.0303 -0.7574
  143TYR    CE2 1931  -1.737   4.453   3.617 -0.0800  0.0826 -0.2882
  143TYR    HE2 1932  -1.735   4.385   3.702 -2.5246 -1.1968 -1.1484
  143TYR    CD2 1933  -1.627   4.498   3.544  0.0042  0.0632 -0.1742
  143TYR    HD2 1934  -1.531   4.464   3.580 -0.6028 -0.9256  0.5270
  143TYR      C 1935  -1.503   4.360   3.243 -0.3378 -0.1682  0.2971
  143TYR      O 1936  -1.479   4.329   3.126 -0.1613 -0.3907  0.3893
  144GLY      N 1937  -1.592   4.296   3.320 -0.2259 -0.7330 -0.0400
  144GLY      H 1938  -1.602   4.330   3.414  0.1876  0.8978 -0.5662
  144GLY     CA 1939  -1.696   4.209   3.269 -0.7521 -0.3100  0.3080
  144GLY    HA1 1940  -1.730   4.141   3.348  0.2299  1.5285  2.4227
  144GLY    HA2 1941  -1.659   4.142   3.191 -1.5179  0.4478 -0.7232
  144GLY      C 1942  -1.815   4.272   3.198 -0.3767  0.3124  0.2265
  144GLY      O 1943  -1.815   4.391   3.170  0.0398  0.3682  0.4632
  145GLN      N 1944  -1.911   4.188   3.157  0.2210 -0.2907  0.0366
  145GLN      H 1945  -1.900   4.089   3.172  0.3809 -0.2998 -0.1388
  145GLN     CA 1946  -2.036   4.241   3.109  0.0733 -0.2472  0.4635
  145GLN     HA 1947  -2.011   4.299   3.020  5.1137 -0.5562  1.4188
  145GLN     CB 1948  -2.135   4.130   3.073  0.1654 -0.0752 -0.3314
  145GLN    HB1 1949  -2.083   4.075   2.994 -2.0240 -0.6383 -1.4438
  145GLN    HB2 1950  -2.221   4.176   3.024 -0.1522 -0.0306  0.2589
  145GLN     CG 1951  -2.177   4.037   3.186 -0.5214 -0.1148 -0.6169
  145GLN    HG1 1952  -2.092   3.990   3.236  0.5278  3.5096  1.3872
  145GLN    HG2 1953  -2.227   4.088   3.268  0.4988  1.1158 -0.7208
  145GLN     CD 1954  -2.276   3.934   3.133 -0.3826 -0.4057 -0.3078
  145GLN    OE1 1955  -2.395   3.961   3.125 -0.3868 -0.1917  0.3769
  145GLN    NE2 1956  -2.224   3.816   3.096 -0.1081 -0.2331 -0.4738
  145GLN   HE21 1957  -2.291   3.742   3.080 -0.2418 -0.1151 -0.4641
  145GLN   HE22 1958  -2.135   3.783   3.131  0.0824 -0.6025 -1.2826
  145GLN      C 1959  -2.096   4.337   3.212  0.6973  0.4101  0.2221
  145GLN      O 1960  -2.085   4.303   3.330 -0.2844 -0.4012  0.0965
  146GLN      N 1961  -2.164   4.442   3.166 -0.3990 -0.1393  0.5437
  146GLN      H 1962  -2.160   4.453   3.066  2.1157  2.4388  0.7920
  146GLN     CA 1963  -2.247   4.531   3.245 -0.3704  0.3211  0.0629
  146GLN     HA 1964  -2.183   4.575   3.321  2.6904 -3.0842 -0.2998
  146GLN     CB 1965  -2.308   4.637   3.154 -0.1419  0.3687 -0.0354
  146GLN    HB1 1966  -2.379   4.701   3.206  2.0283  1.5176  1.6597
  146GLN    HB2 1967  -2.373   4.584   3.084  0.5912 -1.9828  0.9615
  146GLN     CG 1968  -2.207   4.727   3.084  0.2676 -0.1195 -0.0810
  146GLN    HG1 1969  -2.136   4.673   3.022 -0.6031 -0.5743 -0.7049
  146GLN    HG2 1970  -2.270   4.795   3.026 -2.6298 -1.1207  1.6853
  146GLN     CD 1971  -2.121   4.814   3.174 -0.1104  0.1921 -0.0153
  146GLN    OE1 1972  -2.174   4.906   3.236  0.0923  0.2664  0.0501
  146GLN    NE2 1973  -1.988   4.800   3.180 -0.0935  0.4553  0.2558
  146GLN   HE21 1974  -1.933   4.860   3.240 -0.5776 -0.6030  1.8222
  146GLN   HE22 1975  -1.942   4.729   3.125 -1.6340 -0.1120 -0.3466
  146GLN      C 1976  -2.355   4.454   3.320 -0.1223 -0.0405  0.0516
  146GLN      O 1977  -2.430   4.377   3.260  0.1285 -0.4497  0.2561
  147GLN      N 1978  -2.368   4.464   3.452 -0.4150 -0.1447  0.0303
  147GLN      H 1979  -2.318   4.537   3.500  1.2740  0.6947 -2.8113
  147GLN     CA 1980  -2.457   4.382   3.533 -0.1682 -0.0891  0.3608
  147GLN     HA 1981  -2.466   4.286   3.483  1.1875 -1.0385  1.8601
  147GLN     CB 1982  -2.394   4.359   3.670  0.2861 -0.0901  0.1520
  147GLN    HB1 1983  -2.465   4.298   3.725 -2.0191 -0.9579 -3.4293
  147GLN    HB2 1984  -2.379   4.459   3.710 -1.7212 -0.1214  1.1001
  147GLN     CG 1985  -2.258   4.289   3.668  0.3279 -0.0134  0.3414
  147GLN    HG1 1986  -2.186   4.354   3.618 -1.6582  1.2776 -1.0182
  147GLN    HG2 1987  -2.274   4.208   3.597  0.9865  1.2004 -1.2390
  147GLN     CD 1988  -2.214   4.234   3.803  0.1583 -0.1005  0.3615
  147GLN    OE1 1989  -2.288   4.239   3.900 -0.5655  0.2715 -0.1996
  147GLN    NE2 1990  -2.091   4.183   3.814  0.2702  0.0706 -0.1029
  147GLN   HE21 1991  -2.031   4.185   3.732  0.6914  0.5946  0.2112
  147GLN   HE22 1992  -2.074   4.147   3.906 -2.6756  0.1862  0.5687
  147GLN      C 1993  -2.595   4.447   3.543 -0.0988  0.1104  0.0532
  147GLN      O 1994  -2.603   4.568   3.566 -0.5468  0.1563 -0.3405
  148SER      N 1995  -2.701   4.368   3.525 -0.0204  0.1409 -0.5683
  148SER      H 1996  -2.693   4.269   3.506 -3.7008 -0.2028 -1.1301
  148SER     CA 1997  -2.837   4.419   3.529 -0.2342 -0.4733  0.4603
  148SER     HA 1998  -2.840   4.514   3.583  0.9845  0.9124 -1.7694
  148SER     CB 1999  -2.881   4.440   3.384  0.3882  0.2009  0.3602
  148SER    HB1 2000  -2.876   4.347   3.328 -0.0674  1.1334 -1.2767
  148SER    HB2 2001  -2.984   4.473   3.372  0.5701  0.7567  0.3051
  148SER     OG 2002  -2.804   4.537   3.317 -0.0429  0.1334 -0.2431
  148SER     HG 2003  -2.848   4.554   3.234 -0.7652  0.7405  0.2475
  148SER      C 2004  -2.932   4.332   3.609 -0.1815 -0.2063  0.8197
  148SER      O 2005  -2.909   4.217   3.646 -0.4040 -0.5480 -0.0788
  149TYR      N 2006  -3.049   4.387   3.644 -0.3382  0.2464 -0.3702
  149TYR      H 2007  -3.083   4.467   3.593 -0.2648  0.6270  0.1773
  149TYR     CA 2008  -3.146   4.324   3.731 -0.1274  0.3071 -0.0915
  149TYR     HA 2009  -3.101   4.248   3.796 -0.8392  0.2422  0.3319
  149TYR     CB 2010  -3.204   4.428   3.826  0.2891  0.3048  0.1717
  149TYR    HB1 2011  -3.129   4.453   3.901  2.2616 -1.1563 -1.2049
  149TYR    HB2 2012  -3.236   4.515   3.769  1.3565 -0.0786 -1.0436
  149TYR     CG 2013  -3.324   4.385   3.907  0.1102  0.9909  0.2756
  149TYR    CD1 2014  -3.449   4.383   3.844 -0.0789 -0.1765  0.6586
  149TYR    HD1 2015  -3.463   4.428   3.746  0.5788  0.7368  0.9732
  149TYR    CE1 2016  -3.558   4.314   3.898 -0.1670 -0.5663 -0.0078
  149TYR    HE1 2017  -3.655   4.330   3.853 -0.1019 -0.6610 -0.1817
  149TYR     CZ 2018  -3.546   4.243   4.019  0.3806  0.0657  0.3137
  149TYR     OH 2019  -3.654   4.188   4.082  0.2776 -0.3248 -0.1925
  149TYR     HH 2020  -3.733   4.221   4.039  0.1257 -1.3972 -0.7576
  149TYR    CE2 2021  -3.420   4.248   4.081  0.2379 -0.4717  0.6580
  149TYR    HE2 2022  -3.412   4.203   4.178 -0.3124  1.6525  1.7490
  149TYR    CD2 2023  -3.311   4.322   4.031 -0.4834  0.1030 -0.1036
  149TYR    HD2 2024  -3.217   4.310   4.084 -0.5217 -2.2564 -0.4634
  149TYR      C 2025  -3.252   4.244   3.658  0.3460  0.1543 -0.6218
  149TYR      O 2026  -3.311   4.297   3.563  0.5817  0.9484 -0.3349
  150ASN      N 2027  -3.279   4.125   3.711 -0.1805  0.4246 -0.2706
  150ASN      H 2028  -3.220   4.093   3.787  1.1141 -0.2091 -1.4919
  150ASN     CA 2029  -3.376   4.029   3.661  0.2000  0.0830 -0.3616
  150ASN     HA 2030  -3.444   4.099   3.612 -1.2779  0.0146  1.4762
  150ASN     CB 2031  -3.319   3.933   3.557  0.2353 -0.0004 -0.2652
  150ASN    HB1 2032  -3.243   3.983   3.496  0.2814  1.0881  0.6465
  150ASN    HB2 2033  -3.406   3.900   3.500 -1.0532  2.4956  0.1098
  150ASN     CG 2034  -3.251   3.806   3.606 -0.4712 -0.4496 -0.4447
  150ASN    OD1 2035  -3.129   3.798   3.603 -0.4437 -0.4887  0.4857
  150ASN    ND2 2036  -3.320   3.706   3.662 -0.7617 -0.1805 -0.3142
  150ASN   HD21 2037  -3.265   3.645   3.720  1.3195 -1.1535 -3.0633
  150ASN   HD22 2038  -3.420   3.709   3.670 -0.9318 -1.8287 -1.3074
  150ASN      C 2039  -3.447   3.962   3.777  0.0404 -0.4467 -0.7603
  150ASN      O 2040  -3.387   3.898   3.863  0.1024  0.2356 -0.2846
  151PRO      N 2041  -3.579   3.983   3.787  0.1554 -0.0273 -0.0427
  151PRO     CD 2042  -3.664   4.051   3.692 -0.0526  0.3399  0.4010
  151PRO    HD1 2043  -3.614   4.143   3.662 -0.3181 -0.4097 -2.6961
  151PRO    HD2 2044  -3.669   3.989   3.602 -0.1125  0.9893 -0.0429
  151PRO     CG 2045  -3.799   4.064   3.761  0.0440  0.5651  0.5457
  151PRO    HG1 2046  -3.885   4.063   3.695  1.9900 -0.3944 -2.1189
  151PRO    HG2 2047  -3.799   4.153   3.825 -0.7757 -0.0148  1.3907
  151PRO     CB 2048  -3.801   3.939   3.850 -0.2239  0.3995  0.3095
  151PRO    HB1 2049  -3.844   3.849   3.808 -1.2563  0.7374  0.6035
  151PRO    HB2 2050  -3.855   3.961   3.941  0.4825  0.5151  0.7104
  151PRO     CA 2051  -3.655   3.909   3.885 -0.1584  0.3120 -0.0305
  151PRO     HA 2052  -3.638   3.950   3.985 -1.4098 -0.1288  0.3850
  151PRO      C 2053  -3.647   3.757   3.894  0.0965  0.3295  0.0161
  151PRO      O 2054  -3.596   3.697   3.800  0.4728  0.1742  0.3154
  152PRO      N 2055  -3.686   3.690   4.003  0.2816  0.4890  0.1842
  152PRO     CD 2056  -3.717   3.744   4.133  0.0058  0.2027  0.2401
  152PRO    HD1 2057  -3.623   3.724   4.185  0.7831 -1.4060 -1.6706
  152PRO    HD2 2058  -3.757   3.846   4.139 -0.5622  0.1071 -1.4797
  152PRO     CG 2059  -3.819   3.646   4.189  0.0180 -0.2338 -0.5008
  152PRO    HG1 2060  -3.920   3.671   4.157  0.7028  2.0703 -1.0167
  152PRO    HG2 2061  -3.806   3.641   4.297 -2.9463 -1.5704 -0.1110
  152PRO     CB 2062  -3.789   3.510   4.126 -0.0024 -0.3009 -0.3665
  152PRO    HB1 2063  -3.712   3.450   4.174 -1.7499 -1.9549  0.4908
  152PRO    HB2 2064  -3.879   3.450   4.114 -1.6683  1.6200  1.7079
  152PRO     CA 2065  -3.727   3.551   3.992  0.0442  0.5768 -0.0813
  152PRO     HA 2066  -3.647   3.479   3.974 -1.4237 -1.2489  0.4321
  152PRO      C 2067  -3.826   3.524   3.880  0.0019 -0.2723  0.1502
  152PRO      O 2068  -3.904   3.612   3.846 -0.1805 -0.4024  0.2335
  153GLN      N 2069  -3.822   3.409   3.813  0.1283 -0.1264 -0.0983
  153GLN      H 2070  -3.761   3.337   3.851  0.2136  0.4490  0.9113
  153GLN     CA 2071  -3.902   3.375   3.697 -0.4194  0.4138  0.1148
  153GLN     HA 2072  -3.993   3.429   3.672 -0.3507 -0.2852 -1.8481
  153GLN     CB 2073  -3.816   3.407   3.575  0.0877 -0.3736  0.2564
  153GLN    HB1 2074  -3.865   3.375   3.483  1.8804  1.7813 -1.5746
  153GLN    HB2 2075  -3.725   3.349   3.564  0.2752 -0.1153  0.4248
  153GLN     CG 2076  -3.777   3.553   3.554 -0.0447 -0.3968 -0.1617
  153GLN    HG1 2077  -3.724   3.595   3.639  3.5379 -0.2400 -2.2809
  153GLN    HG2 2078  -3.873   3.605   3.545  0.0446  0.2036  1.9454
  153GLN     CD 2079  -3.681   3.580   3.440 -0.0273  0.2585  0.0034
  153GLN    OE1 2080  -3.721   3.603   3.326 -0.1258 -0.0912 -0.0318
  153GLN    NE2 2081  -3.548   3.577   3.450 -0.0513  0.0730  0.2783
  153GLN   HE21 2082  -3.498   3.556   3.535 -0.0564  0.5820  0.4080
  153GLN   HE22 2083  -3.498   3.593   3.363  1.3427 -0.3893  0.9633
  153GLN      C 2084  -3.959   3.234   3.692  0.2170  0.1721 -0.4706
  153GLN      O 2085  -3.918   3.155   3.777  0.5301  0.8153 -0.0145
  154GLY      N 2086  -4.049   3.204   3.598  0.3097 -0.2825 -0.4159
  154GLY      H 2087  -4.102   3.276   3.551 -0.3272 -0.8532 -0.5808
  154GLY     CA 2088  -4.120   3.078   3.587 -0.5612  0.2047 -0.4725
  154GLY    HA1 2089  -4.215   3.108   3.543 -1.1796 -0.3062  0.4909
  154GLY    HA2 2090  -4.135   3.032   3.684  0.6913  0.5075 -0.1185
  154GLY      C 2091  -4.044   2.982   3.497  0.4812  0.6002 -0.0253
  154GLY      O 2092  -4.002   3.025   3.390  0.4513 -0.8605 -0.6452
  155TYR      N 2093  -4.035   2.857   3.545 -0.1126  0.4762 -0.2364
  155TYR      H 2094  -4.075   2.832   3.635 -1.2508  2.3760 -0.1554
  155TYR     CA 2095  -3.978   2.754   3.461 -0.1517  0.0591  0.2406
  155TYR     HA 2096  -3.983   2.780   3.355 -0.8808 -3.1696 -0.6134
  155TYR     CB 2097  -3.830   2.740   3.495 -0.0881  0.1708  0.0141
  155TYR    HB1 2098  -3.830   2.687   3.591 -0.0061 -0.6624 -0.4309
  155TYR    HB2 2099  -3.777   2.672   3.429  0.0094  1.5946 -1.4314
  155TYR     CG 2100  -3.744   2.863   3.496  0.0614  0.0642  0.2771
  155TYR    CD1 2101  -3.743   2.945   3.610  0.0895  0.3768  0.0538
  155TYR    HD1 2102  -3.808   2.925   3.694 -0.9743  0.2177 -0.8017
  155TYR    CE1 2103  -3.667   3.063   3.610  0.1427  0.3428  0.0737
  155TYR    HE1 2104  -3.673   3.115   3.704 -0.3165  1.8477 -0.7475
  155TYR     CZ 2105  -3.595   3.100   3.495 -0.5879  0.2292 -0.4325
  155TYR     OH 2106  -3.510   3.207   3.505 -0.2069 -0.0812 -0.2897
  155TYR     HH 2107  -3.456   3.204   3.426 -1.2121 -1.2864 -0.9826
  155TYR    CE2 2108  -3.590   3.012   3.385 -0.2902 -0.0019 -0.2354
  155TYR    HE2 2109  -3.535   3.031   3.294  0.3534 -2.2450 -0.3870
  155TYR    CD2 2110  -3.671   2.898   3.382 -0.4477  0.1032 -0.0369
  155TYR    HD2 2111  -3.668   2.829   3.299  1.4660  0.3002 -0.1861
  155TYR      C 2112  -4.061   2.627   3.458  0.0468 -0.0655  0.0325
  155TYR      O 2113  -4.132   2.606   3.556 -0.1098  0.0540 -0.0547
  156GLY      N 2114  -4.047   2.553   3.347  0.4638  0.0231  0.0254
  156GLY      H 2115  -3.984   2.586   3.275  0.0625 -0.5176 -0.5786
  156GLY     CA 2116  -4.107   2.421   3.337 -0.0416  0.2849 -0.4379
  156GLY    HA1 2117  -4.203   2.413   3.388 -0.6733  1.4766 -1.3988
  156GLY    HA2 2118  -4.116   2.404   3.230  0.9467  2.3809 -0.9233
  156GLY      C 2119  -4.024   2.301   3.382 -0.3713  0.3121  0.2635
  156GLY      O 2120  -3.902   2.300   3.392 -0.2728  0.5161 -0.7857
  157GLN      N 2121  -4.091   2.189   3.410 -0.3105  0.2271  0.0703
  157GLN      H 2122  -4.190   2.198   3.421 -0.6657 -1.4865 -1.2284
  157GLN     CA 2123  -4.038   2.067   3.467 -0.2478  0.0223 -0.4215
  157GLN     HA 2124  -3.996   2.089   3.565 -0.4346 -1.3103 -0.0211
  157GLN     CB 2125  -4.159   1.979   3.498 -0.3860  0.3451 -0.0514
  157GLN    HB1 2126  -4.230   2.038   3.557 -1.6782  0.0489 -1.2643
  157GLN    HB2 2127  -4.132   1.895   3.562 -1.2920 -0.2319 -0.4228
  157GLN     CG 2128  -4.239   1.930   3.378  0.2298 -0.1971 -0.2487
  157GLN    HG1 2129  -4.249   2.000   3.295 -0.7338  0.7301  0.6140
  157GLN    HG2 2130  -4.340   1.914   3.416 -0.5113  2.4981 -0.8388
  157GLN     CD 2131  -4.189   1.796   3.328  0.6216 -0.0732 -0.1902
  157GLN    OE1 2132  -4.077   1.747   3.345  0.2792 -0.6615  0.4284
  157GLN    NE2 2133  -4.279   1.713   3.275  0.1205  0.2789  0.1020
  157GLN   HE21 2134  -4.258   1.614   3.270 -0.9786 -0.0145  0.8537
  157GLN   HE22 2135  -4.377   1.736   3.271  0.5354  1.9817 -2.1417
  157GLN      C 2136  -3.928   1.994   3.390  0.2049  0.0372  0.2012
  157GLN      O 2137  -3.924   2.002   3.267 -0.1126  0.2801  0.2033
  158GLN      N 2138  -3.850   1.911   3.459  0.1388 -0.2879 -0.1135
  158GLN      H 2139  -3.874   1.895   3.556 -0.2461  0.4077 -0.0835
  158GLN     CA 2140  -3.731   1.849   3.406  0.2677 -0.2352  0.1116
  158GLN     HA 2141  -3.728   1.853   3.297  0.8518 -2.5612 -0.0038
  158GLN     CB 2142  -3.603   1.918   3.453 -0.1631  0.4242  0.3323
  158GLN    HB1 2143  -3.596   1.937   3.560  1.4398 -2.8756  0.9571
  158GLN    HB2 2144  -3.521   1.855   3.419 -1.2313  0.7072 -3.1974
  158GLN     CG 2145  -3.576   2.039   3.365  0.1467 -0.1892 -0.4275
  158GLN    HG1 2146  -3.662   2.106   3.360  0.4996  0.2029 -2.7477
  158GLN    HG2 2147  -3.549   2.008   3.264  1.8431  1.2587 -0.4760
  158GLN     CD 2148  -3.454   2.121   3.405  0.1614 -0.3159 -0.2147
  158GLN    OE1 2149  -3.388   2.118   3.509 -0.7668  0.4966  0.4242
  158GLN    NE2 2150  -3.420   2.208   3.309 -0.1105 -0.4332 -0.4168
  158GLN   HE21 2151  -3.477   2.236   3.231  0.0806 -0.7390 -0.6682
  158GLN   HE22 2152  -3.349   2.277   3.326 -1.2741  0.6763  0.1544
  158GLN      C 2153  -3.727   1.704   3.450  0.2528 -0.2904 -0.0670
  158GLN      O 2154  -3.796   1.670   3.546 -0.4142  0.2545 -0.3500
  159ASN      N 2155  -3.655   1.620   3.376  0.0317 -0.0137 -0.5966
  159ASN      H 2156  -3.599   1.654   3.299  2.9767 -1.5945  0.7059
  159ASN     CA 2157  -3.645   1.477   3.401  0.4296  0.0335 -0.4844
  159ASN     HA 2158  -3.669   1.458   3.505 -1.4730  1.6285 -0.5603
  159ASN     CB 2159  -3.760   1.405   3.331 -0.0719  0.2603  0.0934
  159ASN    HB1 2160  -3.737   1.390   3.225  2.8043 -0.7605  0.7540
  159ASN    HB2 2161  -3.845   1.472   3.336 -0.0335  0.3047  0.1598
  159ASN     CG 2162  -3.796   1.269   3.390 -0.2471  0.4602  0.4462
  159ASN    OD1 2163  -3.742   1.215   3.487  0.5389  0.4558  0.0143
  159ASN    ND2 2164  -3.894   1.204   3.328  0.2868  0.3753 -0.3155
  159ASN   HD21 2165  -3.912   1.111   3.363  0.7811  0.7509  0.9860
  159ASN   HD22 2166  -3.942   1.238   3.246  0.0020 -1.7028 -1.0966
  159ASN      C 2167  -3.502   1.429   3.377  0.3873 -0.0754 -0.5193
  159ASN      O 2168  -3.433   1.478   3.288 -0.1690  0.8085 -0.4790
  160GLN      N 2169  -3.467   1.325   3.452  0.4770  0.1509 -0.2437
  160GLN      H 2170  -3.529   1.299   3.528  1.7927  2.0815  1.5964
  160GLN     CA 2171  -3.339   1.260   3.432  0.4571  0.1193 -0.2672
  160GLN     HA 2172  -3.307   1.276   3.329 -1.0858 -0.1688 -0.8147
  160GLN     CB 2173  -3.244   1.310   3.541 -0.1655  0.4135  0.1452
  160GLN    HB1 2174  -3.293   1.301   3.638  0.1746  0.3236  0.3105
  160GLN    HB2 2175  -3.163   1.238   3.531 -0.9924 -0.6700  0.8786
  160GLN     CG 2176  -3.183   1.447   3.514  0.5870  0.0849  0.1606
  160GLN    HG1 2177  -3.263   1.521   3.506  0.4826 -0.1950 -1.9954
  160GLN    HG2 2178  -3.134   1.443   3.417 -0.5100  2.2819 -0.5440
  160GLN     CD 2179  -3.091   1.494   3.625  0.5650 -0.3112  0.3481
  160GLN    OE1 2180  -3.004   1.420   3.670  0.2915 -0.5955  0.4138
  160GLN    NE2 2181  -3.106   1.618   3.673  0.1718 -0.0887 -0.3451
  160GLN   HE21 2182  -3.041   1.652   3.742 -0.0157 -1.3737  0.5085
  160GLN   HE22 2183  -3.192   1.663   3.645 -1.2185 -2.5493 -0.3720
  160GLN      C 2184  -3.356   1.110   3.449 -0.1556  0.1678 -0.4326
  160GLN      O 2185  -3.455   1.065   3.506  0.0189  0.2032 -0.1000
  161TYR      N 2186  -3.258   1.034   3.400  0.0530  0.0617  0.1387
  161TYR      H 2187  -3.171   1.077   3.372  0.5584 -0.7752  0.3901
  161TYR     CA 2188  -3.255   0.891   3.380 -0.5247 -0.0698  0.9369
  161TYR     HA 2189  -3.333   0.839   3.435  0.1618 -2.3782 -0.1029
  161TYR     CB 2190  -3.289   0.873   3.232 -0.0088  0.4808  0.7482
  161TYR    HB1 2191  -3.288   0.767   3.207 -1.4917  0.4725  0.5746
  161TYR    HB2 2192  -3.207   0.913   3.172  0.0397 -2.0125 -0.9688
  161TYR     CG 2193  -3.423   0.935   3.196  0.2074  0.4466 -0.1467
  161TYR    CD1 2194  -3.429   1.068   3.153 -0.3959  0.4007 -0.2156
  161TYR    HD1 2195  -3.341   1.130   3.156  0.1481 -0.3815  0.8208
  161TYR    CE1 2196  -3.544   1.116   3.089 -0.3565  0.4441 -0.2541
  161TYR    HE1 2197  -3.541   1.210   3.037 -2.7242  0.5214 -0.3259
  161TYR     CZ 2198  -3.662   1.039   3.092 -0.1708  0.1770  0.5106
  161TYR     OH 2199  -3.775   1.087   3.033 -0.1765 -0.7554 -0.2598
  161TYR     HH 2200  -3.849   1.033   3.059  0.9212 -2.6363 -0.8359
  161TYR    CE2 2201  -3.659   0.911   3.150 -0.0578 -0.1396 -0.1881
  161TYR    HE2 2202  -3.751   0.854   3.151 -0.9099  1.1206 -1.5614
  161TYR    CD2 2203  -3.540   0.859   3.203  0.1710  0.5097 -0.0587
  161TYR    HD2 2204  -3.543   0.763   3.253 -1.9855 -0.5161 -1.9524
  161TYR      C 2205  -3.125   0.815   3.405 -0.1691  0.0421 -0.4505
  161TYR      O 2206  -3.021   0.878   3.419 -0.0371 -0.4475  0.8835
  162ASN      N 2207  -3.136   0.682   3.405  0.6025 -0.0238  0.0324
  162ASN      H 2208  -3.223   0.638   3.378  0.3676 -0.4426  1.3877
  162ASN     CA 2209  -3.030   0.588   3.439  0.4577 -0.1446  0.1521
  162ASN     HA 2210  -2.956   0.639   3.502 -1.1935  1.3856  0.9508
  162ASN     CB 2211  -3.101   0.489   3.530  0.1905 -0.1583 -0.0690
  162ASN    HB1 2212  -3.145   0.532   3.620  3.1776 -0.4135  1.6656
  162ASN    HB2 2213  -3.177   0.435   3.474 -0.8326 -0.7277  1.7874
  162ASN     CG 2214  -3.007   0.384   3.588  0.4572 -0.0932 -0.3809
  162ASN    OD1 2215  -3.019   0.267   3.552 -0.1333  0.0576 -0.6847
  162ASN    ND2 2216  -2.908   0.418   3.672 -0.0374  0.0036  0.1704
  162ASN   HD21 2217  -2.907   0.501   3.730  0.6168 -0.7198  1.2084
  162ASN   HD22 2218  -2.828   0.359   3.686 -0.5647 -0.5216  1.0258
  162ASN      C 2219  -2.973   0.530   3.310  0.1941 -0.0482 -0.0078
  162ASN      O 2220  -3.041   0.451   3.245 -0.5748  0.4891  0.1188
  163SER      N 2221  -2.848   0.560   3.276  0.1680 -0.3738 -0.3881
  163SER      H 2222  -2.803   0.635   3.326  0.9167 -0.4616 -0.9088
  163SER     CA 2223  -2.792   0.512   3.151  0.1905  0.0932 -0.5568
  163SER     HA 2224  -2.862   0.526   3.069 -1.4393 -0.8262  0.6228
  163SER     CB 2225  -2.663   0.583   3.109  0.2423  0.1835 -0.2512
  163SER    HB1 2226  -2.629   0.524   3.024  1.0962 -0.4614  0.5151
  163SER    HB2 2227  -2.594   0.597   3.192  0.4052 -2.8209  0.2606
  163SER     OG 2228  -2.699   0.705   3.049 -0.0310  0.0031 -0.4543
  163SER     HG 2229  -2.763   0.754   3.101  1.4303  2.3295 -0.6982
  163SER      C 2230  -2.781   0.361   3.152 -0.0338  0.0782 -0.0587
  163SER    OC1 2231  -2.725   0.307   3.250  0.2868  0.0034 -0.2807
  163SER    OC2 2232  -2.817   0.295   3.052  0.5210 -0.3396  0.0095
    1MET      N 2233   3.356   0.833   1.818  0.7471  0.0389  0.6503
    1MET     H1 2234   3.342   0.757   1.884 -0.0337 -0.0427  0.3979
    1MET     H2 2235   3.356   0.783   1.730 -0.8326 -2.9932  2.2056
    1MET     H3 2236   3.450   0.869   1.821  0.2173  1.5961 -0.4508
    1MET     CA 2237   3.245   0.928   1.828  0.3272 -0.3727 -0.0242
    1MET     HA 2238   3.245   0.996   1.742 -1.1810 -0.0014  0.2393
    1MET     CB 2239   3.113   0.853   1.843 -0.2887  0.7208  0.1564
    1MET    HB1 2240   3.114   0.770   1.772 -0.9560 -0.7783  1.8106
    1MET    HB2 2241   3.107   0.816   1.946  0.3632  0.2046  0.0129
    1MET     CG 2242   2.992   0.941   1.812 -0.4696  0.2488 -0.4986
    1MET    HG1 2243   2.897   0.892   1.832 -1.8522  2.1785 -1.9054
    1MET    HG2 2244   3.007   1.038   1.861 -3.7419 -0.1884  1.6943
    1MET     SD 2245   2.975   0.992   1.639  0.0239  0.4093 -0.5017
    1MET     CE 2246   2.817   1.079   1.650 -0.3577 -0.2676 -0.5495
    1MET    HE1 2247   2.809   1.133   1.556 -0.8693 -0.9878 -0.9227
    1MET    HE2 2248   2.733   1.015   1.676  0.2022 -1.0477 -0.6440
    1MET    HE3 2249   2.832   1.159   1.723  0.3725 -0.5647 -0.3697
    1MET      C 2250   3.261   1.025   1.944  0.2109 -0.2634 -0.0977
    1MET      O 2251   3.292   0.987   2.057  0.3059 -0.1267 -0.0772
    2ALA      N 2252   3.228   1.153   1.926 -0.3273 -0.3544  0.2105
    2ALA      H 2253   3.177   1.179   1.843  0.6523  2.5812  0.4272
    2ALA     CA 2254   3.254   1.260   2.020 -0.2865  0.2434 -0.4706
    2ALA     HA 2255   3.226   1.224   2.119 -0.9310  0.2307 -0.6581
    2ALA     CB 2256   3.402   1.300   2.017 -0.0409 -0.5806  0.2903
    2ALA    HB1 2257   3.453   1.223   2.075  1.0336 -2.4153 -2.8773
    2ALA    HB2 2258   3.416   1.394   2.069 -0.2316 -0.9645  1.0592
    2ALA    HB3 2259   3.452   1.294   1.921  0.3897  0.6753  0.4292
    2ALA      C 2260   3.164   1.381   2.001 -0.1541  0.4106 -0.0511
    2ALA      O 2261   3.089   1.379   1.903 -0.0717  0.3592 -0.1137
    3SER      N 2262   3.167   1.478   2.092  0.1506 -0.1435  0.5388
    3SER      H 2263   3.225   1.466   2.174 -1.7582 -1.0353  1.8260
    3SER     CA 2264   3.101   1.604   2.063  0.2706 -0.1644  0.1692
    3SER     HA 2265   3.002   1.578   2.026  1.1357 -1.6198 -1.2349
    3SER     CB 2266   3.089   1.700   2.181 -0.1484 -0.5262  0.4250
    3SER    HB1 2267   2.996   1.674   2.232 -0.3736 -0.2448  0.1661
    3SER    HB2 2268   3.076   1.805   2.152 -0.7870  0.3640  3.5597
    3SER     OG 2269   3.199   1.694   2.268  0.1570  0.6550  0.1490
    3SER     HG 2270   3.273   1.743   2.232  2.1962 -0.0910  2.9266
    3SER      C 2271   3.165   1.688   1.953 -0.2912 -0.4928 -0.4126
    3SER      O 2272   3.282   1.670   1.921 -0.0217 -0.6770  0.6303
    4ASN      N 2273   3.084   1.778   1.896 -0.2538 -0.1500  0.0720
    4ASN      H 2274   2.989   1.789   1.929 -0.8982 -0.8162 -1.4925
    4ASN     CA 2275   3.136   1.879   1.806 -0.2001  0.3006  0.5980
    4ASN     HA 2276   3.214   1.830   1.748  1.1451  0.7496  1.9946
    4ASN     CB 2277   3.023   1.926   1.714  0.1286 -0.4418 -0.2023
    4ASN    HB1 2278   2.977   1.842   1.661 -1.1879  0.6269 -0.8092
    4ASN    HB2 2279   2.943   1.964   1.779  0.4806  0.0311 -0.0440
    4ASN     CG 2280   3.072   2.019   1.604 -0.1780 -0.4461 -0.3457
    4ASN    OD1 2281   3.190   2.029   1.572 -0.0144  0.5440  0.5138
    4ASN    ND2 2282   2.985   2.084   1.527 -0.4207 -0.4520 -0.0777
    4ASN   HD21 2283   2.886   2.073   1.544 -0.1882 -1.0002  1.0147
    4ASN   HD22 2284   3.018   2.131   1.444  2.7535  1.2824  1.9681
    4ASN      C 2285   3.197   1.994   1.885  0.3866  0.1424  0.3755
    4ASN      O 2286   3.163   2.026   1.998 -0.5768 -0.3395  0.2297
    5ASP      N 2287   3.290   2.061   1.816 -0.3683  0.3298 -0.4840
    5ASP      H 2288   3.303   2.027   1.722 -2.4550  2.9391 -1.8496
    5ASP     CA 2289   3.368   2.175   1.861  0.0786 -0.0999 -0.1525
    5ASP     HA 2290   3.405   2.159   1.962 -2.0614 -0.5546  0.6238
    5ASP     CB 2291   3.479   2.188   1.757  0.0516  0.3159 -0.1301
    5ASP    HB1 2292   3.435   2.220   1.663 -0.4523 -2.7645 -1.0471
    5ASP    HB2 2293   3.535   2.095   1.747  0.9485  0.7289  0.7912
    5ASP     CG 2294   3.582   2.286   1.811 -0.0238  0.0918  0.4396
    5ASP    OD1 2295   3.675   2.251   1.887  0.7603  0.3494 -0.3704
    5ASP    OD2 2296   3.573   2.408   1.783 -0.0620  0.0283  0.1721
    5ASP      C 2297   3.284   2.302   1.865 -0.0905 -0.2232  0.3236
    5ASP      O 2298   3.289   2.386   1.954  0.0706 -0.1257  0.2239
    6TYR      N 2299   3.195   2.307   1.765  0.5357  0.0352 -0.2316
    6TYR      H 2300   3.195   2.223   1.709 -0.4587  0.0808 -0.3124
    6TYR     CA 2301   3.096   2.411   1.746  0.5436  0.1799  0.4929
    6TYR     HA 2302   3.124   2.506   1.792 -0.8935 -0.6277  3.2444
    6TYR     CB 2303   3.075   2.429   1.596 -0.1445 -0.7615  0.4673
    6TYR    HB1 2304   3.013   2.518   1.581  1.1467  0.0610 -0.1361
    6TYR    HB2 2305   3.014   2.352   1.549 -0.2570 -1.0970  1.1434
    6TYR     CG 2306   3.200   2.455   1.516 -0.5960  0.0968  0.0225
    6TYR    CD1 2307   3.248   2.586   1.502 -0.3483 -0.0012 -0.0599
    6TYR    HD1 2308   3.207   2.673   1.553 -1.2548 -0.2657 -0.3154
    6TYR    CE1 2309   3.369   2.603   1.434  0.0489  0.0638  0.6471
    6TYR    HE1 2310   3.411   2.701   1.422 -0.1742  0.1873  0.8569
    6TYR     CZ 2311   3.437   2.495   1.375 -0.2231  0.0924  0.2746
    6TYR     OH 2312   3.546   2.519   1.296 -0.5717  0.5182 -0.0819
    6TYR     HH 2313   3.558   2.611   1.272 -1.2373  0.4414 -0.7546
    6TYR    CE2 2314   3.386   2.364   1.386 -0.0253 -0.0140 -0.0464
    6TYR    HE2 2315   3.444   2.285   1.341  1.4062  1.7380 -1.4304
    6TYR    CD2 2316   3.267   2.347   1.457 -0.0620  0.4296  0.0042
    6TYR    HD2 2317   3.221   2.249   1.469  0.5932  0.2904  1.6298
    6TYR      C 2318   2.967   2.388   1.823 -0.3483 -0.5936 -1.1831
    6TYR      O 2319   2.935   2.277   1.866 -0.7378 -0.2428 -0.5435
    7THR      N 2320   2.881   2.490   1.829  0.2307 -0.1678  0.1987
    7THR      H 2321   2.909   2.579   1.791  0.7020 -0.4916 -0.2303
    7THR     CA 2322   2.754   2.476   1.897 -0.1536  0.1524 -0.4515
    7THR     HA 2323   2.776   2.440   1.997  1.1878 -1.1287 -1.1662
    7THR     CB 2324   2.694   2.615   1.911  0.5725  0.4189  0.0721
    7THR     HB 2325   2.649   2.638   1.814 -1.2362  1.4090  1.0758
    7THR    CG2 2326   2.589   2.627   2.021  0.2628  0.0347 -0.1803
    7THR   HG21 2327   2.497   2.594   1.973  0.1140  0.6046 -0.2978
    7THR   HG22 2328   2.610   2.566   2.109  0.0799  1.4242  0.8673
    7THR   HG23 2329   2.577   2.731   2.052  3.0874  0.3012  0.2446
    7THR    OG1 2330   2.777   2.726   1.937 -0.0937  0.9423  0.0240
    7THR    HG1 2331   2.835   2.709   2.012  0.1873 -1.4145 -0.6406
    7THR      C 2332   2.657   2.379   1.830 -0.4352  0.0589  0.0909
    7THR      O 2333   2.552   2.354   1.890 -0.1150 -0.0687  0.6038
    8GLN      N 2334   2.680   2.353   1.702  0.2765 -0.3145  0.2915
    8GLN      H 2335   2.755   2.403   1.657  0.0673 -0.5421 -0.3314
    8GLN     CA 2336   2.592   2.269   1.623  0.1261 -0.0837  0.2124
    8GLN     HA 2337   2.490   2.276   1.659  0.9417  0.3722  2.5942
    8GLN     CB 2338   2.578   2.317   1.478 -0.2105 -0.2169  0.1992
    8GLN    HB1 2339   2.515   2.244   1.427 -0.6212  0.3589 -0.1137
    8GLN    HB2 2340   2.675   2.327   1.429  0.1406 -0.8079  0.7579
    8GLN     CG 2341   2.500   2.448   1.476  0.1242 -0.0153  0.2253
    8GLN    HG1 2342   2.482   2.469   1.370 -0.4373  0.2429  0.3692
    8GLN    HG2 2343   2.401   2.440   1.521 -0.3419  0.2443 -0.7260
    8GLN     CD 2344   2.577   2.571   1.521 -0.1660  0.1637  0.2302
    8GLN    OE1 2345   2.699   2.582   1.517 -0.1103 -0.3363  0.5393
    8GLN    NE2 2346   2.505   2.666   1.581 -0.2470  0.0056  0.3839
    8GLN   HE21 2347   2.556   2.747   1.615  1.5216 -0.4567 -1.0485
    8GLN   HE22 2348   2.409   2.648   1.606 -0.4434 -1.2442 -1.1816
    8GLN      C 2349   2.627   2.121   1.625 -0.1554 -0.1710 -0.6682
    8GLN      O 2350   2.742   2.080   1.642  0.0651  0.7001  0.0052
    9GLN      N 2351   2.523   2.041   1.598 -0.4523 -0.2675  0.6913
    9GLN      H 2352   2.438   2.082   1.564 -0.4048 -1.6957 -1.2635
    9GLN     CA 2353   2.549   1.908   1.548  0.3080  0.1470 -0.0577
    9GLN     HA 2354   2.613   1.860   1.622 -1.3274 -2.4843 -0.2065
    9GLN     CB 2355   2.419   1.829   1.536  0.5364 -0.3015  0.3515
    9GLN    HB1 2356   2.344   1.892   1.487  0.8508  0.6923  1.1326
    9GLN    HB2 2357   2.439   1.736   1.482  0.7286 -0.2749  0.3769
    9GLN     CG 2358   2.356   1.782   1.667  0.8268 -0.9796  0.2511
    9GLN    HG1 2359   2.432   1.717   1.710  0.8488 -2.9618 -2.5011
    9GLN    HG2 2360   2.335   1.867   1.732  0.2427 -0.0908 -1.0494
    9GLN     CD 2361   2.222   1.711   1.651  0.2385  0.0714  0.4361
    9GLN    OE1 2362   2.169   1.698   1.541  0.6155 -0.5669  0.3259
    9GLN    NE2 2363   2.166   1.663   1.762 -0.9605  0.7416  0.1299
    9GLN   HE21 2364   2.086   1.603   1.747  0.3997 -0.8948 -0.8902
    9GLN   HE22 2365   2.224   1.655   1.844  0.3715  0.6878 -0.7857
    9GLN      C 2366   2.626   1.912   1.417  0.0253 -0.3650 -0.2411
    9GLN      O 2367   2.583   1.988   1.331  0.2024  0.0983  0.0780
   10ALA      N 2368   2.726   1.825   1.406  0.6491  0.3576 -0.2994
   10ALA      H 2369   2.728   1.750   1.473 -2.7239 -0.1050 -0.5634
   10ALA     CA 2370   2.808   1.799   1.289  0.4232  0.8262 -0.5603
   10ALA     HA 2371   2.859   1.894   1.269 -0.0310  1.4454  1.0511
   10ALA     CB 2372   2.900   1.683   1.322 -0.4001  0.0941 -0.8021
   10ALA    HB1 2373   2.850   1.594   1.361  0.8071 -1.1090 -1.8951
   10ALA    HB2 2374   2.979   1.704   1.394  0.5668 -0.6744 -1.6094
   10ALA    HB3 2375   2.952   1.663   1.228 -1.5772  0.7667 -1.6251
   10ALA      C 2376   2.723   1.759   1.169  0.2194 -0.4923  0.0161
   10ALA      O 2377   2.617   1.699   1.187  0.0590 -0.2671 -0.1751
   11THR      N 2378   2.773   1.791   1.050  0.0893 -0.1072  0.0640
   11THR      H 2379   2.860   1.842   1.041  0.0449 -0.2897 -1.9296
   11THR     CA 2380   2.715   1.727   0.933  0.6757 -0.0395 -0.2668
   11THR     HA 2381   2.629   1.665   0.958 -0.9016  2.0496 -0.2528
   11THR     CB 2382   2.656   1.838   0.847  0.1091 -0.1088  0.0288
   11THR     HB 2383   2.630   1.801   0.747 -1.3657 -1.1858  0.7749
   11THR    CG2 2384   2.537   1.910   0.909  0.1774  0.9700 -1.0567
   11THR   HG21 2385   2.486   1.985   0.848 -2.9954 -0.0372  0.1173
   11THR   HG22 2386   2.570   1.964   0.997 -0.7003  2.8418 -1.8205
   11THR   HG23 2387   2.464   1.833   0.935  1.5010  0.2363  0.6021
   11THR    OG1 2388   2.756   1.935   0.827  0.0711  0.0979  0.8040
   11THR    HG1 2389   2.788   1.974   0.908 -1.9049  0.8155  1.2681
   11THR      C 2390   2.816   1.650   0.849  0.1775 -0.5886 -0.3679
   11THR      O 2391   2.780   1.545   0.797 -0.5825 -0.2863 -0.4699
   12GLN      N 2392   2.945   1.684   0.854 -0.0265  0.2459 -0.6433
   12GLN      H 2393   2.967   1.758   0.918 -0.0176  1.0841 -1.5804
   12GLN     CA 2394   3.050   1.627   0.771 -0.3014 -0.5195 -0.4736
   12GLN     HA 2395   3.003   1.572   0.689  0.0790  0.2369 -1.2230
   12GLN     CB 2396   3.131   1.743   0.714 -0.3849 -0.3832 -0.3173
   12GLN    HB1 2397   3.219   1.711   0.657 -0.6837 -0.9169 -0.4815
   12GLN    HB2 2398   3.177   1.796   0.798 -1.0748 -0.6341  0.2226
   12GLN     CG 2399   3.054   1.843   0.629  0.1358 -0.0445 -0.4018
   12GLN    HG1 2400   3.130   1.917   0.605 -1.0605  1.6182  0.7506
   12GLN    HG2 2401   2.970   1.882   0.687 -0.1477 -0.5221 -0.4802
   12GLN     CD 2402   2.995   1.786   0.500  0.3531 -0.4476 -0.3260
   12GLN    OE1 2403   3.033   1.683   0.447  0.3432 -0.4417 -0.3447
   12GLN    NE2 2404   2.907   1.866   0.439  0.4380 -0.1908 -0.1147
   12GLN   HE21 2405   2.878   1.956   0.475 -2.5910 -0.8602 -0.6089
   12GLN   HE22 2406   2.884   1.841   0.344  0.4751  1.1293 -0.4964
   12GLN      C 2407   3.144   1.536   0.848 -0.1297  0.1944  0.1803
   12GLN      O 2408   3.153   1.560   0.968 -0.0325 -0.1829  0.2504
   13SER      N 2409   3.212   1.444   0.779  0.3263  0.6996 -0.0426
   13SER      H 2410   3.184   1.430   0.683  0.1247 -0.6013  0.1988
   13SER     CA 2411   3.305   1.347   0.832 -0.6400  0.0616  0.5077
   13SER     HA 2412   3.259   1.273   0.898  2.3532 -0.7922  1.8180
   13SER     CB 2413   3.355   1.269   0.710 -0.3560  0.3555  0.4353
   13SER    HB1 2414   3.420   1.188   0.741  1.2022  1.2785 -0.3018
   13SER    HB2 2415   3.404   1.342   0.645  1.0579 -0.6951  0.2850
   13SER     OG 2416   3.245   1.211   0.644  0.1438 -0.2620  0.1354
   13SER     HG 2417   3.284   1.154   0.577  1.5689  2.9043 -1.9881
   13SER      C 2418   3.428   1.404   0.902 -0.0001 -0.2667 -0.3173
   13SER      O 2419   3.463   1.520   0.883  0.6158 -0.4055 -0.0234
   14TYR      N 2420   3.489   1.325   0.990  0.1532  0.3342  0.1182
   14TYR      H 2421   3.461   1.228   0.999 -0.6726  0.3873 -1.5811
   14TYR     CA 2422   3.628   1.347   1.027  0.1247  0.6022  0.0676
   14TYR     HA 2423   3.634   1.451   1.061 -0.7576  0.0903  1.9546
   14TYR     CB 2424   3.670   1.246   1.133 -0.1372 -0.3066 -0.6838
   14TYR    HB1 2425   3.657   1.144   1.096 -1.4337 -0.3975 -0.0256
   14TYR    HB2 2426   3.602   1.260   1.217 -1.4532  2.1655 -2.0818
   14TYR     CG 2427   3.802   1.270   1.203 -0.3423 -0.4952 -0.2216
   14TYR    CD1 2428   3.813   1.373   1.297  0.1796 -0.8058  0.0604
   14TYR    HD1 2429   3.729   1.439   1.316  0.3463  0.1644 -2.2319
   14TYR    CE1 2430   3.934   1.390   1.366  0.0234  0.3689  0.0617
   14TYR    HE1 2431   3.947   1.468   1.439  1.3963 -1.1797  1.5498
   14TYR     CZ 2432   4.042   1.306   1.333 -0.3261 -0.2511  0.4834
   14TYR     OH 2433   4.165   1.322   1.389 -0.4975  0.1725  0.7403
   14TYR     HH 2434   4.165   1.389   1.458 -0.5524  0.6111  0.3219
   14TYR    CE2 2435   4.034   1.207   1.233  0.2466  0.1582  0.0264
   14TYR    HE2 2436   4.120   1.151   1.199  0.0053  0.7817 -1.7113
   14TYR    CD2 2437   3.912   1.193   1.165  0.4572  0.7524 -0.4730
   14TYR    HD2 2438   3.899   1.114   1.093  0.8447 -0.1710  0.4544
   14TYR      C 2439   3.717   1.323   0.906 -0.2126 -0.0139 -0.0646
   14TYR      O 2440   3.691   1.241   0.819 -0.4120  0.3011 -0.3053
   15GLY      N 2441   3.825   1.401   0.893 -0.2983  0.2187  0.5559
   15GLY      H 2442   3.837   1.474   0.961 -4.3434  0.6222  1.0925
   15GLY     CA 2443   3.918   1.399   0.782 -0.5591 -0.3085  0.3373
   15GLY    HA1 2444   3.866   1.423   0.690 -0.0974 -0.4615  0.0339
   15GLY    HA2 2445   3.990   1.479   0.802  0.4200 -1.2125  0.5003
   15GLY      C 2446   3.989   1.265   0.775  0.4713  0.2608 -0.5089
   15GLY      O 2447   4.033   1.220   0.880  0.2418  0.3799 -0.3600
   16ALA      N 2448   3.998   1.198   0.659 -0.0992 -0.7932  0.0410
   16ALA      H 2449   3.946   1.241   0.584 -0.2422  1.0812  1.1525
   16ALA     CA 2450   4.072   1.078   0.629  0.3665 -0.5734  0.3024
   16ALA     HA 2451   4.137   1.063   0.716  0.4334 -0.2883  0.3003
   16ALA     CB 2452   3.978   0.958   0.615 -0.4099 -0.0337  0.8149
   16ALA    HB1 2453   4.041   0.871   0.633  0.9253  0.1233 -2.3053
   16ALA    HB2 2454   3.923   0.955   0.521  0.5435 -0.5183  0.2521
   16ALA    HB3 2455   3.902   0.967   0.692 -0.9721 -0.9349  0.3800
   16ALA      C 2456   4.150   1.095   0.500  0.2841  0.0757  0.3392
   16ALA      O 2457   4.218   0.996   0.472 -0.0198  0.1001 -0.4938
   17TYR      N 2458   4.144   1.205   0.424 -0.5225 -0.0869  0.1637
   17TYR      H 2459   4.060   1.260   0.437 -2.0811 -1.6633 -2.3872
   17TYR     CA 2460   4.229   1.246   0.314 -0.1218  0.1456  0.5578
   17TYR     HA 2461   4.285   1.157   0.284 -1.2245 -0.2672 -0.3600
   17TYR     CB 2462   4.138   1.284   0.198  0.6105 -0.3096 -0.1771
   17TYR    HB1 2463   4.057   1.348   0.232  0.5452 -1.2973  1.6547
   17TYR    HB2 2464   4.201   1.338   0.127 -0.7000 -0.7375 -1.7066
   17TYR     CG 2465   4.073   1.169   0.124  0.0946 -0.2858  0.2352
   17TYR    CD1 2466   3.950   1.122   0.173 -0.0938 -0.0719 -0.0318
   17TYR    HD1 2467   3.900   1.179   0.249 -1.4166 -1.7002  0.3585
   17TYR    CE1 2468   3.897   1.007   0.114  0.0777 -0.2609  0.1807
   17TYR    HE1 2469   3.801   0.967   0.143 -0.0988  0.5697  0.7655
   17TYR     CZ 2470   3.967   0.944   0.008  0.1385  0.3600 -0.1511
   17TYR     OH 2471   3.910   0.835  -0.050  0.6668  0.1113 -0.2015
   17TYR     HH 2472   3.840   0.794   0.001  2.2549 -2.5054  0.0447
   17TYR    CE2 2473   4.087   0.998  -0.042  0.3679 -0.4220 -0.4537
   17TYR    HE2 2474   4.145   0.949  -0.119  1.8009 -0.0765  0.3703
   17TYR    CD2 2475   4.139   1.115   0.013 -1.0694  0.4204 -0.8247
   17TYR    HD2 2476   4.233   1.157  -0.021 -0.2675  0.3902  1.1716
   17TYR      C 2477   4.336   1.351   0.339 -0.0578  0.3229 -0.4458
   17TYR      O 2478   4.446   1.340   0.285  0.1758 -0.6195  0.1943
   18PRO      N 2479   4.318   1.460   0.413  0.0579 -0.0592  0.1550
   18PRO     CD 2480   4.211   1.479   0.509 -0.2198 -0.3040 -0.1051
   18PRO    HD1 2481   4.119   1.500   0.454 -1.2535  3.2051  2.6460
   18PRO    HD2 2482   4.208   1.393   0.576  2.5073 -0.6581 -0.3130
   18PRO     CG 2483   4.248   1.600   0.594 -0.1135 -0.0721 -0.4802
   18PRO    HG1 2484   4.151   1.637   0.628 -1.4476 -2.6247 -1.2554
   18PRO    HG2 2485   4.309   1.567   0.678  0.1171  1.5028  0.0134
   18PRO     CB 2486   4.329   1.680   0.492  0.5317  0.5175  0.4835
   18PRO    HB1 2487   4.253   1.731   0.432 -1.3230 -2.0434  0.4961
   18PRO    HB2 2488   4.393   1.757   0.537 -0.3386  0.0741  2.6079
   18PRO     CA 2489   4.396   1.581   0.398 -0.1227  0.0960  0.4502
   18PRO     HA 2490   4.382   1.613   0.294  1.8665 -0.2773  0.0093
   18PRO      C 2491   4.545   1.570   0.429 -0.1445 -0.3411  0.4082
   18PRO      O 2492   4.577   1.517   0.535  0.3813 -0.6470  0.1016
   19THR      N 2493   4.632   1.619   0.339 -0.2549  0.5147  0.7521
   19THR      H 2494   4.589   1.670   0.263 -0.3466  0.1437  0.5520
   19THR     CA 2495   4.776   1.615   0.347 -0.2186  0.2201  0.0387
   19THR     HA 2496   4.809   1.614   0.451  1.8973  0.1487 -0.5884
   19THR     CB 2497   4.847   1.496   0.283 -0.2355  0.2579 -0.0492
   19THR     HB 2498   4.828   1.498   0.175 -2.8914 -2.3818  0.2443
   19THR    CG2 2499   4.996   1.485   0.315 -0.1422  0.5229 -0.3817
   19THR   HG21 2500   5.036   1.388   0.287 -2.6635 -0.9433  0.7174
   19THR   HG22 2501   5.046   1.572   0.272 -0.3970  0.6960 -0.3298
   19THR   HG23 2502   5.008   1.491   0.423  0.5803  4.2484 -0.5305
   19THR    OG1 2503   4.773   1.384   0.326  0.2113  0.0418  0.1545
   19THR    HG1 2504   4.683   1.399   0.298  0.5568  2.7175  0.1664
   19THR      C 2505   4.840   1.742   0.292 -0.5527  0.4897  0.2682
   19THR      O 2506   4.823   1.768   0.173 -0.0451  0.1691  0.1240
   20GLN      N 2507   4.908   1.824   0.373 -0.5305  0.3898  0.3506
   20GLN      H 2508   4.935   1.794   0.466 -0.1882 -1.5102 -0.3021
   20GLN     CA 2509   4.961   1.949   0.322  0.1088  0.1429  0.3932
   20GLN     HA 2510   4.900   1.981   0.238  0.6373  1.1856  0.4042
   20GLN     CB 2511   4.958   2.054   0.433  0.0492 -0.0119  0.5391
   20GLN    HB1 2512   5.008   2.007   0.518 -0.4660  0.9591  1.3978
   20GLN    HB2 2513   5.017   2.139   0.398  0.7138 -1.3424 -1.8485
   20GLN     CG 2514   4.818   2.096   0.474 -0.2860 -0.2136 -0.3642
   20GLN    HG1 2515   4.833   2.193   0.522  0.2049 -1.4190  2.0576
   20GLN    HG2 2516   4.755   2.108   0.386 -1.4861 -1.2917  0.3035
   20GLN     CD 2517   4.754   2.001   0.575 -0.1973  0.2351  0.1202
   20GLN    OE1 2518   4.817   1.957   0.671  0.1995 -0.1737 -0.3229
   20GLN    NE2 2519   4.623   1.978   0.561 -0.1668  0.3639 -0.4151
   20GLN   HE21 2520   4.572   2.025   0.488 -0.3784 -0.2225 -0.6470
   20GLN   HE22 2521   4.582   1.930   0.640  1.8702 -0.3582  0.2656
   20GLN      C 2522   5.096   1.930   0.254 -0.2845 -0.6149 -0.1970
   20GLN      O 2523   5.183   1.867   0.314  0.7939  0.5385 -0.5187
   21PRO      N 2524   5.120   1.988   0.136  0.2280  0.0582  0.2305
   21PRO     CD 2525   5.036   2.079   0.062  0.1202 -0.3179 -0.1154
   21PRO    HD1 2526   5.023   2.160   0.134  0.2282 -1.3289  1.0655
   21PRO    HD2 2527   4.945   2.026   0.035 -0.7234  0.2747  1.4619
   21PRO     CG 2528   5.117   2.120  -0.061  0.3130  0.2138  0.1845
   21PRO    HG1 2529   5.054   2.130  -0.149  1.9536 -0.4735 -1.1290
   21PRO    HG2 2530   5.153   2.221  -0.041 -1.7571  1.4681 -1.9517
   21PRO     CB 2531   5.221   2.010  -0.081  0.1147  0.1520 -0.5352
   21PRO    HB1 2532   5.184   1.917  -0.124 -1.1045 -0.5341  1.8000
   21PRO    HB2 2533   5.307   2.050  -0.134  0.2461 -0.7378 -1.0067
   21PRO     CA 2534   5.248   1.984   0.067 -0.1558  0.1251 -0.4910
   21PRO     HA 2535   5.293   1.886   0.083 -0.8368  0.0708  1.3958
   21PRO      C 2536   5.352   2.079   0.124 -0.1672 -0.0497 -0.1751
   21PRO      O 2537   5.325   2.152   0.219  0.3688 -0.4406  0.2858
   22GLY      N 2538   5.473   2.067   0.071 -0.2559 -0.1836 -0.3464
   22GLY      H 2539   5.473   1.989   0.006  1.0412  0.2732 -0.9393
   22GLY     CA 2540   5.596   2.139   0.096 -0.2327 -0.4124  0.2016
   22GLY    HA1 2541   5.596   2.182   0.197 -0.3915  0.4877 -0.1697
   22GLY    HA2 2542   5.680   2.070   0.089 -0.9436 -1.3256  0.4974
   22GLY      C 2543   5.615   2.259   0.004 -0.2947 -0.4392  0.1545
   22GLY      O 2544   5.523   2.290  -0.072  0.1298 -0.5591 -0.4062
   23GLN      N 2545   5.735   2.316  -0.008 -0.5609  0.1088  0.0276
   23GLN      H 2546   5.810   2.270   0.042  0.4991  2.0789  0.3535
   23GLN     CA 2547   5.769   2.422  -0.100 -0.1185  0.1171  0.1975
   23GLN     HA 2548   5.686   2.493  -0.098 -0.2766 -0.0510  2.1950
   23GLN     CB 2549   5.889   2.500  -0.047  0.0448 -0.2076  0.3041
   23GLN    HB1 2550   5.915   2.581  -0.115 -0.1399  1.8715  2.5670
   23GLN    HB2 2551   5.853   2.548   0.044 -1.6685  0.8768 -0.8844
   23GLN     CG 2552   5.999   2.401  -0.012 -0.0158 -0.1962  0.5362
   23GLN    HG1 2553   6.015   2.336  -0.099 -0.6913 -0.9246  0.9458
   23GLN    HG2 2554   5.977   2.340   0.076  1.8009 -0.2247  1.0112
   23GLN     CD 2555   6.134   2.464   0.022  0.1675 -0.2281 -0.1137
   23GLN    OE1 2556   6.138   2.579   0.064  0.3840 -0.4473  0.4778
   23GLN    NE2 2557   6.241   2.385   0.013  0.3744 -0.0860  1.0709
   23GLN   HE21 2558   6.328   2.423   0.050 -0.0323  2.7029 -0.5089
   23GLN   HE22 2559   6.237   2.288  -0.012 -0.3794  0.0194  0.7676
   23GLN      C 2560   5.787   2.357  -0.236  0.1795  0.0681  0.2593
   23GLN      O 2561   5.864   2.265  -0.260 -0.0340 -0.0183 -0.1034
   24GLY      N 2562   5.715   2.412  -0.334 -0.0410 -0.1969  0.2741
   24GLY      H 2563   5.652   2.485  -0.302 -1.1471 -1.2408  0.5971
   24GLY     CA 2564   5.722   2.373  -0.473 -0.0466 -0.0234  0.2240
   24GLY    HA1 2565   5.675   2.453  -0.530  1.6380  0.2515 -0.8656
   24GLY    HA2 2566   5.828   2.379  -0.499  0.5870  3.1251  2.8591
   24GLY      C 2567   5.665   2.236  -0.508 -0.2117  0.2401 -0.5667
   24GLY      O 2568   5.587   2.186  -0.427 -0.3228  0.3388 -0.6126
   25TYR      N 2569   5.696   2.189  -0.629 -0.0602 -0.1416 -0.3807
   25TYR      H 2570   5.758   2.240  -0.690 -1.8225 -0.6907 -2.7610
   25TYR     CA 2571   5.651   2.061  -0.680  0.3983 -0.2283 -0.5693
   25TYR     HA 2572   5.612   2.004  -0.595 -0.7444  1.3684  0.0173
   25TYR     CB 2573   5.537   2.076  -0.779  0.0610 -0.1586 -0.1723
   25TYR    HB1 2574   5.580   2.118  -0.870  0.2149  0.7314  0.3074
   25TYR    HB2 2575   5.493   1.977  -0.791  0.4967 -0.8029  2.8847
   25TYR     CG 2576   5.427   2.166  -0.728 -0.6757 -0.6065 -0.9425
   25TYR    CD1 2577   5.333   2.121  -0.634  0.1214 -0.0014  0.1559
   25TYR    HD1 2578   5.345   2.023  -0.591  1.1389 -0.2088 -0.5696
   25TYR    CE1 2579   5.231   2.205  -0.588  0.4622  0.0531  0.8219
   25TYR    HE1 2580   5.163   2.167  -0.513  0.5083  2.2542  2.0699
   25TYR     CZ 2581   5.224   2.335  -0.642  0.4826 -0.1266  0.3859
   25TYR     OH 2582   5.125   2.422  -0.608  0.1028 -0.3087 -0.2170
   25TYR     HH 2583   5.133   2.498  -0.666  2.4440 -0.4679 -0.1932
   25TYR    CE2 2584   5.321   2.382  -0.733  0.2551 -0.0416  0.1851
   25TYR    HE2 2585   5.318   2.480  -0.779  0.3787 -0.0979  0.0574
   25TYR    CD2 2586   5.424   2.298  -0.775  0.0301 -0.2417  0.0291
   25TYR    HD2 2587   5.504   2.326  -0.841  0.3384 -1.4141 -0.1299
   25TYR      C 2588   5.771   1.980  -0.728  0.7746 -0.1538  0.2332
   25TYR      O 2589   5.884   2.029  -0.735  0.1873  1.2076 -0.1290
   26SER      N 2590   5.743   1.853  -0.756  0.3988 -0.0642  0.2054
   26SER      H 2591   5.650   1.824  -0.728 -0.0794  1.2129  0.0096
   26SER     CA 2592   5.822   1.752  -0.824  0.0342 -0.0564 -0.2323
   26SER     HA 2593   5.918   1.731  -0.777  0.7078 -2.2226 -2.3663
   26SER     CB 2594   5.747   1.619  -0.831 -0.1235 -0.0185  0.5964
   26SER    HB1 2595   5.737   1.566  -0.737  0.8118 -2.5450 -0.6419
   26SER    HB2 2596   5.803   1.553  -0.898 -2.3540 -0.3294 -1.0676
   26SER     OG 2597   5.617   1.632  -0.883  0.0486  0.1080  0.1879
   26SER     HG 2598   5.555   1.594  -0.819  0.6545  0.8138  1.2301
   26SER      C 2599   5.853   1.793  -0.967 -0.3907  0.0599 -0.2931
   26SER      O 2600   5.778   1.869  -1.029 -0.5716  0.1439  0.0308
   27GLN      N 2601   5.954   1.732  -1.030 -0.5286  0.1382 -0.5934
   27GLN      H 2602   6.025   1.686  -0.975  0.5113  2.4340  0.1361
   27GLN     CA 2603   5.983   1.720  -1.171  0.4069  0.8000 -0.4700
   27GLN     HA 2604   5.985   1.822  -1.210  1.4305  0.6514 -0.8428
   27GLN     CB 2605   6.123   1.661  -1.190 -0.0259 -0.3347 -0.2463
   27GLN    HB1 2606   6.129   1.569  -1.132 -0.7584  1.1677  2.4089
   27GLN    HB2 2607   6.142   1.644  -1.296 -0.4487  0.7267 -0.5047
   27GLN     CG 2608   6.227   1.769  -1.163 -0.2372 -0.0958 -0.3811
   27GLN    HG1 2609   6.199   1.849  -1.232 -2.5093 -0.7881 -0.3490
   27GLN    HG2 2610   6.222   1.826  -1.069  1.0798 -0.9102  0.2063
   27GLN     CD 2611   6.363   1.713  -1.201  0.2473  0.3325  0.6699
   27GLN    OE1 2612   6.404   1.604  -1.161 -0.0854  0.0893  0.3474
   27GLN    NE2 2613   6.434   1.779  -1.292 -0.7657  0.0371 -0.3573
   27GLN   HE21 2614   6.516   1.745  -1.341 -0.0380  0.1432  0.7471
   27GLN   HE22 2615   6.405   1.873  -1.313  0.7729  0.3717 -1.1992
   27GLN      C 2616   5.876   1.649  -1.253  0.7129 -0.4449  0.1831
   27GLN      O 2617   5.874   1.662  -1.375 -0.1073 -0.1524  0.2208
   28GLN      N 2618   5.775   1.585  -1.192  0.0007  0.1975 -0.2938
   28GLN      H 2619   5.785   1.567  -1.093  0.7301  0.8901 -0.2317
   28GLN     CA 2620   5.661   1.532  -1.264  0.3828 -0.0702 -0.7084
   28GLN     HA 2621   5.697   1.509  -1.365  1.9222  0.6896 -0.3766
   28GLN     CB 2622   5.615   1.407  -1.192  0.0402  0.3893 -0.1219
   28GLN    HB1 2623   5.573   1.428  -1.093 -0.4454  1.7012 -0.5859
   28GLN    HB2 2624   5.535   1.359  -1.249  2.2710 -0.8281 -2.3798
   28GLN     CG 2625   5.723   1.299  -1.186  0.0035  0.3517 -0.1240
   28GLN    HG1 2626   5.673   1.202  -1.186 -0.9971  0.7629  2.6718
   28GLN    HG2 2627   5.794   1.301  -1.268  0.0000  0.8187 -0.1161
   28GLN     CD 2628   5.806   1.311  -1.059 -0.0500  0.8883 -0.1361
   28GLN    OE1 2629   5.929   1.322  -1.063  0.0781 -0.3264 -0.1833
   28GLN    NE2 2630   5.736   1.303  -0.946  0.0249  0.3670 -0.1227
   28GLN   HE21 2631   5.792   1.320  -0.864 -0.4166 -0.4304  0.3572
   28GLN   HE22 2632   5.635   1.303  -0.946 -0.2090 -4.0353 -1.4869
   28GLN      C 2633   5.552   1.637  -1.280  0.3948  0.0220 -0.1735
   28GLN      O 2634   5.486   1.636  -1.383 -0.3537  0.1855  0.2935
   29SER      N 2635   5.544   1.739  -1.193  0.0305  0.0199 -0.2051
   29SER      H 2636   5.602   1.734  -1.111 -1.2488 -2.2144  0.6587
   29SER     CA 2637   5.484   1.866  -1.227 -0.0577  0.0207 -0.0474
   29SER     HA 2638   5.397   1.854  -1.292  0.4025  1.4072 -0.9611
   29SER     CB 2639   5.436   1.935  -1.100 -0.1706  0.3367 -0.2597
   29SER    HB1 2640   5.520   1.946  -1.031 -0.3691 -0.5841  0.1424
   29SER    HB2 2641   5.395   2.034  -1.119 -0.1531  0.6461  1.1666
   29SER     OG 2642   5.343   1.858  -1.028  0.4807 -0.4617 -0.2595
   29SER     HG 2643   5.292   1.927  -0.987  1.0198  0.3607 -0.9485
   29SER      C 2644   5.572   1.965  -1.302 -0.0047 -0.0408 -0.0664
   29SER      O 2645   5.691   1.936  -1.311  0.1013  0.4635 -0.3068
   30SER      N 2646   5.515   2.071  -1.358  0.2459  0.1692  0.0727
   30SER      H 2647   5.415   2.066  -1.371  0.2784 -0.9014  0.1339
   30SER     CA 2648   5.572   2.177  -1.439  0.3753  0.0640  0.0255
   30SER     HA 2649   5.679   2.180  -1.420  0.8399 -1.8228 -1.9177
   30SER     CB 2650   5.558   2.143  -1.587  0.4149  0.0811  0.0170
   30SER    HB1 2651   5.586   2.230  -1.647  1.8569  0.0115  0.5437
   30SER    HB2 2652   5.456   2.113  -1.609  0.0754  1.5128 -0.4447
   30SER     OG 2653   5.644   2.034  -1.614  0.5171  0.0438  0.4945
   30SER     HG 2654   5.592   1.954  -1.609 -0.5354  0.5323 -1.6516
   30SER      C 2655   5.522   2.318  -1.408  0.1801 -0.0364  0.1665
   30SER      O 2656   5.556   2.413  -1.478 -0.1592 -0.3502 -0.4392
   31GLN      N 2657   5.446   2.333  -1.299 -0.2747 -0.1086 -0.1373
   31GLN      H 2658   5.425   2.257  -1.237 -0.9291  1.2698  1.4100
   31GLN     CA 2659   5.359   2.445  -1.269 -0.1475 -0.0028 -0.1595
   31GLN     HA 2660   5.348   2.500  -1.362  1.0195 -2.0135 -1.5482
   31GLN     CB 2661   5.225   2.389  -1.221 -0.0093 -0.5694 -0.4267
   31GLN    HB1 2662   5.243   2.305  -1.154 -0.8756 -0.5139 -0.1199
   31GLN    HB2 2663   5.181   2.465  -1.156  2.3399  0.1570  0.4264
   31GLN     CG 2664   5.127   2.330  -1.322 -0.2374 -0.0583 -0.5077
   31GLN    HG1 2665   5.124   2.395  -1.409 -3.1214  0.9127  0.2129
   31GLN    HG2 2666   5.026   2.337  -1.281  0.5229  0.7215  1.3576
   31GLN     CD 2667   5.159   2.191  -1.375 -0.0534 -0.2692  0.1434
   31GLN    OE1 2668   5.240   2.114  -1.323 -0.2543 -0.5126  0.0960
   31GLN    NE2 2669   5.097   2.153  -1.487 -0.4191  0.3420  0.1369
   31GLN   HE21 2670   5.112   2.058  -1.517 -1.5597  0.3471 -0.5169
   31GLN   HE22 2671   5.040   2.218  -1.540  1.6776 -0.8401 -3.9725
   31GLN      C 2672   5.417   2.539  -1.165  0.2004 -0.1087 -0.2578
   31GLN      O 2673   5.469   2.495  -1.062 -0.2449 -0.4844 -0.1865
   32PRO      N 2674   5.395   2.669  -1.188 -0.1482 -0.1354 -0.0846
   32PRO     CD 2675   5.341   2.722  -1.311  0.6386 -0.0202 -0.3888
   32PRO    HD1 2676   5.374   2.670  -1.400 -1.4499 -0.5772 -0.9003
   32PRO    HD2 2677   5.232   2.711  -1.315  0.5376  0.2356  0.9997
   32PRO     CG 2678   5.390   2.867  -1.310  0.2970  0.0991  0.3887
   32PRO    HG1 2679   5.320   2.930  -1.365  1.7027  2.4154  1.1500
   32PRO    HG2 2680   5.493   2.880  -1.344  0.2470  1.8976  0.8301
   32PRO     CB 2681   5.381   2.906  -1.163 -0.0467  0.1179  0.3626
   32PRO    HB1 2682   5.275   2.919  -1.143 -0.3605 -1.2988 -0.2830
   32PRO    HB2 2683   5.439   2.995  -1.137 -0.0722 -0.2576  1.7560
   32PRO     CA 2684   5.438   2.778  -1.103 -0.1659 -0.1402 -0.0695
   32PRO     HA 2685   5.546   2.788  -1.110 -0.3151  1.4048 -0.5609
   32PRO      C 2686   5.397   2.768  -0.956 -0.3620  0.4641 -0.0809
   32PRO      O 2687   5.281   2.740  -0.926 -0.1761 -0.1193  0.1022
   33TYR      N 2688   5.493   2.789  -0.865  0.0103 -0.7756 -0.1722
   33TYR      H 2689   5.585   2.806  -0.902 -0.4330 -1.3381 -1.6206
   33TYR     CA 2690   5.479   2.798  -0.721  0.2972 -0.3859 -0.1672
   33TYR     HA 2691   5.377   2.782  -0.684  0.0360 -0.8068 -1.0335
   33TYR     CB 2692   5.566   2.693  -0.653  0.3334 -0.3480 -0.1548
   33TYR    HB1 2693   5.527   2.594  -0.679 -3.9997  0.9742  0.4412
   33TYR    HB2 2694   5.668   2.707  -0.688 -0.1777  1.2532 -1.1069
   33TYR     CG 2695   5.572   2.708  -0.503  0.0248 -0.4205 -0.1331
   33TYR    CD1 2696   5.680   2.778  -0.446 -0.0303 -0.3578 -0.1049
   33TYR    HD1 2697   5.750   2.820  -0.517 -0.3727  0.2889 -0.0693
   33TYR    CE1 2698   5.705   2.777  -0.309  0.1109  0.0258 -0.1253
   33TYR    HE1 2699   5.791   2.826  -0.264 -0.8487  1.6768 -0.0136
   33TYR     CZ 2700   5.608   2.725  -0.221  0.3239  0.1863  0.2096
   33TYR     OH 2701   5.627   2.740  -0.087  0.1336  0.4019  0.2134
   33TYR     HH 2702   5.566   2.684  -0.039  1.6676 -1.2510  0.3151
   33TYR    CE2 2703   5.497   2.655  -0.275  0.7963 -0.0882 -0.4235
   33TYR    HE2 2704   5.420   2.612  -0.213 -0.1928  0.1806 -1.4462
   33TYR    CD2 2705   5.483   2.649  -0.414 -0.3663 -0.0995 -0.3091
   33TYR    HD2 2706   5.404   2.592  -0.461 -0.1293  0.3925 -1.3174
   33TYR      C 2707   5.512   2.941  -0.679  0.0323 -0.2946 -0.2631
   33TYR      O 2708   5.605   3.003  -0.730  0.1514  0.4027  0.7786
   34GLY      N 2709   5.435   2.981  -0.578  0.1035  0.1508 -0.3843
   34GLY      H 2710   5.361   2.923  -0.541 -1.7107  1.9199 -1.0854
   34GLY     CA 2711   5.453   3.100  -0.497 -0.0440  0.0038 -0.1329
   34GLY    HA1 2712   5.371   3.165  -0.526  0.0640  0.5050  0.6497
   34GLY    HA2 2713   5.549   3.147  -0.518  0.3376 -0.7473 -0.0952
   34GLY      C 2714   5.434   3.083  -0.347 -0.3473  0.2543 -0.1426
   34GLY      O 2715   5.332   3.030  -0.305 -0.2781  0.1663 -0.0859
   35GLN      N 2716   5.532   3.130  -0.270 -0.2346 -0.6795  0.2893
   35GLN      H 2717   5.609   3.174  -0.319 -0.1999 -0.9690  0.0799
   35GLN     CA 2718   5.531   3.131  -0.125 -0.4082 -0.8857  0.2907
   35GLN     HA 2719   5.491   3.035  -0.093 -2.6846 -0.7949 -1.9799
   35GLN     CB 2720   5.678   3.137  -0.083 -0.2439 -0.5802 -0.3298
   35GLN    HB1 2721   5.721   3.238  -0.083  0.7617 -0.9924 -0.1454
   35GLN    HB2 2722   5.745   3.075  -0.143  0.6065 -1.4112  1.4119
   35GLN     CG 2723   5.689   3.078   0.057  0.0326 -0.2931 -0.2284
   35GLN    HG1 2724   5.614   3.002   0.080 -1.1604  1.2837  1.3667
   35GLN    HG2 2725   5.664   3.153   0.133  1.7413  0.1796 -0.0939
   35GLN     CD 2726   5.825   3.014   0.077  0.2648  0.1849 -0.2747
   35GLN    OE1 2727   5.916   3.073   0.136  0.1624  0.3088 -0.2408
   35GLN    NE2 2728   5.847   2.886   0.045  0.7509  0.2020 -0.0140
   35GLN   HE21 2729   5.778   2.825   0.005  2.5857 -0.7694 -1.8877
   35GLN   HE22 2730   5.942   2.855   0.063  0.4705 -1.1270 -0.7275
   35GLN      C 2731   5.446   3.242  -0.065  0.6833 -0.0747  0.3799
   35GLN      O 2732   5.404   3.231   0.049 -0.1309 -1.2013 -0.0083
   36GLN      N 2733   5.415   3.345  -0.145 -0.6756 -0.4455  0.4034
   36GLN      H 2734   5.449   3.342  -0.240 -0.9263 -0.0647  0.3001
   36GLN     CA 2735   5.328   3.457  -0.118 -0.7299 -0.5115  0.5050
   36GLN     HA 2736   5.278   3.427  -0.026 -0.1599  0.8481  1.2903
   36GLN     CB 2737   5.404   3.588  -0.100 -0.1001 -0.8517  0.3514
   36GLN    HB1 2738   5.329   3.652  -0.053 -1.0785 -0.4846 -1.6328
   36GLN    HB2 2739   5.440   3.630  -0.193  0.9234 -0.9205  0.7080
   36GLN     CG 2740   5.524   3.581  -0.006 -0.0148  0.7322  0.3952
   36GLN    HG1 2741   5.603   3.520  -0.052 -0.8447 -0.7660  0.8856
   36GLN    HG2 2742   5.562   3.682   0.010  0.0495  0.3124  3.5009
   36GLN     CD 2743   5.491   3.531   0.134 -0.0197  0.3419  0.2564
   36GLN    OE1 2744   5.379   3.544   0.182  0.0118 -0.1867  0.4817
   36GLN    NE2 2745   5.585   3.488   0.218  0.1712 -0.0180 -0.1346
   36GLN   HE21 2746   5.679   3.462   0.191  0.3098  2.3508 -2.1386
   36GLN   HE22 2747   5.552   3.457   0.309 -0.4165  0.2898 -0.2407
   36GLN      C 2748   5.217   3.468  -0.222 -0.0860 -0.4110 -0.1825
   36GLN      O 2749   5.216   3.408  -0.329  0.0709  0.1668 -0.5156
   37SER      N 2750   5.120   3.551  -0.180  0.2758  0.0728 -0.2929
   37SER      H 2751   5.114   3.581  -0.084 -1.1239  0.1536 -0.3945
   37SER     CA 2752   5.011   3.589  -0.267  0.0047 -0.0275  0.0007
   37SER     HA 2753   4.998   3.513  -0.344  0.9371  0.4967 -0.7046
   37SER     CB 2754   4.885   3.588  -0.182  0.0755 -0.7206  0.1032
   37SER    HB1 2755   4.860   3.679  -0.128 -0.4902 -2.8422  3.7706
   37SER    HB2 2756   4.809   3.570  -0.259  0.4800  0.0469 -0.4817
   37SER     OG 2757   4.870   3.477  -0.095 -0.8381 -0.5442  0.1853
   37SER     HG 2758   4.915   3.401  -0.132  1.2560 -0.6226  2.6424
   37SER      C 2759   5.031   3.722  -0.338  0.2523 -0.0318  0.0598
   37SER      O 2760   5.064   3.822  -0.274 -0.1819  0.3658 -0.3271
   38TYR      N 2761   5.006   3.718  -0.469  0.1449  0.0705  0.0779
   38TYR      H 2762   4.967   3.635  -0.510 -0.6952 -0.7260  2.3591
   38TYR     CA 2763   5.028   3.834  -0.553  0.5330  0.0098  0.0928
   38TYR     HA 2764   5.134   3.860  -0.555  0.7378 -0.7651 -2.5526
   38TYR     CB 2765   4.994   3.795  -0.697 -0.2894  0.4552  0.1572
   38TYR    HB1 2766   5.077   3.843  -0.749 -0.3020  1.0435  0.6687
   38TYR    HB2 2767   4.898   3.838  -0.727 -0.5061  0.9736  1.5070
   38TYR     CG 2768   4.996   3.650  -0.736 -0.1525  0.5888 -0.3401
   38TYR    CD1 2769   5.111   3.580  -0.774 -0.0765  0.3211  0.3686
   38TYR    HD1 2770   5.208   3.629  -0.779 -0.1149  0.3452 -0.2092
   38TYR    CE1 2771   5.096   3.448  -0.818 -0.5559  0.4767  0.0636
   38TYR    HE1 2772   5.182   3.393  -0.851 -0.1229 -0.1441  2.0602
   38TYR     CZ 2773   4.972   3.381  -0.821 -0.1487 -0.2709 -0.0778
   38TYR     OH 2774   4.947   3.262  -0.882  0.0578 -0.4883  0.2524
   38TYR     HH 2775   5.033   3.223  -0.900 -0.3434 -1.0864 -0.4908
   38TYR    CE2 2776   4.863   3.445  -0.759  0.1040  0.0571  0.0276
   38TYR    HE2 2777   4.767   3.399  -0.741  0.0536 -0.2501 -0.9570
   38TYR    CD2 2778   4.877   3.578  -0.716  0.2500  0.0306  0.0633
   38TYR    HD2 2779   4.794   3.641  -0.690  0.7489  0.9595 -0.5376
   38TYR      C 2780   4.950   3.958  -0.511  0.3003 -0.0617 -0.1234
   38TYR      O 2781   4.845   3.952  -0.448  0.3709 -0.5129 -0.0486
   39SER      N 2782   5.014   4.070  -0.546  0.0046 -0.0638 -0.6748
   39SER      H 2783   5.097   4.059  -0.602  3.4377 -1.7236  4.1064
   39SER     CA 2784   4.965   4.202  -0.510  0.1217 -0.2894  0.3169
   39SER     HA 2785   4.896   4.195  -0.425 -0.2143  0.7473  0.1419
   39SER     CB 2786   5.080   4.294  -0.473 -0.0238  0.1208 -0.2467
   39SER    HB1 2787   5.167   4.291  -0.540 -0.2855  2.8709 -0.8389
   39SER    HB2 2788   5.060   4.401  -0.478  1.3486  0.3613 -1.6607
   39SER     OG 2789   5.127   4.267  -0.342 -0.1850  0.8221 -0.0392
   39SER     HG 2790   5.195   4.201  -0.356 -2.3729 -1.8050  0.9263
   39SER      C 2791   4.894   4.260  -0.631  0.2343  0.1272  0.4461
   39SER      O 2792   4.938   4.237  -0.744  0.0657 -0.6869  0.5386
   40GLY      N 2793   4.785   4.334  -0.611  0.0481 -0.0291  0.0344
   40GLY      H 2794   4.747   4.337  -0.518  2.4844  0.0085  1.1185
   40GLY     CA 2795   4.700   4.399  -0.708 -0.2561 -0.3557  0.0788
   40GLY    HA1 2796   4.762   4.460  -0.775 -1.6547 -0.9153 -1.8186
   40GLY    HA2 2797   4.637   4.472  -0.657  0.4180 -0.9370  1.8023
   40GLY      C 2798   4.618   4.304  -0.794  0.0983 -0.3622 -0.2545
   40GLY      O 2799   4.619   4.183  -0.776 -1.2901 -0.4101 -0.3608
   41TYR      N 2800   4.553   4.355  -0.899 -0.5509  0.0102  0.3242
   41TYR      H 2801   4.548   4.455  -0.912 -0.8659 -0.2123 -1.5273
   41TYR     CA 2802   4.473   4.277  -0.992 -0.0282 -0.2089  0.0586
   41TYR     HA 2803   4.482   4.174  -0.958  3.0092 -0.2437 -0.5111
   41TYR     CB 2804   4.330   4.327  -0.982  0.2335  0.5675  0.0171
   41TYR    HB1 2805   4.324   4.429  -1.021  1.5856  0.3940 -0.6883
   41TYR    HB2 2806   4.271   4.267  -1.051  2.0057 -1.1028 -0.1109
   41TYR     CG 2807   4.262   4.314  -0.847  0.5203 -0.2644  0.0858
   41TYR    CD1 2808   4.279   4.195  -0.776  0.1566 -0.3274  0.0720
   41TYR    HD1 2809   4.349   4.122  -0.814 -0.2053 -0.6599  0.0385
   41TYR    CE1 2810   4.214   4.166  -0.656  0.3732 -0.6717  0.1074
   41TYR    HE1 2811   4.236   4.073  -0.605  0.3583 -0.9200 -0.3410
   41TYR     CZ 2812   4.124   4.262  -0.606  0.3702 -0.3951 -0.4266
   41TYR     OH 2813   4.076   4.259  -0.478  0.4011  0.1098 -0.4029
   41TYR     HH 2814   4.109   4.180  -0.435 -0.8997 -0.5373 -0.5610
   41TYR    CE2 2815   4.104   4.382  -0.678  0.3465 -0.0754  0.1095
   41TYR    HE2 2816   4.036   4.460  -0.648  0.3953  1.0782 -2.5289
   41TYR    CD2 2817   4.175   4.410  -0.795  0.1267 -0.5029 -0.1287
   41TYR    HD2 2818   4.154   4.505  -0.842 -0.3874 -0.3418  0.4091
   41TYR      C 2819   4.525   4.278  -1.135 -0.0701 -0.1943  0.0438
   41TYR      O 2820   4.590   4.373  -1.178 -0.5885  0.2418  0.2179
   42SER      N 2821   4.480   4.184  -1.219 -0.0969 -0.3209  0.2000
   42SER      H 2822   4.416   4.118  -1.178 -1.5655  1.3337  0.7363
   42SER     CA 2823   4.521   4.156  -1.355  0.0809  0.0511  0.1739
   42SER     HA 2824   4.604   4.223  -1.376 -0.0198  0.3146  0.6193
   42SER     CB 2825   4.585   4.018  -1.368  0.0282  0.0611 -0.1917
   42SER    HB1 2826   4.502   3.949  -1.354  0.4537 -0.1002  1.8410
   42SER    HB2 2827   4.624   4.001  -1.468 -1.3467  1.6266 -1.0508
   42SER     OG 2828   4.680   4.010  -1.264 -0.3324 -0.1373  0.1247
   42SER     HG 2829   4.754   4.070  -1.277  0.2131 -0.8681 -0.2269
   42SER      C 2830   4.410   4.182  -1.456  0.0142  0.3147  0.3127
   42SER      O 2831   4.439   4.227  -1.566 -0.3598  0.4811  0.2820
   43GLN      N 2832   4.287   4.138  -1.427  0.1625 -0.3547 -0.0467
   43GLN      H 2833   4.264   4.119  -1.330 -0.1345  0.6544  0.0921
   43GLN     CA 2834   4.176   4.141  -1.519  0.2230  0.1655 -0.1064
   43GLN     HA 2835   4.204   4.162  -1.622  1.8797  0.7012  0.4282
   43GLN     CB 2836   4.112   4.002  -1.519 -0.1890  0.3531 -0.0194
   43GLN    HB1 2837   4.025   3.998  -1.585 -0.5801  1.5278  0.3996
   43GLN    HB2 2838   4.074   3.982  -1.419  1.2434  1.2035  0.7290
   43GLN     CG 2839   4.206   3.885  -1.545 -0.1914  0.1104  1.0054
   43GLN    HG1 2840   4.260   3.900  -1.638 -0.9149  1.4489  0.7775
   43GLN    HG2 2841   4.275   3.882  -1.461  0.9850 -0.0079  0.0603
   43GLN     CD 2842   4.133   3.752  -1.563  0.1510  0.0637 -0.1024
   43GLN    OE1 2843   4.138   3.655  -1.488 -0.0039  0.4457  0.4092
   43GLN    NE2 2844   4.069   3.731  -1.679 -0.8042 -0.1760  0.4571
   43GLN   HE21 2845   4.052   3.796  -1.754 -0.0164 -1.2436 -0.6798
   43GLN   HE22 2846   4.010   3.650  -1.675 -2.1450  0.8057  1.7633
   43GLN      C 2847   4.076   4.247  -1.475  0.0236 -0.0586 -0.0141
   43GLN      O 2848   4.078   4.285  -1.358  0.1419 -0.3953  0.0934
   44SER      N 2849   3.990   4.287  -1.570 -0.3690  0.0523  0.3878
   44SER      H 2850   3.995   4.238  -1.658 -0.1412 -1.2802  1.1039
   44SER     CA 2851   3.897   4.397  -1.566 -0.0596  0.3375 -0.1498
   44SER     HA 2852   3.883   4.416  -1.672 -0.9761  1.0887  0.0835
   44SER     CB 2853   3.758   4.363  -1.513 -0.1685  0.7873 -0.1364
   44SER    HB1 2854   3.688   4.446  -1.513 -1.6630 -0.2649 -3.8215
   44SER    HB2 2855   3.760   4.327  -1.410 -0.4517  0.5646 -0.2065
   44SER     OG 2856   3.705   4.268  -1.603  0.3268  0.5813 -0.2164
   44SER     HG 2857   3.643   4.211  -1.557  0.0865 -0.4580 -1.7476
   44SER      C 2858   3.963   4.517  -1.499  0.4117 -0.2362  0.4311
   44SER      O 2859   3.932   4.549  -1.385 -0.3218 -0.3744  0.2801
   45THR      N 2860   4.059   4.581  -1.566 -0.1972 -0.0134 -0.2448
   45THR      H 2861   4.079   4.557  -1.662  1.6329 -2.8074  0.7389
   45THR     CA 2862   4.134   4.691  -1.507 -0.0167 -0.0303 -0.4408
   45THR     HA 2863   4.102   4.707  -1.404  0.5886  0.4255 -0.3175
   45THR     CB 2864   4.284   4.666  -1.503 -0.0587 -0.2183 -0.0039
   45THR     HB 2865   4.332   4.754  -1.460 -0.9500 -0.0864  0.7626
   45THR    CG2 2866   4.322   4.543  -1.421  0.8808  0.2580  0.2993
   45THR   HG21 2867   4.269   4.456  -1.460  3.3272  0.1231 -3.1464
   45THR   HG22 2868   4.429   4.524  -1.418  0.4312 -2.9251  0.3014
   45THR   HG23 2869   4.286   4.570  -1.322 -0.0396 -2.1156  0.6895
   45THR    OG1 2870   4.338   4.661  -1.633 -0.0593  0.6152 -0.0449
   45THR    HG1 2871   4.315   4.573  -1.664  0.9853  0.3315 -0.0585
   45THR      C 2872   4.092   4.823  -1.571  0.1802  0.2021 -0.0886
   45THR      O 2873   4.136   4.932  -1.533  0.0395  0.1061  0.3577
   46ASP      N 2874   4.010   4.820  -1.675  0.2589 -0.2419 -0.1404
   46ASP      H 2875   3.972   4.733  -1.711  1.3029  0.3247 -2.8887
   46ASP     CA 2876   3.933   4.931  -1.728  0.0759 -0.3192 -0.0383
   46ASP     HA 2877   3.943   5.009  -1.652 -0.1410 -2.3156  2.1574
   46ASP     CB 2878   4.003   4.992  -1.850 -0.3856  0.4206  0.0583
   46ASP    HB1 2879   4.000   4.919  -1.931 -2.2391  0.4332  0.0718
   46ASP    HB2 2880   4.108   5.016  -1.832  0.2089 -1.5642 -0.5200
   46ASP     CG 2881   3.947   5.124  -1.901 -0.5117  0.3176 -0.0692
   46ASP    OD1 2882   3.908   5.123  -2.020 -0.4070  0.0851 -0.1025
   46ASP    OD2 2883   3.931   5.218  -1.820 -0.9382  0.0993  0.1040
   46ASP      C 2884   3.787   4.901  -1.758 -0.1575  0.4701  0.2633
   46ASP      O 2885   3.736   4.923  -1.868  0.4834  0.3325 -0.0703
   47THR      N 2886   3.722   4.853  -1.652  0.2730 -0.1019  0.2804
   47THR      H 2887   3.759   4.858  -1.558 -2.3905  2.5313  1.3655
   47THR     CA 2888   3.577   4.848  -1.649  0.2577  0.2637  0.2145
   47THR     HA 2889   3.540   4.898  -1.739  0.0951  0.6063  0.4657
   47THR     CB 2890   3.545   4.699  -1.653  0.1668  0.2987 -0.5682
   47THR     HB 2891   3.605   4.650  -1.576  0.6252  0.8733 -0.5503
   47THR    CG2 2892   3.400   4.659  -1.628  0.3058  0.1475  0.0234
   47THR   HG21 2893   3.338   4.686  -1.714 -2.1697  1.1565  2.0040
   47THR   HG22 2894   3.386   4.551  -1.632 -1.7854  0.3978 -0.6348
   47THR   HG23 2895   3.368   4.698  -1.532  0.4111 -0.1446  0.1769
   47THR    OG1 2896   3.588   4.644  -1.776  0.4949 -0.1820 -0.2414
   47THR    HG1 2897   3.683   4.631  -1.783  1.0278  1.5892  2.2041
   47THR      C 2898   3.517   4.919  -1.529 -0.2894  0.7446 -0.3337
   47THR      O 2899   3.583   4.940  -1.427 -0.0942 -0.0578 -0.2895
   48SER      N 2900   3.387   4.947  -1.525 -0.3957  0.1929  0.3559
   48SER      H 2901   3.327   4.924  -1.604 -0.5167 -0.9172  0.7663
   48SER     CA 2902   3.313   4.993  -1.409  0.1319  0.0465  0.7492
   48SER     HA 2903   3.370   5.065  -1.350 -1.4185  1.8338  0.1627
   48SER     CB 2904   3.186   5.064  -1.453  0.1996  0.1060  0.6493
   48SER    HB1 2905   3.117   4.993  -1.500 -2.8981  2.1813  1.7534
   48SER    HB2 2906   3.133   5.104  -1.367 -0.2907 -0.0498  0.4250
   48SER     OG 2907   3.218   5.172  -1.537  0.1294 -0.1114  0.3390
   48SER     HG 2908   3.252   5.238  -1.476 -0.4449  0.9571 -0.4647
   48SER      C 2909   3.286   4.878  -1.313 -0.1101 -0.3917  0.1613
   48SER      O 2910   3.175   4.826  -1.297 -0.3199  0.0337  0.0987
   49GLY      N 2911   3.393   4.830  -1.250  0.0986 -0.0128  0.0996
   49GLY      H 2912   3.477   4.884  -1.260  1.5781 -2.3453 -0.9931
   49GLY     CA 2913   3.395   4.713  -1.163 -0.0958 -0.2384 -0.1979
   49GLY    HA1 2914   3.371   4.737  -1.060  0.3233 -2.0442  0.3510
   49GLY    HA2 2915   3.319   4.646  -1.202  1.1604 -0.8773 -1.6416
   49GLY      C 2916   3.530   4.645  -1.154  0.0278 -0.0384 -0.5228
   49GLY      O 2917   3.631   4.713  -1.171  0.1574 -0.0183  0.2926
   50TYR      N 2918   3.533   4.520  -1.109  0.2821  0.0657 -0.2465
   50TYR      H 2919   3.444   4.478  -1.085 -0.1528  2.3785  2.8018
   50TYR     CA 2920   3.650   4.441  -1.076  0.6897  0.5153 -0.6015
   50TYR     HA 2921   3.739   4.491  -1.113  0.6050  0.9442 -0.2382
   50TYR     CB 2922   3.655   4.423  -0.924 -0.0308  0.2612 -0.6020
   50TYR    HB1 2923   3.558   4.402  -0.881 -0.1795  0.3092 -0.9098
   50TYR    HB2 2924   3.703   4.328  -0.901 -1.1716 -0.0743  0.4708
   50TYR     CG 2925   3.709   4.542  -0.848  0.1727 -0.3502  0.2170
   50TYR    CD1 2926   3.622   4.616  -0.767  0.2513 -0.3681  0.3196
   50TYR    HD1 2927   3.517   4.591  -0.773  0.2551 -0.2677 -0.3318
   50TYR    CE1 2928   3.665   4.728  -0.696  0.1521 -0.2669  0.2204
   50TYR    HE1 2929   3.600   4.785  -0.630 -0.1484 -0.5454  0.1700
   50TYR     CZ 2930   3.804   4.748  -0.695  0.0788  0.2747 -0.1523
   50TYR     OH 2931   3.846   4.855  -0.621  0.4958  0.4538 -0.6396
   50TYR     HH 2932   3.776   4.884  -0.563 -4.1703 -3.8096 -3.3336
   50TYR    CE2 2933   3.897   4.678  -0.775  0.1231 -0.1045  0.2328
   50TYR    HE2 2934   4.001   4.705  -0.770 -0.8233  4.1639  0.5550
   50TYR    CD2 2935   3.846   4.571  -0.851  0.1748 -0.3279  0.5091
   50TYR    HD2 2936   3.915   4.522  -0.918  0.9155  0.4580  0.6683
   50TYR      C 2937   3.636   4.307  -1.147 -0.2262  0.1049  0.3238
   50TYR      O 2938   3.529   4.249  -1.167 -0.1235 -0.1822  0.5979
   51GLY      N 2939   3.754   4.250  -1.173 -0.4610 -0.1504 -0.2131
   51GLY      H 2940   3.835   4.310  -1.179 -1.6035  1.2999 -2.8462
   51GLY     CA 2941   3.775   4.108  -1.191 -0.1494 -0.0743 -0.4381
   51GLY    HA1 2942   3.883   4.093  -1.205  0.1688  0.9200  0.7585
   51GLY    HA2 2943   3.724   4.059  -1.273  1.2501 -0.8924 -0.8585
   51GLY      C 2944   3.728   4.032  -1.069 -0.4717  0.3158 -0.3181
   51GLY      O 2945   3.688   4.084  -0.965  0.5601  0.8757 -0.1869
   52GLN      N 2946   3.732   3.899  -1.085 -0.1637  0.2913 -0.0521
   52GLN      H 2947   3.772   3.862  -1.169 -0.0376  0.7176 -0.1826
   52GLN     CA 2948   3.666   3.806  -0.995 -0.1064  0.4026  0.1068
   52GLN     HA 2949   3.626   3.855  -0.907  1.0226 -0.3124  1.0526
   52GLN     CB 2950   3.556   3.743  -1.080 -0.0339  0.2110  0.1526
   52GLN    HB1 2951   3.599   3.712  -1.175  3.6780  1.6047  1.1999
   52GLN    HB2 2952   3.525   3.652  -1.029 -3.3457 -0.4733 -2.6859
   52GLN     CG 2953   3.444   3.847  -1.084 -0.3998 -0.1688  0.3496
   52GLN    HG1 2954   3.482   3.947  -1.107 -0.2163  0.0951  1.7021
   52GLN    HG2 2955   3.397   3.854  -0.986  0.8692  1.6311  0.8942
   52GLN     CD 2956   3.348   3.795  -1.190  0.0158  0.5850 -0.4161
   52GLN    OE1 2957   3.383   3.776  -1.306  0.3620  0.4735 -0.2963
   52GLN    NE2 2958   3.221   3.786  -1.152  0.0653 -0.0754 -0.3886
   52GLN   HE21 2959   3.154   3.737  -1.210 -0.9323  0.8071 -0.0177
   52GLN   HE22 2960   3.204   3.787  -1.052  1.7046 -1.3526 -0.0692
   52GLN      C 2961   3.754   3.693  -0.942 -0.2719  0.0340 -0.3914
   52GLN      O 2962   3.856   3.652  -0.997  0.5553  0.2923  0.9029
   53SER      N 2963   3.708   3.630  -0.834 -0.1323  0.3259 -0.1576
   53SER      H 2964   3.629   3.674  -0.789 -0.8525 -0.3867 -0.6796
   53SER     CA 2965   3.773   3.519  -0.767  0.0851  0.2333 -0.5195
   53SER     HA 2966   3.710   3.503  -0.680  0.5005 -1.7271 -0.5472
   53SER     CB 2967   3.771   3.388  -0.846  0.0590  0.1916 -0.4485
   53SER    HB1 2968   3.675   3.388  -0.897  0.1821 -0.1604 -0.6781
   53SER    HB2 2969   3.784   3.298  -0.787  2.5818 -0.6729 -2.1925
   53SER     OG 2970   3.864   3.390  -0.951  0.4507  0.2214 -0.1019
   53SER     HG 2971   3.857   3.477  -0.990 -1.1687 -0.5376 -1.6243
   53SER      C 2972   3.906   3.557  -0.704 -0.0138 -0.0022 -0.1693
   53SER      O 2973   3.992   3.472  -0.682  0.2227  0.1758 -0.3900
   54SER      N 2974   3.935   3.685  -0.682 -0.0292 -0.0097 -0.1030
   54SER      H 2975   3.857   3.746  -0.700 -1.0316 -1.3045 -0.2359
   54SER     CA 2976   4.064   3.744  -0.651  0.1071 -0.2954 -0.1290
   54SER     HA 2977   4.138   3.670  -0.683  1.1395  0.0187  1.4590
   54SER     CB 2978   4.087   3.869  -0.736 -0.3750 -0.1620 -0.0669
   54SER    HB1 2979   4.191   3.898  -0.723 -0.2320 -0.7013  0.0201
   54SER    HB2 2980   4.029   3.951  -0.695  0.4691  0.8354 -0.7870
   54SER     OG 2981   4.066   3.860  -0.876  0.1787  0.5213 -0.1966
   54SER     HG 2982   4.074   3.951  -0.905 -2.7129  0.7928 -0.3572
   54SER      C 2983   4.081   3.770  -0.502 -0.0414 -0.5601 -0.0661
   54SER      O 2984   3.984   3.781  -0.427 -0.1784 -0.0843 -0.3051
   55TYR      N 2985   4.205   3.792  -0.458 -0.2543  0.1827  0.1800
   55TYR      H 2986   4.277   3.758  -0.520  1.2906 -0.1679  2.1008
   55TYR     CA 2987   4.240   3.816  -0.320 -0.3971 -0.0613  0.2594
   55TYR     HA 2988   4.202   3.731  -0.263 -3.1353 -0.2411 -1.6717
   55TYR     CB 2989   4.392   3.812  -0.307 -0.3662  0.1724 -0.0382
   55TYR    HB1 2990   4.420   3.850  -0.209  0.9581 -0.5282 -0.1175
   55TYR    HB2 2991   4.441   3.860  -0.392 -1.3446 -3.2471 -2.7933
   55TYR     CG 2992   4.443   3.670  -0.299 -0.1285  0.2123 -0.7004
   55TYR    CD1 2993   4.519   3.615  -0.402 -0.0328 -0.2993 -0.3638
   55TYR    HD1 2994   4.534   3.681  -0.487 -2.2758  0.2389 -0.4048
   55TYR    CE1 2995   4.575   3.487  -0.399 -0.2885 -0.4155 -0.5619
   55TYR    HE1 2996   4.626   3.442  -0.483  1.3706  0.6810 -0.1792
   55TYR     CZ 2997   4.562   3.416  -0.278 -0.1951 -0.6611 -0.6968
   55TYR     OH 2998   4.618   3.292  -0.261  0.4634 -0.3598 -0.6146
   55TYR     HH 2999   4.691   3.278  -0.322  1.0269  1.8736 -0.5572
   55TYR    CE2 3000   4.482   3.470  -0.175 -0.2548 -0.1810 -0.9916
   55TYR    HE2 3001   4.476   3.413  -0.084  2.7675 -1.3242 -1.3890
   55TYR    CD2 3002   4.413   3.591  -0.187  0.1081  0.0498 -0.7519
   55TYR    HD2 3003   4.360   3.634  -0.103  1.0200  1.8948 -1.0716
   55TYR      C 3004   4.181   3.948  -0.273 -0.3321  0.0133  0.1336
   55TYR      O 3005   4.196   4.055  -0.332  0.0918  0.0510  0.3109
   56SER      N 3006   4.131   3.938  -0.149 -0.3350 -0.0862  0.1245
   56SER      H 3007   4.104   3.847  -0.114  0.7670 -0.2588  0.5552
   56SER     CA 3008   4.101   4.049  -0.061 -0.3748 -0.0728  0.0939
   56SER     HA 3009   4.049   4.127  -0.117  0.2944  1.1253  1.0811
   56SER     CB 3010   4.010   4.003   0.052 -0.0446 -0.0740  0.3590
   56SER    HB1 3011   4.052   3.915   0.102 -1.2171 -0.3683  0.8545
   56SER    HB2 3012   3.919   3.962   0.008  0.4270 -0.2561 -0.4614
   56SER     OG 3013   3.978   4.093   0.156 -0.5473  0.3386 -0.1473
   56SER     HG 3014   3.931   4.034   0.215 -0.1031  0.0498 -0.0747
   56SER      C 3015   4.231   4.110  -0.011 -0.2229 -0.3626  0.0507
   56SER      O 3016   4.327   4.036   0.010  0.0655  0.0321  0.1378
   57SER      N 3017   4.225   4.239   0.022  0.0202 -0.2467 -0.3591
   57SER      H 3018   4.144   4.295  -0.001  0.2170  0.3921  0.4882
   57SER     CA 3019   4.344   4.312   0.060 -0.0228 -0.2110 -0.2928
   57SER     HA 3020   4.415   4.320  -0.022 -0.4609  1.6023 -0.5427
   57SER     CB 3021   4.314   4.457   0.098  0.3366 -0.2547  0.1688
   57SER    HB1 3022   4.402   4.511   0.132  0.4008  0.2977 -0.8349
   57SER    HB2 3023   4.240   4.462   0.178 -0.9881  1.7437 -1.0621
   57SER     OG 3024   4.255   4.524  -0.012  0.2397 -0.0336  0.3541
   57SER     HG 3025   4.254   4.613   0.024  0.1210 -0.1668  0.6878
   57SER      C 3026   4.401   4.256   0.189  0.0922  0.2668 -0.1320
   57SER      O 3027   4.332   4.242   0.289  0.3652 -0.5492 -0.0480
   58TYR      N 3028   4.533   4.233   0.197  0.1405  0.3797 -0.6014
   58TYR      H 3029   4.576   4.244   0.106 -0.2826  0.6891 -0.7705
   58TYR     CA 3030   4.602   4.179   0.312 -0.3856 -0.3545 -0.6257
   58TYR     HA 3031   4.535   4.101   0.351 -1.1732  0.3975 -0.4454
   58TYR     CB 3032   4.736   4.116   0.274  0.0949  0.0892  0.3091
   58TYR    HB1 3033   4.817   4.188   0.278 -1.0480  1.4358  0.2428
   58TYR    HB2 3034   4.758   4.041   0.351 -0.4557  0.6706  1.0559
   58TYR     CG 3035   4.734   4.041   0.144 -0.0521  0.3610  0.1535
   58TYR    CD1 3036   4.678   3.913   0.133 -0.1230  0.4564 -0.6745
   58TYR    HD1 3037   4.640   3.872   0.225 -0.3578 -0.7385 -1.2804
   58TYR    CE1 3038   4.668   3.850   0.008 -0.1910 -0.0848 -0.3976
   58TYR    HE1 3039   4.602   3.765   0.000 -2.5196  1.7943 -3.2765
   58TYR     CZ 3040   4.725   3.912  -0.105  0.1161  0.5138  0.0792
   58TYR     OH 3041   4.709   3.848  -0.225  0.0000  0.0434  0.3412
   58TYR     HH 3042   4.736   3.904  -0.297 -0.3858  0.9097  0.8467
   58TYR    CE2 3043   4.785   4.039  -0.094 -0.0320  0.5772  0.1594
   58TYR    HE2 3044   4.825   4.085  -0.183  0.3575 -1.5188 -0.8236
   58TYR    CD2 3045   4.786   4.104   0.030  0.2639  0.3365  0.2836
   58TYR    HD2 3046   4.836   4.200   0.037  0.3600  0.3681 -0.6785
   58TYR      C 3047   4.616   4.275   0.429 -0.8327 -0.2249 -0.6764
   58TYR      O 3048   4.631   4.396   0.414  0.4432 -0.2557  0.1903
   59GLY      N 3049   4.601   4.223   0.551  0.3047  0.3501 -0.2754
   59GLY      H 3050   4.573   4.128   0.571  5.0399 -1.0858  0.6706
   59GLY     CA 3051   4.596   4.309   0.667 -0.3906  0.2536 -0.2264
   59GLY    HA1 3052   4.547   4.403   0.642 -0.3068  0.8874  1.7902
   59GLY    HA2 3053   4.699   4.334   0.692  0.1202  1.6720 -3.2602
   59GLY      C 3054   4.528   4.249   0.789 -0.4429  0.6120 -0.0772
   59GLY      O 3055   4.470   4.141   0.774  0.5278  0.0933 -0.1485
   60GLN      N 3056   4.545   4.303   0.910  0.3728 -0.1637  0.1607
   60GLN      H 3057   4.609   4.380   0.926  1.7150 -1.0455 -0.8050
   60GLN     CA 3058   4.477   4.263   1.031  0.0343  0.3629  0.1444
   60GLN     HA 3059   4.390   4.199   1.015 -0.1421 -0.3738  3.3169
   60GLN     CB 3060   4.558   4.171   1.121 -0.5752 -0.5145 -0.1965
   60GLN    HB1 3061   4.503   4.157   1.215 -0.1719 -0.8087  0.0001
   60GLN    HB2 3062   4.654   4.222   1.128 -0.4384 -0.9227  1.4692
   60GLN     CG 3063   4.596   4.038   1.057  0.4910 -0.1757 -0.2791
   60GLN    HG1 3064   4.658   4.062   0.970  0.2465  0.5453 -0.2613
   60GLN    HG2 3065   4.498   4.001   1.027  0.6411 -0.5263 -0.3389
   60GLN     CD 3066   4.675   3.940   1.143  0.0989 -0.3017 -0.0609
   60GLN    OE1 3067   4.703   3.965   1.260 -0.2873  0.1948 -0.0677
   60GLN    NE2 3068   4.721   3.826   1.092  1.1118 -0.2072  0.6319
   60GLN   HE21 3069   4.743   3.742   1.144  0.0293 -2.8473 -2.7989
   60GLN   HE22 3070   4.700   3.809   0.995 -0.7927 -1.0235  1.1448
   60GLN      C 3071   4.427   4.385   1.108 -0.5139  0.0282  0.3304
   60GLN      O 3072   4.482   4.495   1.099 -0.3869 -0.0746 -0.2243
   61SER      N 3073   4.323   4.372   1.190 -0.1000 -0.4386  0.7863
   61SER      H 3074   4.275   4.284   1.197 -0.9571  0.0805  1.8441
   61SER     CA 3075   4.255   4.477   1.265  0.0530  0.1133  0.1629
   61SER     HA 3076   4.200   4.531   1.188 -0.9479 -0.8630  0.1755
   61SER     CB 3077   4.149   4.414   1.354  0.1324  0.0232  0.1947
   61SER    HB1 3078   4.198   4.352   1.429  0.9770 -1.7056 -1.6789
   61SER    HB2 3079   4.082   4.495   1.382 -1.9587 -1.1419 -1.1674
   61SER     OG 3080   4.071   4.329   1.272  0.0762 -0.1967  0.4734
   61SER     HG 3081   4.021   4.263   1.321  1.7379 -1.9900 -0.1080
   61SER      C 3082   4.335   4.579   1.344  0.2119 -0.0512  0.2156
   61SER      O 3083   4.439   4.553   1.405  0.1573  0.3049  0.4618
   62GLN      N 3084   4.282   4.701   1.356 -0.5671 -0.4302  0.6499
   62GLN      H 3085   4.206   4.728   1.294  0.1873  0.1588 -0.0384
   62GLN     CA 3086   4.327   4.800   1.451 -0.0808  0.0341 -0.0566
   62GLN     HA 3087   4.435   4.799   1.441  0.0484 -1.8546  1.1615
   62GLN     CB 3088   4.252   4.929   1.415 -0.3538 -0.2051 -0.3526
   62GLN    HB1 3089   4.292   5.013   1.472 -0.9023  0.2768 -0.6728
   62GLN    HB2 3090   4.277   4.956   1.312 -1.4989 -1.2205 -0.9238
   62GLN     CG 3091   4.102   4.918   1.436 -0.2719 -0.0445  0.3400
   62GLN    HG1 3092   4.069   4.840   1.367  1.2337  0.3789 -0.9030
   62GLN    HG2 3093   4.082   4.876   1.535 -0.4999  0.2122  0.4048
   62GLN     CD 3094   4.023   5.047   1.417 -0.3412 -0.1238  0.0941
   62GLN    OE1 3095   4.020   5.133   1.504  0.0830 -0.5304  0.5188
   62GLN    NE2 3096   3.961   5.070   1.301 -0.2143  0.5834  0.1625
   62GLN   HE21 3097   3.977   5.017   1.216 -1.9220  1.7457 -0.9453
   62GLN   HE22 3098   3.916   5.159   1.285 -3.4657 -0.2308  3.5937
   62GLN      C 3099   4.302   4.748   1.591  0.0215  0.1981  0.0227
   62GLN      O 3100   4.215   4.666   1.620 -0.2176  0.5266  0.2318
   63ASN      N 3101   4.381   4.797   1.687 -0.2335  0.2934  0.1837
   63ASN      H 3102   4.456   4.856   1.654 -0.2234 -1.4258 -3.2920
   63ASN     CA 3103   4.369   4.764   1.828  0.3159 -0.5530  0.0350
   63ASN     HA 3104   4.326   4.666   1.848 -1.9158  0.6161  1.2801
   63ASN     CB 3105   4.503   4.783   1.899  0.4997 -0.4987 -0.3210
   63ASN    HB1 3106   4.534   4.887   1.909 -0.3104 -0.0582 -1.9908
   63ASN    HB2 3107   4.564   4.725   1.831 -1.0741 -0.0380 -2.2159
   63ASN     CG 3108   4.514   4.717   2.036 -0.9003  0.2396  0.1671
   63ASN    OD1 3109   4.430   4.634   2.068 -0.3075 -0.2878  0.3686
   63ASN    ND2 3110   4.618   4.732   2.118 -0.5272  0.0409 -0.2659
   63ASN   HD21 3111   4.610   4.679   2.203 -0.4063 -1.4088 -1.1194
   63ASN   HD22 3112   4.691   4.799   2.097 -1.6346  1.3292 -0.1666
   63ASN      C 3113   4.263   4.846   1.899  0.8989  0.0094  0.2704
   63ASN      O 3114   4.227   4.956   1.857  0.3000 -0.3914 -0.2808
   64THR      N 3115   4.213   4.793   2.011  0.3057  0.0592  0.0316
   64THR      H 3116   4.240   4.699   2.036 -1.0362  0.0666  1.6811
   64THR     CA 3117   4.114   4.846   2.103  0.3672  0.1075  0.0703
   64THR     HA 3118   4.119   4.954   2.105 -0.4846  0.2413 -2.2183
   64THR     CB 3119   3.978   4.787   2.066  0.3266  0.5678 -0.5216
   64THR     HB 3120   3.903   4.822   2.138  0.4096 -0.4792  0.0809
   64THR    CG2 3121   3.927   4.841   1.933 -0.6817  0.2634 -0.2754
   64THR   HG21 3122   3.822   4.820   1.916 -0.3989 -0.2940 -1.4497
   64THR   HG22 3123   3.968   4.788   1.846 -1.5941 -0.2905 -0.3758
   64THR   HG23 3124   3.949   4.948   1.933  2.2601 -0.2099  2.5464
   64THR    OG1 3125   3.978   4.646   2.058  0.0210  0.5185  0.2219
   64THR    HG1 3126   3.886   4.623   2.042  0.2915  1.2789 -3.3616
   64THR      C 3127   4.141   4.806   2.247  0.0259 -0.0880  0.0833
   64THR      O 3128   4.058   4.832   2.334  0.1111  0.2335  0.0697
   65GLY      N 3129   4.260   4.753   2.277  0.1853  0.0364 -0.3283
   65GLY      H 3130   4.331   4.731   2.208  0.4531  2.0197 -0.7641
   65GLY     CA 3131   4.280   4.707   2.413  0.3890 -0.4710 -0.5250
   65GLY    HA1 3132   4.384   4.680   2.426  1.1436  1.2970 -2.3709
   65GLY    HA2 3133   4.242   4.781   2.484 -0.8113 -1.3946 -0.1804
   65GLY      C 3134   4.202   4.580   2.444  0.2771 -0.2358  0.1651
   65GLY      O 3135   4.144   4.521   2.353 -0.1905  0.4624  0.0054
   66TYR      N 3136   4.198   4.546   2.573 -0.1331  0.2236  0.2769
   66TYR      H 3137   4.237   4.615   2.636 -1.7341  2.0599 -0.6423
   66TYR     CA 3138   4.148   4.423   2.633  0.2895  0.0721  0.3254
   66TYR     HA 3139   4.181   4.338   2.574 -2.9150  0.3884 -2.2278
   66TYR     CB 3140   4.217   4.410   2.768  0.3207 -0.1728  0.2865
   66TYR    HB1 3141   4.324   4.389   2.764  0.3750  0.1913 -0.2897
   66TYR    HB2 3142   4.208   4.500   2.830  3.1695 -0.7199  1.6565
   66TYR     CG 3143   4.159   4.286   2.831  0.2765 -0.0894  0.4100
   66TYR    CD1 3144   4.182   4.158   2.779 -0.3323 -0.0051 -0.0732
   66TYR    HD1 3145   4.249   4.135   2.697  1.3854  2.3500  0.5608
   66TYR    CE1 3146   4.120   4.050   2.843  0.0354 -0.0929  0.1365
   66TYR    HE1 3147   4.141   3.949   2.811 -2.2203 -1.4453  2.5507
   66TYR     CZ 3148   4.037   4.066   2.955 -0.4057  0.1201 -0.2182
   66TYR     OH 3149   3.985   3.954   3.014 -0.1807 -0.0519 -0.3471
   66TYR     HH 3150   4.022   3.875   2.973 -1.1949 -1.3945  1.2013
   66TYR    CE2 3151   4.009   4.196   3.001 -0.3517 -0.0300  0.2424
   66TYR    HE2 3152   3.933   4.210   3.077  1.4910  1.6422  1.8938
   66TYR    CD2 3153   4.073   4.305   2.940  0.4307 -0.2958  0.5697
   66TYR    HD2 3154   4.042   4.403   2.973 -2.5411 -0.9658  0.0925
   66TYR      C 3155   3.996   4.411   2.626  0.2839  0.0327  0.5071
   66TYR      O 3156   3.926   4.510   2.602  0.4649 -0.0202 -0.2592
   67GLY      N 3157   3.944   4.289   2.630  0.4351 -0.0712 -0.4310
   67GLY      H 3158   4.010   4.215   2.650  3.7015  2.3949 -1.3527
   67GLY     CA 3159   3.802   4.265   2.646  0.5103 -0.0214  0.3560
   67GLY    HA1 3160   3.757   4.289   2.549 -1.3047 -1.8000  0.6844
   67GLY    HA2 3161   3.759   4.320   2.730  1.5623 -0.6642  1.3422
   67GLY      C 3162   3.784   4.114   2.653  0.2601 -0.0240 -0.2235
   67GLY      O 3163   3.842   4.044   2.570  0.5776 -0.0223 -0.0058
   68THR      N 3164   3.701   4.069   2.747  0.1407 -0.5579 -0.5820
   68THR      H 3165   3.658   4.138   2.807 -1.7966  0.0067 -2.4732
   68THR     CA 3166   3.666   3.930   2.770  0.2692 -0.3591  0.9420
   68THR     HA 3167   3.767   3.890   2.765 -0.5970 -2.6677  0.2542
   68THR     CB 3168   3.603   3.915   2.908 -0.6062 -0.1402  0.5772
   68THR     HB 3169   3.508   3.968   2.914 -0.4560  0.5975 -2.2845
   68THR    CG2 3170   3.592   3.771   2.957 -0.5372 -0.2147  0.3758
   68THR   HG21 3171   3.682   3.710   2.963 -0.6027 -0.7352 -2.6537
   68THR   HG22 3172   3.542   3.778   3.054  0.4174  0.8398  0.8093
   68THR   HG23 3173   3.516   3.724   2.894  1.0314 -0.6222 -1.2677
   68THR    OG1 3174   3.687   3.976   3.004  0.4909  0.2241 -0.5898
   68THR    HG1 3175   3.680   4.069   2.983  1.2525  0.7052  1.1196
   68THR      C 3176   3.576   3.885   2.656  0.0181 -0.0660  1.0231
   68THR      O 3177   3.474   3.951   2.637  0.3821  0.1387 -0.3547
   69GLN      N 3178   3.583   3.768   2.591  0.1655  0.8272 -0.6452
   69GLN      H 3179   3.650   3.700   2.623  0.0230 -0.5017 -2.9821
   69GLN     CA 3180   3.500   3.730   2.479 -0.4508 -0.2049  0.1465
   69GLN     HA 3181   3.499   3.813   2.409  0.0763  0.0280  0.4146
   69GLN     CB 3182   3.567   3.611   2.411 -0.1022  0.1011 -0.0483
   69GLN    HB1 3183   3.591   3.527   2.478 -2.4633 -1.3175 -0.8661
   69GLN    HB2 3184   3.489   3.576   2.343  0.7478 -2.0807 -0.0112
   69GLN     CG 3185   3.700   3.640   2.343  0.0138  0.0149  0.1411
   69GLN    HG1 3186   3.678   3.705   2.259  0.1033 -1.7512 -1.3041
   69GLN    HG2 3187   3.773   3.677   2.416  0.3926  0.8848 -0.6515
   69GLN     CD 3188   3.779   3.520   2.290  0.2362  0.2590 -0.0870
   69GLN    OE1 3189   3.870   3.473   2.357 -0.0606  0.5476  0.5326
   69GLN    NE2 3190   3.755   3.471   2.169  0.2281 -0.4776  0.2053
   69GLN   HE21 3191   3.684   3.511   2.109  1.0436  0.3842 -0.2275
   69GLN   HE22 3192   3.801   3.385   2.143 -0.6153 -1.1550  0.9430
   69GLN      C 3193   3.355   3.699   2.516 -0.3651 -0.2959  0.4136
   69GLN      O 3194   3.320   3.671   2.630 -0.0928 -0.0283  0.5655
   70SER      N 3195   3.264   3.695   2.418 -0.3315 -0.7087  0.4000
   70SER      H 3196   3.294   3.727   2.327 -1.6743  0.7817  0.4442
   70SER     CA 3197   3.128   3.648   2.428 -0.4892 -0.2828  0.2515
   70SER     HA 3198   3.103   3.611   2.527 -0.7588  0.3404  0.4219
   70SER     CB 3199   3.022   3.754   2.398 -0.3455 -0.1872  0.0791
   70SER    HB1 3200   3.039   3.837   2.467 -0.2978 -0.0908 -0.0489
   70SER    HB2 3201   2.926   3.703   2.408  0.5878 -2.3516 -1.3726
   70SER     OG 3202   3.026   3.799   2.265  0.3165  0.0316  0.1703
   70SER     HG 3203   2.948   3.771   2.218  1.7998 -0.8226 -1.9616
   70SER      C 3204   3.103   3.528   2.338 -0.1980 -0.1481 -0.0120
   70SER      O 3205   3.187   3.492   2.256  0.1409 -0.2440  0.3760
   71THR      N 3206   2.992   3.456   2.357 -0.2699  0.0015  0.1391
   71THR      H 3207   2.934   3.484   2.434  0.5206  1.1209  0.3564
   71THR     CA 3208   2.950   3.335   2.289  0.2687 -0.2099  0.1757
   71THR     HA 3209   3.037   3.270   2.275 -0.6669 -2.5178  3.6396
   71THR     CB 3210   2.859   3.245   2.373 -0.0327  0.0363  0.1129
   71THR     HB 3211   2.836   3.156   2.316 -0.1057  0.4281 -0.4830
   71THR    CG2 3212   2.931   3.214   2.504 -0.4895 -0.1712  0.3191
   71THR   HG21 3213   2.878   3.133   2.554  1.1746 -1.4859  0.0856
   71THR   HG22 3214   2.941   3.298   2.573 -1.3571  1.3529 -1.3275
   71THR   HG23 3215   3.028   3.171   2.478 -0.5191  0.5699 -1.1633
   71THR    OG1 3216   2.751   3.325   2.417 -0.1749 -0.4844  0.7235
   71THR    HG1 3217   2.680   3.269   2.451  0.4517 -1.8545 -0.1217
   71THR      C 3218   2.888   3.360   2.153 -0.4089 -0.1584  0.4879
   71THR      O 3219   2.839   3.471   2.131 -0.0171  0.1585  1.2119
   72PRO      N 3220   2.891   3.270   2.054 -0.0288  0.1582  0.2039
   72PRO     CD 3221   2.950   3.138   2.052  0.0022  0.1749  0.0461
   72PRO    HD1 3222   3.059   3.147   2.054 -0.0718  1.1814  0.0313
   72PRO    HD2 3223   2.903   3.076   2.128 -1.3917  3.0861  1.6953
   72PRO     CG 3224   2.913   3.071   1.920 -0.4010 -0.0177  0.2561
   72PRO    HG1 3225   2.817   3.022   1.935 -0.7918 -0.7988 -3.7673
   72PRO    HG2 3226   2.995   3.009   1.883  0.0273  0.6838  0.0035
   72PRO     CB 3227   2.900   3.194   1.831  0.5515  0.4044  0.6937
   72PRO    HB1 3228   2.830   3.174   1.751  0.9381 -0.7995  0.6295
   72PRO    HB2 3229   3.000   3.218   1.793  0.6835 -0.5789  0.3782
   72PRO     CA 3230   2.837   3.299   1.923 -0.1812  0.3145  0.2991
   72PRO     HA 3231   2.868   3.397   1.886 -1.1337  1.1066  1.5389
   72PRO      C 3232   2.685   3.305   1.928 -0.2056 -0.2298  0.2955
   72PRO      O 3233   2.619   3.268   2.025 -0.7530  0.3183  0.1326
   73GLN      N 3234   2.623   3.366   1.827  0.3453 -0.4746 -0.1975
   73GLN      H 3235   2.678   3.411   1.756  0.9650  0.9192  1.1155
   73GLN     CA 3236   2.480   3.359   1.803  0.2504  0.3471  0.0910
   73GLN     HA 3237   2.437   3.292   1.877  2.4738 -0.9454  0.3095
   73GLN     CB 3238   2.416   3.497   1.802 -0.5670 -0.0287 -0.3574
   73GLN    HB1 3239   2.466   3.558   1.727  0.4461 -1.4255 -0.8582
   73GLN    HB2 3240   2.312   3.482   1.773 -0.2404 -0.7862 -1.1671
   73GLN     CG 3241   2.430   3.565   1.939  0.3485 -0.5055 -0.2052
   73GLN    HG1 3242   2.532   3.558   1.975 -0.4429 -0.6698  2.1959
   73GLN    HG2 3243   2.399   3.668   1.923 -2.0202 -1.1887 -0.4467
   73GLN     CD 3244   2.335   3.506   2.043  0.2088 -0.2758 -0.2022
   73GLN    OE1 3245   2.257   3.413   2.026 -0.1195 -0.0085 -0.1692
   73GLN    NE2 3246   2.326   3.565   2.162 -0.2826  0.3488 -0.5400
   73GLN   HE21 3247   2.384   3.646   2.179  0.1673  0.2873 -1.7169
   73GLN   HE22 3248   2.269   3.524   2.235  0.9728 -1.4196 -0.4619
   73GLN      C 3249   2.447   3.295   1.668 -0.0827 -0.4389  0.5376
   73GLN      O 3250   2.536   3.300   1.583  0.0951 -0.1279  0.7386
   74GLY      N 3251   2.334   3.227   1.650 -0.1166 -0.2105 -0.1377
   74GLY      H 3252   2.265   3.238   1.722  1.0666 -2.8290  1.5691
   74GLY     CA 3253   2.305   3.126   1.549 -0.1749 -0.5132  0.1780
   74GLY    HA1 3254   2.339   3.031   1.589 -0.1251  0.8262  3.7456
   74GLY    HA2 3255   2.363   3.150   1.460  0.8584 -2.1817  0.3593
   74GLY      C 3256   2.158   3.107   1.515 -0.1616 -0.1942 -0.0666
   74GLY      O 3257   2.070   3.168   1.576  0.3527  0.3053  0.1960
   75TYR      N 3258   2.139   3.038   1.403 -0.1698  0.2872 -0.3637
   75TYR      H 3259   2.223   3.004   1.359  0.3671  3.1490 -1.7858
   75TYR     CA 3260   2.014   3.008   1.337 -0.0463 -0.4139 -0.2831
   75TYR     HA 3261   1.936   3.079   1.366 -0.3676  0.1676 -2.3935
   75TYR     CB 3262   2.041   3.024   1.188 -0.5764  0.1243 -0.3272
   75TYR    HB1 3263   2.124   3.094   1.172 -0.3194  0.2963  1.5442
   75TYR    HB2 3264   2.075   2.928   1.149 -2.1646  0.4287 -2.6784
   75TYR     CG 3265   1.929   3.067   1.097 -0.7320  0.2076 -0.0949
   75TYR    CD1 3266   1.922   3.202   1.060  0.1610  0.2011 -0.3083
   75TYR    HD1 3267   1.989   3.271   1.109  2.5580 -1.5603 -0.9262
   75TYR    CE1 3268   1.824   3.243   0.969  0.2718  0.3157 -0.3763
   75TYR    HE1 3269   1.825   3.349   0.948  1.4334  0.3167 -0.3940
   75TYR     CZ 3270   1.739   3.151   0.904 -0.4475  0.5055  0.2729
   75TYR     OH 3271   1.639   3.191   0.820 -0.1992  1.1025  0.2532
   75TYR     HH 3272   1.642   3.286   0.805  0.1112  1.1166  0.3891
   75TYR    CE2 3273   1.759   3.016   0.936  0.1904  0.5148 -0.0620
   75TYR    HE2 3274   1.710   2.937   0.881 -0.1560 -0.7310  1.9010
   75TYR    CD2 3275   1.860   2.971   1.022  0.3272 -0.1856 -0.5809
   75TYR    HD2 3276   1.885   2.866   1.032  0.8056 -0.1917 -1.7315
   75TYR      C 3277   1.955   2.869   1.359 -0.3875 -0.2191  0.0424
   75TYR      O 3278   2.025   2.770   1.376  0.0269 -0.0683 -0.7271
   76GLY      N 3279   1.821   2.866   1.355 -0.4143  0.4229  0.4006
   76GLY      H 3280   1.769   2.951   1.340  1.4676  1.5362 -0.1654
   76GLY     CA 3281   1.745   2.743   1.358  0.8559 -0.3831  0.2294
   76GLY    HA1 3282   1.806   2.663   1.315  0.7637 -0.5789  0.4630
   76GLY    HA2 3283   1.651   2.754   1.305  0.8334 -0.3549  0.2750
   76GLY      C 3284   1.719   2.706   1.503 -0.4242  0.1495  0.1497
   76GLY      O 3285   1.679   2.789   1.584 -0.1039  0.3027  0.1538
   77SER      N 3286   1.731   2.577   1.539 -0.1285  0.2297  0.3472
   77SER      H 3287   1.742   2.510   1.465  1.5865 -1.3188  1.9345
   77SER     CA 3288   1.725   2.537   1.678  0.0286  0.0705  0.3069
   77SER     HA 3289   1.715   2.627   1.738  1.6633  0.2709  0.3305
   77SER     CB 3290   1.600   2.459   1.717  0.1290 -0.1017  0.2895
   77SER    HB1 3291   1.583   2.365   1.665 -1.8572 -0.5784  1.6488
   77SER    HB2 3292   1.603   2.455   1.826 -0.5317  0.8534  0.3584
   77SER     OG 3293   1.486   2.542   1.706  0.1072 -0.1427  0.2076
   77SER     HG 3294   1.445   2.522   1.622 -0.3447  0.0879  0.3703
   77SER      C 3295   1.846   2.464   1.735 -0.0573 -0.0554  0.3291
   77SER      O 3296   1.901   2.375   1.671 -0.0699 -0.0451  0.3042
   78THR      N 3297   1.882   2.498   1.859  0.5288  0.6752 -0.0288
   78THR      H 3298   1.831   2.574   1.903 -0.4325 -1.0548  2.0725
   78THR     CA 3299   1.977   2.437   1.950 -0.2523 -0.0122  0.3448
   78THR     HA 3300   1.995   2.332   1.929 -1.7007 -0.7412  2.3580
   78THR     CB 3301   2.112   2.509   1.950  0.1850 -0.8244 -0.0096
   78THR     HB 3302   2.171   2.467   2.031 -1.3081 -0.2358  1.4442
   78THR    CG2 3303   2.201   2.508   1.826  0.1945 -0.3409 -0.0051
   78THR   HG21 3304   2.142   2.505   1.734 -3.4678  0.3985  2.1289
   78THR   HG22 3305   2.270   2.592   1.830 -0.8610  0.4945  1.6391
   78THR   HG23 3306   2.252   2.412   1.827  0.3419 -0.2760  1.8820
   78THR    OG1 3307   2.095   2.645   1.980  0.2876 -0.8453  0.1433
   78THR    HG1 3308   2.102   2.654   2.075 -2.4542  1.8425  0.2535
   78THR      C 3309   1.916   2.436   2.090  0.4802  0.1222  0.6689
   78THR      O 3310   1.802   2.479   2.107  0.2462 -0.0572 -0.3397
   79GLY      N 3311   1.982   2.373   2.187  1.1802  0.0207  0.1382
   79GLY      H 3312   2.070   2.332   2.161 -0.0063 -2.5579 -0.0798
   79GLY     CA 3313   1.919   2.340   2.313  0.5557 -0.3376 -0.2658
   79GLY    HA1 3314   1.937   2.429   2.373 -3.3179  1.3259 -1.2293
   79GLY    HA2 3315   1.812   2.325   2.295  0.2582  0.2734  0.8522
   79GLY      C 3316   1.972   2.215   2.382  0.0035 -0.3487  0.1480
   79GLY      O 3317   2.057   2.144   2.329  0.4505 -0.3536  0.8628
   80GLY      N 3318   1.912   2.180   2.496 -0.0197 -0.5162  0.0857
   80GLY      H 3319   1.843   2.241   2.537 -0.2894  0.3325 -1.5656
   80GLY     CA 3320   1.954   2.066   2.576  0.0312 -0.3602  0.2842
   80GLY    HA1 3321   1.940   1.978   2.513  2.5232  0.5966 -1.8072
   80GLY    HA2 3322   2.058   2.063   2.609  0.0678 -1.3931  0.0879
   80GLY      C 3323   1.871   2.053   2.702 -0.0105  0.2406  0.3212
   80GLY      O 3324   1.787   2.138   2.734 -0.6673 -0.1152 -0.4243
   81TYR      N 3325   1.891   1.942   2.774  0.3213  0.2284  0.2082
   81TYR      H 3326   1.961   1.879   2.737 -1.0676 -0.6075 -1.0922
   81TYR     CA 3327   1.798   1.904   2.878  0.2610  0.3382  0.1952
   81TYR     HA 3328   1.697   1.928   2.846 -0.1106 -1.7227 -0.3141
   81TYR     CB 3329   1.816   1.753   2.894 -0.4854  0.2400  0.1464
   81TYR    HB1 3330   1.921   1.732   2.917  0.2055  0.9550 -2.0733
   81TYR    HB2 3331   1.755   1.724   2.979  0.3221 -3.9457 -0.5107
   81TYR     CG 3332   1.762   1.675   2.777 -0.1183 -0.0563  0.1712
   81TYR    CD1 3333   1.625   1.648   2.765 -0.2398  0.4784  0.3447
   81TYR    HD1 3334   1.556   1.680   2.842 -2.2565  0.6369 -1.4247
   81TYR    CE1 3335   1.570   1.588   2.651  0.3689 -0.0623  0.3343
   81TYR    HE1 3336   1.463   1.573   2.643  0.2889  1.0848 -1.2779
   81TYR     CZ 3337   1.656   1.553   2.545 -0.3464 -0.3908 -0.1449
   81TYR     OH 3338   1.610   1.494   2.431 -0.8588  0.4669 -0.3936
   81TYR     HH 3339   1.517   1.471   2.424 -1.0332  0.6377  1.0359
   81TYR    CE2 3340   1.794   1.580   2.557 -0.3288 -0.7851  0.5837
   81TYR    HE2 3341   1.858   1.558   2.473 -0.6771  1.1500 -0.2425
   81TYR    CD2 3342   1.847   1.639   2.672 -0.1292 -0.2994  0.2440
   81TYR    HD2 3343   1.952   1.663   2.678 -0.6872  2.4674  0.2753
   81TYR      C 3344   1.823   1.985   3.004 -0.0134 -0.2142  0.6085
   81TYR      O 3345   1.912   2.069   3.019  0.2663 -0.3739 -0.1395
   82GLY      N 3346   1.737   1.967   3.105 -0.5953 -0.0556  0.1422
   82GLY      H 3347   1.663   1.900   3.094  0.6402 -1.3585 -0.5311
   82GLY     CA 3348   1.717   2.043   3.227 -0.0632 -0.3168  0.3915
   82GLY    HA1 3349   1.813   2.038   3.278  0.1095 -0.3067  0.0733
   82GLY    HA2 3350   1.638   1.996   3.284  0.7612 -1.9105  0.2826
   82GLY      C 3351   1.681   2.189   3.204  0.5330 -0.2711 -0.3094
   82GLY      O 3352   1.587   2.215   3.130  0.5602 -0.1583 -0.3043
   83SER      N 3353   1.747   2.285   3.268  0.1208  0.3475 -0.7964
   83SER      H 3354   1.813   2.258   3.340 -1.5456 -0.0934  0.6275
   83SER     CA 3355   1.716   2.425   3.251 -0.5326  0.3747  0.5107
   83SER     HA 3356   1.647   2.435   3.168 -1.9297 -0.3374  1.5356
   83SER     CB 3357   1.652   2.481   3.378  0.0080  0.4889  0.7338
   83SER    HB1 3358   1.618   2.583   3.357  0.2561  0.6080  0.9027
   83SER    HB2 3359   1.722   2.484   3.462  1.0469  1.4143 -0.1300
   83SER     OG 3360   1.542   2.400   3.411  0.3578 -0.3546 -0.1395
   83SER     HG 3361   1.462   2.436   3.372  0.4043  0.3337  0.3796
   83SER      C 3362   1.836   2.514   3.219 -0.3419 -0.0687 -0.0140
   83SER      O 3363   1.938   2.495   3.284 -0.7355 -0.3648  0.5292
   84SER      N 3364   1.826   2.610   3.127  0.0800 -0.1708 -0.1630
   84SER      H 3365   1.736   2.638   3.090 -0.7972 -0.5862  1.5722
   84SER     CA 3366   1.929   2.704   3.087 -0.0497  0.0952  0.1303
   84SER     HA 3367   2.023   2.679   3.137  0.2625  1.7234  0.3881
   84SER     CB 3368   1.938   2.689   2.936  0.0860  0.6879  0.0771
   84SER    HB1 3369   1.987   2.594   2.912  0.5347  1.1123 -0.7415
   84SER    HB2 3370   2.002   2.773   2.908 -0.2324  1.1505  0.7159
   84SER     OG 3371   1.810   2.708   2.880  0.0755 -0.0523 -0.1650
   84SER     HG 3372   1.790   2.658   2.800  0.5003 -0.9675  0.2881
   84SER      C 3373   1.891   2.840   3.142 -0.2334  0.2047 -0.2654
   84SER      O 3374   1.776   2.879   3.160 -0.4900 -0.5207 -0.3206
   85GLN      N 3375   1.992   2.922   3.175 -0.0224 -0.2428  0.2190
   85GLN      H 3376   2.084   2.901   3.141  0.1534  0.5038  0.2211
   85GLN     CA 3377   1.974   3.055   3.230 -0.1820 -0.1690 -0.0089
   85GLN     HA 3378   1.894   3.052   3.304  0.5658  0.1076  0.8376
   85GLN     CB 3379   2.101   3.083   3.309  0.1104 -0.5894 -0.3259
   85GLN    HB1 3380   2.187   3.080   3.242 -0.0207  1.9939 -0.7481
   85GLN    HB2 3381   2.125   3.008   3.384 -0.0345 -0.3121  0.0007
   85GLN     CG 3382   2.110   3.230   3.350 -0.8589 -0.5588 -0.1998
   85GLN    HG1 3383   2.033   3.266   3.417 -1.4905 -0.4894 -0.9534
   85GLN    HG2 3384   2.131   3.292   3.262  1.8704 -2.0318 -0.7225
   85GLN     CD 3385   2.240   3.249   3.427 -0.8076 -0.3042 -0.3465
   85GLN    OE1 3386   2.351   3.205   3.395 -0.1613  0.5785  0.6110
   85GLN    NE2 3387   2.240   3.308   3.547 -0.4075 -0.1512 -0.4210
   85GLN   HE21 3388   2.152   3.338   3.584 -0.7819 -2.2001  0.4701
   85GLN   HE22 3389   2.322   3.317   3.605 -1.3168 -0.2881  0.9223
   85GLN      C 3390   1.949   3.156   3.119  0.0772  0.0675  0.1466
   85GLN      O 3391   1.996   3.148   3.006 -0.6384  0.1033 -0.1619
   86SER      N 3392   1.879   3.264   3.157 -0.3249 -0.2044  0.1878
   86SER      H 3393   1.855   3.270   3.255 -0.5518  2.4965  0.0536
   86SER     CA 3394   1.818   3.365   3.072 -0.1420 -0.1360  0.1358
   86SER     HA 3395   1.801   3.317   2.976 -1.4185  0.0223  0.2707
   86SER     CB 3396   1.694   3.433   3.129  0.0167  0.5830 -0.3750
   86SER    HB1 3397   1.637   3.477   3.047 -0.4779  0.1363 -0.2676
   86SER    HB2 3398   1.714   3.518   3.196  0.0063  0.1986  0.1213
   86SER     OG 3399   1.613   3.334   3.187  0.7857 -0.1483 -0.5290
   86SER     HG 3400   1.626   3.339   3.282  2.6831 -0.6116 -0.7230
   86SER      C 3401   1.917   3.469   3.023 -0.3191  0.2152  0.5134
   86SER      O 3402   1.883   3.584   2.997 -0.5448  0.0936  0.2694
   87SER      N 3403   2.043   3.433   2.997 -0.4208  0.1998  0.0289
   87SER      H 3404   2.052   3.333   3.008 -1.6901  0.1319  0.6433
   87SER     CA 3405   2.147   3.518   2.942 -0.1411 -0.3283 -0.2678
   87SER     HA 3406   2.105   3.591   2.872 -1.2893 -0.9091 -0.2092
   87SER     CB 3407   2.219   3.593   3.053 -0.2231  0.2765 -0.6178
   87SER    HB1 3408   2.313   3.633   3.014  1.4846 -2.1298  0.7539
   87SER    HB2 3409   2.247   3.531   3.138  0.3111  0.7717 -0.4307
   87SER     OG 3410   2.134   3.698   3.094 -0.2051 -0.0357  0.2341
   87SER     HG 3411   2.138   3.768   3.030 -0.0328 -1.1687 -1.0466
   87SER      C 3412   2.245   3.425   2.872  0.0119 -0.0215 -0.4597
   87SER      O 3413   2.246   3.303   2.887  0.0924  0.0389  0.0243
   88GLN      N 3414   2.335   3.486   2.794 -0.2824  0.5024 -0.3998
   88GLN      H 3415   2.320   3.583   2.774  1.8099  1.4899  2.1796
   88GLN     CA 3416   2.448   3.421   2.729 -0.6314 -0.2859 -0.2333
   88GLN     HA 3417   2.420   3.336   2.667  0.9062  0.1053 -1.5484
   88GLN     CB 3418   2.519   3.528   2.647 -0.4016 -0.4538 -0.2558
   88GLN    HB1 3419   2.624   3.501   2.634 -0.6883 -0.8882 -1.9237
   88GLN    HB2 3420   2.509   3.626   2.694 -1.3904 -1.4476  1.7237
   88GLN     CG 3421   2.457   3.546   2.508 -0.0502 -0.0014 -0.3566
   88GLN    HG1 3422   2.356   3.587   2.520  0.4250  1.5341 -1.2614
   88GLN    HG2 3423   2.464   3.451   2.457  1.5811  1.0335 -2.1889
   88GLN     CD 3424   2.524   3.651   2.420  0.1148  0.3510  0.1825
   88GLN    OE1 3425   2.475   3.762   2.405  0.3425  0.4979  0.5202
   88GLN    NE2 3426   2.643   3.615   2.369 -0.2612 -0.2123 -0.3186
   88GLN   HE21 3427   2.685   3.692   2.318 -0.1774 -0.8265 -1.1788
   88GLN   HE22 3428   2.690   3.527   2.382 -1.8902 -1.1732 -0.7191
   88GLN      C 3429   2.537   3.361   2.837  0.1061  0.2681 -0.5218
   88GLN      O 3430   2.563   3.423   2.939  0.3606 -0.5036 -0.1106
   89SER      N 3431   2.589   3.241   2.811 -0.3903  0.0004 -0.2988
   89SER      H 3432   2.555   3.196   2.727 -1.0973  1.0270 -0.5792
   89SER     CA 3433   2.689   3.177   2.894 -0.4892 -0.0458 -0.2145
   89SER     HA 3434   2.662   3.170   2.999 -1.0353  0.2661 -0.3321
   89SER     CB 3435   2.712   3.042   2.825 -0.1853 -0.0558 -0.0960
   89SER    HB1 3436   2.761   3.045   2.728  0.2058 -1.4674  0.0390
   89SER    HB2 3437   2.777   2.972   2.878  1.3051  0.5183 -1.1183
   89SER     OG 3438   2.583   2.985   2.822 -0.1200 -0.1870 -0.4476
   89SER     HG 3439   2.583   2.893   2.795  0.0322 -0.4951  0.5509
   89SER      C 3440   2.821   3.253   2.895 -0.2948 -0.3852  0.6486
   89SER      O 3441   2.848   3.330   2.803 -0.0529 -1.0901  0.1171
   90SER      N 3442   2.908   3.229   2.994  0.0953  0.3463  0.4933
   90SER      H 3443   2.874   3.161   3.061  0.5117  0.1821  0.5410
   90SER     CA 3444   3.047   3.267   2.985  0.1099  0.1463 -0.2366
   90SER     HA 3445   3.055   3.371   2.953  1.4628 -0.1429 -0.9044
   90SER     CB 3446   3.122   3.264   3.119 -0.4401 -0.1003  0.0693
   90SER    HB1 3447   3.223   3.300   3.102  0.7662 -2.3654  1.9650
   90SER    HB2 3448   3.131   3.161   3.154  0.7164 -0.3828 -0.9960
   90SER     OG 3449   3.066   3.346   3.220  0.1959 -0.1245  0.4420
   90SER     HG 3450   3.049   3.432   3.182  2.6098 -0.0496 -0.7331
   90SER      C 3451   3.117   3.184   2.879 -0.1134 -0.1852 -0.1253
   90SER      O 3452   3.106   3.062   2.870 -0.7596 -0.1159 -0.3221
   91TYR      N 3453   3.198   3.260   2.805  0.3752 -0.3885  0.1953
   91TYR      H 3454   3.219   3.354   2.834 -1.2893 -0.1744  0.8531
   91TYR     CA 3455   3.274   3.200   2.697  0.1865 -0.0432 -0.1302
   91TYR     HA 3456   3.210   3.138   2.634  0.6610  0.0152 -0.6832
   91TYR     CB 3457   3.326   3.315   2.611  0.1344 -0.0848 -0.2191
   91TYR    HB1 3458   3.226   3.348   2.583 -0.4459 -0.3660  1.3975
   91TYR    HB2 3459   3.379   3.389   2.671  0.8739  0.8113 -1.9103
   91TYR     CG 3460   3.410   3.275   2.492  0.2484  0.0786 -0.1951
   91TYR    CD1 3461   3.549   3.261   2.499  0.1765 -0.3446  0.5782
   91TYR    HD1 3462   3.603   3.292   2.587  0.3929 -2.4032  1.2192
   91TYR    CE1 3463   3.621   3.217   2.388 -0.0332  0.7043  0.0094
   91TYR    HE1 3464   3.728   3.202   2.391 -0.3033 -1.3544  1.1175
   91TYR     CZ 3465   3.552   3.181   2.270  0.0692  0.2627  0.0839
   91TYR     OH 3466   3.619   3.150   2.155  0.0164  0.2024  0.0692
   91TYR     HH 3467   3.713   3.136   2.170  0.0625 -1.6102 -1.5936
   91TYR    CE2 3468   3.412   3.191   2.260  0.0480 -0.2731 -0.2039
   91TYR    HE2 3469   3.355   3.162   2.173 -1.2418  0.3463  0.4000
   91TYR    CD2 3470   3.345   3.229   2.377  0.2678 -0.1419 -0.1197
   91TYR    HD2 3471   3.237   3.233   2.371  0.2810  3.1671 -0.1641
   91TYR      C 3472   3.385   3.109   2.748 -0.0129 -0.0691  0.2598
   91TYR      O 3473   3.468   3.156   2.825 -0.0588  0.3630  0.0535
   92GLY      N 3474   3.393   2.989   2.691 -0.3324  0.0402 -0.0229
   92GLY      H 3475   3.325   2.964   2.621  0.8961 -0.4826 -1.0606
   92GLY     CA 3476   3.502   2.897   2.717 -0.7841 -0.5432 -0.1825
   92GLY    HA1 3477   3.509   2.822   2.637 -1.6288  0.8510 -1.6231
   92GLY    HA2 3478   3.594   2.954   2.728 -1.2606  0.0082  1.1315
   92GLY      C 3479   3.485   2.813   2.843 -0.4747 -0.1771  0.1040
   92GLY      O 3480   3.386   2.825   2.915 -0.5003  0.1126  0.0201
   93GLN      N 3481   3.585   2.729   2.871  0.0567  0.5168  0.3177
   93GLN      H 3482   3.666   2.742   2.812  0.2890  0.3509  0.5938
   93GLN     CA 3483   3.595   2.639   2.984  0.3533 -0.2231 -0.2937
   93GLN     HA 3484   3.502   2.582   2.982 -0.3828  0.9330  0.0159
   93GLN     CB 3485   3.704   2.534   2.968  0.3848 -0.2173 -0.1207
   93GLN    HB1 3486   3.803   2.578   2.981 -0.4996  1.8780 -0.1938
   93GLN    HB2 3487   3.697   2.460   3.048  0.0486 -0.0993 -0.0424
   93GLN     CG 3488   3.705   2.450   2.840 -0.0384 -0.1986 -0.1351
   93GLN    HG1 3489   3.670   2.507   2.754 -1.7693  0.0634  0.6848
   93GLN    HG2 3490   3.804   2.407   2.825  0.0580 -0.2052  0.4922
   93GLN     CD 3491   3.615   2.328   2.853 -0.3149  0.0388  0.1986
   93GLN    OE1 3492   3.658   2.218   2.889 -0.3366 -0.0319  0.0119
   93GLN    NE2 3493   3.486   2.348   2.825 -0.1853  0.3533 -0.1651
   93GLN   HE21 3494   3.457   2.436   2.784  0.8498 -0.7626 -3.6601
   93GLN   HE22 3495   3.421   2.275   2.850 -0.3302  0.6457  0.3365
   93GLN      C 3496   3.602   2.704   3.121  0.5714 -0.1627 -0.3333
   93GLN      O 3497   3.654   2.815   3.129  0.1377  0.0018  0.3120
   94GLN      N 3498   3.563   2.634   3.228  0.2475  0.4896 -0.0211
   94GLN      H 3499   3.524   2.545   3.203  1.6910 -1.0100  2.5846
   94GLN     CA 3500   3.565   2.681   3.366  0.7340  0.4639 -0.0155
   94GLN     HA 3501   3.635   2.764   3.369  0.7140  0.4706  0.2683
   94GLN     CB 3502   3.422   2.721   3.401  0.6446 -0.0201  0.1704
   94GLN    HB1 3503   3.357   2.638   3.371 -0.4199  0.4553  1.0593
   94GLN    HB2 3504   3.420   2.738   3.509  0.2827  0.9014  0.0264
   94GLN     CG 3505   3.366   2.844   3.331  0.0845 -0.2191  0.2606
   94GLN    HG1 3506   3.362   2.832   3.223  0.5676  3.1230 -0.2478
   94GLN    HG2 3507   3.427   2.928   3.364 -1.0686  0.2904  1.1824
   94GLN     CD 3508   3.228   2.886   3.381  0.1316  0.1592  0.0766
   94GLN    OE1 3509   3.200   2.966   3.469  0.3581  0.6930 -0.3293
   94GLN    NE2 3510   3.128   2.816   3.327  0.3931  0.1797 -0.4486
   94GLN   HE21 3511   3.149   2.760   3.246 -2.4237 -1.8547  0.0530
   94GLN   HE22 3512   3.033   2.841   3.350 -0.1283 -2.0345  0.0639
   94GLN      C 3513   3.606   2.572   3.463 -0.1990  0.2884  0.1981
   94GLN      O 3514   3.600   2.452   3.437  0.4629  0.3294 -0.1676
   95SER      N 3515   3.655   2.611   3.581 -0.2486  0.2857  0.2196
   95SER      H 3516   3.664   2.711   3.590 -1.1085  0.7227 -2.7368
   95SER     CA 3517   3.700   2.528   3.691  0.0248 -0.1651 -0.2266
   95SER     HA 3518   3.748   2.440   3.648  1.3981 -0.0888  1.0473
   95SER     CB 3519   3.813   2.597   3.767 -0.0258 -0.3280 -0.0019
   95SER    HB1 3520   3.880   2.652   3.701 -1.4103  1.4676 -0.0180
   95SER    HB2 3521   3.878   2.527   3.819  1.4391 -0.6215 -2.1003
   95SER     OG 3522   3.764   2.701   3.849 -0.3422  0.0329 -0.6411
   95SER     HG 3523   3.846   2.741   3.879 -0.8191  0.5039  0.0675
   95SER      C 3524   3.595   2.476   3.788 -0.3608  0.5020 -0.2797
   95SER      O 3525   3.607   2.396   3.881  0.3135  0.4520 -0.4053
   96SER      N 3526   3.473   2.527   3.770 -0.3389  0.7128  0.1517
   96SER      H 3527   3.456   2.607   3.710 -1.3288  1.3401  1.2284
   96SER     CA 3528   3.351   2.500   3.844  0.1540 -0.0672  0.6897
   96SER     HA 3529   3.376   2.495   3.950  3.3518 -0.2633  0.0194
   96SER     CB 3530   3.256   2.616   3.818 -0.2949 -0.6122 -0.1659
   96SER    HB1 3531   3.155   2.582   3.842 -0.7085 -0.2490 -1.3436
   96SER    HB2 3532   3.290   2.697   3.883 -2.8281 -0.1478  0.6826
   96SER     OG 3533   3.261   2.665   3.686  0.0069 -0.1407  0.0186
   96SER     HG 3534   3.189   2.621   3.640 -0.4881 -0.7923  1.3712
   96SER      C 3535   3.279   2.375   3.794 -0.1133  0.3242  0.0809
   96SER      O 3536   3.317   2.310   3.697 -0.1007  0.0713  0.2545
   97TYR      N 3537   3.174   2.328   3.863 -0.2888  0.1440 -0.3093
   97TYR      H 3538   3.155   2.372   3.952 -0.8491  1.0392 -0.8562
   97TYR     CA 3539   3.095   2.213   3.825  0.2544 -0.1673 -0.5152
   97TYR     HA 3540   3.164   2.129   3.815  1.6206  0.7277  0.8716
   97TYR     CB 3541   3.008   2.173   3.944 -0.5722  0.2132 -0.9801
   97TYR    HB1 3542   3.060   2.167   4.039  3.7304 -0.6616 -3.1337
   97TYR    HB2 3543   2.926   2.241   3.964 -0.3249  1.0302 -2.5256
   97TYR     CG 3544   2.946   2.035   3.933 -0.0554 -0.1278  0.1900
   97TYR    CD1 3545   2.816   2.026   3.881  0.1876 -0.2872 -0.4002
   97TYR    HD1 3546   2.764   2.113   3.847  2.9060  1.3766 -0.5936
   97TYR    CE1 3547   2.762   1.899   3.856  0.1122 -0.3324 -0.0135
   97TYR    HE1 3548   2.662   1.894   3.814  0.0255 -1.0943  0.2684
   97TYR     CZ 3549   2.838   1.785   3.889  0.1013 -0.3636 -0.0971
   97TYR     OH 3550   2.787   1.659   3.869 -0.0141 -0.4189  0.5240
   97TYR     HH 3551   2.694   1.678   3.855  0.3579  1.0139 -0.3061
   97TYR    CE2 3552   2.969   1.797   3.937 -0.0656 -0.3980  0.3716
   97TYR    HE2 3553   3.025   1.706   3.948 -3.4652 -2.6361  0.4260
   97TYR    CD2 3554   3.023   1.923   3.965 -0.0713 -0.2594 -0.2165
   97TYR    HD2 3555   3.126   1.928   3.999  0.0817 -0.6231 -0.6221
   97TYR      C 3556   3.009   2.250   3.705 -0.1721  0.0907 -0.1317
   97TYR      O 3557   2.960   2.363   3.701  0.3018  0.3118  0.1983
   98PRO      N 3558   2.997   2.158   3.609 -0.0030  0.0101 -0.0746
   98PRO     CD 3559   3.057   2.026   3.601  0.2635  0.1190  0.1076
   98PRO    HD1 3560   3.027   1.974   3.692  1.8101 -1.9271 -0.4773
   98PRO    HD2 3561   3.164   2.046   3.609  0.1874  1.0997 -1.0837
   98PRO     CG 3562   3.002   1.965   3.473  0.2330  0.0949  0.1324
   98PRO    HG1 3563   2.919   1.897   3.495  0.0366  0.5601  0.8693
   98PRO    HG2 3564   3.080   1.905   3.426  0.4494  0.8287 -0.4667
   98PRO     CB 3565   2.954   2.082   3.388 -0.1402 -0.2620 -0.1560
   98PRO    HB1 3566   2.865   2.057   3.331 -0.1343 -2.3533  0.6682
   98PRO    HB2 3567   3.042   2.121   3.336  2.9208 -2.9458  2.5668
   98PRO     CA 3568   2.924   2.192   3.489 -0.3747 -0.4774  0.0080
   98PRO     HA 3569   2.968   2.285   3.453 -3.2990  1.8457  1.9708
   98PRO      C 3570   2.773   2.207   3.504 -0.3415  0.0554 -0.1549
   98PRO      O 3571   2.701   2.145   3.582  0.0010  0.1228  0.2171
   99GLY      N 3572   2.714   2.293   3.421 -0.4627  0.0036 -0.1223
   99GLY      H 3573   2.765   2.324   3.339  0.3029  0.1322  0.3936
   99GLY     CA 3574   2.571   2.315   3.418 -0.5054 -0.3180 -0.5837
   99GLY    HA1 3575   2.521   2.219   3.437  0.2428 -0.3431  1.5113
   99GLY    HA2 3576   2.554   2.362   3.321  0.0467  2.5150  0.5960
   99GLY      C 3577   2.510   2.410   3.520  0.2613  0.0607 -0.4772
   99GLY      O 3578   2.582   2.463   3.605 -0.0340 -0.4850  0.1279
  100TYR      N 3579   2.378   2.429   3.516  0.3295  0.7246  0.1125
  100TYR      H 3580   2.333   2.365   3.452  0.5359  1.6511 -0.9828
  100TYR     CA 3581   2.293   2.532   3.571 -0.1436  0.2641  0.2505
  100TYR     HA 3582   2.343   2.581   3.654 -0.1216  1.2728 -0.3340
  100TYR     CB 3583   2.268   2.641   3.467  0.3417 -0.1955 -0.3588
  100TYR    HB1 3584   2.217   2.591   3.385  1.7133  0.4128 -1.6294
  100TYR    HB2 3585   2.355   2.681   3.415 -0.6419  1.3976 -0.8502
  100TYR     CG 3586   2.179   2.749   3.524  0.4863 -0.3225  0.1145
  100TYR    CD1 3587   2.229   2.854   3.603  0.0247  0.0498 -0.0805
  100TYR    HD1 3588   2.332   2.868   3.630 -0.0705  0.4696  0.0623
  100TYR    CE1 3589   2.138   2.943   3.659 -0.1104 -0.3843  0.3939
  100TYR    HE1 3590   2.170   3.030   3.714  1.2988 -1.7241  1.8047
  100TYR     CZ 3591   1.999   2.930   3.638 -0.0878 -0.2465  0.1575
  100TYR     OH 3592   1.913   3.021   3.693  0.1322 -0.2540  0.5175
  100TYR     HH 3593   1.829   3.011   3.648  0.6490 -2.9954  0.0073
  100TYR    CE2 3594   1.953   2.833   3.548  0.9555 -0.4215 -0.1990
  100TYR    HE2 3595   1.852   2.832   3.510  0.6835 -2.3308  0.4660
  100TYR    CD2 3596   2.042   2.738   3.496  0.6298 -0.5648 -0.5030
  100TYR    HD2 3597   1.998   2.664   3.431 -2.4924 -0.2336  1.0247
  100TYR      C 3598   2.161   2.489   3.634  0.0310 -0.4546  0.1349
  100TYR      O 3599   2.087   2.412   3.573 -0.1184 -0.0386 -0.2121
  101GLY      N 3600   2.112   2.551   3.742  0.1526 -0.6600  0.3079
  101GLY      H 3601   2.162   2.626   3.788 -0.1521  0.5072 -1.1910
  101GLY     CA 3602   1.977   2.536   3.792  0.0803  0.2462  0.4004
  101GLY    HA1 3603   1.908   2.514   3.711 -1.9953  1.3587  1.7898
  101GLY    HA2 3604   1.957   2.630   3.843 -0.4464 -0.7387  2.0857
  101GLY      C 3605   1.963   2.424   3.895  0.2420  0.1134  0.2789
  101GLY      O 3606   2.058   2.350   3.918  0.3917  0.2550  0.1254
  102GLN      N 3607   1.847   2.421   3.961  0.3013 -0.3751  0.3628
  102GLN      H 3608   1.780   2.484   3.920  0.6841 -1.3087 -1.8178
  102GLN     CA 3609   1.797   2.315   4.046 -0.7951  0.2066  0.4534
  102GLN     HA 3610   1.831   2.227   3.992  3.2406  1.4691  0.6377
  102GLN     CB 3611   1.860   2.326   4.184 -0.4507 -0.1318  0.3249
  102GLN    HB1 3612   1.969   2.330   4.186 -0.4711  1.2921  0.0311
  102GLN    HB2 3613   1.838   2.229   4.227 -3.1277 -0.8961 -2.4273
  102GLN     CG 3614   1.813   2.450   4.259  0.3992  0.3576  0.0708
  102GLN    HG1 3615   1.878   2.534   4.234  0.5036 -0.3563 -2.2786
  102GLN    HG2 3616   1.714   2.478   4.221  0.3258  0.3241  0.2377
  102GLN     CD 3617   1.812   2.436   4.410  0.0287  0.2204  0.0563
  102GLN    OE1 3618   1.847   2.334   4.469  0.5201  0.3150 -0.0719
  102GLN    NE2 3619   1.750   2.523   4.491  0.1577 -0.0374  0.4387
  102GLN   HE21 3620   1.707   2.607   4.455  0.4072  0.1286  0.5290
  102GLN   HE22 3621   1.763   2.519   4.591  0.4952  0.8755  0.4426
  102GLN      C 3622   1.645   2.309   4.051 -0.7984  0.1374  0.3051
  102GLN      O 3623   1.574   2.408   4.031 -0.5228  0.2470 -0.1244
  103GLN      N 3624   1.597   2.190   4.087 -0.4309 -0.2200 -0.3920
  103GLN      H 3625   1.663   2.128   4.133 -0.5186 -0.0546 -0.0383
  103GLN     CA 3626   1.458   2.165   4.116 -0.5466  0.2987 -0.5034
  103GLN     HA 3627   1.396   2.231   4.055 -0.1667 -0.8554 -2.2101
  103GLN     CB 3628   1.430   2.029   4.053  0.4063 -0.2199  0.1838
  103GLN    HB1 3629   1.472   1.952   4.119 -0.9219  0.0021  1.3511
  103GLN    HB2 3630   1.325   2.011   4.077  0.3320 -0.5236 -0.3598
  103GLN     CG 3631   1.447   2.001   3.904  0.0820  0.0041  0.1047
  103GLN    HG1 3632   1.552   2.006   3.877  0.1073 -1.1688 -0.0632
  103GLN    HG2 3633   1.412   1.898   3.893  0.4938 -0.1613  0.3257
  103GLN     CD 3634   1.382   2.103   3.811 -0.0067  0.0499  0.2156
  103GLN    OE1 3635   1.430   2.216   3.813  0.0187  0.0501 -0.2215
  103GLN    NE2 3636   1.276   2.073   3.736 -0.1902 -0.0718  0.5224
  103GLN   HE21 3637   1.245   1.977   3.740  0.5736 -0.3385  0.1058
  103GLN   HE22 3638   1.214   2.134   3.685 -2.4259 -0.9094  2.0791
  103GLN      C 3639   1.424   2.157   4.264  0.0166  0.6883 -0.3506
  103GLN      O 3640   1.510   2.135   4.349 -0.2876 -0.2881 -0.2819
  104PRO      N 3641   1.297   2.175   4.301  0.2407  0.5610  0.4979
  104PRO     CD 3642   1.195   2.219   4.208  0.1992  0.0010  0.2753
  104PRO    HD1 3643   1.154   2.136   4.151  0.1216  0.1397  0.1287
  104PRO    HD2 3644   1.223   2.296   4.136 -1.0023 -0.5256 -0.7922
  104PRO     CG 3645   1.088   2.279   4.300  0.2736  0.4287  0.0877
  104PRO    HG1 3646   0.991   2.258   4.255 -0.1785  1.8223  0.3842
  104PRO    HG2 3647   1.092   2.387   4.313  1.1850  0.1742  2.5044
  104PRO     CB 3648   1.097   2.205   4.434 -0.1668 -0.1790 -0.2118
  104PRO    HB1 3649   1.068   2.284   4.504 -0.4150  1.0217 -1.5962
  104PRO    HB2 3650   1.035   2.116   4.434 -0.3628 -0.0493  0.9493
  104PRO     CA 3651   1.244   2.164   4.435 -0.0500  0.2512  0.3584
  104PRO     HA 3652   1.296   2.237   4.497  2.1238 -0.9749  0.0747
  104PRO      C 3653   1.265   2.027   4.496  0.7968  0.2667  0.1149
  104PRO      O 3654   1.267   1.928   4.423 -0.1125  0.0367  0.3814
  105ALA      N 3655   1.268   1.992   4.625 -0.5996  0.2680  0.1673
  105ALA      H 3656   1.281   1.892   4.636  1.3171  0.5863  1.3322
  105ALA     CA 3657   1.304   2.082   4.734 -0.7224  0.0985  0.3487
  105ALA     HA 3658   1.380   2.151   4.698  0.8381 -0.0921  3.0304
  105ALA     CB 3659   1.175   2.146   4.785 -1.0805 -0.3105 -0.0252
  105ALA    HB1 3660   1.106   2.067   4.813 -0.0292 -1.6709 -1.1336
  105ALA    HB2 3661   1.133   2.208   4.705  0.5992  0.5610 -0.2857
  105ALA    HB3 3662   1.199   2.211   4.869 -1.0733 -0.4715  0.0953
  105ALA      C 3663   1.379   2.009   4.844  0.0379 -0.2289 -0.3702
  105ALA      O 3664   1.359   1.888   4.854  0.1740 -0.2238 -0.0251
  106PRO      N 3665   1.472   2.074   4.914 -0.1018 -0.2331 -0.1794
  106PRO     CD 3666   1.509   2.213   4.895  0.0686 -0.1970  0.3817
  106PRO    HD1 3667   1.576   2.223   4.810  0.2101  0.4866  0.5679
  106PRO    HD2 3668   1.416   2.268   4.879 -0.4985 -1.0341  0.7019
  106PRO     CG 3669   1.574   2.261   5.024  0.0086  0.0264  0.3296
  106PRO    HG1 3670   1.649   2.335   4.999 -0.1195 -0.5426 -1.8912
  106PRO    HG2 3671   1.501   2.301   5.095  1.0414  0.6980  1.0515
  106PRO     CB 3672   1.636   2.134   5.080  0.3001 -0.2155 -0.5321
  106PRO    HB1 3673   1.735   2.120   5.037 -0.3886 -2.5342 -1.5319
  106PRO    HB2 3674   1.640   2.137   5.189  0.4954  2.5305 -0.5639
  106PRO     CA 3675   1.554   2.019   5.020  0.1406 -0.1985 -0.3485
  106PRO     HA 3676   1.623   1.949   4.973  0.1011 -0.0656 -0.6016
  106PRO      C 3677   1.482   1.931   5.121 -0.1854 -0.0674 -0.4673
  106PRO      O 3678   1.367   1.951   5.160 -0.0656 -0.0829 -0.1034
  107SER      N 3679   1.552   1.824   5.158  0.3567  0.3823 -0.1671
  107SER      H 3680   1.652   1.828   5.144  0.3353  0.8336 -0.1928
  107SER     CA 3681   1.497   1.720   5.243  0.4520  0.0070 -0.5577
  107SER     HA 3682   1.430   1.754   5.322 -0.6797  0.1392 -1.5485
  107SER     CB 3683   1.403   1.628   5.167 -0.0189  0.0838 -0.0764
  107SER    HB1 3684   1.331   1.693   5.118  0.9099  1.8849  0.8525
  107SER    HB2 3685   1.351   1.575   5.247 -0.3876 -0.2099 -0.5035
  107SER     OG 3686   1.470   1.537   5.083  0.6062  0.4784 -0.0125
  107SER     HG 3687   1.406   1.483   5.036  2.9379 -2.5704 -0.0314
  107SER      C 3688   1.607   1.643   5.314 -0.2019 -0.0681  0.3931
  107SER      O 3689   1.727   1.668   5.299 -0.3906  0.5350 -0.1306
  108SER      N 3690   1.573   1.542   5.394  0.2461 -0.2536  0.3553
  108SER      H 3691   1.473   1.529   5.401  0.5474 -3.1843  0.6681
  108SER     CA 3692   1.652   1.440   5.460  0.4661 -0.1352  0.2733
  108SER     HA 3693   1.742   1.493   5.489  0.7248 -0.2029 -0.3750
  108SER     CB 3694   1.579   1.411   5.591  0.0128 -0.2999 -0.0099
  108SER    HB1 3695   1.517   1.324   5.572 -0.6660  0.5529 -2.0394
  108SER    HB2 3696   1.645   1.394   5.676 -1.9337 -3.2979  1.0440
  108SER     OG 3697   1.490   1.508   5.640  0.3182  0.2431 -0.5018
  108SER     HG 3698   1.530   1.543   5.720 -0.0509 -0.8812  0.2065
  108SER      C 3699   1.685   1.320   5.371  0.0158  0.0357 -0.1302
  108SER      O 3700   1.775   1.244   5.404 -0.1972 -0.0035  0.3748
  109THR      N 3701   1.629   1.327   5.250 -0.0803  0.2607 -0.0741
  109THR      H 3702   1.579   1.412   5.230 -0.2864  0.5484  1.4882
  109THR     CA 3703   1.670   1.244   5.139  0.3070  0.3344  0.0148
  109THR     HA 3704   1.691   1.142   5.169  1.1154  0.0999 -1.2651
  109THR     CB 3705   1.567   1.231   5.027  0.3311 -0.0423  0.0362
  109THR     HB 3706   1.558   1.320   4.966  0.4334  1.2085  1.7756
  109THR    CG2 3707   1.592   1.125   4.919 -0.0204  0.2038 -0.2887
  109THR   HG21 3708   1.512   1.057   4.889  0.4492 -1.3169  1.6722
  109THR   HG22 3709   1.665   1.057   4.964  1.1588  1.3825 -0.3721
  109THR   HG23 3710   1.643   1.177   4.838 -1.9553  0.9594 -1.0749
  109THR    OG1 3711   1.443   1.192   5.081  0.2564  0.2264  0.0577
  109THR    HG1 3712   1.377   1.186   5.012  0.3319 -0.9847  0.0648
  109THR      C 3713   1.796   1.304   5.077  0.1629 -0.1356 -0.7458
  109THR      O 3714   1.819   1.423   5.096 -0.4095 -0.0094 -0.8288
  110SER      N 3715   1.877   1.223   5.008  0.5592 -0.3192 -0.0750
  110SER      H 3716   1.859   1.124   5.011 -1.4462 -0.0406 -1.1157
  110SER     CA 3717   1.975   1.279   4.917  0.5578  0.4473  0.3805
  110SER     HA 3718   2.041   1.345   4.972  1.4881  0.5429 -0.7979
  110SER     CB 3719   2.063   1.164   4.868  0.1861  0.4091 -0.2125
  110SER    HB1 3720   2.118   1.117   4.950 -1.2091 -0.2343  0.3944
  110SER    HB2 3721   2.133   1.197   4.791  0.1036 -0.3855 -0.6371
  110SER     OG 3722   1.984   1.070   4.799  0.2950  0.3107 -0.2040
  110SER     HG 3723   2.045   0.997   4.785  0.9006  1.0122 -1.4452
  110SER      C 3724   1.921   1.371   4.808  0.0574  0.0335  0.2770
  110SER      O 3725   1.799   1.378   4.791  0.0222 -0.4242  0.3071
  111GLY      N 3726   2.011   1.436   4.735 -0.0921  0.4553  0.4664
  111GLY      H 3727   2.106   1.435   4.767  0.2875  1.6450 -0.5418
  111GLY     CA 3728   1.992   1.529   4.625  0.2134 -0.0311  0.0006
  111GLY    HA1 3729   2.089   1.577   4.609 -0.5657  1.8893  0.7592
  111GLY    HA2 3730   1.915   1.603   4.646 -1.1715 -1.0874 -1.1204
  111GLY      C 3731   1.946   1.455   4.500  0.2870  0.2847 -0.2165
  111GLY      O 3732   2.015   1.359   4.468  0.0685 -0.2175  0.7499
  112SER      N 3733   1.845   1.504   4.428  0.3464  0.1369 -0.4025
  112SER      H 3734   1.795   1.584   4.466  0.4807 -1.0667  2.6239
  112SER     CA 3735   1.787   1.434   4.316 -0.3037 -0.1362  0.0966
  112SER     HA 3736   1.775   1.327   4.331 -1.1158 -0.1590 -0.6193
  112SER     CB 3737   1.652   1.492   4.274 -0.0720  0.2549 -0.1143
  112SER    HB1 3738   1.620   1.446   4.181  0.3851  1.2855 -0.8020
  112SER    HB2 3739   1.576   1.463   4.347 -0.8648  0.7548 -0.7295
  112SER     OG 3740   1.664   1.632   4.262 -0.3479  0.2697 -0.2269
  112SER     HG 3741   1.608   1.657   4.188 -0.4924 -0.6773 -0.4511
  112SER      C 3742   1.877   1.434   4.193 -0.4708 -0.3322 -0.0276
  112SER      O 3743   1.952   1.529   4.172 -0.1091 -0.4883  0.5380
  113TYR      N 3744   1.868   1.329   4.112 -0.4252 -0.4480  0.1155
  113TYR      H 3745   1.793   1.264   4.132 -0.0828  0.0959  3.6655
  113TYR     CA 3746   1.953   1.316   3.995  0.0174  0.1327  0.3711
  113TYR     HA 3747   2.038   1.380   4.019 -0.7013  0.2686  2.8562
  113TYR     CB 3748   2.006   1.174   3.984 -0.2938  0.0500 -0.1044
  113TYR    HB1 3749   2.031   1.137   4.084  1.8260  0.2269 -0.5136
  113TYR    HB2 3750   2.098   1.171   3.926 -0.2275 -0.1851  0.0128
  113TYR     CG 3751   1.922   1.070   3.913 -0.7993  0.5635 -0.2615
  113TYR    CD1 3752   1.908   1.075   3.774 -0.5027  0.4554 -0.2964
  113TYR    HD1 3753   1.969   1.138   3.712  1.0361 -0.3590  0.3536
  113TYR    CE1 3754   1.826   0.981   3.709  0.0880 -0.2689 -0.0033
  113TYR    HE1 3755   1.834   0.972   3.602  2.4599  0.2137  0.0767
  113TYR     CZ 3756   1.761   0.887   3.792 -0.1252 -0.1518 -0.0379
  113TYR     OH 3757   1.674   0.798   3.738 -0.0020 -0.3292  0.0561
  113TYR     HH 3758   1.649   0.724   3.795 -0.6634 -0.9395 -0.9924
  113TYR    CE2 3759   1.777   0.880   3.932  0.2955  0.2042 -0.0661
  113TYR    HE2 3760   1.721   0.814   3.995  0.8030  0.6538  0.8746
  113TYR    CD2 3761   1.857   0.976   3.995 -0.2580  0.5348  0.1408
  113TYR    HD2 3762   1.875   0.968   4.101 -2.7231  2.6158  0.8118
  113TYR      C 3763   1.879   1.356   3.868  0.0502  0.1982  0.3724
  113TYR      O 3764   1.758   1.338   3.854  0.0874  0.2776 -0.0872
  114GLY      N 3765   1.952   1.427   3.782 -0.1276  0.0705  0.1117
  114GLY      H 3766   2.051   1.439   3.798  0.0684 -0.1439 -0.8647
  114GLY     CA 3767   1.894   1.494   3.668 -0.2162 -0.2689 -0.0446
  114GLY    HA1 3768   1.963   1.571   3.633 -1.2322  0.6881 -0.0207
  114GLY    HA2 3769   1.873   1.419   3.592 -0.5228 -0.4056  0.1747
  114GLY      C 3770   1.782   1.593   3.699  0.1079 -0.0162  0.3423
  114GLY      O 3771   1.778   1.671   3.793  0.0594  0.0870  0.2551
  115SER      N 3772   1.683   1.594   3.609  0.1653 -0.1888  0.2762
  115SER      H 3773   1.689   1.528   3.533 -0.5505 -0.2659  0.2789
  115SER     CA 3774   1.565   1.677   3.613  0.4718  0.2902 -0.4702
  115SER     HA 3775   1.592   1.778   3.643  3.0362  0.0463 -1.7431
  115SER     CB 3776   1.505   1.689   3.473 -0.1934 -0.1878 -0.2333
  115SER    HB1 3777   1.466   1.592   3.443 -0.4303 -0.2725  0.3512
  115SER    HB2 3778   1.422   1.759   3.482 -0.4633 -0.6125  0.6165
  115SER     OG 3779   1.601   1.746   3.386 -0.1606 -0.4272 -0.3562
  115SER     HG 3780   1.558   1.755   3.301 -0.5857  0.3236 -0.0726
  115SER      C 3781   1.458   1.637   3.713  0.3047 -0.1968 -0.8418
  115SER      O 3782   1.357   1.707   3.726  0.5363  0.1325 -0.8213
  116SER      N 3783   1.476   1.527   3.788  0.0576  0.4831  0.2374
  116SER      H 3784   1.561   1.473   3.784 -0.0965  0.2154  0.5650
  116SER     CA 3785   1.386   1.483   3.893  0.2756  0.1702  0.2931
  116SER     HA 3786   1.284   1.460   3.863  0.4675  1.1817 -1.2532
  116SER     CB 3787   1.446   1.362   3.964 -0.2985 -0.1316  0.2668
  116SER    HB1 3788   1.549   1.383   3.993  0.1264 -1.0207 -0.5238
  116SER    HB2 3789   1.385   1.328   4.047 -2.8777  0.4612 -1.2551
  116SER     OG 3790   1.458   1.251   3.878  0.2259  0.4432 -0.4210
  116SER     HG 3791   1.506   1.273   3.798  1.6606  3.0605  1.0244
  116SER      C 3792   1.383   1.582   4.009  0.3382 -0.3454  0.7344
  116SER      O 3793   1.487   1.640   4.038  0.3490 -0.4207  0.8478
  117SER      N 3794   1.266   1.604   4.070 -0.0942  0.2369 -0.2970
  117SER      H 3795   1.184   1.549   4.047 -0.6012  0.4847  0.8505
  117SER     CA 3796   1.248   1.687   4.187  0.2462  0.1701 -0.1991
  117SER     HA 3797   1.302   1.781   4.178 -2.0674  1.6350  0.4289
  117SER     CB 3798   1.101   1.725   4.200  0.0680 -0.3764 -0.5469
  117SER    HB1 3799   1.034   1.639   4.200  0.2515 -0.5220 -1.1172
  117SER    HB2 3800   1.095   1.792   4.287  1.5687 -0.5746 -0.2532
  117SER     OG 3801   1.073   1.800   4.084 -0.2745  0.4831  0.0749
  117SER     HG 3802   1.021   1.880   4.095 -0.3406  0.6058 -1.0082
  117SER      C 3803   1.290   1.600   4.305  0.2397 -0.1445 -0.4267
  117SER      O 3804   1.277   1.478   4.308  0.3688 -0.1507  0.0432
  118GLN      N 3805   1.357   1.665   4.400  0.6818 -0.3169 -0.6206
  118GLN      H 3806   1.363   1.765   4.392  1.7313 -0.3453 -0.4352
  118GLN     CA 3807   1.381   1.605   4.530 -0.1583  0.3787 -0.1350
  118GLN     HA 3808   1.404   1.499   4.517 -1.3351  0.2137 -1.0563
  118GLN     CB 3809   1.499   1.673   4.597  0.0721 -0.0210 -0.1337
  118GLN    HB1 3810   1.592   1.652   4.543  1.8033  1.4326  2.0647
  118GLN    HB2 3811   1.484   1.781   4.598 -1.0655 -0.1720 -0.5187
  118GLN     CG 3812   1.529   1.629   4.740 -0.3625 -0.0010 -0.0359
  118GLN    HG1 3813   1.551   1.522   4.738 -0.9628 -0.1160 -1.0731
  118GLN    HG2 3814   1.444   1.639   4.808 -2.1522 -1.1275 -1.9755
  118GLN     CD 3815   1.651   1.697   4.801 -0.3481  0.2734 -0.3717
  118GLN    OE1 3816   1.722   1.767   4.729 -0.0501 -0.2791 -0.6274
  118GLN    NE2 3817   1.676   1.672   4.930  0.1664  0.3445 -0.4567
  118GLN   HE21 3818   1.766   1.697   4.970  0.5693 -3.5806  1.5468
  118GLN   HE22 3819   1.604   1.626   4.983 -0.8138  1.5032 -0.7157
  118GLN      C 3820   1.260   1.597   4.623 -0.0882 -0.3921 -0.1000
  118GLN      O 3821   1.177   1.687   4.614  0.0305 -0.2030  0.6500
  119SER      N 3822   1.250   1.498   4.712  0.0294 -0.3220 -0.0079
  119SER      H 3823   1.330   1.438   4.724  2.0046  1.9757 -0.8340
  119SER     CA 3824   1.129   1.461   4.783 -0.3620 -0.1208 -0.5662
  119SER     HA 3825   1.063   1.546   4.802 -1.2431 -1.3896  2.8093
  119SER     CB 3826   1.052   1.352   4.708  0.3125 -0.8070 -0.2680
  119SER    HB1 3827   0.964   1.312   4.758  1.1890 -0.3628  1.7396
  119SER    HB2 3828   1.111   1.263   4.685 -0.0089 -1.3401  0.8913
  119SER     OG 3829   1.021   1.405   4.581  0.5661  0.0146  0.0041
  119SER     HG 3830   0.996   1.329   4.528 -1.7050 -0.2393  1.3115
  119SER      C 3831   1.156   1.405   4.921  0.2669  0.3808 -0.4845
  119SER      O 3832   1.275   1.385   4.949  0.0147  0.1235  0.4364
  120SER      N 3833   1.054   1.390   5.006  0.6832  0.4984  0.0478
  120SER      H 3834   0.968   1.435   4.978 -0.1688 -1.8028 -1.3955
  120SER     CA 3835   1.059   1.346   5.144 -0.4079  0.1581 -0.0109
  120SER     HA 3836   1.154   1.294   5.155 -0.5350  0.0368  0.5070
  120SER     CB 3837   1.061   1.463   5.241 -0.3117  0.4379 -0.3463
  120SER    HB1 3838   1.066   1.421   5.342 -0.0777 -1.2548 -1.0450
  120SER    HB2 3839   1.145   1.532   5.230 -0.3729  0.6308  0.3184
  120SER     OG 3840   0.940   1.535   5.229 -0.7631 -0.1882  0.3428
  120SER     HG 3841   0.939   1.614   5.283  0.6968  0.4672 -0.5171
  120SER      C 3842   0.954   1.241   5.176  0.0672 -0.1378  0.5832
  120SER      O 3843   0.975   1.155   5.262  0.4262 -0.2439  0.3920
  121SER      N 3844   0.841   1.236   5.106  0.0249  0.3356  0.6104
  121SER      H 3845   0.823   1.312   5.042  0.0539  1.9854  2.4747
  121SER     CA 3846   0.734   1.141   5.132  0.2854 -0.0622  0.2514
  121SER     HA 3847   0.758   1.086   5.223 -0.3859 -0.8826 -0.0600
  121SER     CB 3848   0.603   1.217   5.150  0.1509 -0.2179 -0.0698
  121SER    HB1 3849   0.595   1.290   5.069  2.2977  2.1431  1.6745
  121SER    HB2 3850   0.525   1.141   5.153  1.0416 -1.3074 -2.0751
  121SER     OG 3851   0.607   1.289   5.271 -0.2453 -0.1997 -0.0681
  121SER     HG 3852   0.641   1.378   5.254 -2.0571  0.1539 -2.5858
  121SER      C 3853   0.726   1.035   5.023  0.0877  0.2163 -0.0041
  121SER      O 3854   0.721   1.072   4.906 -0.1339  0.0099 -0.0604
  122TYR      N 3855   0.720   0.907   5.059 -0.8096  0.1571 -0.3412
  122TYR      H 3856   0.732   0.885   5.157  0.8614  0.8696 -0.3485
  122TYR     CA 3857   0.703   0.793   4.971 -0.0820 -0.0257 -0.2498
  122TYR     HA 3858   0.652   0.830   4.882 -1.2562 -1.7239 -0.3304
  122TYR     CB 3859   0.838   0.740   4.925  0.0288  0.1278 -0.1031
  122TYR    HB1 3860   0.818   0.675   4.840 -0.2878  0.2466 -0.1188
  122TYR    HB2 3861   0.869   0.671   5.003  0.6962  1.7511  1.1501
  122TYR     CG 3862   0.951   0.837   4.897  0.1504 -0.0289 -0.1599
  122TYR    CD1 3863   1.036   0.862   5.006  0.3039 -0.0661 -0.2713
  122TYR    HD1 3864   1.015   0.828   5.106  1.7727  0.6934  0.3156
  122TYR    CE1 3865   1.146   0.948   4.993  0.4839 -0.2892 -0.2210
  122TYR    HE1 3866   1.204   0.979   5.078 -0.3730 -0.9997  0.6509
  122TYR     CZ 3867   1.170   1.011   4.870 -0.0314 -0.1897 -0.2756
  122TYR     OH 3868   1.264   1.111   4.863 -0.2682  0.0424 -0.1451
  122TYR     HH 3869   1.279   1.123   4.769 -1.8224  0.8144 -0.3387
  122TYR    CE2 3870   1.087   0.980   4.760 -0.6348  0.5937 -0.0503
  122TYR    HE2 3871   1.112   1.026   4.666  2.9940  0.0284  0.4964
  122TYR    CD2 3872   0.980   0.891   4.771  0.0669 -0.2948 -0.2923
  122TYR    HD2 3873   0.912   0.867   4.690 -1.1095 -2.5812  1.2299
  122TYR      C 3874   0.624   0.676   5.028  0.3880 -0.2387 -0.0358
  122TYR      O 3875   0.632   0.646   5.147 -0.0748 -0.3437 -0.0303
  123GLY      N 3876   0.549   0.604   4.945  0.1004  0.2623 -0.2179
  123GLY      H 3877   0.547   0.633   4.849  1.7270  2.0681  0.2257
  123GLY     CA 3878   0.480   0.482   4.981 -0.1378  0.4792  0.0674
  123GLY    HA1 3879   0.556   0.405   4.993 -0.6505 -0.3950 -1.8722
  123GLY    HA2 3880   0.422   0.491   5.072 -0.6615  0.4727 -0.2612
  123GLY      C 3881   0.387   0.435   4.869  0.0627  0.4253 -0.0782
  123GLY      O 3882   0.397   0.502   4.766 -0.6502  1.1079  0.2865
  124GLN      N 3883   0.301   0.335   4.884  0.4332  0.0091 -0.6825
  124GLN      H 3884   0.291   0.291   4.974 -0.1558  0.7231 -0.3908
  124GLN     CA 3885   0.215   0.287   4.778  0.2416  0.2796 -0.6512
  124GLN     HA 3886   0.267   0.297   4.682  0.8355  0.2671 -0.3351
  124GLN     CB 3887   0.168   0.143   4.800  0.7233  0.2762  0.3908
  124GLN    HB1 3888   0.123   0.118   4.896  1.6062  0.0723  0.7582
  124GLN    HB2 3889   0.094   0.123   4.723 -1.0489  0.3291  1.9938
  124GLN     CG 3890   0.268   0.028   4.792 -0.4730 -0.7474 -0.2549
  124GLN    HG1 3891   0.346   0.058   4.863 -0.5963  0.5995 -0.6600
  124GLN    HG2 3892   0.224  -0.068   4.820  1.0249 -0.8770  1.8890
  124GLN     CD 3893   0.348   0.004   4.665 -0.1867 -0.0363 -0.2152
  124GLN    OE1 3894   0.344   0.075   4.565 -0.0302 -0.2137 -0.3481
  124GLN    NE2 3895   0.423  -0.107   4.657 -0.2689 -0.1179  0.1294
  124GLN   HE21 3896   0.495  -0.101   4.586 -0.7302 -2.3332 -0.5790
  124GLN   HE22 3897   0.435  -0.164   4.740 -0.0595  1.8091  1.5201
  124GLN      C 3898   0.100   0.386   4.767 -0.3870 -0.3614  0.0342
  124GLN      O 3899   0.076   0.422   4.652 -0.3441  0.0257  0.1461
  125PRO      N 3900   0.022   0.420   4.870  0.0173  0.0244  0.2187
  125PRO     CD 3901   0.033   0.373   5.007  0.5698  0.3617  0.2902
  125PRO    HD1 3902   0.099   0.442   5.060  1.1269 -0.6438  0.9174
  125PRO    HD2 3903   0.086   0.278   5.008  1.0669  0.5911 -1.3889
  125PRO     CG 3904  -0.111   0.375   5.059  0.3708  0.3931 -0.2553
  125PRO    HG1 3905  -0.158   0.282   5.029 -1.9231 -0.1871  4.4002
  125PRO    HG2 3906  -0.116   0.392   5.166  0.0658  0.9496 -0.3541
  125PRO     CB 3907  -0.175   0.493   4.986 -0.3648  0.1415 -0.0219
  125PRO    HB1 3908  -0.149   0.580   5.047 -0.0958 -0.2798  0.4792
  125PRO    HB2 3909  -0.281   0.485   4.963 -0.1757  1.1646 -1.3991
  125PRO     CA 3910  -0.101   0.495   4.853  0.2110  0.3607  0.2980
  125PRO     HA 3911  -0.159   0.446   4.774 -0.1444 -0.0538  0.8146
  125PRO      C 3912  -0.084   0.635   4.794  0.0060  0.4477  0.4458
  125PRO      O 3913  -0.183   0.699   4.760  0.1693  0.3501 -0.2211
  126GLN      N 3914   0.039   0.686   4.789  0.1530  0.0514 -0.0151
  126GLN      H 3915   0.107   0.633   4.840 -2.0702 -2.1344  0.8863
  126GLN     CA 3916   0.074   0.813   4.727 -0.0372  0.4113  0.6062
  126GLN     HA 3917   0.007   0.895   4.752 -1.6932 -0.3447 -1.0576
  126GLN     CB 3918   0.217   0.843   4.768  0.2299 -0.1878  0.1241
  126GLN    HB1 3919   0.244   0.925   4.701 -0.7781 -0.5851 -0.8045
  126GLN    HB2 3920   0.290   0.769   4.734 -1.5093 -0.5003 -3.4037
  126GLN     CG 3921   0.238   0.898   4.908 -0.2365 -0.0136  0.1264
  126GLN    HG1 3922   0.333   0.950   4.896 -1.6609  2.3635 -1.8644
  126GLN    HG2 3923   0.159   0.973   4.915  0.4334  0.6715  0.4806
  126GLN     CD 3924   0.251   0.798   5.022  0.6225  0.2105  0.2332
  126GLN    OE1 3925   0.235   0.677   5.007 -0.0471  0.2333  0.7492
  126GLN    NE2 3926   0.282   0.838   5.145  0.1642  0.1091  0.3846
  126GLN   HE21 3927   0.280   0.937   5.166  0.0523  0.2956 -0.4602
  126GLN   HE22 3928   0.309   0.768   5.213 -0.7121 -1.0957 -0.4734
  126GLN      C 3929   0.063   0.808   4.575  0.8257  0.4113  0.5409
  126GLN      O 3930   0.080   0.703   4.514  0.1921  0.5610  0.0926
  127SER      N 3931   0.044   0.926   4.514  0.5413  0.1540  0.1303
  127SER      H 3932   0.001   0.992   4.577 -0.2530 -1.1818  1.0463
  127SER     CA 3933   0.079   0.949   4.375 -0.0199 -0.0420 -0.0485
  127SER     HA 3934   0.020   0.884   4.312  1.2239 -0.7473 -0.5219
  127SER     CB 3935   0.051   1.094   4.337 -0.3686 -0.1578 -0.2313
  127SER    HB1 3936   0.082   1.107   4.234  0.5427  1.0342  0.1677
  127SER    HB2 3937   0.113   1.162   4.395 -0.6267  0.3431 -0.5369
  127SER     OG 3938  -0.082   1.136   4.360 -0.1283  0.4313  0.0987
  127SER     HG 3939  -0.077   1.212   4.419  0.0570 -0.2438  0.9874
  127SER      C 3940   0.223   0.917   4.337  0.0127 -0.1192  0.1362
  127SER      O 3941   0.312   0.943   4.416  0.2177  0.2484 -0.2126
  128GLY      N 3942   0.248   0.871   4.214  1.0280  0.8838 -0.0434
  128GLY      H 3943   0.164   0.844   4.165  0.2485 -0.4937  1.9439
  128GLY     CA 3944   0.373   0.807   4.176  0.3475 -0.5392  0.0459
  128GLY    HA1 3945   0.376   0.817   4.067 -1.0924  0.6073  0.0720
  128GLY    HA2 3946   0.458   0.853   4.225  0.4992 -1.1412  0.3587
  128GLY      C 3947   0.376   0.657   4.201  0.3939 -0.5689 -0.1340
  128GLY      O 3948   0.271   0.592   4.205  0.2905 -0.3780  0.3723
  129SER      N 3949   0.496   0.602   4.216  0.5534 -0.2552 -0.2633
  129SER      H 3950   0.577   0.659   4.195  1.0104 -0.7701  0.0806
  129SER     CA 3951   0.519   0.460   4.232 -0.3220 -0.3708  0.0002
  129SER     HA 3952   0.425   0.411   4.257  0.6809 -0.9724  3.0364
  129SER     CB 3953   0.579   0.407   4.102  0.1014 -0.2261  0.1358
  129SER    HB1 3954   0.677   0.455   4.099 -0.4738  0.9229 -1.6184
  129SER    HB2 3955   0.517   0.439   4.019  0.2286  1.0603  0.5173
  129SER     OG 3956   0.589   0.266   4.100  0.4779 -0.1905 -0.7762
  129SER     HG 3957   0.501   0.235   4.078 -0.1059  0.0326  1.0929
  129SER      C 3958   0.616   0.425   4.344 -0.4619  0.2097  0.3092
  129SER      O 3959   0.720   0.488   4.362 -0.1117 -0.2633 -0.0383
  130TYR      N 3960   0.590   0.308   4.403  0.3537 -0.2026 -0.1357
  130TYR      H 3961   0.505   0.259   4.383  0.0350  0.9264 -1.7058
  130TYR     CA 3962   0.672   0.258   4.512 -0.0963 -0.1311  0.2387
  130TYR     HA 3963   0.768   0.310   4.504  1.5023 -2.6672  1.4850
  130TYR     CB 3964   0.602   0.297   4.642 -0.2521  0.2804  0.0318
  130TYR    HB1 3965   0.510   0.238   4.648  1.5991 -3.0884 -1.5271
  130TYR    HB2 3966   0.574   0.402   4.632  3.1466  1.1208 -3.0498
  130TYR     CG 3967   0.677   0.282   4.772 -0.3089 -0.2218  0.0092
  130TYR    CD1 3968   0.653   0.170   4.853 -0.2567 -0.1965  0.0593
  130TYR    HD1 3969   0.580   0.097   4.823  0.2896 -0.2553 -1.1857
  130TYR    CE1 3970   0.714   0.161   4.978  0.1379  0.0905 -0.1127
  130TYR    HE1 3971   0.699   0.073   5.040  1.6648 -0.8726 -1.0520
  130TYR     CZ 3972   0.811   0.256   5.017 -0.4119  0.5978  0.0314
  130TYR     OH 3973   0.887   0.249   5.130 -0.9841 -0.2405  0.3690
  130TYR     HH 3974   0.942   0.327   5.135  1.4299 -1.7084 -1.3575
  130TYR    CE2 3975   0.826   0.371   4.936  0.1473  0.4662 -0.0544
  130TYR    HE2 3976   0.901   0.446   4.958  1.9341 -0.9523 -1.0166
  130TYR    CD2 3977   0.762   0.385   4.813 -0.0706 -0.3948 -0.0482
  130TYR    HD2 3978   0.783   0.469   4.749  0.4929 -0.9665 -0.6185
  130TYR      C 3979   0.702   0.109   4.498 -0.2229 -0.1497  0.1669
  130TYR      O 3980   0.622   0.019   4.470 -0.7315  0.3227  0.0737
  131SER      N 3981   0.828   0.079   4.529 -0.2303 -0.2618  0.0880
  131SER      H 3982   0.880   0.163   4.549 -0.1087 -0.5265  0.9014
  131SER     CA 3983   0.887  -0.053   4.526  0.1574 -0.0874 -0.2393
  131SER     HA 3984   0.817  -0.133   4.551  1.0042 -0.7256  0.1486
  131SER     CB 3985   0.931  -0.089   4.385  0.4070 -0.8518  0.0272
  131SER    HB1 3986   0.985  -0.183   4.399  1.6332 -0.0600  0.8865
  131SER    HB2 3987   0.842  -0.091   4.323  0.5989  0.8385 -0.3503
  131SER     OG 3988   1.024   0.004   4.333 -0.3642 -0.1581 -0.1372
  131SER     HG 3989   0.980   0.077   4.291 -0.8401 -0.5620 -0.3513
  131SER      C 3990   1.000  -0.058   4.628  0.1702  0.3704 -0.2298
  131SER      O 3991   1.079  -0.152   4.642 -0.4129 -0.1051 -0.0905
  132GLN      N 3992   1.014   0.044   4.713 -0.2907  0.5611 -0.3771
  132GLN      H 3993   0.946   0.118   4.706 -1.1957 -0.1546  0.4611
  132GLN     CA 3994   1.111   0.063   4.819 -0.6029  0.1031 -0.0045
  132GLN     HA 3995   1.212   0.034   4.789 -0.2675  1.2712 -0.0371
  132GLN     CB 3996   1.145   0.210   4.843  0.8770 -0.2004 -0.1329
  132GLN    HB1 3997   1.057   0.254   4.890 -0.9216 -1.9400 -1.6998
  132GLN    HB2 3998   1.221   0.203   4.922 -0.7614 -0.8841  1.4671
  132GLN     CG 3999   1.198   0.301   4.733  0.2530  0.4398  0.0939
  132GLN    HG1 4000   1.265   0.237   4.677  0.5934  0.8264  0.0554
  132GLN    HG2 4001   1.269   0.376   4.769  0.5288  0.6510 -0.8847
  132GLN     CD 4002   1.089   0.357   4.643  0.4313  0.1826 -0.2814
  132GLN    OE1 4003   1.015   0.286   4.574  0.1102  0.0558  0.1870
  132GLN    NE2 4004   1.060   0.487   4.655 -0.1443  0.0128  0.2322
  132GLN   HE21 4005   1.105   0.538   4.730 -0.2021  0.4763 -0.0518
  132GLN   HE22 4006   0.991   0.524   4.592  0.8198  1.4326 -0.0198
  132GLN      C 4007   1.087  -0.027   4.940 -0.6220 -0.3368 -0.3325
  132GLN      O 4008   0.972  -0.056   4.971 -0.5722 -0.3430 -0.1511
  133GLN      N 4009   1.198  -0.069   5.001 -0.7716 -0.1802  0.0470
  133GLN      H 4010   1.284  -0.018   4.986  0.7292 -2.4791  0.2905
  133GLN     CA 4011   1.200  -0.175   5.100 -0.7121 -0.0341  0.2045
  133GLN     HA 4012   1.132  -0.156   5.184 -0.1705  2.3353  0.1549
  133GLN     CB 4013   1.157  -0.307   5.037  0.0690  0.1126 -0.6512
  133GLN    HB1 4014   1.193  -0.378   5.111  2.3369  2.4806  0.6767
  133GLN    HB2 4015   1.049  -0.303   5.048  0.3229  1.9081  2.1474
  133GLN     CG 4016   1.222  -0.341   4.903  0.6016  0.7146 -0.5502
  133GLN    HG1 4017   1.309  -0.400   4.932  0.6590  1.8188  1.6634
  133GLN    HG2 4018   1.253  -0.250   4.852 -0.0215  1.1208 -0.2236
  133GLN     CD 4019   1.141  -0.423   4.803 -0.3135  0.9367 -0.0031
  133GLN    OE1 4020   1.019  -0.438   4.810 -0.1813  0.0457  0.6257
  133GLN    NE2 4021   1.198  -0.476   4.694 -0.4864 -0.2952  0.4819
  133GLN   HE21 4022   1.141  -0.531   4.632  2.1486 -0.1373 -2.3189
  133GLN   HE22 4023   1.298  -0.465   4.684 -0.5313  2.9655  2.1257
  133GLN      C 4024   1.341  -0.197   5.150 -0.5916 -0.1994 -0.2030
  133GLN      O 4025   1.438  -0.156   5.086 -0.4149 -0.1326  0.1029
  134PRO      N 4026   1.365  -0.259   5.266 -0.0001 -0.1965 -0.3206
  134PRO     CD 4027   1.264  -0.283   5.367 -0.2035 -0.1533 -0.5121
  134PRO    HD1 4028   1.179  -0.331   5.320 -0.5289  0.6141 -0.7220
  134PRO    HD2 4029   1.237  -0.182   5.398 -1.4751 -0.2486 -1.2394
  134PRO     CG 4030   1.334  -0.366   5.475 -0.4561  0.1973 -0.0747
  134PRO    HG1 4031   1.303  -0.339   5.575  3.1238  1.2144  0.9377
  134PRO    HG2 4032   1.317  -0.471   5.455 -0.1304  0.0193  0.5471
  134PRO     CB 4033   1.482  -0.335   5.448 -0.2451 -0.6174  0.1417
  134PRO    HB1 4034   1.550  -0.415   5.477  1.9151  1.4783  1.1506
  134PRO    HB2 4035   1.515  -0.250   5.506  2.8266 -0.9602 -0.9528
  134PRO     CA 4036   1.497  -0.311   5.298 -0.1426 -0.2295  0.2138
  134PRO     HA 4037   1.574  -0.234   5.292  0.7452 -1.1181 -0.0014
  134PRO      C 4038   1.531  -0.432   5.213  0.1451  0.3459 -0.4960
  134PRO      O 4039   1.449  -0.482   5.136 -0.0463  0.2501 -0.2290
  135SER      N 4040   1.660  -0.465   5.205  0.2275  0.5855 -0.1807
  135SER      H 4041   1.730  -0.403   5.243  1.1039 -0.0751 -0.6888
  135SER     CA 4042   1.708  -0.587   5.143 -0.2802  0.2089  0.1609
  135SER     HA 4043   1.680  -0.592   5.038  1.2548  0.8904 -0.3122
  135SER     CB 4044   1.860  -0.584   5.157 -0.2278 -0.3461 -0.2413
  135SER    HB1 4045   1.887  -0.622   5.255 -0.9266 -1.4178 -0.4484
  135SER    HB2 4046   1.896  -0.664   5.093 -0.7304 -0.0552 -0.9049
  135SER     OG 4047   1.929  -0.467   5.121  0.1437 -0.3126  0.5751
  135SER     HG 4048   2.004  -0.497   5.069  0.1785 -1.9965  1.5402
  135SER      C 4049   1.652  -0.715   5.204 -0.6575  0.3979  0.2139
  135SER      O 4050   1.614  -0.715   5.321 -0.5679  0.2728  0.2427
  136TYR      N 4051   1.665  -0.830   5.138 -0.1902  0.0269  0.9265
  136TYR      H 4052   1.685  -0.809   5.041 -0.7047  3.4480  1.4308
  136TYR     CA 4053   1.644  -0.963   5.191 -0.0420 -0.3145  0.1477
  136TYR     HA 4054   1.547  -0.977   5.238 -0.8241 -4.5793 -2.2585
  136TYR     CB 4055   1.644  -1.065   5.078  0.5879  0.0111 -0.1542
  136TYR    HB1 4056   1.746  -1.074   5.042  1.7671  2.9315  2.0406
  136TYR    HB2 4057   1.589  -1.029   4.991 -0.4294  2.0321  1.2369
  136TYR     CG 4058   1.596  -1.203   5.115  0.3068  0.0799 -0.2596
  136TYR    CD1 4059   1.687  -1.293   5.173  0.0241  0.3062  0.5521
  136TYR    HD1 4060   1.792  -1.271   5.188  0.7095 -2.4129  0.2149
  136TYR    CE1 4061   1.644  -1.419   5.214 -0.3642  0.1034 -0.4533
  136TYR    HE1 4062   1.717  -1.486   5.258 -0.0487 -0.5353 -1.8858
  136TYR     CZ 4063   1.512  -1.462   5.191 -0.2956 -0.5878  0.3943
  136TYR     OH 4064   1.464  -1.585   5.228  0.0236 -0.6678  0.5454
  136TYR     HH 4065   1.372  -1.588   5.204  0.0856  0.5189  0.0561
  136TYR    CE2 4066   1.421  -1.370   5.137  0.3307 -0.4070 -0.3752
  136TYR    HE2 4067   1.315  -1.392   5.132 -0.5718  3.3058 -1.2665
  136TYR    CD2 4068   1.462  -1.241   5.099  0.3184 -0.2026  0.2921
  136TYR    HD2 4069   1.389  -1.178   5.051  1.5341 -0.4489 -2.0194
  136TYR      C 4070   1.749  -0.995   5.297  0.0250  0.2781  0.2682
  136TYR      O 4071   1.867  -0.964   5.283  0.0757 -0.1141 -0.1830
  137GLY      N 4072   1.712  -1.074   5.399 -0.0037  0.0367  0.0731
  137GLY      H 4073   1.614  -1.097   5.402 -0.2258  0.9048 -0.1646
  137GLY     CA 4074   1.788  -1.101   5.519 -0.7005  0.0320  0.5155
  137GLY    HA1 4075   1.722  -1.145   5.593 -0.4287  1.4551  1.6626
  137GLY    HA2 4076   1.864  -1.174   5.491  0.7254  1.3934  0.6554
  137GLY      C 4077   1.859  -0.985   5.588 -0.0224 -0.2553  0.3099
  137GLY      O 4078   1.846  -0.868   5.553  0.3382 -0.1588  0.4972
  138GLY      N 4079   1.919  -1.025   5.701 -0.0348 -0.7118  0.1559
  138GLY      H 4080   1.919  -1.122   5.729 -0.4402 -0.7680 -0.0349
  138GLY     CA 4081   2.003  -0.933   5.775  0.1124 -0.2110 -0.6122
  138GLY    HA1 4082   1.949  -0.843   5.804  0.6692  0.5738 -1.9442
  138GLY    HA2 4083   2.086  -0.906   5.711  1.1996 -0.5066  0.6368
  138GLY      C 4084   2.078  -0.988   5.896  0.0205  0.2781 -0.3278
  138GLY      O 4085   2.083  -1.108   5.922  0.1963  0.2016 -0.6999
  139GLN      N 4086   2.130  -0.888   5.967  0.0640  0.2626 -0.3385
  139GLN      H 4087   2.119  -0.794   5.931 -0.7449  0.4660  0.4065
  139GLN     CA 4088   2.226  -0.910   6.073 -0.1187 -0.0652 -0.2376
  139GLN     HA 4089   2.320  -0.932   6.022 -0.6992  1.0132 -1.8715
  139GLN     CB 4090   2.241  -0.771   6.135  0.5118 -0.2793  0.1012
  139GLN    HB1 4091   2.248  -0.692   6.059  0.4683  0.1677  0.5558
  139GLN    HB2 4092   2.152  -0.745   6.192  0.0827 -0.2808 -0.5504
  139GLN     CG 4093   2.362  -0.755   6.226  0.3713  0.0767  0.2270
  139GLN    HG1 4094   2.366  -0.828   6.306 -0.1933 -0.4637 -0.2301
  139GLN    HG2 4095   2.457  -0.768   6.172 -0.2911  2.0826 -1.5832
  139GLN     CD 4096   2.366  -0.618   6.292 -0.1661  0.0045  0.4087
  139GLN    OE1 4097   2.323  -0.600   6.406  0.9431  0.7181  0.7288
  139GLN    NE2 4098   2.399  -0.511   6.219 -0.8916 -0.4690 -0.6436
  139GLN   HE21 4099   2.417  -0.516   6.120  0.5711  3.0087 -0.7108
  139GLN   HE22 4100   2.392  -0.417   6.256 -3.4353  0.7538 -3.7663
  139GLN      C 4101   2.188  -1.008   6.183  0.1687  0.8408  0.6934
  139GLN      O 4102   2.273  -1.068   6.247 -0.1946 -0.3133  0.1346
  140GLN      N 4103   2.057  -1.022   6.207  0.0853 -0.2404 -0.2551
  140GLN      H 4104   1.992  -0.959   6.162 -2.2060 -2.3882 -0.1714
  140GLN     CA 4105   1.999  -1.118   6.299 -0.2962  0.1616 -0.0725
  140GLN     HA 4106   2.068  -1.197   6.324 -0.9497 -0.9825 -1.6654
  140GLN     CB 4107   1.959  -1.051   6.430  0.4181 -0.2596  0.3669
  140GLN    HB1 4108   1.859  -1.015   6.402  0.1224  0.4690  2.2438
  140GLN    HB2 4109   1.956  -1.118   6.515  0.9814  0.2604  0.8032
  140GLN     CG 4110   2.046  -0.932   6.470  0.0011  0.3578 -0.5234
  140GLN    HG1 4111   2.152  -0.952   6.458 -0.4343 -2.4582 -0.3526
  140GLN    HG2 4112   2.020  -0.847   6.406  0.3118  0.0296 -1.0941
  140GLN     CD 4113   2.020  -0.891   6.614 -0.2495 -0.6470 -0.2765
  140GLN    OE1 4114   1.905  -0.868   6.652 -0.0049  0.0203  0.0738
  140GLN    NE2 4115   2.123  -0.862   6.694  0.0161 -0.3339 -0.7279
  140GLN   HE21 4116   2.217  -0.862   6.657 -0.3180  1.0835 -1.6456
  140GLN   HE22 4117   2.101  -0.828   6.786 -2.5169 -2.2151 -0.5428
  140GLN      C 4118   1.890  -1.207   6.241 -0.0223 -0.1810 -0.0601
  140GLN      O 4119   1.807  -1.262   6.313  0.1045  0.5481  0.6550
  141GLN      N 4120   1.882  -1.211   6.107 -0.3722  0.0966 -0.0494
  141GLN      H 4121   1.958  -1.179   6.050 -0.7148 -0.1302 -0.6378
  141GLN     CA 4122   1.773  -1.274   6.035 -0.4182 -0.6769  0.6789
  141GLN     HA 4123   1.734  -1.363   6.086 -1.1165 -2.1221 -2.1662
  141GLN     CB 4124   1.672  -1.167   5.994  0.2172 -0.2867  0.1158
  141GLN    HB1 4125   1.724  -1.082   5.950 -0.2276 -0.0479  0.0533
  141GLN    HB2 4126   1.597  -1.203   5.923 -1.5254  3.2804 -0.0422
  141GLN     CG 4127   1.592  -1.102   6.106  0.2364  0.0503 -0.0646
  141GLN    HG1 4128   1.519  -1.033   6.065  0.3799  0.0496 -0.3266
  141GLN    HG2 4129   1.666  -1.058   6.173 -0.5151  0.6712  0.3628
  141GLN     CD 4130   1.521  -1.210   6.186  0.3505 -0.0576 -0.1074
  141GLN    OE1 4131   1.494  -1.317   6.131  0.3466 -0.1124  0.0027
  141GLN    NE2 4132   1.490  -1.199   6.315  0.5326  0.4149 -0.0999
  141GLN   HE21 4133   1.433  -1.271   6.360  1.1179 -1.0037 -1.5349
  141GLN   HE22 4134   1.527  -1.119   6.363  1.8628  1.0101 -2.0247
  141GLN      C 4135   1.826  -1.336   5.907 -0.2517  0.0312  0.4035
  141GLN      O 4136   1.869  -1.265   5.816 -0.7102  0.1080  0.2441
  142SER      N 4137   1.829  -1.469   5.894  0.5347  0.0762  0.0115
  142SER      H 4138   1.796  -1.508   5.981  0.7745  1.1003  0.5750
  142SER     CA 4139   1.878  -1.548   5.783  0.4971  0.1745 -0.0744
  142SER     HA 4140   1.976  -1.508   5.760  0.3015  1.0394  0.5550
  142SER     CB 4141   1.906  -1.691   5.830 -0.0535  0.3518  0.8259
  142SER    HB1 4142   1.987  -1.689   5.903  0.7073  1.7594 -0.0215
  142SER    HB2 4143   1.931  -1.747   5.740  0.7562  1.7302  0.1670
  142SER     OG 4144   1.787  -1.744   5.885 -0.6418  0.2095 -0.5374
  142SER     HG 4145   1.804  -1.825   5.934 -1.8794  1.2950  1.8363
  142SER      C 4146   1.794  -1.548   5.656 -0.0564 -0.1461  0.2842
  142SER      O 4147   1.844  -1.545   5.544 -1.0511  0.0946 -0.1618
  143TYR      N 4148   1.662  -1.536   5.674 -0.0372  0.0018  0.3278
  143TYR      H 4149   1.621  -1.532   5.766 -1.2138 -0.0704 -0.1785
  143TYR     CA 4150   1.568  -1.545   5.565  0.0541 -0.2258  0.2672
  143TYR     HA 4151   1.616  -1.514   5.472 -2.1526  1.0317 -0.5272
  143TYR     CB 4152   1.507  -1.685   5.564 -0.2350 -0.1002  0.1554
  143TYR    HB1 4153   1.453  -1.702   5.657  0.6901  0.8969  0.8912
  143TYR    HB2 4154   1.436  -1.689   5.481  0.4447  1.6178 -0.5498
  143TYR     CG 4155   1.610  -1.795   5.551 -0.7185 -0.5099 -0.2584
  143TYR    CD1 4156   1.607  -1.905   5.638 -0.5119  0.0338  0.4479
  143TYR    HD1 4157   1.531  -1.913   5.714 -1.2449 -0.2041 -0.2862
  143TYR    CE1 4158   1.711  -1.999   5.636 -0.4028  0.1584 -0.2273
  143TYR    HE1 4159   1.694  -2.082   5.702 -0.8850  0.5207  0.1139
  143TYR     CZ 4160   1.817  -1.988   5.545 -0.2338 -0.2522 -0.0808
  143TYR     OH 4161   1.923  -2.073   5.529  0.1393  0.2915 -0.5596
  143TYR     HH 4162   1.942  -2.135   5.600  0.8199  0.9853 -0.1112
  143TYR    CE2 4163   1.812  -1.881   5.453  0.4044  0.1721  0.3700
  143TYR    HE2 4164   1.882  -1.877   5.371 -0.3217  0.3303 -0.2538
  143TYR    CD2 4165   1.711  -1.785   5.455 -0.3266 -0.5812  0.1433
  143TYR    HD2 4166   1.701  -1.708   5.379 -0.2980 -1.5855 -0.9067
  143TYR      C 4167   1.459  -1.441   5.587 -0.0217 -0.3753  0.5997
  143TYR      O 4168   1.429  -1.405   5.701 -0.0096  0.6836  0.2772
  144GLY      N 4169   1.385  -1.394   5.486  0.4632  0.1360  0.4827
  144GLY      H 4170   1.405  -1.439   5.398  0.9913 -0.3162  0.8311
  144GLY     CA 4171   1.271  -1.306   5.500  0.3528  0.1742 -0.5681
  144GLY    HA1 4172   1.251  -1.297   5.607  1.1100  0.5716 -0.4509
  144GLY    HA2 4173   1.183  -1.355   5.457 -0.2113 -0.6596  1.3963
  144GLY      C 4174   1.305  -1.167   5.449 -0.9206  1.1744  1.1858
  144GLY      O 4175   1.419  -1.122   5.456 -0.4451  0.2796 -0.3397
  145GLN      N 4176   1.205  -1.100   5.392 -0.8059  0.3049 -0.0651
  145GLN      H 4177   1.123  -1.148   5.357 -0.0091 -1.1464  0.0057
  145GLN     CA 4178   1.210  -0.960   5.354 -0.3521  0.2081 -0.3734
  145GLN     HA 4179   1.292  -0.912   5.407  1.7090 -1.9620 -1.3978
  145GLN     CB 4180   1.238  -0.940   5.205 -0.4716  0.2541 -0.3901
  145GLN    HB1 4181   1.149  -0.980   5.156 -0.4935  0.3049 -0.3915
  145GLN    HB2 4182   1.325  -0.998   5.176 -0.1043 -0.1072  1.3360
  145GLN     CG 4183   1.264  -0.795   5.165 -0.2047  0.3852  0.2488
  145GLN    HG1 4184   1.184  -0.726   5.192  0.5423  0.9484  1.1253
  145GLN    HG2 4185   1.352  -0.766   5.223  1.6936 -0.2374 -2.1540
  145GLN     CD 4186   1.301  -0.786   5.018  0.0882 -0.5587  0.2596
  145GLN    OE1 4187   1.259  -0.870   4.937  0.5111 -0.2568 -0.2771
  145GLN    NE2 4188   1.372  -0.688   4.964 -0.4710 -0.3683 -0.1416
  145GLN   HE21 4189   1.374  -0.690   4.863 -2.2055  1.1631 -0.2680
  145GLN   HE22 4190   1.418  -0.623   5.027  2.2693 -0.4934 -1.8374
  145GLN      C 4191   1.085  -0.890   5.404 -0.1187  0.0802  0.3898
  145GLN      O 4192   0.974  -0.921   5.361 -0.0818 -0.1585  0.4674
  146GLN      N 4193   1.104  -0.786   5.486  0.0773 -0.1663  0.6631
  146GLN      H 4194   1.202  -0.761   5.491  0.2300 -0.3512 -0.8163
  146GLN     CA 4195   1.019  -0.689   5.551 -0.3225 -0.1424  0.1181
  146GLN     HA 4196   0.923  -0.739   5.566 -0.1134 -0.9954 -1.1975
  146GLN     CB 4197   1.077  -0.650   5.687  0.7135 -0.0472 -0.3411
  146GLN    HB1 4198   1.170  -0.596   5.674  0.9248 -0.7638 -2.0655
  146GLN    HB2 4199   1.010  -0.583   5.741 -0.3030 -1.1147 -0.2152
  146GLN     CG 4200   1.092  -0.768   5.783  0.1768  0.0808 -0.0952
  146GLN    HG1 4201   1.142  -0.848   5.728  3.0679  2.2024 -0.7815
  146GLN    HG2 4202   0.996  -0.806   5.820  0.8574 -1.6355  0.0192
  146GLN     CD 4203   1.173  -0.739   5.908  0.4273 -0.1084 -0.2127
  146GLN    OE1 4204   1.208  -0.623   5.930  0.3364 -0.0459 -0.3968
  146GLN    NE2 4205   1.207  -0.840   5.989  0.0781 -0.3280 -0.3384
  146GLN   HE21 4206   1.282  -0.825   6.055 -0.5433  0.8761  0.1164
  146GLN   HE22 4207   1.171  -0.932   5.971 -1.0188 -0.0612  0.4369
  146GLN      C 4208   0.992  -0.567   5.465 -0.3220 -0.0350  0.2686
  146GLN      O 4209   1.047  -0.550   5.356 -0.2550 -0.6711  0.2001
  147GLN      N 4210   0.903  -0.479   5.512 -0.3983  0.0023  0.0572
  147GLN      H 4211   0.864  -0.491   5.604  0.2547 -0.8467  0.2370
  147GLN     CA 4212   0.849  -0.365   5.441 -0.1996 -0.0050 -0.1108
  147GLN     HA 4213   0.864  -0.375   5.333  1.8168 -2.3951  0.3063
  147GLN     CB 4214   0.700  -0.362   5.473 -0.1775  0.0512 -0.0155
  147GLN    HB1 4215   0.686  -0.379   5.580 -1.2955 -0.4344 -0.2210
  147GLN    HB2 4216   0.667  -0.260   5.452  0.0197  0.3963  1.2230
  147GLN     CG 4217   0.619  -0.463   5.392  1.0939 -0.1690 -1.0279
  147GLN    HG1 4218   0.640  -0.450   5.286  2.1298  0.6742 -0.7431
  147GLN    HG2 4219   0.513  -0.442   5.404  1.1260 -1.5111  3.4137
  147GLN     CD 4220   0.652  -0.607   5.431 -0.8012 -0.5408 -0.7411
  147GLN    OE1 4221   0.700  -0.685   5.350  0.1796 -0.2844 -0.4244
  147GLN    NE2 4222   0.626  -0.652   5.554  0.7018  0.2464 -0.1166
  147GLN   HE21 4223   0.584  -0.599   5.629 -0.9187 -2.9904  1.4819
  147GLN   HE22 4224   0.677  -0.735   5.584  0.6243 -0.0021 -0.6640
  147GLN      C 4225   0.907  -0.235   5.493 -0.4180  0.0692 -0.0461
  147GLN      O 4226   0.963  -0.232   5.602 -0.1831 -0.3558 -0.1540
  148SER      N 4227   0.900  -0.133   5.407 -0.1624 -0.1358 -0.3155
  148SER      H 4228   0.862  -0.146   5.314  0.7988 -2.6256 -0.4340
  148SER     CA 4229   0.943  -0.001   5.449 -0.0272 -0.3380  0.1875
  148SER     HA 4230   1.005  -0.014   5.538 -1.8763 -0.5522  1.5016
  148SER     CB 4231   1.024   0.060   5.335 -0.3605  0.0585  0.1592
  148SER    HB1 4232   1.007   0.168   5.337 -0.2644  0.0753  1.9503
  148SER    HB2 4233   0.991   0.021   5.239  1.4342 -0.4149 -0.3125
  148SER     OG 4234   1.160   0.034   5.364 -0.2268  0.1552 -0.3664
  148SER     HG 4235   1.217   0.086   5.307 -0.8682  1.6504  0.2918
  148SER      C 4236   0.821   0.077   5.497  0.4048  0.1614  0.4802
  148SER      O 4237   0.713   0.064   5.442  0.7520 -0.1272 -0.1415
  149TYR      N 4238   0.837   0.164   5.597 -0.4709 -0.0027  0.7720
  149TYR      H 4239   0.926   0.174   5.644  0.1740  0.0047 -0.4089
  149TYR     CA 4240   0.729   0.236   5.660 -0.4476  0.2468  0.5258
  149TYR     HA 4241   0.642   0.170   5.654  0.3450 -0.7480 -0.5635
  149TYR     CB 4242   0.761   0.259   5.807 -0.0744 -0.2335  0.5203
  149TYR    HB1 4243   0.865   0.293   5.804  0.1341 -0.8798  0.3752
  149TYR    HB2 4244   0.761   0.163   5.858 -0.4770  0.0893  1.1479
  149TYR     CG 4245   0.676   0.354   5.888  0.1962  0.1209  0.3921
  149TYR    CD1 4246   0.728   0.480   5.922  0.0515  0.3313 -0.1500
  149TYR    HD1 4247   0.826   0.507   5.886 -1.0873  2.8453 -1.6128
  149TYR    CE1 4248   0.652   0.563   6.005 -0.1793  0.2807 -0.3092
  149TYR    HE1 4249   0.699   0.653   6.042 -1.6920  0.5246  1.1621
  149TYR     CZ 4250   0.527   0.520   6.054 -0.2368  0.3252 -0.4166
  149TYR     OH 4251   0.463   0.594   6.150 -0.2625 -0.3711  0.1128
  149TYR     HH 4252   0.374   0.561   6.161  0.0877 -0.7025  2.2777
  149TYR    CE2 4253   0.468   0.399   6.012 -0.0317  0.0187  0.1602
  149TYR    HE2 4254   0.372   0.363   6.044  0.1477 -2.0098 -1.3700
  149TYR    CD2 4255   0.547   0.319   5.928  0.0452  0.2409  0.0165
  149TYR    HD2 4256   0.513   0.220   5.900 -1.6123  1.1844 -1.5530
  149TYR      C 4257   0.680   0.364   5.593 -0.1204  0.2183  0.2306
  149TYR      O 4258   0.755   0.437   5.529 -0.0220 -0.1857 -0.1263
  150ASN      N 4259   0.550   0.390   5.612 -0.2053 -0.2031  0.2482
  150ASN      H 4260   0.494   0.315   5.650 -2.1311  0.4550 -1.1624
  150ASN     CA 4261   0.485   0.510   5.565  0.1058 -0.2224 -0.2390
  150ASN     HA 4262   0.561   0.577   5.525  0.7300 -0.3928  0.6552
  150ASN     CB 4263   0.404   0.461   5.445 -0.0724 -0.0473 -0.1930
  150ASN    HB1 4264   0.321   0.403   5.487 -0.0196 -0.6523 -0.9095
  150ASN    HB2 4265   0.457   0.393   5.378 -0.7826 -0.9788  0.1572
  150ASN     CG 4266   0.342   0.572   5.362 -0.0412  0.1804  0.0850
  150ASN    OD1 4267   0.386   0.686   5.370 -0.0487  0.1776  0.1623
  150ASN    ND2 4268   0.252   0.530   5.272  0.1178 -0.0341  0.0245
  150ASN   HD21 4269   0.219   0.435   5.283 -1.8987  0.6490  0.3582
  150ASN   HD22 4270   0.237   0.581   5.187 -0.8883 -0.9902 -0.3972
  150ASN      C 4271   0.398   0.583   5.668 -0.0803  0.0477 -0.5836
  150ASN      O 4272   0.288   0.537   5.697 -0.0176 -0.0858 -0.5540
  151PRO      N 4273   0.439   0.702   5.712  0.1073 -0.2301 -0.0007
  151PRO     CD 4274   0.577   0.744   5.698  0.2132 -0.4862  0.2573
  151PRO    HD1 4275   0.585   0.781   5.596 -1.0247  1.5816  0.8433
  151PRO    HD2 4276   0.649   0.665   5.717 -0.9991 -1.8296 -0.5737
  151PRO     CG 4277   0.592   0.872   5.781 -0.1417 -0.0536 -0.3438
  151PRO    HG1 4278   0.643   0.851   5.874  2.3933 -3.1252 -2.2200
  151PRO    HG2 4279   0.648   0.946   5.724  0.9267 -0.5065  0.1131
  151PRO     CB 4280   0.449   0.912   5.819 -0.0875 -0.2520  0.0678
  151PRO    HB1 4281   0.448   0.945   5.923 -0.7303 -2.2747  0.7697
  151PRO    HB2 4282   0.405   0.984   5.751 -0.7461  0.3396  1.0964
  151PRO     CA 4283   0.364   0.786   5.802 -0.2301 -0.0905 -0.4135
  151PRO     HA 4284   0.365   0.738   5.899 -0.6679 -0.8875 -0.7959
  151PRO      C 4285   0.224   0.825   5.753 -0.3748 -0.0336  0.0443
  151PRO      O 4286   0.204   0.832   5.633 -0.3841 -0.7397 -0.0021
  152PRO      N 4287   0.125   0.843   5.841  0.0287  0.2419  0.4522
  152PRO     CD 4288   0.146   0.841   5.984  0.3181  0.4848  0.4134
  152PRO    HD1 4289   0.176   0.939   6.022  0.9943  0.2276  0.5479
  152PRO    HD2 4290   0.196   0.749   6.016 -1.9774 -1.6190 -1.6430
  152PRO     CG 4291   0.006   0.820   6.041  0.3069 -0.3682  0.0807
  152PRO    HG1 4292  -0.001   0.853   6.144 -1.3774 -0.1984 -0.0644
  152PRO    HG2 4293  -0.009   0.712   6.035  0.4971 -0.4417  0.8559
  152PRO     CB 4294  -0.090   0.880   5.939  0.4825  0.2687  0.2874
  152PRO    HB1 4295  -0.186   0.829   5.934  0.8687 -0.3954 -0.5366
  152PRO    HB2 4296  -0.103   0.987   5.956  0.1745  0.1581  0.7455
  152PRO     CA 4297  -0.015   0.861   5.807  0.0294 -0.3374  0.1108
  152PRO     HA 4298  -0.041   0.762   5.771  0.0224  0.4269 -2.0974
  152PRO      C 4299  -0.039   0.969   5.703  0.2204 -0.3116  0.0924
  152PRO      O 4300   0.020   1.077   5.709 -0.9799  0.3742 -0.1047
  153GLN      N 4301  -0.117   0.928   5.603  0.1087  0.1891 -0.0324
  153GLN      H 4302  -0.169   0.842   5.609 -2.8483  1.8422 -0.0310
  153GLN     CA 4303  -0.156   1.017   5.495 -0.1591  0.0606 -0.0440
  153GLN     HA 4304  -0.074   1.086   5.476 -1.0540  0.5666 -2.3625
  153GLN     CB 4305  -0.182   0.938   5.367 -0.6139  0.0528  0.0525
  153GLN    HB1 4306  -0.195   1.012   5.289 -2.2306 -0.2800 -0.0245
  153GLN    HB2 4307  -0.271   0.876   5.378 -1.2236  0.8560 -0.3017
  153GLN     CG 4308  -0.060   0.857   5.322 -0.7560  0.0837 -0.3885
  153GLN    HG1 4309   0.034   0.910   5.338 -1.6654  2.1499 -1.4755
  153GLN    HG2 4310  -0.064   0.844   5.214 -0.1343  0.7049 -0.4924
  153GLN     CD 4311  -0.055   0.715   5.375  0.0358  0.2950  0.1239
  153GLN    OE1 4312  -0.118   0.624   5.321  0.0273  0.1525  0.3741
  153GLN    NE2 4313   0.021   0.694   5.482  0.4370  0.7170 -0.0752
  153GLN   HE21 4314   0.081   0.765   5.521 -0.0166  2.9961 -3.2085
  153GLN   HE22 4315   0.039   0.597   5.505  0.4166  0.3023 -1.7232
  153GLN      C 4316  -0.277   1.102   5.527 -0.0418  0.1354  0.2055
  153GLN      O 4317  -0.382   1.047   5.561 -0.3450  0.2928 -0.4599
  154GLY      N 4318  -0.264   1.235   5.523  0.6035  0.0616 -0.2669
  154GLY      H 4319  -0.174   1.278   5.510  0.0649  2.2900  2.4498
  154GLY     CA 4320  -0.377   1.323   5.499  0.2432 -0.3462 -0.0902
  154GLY    HA1 4321  -0.471   1.275   5.525 -0.1494  1.3532  1.9633
  154GLY    HA2 4322  -0.371   1.405   5.572 -0.2571 -0.1413 -0.2782
  154GLY      C 4323  -0.384   1.379   5.358  0.1769  0.8353  0.3651
  154GLY      O 4324  -0.276   1.373   5.300  0.1666 -0.6411  0.4619
  155TYR      N 4325  -0.493   1.432   5.302 -0.1823 -0.2552 -0.0026
  155TYR      H 4326  -0.576   1.419   5.359  0.2207  1.6617  1.1132
  155TYR     CA 4327  -0.514   1.492   5.172 -0.1788  0.0801  0.1506
  155TYR     HA 4328  -0.472   1.415   5.108  3.9350  0.8682  1.6471
  155TYR     CB 4329  -0.663   1.520   5.152 -0.3946 -0.3204  1.1207
  155TYR    HB1 4330  -0.709   1.548   5.246 -1.4741  0.1625  0.4749
  155TYR    HB2 4331  -0.683   1.598   5.078  0.7944 -0.3910  0.6943
  155TYR     CG 4332  -0.732   1.392   5.112 -0.2241  0.0090 -0.3005
  155TYR    CD1 4333  -0.808   1.313   5.199  0.2703  0.0778  0.1980
  155TYR    HD1 4334  -0.815   1.333   5.305  0.9331  0.4307  0.1767
  155TYR    CE1 4335  -0.874   1.199   5.153  0.2815  0.0401  0.2731
  155TYR    HE1 4336  -0.930   1.136   5.220 -0.1123  0.7064  0.5743
  155TYR     CZ 4337  -0.866   1.156   5.018 -0.1434  0.0057  0.2586
  155TYR     OH 4338  -0.938   1.052   4.968  0.1446 -0.2287  0.3269
  155TYR     HH 4339  -0.942   1.051   4.872 -0.3634  1.4845  0.2949
  155TYR    CE2 4340  -0.796   1.243   4.933 -0.0515 -0.1210  0.2046
  155TYR    HE2 4341  -0.791   1.214   4.829 -0.3660 -0.0026  0.1565
  155TYR    CD2 4342  -0.724   1.355   4.977  0.1286 -0.0478 -0.2651
  155TYR    HD2 4343  -0.675   1.423   4.910 -0.3306 -0.0826 -0.6382
  155TYR      C 4344  -0.428   1.616   5.151  0.3372 -0.2659  0.2333
  155TYR      O 4345  -0.417   1.706   5.234  0.0907 -0.0368  0.0132
  156GLY      N 4346  -0.358   1.619   5.038 -0.1229  0.2466 -0.0384
  156GLY      H 4347  -0.375   1.547   4.969  0.3871 -2.4011  2.4199
  156GLY     CA 4348  -0.270   1.729   5.002  0.4978 -0.3350 -0.3319
  156GLY    HA1 4349  -0.205   1.691   4.923  0.3418  0.1145 -0.6827
  156GLY    HA2 4350  -0.207   1.760   5.085  1.1703  1.7833 -1.5383
  156GLY      C 4351  -0.347   1.848   4.945  0.2608 -0.4447 -0.2421
  156GLY      O 4352  -0.456   1.880   4.993  0.1329 -0.8504 -0.2582
  157GLN      N 4353  -0.290   1.918   4.847  0.3614  0.2482  0.3018
  157GLN      H 4354  -0.203   1.886   4.808 -0.5413 -1.2067 -0.6317
  157GLN     CA 4355  -0.338   2.044   4.793  0.3306  0.0999 -0.0200
  157GLN     HA 4356  -0.447   2.054   4.801  0.1251  0.5491 -2.5057
  157GLN     CB 4357  -0.276   2.157   4.875 -0.1332 -0.0069  0.4897
  157GLN    HB1 4358  -0.309   2.258   4.851 -0.3051  0.3698  2.2331
  157GLN    HB2 4359  -0.299   2.142   4.980 -0.8392 -0.3798  0.2891
  157GLN     CG 4360  -0.124   2.165   4.870 -0.1587  0.1594 -0.0314
  157GLN    HG1 4361  -0.080   2.071   4.902 -0.9661 -0.6707 -1.2842
  157GLN    HG2 4362  -0.097   2.249   4.935 -0.3164  0.5111 -0.4133
  157GLN     CD 4363  -0.071   2.205   4.733  0.3406 -0.1673  0.0639
  157GLN    OE1 4364  -0.067   2.324   4.703  0.3116 -0.2731 -0.3643
  157GLN    NE2 4365  -0.009   2.114   4.657  0.3484 -0.0730 -0.0438
  157GLN   HE21 4366   0.019   2.154   4.569 -0.6173  1.1170  0.1762
  157GLN   HE22 4367   0.010   2.024   4.699 -0.7138 -1.1625 -1.7874
  157GLN      C 4368  -0.309   2.064   4.645 -0.3114 -0.1903 -0.1914
  157GLN      O 4369  -0.252   1.981   4.574 -0.0107  0.0669 -0.2552
  158GLN      N 4370  -0.353   2.178   4.593 -0.5478  0.0082  0.4361
  158GLN      H 4371  -0.383   2.252   4.655  0.1203  1.4349 -0.8595
  158GLN     CA 4372  -0.327   2.231   4.460 -0.0584 -0.3274  0.3978
  158GLN     HA 4373  -0.235   2.184   4.425  0.5737 -0.6771  2.3702
  158GLN     CB 4374  -0.441   2.193   4.366  0.4761 -0.3451 -0.2508
  158GLN    HB1 4375  -0.536   2.240   4.391  0.8289 -0.6794  1.9880
  158GLN    HB2 4376  -0.417   2.230   4.266  0.8296 -1.3315 -0.5492
  158GLN     CG 4377  -0.461   2.042   4.357 -0.2990 -0.2468 -0.2027
  158GLN    HG1 4378  -0.487   2.002   4.455  1.7180 -0.7116  0.1903
  158GLN    HG2 4379  -0.551   2.026   4.297  0.3095 -1.9162 -0.7373
  158GLN     CD 4380  -0.350   1.952   4.305  0.3380  0.2721  0.2510
  158GLN    OE1 4381  -0.248   1.994   4.249  0.1732  0.2934 -0.0356
  158GLN    NE2 4382  -0.378   1.822   4.317  0.2104  0.2890  0.1399
  158GLN   HE21 4383  -0.317   1.751   4.280  0.2196 -1.1289  2.6927
  158GLN   HE22 4384  -0.469   1.797   4.353 -0.2912  1.3039 -0.3561
  158GLN      C 4385  -0.298   2.380   4.471 -0.2355 -0.2443 -0.2499
  158GLN      O 4386  -0.341   2.441   4.568 -0.1099 -0.6533  0.0672
  159ASN      N 4387  -0.235   2.441   4.370 -0.1797  0.2769  0.0941
  159ASN      H 4388  -0.212   2.376   4.296 -0.7943 -0.5750  0.6208
  159ASN     CA 4389  -0.208   2.582   4.356  0.1249  0.2078 -0.0176
  159ASN     HA 4390  -0.168   2.621   4.449  0.3249 -0.7828  0.3133
  159ASN     CB 4391  -0.102   2.606   4.249  0.0518 -0.1572 -0.1739
  159ASN    HB1 4392  -0.133   2.585   4.147  1.6275 -1.5089 -0.4244
  159ASN    HB2 4393  -0.009   2.551   4.268  0.9580  0.8858 -1.3908
  159ASN     CG 4394  -0.061   2.752   4.263 -0.0645 -0.0926 -0.5101
  159ASN    OD1 4395  -0.083   2.821   4.362 -0.0879  0.0789 -0.6339
  159ASN    ND2 4396   0.019   2.797   4.166  0.2944  0.4998  0.0555
  159ASN   HD21 4397   0.054   2.737   4.092 -1.5738 -0.4403 -0.1137
  159ASN   HD22 4398   0.031   2.898   4.164 -2.4855  0.9215 -2.0948
  159ASN      C 4399  -0.335   2.663   4.334 -0.0811 -0.0805  0.1008
  159ASN      O 4400  -0.386   2.665   4.222  0.4514  0.1172 -0.1459
  160GLN      N 4401  -0.382   2.729   4.441  0.1956 -0.1481  0.2637
  160GLN      H 4402  -0.324   2.722   4.523  0.9039 -1.2984 -0.3032
  160GLN     CA 4403  -0.498   2.815   4.433 -0.0503 -0.4793  0.2511
  160GLN     HA 4404  -0.532   2.834   4.332  0.1758  0.7743  0.4043
  160GLN     CB 4405  -0.611   2.753   4.516 -0.3092 -0.0310  0.2324
  160GLN    HB1 4406  -0.576   2.736   4.617 -2.3710  0.3647  1.0646
  160GLN    HB2 4407  -0.695   2.820   4.531 -0.6241 -0.4664  0.4381
  160GLN     CG 4408  -0.668   2.624   4.457 -0.2168  0.0921 -0.1293
  160GLN    HG1 4409  -0.731   2.580   4.533 -2.4201 -0.8756 -2.3799
  160GLN    HG2 4410  -0.592   2.550   4.431 -0.3569  0.3897 -1.5026
  160GLN     CD 4411  -0.753   2.662   4.336 -0.0723  0.2538 -0.1806
  160GLN    OE1 4412  -0.863   2.716   4.341 -0.4779 -0.5375 -0.3751
  160GLN    NE2 4413  -0.703   2.646   4.214  0.2329 -0.0170 -0.0232
  160GLN   HE21 4414  -0.626   2.581   4.202 -0.8641 -1.2712 -0.5277
  160GLN   HE22 4415  -0.765   2.653   4.134 -0.0702 -1.7950  0.0265
  160GLN      C 4416  -0.460   2.953   4.485 -0.6930 -0.4082  0.5428
  160GLN      O 4417  -0.366   2.971   4.562  0.0618 -0.0869 -0.4406
  161TYR      N 4418  -0.537   3.055   4.448  0.2189 -0.0424 -0.3751
  161TYR      H 4419  -0.620   3.039   4.393 -0.7698  0.2073  0.9888
  161TYR     CA 4420  -0.516   3.192   4.490  0.1592 -0.1801  0.1048
  161TYR     HA 4421  -0.419   3.228   4.458 -1.1698  2.1850 -1.6189
  161TYR     CB 4422  -0.625   3.271   4.418  0.4638  0.0949 -0.0532
  161TYR    HB1 4423  -0.717   3.241   4.467  0.2428 -0.1814 -0.6299
  161TYR    HB2 4424  -0.630   3.243   4.313 -0.9858 -1.6423  0.4350
  161TYR     CG 4425  -0.601   3.420   4.424 -0.3937  0.2373 -0.0824
  161TYR    CD1 4426  -0.507   3.475   4.336 -0.0935 -0.0034  0.0873
  161TYR    HD1 4427  -0.481   3.403   4.260 -2.1333 -1.5219  0.7245
  161TYR    CE1 4428  -0.471   3.610   4.330  0.4901 -0.1502  0.1981
  161TYR    HE1 4429  -0.397   3.643   4.259  0.7406  0.6138  0.8014
  161TYR     CZ 4430  -0.528   3.697   4.426  0.5213 -0.0264  0.1056
  161TYR     OH 4431  -0.480   3.824   4.440 -0.0771  0.1937  0.1896
  161TYR     HH 4432  -0.507   3.872   4.518  1.3041 -0.0548  0.8619
  161TYR    CE2 4433  -0.611   3.640   4.525 -0.2602  0.4014 -0.2936
  161TYR    HE2 4434  -0.649   3.702   4.604  0.8258  0.3877  0.2586
  161TYR    CD2 4435  -0.645   3.505   4.527 -0.2650  0.4045 -0.1645
  161TYR    HD2 4436  -0.705   3.468   4.609 -0.9198  1.9963  0.1082
  161TYR      C 4437  -0.544   3.211   4.639  0.7603  0.0757  0.1886
  161TYR      O 4438  -0.616   3.132   4.700 -0.1012  0.1442 -0.7059
  162ASN      N 4439  -0.518   3.327   4.700 -0.3712  0.6637 -0.4035
  162ASN      H 4440  -0.466   3.390   4.642 -0.5259  0.1456 -1.1212
  162ASN     CA 4441  -0.550   3.369   4.835 -0.0349  0.6945 -0.3346
  162ASN     HA 4442  -0.504   3.301   4.907 -1.3614  0.2127  0.0862
  162ASN     CB 4443  -0.497   3.509   4.863 -0.7103  0.8277  0.3097
  162ASN    HB1 4444  -0.527   3.522   4.967 -1.6935 -2.2059  0.5077
  162ASN    HB2 4445  -0.541   3.585   4.798 -2.8259 -0.5356  0.0604
  162ASN     CG 4446  -0.347   3.531   4.856 -0.6477  0.2903 -0.0702
  162ASN    OD1 4447  -0.267   3.453   4.804 -0.4855  0.6170 -0.3185
  162ASN    ND2 4448  -0.311   3.653   4.897  0.6718 -0.1962  0.2798
  162ASN   HD21 4449  -0.221   3.692   4.874  2.0382 -2.6005  1.2625
  162ASN   HD22 4450  -0.385   3.720   4.914 -0.5334 -1.7482  1.4129
  162ASN      C 4451  -0.696   3.355   4.876  0.0192 -0.3180 -0.4558
  162ASN      O 4452  -0.782   3.435   4.840 -0.4636 -0.6153  0.0236
  163SER      N 4453  -0.736   3.256   4.956 -0.0088 -0.1693 -0.2861
  163SER      H 4454  -0.662   3.196   4.992 -0.9894 -1.1654  0.1296
  163SER     CA 4455  -0.868   3.233   5.010  0.0198 -0.0374 -0.1595
  163SER     HA 4456  -0.925   3.326   5.002 -1.7601 -1.0026  0.6764
  163SER     CB 4457  -0.937   3.127   4.925 -0.4571  0.3359 -0.2458
  163SER    HB1 4458  -0.878   3.035   4.928 -0.1401  0.5718  1.0341
  163SER    HB2 4459  -1.028   3.097   4.977  0.1164 -1.7327 -0.3321
  163SER     OG 4460  -0.960   3.180   4.796 -0.3383 -0.6062 -0.6680
  163SER     HG 4461  -0.907   3.260   4.791 -1.5521  0.3016  0.2788
  163SER      C 4462  -0.881   3.192   5.156  0.6592  0.5411  0.0655
  163SER    OC1 4463  -0.891   3.070   5.183 -0.0417  0.5401 -0.1627
  163SER    OC2 4464  -0.895   3.287   5.236 -0.1085  0.4368  0.0671
    1MET      N 4465   7.533   2.686   7.153  0.3608 -0.0678  0.6393
    1MET     H1 4466   7.506   2.607   7.210 -1.6490  0.6581  0.7815
    1MET     H2 4467   7.578   2.646   7.072  0.0616 -0.5678  0.7167
    1MET     H3 4468   7.446   2.728   7.122  0.8289  0.4326 -0.0192
    1MET     CA 4469   7.616   2.781   7.229  0.7122 -0.0451  0.2246
    1MET     HA 4470   7.632   2.864   7.160  0.9401 -0.3958 -0.1566
    1MET     CB 4471   7.544   2.818   7.358  0.3784 -0.9472  0.3075
    1MET    HB1 4472   7.519   2.730   7.417 -0.2240 -0.6139  0.5521
    1MET    HB2 4473   7.453   2.874   7.336 -0.2448 -2.3630 -0.8976
    1MET     CG 4474   7.640   2.892   7.450 -0.3413 -0.2369  0.5001
    1MET    HG1 4475   7.714   2.823   7.492 -0.1905  0.3208  1.1861
    1MET    HG2 4476   7.579   2.917   7.537 -1.3554  0.7060 -0.4525
    1MET     SD 4477   7.741   3.028   7.386  0.0510 -0.7046  0.1216
    1MET     CE 4478   7.840   3.057   7.534 -0.0411  0.0854  0.0317
    1MET    HE1 4479   7.929   2.994   7.538 -0.7074 -0.8210  2.1918
    1MET    HE2 4480   7.879   3.159   7.538 -0.3091  0.2231 -0.7009
    1MET    HE3 4481   7.780   3.026   7.620  0.6845 -0.1315  0.4743
    1MET      C 4482   7.745   2.700   7.246  0.4843 -0.6273 -0.7310
    1MET      O 4483   7.739   2.584   7.284 -0.5067 -0.3026  0.1620
    2ALA      N 4484   7.854   2.773   7.219 -0.1941  0.6336 -0.1586
    2ALA      H 4485   7.840   2.863   7.174  1.7544  0.3975 -1.3249
    2ALA     CA 4486   7.989   2.723   7.209 -0.2516  0.4780 -0.1630
    2ALA     HA 4487   7.980   2.622   7.170  2.6179 -1.0781  2.7289
    2ALA     CB 4488   8.059   2.818   7.112  0.4450 -0.2836 -0.4166
    2ALA    HB1 4489   8.158   2.782   7.084  0.2998  0.1957 -1.6039
    2ALA    HB2 4490   8.065   2.917   7.155  0.8593 -0.5405  0.1286
    2ALA    HB3 4491   7.995   2.834   7.025  1.5128 -1.8844 -1.5619
    2ALA      C 4492   8.055   2.718   7.346  0.3716  0.1403 -0.4689
    2ALA      O 4493   8.020   2.790   7.439 -0.2712 -0.2281 -0.4202
    3SER      N 4494   8.161   2.638   7.356  0.1773 -0.0539  0.0962
    3SER      H 4495   8.185   2.583   7.275 -0.2795  0.5259 -0.4417
    3SER     CA 4496   8.258   2.646   7.464  0.5611 -0.0175 -0.2508
    3SER     HA 4497   8.208   2.663   7.559  1.3242 -0.9468  0.3356
    3SER     CB 4498   8.320   2.507   7.480  0.1249 -0.2508 -0.5542
    3SER    HB1 4499   8.401   2.512   7.553 -1.2797 -1.5595  1.1928
    3SER    HB2 4500   8.365   2.482   7.384 -0.8446  3.4746 -2.1768
    3SER     OG 4501   8.212   2.421   7.505 -0.3317  0.3117 -0.5495
    3SER     HG 4502   8.196   2.419   7.600  2.6310  0.8461  0.0507
    3SER      C 4503   8.368   2.752   7.461 -0.0132  0.5996  0.3755
    3SER      O 4504   8.411   2.802   7.358  0.3110 -0.4724 -0.0181
    4ASN      N 4505   8.424   2.777   7.580 -0.3656  0.0649  0.6632
    4ASN      H 4506   8.381   2.739   7.663  0.3877 -0.2082  0.9419
    4ASN     CA 4507   8.519   2.883   7.609 -0.1231 -0.0620  0.3379
    4ASN     HA 4508   8.605   2.868   7.542 -1.3831 -4.5003 -0.6260
    4ASN     CB 4509   8.454   3.018   7.580  0.0190 -0.0906 -0.1292
    4ASN    HB1 4510   8.366   3.032   7.643  1.1530  3.6470  0.8432
    4ASN    HB2 4511   8.424   3.025   7.475  0.8502 -0.5785 -0.4096
    4ASN     CG 4512   8.553   3.132   7.598 -0.5607  0.3974 -0.0057
    4ASN    OD1 4513   8.551   3.197   7.702 -0.2784  0.2196  0.1130
    4ASN    ND2 4514   8.645   3.151   7.504 -0.5910  0.2604 -0.0654
    4ASN   HD21 4515   8.710   3.227   7.519  3.0641 -2.5954  0.1291
    4ASN   HD22 4516   8.652   3.104   7.415 -0.4782 -0.4796  0.3291
    4ASN      C 4517   8.569   2.871   7.752 -0.0337  0.0983  0.3195
    4ASN      O 4518   8.495   2.845   7.847 -0.5013 -0.1871 -0.1202
    5ASP      N 4519   8.699   2.887   7.777 -0.0226  0.0314  0.3035
    5ASP      H 4520   8.763   2.912   7.704  0.1195 -0.9138  0.0859
    5ASP     CA 4521   8.759   2.887   7.909 -0.4803 -0.4087  0.5186
    5ASP     HA 4522   8.687   2.928   7.979 -1.5317 -0.0073 -0.7614
    5ASP     CB 4523   8.804   2.746   7.944  0.1772 -0.3051  0.1210
    5ASP    HB1 4524   8.844   2.750   8.045 -2.1180  0.5345  1.0515
    5ASP    HB2 4525   8.717   2.680   7.948 -0.0601  0.0675  1.5898
    5ASP     CG 4526   8.912   2.695   7.849  0.0668 -0.0981 -0.1153
    5ASP    OD1 4527   9.029   2.718   7.887 -0.0697 -0.0717  0.2908
    5ASP    OD2 4528   8.877   2.622   7.754  0.0366 -0.6558  0.3200
    5ASP      C 4529   8.874   2.988   7.918 -0.3645 -0.5182  0.2683
    5ASP      O 4530   8.914   3.046   7.817  0.2715 -0.0611  0.7822
    6TYR      N 4531   8.923   3.013   8.039 -0.1388 -0.3985  0.1508
    6TYR      H 4532   8.870   2.967   8.111  1.2188 -3.9496 -0.9114
    6TYR     CA 4533   9.026   3.110   8.071 -0.1992 -0.1838 -0.2977
    6TYR     HA 4534   8.990   3.207   8.036 -0.3856  0.7330  2.2173
    6TYR     CB 4535   9.038   3.127   8.222  0.6118 -0.3174 -0.3397
    6TYR    HB1 4536   8.941   3.167   8.251  1.6079  1.0559  1.2692
    6TYR    HB2 4537   9.112   3.202   8.250 -1.3768  2.4509 -1.9242
    6TYR     CG 4538   9.048   2.994   8.293 -0.1386 -0.0160  0.3532
    6TYR    CD1 4539   8.935   2.928   8.340 -0.2758 -0.0880 -0.0715
    6TYR    HD1 4540   8.838   2.976   8.332 -1.1478 -1.6912  0.3668
    6TYR    CE1 4541   8.942   2.796   8.385  0.4638 -0.1606 -0.3973
    6TYR    HE1 4542   8.851   2.739   8.400 -0.3438  0.9912 -0.8354
    6TYR     CZ 4543   9.068   2.739   8.413  0.4202 -0.0095  0.1164
    6TYR     OH 4544   9.080   2.617   8.473 -0.2209  0.1697  0.6203
    6TYR     HH 4545   8.995   2.590   8.508  0.0957 -0.2025  1.1297
    6TYR    CE2 4546   9.184   2.812   8.378  0.1266  0.2523 -0.3280
    6TYR    HE2 4547   9.280   2.769   8.401 -0.6307 -1.5392 -0.2750
    6TYR    CD2 4548   9.174   2.935   8.313  0.0951  0.1936 -0.4347
    6TYR    HD2 4549   9.272   2.973   8.289  1.2087  0.1189  3.3101
    6TYR      C 4550   9.165   3.084   8.015  0.0967  0.2825  0.2149
    6TYR      O 4551   9.207   2.972   7.987 -0.4224  0.1517 -0.0502
    7THR      N 4552   9.244   3.188   7.987 -0.2398  0.4822  0.0088
    7THR      H 4553   9.229   3.279   8.029  2.1615  0.6546  0.6511
    7THR     CA 4554   9.376   3.179   7.928 -0.1081 -0.4387  0.4316
    7THR     HA 4555   9.358   3.108   7.847 -0.5942 -0.2850  0.3994
    7THR     CB 4556   9.424   3.312   7.871 -0.7464 -0.2294  0.3702
    7THR     HB 4557   9.522   3.294   7.825 -1.1271 -0.8577 -0.2120
    7THR    CG2 4558   9.329   3.371   7.766 -0.3255  0.0116  0.1184
    7THR   HG21 4559   9.295   3.289   7.703  0.7715  0.5185 -1.1943
    7THR   HG22 4560   9.246   3.425   7.810  0.2051  0.2842  0.8088
    7THR   HG23 4561   9.383   3.443   7.705 -0.0940  0.7525  1.1760
    7THR    OG1 4562   9.440   3.408   7.972 -0.2829 -0.0972  0.1760
    7THR    HG1 4563   9.476   3.484   7.925  2.6213 -1.1445  0.4984
    7THR      C 4564   9.481   3.111   8.014  0.2954 -0.0504  0.2507
    7THR      O 4565   9.453   3.093   8.132 -0.1180  0.1337  0.1788
    8GLN      N 4566   9.602   3.078   7.968  0.1549 -0.1248 -0.0644
    8GLN      H 4567   9.622   3.092   7.870 -0.0875 -0.8270 -0.2178
    8GLN     CA 4568   9.715   3.062   8.057 -0.1238  0.2379  0.3538
    8GLN     HA 4569   9.684   3.031   8.157 -0.9969 -0.6505 -0.1754
    8GLN     CB 4570   9.800   2.953   7.994  0.2576  0.7697 -0.0602
    8GLN    HB1 4571   9.753   2.855   7.984 -1.2451  1.1862  2.1938
    8GLN    HB2 4572   9.830   2.981   7.893  1.2297  0.1245  0.0276
    8GLN     CG 4573   9.923   2.920   8.078 -0.0224 -0.0612  0.0270
    8GLN    HG1 4574   9.979   3.013   8.076  0.2922 -0.2582 -0.2918
    8GLN    HG2 4575   9.900   2.895   8.182 -1.0263  0.0289 -0.1641
    8GLN     CD 4576  10.012   2.809   8.023 -0.0472 -0.0402 -0.0543
    8GLN    OE1 4577   9.968   2.729   7.941  0.1038  0.5023 -0.6753
    8GLN    NE2 4578  10.132   2.794   8.080 -0.0135  0.1270 -0.0812
    8GLN   HE21 4579  10.180   2.719   8.033  0.3962 -0.9613  2.0087
    8GLN   HE22 4580  10.174   2.870   8.131  1.1695 -0.4113 -0.2266
    8GLN      C 4581   9.786   3.196   8.075  0.6474 -0.1542  0.2728
    8GLN      O 4582   9.804   3.266   7.976 -0.1255  0.2628  0.4152
    9GLN      N 4583   9.822   3.240   8.195 -0.0670  0.2030  0.3650
    9GLN      H 4584   9.784   3.199   8.279  2.1610  2.3071  2.5881
    9GLN     CA 4585   9.898   3.362   8.215  0.2886  0.0981 -0.3143
    9GLN     HA 4586   9.921   3.410   8.120 -0.1829 -0.3083 -0.6368
    9GLN     CB 4587   9.813   3.461   8.294  0.0703 -0.0806 -0.3230
    9GLN    HB1 4588   9.881   3.536   8.335 -0.5784 -1.0074  2.6741
    9GLN    HB2 4589   9.779   3.408   8.383  0.5210  0.8153  0.4040
    9GLN     CG 4590   9.696   3.524   8.219 -0.1581  0.0191  0.1114
    9GLN    HG1 4591   9.732   3.589   8.139  4.2676  0.2075  1.9912
    9GLN    HG2 4592   9.647   3.436   8.174  0.9822  0.2428 -1.6739
    9GLN     CD 4593   9.587   3.598   8.295 -0.3297 -0.2505  0.1302
    9GLN    OE1 4594   9.608   3.676   8.387 -0.3640  0.3103 -0.3274
    9GLN    NE2 4595   9.461   3.563   8.268 -0.3696 -0.2279  0.2894
    9GLN   HE21 4596   9.385   3.618   8.307 -2.1564 -1.6558 -1.0147
    9GLN   HE22 4597   9.437   3.511   8.185  0.7045  1.1849 -0.9507
    9GLN      C 4598  10.035   3.337   8.277  0.3545  0.1089 -0.4555
    9GLN      O 4599  10.058   3.230   8.332 -0.8451 -0.0419 -0.2310
   10ALA      N 4600  10.122   3.438   8.282  0.2472  0.1843 -0.0779
   10ALA      H 4601  10.099   3.526   8.238 -1.2227  0.5692  1.3836
   10ALA     CA 4602  10.258   3.433   8.332  0.1473 -0.4783  0.1295
   10ALA     HA 4603  10.303   3.363   8.262 -2.2933 -1.8593 -0.1475
   10ALA     CB 4604  10.318   3.571   8.305 -0.1531 -0.5140 -0.7396
   10ALA    HB1 4605  10.425   3.564   8.323 -0.0847 -0.6547 -1.1855
   10ALA    HB2 4606  10.269   3.642   8.372 -0.9959 -0.2397 -1.6275
   10ALA    HB3 4607  10.303   3.600   8.201 -3.2303 -1.0426 -0.5363
   10ALA      C 4608  10.271   3.376   8.473 -0.1114 -0.6022  0.1032
   10ALA      O 4609  10.189   3.397   8.563 -0.3719 -0.0772 -0.2489
   11THR      N 4610  10.379   3.299   8.485  0.2608 -0.1701 -0.4156
   11THR      H 4611  10.432   3.278   8.402  0.7409 -0.2406 -0.0915
   11THR     CA 4612  10.426   3.231   8.603 -0.3763  0.1844  0.0500
   11THR     HA 4613  10.362   3.262   8.686 -3.4022  0.4591 -2.2541
   11THR     CB 4614  10.413   3.080   8.586  0.1086  0.0913  0.4658
   11THR     HB 4615  10.471   3.021   8.657  1.0106  2.1652  1.5416
   11THR    CG2 4616  10.268   3.033   8.586  0.2043 -0.2095  0.7695
   11THR   HG21 4617  10.216   3.017   8.680 -1.8764 -2.2310 -0.6028
   11THR   HG22 4618  10.206   3.099   8.526  0.1469  0.4921  1.5861
   11THR   HG23 4619  10.264   2.942   8.526  3.0025  0.4642 -0.6095
   11THR    OG1 4620  10.466   3.049   8.459 -0.3245  0.4251  0.2021
   11THR    HG1 4621  10.385   3.026   8.412  0.1175 -2.5101  0.6871
   11THR      C 4622  10.569   3.254   8.651 -0.6009  0.7035  0.4804
   11THR      O 4623  10.647   3.321   8.583 -0.5444 -0.0367 -0.1954
   12GLN      N 4624  10.591   3.193   8.767  0.1419 -0.5236 -0.2779
   12GLN      H 4625  10.509   3.157   8.812 -0.4314  1.1525  0.1116
   12GLN     CA 4626  10.712   3.211   8.846 -0.3864 -0.2152  0.4762
   12GLN     HA 4627  10.769   3.302   8.828 -1.2746  0.0367 -1.2861
   12GLN     CB 4628  10.663   3.220   8.990  0.0260 -0.0653  0.6061
   12GLN    HB1 4629  10.747   3.213   9.059  1.1307  0.8435 -0.5948
   12GLN    HB2 4630  10.606   3.132   9.019  0.2425 -0.3021  0.3227
   12GLN     CG 4631  10.593   3.353   9.016 -0.0533  0.0251 -0.0500
   12GLN    HG1 4632  10.504   3.349   8.954  1.6601 -1.0067 -2.6342
   12GLN    HG2 4633  10.661   3.434   8.989 -0.6823  0.1101 -1.4584
   12GLN     CD 4634  10.561   3.372   9.164 -0.2289 -0.2187 -0.0564
   12GLN    OE1 4635  10.568   3.286   9.252 -0.5170  0.2762  0.4495
   12GLN    NE2 4636  10.525   3.494   9.205  0.3428 -0.3275  0.7830
   12GLN   HE21 4637  10.529   3.575   9.146 -0.3241  0.3972  1.7130
   12GLN   HE22 4638  10.490   3.504   9.299 -1.6452  1.4908 -0.0863
   12GLN      C 4639  10.794   3.084   8.835  0.0490  0.1493 -0.7134
   12GLN      O 4640  10.758   2.967   8.846  0.5804  0.0897  0.7055
   13SER      N 4641  10.925   3.109   8.842  0.0434 -0.0040  0.0872
   13SER      H 4642  10.951   3.206   8.835 -1.0953  0.2759 -0.5014
   13SER     CA 4643  11.031   3.010   8.851 -0.2424 -0.2793  0.4527
   13SER     HA 4644  10.990   2.909   8.844  2.0612 -1.1507 -4.0937
   13SER     CB 4645  11.126   3.018   8.732 -0.4315  0.2385  0.3320
   13SER    HB1 4646  11.190   2.930   8.725 -1.6749 -0.6267 -0.5236
   13SER    HB2 4647  11.194   3.100   8.754 -1.2460  0.4991  2.0321
   13SER     OG 4648  11.047   3.042   8.618 -0.1708 -0.0958  0.0805
   13SER     HG 4649  11.050   3.135   8.595 -0.7208 -0.4358 -1.5128
   13SER      C 4650  11.105   3.012   8.984  0.2540  0.3563  0.1695
   13SER      O 4651  11.110   3.105   9.064 -0.5234  0.5294  0.0206
   14TYR      N 4652  11.164   2.895   9.013  0.5395  0.3396 -0.4520
   14TYR      H 4653  11.155   2.822   8.944 -0.9205  0.5328 -0.5147
   14TYR     CA 4654  11.220   2.858   9.141 -0.4286 -0.0300 -0.1276
   14TYR     HA 4655  11.222   2.948   9.204 -1.9248  0.3398 -0.5563
   14TYR     CB 4656  11.118   2.767   9.210  0.0180 -0.4617 -0.0387
   14TYR    HB1 4657  11.030   2.826   9.234  0.1931 -0.3059  0.2275
   14TYR    HB2 4658  11.070   2.700   9.139  1.3598  0.4648 -1.9199
   14TYR     CG 4659  11.170   2.698   9.334  0.2667  0.3031  0.2896
   14TYR    CD1 4660  11.238   2.577   9.318  0.5710  0.5014  0.0838
   14TYR    HD1 4661  11.246   2.540   9.217  0.8403  0.7737  0.0049
   14TYR    CE1 4662  11.293   2.514   9.431 -0.2694 -0.4564 -0.0250
   14TYR    HE1 4663  11.360   2.430   9.421 -1.1457 -0.9857 -1.9907
   14TYR     CZ 4664  11.263   2.567   9.558 -0.5991 -0.3349 -0.1523
   14TYR     OH 4665  11.312   2.511   9.672  0.1277 -0.0296 -0.3050
   14TYR     HH 4666  11.288   2.557   9.753 -1.5666 -3.9585  1.7471
   14TYR    CE2 4667  11.189   2.686   9.575  0.2324  0.1829 -0.1061
   14TYR    HE2 4668  11.164   2.720   9.675  1.0846  0.7763 -0.0827
   14TYR    CD2 4669  11.145   2.753   9.460 -0.0504  0.4590  0.1618
   14TYR    HD2 4670  11.096   2.849   9.470  0.0489  0.6811 -1.2850
   14TYR      C 4671  11.356   2.798   9.112 -0.1008  0.6524 -0.0095
   14TYR      O 4672  11.383   2.720   9.022 -0.0868  0.5232  0.1066
   15GLY      N 4673  11.452   2.834   9.198 -0.2120  0.5030  0.1781
   15GLY      H 4674  11.430   2.910   9.261  0.8040  0.9631 -0.0011
   15GLY     CA 4675  11.591   2.794   9.187 -0.5378 -0.4908 -0.4910
   15GLY    HA1 4676  11.628   2.799   9.085  2.0188 -0.8033  0.3419
   15GLY    HA2 4677  11.655   2.862   9.243 -1.4984 -0.2982  0.4056
   15GLY      C 4678  11.615   2.651   9.234 -0.2270  0.0196  0.9652
   15GLY      O 4679  11.535   2.559   9.218 -0.1156  0.0690  0.1041
   16ALA      N 4680  11.731   2.631   9.297  0.4078  0.5428 -0.0174
   16ALA      H 4681  11.798   2.703   9.320  1.0413 -0.3294  0.9761
   16ALA     CA 4682  11.762   2.497   9.343 -0.1860  0.4195  0.0292
   16ALA     HA 4683  11.747   2.427   9.262  0.9936  0.8565 -0.5866
   16ALA     CB 4684  11.912   2.495   9.373 -0.1776 -0.0306 -0.0357
   16ALA    HB1 4685  11.955   2.519   9.276 -1.3234  1.2578 -0.2681
   16ALA    HB2 4686  11.934   2.394   9.405 -0.6969 -0.8591 -2.1265
   16ALA    HB3 4687  11.942   2.560   9.456  0.8592  1.7550 -1.7162
   16ALA      C 4688  11.681   2.450   9.463 -0.3650  0.5528 -0.0396
   16ALA      O 4689  11.652   2.530   9.552  0.2148  0.3453  0.3413
   17TYR      N 4690  11.640   2.323   9.465 -0.3248  0.5436  0.4864
   17TYR      H 4691  11.675   2.259   9.395 -0.0854  1.4083 -0.2030
   17TYR     CA 4692  11.569   2.270   9.579 -0.3032 -0.4107  0.0643
   17TYR     HA 4693  11.490   2.342   9.598  1.8986  1.7783  1.4356
   17TYR     CB 4694  11.503   2.136   9.546 -0.1043 -0.4682 -0.1020
   17TYR    HB1 4695  11.580   2.069   9.507  1.7761  0.5801  1.5713
   17TYR    HB2 4696  11.471   2.087   9.638  2.1119 -2.3755 -0.2362
   17TYR     CG 4697  11.386   2.145   9.453  0.1202 -0.0186 -0.3446
   17TYR    CD1 4698  11.254   2.160   9.498  0.2991  0.1712  0.1119
   17TYR    HD1 4699  11.228   2.168   9.603 -2.1182  1.9115 -0.5367
   17TYR    CE1 4700  11.149   2.182   9.409  0.2213 -0.2624  0.0925
   17TYR    HE1 4701  11.047   2.184   9.446  0.0038 -2.4495 -0.2897
   17TYR     CZ 4702  11.173   2.165   9.271 -0.0807 -0.1300  0.0221
   17TYR     OH 4703  11.071   2.177   9.181  0.1404 -0.5920 -0.2919
   17TYR     HH 4704  10.987   2.201   9.220 -0.4284 -1.3370 -1.0278
   17TYR    CE2 4705  11.305   2.149   9.224  0.0063  0.0782  0.1894
   17TYR    HE2 4706  11.314   2.125   9.119  2.2757 -1.1812  0.6184
   17TYR    CD2 4707  11.410   2.141   9.315  0.4478  0.3240 -0.2975
   17TYR    HD2 4708  11.509   2.118   9.278  0.5531 -1.4622  0.9527
   17TYR      C 4709  11.663   2.255   9.698 -0.0520 -0.3526 -0.1259
   17TYR      O 4710  11.783   2.247   9.675  0.0257  0.2781  0.0197
   18PRO      N 4711  11.621   2.267   9.824 -0.4749 -0.6266 -0.2403
   18PRO     CD 4712  11.489   2.313   9.862 -0.2234  0.3172 -0.4813
   18PRO    HD1 4713  11.479   2.418   9.834 -0.2564 -0.0090 -1.7377
   18PRO    HD2 4714  11.411   2.255   9.813  0.1108 -0.5606  0.0038
   18PRO     CG 4715  11.485   2.287  10.012 -0.2082 -0.1257 -0.5558
   18PRO    HG1 4716  11.470   2.181  10.034 -0.8118  0.4090  1.9334
   18PRO    HG2 4717  11.400   2.337  10.060 -0.4515 -0.5965 -0.4897
   18PRO     CB 4718  11.626   2.329  10.053 -0.2558  0.0252 -0.5456
   18PRO    HB1 4719  11.645   2.283  10.150 -0.3426 -0.4476 -0.7519
   18PRO    HB2 4720  11.643   2.436  10.060 -0.5160 -0.0060  0.7350
   18PRO     CA 4721  11.708   2.268   9.940 -0.1283  0.1191 -0.5028
   18PRO     HA 4722  11.781   2.347   9.920 -0.5993  0.7614  0.2760
   18PRO      C 4723  11.774   2.133   9.967 -0.1636  0.1766 -0.1232
   18PRO      O 4724  11.737   2.040   9.897 -0.0424  0.3206 -0.3806
   19THR      N 4725  11.880   2.125  10.048 -0.2788  0.0714  0.0156
   19THR      H 4726  11.905   2.209  10.097 -2.1590  1.1695 -0.7779
   19THR     CA 4727  11.932   1.996  10.090  0.2278  0.3955  0.3977
   19THR     HA 4728  11.933   1.930  10.003  0.0500  2.0176 -0.8977
   19THR     CB 4729  12.072   2.008  10.148  0.3991 -0.0917  0.0904
   19THR     HB 4730  12.083   1.923  10.216 -2.4805  0.5338  1.4969
   19THR    CG2 4731  12.184   2.022  10.046 -0.0654 -0.3650 -0.4624
   19THR   HG21 4732  12.179   2.117   9.994 -1.3793 -0.6182 -0.8211
   19THR   HG22 4733  12.275   2.011  10.105 -0.7937 -0.3713  0.6811
   19THR   HG23 4734  12.153   1.942   9.979 -1.4384 -1.2108  1.1081
   19THR    OG1 4735  12.080   2.121  10.231 -0.7979 -0.0150  0.1176
   19THR    HG1 4736  12.173   2.126  10.256 -0.9727 -0.6153  0.9270
   19THR      C 4737  11.849   1.931  10.199  0.1446  0.0349  0.1219
   19THR      O 4738  11.861   1.812  10.230  0.3557  0.0955  0.2730
   20GLN      N 4739  11.764   2.009  10.266  0.4318  0.3198  0.1558
   20GLN      H 4740  11.764   2.105  10.235 -1.0043 -0.0886 -1.2688
   20GLN     CA 4741  11.688   1.974  10.385 -0.0993  0.1491 -0.2301
   20GLN     HA 4742  11.761   1.916  10.442  1.1585 -0.5490 -2.4160
   20GLN     CB 4743  11.643   2.097  10.462 -0.4617  0.1715 -0.4726
   20GLN    HB1 4744  11.566   2.068  10.533 -0.1208 -0.6355 -0.4192
   20GLN    HB2 4745  11.603   2.175  10.398 -0.6545  0.0246 -0.5292
   20GLN     CG 4746  11.749   2.144  10.562 -0.5543  0.2577 -0.4141
   20GLN    HG1 4747  11.767   2.057  10.625  1.0965  1.7898  1.3654
   20GLN    HG2 4748  11.838   2.175  10.506 -0.0405  0.5196  0.5186
   20GLN     CD 4749  11.708   2.267  10.641  0.0954  0.4082 -0.3050
   20GLN    OE1 4750  11.631   2.250  10.736  0.7421 -0.0605  0.1464
   20GLN    NE2 4751  11.751   2.389  10.606  0.2288  0.3418 -0.3741
   20GLN   HE21 4752  11.709   2.470  10.649  2.7687  1.0108  1.0403
   20GLN   HE22 4753  11.804   2.395  10.521  0.4814 -0.9452 -0.3309
   20GLN      C 4754  11.561   1.895  10.357  0.1153 -0.2302 -0.1407
   20GLN      O 4755  11.510   1.898  10.245  0.2946  0.3754 -0.2105
   21PRO      N 4756  11.515   1.809  10.448  0.0385 -0.1940 -0.1449
   21PRO     CD 4757  11.389   1.741  10.426 -0.0610 -0.0940  0.1144
   21PRO    HD1 4758  11.378   1.705  10.323  2.3835  2.6407 -1.2381
   21PRO    HD2 4759  11.315   1.820  10.434 -1.5328 -1.2202 -1.6621
   21PRO     CG 4760  11.381   1.633  10.534 -0.2829 -0.1325  0.0588
   21PRO    HG1 4761  11.435   1.548  10.491  0.8822  2.4645 -4.2067
   21PRO    HG2 4762  11.282   1.601  10.569 -0.1225  0.8488  1.4751
   21PRO     CB 4763  11.456   1.703  10.646 -0.0087  0.0355 -0.2273
   21PRO    HB1 4764  11.382   1.772  10.686 -0.6736 -1.8088  1.9578
   21PRO    HB2 4765  11.491   1.635  10.724  3.7810  0.4671 -1.3750
   21PRO     CA 4766  11.571   1.776  10.578 -0.0628  0.3766  0.0436
   21PRO     HA 4767  11.572   1.867  10.638  0.7757  0.9626 -0.8201
   21PRO      C 4768  11.699   1.695  10.589 -0.3152 -0.0663 -0.2452
   21PRO      O 4769  11.720   1.614  10.499  0.5847 -0.1349  0.0171
   22GLY      N 4770  11.780   1.718  10.692  0.1085  0.8825 -0.7716
   22GLY      H 4771  11.731   1.778  10.757  0.6218 -1.7543  2.3296
   22GLY     CA 4772  11.914   1.674  10.726 -0.2037 -0.2267 -0.9443
   22GLY    HA1 4773  11.956   1.741  10.801  0.1413  0.9104 -2.0966
   22GLY    HA2 4774  11.973   1.673  10.634  0.3856  0.0021 -0.5706
   22GLY      C 4775  11.909   1.540  10.798  0.1476  0.3403  0.1640
   22GLY      O 4776  11.810   1.467  10.789  0.2802  0.1429  0.3049
   23GLN      N 4777  12.017   1.511  10.870  0.0187  0.4917  0.4205
   23GLN      H 4778  12.082   1.588  10.868 -0.2959  0.7431 -0.4913
   23GLN     CA 4779  12.047   1.387  10.939  0.2454  0.0959 -0.3643
   23GLN     HA 4780  11.967   1.313  10.943  0.8319 -0.6773 -2.1608
   23GLN     CB 4781  12.177   1.317  10.902  0.4026  0.1750  0.0379
   23GLN    HB1 4782  12.183   1.233  10.971 -0.7078 -1.3428 -1.6520
   23GLN    HB2 4783  12.258   1.388  10.924 -0.6110  1.0443  1.0889
   23GLN     CG 4784  12.183   1.265  10.759  0.3427 -0.4933  0.2753
   23GLN    HG1 4785  12.253   1.181  10.761  0.2335 -0.5789  1.2908
   23GLN    HG2 4786  12.084   1.226  10.738 -0.7947  0.4530  3.3489
   23GLN     CD 4787  12.223   1.370  10.656 -0.2238 -0.1865  0.3625
   23GLN    OE1 4788  12.339   1.412  10.660 -0.1616 -0.2719 -0.4552
   23GLN    NE2 4789  12.149   1.410  10.553  1.0830  0.7134 -0.2647
   23GLN   HE21 4790  12.171   1.475  10.479  1.0005 -0.2558 -1.1685
   23GLN   HE22 4791  12.065   1.357  10.533  1.1061  0.9198 -0.9132
   23GLN      C 4792  12.066   1.420  11.087 -0.3010  0.3123 -0.3405
   23GLN      O 4793  12.154   1.499  11.121  0.0378 -0.0833 -0.2952
   24GLY      N 4794  11.981   1.370  11.177 -0.0777  0.1646 -0.2126
   24GLY      H 4795  11.909   1.305  11.151 -3.5152  3.1511  0.9561
   24GLY     CA 4796  11.975   1.403  11.318  0.6688  0.7091 -0.2981
   24GLY    HA1 4797  11.880   1.371  11.361  1.1269  1.3916  1.3162
   24GLY    HA2 4798  11.992   1.510  11.332 -2.0839  1.2710 -0.6441
   24GLY      C 4799  12.087   1.336  11.395  0.3199  0.3684 -0.0802
   24GLY      O 4800  12.157   1.246  11.349 -0.2017  0.2957 -0.7319
   25TYR      N 4801  12.099   1.367  11.525 -0.0605 -0.3842  0.1386
   25TYR      H 4802  12.047   1.451  11.547  0.8145 -0.4604  2.7208
   25TYR     CA 4803  12.190   1.312  11.623 -0.0077 -0.0699  0.2677
   25TYR     HA 4804  12.210   1.207  11.600 -1.1957  0.1162 -1.8778
   25TYR     CB 4805  12.315   1.398  11.619 -0.2552  0.2893  0.2488
   25TYR    HB1 4806  12.283   1.502  11.615 -1.4465 -0.0721  0.1825
   25TYR    HB2 4807  12.366   1.377  11.525  0.6668 -1.6301  1.1293
   25TYR     CG 4808  12.405   1.378  11.738  0.0170  0.1292  0.0179
   25TYR    CD1 4809  12.468   1.253  11.743 -0.1393  0.0538  0.0803
   25TYR    HD1 4810  12.466   1.181  11.663 -1.1898  1.2878 -1.0435
   25TYR    CE1 4811  12.539   1.226  11.860 -0.0538  0.2421  0.0715
   25TYR    HE1 4812  12.591   1.131  11.864 -0.7862 -0.1426  1.0599
   25TYR     CZ 4813  12.541   1.319  11.966 -0.0921  0.0533  0.2386
   25TYR     OH 4814  12.608   1.287  12.081 -0.0030  0.1672  0.2184
   25TYR     HH 4815  12.621   1.363  12.138  1.3760  1.8569 -2.1741
   25TYR    CE2 4816  12.478   1.444  11.956 -0.3176 -0.0706  0.1092
   25TYR    HE2 4817  12.469   1.503  12.046 -0.2263 -1.1132  0.8249
   25TYR    CD2 4818  12.407   1.475  11.839 -0.5062 -0.0694  0.2223
   25TYR    HD2 4819  12.349   1.565  11.830 -1.5267 -0.9201 -2.6776
   25TYR      C 4820  12.124   1.314  11.760  0.0015  0.2864  0.2659
   25TYR      O 4821  12.051   1.406  11.797  0.0881  0.4444  0.0463
   26SER      N 4822  12.165   1.217  11.841 -0.3002 -0.2119 -0.1764
   26SER      H 4823  12.230   1.148  11.805 -0.0337  0.7110 -1.5483
   26SER     CA 4824  12.135   1.196  11.981  0.0486 -0.3169 -0.1149
   26SER     HA 4825  12.115   1.295  12.022 -1.1587 -1.0038  1.0124
   26SER     CB 4826  12.010   1.114  12.010  0.1021 -0.3150  0.1193
   26SER    HB1 4827  11.970   1.127  12.111 -0.1876  0.9309 -0.1436
   26SER    HB2 4828  12.037   1.009  12.019 -0.8579 -0.6456 -0.6869
   26SER     OG 4829  11.913   1.139  11.911 -0.2141  0.0166  0.5072
   26SER     HG 4830  11.898   1.065  11.852  0.9596 -0.1470  0.3865
   26SER      C 4831  12.250   1.130  12.055  0.0346  0.1351  0.3161
   26SER      O 4832  12.287   1.017  12.023  0.6416  0.5037 -0.3199
   27GLN      N 4833  12.292   1.187  12.168  0.1080 -0.2502  0.4859
   27GLN      H 4834  12.255   1.279  12.189  0.4529  0.1917 -0.7197
   27GLN     CA 4835  12.384   1.126  12.261  0.4212 -0.1623  0.2359
   27GLN     HA 4836  12.469   1.096  12.199 -0.7806 -0.3196 -1.3966
   27GLN     CB 4837  12.417   1.222  12.375 -0.0405 -0.0019  0.2345
   27GLN    HB1 4838  12.415   1.322  12.330  0.3503  0.7185  1.7541
   27GLN    HB2 4839  12.338   1.236  12.449  1.1278  1.1244  1.3074
   27GLN     CG 4840  12.555   1.195  12.434  0.1049 -0.1235 -0.1591
   27GLN    HG1 4841  12.630   1.205  12.355 -0.3778 -1.0767 -0.7503
   27GLN    HG2 4842  12.558   1.097  12.480  1.3071  0.3894  0.9121
   27GLN     CD 4843  12.582   1.299  12.541  0.1105 -0.1951 -0.0913
   27GLN    OE1 4844  12.607   1.416  12.510 -0.1306 -0.1143  0.0150
   27GLN    NE2 4845  12.586   1.262  12.670  0.0625  0.7017  0.1766
   27GLN   HE21 4846  12.553   1.171  12.699 -1.1156  1.3487  0.9676
   27GLN   HE22 4847  12.604   1.325  12.746 -1.4239  0.4013  0.8079
   27GLN      C 4848  12.314   1.000  12.311 -0.2198 -0.0459 -0.3596
   27GLN      O 4849  12.207   1.013  12.369  0.0779 -0.2325  0.2404
   28GLN      N 4850  12.377   0.883  12.298 -0.3430 -0.0892 -0.5808
   28GLN      H 4851  12.469   0.880  12.256  0.0241 -0.3889  0.2096
   28GLN     CA 4852  12.325   0.760  12.355  0.6128 -0.1957  0.0886
   28GLN     HA 4853  12.217   0.768  12.346  0.3875 -2.0655  0.5976
   28GLN     CB 4854  12.368   0.654  12.255 -0.0131 -0.0082 -0.3825
   28GLN    HB1 4855  12.474   0.653  12.231 -0.3724 -1.2024 -2.1423
   28GLN    HB2 4856  12.339   0.557  12.295 -1.5356  0.3207 -0.6146
   28GLN     CG 4857  12.291   0.677  12.125 -0.2735  0.1201 -0.2053
   28GLN    HG1 4858  12.183   0.683  12.139 -0.1485  1.1653  0.4628
   28GLN    HG2 4859  12.336   0.765  12.079  2.1290 -0.5289  0.7551
   28GLN     CD 4860  12.323   0.566  12.026  0.1507 -0.0250  0.0939
   28GLN    OE1 4861  12.325   0.446  12.055  0.6024 -0.0964 -0.2210
   28GLN    NE2 4862  12.348   0.599  11.899  0.4938  0.5685  0.3143
   28GLN   HE21 4863  12.344   0.698  11.877 -1.2539  0.2761 -0.8948
   28GLN   HE22 4864  12.345   0.531  11.826 -2.1205 -0.1055  0.9536
   28GLN      C 4865  12.361   0.725  12.499 -0.2289 -0.2313  0.2988
   28GLN      O 4866  12.289   0.648  12.561  0.0044 -0.3713  0.3986
   29SER      N 4867  12.467   0.788  12.552  0.0435 -0.5392  0.1238
   29SER      H 4868  12.527   0.849  12.500 -0.3490  0.5905  0.9580
   29SER     CA 4869  12.508   0.792  12.691 -0.0967  0.1095  0.1477
   29SER     HA 4870  12.475   0.705  12.747  0.0256  0.3666  0.6211
   29SER     CB 4871  12.661   0.794  12.696 -0.0922  0.1989 -0.0218
   29SER    HB1 4872  12.687   0.699  12.650 -2.2909 -1.0892  1.2366
   29SER    HB2 4873  12.692   0.811  12.799  0.3653 -0.6603 -0.0143
   29SER     OG 4874  12.724   0.901  12.629  0.0703 -0.1538 -0.4411
   29SER     HG 4875  12.816   0.880  12.614  0.7067  0.5211  1.9404
   29SER      C 4876  12.458   0.918  12.759 -0.3855  0.1727 -0.1785
   29SER      O 4877  12.431   1.019  12.694 -0.2701  0.2098 -0.1692
   30SER      N 4878  12.446   0.911  12.892 -0.0745  0.6500 -0.1236
   30SER      H 4879  12.484   0.830  12.938  1.5401  0.4636 -1.6581
   30SER     CA 4880  12.369   0.998  12.979 -0.4403  0.6915 -0.4903
   30SER     HA 4881  12.291   1.040  12.914 -1.4374  1.9467  1.4279
   30SER     CB 4882  12.302   0.916  13.089 -0.5265  0.5011 -0.6839
   30SER    HB1 4883  12.358   0.838  13.140 -2.8101 -0.1472  0.9831
   30SER    HB2 4884  12.281   0.987  13.168 -1.3629 -0.5277  0.0511
   30SER     OG 4885  12.183   0.848  13.055 -0.2692 -0.5160  0.4153
   30SER     HG 4886  12.205   0.787  12.984 -0.8977  1.2406 -1.3812
   30SER      C 4887  12.449   1.110  13.044  0.4320 -0.1121 -0.1703
   30SER      O 4888  12.542   1.078  13.118 -0.0546  0.3808  0.6672
   31GLN      N 4889  12.392   1.230  13.039  0.0979 -0.2628 -0.0475
   31GLN      H 4890  12.311   1.233  12.979  0.0423 -0.6177  0.0069
   31GLN     CA 4891  12.434   1.351  13.106 -0.0963 -0.3129  0.1630
   31GLN     HA 4892  12.481   1.315  13.198  0.1650 -0.5896 -0.0740
   31GLN     CB 4893  12.325   1.451  13.142 -0.1787 -0.3334 -0.0303
   31GLN    HB1 4894  12.368   1.532  13.202  0.8665  1.0450 -2.4943
   31GLN    HB2 4895  12.284   1.500  13.054 -0.5127 -1.5447 -0.5597
   31GLN     CG 4896  12.203   1.397  13.216 -0.3073 -0.2963 -0.2124
   31GLN    HG1 4897  12.133   1.357  13.143 -1.6018  1.0193  0.2679
   31GLN    HG2 4898  12.147   1.479  13.260 -0.2320  0.0497 -0.7570
   31GLN     CD 4899  12.229   1.306  13.336 -0.3613 -0.1899 -0.1200
   31GLN    OE1 4900  12.339   1.279  13.382 -0.0000  0.3243 -0.6626
   31GLN    NE2 4901  12.115   1.259  13.387 -0.4280 -0.2767 -0.3497
   31GLN   HE21 4902  12.119   1.200  13.468  0.5830 -2.7831 -2.1045
   31GLN   HE22 4903  12.026   1.295  13.354 -0.0088 -0.0650 -1.3023
   31GLN      C 4904  12.537   1.422  13.019 -0.4896  0.2108  0.1212
   31GLN      O 4905  12.532   1.414  12.897  0.5072  0.2198  0.0724
   32PRO      N 4906  12.637   1.492  13.074 -0.4437  0.3405 -0.1271
   32PRO     CD 4907  12.663   1.508  13.215  0.0201  0.0533 -0.1752
   32PRO    HD1 4908  12.736   1.435  13.250  0.9003  0.9599 -0.0503
   32PRO    HD2 4909  12.577   1.497  13.281 -1.8565  2.1751 -2.0850
   32PRO     CG 4910  12.724   1.648  13.222 -0.0832  0.1229 -0.6283
   32PRO    HG1 4911  12.647   1.725  13.216 -0.2658 -0.1052 -1.3009
   32PRO    HG2 4912  12.792   1.663  13.307 -1.5373 -2.4556  1.1433
   32PRO     CB 4913  12.808   1.657  13.095  0.4822 -0.3113 -0.2939
   32PRO    HB1 4914  12.902   1.606  13.113 -1.5449 -4.4031 -0.1584
   32PRO    HB2 4915  12.841   1.758  13.070  2.6062 -1.2100 -1.3268
   32PRO     CA 4916  12.721   1.579  12.995 -0.2697  0.2248 -0.0699
   32PRO     HA 4917  12.652   1.654  12.956  1.0807  1.7593  0.3511
   32PRO      C 4918  12.802   1.515  12.883  0.1121  0.6114 -0.0234
   32PRO      O 4919  12.843   1.399  12.891 -0.4531  0.4339  0.4354
   33TYR      N 4920  12.825   1.590  12.776  0.1363  0.2241 -0.2913
   33TYR      H 4921  12.771   1.675  12.772 -2.1358 -1.1432 -0.6054
   33TYR     CA 4922  12.929   1.558  12.680  0.3656 -0.1837  0.0919
   33TYR     HA 4923  12.912   1.452  12.660  0.5636 -0.4117  1.0878
   33TYR     CB 4924  12.908   1.627  12.546  0.4148 -0.1249  0.1151
   33TYR    HB1 4925  12.802   1.629  12.521  0.7567  1.7901 -1.4285
   33TYR    HB2 4926  12.931   1.733  12.559  0.4610 -0.2680  1.2747
   33TYR     CG 4927  12.980   1.560  12.431  0.5085 -0.1594  0.1934
   33TYR    CD1 4928  12.947   1.428  12.398  0.2370 -0.1507  0.4209
   33TYR    HD1 4929  12.877   1.373  12.458 -1.7641 -0.3489 -1.9382
   33TYR    CE1 4930  13.007   1.365  12.288  0.0664 -0.4325  0.4870
   33TYR    HE1 4931  12.981   1.265  12.258 -0.5137 -0.3831  0.8156
   33TYR     CZ 4932  13.094   1.446  12.211  0.1659 -0.6569  0.3637
   33TYR     OH 4933  13.139   1.400  12.091  0.6122  0.3955  0.1176
   33TYR     HH 4934  13.212   1.452  12.057  0.6393 -1.6120 -3.3303
   33TYR    CE2 4935  13.140   1.572  12.255 -0.0791 -0.2784 -0.4584
   33TYR    HE2 4936  13.222   1.620  12.202 -0.7218  1.3513 -0.0186
   33TYR    CD2 4937  13.073   1.636  12.359  0.3476 -0.3002 -0.1659
   33TYR    HD2 4938  13.101   1.733  12.397  0.3467 -1.0740  1.9236
   33TYR      C 4939  13.068   1.575  12.740  0.2049  0.6868  0.2192
   33TYR      O 4940  13.082   1.610  12.857  0.0236 -0.1427  0.4958
   34GLY      N 4941  13.170   1.533  12.665 -0.4421 -0.4323 -0.0578
   34GLY      H 4942  13.148   1.513  12.569 -0.7682 -1.9502  0.3107
   34GLY     CA 4943  13.309   1.515  12.700 -0.1711  0.5775 -0.5701
   34GLY    HA1 4944  13.311   1.513  12.809 -1.1476  0.4988 -0.5460
   34GLY    HA2 4945  13.370   1.601  12.673  1.8926 -1.0039 -1.1977
   34GLY      C 4946  13.370   1.387  12.646 -0.2792  0.2356  0.1040
   34GLY      O 4947  13.352   1.351  12.530 -0.3225 -0.7957  0.4162
   35GLN      N 4948  13.453   1.323  12.729  0.0098  0.6286  0.1181
   35GLN      H 4949  13.462   1.355  12.825 -1.5232 -1.1090  0.8997
   35GLN     CA 4950  13.523   1.202  12.691 -0.2102  0.4225  0.3647
   35GLN     HA 4951  13.555   1.221  12.589 -1.8562 -4.6018 -1.3446
   35GLN     CB 4952  13.638   1.199  12.793 -0.0816 -0.4063  0.2019
   35GLN    HB1 4953  13.698   1.290  12.784  0.0165 -0.6520 -3.3570
   35GLN    HB2 4954  13.588   1.179  12.887 -1.5653  2.6472  0.1966
   35GLN     CG 4955  13.733   1.086  12.756  0.1676 -0.2999  0.5180
   35GLN    HG1 4956  13.683   0.989  12.757 -1.2377  0.3749  3.1045
   35GLN    HG2 4957  13.766   1.105  12.654  0.9133  0.7781  0.9363
   35GLN     CD 4958  13.850   1.086  12.853  0.5525  0.2168  0.0633
   35GLN    OE1 4959  13.867   1.159  12.950  0.0524  0.2480  0.1304
   35GLN    NE2 4960  13.943   0.990  12.850  0.0853 -0.2339 -0.0304
   35GLN   HE21 4961  14.010   0.991  12.925 -0.6993 -1.6375  0.7433
   35GLN   HE22 4962  13.942   0.911  12.787  2.5660 -0.8897  0.6493
   35GLN      C 4963  13.430   1.082  12.682  0.0107  0.2531  0.3243
   35GLN      O 4964  13.328   1.083  12.751 -0.3721 -0.1136 -0.2316
   36GLN      N 4965  13.461   0.980  12.603 -0.0016 -0.0949  0.7647
   36GLN      H 4966  13.547   0.980  12.551  0.0473  0.9294  0.8417
   36GLN     CA 4967  13.365   0.874  12.575  0.1790 -0.0167 -0.1744
   36GLN     HA 4968  13.284   0.916  12.514  0.5920 -1.8654 -2.1048
   36GLN     CB 4969  13.418   0.763  12.485 -0.0000 -0.0469 -0.2435
   36GLN    HB1 4970  13.463   0.807  12.396  0.5537 -0.2024 -0.0486
   36GLN    HB2 4971  13.495   0.707  12.539 -1.1651 -0.7549  0.7604
   36GLN     CG 4972  13.322   0.658  12.430 -0.1064  0.0376 -0.2203
   36GLN    HG1 4973  13.296   0.600  12.519  0.2809 -0.3489 -0.3529
   36GLN    HG2 4974  13.240   0.712  12.383 -0.3078 -1.8371 -2.1566
   36GLN     CD 4975  13.379   0.554  12.334 -0.4444 -0.0105 -0.3673
   36GLN    OE1 4976  13.490   0.562  12.282 -0.0072 -0.5024  0.4637
   36GLN    NE2 4977  13.311   0.444  12.299 -0.2405 -0.2301 -0.0709
   36GLN   HE21 4978  13.350   0.370  12.243 -0.9790 -2.2375  1.9332
   36GLN   HE22 4979  13.220   0.437  12.342  0.9041  1.6646  2.9946
   36GLN      C 4980  13.316   0.810  12.704  0.4444  0.3217  0.0963
   36GLN      O 4981  13.393   0.764  12.787  0.3778 -0.1020 -0.0730
   37SER      N 4982  13.183   0.799  12.718  0.4541  0.2163  0.1012
   37SER      H 4983  13.130   0.846  12.647 -0.9825 -0.1299  0.9025
   37SER     CA 4984  13.102   0.734  12.819  0.5472 -0.0346  0.0158
   37SER     HA 4985  13.167   0.684  12.892 -0.7299 -0.7420  0.7020
   37SER     CB 4986  13.018   0.831  12.901  0.3569 -0.3314  0.1754
   37SER    HB1 4987  12.972   0.907  12.836  0.1321  0.6464  1.4402
   37SER    HB2 4988  12.940   0.778  12.955 -1.7039  0.9173 -1.3989
   37SER     OG 4989  13.108   0.900  12.984  0.1857  0.5761 -0.3636
   37SER     HG 4990  13.160   0.953  12.924 -0.3471  1.7233  0.1634
   37SER      C 4991  13.010   0.626  12.765 -0.3322  0.8180 -0.2170
   37SER      O 4992  12.947   0.637  12.659 -0.4319  0.0794 -0.2378
   38TYR      N 4993  12.989   0.523  12.847 -0.1692  0.6159 -0.4269
   38TYR      H 4994  13.055   0.516  12.923  3.1422 -1.3884 -3.1651
   38TYR     CA 4995  12.900   0.412  12.817  0.0851  0.2464  0.1641
   38TYR     HA 4996  12.943   0.350  12.739 -0.9083  1.5082 -1.4601
   38TYR     CB 4997  12.889   0.325  12.942 -1.1042 -0.0769 -0.1546
   38TYR    HB1 4998  12.865   0.396  13.021  1.4343  0.4177  0.2568
   38TYR    HB2 4999  12.984   0.278  12.967 -1.9762 -1.6122  0.3630
   38TYR     CG 5000  12.786   0.215  12.936 -0.7867 -0.3616 -0.5036
   38TYR    CD1 5001  12.804   0.104  12.854  0.1294 -0.4353 -0.2094
   38TYR    HD1 5002  12.893   0.095  12.792  0.0850 -0.5646 -0.2562
   38TYR    CE1 5003  12.706   0.004  12.842 -0.0872 -0.2456 -0.0270
   38TYR    HE1 5004  12.726  -0.076  12.772  3.9936  0.1518  0.4371
   38TYR     CZ 5005  12.591   0.020  12.921  0.2125  0.4355  0.2805
   38TYR     OH 5006  12.501  -0.082  12.916  0.8452 -0.1131  0.0912
   38TYR     HH 5007  12.423  -0.056  12.966 -0.3766 -2.8772 -0.1843
   38TYR    CE2 5008  12.571   0.125  13.013 -0.2353  0.5813  0.0256
   38TYR    HE2 5009  12.484   0.124  13.077  0.4346 -0.5120  0.9741
   38TYR    CD2 5010  12.669   0.225  13.012 -0.2789  0.6256  0.1736
   38TYR    HD2 5011  12.650   0.309  13.078  0.1230  0.3917  0.5946
   38TYR      C 5012  12.762   0.465  12.782  0.0590  0.0057 -0.0956
   38TYR      O 5013  12.700   0.535  12.861 -0.3016 -0.1646 -0.2265
   39SER      N 5014  12.703   0.420  12.671 -0.0937  0.1541 -0.0745
   39SER      H 5015  12.757   0.365  12.606  0.5128  1.5794 -0.8015
   39SER     CA 5016  12.564   0.443  12.635 -0.0396  0.1522 -0.2871
   39SER     HA 5017  12.525   0.545  12.634 -0.8968 -0.0826  2.2745
   39SER     CB 5018  12.550   0.403  12.489  0.0193 -0.4369 -0.1371
   39SER    HB1 5019  12.593   0.304  12.479 -0.3899 -0.4977 -1.5778
   39SER    HB2 5020  12.444   0.398  12.463  0.1764 -1.7584 -0.5863
   39SER     OG 5021  12.616   0.492  12.400 -0.1820 -0.1314  0.0168
   39SER     HG 5022  12.620   0.457  12.311 -0.2367 -2.3627  0.8061
   39SER      C 5023  12.468   0.357  12.717 -0.1543  0.4875 -0.0683
   39SER      O 5024  12.462   0.235  12.708  0.1101  0.4933 -0.3405
   40GLY      N 5025  12.380   0.424  12.792 -0.0736 -0.0925  0.5544
   40GLY      H 5026  12.392   0.524  12.798  0.9900 -0.2803  1.9285
   40GLY     CA 5027  12.284   0.358  12.878 -0.5019 -0.3554 -0.1122
   40GLY    HA1 5028  12.310   0.256  12.909 -1.0494 -0.2239  0.8125
   40GLY    HA2 5029  12.195   0.342  12.818 -1.2189 -0.9504  1.0666
   40GLY      C 5030  12.252   0.440  13.002  0.3979 -0.1013 -0.0412
   40GLY      O 5031  12.335   0.496  13.074  0.2313  0.0248  0.0545
   41TYR      N 5032  12.123   0.468  13.019  0.4163  0.1016 -0.2373
   41TYR      H 5033  12.061   0.411  12.962  3.0642 -0.6930 -2.5168
   41TYR     CA 5034  12.075   0.549  13.128  0.8700  0.1769 -0.0929
   41TYR     HA 5035  12.131   0.642  13.135 -1.0246  1.3968 -0.1989
   41TYR     CB 5036  11.937   0.606  13.094  0.7291 -0.0103  0.1580
   41TYR    HB1 5037  11.943   0.675  13.010  3.3699 -0.8251 -0.4222
   41TYR    HB2 5038  11.875   0.519  13.073  0.4063  0.5147 -1.1997
   41TYR     CG 5039  11.876   0.674  13.214 -0.1272  0.1251 -0.3481
   41TYR    CD1 5040  11.757   0.622  13.267 -0.2661  0.8037  0.0139
   41TYR    HD1 5041  11.709   0.538  13.219 -1.5733  1.9182 -0.7237
   41TYR    CE1 5042  11.702   0.670  13.386  0.1767  0.1981  0.4665
   41TYR    HE1 5043  11.613   0.627  13.430 -0.0818  0.3720  0.1107
   41TYR     CZ 5044  11.767   0.776  13.452  0.4128  0.1267  0.3487
   41TYR     OH 5045  11.720   0.833  13.567 -0.7505  0.1912 -0.1411
   41TYR     HH 5046  11.646   0.788  13.608 -1.1338 -0.0600 -1.0783
   41TYR    CE2 5047  11.885   0.831  13.398  0.1828  0.3670  0.0800
   41TYR    HE2 5048  11.922   0.926  13.432  0.3505  0.5410 -0.5767
   41TYR    CD2 5049  11.937   0.782  13.277 -0.2633 -0.0227  0.0420
   41TYR    HD2 5050  12.016   0.835  13.226 -2.1038  1.2381 -1.6602
   41TYR      C 5051  12.088   0.489  13.267  0.2621  0.1918 -0.0280
   41TYR      O 5052  12.058   0.370  13.278 -0.4919  0.3601 -0.1676
   42SER      N 5053  12.135   0.556  13.372  0.0419  0.2069  0.0619
   42SER      H 5054  12.174   0.647  13.352  1.8481 -0.8535 -1.4918
   42SER     CA 5055  12.161   0.495  13.501 -0.1064  0.4835  0.2251
   42SER     HA 5056  12.084   0.418  13.513 -0.0697  0.3083 -0.6212
   42SER     CB 5057  12.296   0.427  13.480 -0.1896  0.3458  0.1291
   42SER    HB1 5058  12.288   0.370  13.388 -1.0661 -0.5616  0.7455
   42SER    HB2 5059  12.373   0.504  13.470 -0.7158  0.5198 -3.8363
   42SER     OG 5060  12.327   0.341  13.587 -0.1180 -0.0686 -0.2254
   42SER     HG 5061  12.407   0.293  13.564 -0.2273  0.0591 -0.8742
   42SER      C 5062  12.162   0.591  13.619 -0.5344  0.1477  0.5059
   42SER      O 5063  12.117   0.705  13.607 -0.2736  0.2590  0.5812
   43GLN      N 5064  12.205   0.541  13.735 -0.0009 -0.4312  0.0668
   43GLN      H 5065  12.245   0.449  13.732 -1.0202 -0.9042  0.3351
   43GLN     CA 5066  12.208   0.606  13.865  0.0519 -0.2268 -0.0364
   43GLN     HA 5067  12.199   0.713  13.846 -0.8891 -0.2194  0.4183
   43GLN     CB 5068  12.085   0.555  13.938  0.1070 -0.2327  0.0526
   43GLN    HB1 5069  12.004   0.564  13.866 -0.8709 -1.3357  0.9596
   43GLN    HB2 5070  12.090   0.450  13.969 -2.0182  0.2270  2.2614
   43GLN     CG 5071  12.055   0.641  14.060 -0.1692 -0.2211 -0.0219
   43GLN    HG1 5072  12.131   0.605  14.129  2.3775 -0.4398 -2.7193
   43GLN    HG2 5073  12.073   0.748  14.045 -2.7596  0.5706  1.7941
   43GLN     CD 5074  11.914   0.623  14.114 -0.1636 -0.6459 -0.1488
   43GLN    OE1 5075  11.898   0.572  14.225 -0.4154  0.7727  0.4868
   43GLN    NE2 5076  11.814   0.673  14.042  0.8029  1.0969 -0.3313
   43GLN   HE21 5077  11.837   0.719  13.955 -0.5075 -0.9944 -1.8818
   43GLN   HE22 5078  11.716   0.650  14.055  0.8547 -0.3151 -2.1032
   43GLN      C 5079  12.340   0.590  13.939  0.1009 -0.5309 -0.1866
   43GLN      O 5080  12.413   0.493  13.920  0.4095 -0.2972 -0.2157
   44SER      N 5081  12.370   0.683  14.031 -0.2185 -0.4780 -0.1352
   44SER      H 5082  12.302   0.757  14.037 -0.9217 -1.0673 -0.5572
   44SER     CA 5083  12.499   0.689  14.096 -0.3113 -0.2027  0.0228
   44SER     HA 5084  12.574   0.612  14.079  1.0240  0.7852  1.1577
   44SER     CB 5085  12.575   0.816  14.058 -0.3366 -0.1841  0.0338
   44SER    HB1 5086  12.517   0.904  14.087 -2.6007 -0.7418 -2.4453
   44SER    HB2 5087  12.678   0.822  14.094  0.0286  3.1550 -1.2497
   44SER     OG 5088  12.582   0.822  13.918 -0.1270 -0.3716  0.0351
   44SER     HG 5089  12.538   0.902  13.886  0.2993 -0.0894  0.1534
   44SER      C 5090  12.497   0.686  14.248 -0.0894 -0.3876  0.0228
   44SER      O 5091  12.385   0.695  14.299 -0.2255  0.2610 -0.3824
   45THR      N 5092  12.612   0.669  14.313  0.1220  0.3923 -0.1448
   45THR      H 5093  12.700   0.671  14.263  0.4825  2.7955  0.4323
   45THR     CA 5094  12.622   0.666  14.457 -0.2595  0.0107 -0.1252
   45THR     HA 5095  12.520   0.651  14.493 -0.5084  0.9532 -0.4268
   45THR     CB 5096  12.697   0.543  14.509 -0.0744  0.0325 -0.3384
   45THR     HB 5097  12.799   0.550  14.473  1.0550 -2.7603  1.9468
   45THR    CG2 5098  12.706   0.539  14.662  0.3761 -0.4443 -0.3758
   45THR   HG21 5099  12.616   0.577  14.710 -1.6539 -3.2988 -1.6391
   45THR   HG22 5100  12.795   0.597  14.689 -0.6149  1.3971 -0.9098
   45THR   HG23 5101  12.728   0.438  14.697  0.2366  0.2150  1.7342
   45THR    OG1 5102  12.625   0.431  14.463 -0.4335  0.0805  0.0968
   45THR    HG1 5103  12.660   0.410  14.376  1.0670  0.8398  0.4773
   45THR      C 5104  12.676   0.789  14.527  0.5682 -0.3329 -0.1473
   45THR      O 5105  12.777   0.846  14.484  0.1982 -0.1389 -0.7638
   46ASP      N 5106  12.613   0.829  14.638  0.1671 -0.4320 -0.3381
   46ASP      H 5107  12.537   0.769  14.667 -1.3290  0.5810 -1.9490
   46ASP     CA 5108  12.637   0.941  14.727  0.1222 -0.4560 -0.2963
   46ASP     HA 5109  12.734   0.988  14.709 -1.0343  1.6718 -1.3309
   46ASP     CB 5110  12.539   1.053  14.694 -0.0150 -0.4323  0.1784
   46ASP    HB1 5111  12.531   1.069  14.586 -2.0454  1.9739  0.5976
   46ASP    HB2 5112  12.440   1.014  14.713 -0.1642 -0.3065 -0.3196
   46ASP     CG 5113  12.566   1.178  14.777 -0.5745 -0.5790  0.5799
   46ASP    OD1 5114  12.679   1.214  14.815 -0.4484 -0.1456 -0.1964
   46ASP    OD2 5115  12.463   1.238  14.816 -0.8971 -0.8035  0.0793
   46ASP      C 5116  12.630   0.885  14.869 -0.2573  0.2555 -0.0286
   46ASP      O 5117  12.526   0.853  14.925 -0.4270 -0.2796 -0.6384
   47THR      N 5118  12.750   0.863  14.922 -0.3885 -0.5459 -0.0599
   47THR      H 5119  12.827   0.875  14.857 -0.7663 -2.2402 -0.8887
   47THR     CA 5120  12.768   0.795  15.049 -0.2391  0.2449  0.3447
   47THR     HA 5121  12.697   0.832  15.122  0.0926  1.1917  0.2044
   47THR     CB 5122  12.761   0.645  15.021  0.1210  0.3131 -0.1437
   47THR     HB 5123  12.817   0.623  14.931 -0.0003 -0.1149 -0.1153
   47THR    CG2 5124  12.819   0.553  15.128  0.0087  0.2336 -0.1510
   47THR   HG21 5125  12.920   0.578  15.161 -1.2112  0.7729  3.7644
   47THR   HG22 5126  12.752   0.556  15.215 -0.4904  0.1719 -0.5251
   47THR   HG23 5127  12.810   0.452  15.089  0.7896 -0.1312  0.5875
   47THR    OG1 5128  12.627   0.606  15.003  0.2734 -0.1049 -0.3779
   47THR    HG1 5129  12.572   0.681  14.978 -1.4489 -1.2129 -0.0561
   47THR      C 5130  12.903   0.836  15.107 -0.1876  1.0844 -0.3410
   47THR      O 5131  13.003   0.837  15.036 -0.5305  0.2261 -0.8423
   48SER      N 5132  12.922   0.860  15.237  0.2566 -0.1933 -0.1605
   48SER      H 5133  12.838   0.842  15.291  0.5477  1.8369  1.0704
   48SER     CA 5134  13.050   0.868  15.305  0.0151  0.0082  0.2758
   48SER     HA 5135  13.123   0.913  15.237  0.8738 -1.4330  0.2056
   48SER     CB 5136  13.034   0.962  15.424  0.0337  0.1501  0.1679
   48SER    HB1 5137  13.128   0.955  15.478 -0.0049  0.5019  0.2820
   48SER    HB2 5138  12.957   0.920  15.489 -2.6916 -0.7693 -3.3702
   48SER     OG 5139  13.002   1.093  15.381 -0.7881 -0.1701 -0.2313
   48SER     HG 5140  12.914   1.087  15.345 -0.8621  2.0429 -0.5006
   48SER      C 5141  13.106   0.731  15.338 -0.3383 -0.0587  0.6101
   48SER      O 5142  13.037   0.631  15.357 -0.3375 -0.2861 -0.5392
   49GLY      N 5143  13.240   0.725  15.334 -0.3916 -0.5159 -0.7281
   49GLY      H 5144  13.286   0.811  15.309 -0.3395 -0.2945  0.1260
   49GLY     CA 5145  13.323   0.606  15.346 -0.6370 -0.6213 -0.0207
   49GLY    HA1 5146  13.394   0.607  15.428  2.7239  0.0149 -2.7093
   49GLY    HA2 5147  13.264   0.517  15.366 -0.6409 -0.4686  0.6790
   49GLY      C 5148  13.401   0.585  15.217  0.0713 -0.0202  0.3039
   49GLY      O 5149  13.403   0.659  15.119 -0.1151 -1.0415 -0.4901
   50TYR      N 5150  13.462   0.466  15.213  0.6137  0.2614 -0.0352
   50TYR      H 5151  13.446   0.403  15.291 -2.1858  0.3267 -0.4561
   50TYR     CA 5152  13.537   0.400  15.108  0.2178 -0.4645  0.1289
   50TYR     HA 5153  13.552   0.473  15.028 -0.5625 -1.0696 -0.5918
   50TYR     CB 5154  13.678   0.364  15.153  0.1205 -0.4876  0.4211
   50TYR    HB1 5155  13.685   0.280  15.221  1.8774 -0.6045  0.1375
   50TYR    HB2 5156  13.737   0.333  15.067  1.3026  2.1156  0.2003
   50TYR     CG 5157  13.759   0.481  15.205 -0.0948 -0.0045 -0.3054
   50TYR    CD1 5158  13.793   0.588  15.121 -0.2521  0.0745 -0.2689
   50TYR    HD1 5159  13.752   0.596  15.022 -1.1690 -0.2906  0.0719
   50TYR    CE1 5160  13.883   0.683  15.172 -0.3897  0.2551 -0.3620
   50TYR    HE1 5161  13.924   0.760  15.109  0.5295  1.7137  1.9417
   50TYR     CZ 5162  13.921   0.687  15.307 -0.3633  0.0125 -0.3604
   50TYR     OH 5163  14.015   0.777  15.348 -0.0229 -0.1996 -0.6684
   50TYR     HH 5164  14.029   0.844  15.280 -1.2373  0.6132 -0.1500
   50TYR    CE2 5165  13.878   0.581  15.388 -0.4649  0.1415 -0.2452
   50TYR    HE2 5166  13.929   0.571  15.483  1.5818  3.1198 -0.8953
   50TYR    CD2 5167  13.802   0.474  15.338  0.1986 -0.2564 -0.4116
   50TYR    HD2 5168  13.795   0.384  15.397  2.2213 -0.6278 -0.6631
   50TYR      C 5169  13.467   0.284  15.038 -0.1051 -0.0603 -0.2253
   50TYR      O 5170  13.377   0.226  15.099 -0.1083 -0.0775 -0.2462
   51GLY      N 5171  13.507   0.239  14.919 -0.2271  0.3942 -0.4414
   51GLY      H 5172  13.585   0.293  14.883 -0.2576  1.1596  0.5939
   51GLY     CA 5173  13.441   0.140  14.837 -0.2014 -0.2339  0.2847
   51GLY    HA1 5174  13.337   0.166  14.821 -0.4676 -2.1357 -1.5253
   51GLY    HA2 5175  13.436   0.045  14.890 -1.7653  0.0487  0.6734
   51GLY      C 5176  13.497   0.131  14.695  0.2267  0.2022  0.4243
   51GLY      O 5177  13.555   0.230  14.651 -0.0562 -0.2130 -0.9305
   52GLN      N 5178  13.491   0.018  14.624 -0.1362  0.4006  0.1338
   52GLN      H 5179  13.462  -0.068  14.668  0.8599  0.8006  1.6676
   52GLN     CA 5180  13.564   0.012  14.499 -0.2773 -0.2196  0.0806
   52GLN     HA 5181  13.666   0.050  14.506  0.3860 -1.4189 -2.2590
   52GLN     CB 5182  13.579  -0.135  14.461 -0.9669 -0.4262  0.5720
   52GLN    HB1 5183  13.615  -0.133  14.358  2.1352  2.9759  1.4998
   52GLN    HB2 5184  13.482  -0.183  14.465 -1.1327 -0.1650 -0.1764
   52GLN     CG 5185  13.670  -0.218  14.551  0.5042  0.0175 -0.4612
   52GLN    HG1 5186  13.634  -0.201  14.653  1.9702 -2.1479  0.4896
   52GLN    HG2 5187  13.774  -0.189  14.535  1.0302 -0.4164  1.7814
   52GLN     CD 5188  13.675  -0.362  14.503  0.0621 -0.3487  0.5637
   52GLN    OE1 5189  13.609  -0.454  14.552 -0.0340 -0.4199  0.2994
   52GLN    NE2 5190  13.751  -0.384  14.396 -0.3315  0.1529  0.1761
   52GLN   HE21 5191  13.804  -0.305  14.365 -0.0185  0.0673  0.4918
   52GLN   HE22 5192  13.774  -0.475  14.357  0.7748  0.5645 -0.1607
   52GLN      C 5193  13.505   0.092  14.384 -0.0069  0.4977  0.4363
   52GLN      O 5194  13.385   0.112  14.371  0.0033  0.2657 -0.0091
   53SER      N 5195  13.584   0.119  14.280 -0.5452  0.5435  0.0334
   53SER      H 5196  13.684   0.105  14.292  0.1154  1.9083 -2.8513
   53SER     CA 5197  13.546   0.145  14.143 -0.2376 -0.0143 -0.1625
   53SER     HA 5198  13.459   0.210  14.127 -0.6634 -0.5391 -0.0104
   53SER     CB 5199  13.672   0.191  14.071  0.0761 -0.0947  0.3295
   53SER    HB1 5200  13.746   0.116  14.045  1.6040  2.3626 -3.1066
   53SER    HB2 5201  13.651   0.236  13.974  3.4904 -0.6798 -0.8249
   53SER     OG 5202  13.740   0.287  14.149  0.4546 -0.2700  0.2150
   53SER     HG 5203  13.676   0.356  14.168  0.0019 -0.9346  1.1535
   53SER      C 5204  13.499   0.014  14.081 -0.2785 -0.0906  0.0281
   53SER      O 5205  13.554  -0.091  14.113  0.1037  0.1189  0.0659
   54SER      N 5206  13.391   0.015  14.003 -0.2378  0.1349 -0.0263
   54SER      H 5207  13.347   0.102  13.976 -1.6318 -1.1618 -2.1461
   54SER     CA 5208  13.345  -0.107  13.941  0.1107  0.0290 -0.0755
   54SER     HA 5209  13.435  -0.160  13.911 -1.1933 -0.9979 -2.4372
   54SER     CB 5210  13.256  -0.190  14.033  0.4111  0.2303  0.3977
   54SER    HB1 5211  13.157  -0.143  14.036  0.0965 -0.3447 -0.6378
   54SER    HB2 5212  13.294  -0.202  14.135  1.0422  0.6009  0.2114
   54SER     OG 5213  13.244  -0.319  13.979 -0.3343  0.2479  0.5111
   54SER     HG 5214  13.171  -0.360  14.027 -0.2561  0.1739  0.5665
   54SER      C 5215  13.262  -0.082  13.815 -0.1264 -0.0397  0.0662
   54SER      O 5216  13.171   0.000  13.815  0.2988  0.4439 -0.5373
   55TYR      N 5217  13.288  -0.162  13.712 -0.0851  0.1617 -0.0804
   55TYR      H 5218  13.356  -0.235  13.728 -1.4953 -1.2362 -0.2422
   55TYR     CA 5219  13.207  -0.172  13.592  0.0262  0.4970 -0.1852
   55TYR     HA 5220  13.152  -0.079  13.575  1.3780  1.2285 -0.7334
   55TYR     CB 5221  13.301  -0.196  13.475  0.5981 -0.8450  0.5280
   55TYR    HB1 5222  13.353  -0.291  13.480  0.1337 -1.3896 -2.6819
   55TYR    HB2 5223  13.236  -0.196  13.388 -0.0957  1.7658  0.9382
   55TYR     CG 5224  13.384  -0.073  13.445 -0.0986 -0.4170  0.3348
   55TYR    CD1 5225  13.524  -0.076  13.442 -0.0822 -0.2068  0.7731
   55TYR    HD1 5226  13.559  -0.176  13.465 -1.4378 -0.3601  2.3605
   55TYR    CE1 5227  13.603   0.036  13.417 -0.7042  0.2377  0.7689
   55TYR    HE1 5228  13.710   0.018  13.413 -0.3777  2.2159 -0.9574
   55TYR     CZ 5229  13.540   0.159  13.389  0.1907  0.6525  0.5323
   55TYR     OH 5230  13.618   0.267  13.362  0.6584  0.1280 -0.2956
   55TYR     HH 5231  13.559   0.342  13.351 -1.5141 -1.1400  1.7140
   55TYR    CE2 5232  13.399   0.163  13.393  0.1410 -0.7367  0.6695
   55TYR    HE2 5233  13.351   0.255  13.366  1.4565 -0.7846 -2.3158
   55TYR    CD2 5234  13.322   0.048  13.412 -0.2955 -0.4710  0.5073
   55TYR    HD2 5235  13.214   0.050  13.411 -0.2950  1.4833 -0.1541
   55TYR      C 5236  13.110  -0.287  13.616  0.3894  0.1780 -0.2575
   55TYR      O 5237  13.127  -0.397  13.563 -0.5713 -0.0393 -0.1374
   56SER      N 5238  13.002  -0.259  13.689  0.3969 -0.2474 -0.0793
   56SER      H 5239  12.993  -0.162  13.716  1.7611 -0.1037 -0.0768
   56SER     CA 5240  12.895  -0.350  13.724  0.1169  0.1940  0.2214
   56SER     HA 5241  12.879  -0.419  13.641  2.1926 -1.1274  0.8250
   56SER     CB 5242  12.933  -0.435  13.845 -0.2152 -0.2454  0.0173
   56SER    HB1 5243  12.964  -0.369  13.925 -1.9443  0.4021  0.2017
   56SER    HB2 5244  12.840  -0.488  13.866 -0.0461 -0.3660  0.4687
   56SER     OG 5245  13.033  -0.528  13.810 -0.0241  0.0237 -0.1569
   56SER     HG 5246  13.015  -0.609  13.859 -1.3249  0.1863 -0.3260
   56SER      C 5247  12.771  -0.275  13.769  0.2191  0.4119  0.1393
   56SER      O 5248  12.789  -0.167  13.825  0.1153  0.3668  0.2606
   57SER      N 5249  12.647  -0.320  13.744  0.1831  0.8087 -0.4184
   57SER      H 5250  12.641  -0.408  13.695 -0.9777  0.4520  0.3470
   57SER     CA 5251  12.530  -0.248  13.791 -0.0023  0.0513  0.2987
   57SER     HA 5252  12.536  -0.140  13.774 -0.6774 -0.1535 -1.5570
   57SER     CB 5253  12.412  -0.290  13.705  0.2122  0.5657 -0.2587
   57SER    HB1 5254  12.318  -0.249  13.742  0.1950  1.1302 -0.9055
   57SER    HB2 5255  12.403  -0.399  13.708 -1.2900  0.6773  0.2819
   57SER     OG 5256  12.428  -0.257  13.569  0.3319  0.6763 -0.2171
   57SER     HG 5257  12.370  -0.315  13.519 -0.9758  1.0120  0.8388
   57SER      C 5258  12.506  -0.286  13.936 -0.1651  0.0419  0.2698
   57SER      O 5259  12.544  -0.392  13.986  0.1462  0.1559  0.2787
   58TYR      N 5260  12.423  -0.207  14.004 -0.1681  0.1821  0.1020
   58TYR      H 5261  12.400  -0.120  13.957  0.7912  0.6010  0.3721
   58TYR     CA 5262  12.369  -0.233  14.136 -0.3106 -0.2682 -0.0433
   58TYR     HA 5263  12.370  -0.337  14.168 -0.2715  0.1459  1.3565
   58TYR     CB 5264  12.466  -0.166  14.233  0.1621 -0.3486 -0.4527
   58TYR    HB1 5265  12.561  -0.217  14.220  2.2271  2.5883  1.6774
   58TYR    HB2 5266  12.446  -0.183  14.339  0.1475  0.8270 -0.2509
   58TYR     CG 5267  12.502  -0.021  14.216 -0.5457 -0.0664  0.3846
   58TYR    CD1 5268  12.610   0.017  14.135 -1.1379 -0.1618 -0.4525
   58TYR    HD1 5269  12.658  -0.056  14.072  0.0150  1.2030 -1.2145
   58TYR    CE1 5270  12.649   0.151  14.125 -0.3765 -0.3594 -0.1330
   58TYR    HE1 5271  12.730   0.177  14.058 -0.5092  0.3735 -0.0165
   58TYR     CZ 5272  12.577   0.251  14.194  0.8499  0.0782  0.5488
   58TYR     OH 5273  12.612   0.383  14.186 -0.2427  0.3400 -0.1308
   58TYR     HH 5274  12.690   0.403  14.133 -0.2493 -0.0771 -0.3017
   58TYR    CE2 5275  12.479   0.216  14.288 -0.1821  0.5932 -0.3061
   58TYR    HE2 5276  12.430   0.288  14.352 -0.0175 -0.6537  1.2878
   58TYR    CD2 5277  12.445   0.080  14.294  0.6081  0.4199  0.6279
   58TYR    HD2 5278  12.364   0.045  14.357 -1.5692  0.0584 -2.1571
   58TYR      C 5279  12.229  -0.175  14.141 -0.3355 -0.3467  0.1334
   58TYR      O 5280  12.190  -0.101  14.051 -0.6441 -0.8492 -0.1486
   59GLY      N 5281  12.145  -0.205  14.241 -0.0762 -0.4539  0.3195
   59GLY      H 5282  12.175  -0.273  14.309  1.7419 -0.7058 -0.6674
   59GLY     CA 5283  12.007  -0.161  14.250 -0.0308 -0.4050  0.7499
   59GLY    HA1 5284  11.996  -0.055  14.230  0.4188 -0.2459  1.3044
   59GLY    HA2 5285  11.965  -0.176  14.350 -1.5305  2.7397  0.6994
   59GLY      C 5286  11.920  -0.236  14.151  0.2378  0.0110  0.1927
   59GLY      O 5287  11.951  -0.351  14.121  0.6885  0.1436  0.1470
   60GLN      N 5288  11.813  -0.176  14.099 -0.3326 -0.9610  0.2161
   60GLN      H 5289  11.802  -0.076  14.106 -0.8011 -0.9550 -0.5442
   60GLN     CA 5290  11.727  -0.227  13.994 -0.4430  0.0498 -0.1924
   60GLN     HA 5291  11.757  -0.328  13.966  1.4287  0.6781 -0.6303
   60GLN     CB 5292  11.582  -0.230  14.040 -0.3527 -0.1697  0.0820
   60GLN    HB1 5293  11.561  -0.134  14.089 -1.5841 -0.7441  0.7309
   60GLN    HB2 5294  11.518  -0.239  13.953 -0.2176 -3.9307  0.2397
   60GLN     CG 5295  11.550  -0.343  14.137 -0.5062  0.2217  0.4986
   60GLN    HG1 5296  11.442  -0.355  14.149 -0.5535  1.5077  1.5216
   60GLN    HG2 5297  11.578  -0.441  14.096 -3.5371 -0.4855 -0.1289
   60GLN     CD 5298  11.606  -0.340  14.278  0.1112 -0.1586  0.2659
   60GLN    OE1 5299  11.709  -0.396  14.316  0.3521  0.0575 -0.0617
   60GLN    NE2 5300  11.544  -0.253  14.358  0.1139  0.3638 -0.2921
   60GLN   HE21 5301  11.460  -0.207  14.326 -1.3235 -1.4105  0.7056
   60GLN   HE22 5302  11.588  -0.240  14.448  0.9107  0.0511 -0.6298
   60GLN      C 5303  11.740  -0.139  13.870 -0.2609  0.1113 -0.1301
   60GLN      O 5304  11.779  -0.023  13.881 -0.4353  0.0943  0.7545
   61SER      N 5305  11.702  -0.193  13.754  0.1589 -0.0199 -0.2059
   61SER      H 5306  11.668  -0.287  13.755 -1.5497  0.5739 -0.2030
   61SER     CA 5307  11.720  -0.124  13.627  0.6277  0.1624 -0.0455
   61SER     HA 5308  11.827  -0.105  13.630  0.7213 -0.1914 -0.8150
   61SER     CB 5309  11.696  -0.231  13.520 -0.3100  0.6033 -0.2848
   61SER    HB1 5310  11.589  -0.254  13.516 -0.1341 -0.0878 -1.1910
   61SER    HB2 5311  11.750  -0.322  13.545  1.0658  1.2479 -0.8386
   61SER     OG 5312  11.728  -0.169  13.397 -0.2074  0.9416 -0.0907
   61SER     HG 5313  11.732  -0.231  13.324  0.6215  3.2319 -2.1166
   61SER      C 5314  11.638   0.001  13.596  0.1981 -0.0116  0.3674
   61SER      O 5315  11.520   0.010  13.629  0.1624 -0.2106  0.2967
   62GLN      N 5316  11.700   0.100  13.532  0.1734  0.0074  0.3728
   62GLN      H 5317  11.798   0.088  13.511 -0.2181 -3.3438 -0.1352
   62GLN     CA 5318  11.625   0.208  13.470  0.2054 -0.1647  0.0349
   62GLN     HA 5319  11.553   0.247  13.541 -1.7246 -1.2375 -1.2373
   62GLN     CB 5320  11.717   0.325  13.439 -0.1202 -0.0078 -0.3580
   62GLN    HB1 5321  11.791   0.286  13.369 -1.5135 -2.7882 -0.3966
   62GLN    HB2 5322  11.654   0.405  13.401 -0.9346  0.1277  1.1916
   62GLN     CG 5323  11.792   0.381  13.560 -0.4807 -0.2670 -0.0101
   62GLN    HG1 5324  11.843   0.304  13.618 -3.2875 -0.0802  2.9531
   62GLN    HG2 5325  11.871   0.452  13.535  0.8154 -1.1915  1.2788
   62GLN     CD 5326  11.705   0.451  13.663 -0.4219 -0.1012 -0.0723
   62GLN    OE1 5327  11.605   0.521  13.641 -0.1477  0.1700 -0.4804
   62GLN    NE2 5328  11.733   0.430  13.791  0.2014  0.5799 -0.0906
   62GLN   HE21 5329  11.663   0.457  13.859 -0.1161 -0.2045 -0.0960
   62GLN   HE22 5330  11.815   0.374  13.812 -0.9877 -1.0306  0.4414
   62GLN      C 5331  11.544   0.166  13.348  0.6842  0.4402 -0.4983
   62GLN      O 5332  11.468   0.252  13.303 -0.2846  0.0007  0.2662
   63ASN      N 5333  11.551   0.046  13.290  0.0003  0.1828 -0.0641
   63ASN      H 5334  11.614  -0.025  13.323  0.2611 -1.0419 -2.9063
   63ASN     CA 5335  11.468   0.009  13.177  0.0542 -0.1526  0.0074
   63ASN     HA 5336  11.391   0.083  13.158 -0.8097 -1.3133 -1.1886
   63ASN     CB 5337  11.555  -0.009  13.053 -0.1523  0.0162 -0.1616
   63ASN    HB1 5338  11.604   0.089  13.048 -0.6874  0.2882 -0.1252
   63ASN    HB2 5339  11.492  -0.034  12.967  1.8262  0.1156 -1.7190
   63ASN     CG 5340  11.658  -0.120  13.064 -0.3939 -0.2059 -0.1640
   63ASN    OD1 5341  11.773  -0.094  13.099 -0.3927  0.5816 -0.7238
   63ASN    ND2 5342  11.628  -0.249  13.047 -0.3096 -0.2317 -0.1219
   63ASN   HD21 5343  11.536  -0.287  13.031  0.5085 -3.4093  1.7231
   63ASN   HD22 5344  11.705  -0.313  13.032  0.1255  0.5962 -1.5643
   63ASN      C 5345  11.392  -0.117  13.216  0.0875 -0.1480  0.0871
   63ASN      O 5346  11.429  -0.196  13.303 -0.0404 -0.2994  0.0064
   64THR      N 5347  11.283  -0.153  13.147  0.1310 -0.3008  0.0971
   64THR      H 5348  11.241  -0.100  13.072 -1.0699 -0.2416  0.7927
   64THR     CA 5349  11.210  -0.277  13.166 -0.0881 -0.2300 -0.2768
   64THR     HA 5350  11.206  -0.301  13.272  0.5695  1.1534  0.0923
   64THR     CB 5351  11.066  -0.265  13.119 -0.2145  0.5113  0.2893
   64THR     HB 5352  11.011  -0.359  13.126 -0.3461  0.4365 -1.4818
   64THR    CG2 5353  10.977  -0.152  13.171 -0.1292  0.6062  0.2294
   64THR   HG21 5354  10.974  -0.154  13.280  1.5081  0.7093  0.3069
   64THR   HG22 5355  10.873  -0.158  13.140 -0.3251 -2.6807  1.1787
   64THR   HG23 5356  11.009  -0.051  13.144  2.3080 -0.4322 -1.0967
   64THR    OG1 5357  11.065  -0.224  12.984 -0.0649  0.2297  0.2036
   64THR    HG1 5358  11.081  -0.304  12.933  2.1422  0.9750 -0.3764
   64THR      C 5359  11.289  -0.386  13.095 -0.0271 -0.0972 -0.4141
   64THR      O 5360  11.374  -0.367  13.009  0.0185  0.0045 -0.3463
   65GLY      N 5361  11.276  -0.508  13.148  0.0726  0.2403  0.3966
   65GLY      H 5362  11.200  -0.524  13.212  0.8274 -0.8658  1.0696
   65GLY     CA 5363  11.352  -0.627  13.115 -0.6411 -0.1168  0.0394
   65GLY    HA1 5364  11.444  -0.602  13.063 -0.1684  0.9264  1.3325
   65GLY    HA2 5365  11.286  -0.678  13.044 -2.5267  0.7346  1.1196
   65GLY      C 5366  11.373  -0.718  13.235  0.1426  0.0784  0.0562
   65GLY      O 5367  11.295  -0.716  13.330  0.1088  0.1399  0.0277
   66TYR      N 5368  11.476  -0.803  13.230 -0.0298 -0.1173 -0.1484
   66TYR      H 5369  11.554  -0.796  13.166 -0.3350  1.4504 -0.4078
   66TYR     CA 5370  11.499  -0.903  13.332  0.1940  0.1270  0.0394
   66TYR     HA 5371  11.434  -0.887  13.419  0.5923 -2.1005  0.8086
   66TYR     CB 5372  11.446  -1.031  13.270  0.2437  0.1863 -0.1250
   66TYR    HB1 5373  11.422  -1.104  13.347 -0.8024  0.6034 -0.0358
   66TYR    HB2 5374  11.349  -1.009  13.225 -1.7027 -2.5536  2.3130
   66TYR     CG 5375  11.540  -1.108  13.181  0.3778 -0.2688  0.4075
   66TYR    CD1 5376  11.550  -1.080  13.044 -0.3234  0.6419  0.5382
   66TYR    HD1 5377  11.476  -1.024  12.988 -0.1932 -1.5905 -2.0498
   66TYR    CE1 5378  11.645  -1.143  12.964 -0.1462  1.1743  0.3224
   66TYR    HE1 5379  11.652  -1.121  12.859  2.8837 -0.0882  0.1285
   66TYR     CZ 5380  11.726  -1.245  13.020 -0.3941  0.6782 -0.2122
   66TYR     OH 5381  11.833  -1.300  12.957 -0.6035  0.1248 -0.0910
   66TYR     HH 5382  11.876  -1.365  13.013 -0.0429 -1.0692 -1.8082
   66TYR    CE2 5383  11.715  -1.271  13.158  0.4025  0.4395 -0.1888
   66TYR    HE2 5384  11.780  -1.343  13.204  0.6910  0.3412 -0.7424
   66TYR    CD2 5385  11.621  -1.207  13.240  0.2691 -0.4038  0.3290
   66TYR    HD2 5386  11.621  -1.236  13.343  1.7436 -1.4326  0.0661
   66TYR      C 5387  11.640  -0.907  13.390  0.1646  0.2761  0.1237
   66TYR      O 5388  11.741  -0.877  13.327  0.3551 -0.3625  0.1147
   67GLY      N 5389  11.654  -0.950  13.515 -0.0123  0.0005  0.0511
   67GLY      H 5390  11.581  -0.996  13.567  0.3742  1.0694  1.6161
   67GLY     CA 5391  11.781  -0.945  13.585  0.2567 -0.2252 -0.4255
   67GLY    HA1 5392  11.763  -0.997  13.679 -0.7314  0.1585 -0.3957
   67GLY    HA2 5393  11.857  -1.004  13.532  0.3968  0.5858 -1.1561
   67GLY      C 5394  11.827  -0.802  13.609 -0.0684 -0.1214 -0.4160
   67GLY      O 5395  11.748  -0.709  13.612  0.0713 -0.0135 -0.0653
   68THR      N 5396  11.959  -0.788  13.627 -0.1784 -0.0233  0.3479
   68THR      H 5397  12.021  -0.868  13.623  0.8266  0.4394  3.7308
   68THR     CA 5398  12.033  -0.664  13.637  0.4398 -0.3740  0.1521
   68THR     HA 5399  12.000  -0.592  13.712  0.9278 -0.5102  0.5054
   68THR     CB 5400  12.183  -0.679  13.659  0.4282 -0.2426  0.3245
   68THR     HB 5401  12.230  -0.584  13.633 -1.3036  0.4881 -0.3005
   68THR    CG2 5402  12.207  -0.716  13.805  0.1214 -0.9772  0.1936
   68THR   HG21 5403  12.310  -0.702  13.839 -0.5078  0.6116  1.6134
   68THR   HG22 5404  12.148  -0.653  13.871  0.6800  0.9208 -1.0399
   68THR   HG23 5405  12.167  -0.815  13.829 -4.0411  0.4147 -0.1320
   68THR    OG1 5406  12.234  -0.784  13.580  0.0876 -0.1996  0.0470
   68THR    HG1 5407  12.326  -0.758  13.575 -0.2252  1.2040  0.9989
   68THR      C 5408  12.017  -0.582  13.509  0.3575 -0.1375  0.3135
   68THR      O 5409  11.994  -0.640  13.403 -0.1711  0.1413  0.2705
   69GLN      N 5410  12.026  -0.450  13.519 -0.1455 -0.0964  0.2757
   69GLN      H 5411  12.058  -0.415  13.609  1.6084 -0.0593 -0.3205
   69GLN     CA 5412  12.044  -0.362  13.405  0.0040 -0.3482  0.1039
   69GLN     HA 5413  11.960  -0.374  13.337  0.8520 -2.0311 -0.6956
   69GLN     CB 5414  12.038  -0.215  13.447 -0.0676 -0.1738 -0.5158
   69GLN    HB1 5415  11.949  -0.210  13.508 -0.0539  0.7797 -0.5688
   69GLN    HB2 5416  12.127  -0.187  13.504 -0.6446 -1.1282  0.8934
   69GLN     CG 5417  12.023  -0.117  13.331  0.1557  0.4024 -0.0633
   69GLN    HG1 5418  11.946  -0.158  13.265  0.5172  1.4858 -1.1947
   69GLN    HG2 5419  12.113  -0.125  13.270  0.9487 -1.2502  1.2550
   69GLN     CD 5420  11.977   0.026  13.358 -0.8060  0.0662  0.1349
   69GLN    OE1 5421  11.982   0.082  13.467  0.8608 -0.0240  0.1335
   69GLN    NE2 5422  11.920   0.089  13.256 -0.0932  0.5305  0.0158
   69GLN   HE21 5423  11.932   0.189  13.253 -0.5854  0.5749 -1.5738
   69GLN   HE22 5424  11.893   0.045  13.169 -1.7351  2.9353 -0.7824
   69GLN      C 5425  12.180  -0.398  13.348 -0.1233 -0.6181 -0.0320
   69GLN      O 5426  12.270  -0.427  13.427 -0.0008 -0.5341 -0.1397
   70SER      N 5427  12.199  -0.394  13.215  0.3160 -0.0836  0.0389
   70SER      H 5428  12.119  -0.386  13.154  0.2696 -1.1643 -0.0646
   70SER     CA 5429  12.316  -0.442  13.145  0.2052  0.2596 -0.3820
   70SER     HA 5430  12.325  -0.550  13.150 -0.6080  0.1214 -1.4228
   70SER     CB 5431  12.303  -0.414  12.995  0.0448 -0.7004 -0.5527
   70SER    HB1 5432  12.307  -0.306  12.986 -1.3440 -0.6103 -0.3155
   70SER    HB2 5433  12.389  -0.462  12.949  0.4084 -1.9302  1.2732
   70SER     OG 5434  12.182  -0.464  12.944 -0.2348 -0.0753 -0.5097
   70SER     HG 5435  12.169  -0.437  12.853 -2.1576 -2.5603 -1.0753
   70SER      C 5436  12.444  -0.373  13.191 -0.0589  0.2996  0.3039
   70SER      O 5437  12.454  -0.255  13.221  0.0490  0.2866  0.3134
   71THR      N 5438  12.549  -0.456  13.191 -0.4714 -0.2367 -0.2843
   71THR      H 5439  12.528  -0.544  13.146 -1.1416  0.4862 -1.4416
   71THR     CA 5440  12.679  -0.429  13.248 -0.3526 -0.4248 -0.4648
   71THR     HA 5441  12.657  -0.400  13.351 -2.9761 -1.2582 -0.7264
   71THR     CB 5442  12.766  -0.554  13.250 -0.2750 -0.3688 -0.2381
   71THR     HB 5443  12.794  -0.582  13.148  0.4185  2.9752 -1.0932
   71THR    CG2 5444  12.899  -0.521  13.316 -0.6207  0.0049  0.2750
   71THR   HG21 5445  12.968  -0.604  13.312  1.1245  1.4352 -1.0156
   71THR   HG22 5446  12.876  -0.486  13.417 -1.8293  2.2095 -0.6945
   71THR   HG23 5447  12.951  -0.437  13.269 -2.3010  1.5286  1.0213
   71THR    OG1 5448  12.697  -0.651  13.326 -0.0847 -0.1968  0.1544
   71THR    HG1 5449  12.757  -0.725  13.332 -0.7935 -1.1020 -2.5458
   71THR      C 5450  12.743  -0.311  13.176 -0.2611 -0.1321  0.0870
   71THR      O 5451  12.752  -0.330  13.055 -0.4137  0.0301  0.0500
   72PRO      N 5452  12.785  -0.211  13.253 -0.4464 -0.0142  0.0362
   72PRO     CD 5453  12.755  -0.183  13.392  0.3028 -0.1449  0.2288
   72PRO    HD1 5454  12.765  -0.267  13.460 -0.9159  0.4039  1.1359
   72PRO    HD2 5455  12.652  -0.147  13.389  0.6782  1.5813  3.2150
   72PRO     CG 5456  12.848  -0.070  13.437  0.1443 -0.0431  0.3036
   72PRO    HG1 5457  12.800  -0.011  13.515 -1.2854 -2.7131  1.6093
   72PRO    HG2 5458  12.949  -0.107  13.455  0.6132  0.8570 -0.3843
   72PRO     CB 5459  12.847   0.008  13.306 -0.0530 -0.2628  0.1732
   72PRO    HB1 5460  12.937   0.070  13.305 -0.3524  0.1894 -0.9793
   72PRO    HB2 5461  12.757   0.069  13.300 -1.9489 -2.4727  3.1783
   72PRO     CA 5462  12.849  -0.095  13.193 -0.2195 -0.1317  0.0498
   72PRO     HA 5463  12.788  -0.056  13.112  1.4345  1.5596 -0.4379
   72PRO      C 5464  12.989  -0.122  13.142 -0.1825 -0.0541  0.1097
   72PRO      O 5465  13.060  -0.214  13.182 -0.3109 -0.4317 -0.5176
   73GLN      N 5466  13.023  -0.039  13.043 -0.2023 -0.1155  0.0504
   73GLN      H 5467  12.971   0.047  13.032  0.1878  0.1450  0.1833
   73GLN     CA 5468  13.157  -0.047  12.988 -0.1750  0.2177  0.0626
   73GLN     HA 5469  13.203  -0.142  13.016 -0.2785  0.1918  0.1429
   73GLN     CB 5470  13.142  -0.046  12.836  0.0787 -0.0236  0.0362
   73GLN    HB1 5471  13.241  -0.048  12.790  0.7853  1.1061  1.4368
   73GLN    HB2 5472  13.103   0.051  12.806 -2.7476 -1.6731 -2.0604
   73GLN     CG 5473  13.066  -0.163  12.774  0.2441 -0.0880 -0.0469
   73GLN    HG1 5474  13.103  -0.262  12.800 -0.8069 -1.2819 -2.6911
   73GLN    HG2 5475  12.961  -0.165  12.804  0.3577 -1.3157  0.2959
   73GLN     CD 5476  13.072  -0.151  12.622 -0.2672 -0.6584 -0.1157
   73GLN    OE1 5477  12.977  -0.108  12.557  0.2127  0.0284 -0.3714
   73GLN    NE2 5478  13.183  -0.187  12.557  0.2129 -0.0209  0.3327
   73GLN   HE21 5479  13.273  -0.205  12.598 -0.1997  0.3004  1.4035
   73GLN   HE22 5480  13.164  -0.192  12.458 -0.1291 -1.2686  0.4402
   73GLN      C 5481  13.256   0.060  13.030  0.0862 -0.1764  0.4577
   73GLN      O 5482  13.212   0.167  13.072  0.3123  0.0017  0.2488
   74GLY      N 5483  13.387   0.041  13.014  0.0904  0.1171  0.1242
   74GLY      H 5484  13.417  -0.037  12.956 -1.8849 -1.0870  0.6188
   74GLY     CA 5485  13.493   0.135  13.044  0.1313 -0.1635  0.8906
   74GLY    HA1 5486  13.451   0.229  13.079  0.5554 -1.1295  4.4019
   74GLY    HA2 5487  13.547   0.103  13.133 -0.2745  1.1190  1.6139
   74GLY      C 5488  13.584   0.156  12.924 -0.3836 -0.4361  0.4490
   74GLY      O 5489  13.596   0.071  12.836  0.2263  0.4555 -0.3510
   75TYR      N 5490  13.654   0.270  12.914 -0.2407 -0.5671 -0.0565
   75TYR      H 5491  13.646   0.340  12.985 -0.6565 -0.9685  0.3012
   75TYR     CA 5492  13.731   0.311  12.798 -0.0821 -0.5119  0.0692
   75TYR     HA 5493  13.746   0.225  12.732  0.7163  0.5677 -1.2023
   75TYR     CB 5494  13.653   0.416  12.720  0.0408 -0.3321  0.1893
   75TYR    HB1 5495  13.632   0.504  12.781  1.9475  0.0923  0.2895
   75TYR    HB2 5496  13.719   0.446  12.639 -0.7052 -0.7527 -0.5878
   75TYR     CG 5497  13.527   0.356  12.663 -0.1222  0.4028 -0.2311
   75TYR    CD1 5498  13.535   0.266  12.556  0.2653  0.4595 -0.2532
   75TYR    HD1 5499  13.635   0.252  12.519  2.1503  2.7356  3.4047
   75TYR    CE1 5500  13.421   0.197  12.511  0.5225  0.0811 -0.3351
   75TYR    HE1 5501  13.423   0.126  12.430  0.1331 -0.4788  0.1377
   75TYR     CZ 5502  13.303   0.216  12.587  0.6844 -0.2258 -0.0038
   75TYR     OH 5503  13.186   0.160  12.544  0.2258  0.9760 -0.3660
   75TYR     HH 5504  13.197   0.094  12.475 -0.1690 -1.1702  1.5298
   75TYR    CE2 5505  13.292   0.309  12.692  0.2675  0.0807 -0.3118
   75TYR    HE2 5506  13.196   0.325  12.739  0.3252  2.6951 -0.9814
   75TYR    CD2 5507  13.410   0.369  12.738  0.2714 -0.5709  0.5716
   75TYR    HD2 5508  13.410   0.434  12.824 -1.7772  0.4547 -0.1371
   75TYR      C 5509  13.862   0.375  12.841 -0.3126 -0.3382  0.5194
   75TYR      O 5510  13.864   0.474  12.913 -0.1612 -0.1029  0.1939
   76GLY      N 5511  13.974   0.330  12.783 -0.5306 -0.2644  0.0352
   76GLY      H 5512  13.966   0.240  12.737  1.1533 -0.4383  0.0200
   76GLY     CA 5513  14.108   0.385  12.782 -0.5604 -0.2023 -0.6309
   76GLY    HA1 5514  14.185   0.308  12.786  0.9209  1.1792 -1.4536
   76GLY    HA2 5515  14.115   0.452  12.867 -0.4649  1.6091 -2.0017
   76GLY      C 5516  14.138   0.486  12.672 -0.1975 -0.4116 -0.7257
   76GLY      O 5517  14.052   0.531  12.597 -0.2032  0.3682 -0.2554
   77SER      N 5518  14.268   0.503  12.648 -0.1136 -0.0345 -0.0175
   77SER      H 5519  14.332   0.440  12.695 -1.6702 -1.5476  0.1696
   77SER     CA 5520  14.333   0.583  12.546  0.2179 -0.2713  0.0037
   77SER     HA 5521  14.297   0.685  12.534  2.2791  0.4618 -0.3152
   77SER     CB 5522  14.480   0.608  12.578  0.0042  0.4731  0.4374
   77SER    HB1 5523  14.536   0.649  12.494 -1.0204  0.3995 -0.2970
   77SER    HB2 5524  14.522   0.509  12.593 -0.6609 -0.1223 -1.3518
   77SER     OG 5525  14.495   0.697  12.687 -0.0259  0.6818  0.2711
   77SER     HG 5526  14.470   0.643  12.762 -2.9999 -0.2001 -1.1731
   77SER      C 5527  14.309   0.529  12.406 -0.5833  0.4763 -0.1580
   77SER      O 5528  14.269   0.416  12.381  0.1402  0.2773 -0.4340
   78THR      N 5529  14.337   0.613  12.305  0.0265  0.2671 -0.1691
   78THR      H 5530  14.379   0.702  12.324  0.2769  0.1060  0.0436
   78THR     CA 5531  14.300   0.595  12.166  0.0935 -0.1999 -0.1306
   78THR     HA 5532  14.282   0.488  12.155 -1.1146 -0.2678  1.9821
   78THR     CB 5533  14.171   0.675  12.147 -0.0802 -0.3130  0.5443
   78THR     HB 5534  14.164   0.664  12.039  0.3243  0.6698  0.4056
   78THR    CG2 5535  14.049   0.619  12.219 -0.4999  0.1447  0.1914
   78THR   HG21 5536  13.960   0.671  12.181 -0.5750 -0.5149 -0.5605
   78THR   HG22 5537  14.054   0.513  12.196  2.2838  0.2884 -0.1377
   78THR   HG23 5538  14.052   0.646  12.324 -2.1084 -2.3766  0.9883
   78THR    OG1 5539  14.193   0.813  12.164  0.0142 -0.2367 -0.1681
   78THR    HG1 5540  14.201   0.840  12.256  0.4842  0.2428 -0.3375
   78THR      C 5541  14.416   0.631  12.074 -0.0453 -0.0481 -0.2471
   78THR      O 5542  14.520   0.671  12.124 -0.0080 -0.0691 -0.3081
   79GLY      N 5543  14.394   0.612  11.943  0.2668  0.0639 -0.3148
   79GLY      H 5544  14.311   0.558  11.925 -0.6127  0.2021  2.7812
   79GLY     CA 5545  14.497   0.617  11.841  0.6325 -0.0815  0.0434
   79GLY    HA1 5546  14.554   0.710  11.841 -0.3674  0.5872 -1.8131
   79GLY    HA2 5547  14.568   0.537  11.861 -2.2773 -2.4237  2.0013
   79GLY      C 5548  14.439   0.617  11.700  0.0699 -0.0856  0.2702
   79GLY      O 5549  14.318   0.627  11.684  0.0376 -0.5039  0.2255
   80GLY      N 5550  14.527   0.610  11.600  0.2445 -0.5007  0.4461
   80GLY      H 5551  14.626   0.613  11.621  0.2917 -0.6245  0.2411
   80GLY     CA 5552  14.475   0.589  11.466 -0.3056  0.2560  0.5325
   80GLY    HA1 5553  14.557   0.585  11.395 -1.6195 -0.9780 -1.0078
   80GLY    HA2 5554  14.427   0.491  11.464 -1.5787  0.8445  0.7475
   80GLY      C 5555  14.385   0.699  11.412 -0.1837 -0.0464 -0.2882
   80GLY      O 5556  14.286   0.673  11.343 -0.2284 -0.0330 -0.2289
   81TYR      N 5557  14.416   0.826  11.437 -0.0398 -0.2156  0.4055
   81TYR      H 5558  14.502   0.843  11.487  0.6045 -0.8255 -0.4740
   81TYR     CA 5559  14.341   0.941  11.391  0.4414 -0.1351 -0.1787
   81TYR     HA 5560  14.236   0.914  11.399  0.7169 -1.4961 -0.8801
   81TYR     CB 5561  14.367   1.062  11.480  0.6178 -0.4058  0.1391
   81TYR    HB1 5562  14.287   1.133  11.456  1.2333 -0.2875 -1.6911
   81TYR    HB2 5563  14.447   1.122  11.438 -1.4756  3.4597  1.1670
   81TYR     CG 5564  14.375   1.044  11.630 -0.8027  1.1977  0.4520
   81TYR    CD1 5565  14.481   1.103  11.700  0.0508 -0.0286  0.2246
   81TYR    HD1 5566  14.547   1.173  11.651  0.1075  0.0561  0.4223
   81TYR    CE1 5567  14.504   1.073  11.835  0.5472 -0.3419  0.0756
   81TYR    HE1 5568  14.587   1.125  11.879 -0.0757  2.0698 -1.4093
   81TYR     CZ 5569  14.416   0.984  11.899 -0.2668  0.2712 -0.1716
   81TYR     OH 5570  14.443   0.951  12.029 -0.3177 -0.5084 -0.3506
   81TYR     HH 5571  14.392   0.875  12.058  1.4848 -1.5151  0.3413
   81TYR    CE2 5572  14.307   0.925  11.831  0.2021 -0.4333 -0.3278
   81TYR    HE2 5573  14.248   0.854  11.886  0.6133  1.1175  2.3045
   81TYR    CD2 5574  14.289   0.955  11.696 -0.1587  0.0872 -0.1697
   81TYR    HD2 5575  14.214   0.904  11.637  0.9879 -0.1542 -1.4925
   81TYR      C 5576  14.354   0.965  11.241  0.2127  0.3137 -0.1279
   81TYR      O 5577  14.455   0.924  11.184  0.1033 -0.3689  0.1596
   82GLY      N 5578  14.265   1.042  11.178 -0.0775  0.1877  0.1269
   82GLY      H 5579  14.192   1.095  11.224 -1.0729  1.8045 -2.9876
   82GLY     CA 5580  14.281   1.077  11.038 -0.2722 -0.1962  0.0067
   82GLY    HA1 5581  14.356   1.155  11.023 -0.1214 -0.6300 -1.6244
   82GLY    HA2 5582  14.193   1.131  11.003 -1.1355 -2.7301 -1.9992
   82GLY      C 5583  14.301   0.964  10.938 -0.2054 -0.0595 -0.1342
   82GLY      O 5584  14.279   0.847  10.969  0.7659 -0.1478  0.2430
   83SER      N 5585  14.363   0.995  10.824  0.0741  0.4859  0.1584
   83SER      H 5586  14.355   1.091  10.796 -0.8993  0.1695 -0.7395
   83SER     CA 5587  14.406   0.897  10.725  0.4934  0.5336  0.2916
   83SER     HA 5588  14.455   0.821  10.785  2.5575  2.6196  1.4093
   83SER     CB 5589  14.287   0.849  10.642  0.7455  0.0045  0.2326
   83SER    HB1 5590  14.242   0.931  10.586  1.4616  0.2594  0.0139
   83SER    HB2 5591  14.211   0.806  10.707 -2.0570  2.2549 -1.3264
   83SER     OG 5592  14.323   0.748  10.551  0.2483 -0.1938  0.2557
   83SER     HG 5593  14.258   0.759  10.481 -0.9726  0.5561  1.4532
   83SER      C 5594  14.502   0.959  10.625 -0.1839  0.3534 -0.4773
   83SER      O 5595  14.497   1.080  10.603  1.1131  0.4544 -0.2938
   84SER      N 5596  14.593   0.877  10.572 -0.5443 -0.0765 -0.4397
   84SER      H 5597  14.602   0.789  10.620 -1.8851  0.3985  0.7408
   84SER     CA 5598  14.695   0.914  10.476  0.3277  0.0908  0.5357
   84SER     HA 5599  14.658   0.983  10.400  0.0846  2.3690  2.6078
   84SER     CB 5600  14.805   0.986  10.554  0.0153  0.4115  0.6835
   84SER    HB1 5601  14.759   1.069  10.606 -0.4119  1.1377 -0.8024
   84SER    HB2 5602  14.836   0.919  10.635  2.1203  1.1427  0.5463
   84SER     OG 5603  14.900   1.037  10.464 -0.5011 -0.2826 -0.2774
   84SER     HG 5604  14.965   1.079  10.522 -1.0852  0.7589 -0.3461
   84SER      C 5605  14.751   0.792  10.403 -0.6042 -0.0298  0.0066
   84SER      O 5606  14.775   0.695  10.475  0.0221  0.2838  0.2305
   85GLN      N 5607  14.768   0.801  10.271 -0.1651  0.1488  0.0737
   85GLN      H 5608  14.758   0.890  10.224  1.2608 -0.4874 -1.5376
   85GLN     CA 5609  14.788   0.682  10.190  0.4882  0.4811 -0.2631
   85GLN     HA 5610  14.814   0.601  10.259 -0.1938  2.3891  2.4353
   85GLN     CB 5611  14.657   0.644  10.124  0.1893  0.3946  0.3672
   85GLN    HB1 5612  14.689   0.570  10.050 -0.2691  0.3569  0.1984
   85GLN    HB2 5613  14.607   0.724  10.069  1.9936  0.6548 -0.9647
   85GLN     CG 5614  14.549   0.587  10.216  0.1266 -0.4104 -0.1864
   85GLN    HG1 5615  14.593   0.522  10.292  0.1033 -0.3867 -0.1524
   85GLN    HG2 5616  14.520   0.674  10.275 -2.0546  0.1162 -1.9267
   85GLN     CD 5617  14.440   0.517  10.137  0.1645 -0.5078 -0.1533
   85GLN    OE1 5618  14.451   0.399  10.104 -0.3914 -0.6431  0.1332
   85GLN    NE2 5619  14.329   0.583  10.101  0.6600  0.1269 -0.5474
   85GLN   HE21 5620  14.257   0.524  10.061 -1.6511  0.5739  2.5906
   85GLN   HE22 5621  14.324   0.683  10.106  2.4441  0.1820  1.0981
   85GLN      C 5622  14.911   0.684  10.100  0.6731  0.0242 -0.0221
   85GLN      O 5623  14.951   0.788  10.049  0.4861 -0.0303 -0.2826
   86SER      N 5624  14.964   0.563  10.079  0.4497 -0.1348  0.3158
   86SER      H 5625  14.929   0.482  10.128  4.0965 -1.1342  1.5931
   86SER     CA 5626  15.054   0.532   9.970  0.2291 -0.2888  0.1749
   86SER     HA 5627  15.028   0.592   9.883 -0.3942  0.0810  0.6086
   86SER     CB 5628  15.201   0.544  10.010  0.4141 -0.2563 -0.5007
   86SER    HB1 5629  15.211   0.639  10.062 -1.3203 -0.3849  0.1342
   86SER    HB2 5630  15.270   0.544   9.926  0.5171 -2.1112 -0.4508
   86SER     OG 5631  15.237   0.443  10.102 -0.2115  0.0296  0.0687
   86SER     HG 5632  15.324   0.467  10.133 -1.1332  0.6238  2.4317
   86SER      C 5633  15.032   0.389   9.925  0.8132 -0.4383  0.3454
   86SER      O 5634  14.990   0.299   9.997  0.4797 -0.3813  0.2255
   87SER      N 5635  15.061   0.369   9.796  0.3570 -0.2916  0.2175
   87SER      H 5636  15.092   0.455   9.751 -0.8267  0.1685  0.2518
   87SER     CA 5637  15.032   0.250   9.719 -0.0327  0.1256 -0.2914
   87SER     HA 5638  15.034   0.166   9.788 -0.0647  0.8368  0.5824
   87SER     CB 5639  14.892   0.246   9.658  0.0449  0.2509 -0.4808
   87SER    HB1 5640  14.886   0.155   9.599  0.8417  0.0474 -0.2602
   87SER    HB2 5641  14.807   0.248   9.726  0.7286  0.2915  0.4034
   87SER     OG 5642  14.873   0.353   9.568 -0.4511  0.0100 -0.6631
   87SER     HG 5643  14.914   0.426   9.615 -0.2425  0.0639 -0.9242
   87SER      C 5644  15.147   0.213   9.625 -0.1529 -0.0816 -0.3567
   87SER      O 5645  15.208   0.302   9.567 -0.3361  0.4858  0.3071
   88GLN      N 5646  15.161   0.083   9.596 -0.1981 -0.0954 -0.3177
   88GLN      H 5647  15.109   0.008   9.639  0.0371 -0.4733 -0.6959
   88GLN     CA 5648  15.246   0.037   9.488  0.0449  0.2658 -0.2837
   88GLN     HA 5649  15.350   0.045   9.518 -0.1490  0.4275  0.3644
   88GLN     CB 5650  15.223  -0.113   9.476  1.1059  0.0478  0.3048
   88GLN    HB1 5651  15.227  -0.157   9.575 -1.5173  1.0186  0.9249
   88GLN    HB2 5652  15.120  -0.132   9.444  0.8708  2.9892 -0.9868
   88GLN     CG 5653  15.313  -0.181   9.372  0.5189  0.1571 -0.2862
   88GLN    HG1 5654  15.280  -0.282   9.349 -0.2302  0.2901  0.1454
   88GLN    HG2 5655  15.314  -0.136   9.273 -0.4421 -1.1681 -0.9151
   88GLN     CD 5656  15.455  -0.190   9.426  0.4804 -0.7363 -0.3167
   88GLN    OE1 5657  15.494  -0.258   9.520 -0.0836  0.0671  0.5157
   88GLN    NE2 5658  15.548  -0.116   9.365  0.0959  0.0977  0.0861
   88GLN   HE21 5659  15.638  -0.132   9.408  0.2838  0.2681 -0.2409
   88GLN   HE22 5660  15.526  -0.049   9.293 -3.5546 -1.7403 -0.7124
   88GLN      C 5661  15.215   0.101   9.354 -0.2174  0.0943 -0.3048
   88GLN      O 5662  15.098   0.109   9.317 -0.1842  0.1916 -0.3923
   89SER      N 5663  15.322   0.139   9.283  0.1715 -0.1028  0.1773
   89SER      H 5664  15.411   0.133   9.331  0.4671  1.1873 -0.1903
   89SER     CA 5665  15.325   0.169   9.142 -0.2712 -0.5208  0.0770
   89SER     HA 5666  15.234   0.133   9.093  0.8910 -1.6526 -1.3438
   89SER     CB 5667  15.343   0.319   9.122  0.5833 -0.6012  0.2002
   89SER    HB1 5668  15.270   0.374   9.182 -0.4747 -1.7794  0.0367
   89SER    HB2 5669  15.328   0.343   9.017 -0.8666  2.2665  0.9523
   89SER     OG 5670  15.479   0.345   9.151  0.6258 -0.1765 -0.3465
   89SER     HG 5671  15.481   0.344   9.247 -0.6082 -2.4047 -0.2623
   89SER      C 5672  15.436   0.094   9.069 -0.2814 -0.3034 -0.1654
   89SER      O 5673  15.534   0.048   9.128  0.2069 -0.3445 -1.0034
   90SER      N 5674  15.425   0.088   8.936 -0.7466 -0.0440 -0.1395
   90SER      H 5675  15.349   0.145   8.901  0.1157  0.6342 -0.9594
   90SER     CA 5676  15.523   0.046   8.838 -0.1728  0.3742  0.2456
   90SER     HA 5677  15.615   0.006   8.880  0.9581  2.1946 -0.3545
   90SER     CB 5678  15.452  -0.059   8.754  0.1392  0.1295  0.2894
   90SER    HB1 5679  15.523  -0.086   8.675 -0.6940 -1.4732  0.0549
   90SER    HB2 5680  15.351  -0.025   8.731  0.4181 -0.0054 -1.2512
   90SER     OG 5681  15.436  -0.183   8.819  1.0008 -0.2104 -0.1279
   90SER     HG 5682  15.395  -0.236   8.750 -0.4941  0.6935  0.0237
   90SER      C 5683  15.570   0.151   8.738 -0.0985 -0.2165 -0.3452
   90SER      O 5684  15.504   0.251   8.712 -0.6265 -0.4049  0.2166
   91TYR      N 5685  15.690   0.134   8.683  0.0354 -0.1637 -0.0692
   91TYR      H 5686  15.754   0.068   8.724  0.9004  0.0367 -1.0582
   91TYR     CA 5687  15.746   0.209   8.573 -0.1479  0.1716  0.0640
   91TYR     HA 5688  15.660   0.222   8.508  0.3634  0.9237 -0.4981
   91TYR     CB 5689  15.806   0.342   8.620 -0.4702  0.2429  0.2764
   91TYR    HB1 5690  15.727   0.410   8.648  1.8747  3.1928  0.2138
   91TYR    HB2 5691  15.862   0.324   8.712  0.4810 -1.4599 -0.5806
   91TYR     CG 5692  15.884   0.415   8.513 -0.0788 -0.1508  0.2909
   91TYR    CD1 5693  16.023   0.428   8.503 -0.1279 -0.2446 -0.6187
   91TYR    HD1 5694  16.083   0.404   8.590 -0.6945  1.3097  0.2362
   91TYR    CE1 5695  16.087   0.486   8.393  0.0827 -0.2784 -0.5151
   91TYR    HE1 5696  16.194   0.501   8.399  0.0248  0.5549 -1.3434
   91TYR     CZ 5697  16.015   0.524   8.279 -0.0387 -0.4574 -0.4981
   91TYR     OH 5698  16.071   0.549   8.157  0.1550  0.2569 -0.2700
   91TYR     HH 5699  16.165   0.564   8.161  0.0277  0.8280  3.4016
   91TYR    CE2 5700  15.874   0.514   8.287 -0.0230 -0.3517 -0.1034
   91TYR    HE2 5701  15.820   0.549   8.200 -0.3104 -1.3993 -0.3644
   91TYR    CD2 5702  15.814   0.462   8.402  0.2060 -0.1967  0.0896
   91TYR    HD2 5703  15.707   0.460   8.420 -0.3385  2.5803 -2.1294
   91TYR      C 5704  15.845   0.123   8.495 -0.2961 -0.0699  0.1417
   91TYR      O 5705  15.911   0.032   8.543 -0.6043 -0.2338  0.2611
   92GLY      N 5706  15.864   0.159   8.368  0.1295 -0.5649  0.0648
   92GLY      H 5707  15.807   0.233   8.329 -1.0720 -0.9993  0.9667
   92GLY     CA 5708  15.977   0.111   8.291  0.6172  0.0024  0.4234
   92GLY    HA1 5709  16.076   0.120   8.338  0.9191  1.4586 -0.4257
   92GLY    HA2 5710  15.971   0.003   8.280  1.6935  0.0455 -0.9756
   92GLY      C 5711  15.978   0.168   8.150  0.3159 -0.1843  0.3472
   92GLY      O 5712  15.918   0.271   8.122 -0.1468 -0.5119  0.1026
   93GLN      N 5713  16.049   0.100   8.059  0.3910 -0.1523  0.3811
   93GLN      H 5714  16.100   0.014   8.073  2.2416  0.6195 -1.1433
   93GLN     CA 5715  16.074   0.165   7.932 -0.2333 -0.2526  0.2031
   93GLN     HA 5716  16.011   0.255   7.931 -1.5326 -0.9934  3.2906
   93GLN     CB 5717  16.220   0.209   7.928 -0.3550  0.1738  0.3114
   93GLN    HB1 5718  16.280   0.119   7.946 -0.8989  0.0251  1.5165
   93GLN    HB2 5719  16.239   0.249   7.829 -0.4121 -1.1394 -0.2554
   93GLN     CG 5720  16.256   0.329   8.015 -0.5382  0.8171 -0.4892
   93GLN    HG1 5721  16.221   0.421   7.969 -1.1531  1.5847  1.4178
   93GLN    HG2 5722  16.207   0.312   8.111 -0.4018  0.6106 -0.4546
   93GLN     CD 5723  16.405   0.353   8.037 -0.4932  0.4401 -0.3745
   93GLN    OE1 5724  16.477   0.390   7.945 -0.3820  0.5726 -0.2350
   93GLN    NE2 5725  16.466   0.323   8.152  0.7080  1.5181 -0.7177
   93GLN   HE21 5726  16.562   0.339   8.180  0.7422 -0.6002  0.6291
   93GLN   HE22 5727  16.418   0.275   8.226  2.5417  2.3811  1.1345
   93GLN      C 5728  16.045   0.070   7.817  0.4820 -0.0757 -0.1243
   93GLN      O 5729  16.052   0.104   7.699 -0.0298 -0.0524 -0.1463
   94GLN      N 5730  16.014  -0.056   7.848 -0.5772  0.2758  0.2737
   94GLN      H 5731  16.002  -0.074   7.946  0.4579 -0.8780  0.2044
   94GLN     CA 5732  16.017  -0.162   7.750 -0.2052  0.1331  0.4406
   94GLN     HA 5733  16.002  -0.116   7.652  2.0934  0.7419  0.3195
   94GLN     CB 5734  16.147  -0.242   7.760 -0.1225  0.3156  0.8132
   94GLN    HB1 5735  16.149  -0.280   7.861 -1.4447 -0.1874  0.6669
   94GLN    HB2 5736  16.149  -0.321   7.685 -0.5974 -0.1149  1.2476
   94GLN     CG 5737  16.264  -0.150   7.723  0.0249 -0.0829  0.2779
   94GLN    HG1 5738  16.241  -0.121   7.620 -0.1948  0.6588  0.5328
   94GLN    HG2 5739  16.270  -0.069   7.795  1.3492 -1.0266  1.2800
   94GLN     CD 5740  16.402  -0.214   7.723  0.0450 -0.0543 -0.4076
   94GLN    OE1 5741  16.419  -0.335   7.728  0.2619 -0.0063  0.1726
   94GLN    NE2 5742  16.507  -0.132   7.716  0.4160 -0.4719  0.1595
   94GLN   HE21 5743  16.595  -0.175   7.691  1.4573  1.3589  0.4393
   94GLN   HE22 5744  16.487  -0.038   7.683  0.0221 -0.1361  1.3181
   94GLN      C 5745  15.902  -0.259   7.774  0.0723 -0.3811 -0.2288
   94GLN      O 5746  15.840  -0.261   7.880  0.1535 -0.3227 -0.1797
   95SER      N 5747  15.875  -0.340   7.672  0.2791 -0.2313 -0.4042
   95SER      H 5748  15.934  -0.337   7.590 -0.0971 -1.4662 -0.7474
   95SER     CA 5749  15.759  -0.427   7.678  0.1585 -0.0635 -0.2934
   95SER     HA 5750  15.682  -0.374   7.734  0.1244 -0.4765  0.0555
   95SER     CB 5751  15.705  -0.433   7.535 -0.3582  0.0908 -0.1084
   95SER    HB1 5752  15.671  -0.335   7.503  0.1478  0.7586  1.3122
   95SER    HB2 5753  15.623  -0.504   7.536 -0.6441  0.4136 -0.6873
   95SER     OG 5754  15.799  -0.480   7.441 -0.2805 -0.1971  0.1113
   95SER     HG 5755  15.760  -0.475   7.354  1.0744  0.6170 -0.4828
   95SER      C 5756  15.779  -0.558   7.752  0.1900 -0.0256 -0.2348
   95SER      O 5757  15.891  -0.608   7.762  0.1546 -0.2397 -0.8356
   96SER      N 5758  15.663  -0.623   7.770  0.1346  0.2223  0.3339
   96SER      H 5759  15.581  -0.575   7.736  1.3231  1.7991 -0.4299
   96SER     CA 5760  15.649  -0.756   7.825  0.1447 -0.0015 -0.1957
   96SER     HA 5761  15.749  -0.796   7.840 -0.9526 -2.5666  0.8741
   96SER     CB 5762  15.601  -0.757   7.970 -0.0634 -0.1145 -0.2656
   96SER    HB1 5763  15.583  -0.854   8.015  1.4724 -0.8890 -1.2459
   96SER    HB2 5764  15.503  -0.709   7.962 -1.2818 -2.7254 -2.8628
   96SER     OG 5765  15.684  -0.679   8.053 -0.6568  0.0719  0.1605
   96SER     HG 5766  15.650  -0.589   8.050 -1.0011 -0.0603  0.0530
   96SER      C 5767  15.572  -0.857   7.742 -0.0792 -0.1466  0.1836
   96SER      O 5768  15.477  -0.831   7.669  0.2107  0.0825 -0.1188
   97TYR      N 5769  15.609  -0.985   7.754  0.1526 -0.0767  0.2286
   97TYR      H 5770  15.683  -1.005   7.820 -0.0607 -0.9613  0.2218
   97TYR     CA 5771  15.529  -1.098   7.712 -0.0333  0.0610  0.2099
   97TYR     HA 5772  15.426  -1.062   7.706 -0.5546 -1.4386 -0.3305
   97TYR     CB 5773  15.580  -1.148   7.576  0.2046  0.4156  0.1673
   97TYR    HB1 5774  15.689  -1.143   7.575  0.3337 -1.5249 -0.8793
   97TYR    HB2 5775  15.548  -1.251   7.561  0.4676  0.0908  1.6562
   97TYR     CG 5776  15.526  -1.066   7.461  0.4516 -0.3314 -0.4905
   97TYR    CD1 5777  15.586  -0.950   7.411  0.3677 -0.2439 -0.3855
   97TYR    HD1 5778  15.671  -0.907   7.461 -0.1991  0.1316  0.2847
   97TYR    CE1 5779  15.528  -0.872   7.310  0.1981  0.1152 -0.0159
   97TYR    HE1 5780  15.571  -0.782   7.270  0.8531 -0.0837  0.2399
   97TYR     CZ 5781  15.410  -0.917   7.247  0.1009  0.2186  0.0935
   97TYR     OH 5782  15.349  -0.844   7.149 -0.3350  0.1574  0.3129
   97TYR     HH 5783  15.411  -0.778   7.117  1.3162 -1.9813 -1.1953
   97TYR    CE2 5784  15.354  -1.039   7.290  0.0586  0.0155 -0.5299
   97TYR    HE2 5785  15.283  -1.092   7.229  0.1358 -3.1329  1.8315
   97TYR    CD2 5786  15.411  -1.111   7.396  0.3475  0.1164 -0.6156
   97TYR    HD2 5787  15.365  -1.200   7.436  0.3249 -0.5827 -2.1378
   97TYR      C 5788  15.526  -1.206   7.819 -0.0668 -0.0899  0.0582
   97TYR      O 5789  15.612  -1.216   7.906 -0.0206  0.6211  0.0977
   98PRO      N 5790  15.416  -1.282   7.820  0.0540 -0.2666 -0.1070
   98PRO     CD 5791  15.293  -1.278   7.743 -0.1242 -0.7555  0.1459
   98PRO    HD1 5792  15.314  -1.273   7.636 -0.5112 -0.3438  0.0870
   98PRO    HD2 5793  15.240  -1.187   7.771  1.2260 -0.7934  3.2113
   98PRO     CG 5794  15.208  -1.401   7.774 -0.5640 -0.4199  0.2797
   98PRO    HG1 5795  15.243  -1.484   7.714  1.6184  0.5128  0.1736
   98PRO    HG2 5796  15.101  -1.382   7.778 -0.7146 -1.3679  2.0573
[truncated: 845,006 more chars]
