# Supplementary material for: Thermodynamic forces from protein and water govern condensate formation of an intrinsically disordered protein domain
Source: Nat Commun. 2023 Sep 21;14:5892. doi: 10.1038/s41467-023-41586-y (PMC10514047; doi:10.1038/s41467-023-41586-y)
Supplement: Supplementary file 4 — Supplementary Data 1 [file 41467_2023_41586_MOESM4_ESM.zip › initial_coord_set-1_525mgmL.gro]

Protein in water t= 50000.00000 step= 25000000
17956
    1MET      N    1   3.607   4.329   2.015
    1MET     H1    2   3.605   4.327   2.116
    1MET     H2    3   3.634   4.239   1.978
    1MET     H3    4   3.513   4.335   1.978
    1MET     CA    5   3.683   4.448   1.973
    1MET     HA    6   3.674   4.459   1.865
    1MET     CB    7   3.619   4.577   2.023
    1MET    HB1    8   3.517   4.582   1.988
    1MET    HB2    9   3.633   4.581   2.131
    1MET     CG   10   3.683   4.705   1.971
    1MET    HG1   11   3.651   4.719   1.868
    1MET    HG2   12   3.792   4.703   1.971
    1MET     SD   13   3.623   4.861   2.042
    1MET     CE   14   3.731   4.978   1.956
    1MET    HE1   15   3.830   4.933   1.945
    1MET    HE2   16   3.731   5.074   2.008
    1MET    HE3   17   3.694   5.005   1.857
    1MET      C   18   3.831   4.438   2.002
    1MET      O   19   3.859   4.389   2.112
    2ALA      N   20   3.924   4.480   1.916
    2ALA      H   21   3.891   4.501   1.823
    2ALA     CA   22   4.067   4.476   1.941
    2ALA     HA   23   4.091   4.495   2.045
    2ALA     CB   24   4.128   4.343   1.899
    2ALA    HB1   25   4.110   4.281   1.986
    2ALA    HB2   26   4.235   4.354   1.881
    2ALA    HB3   27   4.077   4.302   1.812
    2ALA      C   28   4.128   4.586   1.855
    2ALA      O   29   4.070   4.639   1.760
    3SER      N   30   4.259   4.605   1.872
    3SER      H   31   4.307   4.550   1.941
    3SER     CA   32   4.328   4.716   1.809
    3SER     HA   33   4.252   4.773   1.756
    3SER     CB   34   4.382   4.802   1.924
    3SER    HB1   35   4.312   4.824   2.004
    3SER    HB2   36   4.410   4.896   1.877
    3SER     OG   37   4.496   4.740   1.978
    3SER     HG   38   4.535   4.799   2.043
    3SER      C   39   4.428   4.677   1.701
    3SER      O   40   4.486   4.569   1.703
    4ASN      N   41   4.458   4.775   1.615
    4ASN      H   42   4.411   4.864   1.625
    4ASN     CA   43   4.575   4.781   1.530
    4ASN     HA   44   4.662   4.728   1.569
    4ASN     CB   45   4.534   4.710   1.402
    4ASN    HB1   46   4.622   4.692   1.340
    4ASN    HB2   47   4.490   4.615   1.433
    4ASN     CG   48   4.435   4.787   1.316
    4ASN    OD1   49   4.312   4.783   1.324
    4ASN    ND2   50   4.490   4.866   1.224
    4ASN   HD21   51   4.590   4.870   1.210
    4ASN   HD22   52   4.429   4.945   1.204
    4ASN      C   53   4.619   4.921   1.489
    4ASN      O   54   4.535   5.011   1.499
    5ASP      N   55   4.740   4.932   1.434
    5ASP      H   56   4.796   4.851   1.453
    5ASP     CA   57   4.811   5.049   1.385
    5ASP     HA   58   4.788   5.135   1.449
    5ASP     CB   59   4.960   5.023   1.402
    5ASP    HB1   60   4.969   4.986   1.504
    5ASP    HB2   61   5.010   5.120   1.411
    5ASP     CG   62   5.017   4.929   1.297
    5ASP    OD1   63   5.022   4.806   1.320
    5ASP    OD2   64   5.078   4.978   1.199
    5ASP      C   65   4.766   5.101   1.250
    5ASP      O   66   4.729   5.021   1.164
    6TYR      N   67   4.782   5.232   1.227
    6TYR      H   68   4.837   5.284   1.294
    6TYR     CA   69   4.759   5.288   1.096
    6TYR     HA   70   4.754   5.215   1.015
    6TYR     CB   71   4.628   5.366   1.092
    6TYR    HB1   72   4.548   5.299   1.125
    6TYR    HB2   73   4.621   5.439   1.172
    6TYR     CG   74   4.601   5.437   0.961
    6TYR    CD1   75   4.644   5.567   0.932
    6TYR    HD1   76   4.701   5.614   1.011
    6TYR    CE1   77   4.609   5.631   0.813
    6TYR    HE1   78   4.647   5.731   0.798
    6TYR     CZ   79   4.543   5.556   0.714
    6TYR     OH   80   4.514   5.609   0.592
    6TYR     HH   81   4.447   5.556   0.548
    6TYR    CE2   82   4.501   5.423   0.739
    6TYR    HE2   83   4.445   5.363   0.669
    6TYR    CD2   84   4.532   5.366   0.863
    6TYR    HD2   85   4.486   5.269   0.879
    6TYR      C   86   4.870   5.388   1.067
    6TYR      O   87   4.902   5.460   1.161
    7THR      N   88   4.911   5.400   0.940
    7THR      H   89   4.875   5.331   0.876
    7THR     CA   90   4.998   5.496   0.875
    7THR     HA   91   5.098   5.452   0.871
    7THR     CB   92   4.958   5.528   0.732
    7THR     HB   93   4.865   5.584   0.720
    7THR    CG2   94   5.057   5.610   0.649
    7THR   HG21   95   5.157   5.573   0.673
    7THR   HG22   96   5.047   5.716   0.672
    7THR   HG23   97   5.037   5.596   0.543
    7THR    OG1   98   4.932   5.409   0.662
    7THR    HG1   99   4.872   5.432   0.591
    7THR      C  100   5.033   5.625   0.948
    7THR      O  101   4.950   5.712   0.972
    8GLN      N  102   5.163   5.652   0.966
    8GLN      H  103   5.232   5.595   0.920
    8GLN     CA  104   5.225   5.773   1.016
    8GLN     HA  105   5.324   5.743   1.050
    8GLN     CB  106   5.236   5.882   0.910
    8GLN    HB1  107   5.142   5.922   0.871
    8GLN    HB2  108   5.279   5.973   0.952
    8GLN     CG  109   5.333   5.837   0.802
    8GLN    HG1  110   5.325   5.903   0.716
    8GLN    HG2  111   5.305   5.738   0.763
    8GLN     CD  112   5.478   5.833   0.846
    8GLN    OE1  113   5.533   5.930   0.897
    8GLN    NE2  114   5.552   5.722   0.838
    8GLN   HE21  115   5.503   5.634   0.831
    8GLN   HE22  116   5.651   5.738   0.853
    8GLN      C  117   5.170   5.827   1.148
    8GLN      O  118   5.209   5.937   1.185
    9GLN      N  119   5.083   5.760   1.223
    9GLN      H  120   5.045   5.674   1.186
    9GLN     CA  121   5.032   5.796   1.354
    9GLN     HA  122   5.002   5.901   1.358
    9GLN     CB  123   4.908   5.710   1.376
    9GLN    HB1  124   4.941   5.609   1.350
    9GLN    HB2  125   4.892   5.712   1.483
    9GLN     CG  126   4.793   5.765   1.293
    9GLN    HG1  127   4.788   5.871   1.317
    9GLN    HG2  128   4.810   5.757   1.185
    9GLN     CD  129   4.660   5.702   1.331
    9GLN    OE1  130   4.644   5.596   1.393
    9GLN    NE2  131   4.546   5.767   1.307
    9GLN   HE21  132   4.459   5.721   1.326
    9GLN   HE22  133   4.546   5.856   1.258
    9GLN      C  134   5.129   5.770   1.469
    9GLN      O  135   5.223   5.695   1.444
   10ALA      N  136   5.109   5.823   1.590
   10ALA      H  137   5.033   5.888   1.600
   10ALA     CA  138   5.195   5.822   1.707
   10ALA     HA  139   5.152   5.894   1.776
   10ALA     CB  140   5.160   5.692   1.779
   10ALA    HB1  141   5.054   5.668   1.772
   10ALA    HB2  142   5.221   5.608   1.747
   10ALA    HB3  143   5.184   5.697   1.886
   10ALA      C  144   5.340   5.864   1.687
   10ALA      O  145   5.427   5.809   1.754
   11THR      N  146   5.371   5.960   1.599
   11THR      H  147   5.298   5.992   1.537
   11THR     CA  148   5.509   5.995   1.573
   11THR     HA  149   5.565   5.902   1.577
   11THR     CB  150   5.523   6.055   1.433
   11THR     HB  151   5.625   6.095   1.437
   11THR    CG2  152   5.513   5.943   1.330
   11THR   HG21  153   5.418   5.891   1.340
   11THR   HG22  154   5.596   5.873   1.321
   11THR   HG23  155   5.496   5.985   1.231
   11THR    OG1  156   5.434   6.161   1.407
   11THR    HG1  157   5.480   6.241   1.382
   11THR      C  158   5.570   6.080   1.683
   11THR      O  159   5.504   6.151   1.759
   12GLN      N  160   5.702   6.082   1.698
   12GLN      H  161   5.757   6.019   1.641
   12GLN     CA  162   5.780   6.176   1.777
   12GLN     HA  163   5.720   6.218   1.858
   12GLN     CB  164   5.901   6.099   1.828
   12GLN    HB1  165   5.941   6.042   1.744
   12GLN    HB2  166   5.977   6.170   1.862
   12GLN     CG  167   5.856   6.010   1.944
   12GLN    HG1  168   5.784   5.942   1.899
   12GLN    HG2  169   5.946   5.961   1.980
   12GLN     CD  170   5.799   6.090   2.061
   12GLN    OE1  171   5.863   6.183   2.109
   12GLN    NE2  172   5.675   6.061   2.102
   12GLN   HE21  173   5.629   5.986   2.053
   12GLN   HE22  174   5.645   6.100   2.190
   12GLN      C  175   5.819   6.301   1.699
   12GLN      O  176   5.827   6.298   1.577
   13SER      N  177   5.854   6.410   1.768
   13SER      H  178   5.845   6.407   1.869
   13SER     CA  179   5.904   6.533   1.710
   13SER     HA  180   5.953   6.514   1.614
   13SER     CB  181   5.789   6.630   1.685
   13SER    HB1  182   5.711   6.581   1.626
   13SER    HB2  183   5.829   6.720   1.638
   13SER     OG  184   5.743   6.674   1.811
   13SER     HG  185   5.716   6.597   1.862
   13SER      C  186   6.010   6.586   1.804
   13SER      O  187   6.021   6.549   1.921
   14TYR      N  188   6.089   6.681   1.753
   14TYR      H  189   6.074   6.714   1.658
   14TYR     CA  190   6.199   6.732   1.832
   14TYR     HA  191   6.263   6.650   1.866
   14TYR     CB  192   6.292   6.825   1.756
   14TYR    HB1  193   6.361   6.877   1.822
   14TYR    HB2  194   6.233   6.904   1.708
   14TYR     CG  195   6.386   6.754   1.661
   14TYR    CD1  196   6.347   6.718   1.532
   14TYR    HD1  197   6.249   6.745   1.495
   14TYR    CE1  198   6.447   6.674   1.444
   14TYR    HE1  199   6.418   6.646   1.344
   14TYR     CZ  200   6.581   6.658   1.486
   14TYR     OH  201   6.680   6.609   1.406
   14TYR     HH  202   6.764   6.588   1.446
   14TYR    CE2  203   6.615   6.693   1.618
   14TYR    HE2  204   6.717   6.686   1.654
   14TYR    CD2  205   6.516   6.730   1.709
   14TYR    HD2  206   6.544   6.743   1.812
   14TYR      C  207   6.149   6.802   1.958
   14TYR      O  208   6.085   6.906   1.958
   15GLY      N  209   6.200   6.752   2.071
   15GLY      H  210   6.263   6.673   2.064
   15GLY     CA  211   6.184   6.817   2.199
   15GLY    HA1  212   6.188   6.747   2.281
   15GLY    HA2  213   6.089   6.871   2.197
   15GLY      C  214   6.286   6.926   2.225
   15GLY      O  215   6.378   6.946   2.146
   16ALA      N  216   6.265   6.994   2.338
   16ALA      H  217   6.189   6.959   2.395
   16ALA     CA  218   6.339   7.106   2.392
   16ALA     HA  219   6.416   7.139   2.321
   16ALA     CB  220   6.241   7.223   2.394
   16ALA    HB1  221   6.297   7.310   2.431
   16ALA    HB2  222   6.208   7.231   2.290
   16ALA    HB3  223   6.163   7.203   2.467
   16ALA      C  224   6.413   7.085   2.523
   16ALA      O  225   6.373   7.006   2.607
   17TYR      N  226   6.517   7.166   2.547
   17TYR      H  227   6.531   7.237   2.477
   17TYR     CA  228   6.627   7.149   2.641
   17TYR     HA  229   6.595   7.090   2.727
   17TYR     CB  230   6.739   7.063   2.585
   17TYR    HB1  231   6.779   7.116   2.499
   17TYR    HB2  232   6.830   7.061   2.645
   17TYR     CG  233   6.701   6.922   2.545
   17TYR    CD1  234   6.704   6.819   2.639
   17TYR    HD1  235   6.742   6.838   2.739
   17TYR    CE1  236   6.664   6.691   2.599
   17TYR    HE1  237   6.654   6.603   2.662
   17TYR     CZ  238   6.614   6.675   2.468
   17TYR     OH  239   6.557   6.558   2.428
   17TYR     HH  240   6.526   6.569   2.338
   17TYR    CE2  241   6.622   6.777   2.371
   17TYR    HE2  242   6.584   6.769   2.270
   17TYR    CD2  243   6.667   6.904   2.410
   17TYR    HD2  244   6.663   6.991   2.346
   17TYR      C  245   6.686   7.275   2.702
   17TYR      O  246   6.741   7.347   2.618
   18PRO      N  247   6.682   7.309   2.831
   18PRO     CD  248   6.720   7.442   2.875
   18PRO    HD1  249   6.800   7.480   2.812
   18PRO    HD2  250   6.634   7.509   2.874
   18PRO     CG  251   6.766   7.421   3.018
   18PRO    HG1  252   6.747   7.516   3.068
   18PRO    HG2  253   6.871   7.390   3.027
   18PRO     CB  254   6.672   7.312   3.069
   18PRO    HB1  255   6.576   7.354   3.097
   18PRO    HB2  256   6.716   7.258   3.153
   18PRO     CA  257   6.660   7.223   2.945
   18PRO     HA  258   6.554   7.199   2.949
   18PRO      C  259   6.755   7.103   2.950
   18PRO      O  260   6.864   7.100   2.894
   19THR      N  261   6.713   6.994   3.015
   19THR      H  262   6.617   6.987   3.047
   19THR     CA  263   6.801   6.881   3.034
   19THR     HA  264   6.892   6.893   2.974
   19THR     CB  265   6.845   6.860   3.179
   19THR     HB  266   6.876   6.756   3.177
   19THR    CG2  267   6.966   6.941   3.223
   19THR   HG21  268   6.996   6.933   3.327
   19THR   HG22  269   7.049   6.908   3.160
   19THR   HG23  270   6.950   7.047   3.205
   19THR    OG1  271   6.745   6.884   3.276
   19THR    HG1  272   6.778   6.962   3.322
   19THR      C  273   6.733   6.754   2.984
   19THR      O  274   6.797   6.675   2.915
   20GLN      N  275   6.601   6.745   3.004
   20GLN      H  276   6.550   6.823   3.044
   20GLN     CA  277   6.522   6.630   2.967
   20GLN     HA  278   6.527   6.623   2.859
   20GLN     CB  279   6.379   6.667   3.005
   20GLN    HB1  280   6.328   6.571   3.003
   20GLN    HB2  281   6.385   6.713   3.103
   20GLN     CG  282   6.315   6.759   2.901
   20GLN    HG1  283   6.372   6.850   2.883
   20GLN    HG2  284   6.217   6.792   2.934
   20GLN     CD  285   6.294   6.681   2.771
   20GLN    OE1  286   6.275   6.560   2.767
   20GLN    NE2  287   6.294   6.746   2.654
   20GLN   HE21  288   6.303   6.846   2.647
   20GLN   HE22  289   6.298   6.691   2.570
   20GLN      C  290   6.559   6.493   3.023
   20GLN      O  291   6.604   6.496   3.137
   21PRO      N  292   6.558   6.382   2.950
   21PRO     CD  293   6.500   6.359   2.819
   21PRO    HD1  294   6.564   6.418   2.752
   21PRO    HD2  295   6.393   6.377   2.808
   21PRO     CG  296   6.509   6.210   2.787
   21PRO    HG1  297   6.599   6.191   2.729
   21PRO    HG2  298   6.418   6.183   2.733
   21PRO     CB  299   6.517   6.146   2.925
   21PRO    HB1  300   6.591   6.066   2.910
   21PRO    HB2  301   6.420   6.113   2.961
   21PRO     CA  302   6.575   6.254   3.016
   21PRO     HA  303   6.517   6.243   3.108
   21PRO      C  304   6.716   6.220   3.060
   21PRO      O  305   6.824   6.253   3.009
   22GLY      N  306   6.716   6.129   3.157
   22GLY      H  307   6.625   6.102   3.192
   22GLY     CA  308   6.827   6.056   3.214
   22GLY    HA1  309   6.796   5.991   3.296
   22GLY    HA2  310   6.901   6.127   3.251
   22GLY      C  311   6.886   5.961   3.111
   22GLY      O  312   6.832   5.855   3.079
   23GLN      N  313   7.009   5.994   3.071
   23GLN      H  314   7.035   6.090   3.089
   23GLN     CA  315   7.092   5.907   2.990
   23GLN     HA  316   7.033   5.886   2.901
   23GLN     CB  317   7.214   5.987   2.943
   23GLN    HB1  318   7.259   6.019   3.037
   23GLN    HB2  319   7.280   5.921   2.886
   23GLN     CG  320   7.169   6.096   2.846
   23GLN    HG1  321   7.136   6.059   2.749
   23GLN    HG2  322   7.093   6.162   2.887
   23GLN     CD  323   7.282   6.192   2.810
   23GLN    OE1  324   7.388   6.190   2.872
   23GLN    NE2  325   7.254   6.269   2.705
   23GLN   HE21  326   7.321   6.340   2.678
   23GLN   HE22  327   7.172   6.261   2.646
   23GLN      C  328   7.134   5.774   3.049
   23GLN      O  329   7.145   5.758   3.171
   24GLY      N  330   7.144   5.677   2.958
   24GLY      H  331   7.134   5.707   2.861
   24GLY     CA  332   7.209   5.555   3.002
   24GLY    HA1  333   7.288   5.579   3.073
   24GLY    HA2  334   7.259   5.488   2.932
   24GLY      C  335   7.104   5.474   3.077
   24GLY      O  336   6.993   5.471   3.024
   25TYR      N  337   7.146   5.399   3.179
   25TYR      H  338   7.245   5.401   3.197
   25TYR     CA  339   7.061   5.303   3.246
   25TYR     HA  340   7.120   5.249   3.319
   25TYR     CB  341   6.952   5.378   3.322
   25TYR    HB1  342   6.895   5.304   3.379
   25TYR    HB2  343   6.882   5.413   3.246
   25TYR     CG  344   6.993   5.488   3.417
   25TYR    CD1  345   7.058   5.461   3.538
   25TYR    HD1  346   7.086   5.359   3.562
   25TYR    CE1  347   7.080   5.564   3.631
   25TYR    HE1  348   7.120   5.544   3.729
   25TYR     CZ  349   7.037   5.693   3.596
   25TYR     OH  350   7.062   5.785   3.693
   25TYR     HH  351   7.029   5.869   3.660
   25TYR    CE2  352   6.982   5.722   3.470
   25TYR    HE2  353   6.962   5.824   3.440
   25TYR    CD2  354   6.958   5.618   3.379
   25TYR    HD2  355   6.911   5.639   3.284
   25TYR      C  356   6.997   5.189   3.167
   25TYR      O  357   6.975   5.205   3.047
   26SER      N  358   6.968   5.075   3.230
   26SER      H  359   6.985   5.071   3.330
   26SER     CA  360   6.907   4.956   3.176
   26SER     HA  361   6.973   4.901   3.109
   26SER     CB  362   6.881   4.861   3.292
   26SER    HB1  363   6.809   4.896   3.366
   26SER    HB2  364   6.853   4.762   3.254
   26SER     OG  365   7.005   4.831   3.353
   26SER     HG  366   7.027   4.896   3.419
   26SER      C  367   6.783   4.991   3.096
   26SER      O  368   6.694   5.059   3.147
   27GLN      N  369   6.779   4.954   2.967
   27GLN      H  370   6.859   4.899   2.938
   27GLN     CA  371   6.683   5.003   2.871
   27GLN     HA  372   6.597   5.039   2.926
   27GLN     CB  373   6.751   5.115   2.792
   27GLN    HB1  374   6.802   5.069   2.707
   27GLN    HB2  375   6.823   5.160   2.860
   27GLN     CG  376   6.648   5.213   2.738
   27GLN    HG1  377   6.588   5.250   2.821
   27GLN    HG2  378   6.592   5.159   2.661
   27GLN     CD  379   6.709   5.340   2.681
   27GLN    OE1  380   6.822   5.338   2.632
   27GLN    NE2  381   6.640   5.454   2.677
   27GLN   HE21  382   6.539   5.448   2.688
   27GLN   HE22  383   6.683   5.525   2.619
   27GLN      C  384   6.637   4.897   2.772
   27GLN      O  385   6.716   4.810   2.737
   28GLN      N  386   6.520   4.908   2.708
   28GLN      H  387   6.466   4.993   2.711
   28GLN     CA  388   6.474   4.820   2.603
   28GLN     HA  389   6.494   4.717   2.634
   28GLN     CB  390   6.324   4.832   2.580
   28GLN    HB1  391   6.279   4.873   2.671
   28GLN    HB2  392   6.288   4.737   2.541
   28GLN     CG  393   6.292   4.936   2.473
   28GLN    HG1  394   6.354   5.023   2.493
   28GLN    HG2  395   6.320   4.893   2.378
   28GLN     CD  396   6.145   4.973   2.461
   28GLN    OE1  397   6.074   4.937   2.367
   28GLN    NE2  398   6.086   5.046   2.556
   28GLN   HE21  399   6.140   5.089   2.630
   28GLN   HE22  400   5.990   5.077   2.545
   28GLN      C  401   6.565   4.836   2.482
   28GLN      O  402   6.603   4.951   2.459
   29SER      N  403   6.603   4.724   2.419
   29SER      H  404   6.568   4.633   2.446
   29SER     CA  405   6.710   4.721   2.322
   29SER     HA  406   6.788   4.789   2.358
   29SER     CB  407   6.759   4.577   2.312
   29SER    HB1  408   6.795   4.563   2.414
   29SER    HB2  409   6.841   4.578   2.241
   29SER     OG  410   6.649   4.491   2.288
   29SER     HG  411   6.618   4.512   2.199
   29SER      C  412   6.654   4.763   2.186
   29SER      O  413   6.534   4.771   2.163
   30SER      N  414   6.751   4.802   2.102
   30SER      H  415   6.842   4.815   2.144
   30SER     CA  416   6.728   4.872   1.978
   30SER     HA  417   6.659   4.951   2.004
   30SER     CB  418   6.853   4.927   1.909
   30SER    HB1  419   6.929   4.852   1.891
   30SER    HB2  420   6.820   4.962   1.811
   30SER     OG  421   6.908   5.032   1.986
   30SER     HG  422   7.003   5.022   1.976
   30SER      C  423   6.655   4.790   1.872
   30SER      O  424   6.681   4.672   1.845
   31GLN      N  425   6.559   4.854   1.806
   31GLN      H  426   6.538   4.951   1.824
   31GLN     CA  427   6.467   4.790   1.713
   31GLN     HA  428   6.431   4.694   1.752
   31GLN     CB  429   6.338   4.869   1.698
   31GLN    HB1  430   6.374   4.970   1.676
   31GLN    HB2  431   6.277   4.833   1.616
   31GLN     CG  432   6.242   4.884   1.816
   31GLN    HG1  433   6.214   4.784   1.850
   31GLN    HG2  434   6.288   4.930   1.904
   31GLN     CD  435   6.116   4.962   1.783
   31GLN    OE1  436   6.090   5.012   1.674
   31GLN    NE2  437   6.023   4.982   1.877
   31GLN   HE21  438   6.024   4.924   1.959
   31GLN   HE22  439   5.956   5.055   1.856
   31GLN      C  440   6.541   4.755   1.585
   31GLN      O  441   6.634   4.828   1.551
   32PRO      N  442   6.504   4.651   1.508
   32PRO     CD  443   6.411   4.543   1.535
   32PRO    HD1  444   6.309   4.578   1.522
   32PRO    HD2  445   6.424   4.510   1.638
   32PRO     CG  446   6.448   4.427   1.443
   32PRO    HG1  447   6.365   4.359   1.423
   32PRO    HG2  448   6.532   4.374   1.488
   32PRO     CB  449   6.512   4.497   1.324
   32PRO    HB1  450   6.437   4.534   1.254
   32PRO    HB2  451   6.584   4.434   1.270
   32PRO     CA  452   6.574   4.622   1.385
   32PRO     HA  453   6.674   4.591   1.416
   32PRO      C  454   6.559   4.740   1.290
   32PRO      O  455   6.448   4.791   1.273
   33TYR      N  456   6.655   4.779   1.206
   33TYR      H  457   6.632   4.852   1.140
   33TYR     CA  458   6.796   4.746   1.210
   33TYR     HA  459   6.822   4.714   1.311
   33TYR     CB  460   6.813   4.628   1.115
   33TYR    HB1  461   6.765   4.541   1.161
   33TYR    HB2  462   6.759   4.654   1.025
   33TYR     CG  463   6.958   4.595   1.087
   33TYR    CD1  464   7.026   4.514   1.179
   33TYR    HD1  465   6.975   4.468   1.263
   33TYR    CE1  466   7.160   4.484   1.156
   33TYR    HE1  467   7.210   4.435   1.238
   33TYR     CZ  468   7.224   4.517   1.035
   33TYR     OH  469   7.351   4.475   1.007
   33TYR     HH  470   7.379   4.411   1.073
   33TYR    CE2  471   7.151   4.587   0.937
   33TYR    HE2  472   7.192   4.614   0.840
   33TYR    CD2  473   7.023   4.633   0.969
   33TYR    HD2  474   6.971   4.695   0.898
   33TYR      C  475   6.883   4.863   1.167
   33TYR      O  476   6.850   4.938   1.076
   34GLY      N  477   7.001   4.877   1.229
   34GLY      H  478   7.018   4.824   1.313
   34GLY     CA  479   7.088   4.990   1.208
   34GLY    HA1  480   7.119   4.985   1.104
   34GLY    HA2  481   7.183   4.980   1.261
   34GLY      C  482   7.030   5.127   1.238
   34GLY      O  483   7.019   5.168   1.354
   35GLN      N  484   6.981   5.199   1.137
   35GLN      H  485   6.978   5.151   1.048
   35GLN     CA  486   6.901   5.319   1.153
   35GLN     HA  487   6.870   5.312   1.258
   35GLN     CB  488   6.993   5.440   1.147
   35GLN    HB1  489   7.011   5.468   1.043
   35GLN    HB2  490   7.093   5.415   1.182
   35GLN     CG  491   6.958   5.572   1.214
   35GLN    HG1  492   6.888   5.630   1.155
   35GLN    HG2  493   6.924   5.555   1.316
   35GLN     CD  494   7.082   5.661   1.223
   35GLN    OE1  495   7.104   5.754   1.146
   35GLN    NE2  496   7.166   5.621   1.319
   35GLN   HE21  497   7.148   5.540   1.376
   35GLN   HE22  498   7.251   5.677   1.318
   35GLN      C  499   6.778   5.346   1.069
   35GLN      O  500   6.735   5.454   1.030
   36GLN      N  501   6.717   5.233   1.030
   36GLN      H  502   6.741   5.153   1.086
   36GLN     CA  503   6.606   5.217   0.938
   36GLN     HA  504   6.546   5.306   0.915
   36GLN     CB  505   6.665   5.172   0.805
   36GLN    HB1  506   6.713   5.075   0.822
   36GLN    HB2  507   6.744   5.242   0.780
   36GLN     CG  508   6.562   5.166   0.692
   36GLN    HG1  509   6.483   5.097   0.721
   36GLN    HG2  510   6.521   5.265   0.675
   36GLN     CD  511   6.634   5.117   0.567
   36GLN    OE1  512   6.755   5.130   0.547
   36GLN    NE2  513   6.560   5.042   0.485
   36GLN   HE21  514   6.463   5.021   0.498
   36GLN   HE22  515   6.600   5.010   0.398
   36GLN      C  516   6.519   5.109   1.000
   36GLN      O  517   6.574   5.009   1.047
   37SER      N  518   6.386   5.124   0.998
   37SER      H  519   6.347   5.215   0.977
   37SER     CA  520   6.301   5.016   1.044
   37SER     HA  521   6.328   4.990   1.147
   37SER     CB  522   6.160   5.069   1.066
   37SER    HB1  523   6.096   4.987   1.099
   37SER    HB2  524   6.113   5.098   0.971
   37SER     OG  525   6.159   5.163   1.171
   37SER     HG  526   6.078   5.215   1.165
   37SER      C  527   6.298   4.895   0.953
   37SER      O  528   6.295   4.912   0.831
   38TYR      N  529   6.289   4.776   1.014
   38TYR      H  530   6.294   4.782   1.115
   38TYR     CA  531   6.236   4.658   0.949
   38TYR     HA  532   6.191   4.691   0.855
   38TYR     CB  533   6.345   4.556   0.921
   38TYR    HB1  534   6.399   4.544   1.015
   38TYR    HB2  535   6.302   4.460   0.892
   38TYR     CG  536   6.430   4.599   0.804
   38TYR    CD1  537   6.420   4.532   0.682
   38TYR    HD1  538   6.354   4.448   0.664
   38TYR    CE1  539   6.504   4.572   0.577
   38TYR    HE1  540   6.493   4.519   0.484
   38TYR     CZ  541   6.598   4.677   0.591
   38TYR     OH  542   6.671   4.725   0.488
   38TYR     HH  543   6.658   4.681   0.403
   38TYR    CE2  544   6.606   4.745   0.714
   38TYR    HE2  545   6.678   4.823   0.733
   38TYR    CD2  546   6.527   4.699   0.820
   38TYR    HD2  547   6.523   4.749   0.916
   38TYR      C  548   6.119   4.608   1.034
   38TYR      O  549   6.073   4.678   1.124
   39SER      N  550   6.065   4.490   1.005
   39SER      H  551   6.094   4.434   0.926
   39SER     CA  552   5.967   4.427   1.092
   39SER     HA  553   5.896   4.507   1.112
   39SER     CB  554   5.896   4.318   1.013
   39SER    HB1  555   5.959   4.230   1.007
   39SER    HB2  556   5.867   4.344   0.912
   39SER     OG  557   5.784   4.284   1.093
   39SER     HG  558   5.737   4.367   1.105
   39SER      C  559   6.037   4.387   1.221
   39SER      O  560   6.144   4.328   1.221
   40GLY      N  561   5.972   4.418   1.334
   40GLY      H  562   5.887   4.471   1.321
   40GLY     CA  563   6.020   4.389   1.467
   40GLY    HA1  564   5.984   4.468   1.533
   40GLY    HA2  565   6.128   4.403   1.462
   40GLY      C  566   5.993   4.256   1.537
   40GLY      O  567   5.911   4.177   1.491
   41TYR      N  568   6.068   4.224   1.643
   41TYR      H  569   6.142   4.291   1.662
   41TYR     CA  570   6.052   4.113   1.734
   41TYR     HA  571   6.001   4.028   1.687
   41TYR     CB  572   6.190   4.062   1.774
   41TYR    HB1  573   6.243   4.136   1.834
   41TYR    HB2  574   6.167   3.973   1.832
   41TYR     CG  575   6.288   4.028   1.663
   41TYR    CD1  576   6.394   4.117   1.643
   41TYR    HD1  577   6.406   4.205   1.704
   41TYR    CE1  578   6.471   4.090   1.530
   41TYR    HE1  579   6.557   4.149   1.501
   41TYR     CZ  580   6.461   3.967   1.460
   41TYR     OH  581   6.552   3.943   1.362
   41TYR     HH  582   6.532   3.862   1.314
   41TYR    CE2  583   6.358   3.875   1.489
   41TYR    HE2  584   6.360   3.783   1.433
   41TYR    CD2  585   6.265   3.914   1.586
   41TYR    HD2  586   6.185   3.848   1.617
   41TYR      C  587   5.969   4.152   1.855
   41TYR      O  588   5.933   4.266   1.885
   42SER      N  589   5.934   4.054   1.939
   42SER      H  590   5.953   3.956   1.922
   42SER     CA  591   5.848   4.075   2.054
   42SER     HA  592   5.765   4.135   2.018
   42SER     CB  593   5.793   3.946   2.113
   42SER    HB1  594   5.728   3.976   2.195
   42SER    HB2  595   5.875   3.889   2.155
   42SER     OG  596   5.724   3.876   2.011
   42SER     HG  597   5.657   3.934   1.974
   42SER      C  598   5.914   4.154   2.167
   42SER      O  599   6.019   4.111   2.214
   43GLN      N  600   5.853   4.263   2.214
   43GLN      H  601   5.761   4.288   2.182
   43GLN     CA  602   5.908   4.355   2.311
   43GLN     HA  603   5.972   4.302   2.381
   43GLN     CB  604   6.006   4.458   2.256
   43GLN    HB1  605   6.039   4.529   2.332
   43GLN    HB2  606   5.952   4.512   2.177
   43GLN     CG  607   6.136   4.408   2.195
   43GLN    HG1  608   6.118   4.344   2.109
   43GLN    HG2  609   6.199   4.350   2.262
   43GLN     CD  610   6.218   4.528   2.147
   43GLN    OE1  611   6.189   4.593   2.047
   43GLN    NE2  612   6.325   4.563   2.219
   43GLN   HE21  613   6.342   4.512   2.304
   43GLN   HE22  614   6.393   4.634   2.195
   43GLN      C  615   5.802   4.427   2.393
   43GLN      O  616   5.687   4.439   2.351
   44SER      N  617   5.837   4.477   2.512
   44SER      H  618   5.928   4.453   2.548
   44SER     CA  619   5.744   4.552   2.595
   44SER     HA  620   5.800   4.569   2.686
   44SER     CB  621   5.716   4.690   2.534
   44SER    HB1  622   5.635   4.679   2.463
   44SER    HB2  623   5.679   4.760   2.609
   44SER     OG  624   5.828   4.749   2.472
   44SER     HG  625   5.803   4.792   2.390
   44SER      C  626   5.615   4.484   2.638
   44SER      O  627   5.536   4.549   2.707
   45THR      N  628   5.589   4.359   2.601
   45THR      H  629   5.649   4.317   2.532
   45THR     CA  630   5.465   4.286   2.622
   45THR     HA  631   5.425   4.335   2.711
   45THR     CB  632   5.359   4.300   2.513
   45THR     HB  633   5.261   4.284   2.557
   45THR    CG2  634   5.346   4.434   2.442
   45THR   HG21  635   5.256   4.429   2.380
   45THR   HG22  636   5.358   4.514   2.515
   45THR   HG23  637   5.429   4.452   2.373
   45THR    OG1  638   5.374   4.208   2.407
   45THR    HG1  639   5.282   4.187   2.385
   45THR      C  640   5.482   4.139   2.656
   45THR      O  641   5.585   4.076   2.634
   46ASP      N  642   5.384   4.080   2.725
   46ASP      H  643   5.297   4.124   2.751
   46ASP     CA  644   5.383   3.937   2.745
   46ASP     HA  645   5.480   3.890   2.761
   46ASP     CB  646   5.300   3.908   2.869
   46ASP    HB1  647   5.209   3.967   2.862
   46ASP    HB2  648   5.356   3.950   2.954
   46ASP     CG  649   5.274   3.759   2.881
   46ASP    OD1  650   5.371   3.680   2.888
   46ASP    OD2  651   5.156   3.720   2.894
   46ASP      C  652   5.332   3.859   2.624
   46ASP      O  653   5.218   3.883   2.583
   47THR      N  654   5.404   3.765   2.563
   47THR      H  655   5.500   3.756   2.592
   47THR     CA  656   5.360   3.683   2.452
   47THR     HA  657   5.263   3.637   2.473
   47THR     CB  658   5.335   3.774   2.333
   47THR     HB  659   5.238   3.822   2.346
   47THR    CG2  660   5.441   3.882   2.316
   47THR   HG21  661   5.427   3.968   2.382
   47THR   HG22  662   5.542   3.852   2.344
   47THR   HG23  663   5.450   3.918   2.214
   47THR    OG1  664   5.322   3.710   2.208
   47THR    HG1  665   5.309   3.782   2.146
   47THR      C  666   5.466   3.577   2.423
   47THR      O  667   5.586   3.589   2.444
   48SER      N  668   5.422   3.465   2.364
   48SER      H  669   5.325   3.463   2.336
   48SER     CA  670   5.507   3.353   2.331
   48SER     HA  671   5.604   3.394   2.300
   48SER     CB  672   5.516   3.258   2.451
   48SER    HB1  673   5.581   3.173   2.430
   48SER    HB2  674   5.414   3.233   2.480
   48SER     OG  675   5.581   3.318   2.561
   48SER     HG  676   5.626   3.398   2.532
   48SER      C  677   5.457   3.273   2.212
   48SER      O  678   5.339   3.244   2.192
   49GLY      N  679   5.549   3.230   2.126
   49GLY      H  680   5.645   3.260   2.136
   49GLY     CA  681   5.529   3.120   2.033
   49GLY    HA1  682   5.445   3.153   1.972
   49GLY    HA2  683   5.621   3.109   1.976
   49GLY      C  684   5.502   3.001   2.124
   49GLY      O  685   5.581   2.973   2.214
   50TYR      N  686   5.397   2.927   2.088
   50TYR      H  687   5.334   2.959   2.016
   50TYR     CA  688   5.366   2.792   2.131
   50TYR     HA  689   5.445   2.752   2.194
   50TYR     CB  690   5.256   2.799   2.237
   50TYR    HB1  691   5.175   2.843   2.179
   50TYR    HB2  692   5.229   2.699   2.270
   50TYR     CG  693   5.277   2.878   2.363
   50TYR    CD1  694   5.168   2.952   2.409
   50TYR    HD1  695   5.075   2.949   2.354
   50TYR    CE1  696   5.183   3.025   2.527
   50TYR    HE1  697   5.103   3.086   2.567
   50TYR     CZ  698   5.305   3.022   2.598
   50TYR     OH  699   5.311   3.097   2.712
   50TYR     HH  700   5.398   3.079   2.750
   50TYR    CE2  701   5.415   2.952   2.546
   50TYR    HE2  702   5.513   2.968   2.591
   50TYR    CD2  703   5.396   2.866   2.438
   50TYR    HD2  704   5.476   2.807   2.396
   50TYR      C  705   5.335   2.686   2.026
   50TYR      O  706   5.365   2.569   2.046
   51GLY      N  707   5.267   2.727   1.918
   51GLY      H  708   5.230   2.820   1.905
   51GLY     CA  709   5.238   2.639   1.808
   51GLY    HA1  710   5.185   2.698   1.733
   51GLY    HA2  711   5.166   2.561   1.834
   51GLY      C  712   5.353   2.573   1.733
   51GLY      O  713   5.471   2.602   1.750
   52GLN      N  714   5.323   2.472   1.651
   52GLN      H  715   5.229   2.435   1.654
   52GLN     CA  716   5.419   2.406   1.565
   52GLN     HA  717   5.489   2.359   1.634
   52GLN     CB  718   5.351   2.294   1.486
   52GLN    HB1  719   5.282   2.338   1.413
   52GLN    HB2  720   5.310   2.229   1.564
   52GLN     CG  721   5.452   2.211   1.409
   52GLN    HG1  722   5.524   2.172   1.481
   52GLN    HG2  723   5.493   2.273   1.330
   52GLN     CD  724   5.377   2.097   1.341
   52GLN    OE1  725   5.323   2.100   1.231
   52GLN    NE2  726   5.369   1.981   1.408
   52GLN   HE21  727   5.372   2.005   1.506
   52GLN   HE22  728   5.302   1.918   1.366
   52GLN      C  729   5.503   2.495   1.476
   52GLN      O  730   5.447   2.544   1.378
   53SER      N  731   5.632   2.510   1.508
   53SER      H  732   5.660   2.457   1.589
   53SER     CA  733   5.727   2.593   1.436
   53SER     HA  734   5.800   2.607   1.516
   53SER     CB  735   5.769   2.513   1.313
   53SER    HB1  736   5.833   2.576   1.251
   53SER    HB2  737   5.681   2.480   1.257
   53SER     OG  738   5.837   2.392   1.338
   53SER     HG  739   5.921   2.408   1.381
   53SER      C  740   5.670   2.731   1.410
   53SER      O  741   5.667   2.779   1.297
   54SER      N  742   5.628   2.807   1.511
   54SER      H  743   5.645   2.770   1.604
   54SER     CA  744   5.550   2.929   1.498
   54SER     HA  745   5.473   2.902   1.426
   54SER     CB  746   5.466   2.952   1.623
   54SER    HB1  747   5.414   3.048   1.623
   54SER    HB2  748   5.390   2.876   1.642
   54SER     OG  749   5.546   2.956   1.739
   54SER     HG  750   5.585   3.044   1.737
   54SER      C  751   5.610   3.057   1.442
   54SER      O  752   5.728   3.089   1.459
   55TYR      N  753   5.532   3.133   1.365
   55TYR      H  754   5.449   3.093   1.324
   55TYR     CA  755   5.562   3.271   1.330
   55TYR     HA  756   5.647   3.312   1.383
   55TYR     CB  757   5.604   3.275   1.183
   55TYR    HB1  758   5.535   3.211   1.130
   55TYR    HB2  759   5.602   3.375   1.139
   55TYR     CG  760   5.743   3.224   1.156
   55TYR    CD1  761   5.756   3.099   1.094
   55TYR    HD1  762   5.671   3.033   1.085
   55TYR    CE1  763   5.876   3.054   1.038
   55TYR    HE1  764   5.888   2.960   0.985
   55TYR     CZ  765   5.986   3.142   1.046
   55TYR     OH  766   6.101   3.103   0.984
   55TYR     HH  767   6.170   3.168   0.996
   55TYR    CE2  768   5.978   3.258   1.126
   55TYR    HE2  769   6.063   3.325   1.129
   55TYR    CD2  770   5.856   3.304   1.177
   55TYR    HD2  771   5.854   3.395   1.235
   55TYR      C  772   5.453   3.369   1.372
   55TYR      O  773   5.443   3.478   1.316
   56SER      N  774   5.374   3.331   1.472
   56SER      H  775   5.399   3.244   1.517
   56SER     CA  776   5.278   3.413   1.543
   56SER     HA  777   5.309   3.517   1.542
   56SER     CB  778   5.133   3.405   1.496
   56SER    HB1  779   5.138   3.462   1.403
   56SER    HB2  780   5.071   3.457   1.568
   56SER     OG  781   5.084   3.273   1.484
   56SER     HG  782   4.989   3.287   1.480
   56SER      C  783   5.280   3.363   1.687
   56SER      O  784   5.286   3.242   1.712
   57SER      N  785   5.283   3.458   1.780
   57SER      H  786   5.290   3.544   1.728
   57SER     CA  787   5.293   3.442   1.924
   57SER     HA  788   5.288   3.334   1.942
   57SER     CB  789   5.425   3.505   1.968
   57SER    HB1  790   5.442   3.487   2.074
   57SER    HB2  791   5.423   3.614   1.967
   57SER     OG  792   5.538   3.457   1.899
   57SER     HG  793   5.607   3.521   1.916
   57SER      C  794   5.181   3.507   2.003
   57SER      O  795   5.137   3.611   1.954
   58TYR      N  796   5.140   3.447   2.115
   58TYR      H  797   5.189   3.363   2.145
   58TYR     CA  798   5.022   3.497   2.181
   58TYR     HA  799   5.014   3.604   2.166
   58TYR     CB  800   4.895   3.420   2.145
   58TYR    HB1  801   4.917   3.319   2.177
   58TYR    HB2  802   4.803   3.446   2.198
   58TYR     CG  803   4.866   3.418   1.996
   58TYR    CD1  804   4.871   3.296   1.928
   58TYR    HD1  805   4.892   3.196   1.966
   58TYR    CE1  806   4.847   3.297   1.790
   58TYR    HE1  807   4.863   3.204   1.739
   58TYR     CZ  808   4.808   3.413   1.720
   58TYR     OH  809   4.791   3.405   1.585
   58TYR     HH  810   4.750   3.480   1.540
   58TYR    CE2  811   4.800   3.535   1.790
   58TYR    HE2  812   4.778   3.631   1.747
   58TYR    CD2  813   4.829   3.534   1.927
   58TYR    HD2  814   4.814   3.626   1.981
   58TYR      C  815   5.020   3.491   2.333
   58TYR      O  816   5.087   3.403   2.389
   59GLY      N  817   4.950   3.585   2.397
   59GLY      H  818   4.898   3.651   2.342
   59GLY     CA  819   4.924   3.574   2.540
   59GLY    HA1  820   4.981   3.647   2.598
   59GLY    HA2  821   4.954   3.477   2.580
   59GLY      C  822   4.778   3.583   2.580
   59GLY      O  823   4.693   3.625   2.502
   60GLN      N  824   4.750   3.556   2.708
   60GLN      H  825   4.824   3.521   2.767
   60GLN     CA  826   4.616   3.580   2.758
   60GLN     HA  827   4.540   3.541   2.691
   60GLN     CB  828   4.579   3.479   2.866
   60GLN    HB1  829   4.638   3.504   2.954
   60GLN    HB2  830   4.479   3.503   2.902
   60GLN     CG  831   4.590   3.334   2.820
   60GLN    HG1  832   4.526   3.315   2.734
   60GLN    HG2  833   4.690   3.303   2.789
   60GLN     CD  834   4.548   3.238   2.930
   60GLN    OE1  835   4.433   3.194   2.931
   60GLN    NE2  836   4.643   3.204   3.017
   60GLN   HE21  837   4.631   3.143   3.098
   60GLN   HE22  838   4.739   3.236   3.009
   60GLN      C  839   4.577   3.723   2.794
   60GLN      O  840   4.661   3.812   2.783
   61SER      N  841   4.448   3.756   2.802
   61SER      H  842   4.382   3.684   2.777
   61SER     CA  843   4.398   3.892   2.810
   61SER     HA  844   4.469   3.955   2.757
   61SER     CB  845   4.265   3.905   2.738
   61SER    HB1  846   4.292   3.882   2.635
   61SER    HB2  847   4.231   4.008   2.750
   61SER     OG  848   4.167   3.811   2.776
   61SER     HG  849   4.079   3.842   2.755
   61SER      C  850   4.392   3.938   2.955
   61SER      O  851   4.346   3.867   3.044
   62GLN      N  852   4.444   4.058   2.981
   62GLN      H  853   4.461   4.121   2.904
   62GLN     CA  854   4.440   4.121   3.112
   62GLN     HA  855   4.470   4.041   3.180
   62GLN     CB  856   4.552   4.225   3.118
   62GLN    HB1  857   4.530   4.301   3.044
   62GLN    HB2  858   4.573   4.269   3.215
   62GLN     CG  859   4.693   4.180   3.082
   62GLN    HG1  860   4.754   4.262   3.119
   62GLN    HG2  861   4.699   4.187   2.973
   62GLN     CD  862   4.747   4.047   3.132
   62GLN    OE1  863   4.733   4.018   3.251
   62GLN    NE2  864   4.793   3.954   3.049
   62GLN   HE21  865   4.832   3.871   3.091
   62GLN   HE22  866   4.822   3.980   2.955
   62GLN      C  867   4.303   4.176   3.150
   62GLN      O  868   4.205   4.163   3.077
   63ASN      N  869   4.295   4.244   3.264
   63ASN      H  870   4.373   4.238   3.329
   63ASN     CA  871   4.169   4.287   3.322
   63ASN     HA  872   4.092   4.213   3.300
   63ASN     CB  873   4.178   4.284   3.474
   63ASN    HB1  874   4.247   4.367   3.493
   63ASN    HB2  875   4.086   4.317   3.522
   63ASN     CG  876   4.223   4.159   3.548
   63ASN    OD1  877   4.262   4.060   3.487
   63ASN    ND2  878   4.235   4.167   3.680
   63ASN   HD21  879   4.299   4.098   3.718
   63ASN   HD22  880   4.212   4.253   3.728
   63ASN      C  881   4.122   4.423   3.272
   63ASN      O  882   4.200   4.512   3.238
   64THR      N  883   3.991   4.446   3.274
   64THR      H  884   3.929   4.373   3.304
   64THR     CA  885   3.935   4.576   3.241
   64THR     HA  886   3.974   4.599   3.142
   64THR     CB  887   3.784   4.560   3.224
   64THR     HB  888   3.755   4.512   3.317
   64THR    CG2  889   3.713   4.691   3.190
   64THR   HG21  890   3.755   4.760   3.116
   64THR   HG22  891   3.691   4.751   3.278
   64THR   HG23  892   3.612   4.665   3.159
   64THR    OG1  893   3.749   4.466   3.126
   64THR    HG1  894   3.654   4.455   3.120
   64THR      C  895   3.969   4.690   3.336
   64THR      O  896   3.962   4.675   3.458
   65GLY      N  897   3.991   4.811   3.282
   65GLY      H  898   4.000   4.820   3.182
   65GLY     CA  899   4.039   4.922   3.362
   65GLY    HA1  900   4.083   4.893   3.457
   65GLY    HA2  901   4.105   4.984   3.303
   65GLY      C  902   3.924   5.008   3.414
   65GLY      O  903   3.899   5.119   3.370
   66TYR      N  904   3.842   4.949   3.501
   66TYR      H  905   3.865   4.855   3.528
   66TYR     CA  906   3.752   5.023   3.588
   66TYR     HA  907   3.682   5.077   3.524
   66TYR     CB  908   3.671   4.923   3.669
   66TYR    HB1  909   3.746   4.885   3.738
   66TYR    HB2  910   3.594   4.979   3.723
   66TYR     CG  911   3.619   4.803   3.594
   66TYR    CD1  912   3.501   4.813   3.520
   66TYR    HD1  913   3.440   4.902   3.522
   66TYR    CE1  914   3.436   4.707   3.455
   66TYR    HE1  915   3.336   4.710   3.414
   66TYR     CZ  916   3.503   4.583   3.466
   66TYR     OH  917   3.455   4.472   3.405
   66TYR     HH  918   3.362   4.488   3.385
   66TYR    CE2  919   3.619   4.568   3.544
   66TYR    HE2  920   3.671   4.473   3.535
   66TYR    CD2  921   3.673   4.675   3.615
   66TYR    HD2  922   3.759   4.659   3.678
   66TYR      C  923   3.810   5.124   3.686
   66TYR      O  924   3.915   5.102   3.745
   67GLY      N  925   3.731   5.230   3.702
   67GLY      H  926   3.644   5.237   3.651
   67GLY     CA  927   3.767   5.341   3.788
   67GLY    HA1  928   3.681   5.402   3.815
   67GLY    HA2  929   3.809   5.312   3.885
   67GLY      C  930   3.862   5.447   3.735
   67GLY      O  931   3.878   5.451   3.614
   68THR      N  932   3.934   5.519   3.823
   68THR      H  933   3.919   5.504   3.921
   68THR     CA  934   4.013   5.630   3.775
   68THR     HA  935   4.044   5.614   3.671
   68THR     CB  936   3.936   5.760   3.794
   68THR     HB  937   3.926   5.786   3.900
   68THR    CG2  938   3.990   5.884   3.725
   68THR   HG21  939   3.981   5.871   3.617
   68THR   HG22  940   3.933   5.974   3.751
   68THR   HG23  941   4.098   5.895   3.740
   68THR    OG1  942   3.804   5.751   3.743
   68THR    HG1  943   3.802   5.798   3.659
   68THR      C  944   4.141   5.641   3.856
   68THR      O  945   4.145   5.603   3.973
   69GLN      N  946   4.251   5.690   3.798
   69GLN      H  947   4.242   5.739   3.711
   69GLN     CA  948   4.377   5.718   3.863
   69GLN     HA  949   4.371   5.693   3.969
   69GLN     CB  950   4.495   5.639   3.808
   69GLN    HB1  951   4.502   5.633   3.700
   69GLN    HB2  952   4.590   5.680   3.843
   69GLN     CG  953   4.487   5.496   3.861
   69GLN    HG1  954   4.452   5.494   3.965
   69GLN    HG2  955   4.421   5.434   3.801
   69GLN     CD  956   4.621   5.425   3.869
   69GLN    OE1  957   4.719   5.463   3.805
   69GLN    NE2  958   4.631   5.307   3.931
   69GLN   HE21  959   4.546   5.265   3.966
   69GLN   HE22  960   4.721   5.265   3.911
   69GLN      C  961   4.412   5.866   3.861
   69GLN      O  962   4.360   5.941   3.777
   70SER      N  963   4.487   5.918   3.959
   70SER      H  964   4.511   5.855   4.034
   70SER     CA  965   4.532   6.055   3.970
   70SER     HA  966   4.442   6.118   3.973
   70SER     CB  967   4.611   6.075   4.099
   70SER    HB1  968   4.699   6.013   4.107
   70SER    HB2  969   4.639   6.180   4.101
   70SER     OG  970   4.528   6.058   4.212
   70SER     HG  971   4.589   6.073   4.284
   70SER      C  972   4.619   6.098   3.853
   70SER      O  973   4.593   6.198   3.785
   71THR      N  974   4.732   6.035   3.824
   71THR      H  975   4.746   5.944   3.866
   71THR     CA  976   4.818   6.069   3.712
   71THR     HA  977   4.822   6.178   3.701
   71THR     CB  978   4.965   6.044   3.744
   71THR     HB  979   4.990   6.104   3.831
   71THR    CG2  980   5.005   5.901   3.779
   71THR   HG21  981   4.916   5.841   3.793
   71THR   HG22  982   5.053   5.902   3.878
   71THR   HG23  983   5.068   5.855   3.703
   71THR    OG1  984   5.050   6.093   3.643
   71THR    HG1  985   5.037   6.188   3.636
   71THR      C  986   4.775   6.000   3.583
   71THR      O  987   4.718   5.892   3.584
   72PRO      N  988   4.803   6.058   3.466
   72PRO     CD  989   4.805   6.199   3.434
   72PRO    HD1  990   4.910   6.228   3.431
   72PRO    HD2  991   4.763   6.263   3.512
   72PRO     CG  992   4.736   6.213   3.299
   72PRO    HG1  993   4.757   6.301   3.238
   72PRO    HG2  994   4.629   6.202   3.312
   72PRO     CB  995   4.796   6.088   3.235
   72PRO    HB1  996   4.903   6.099   3.217
   72PRO    HB2  997   4.747   6.059   3.142
   72PRO     CA  998   4.777   5.983   3.344
   72PRO     HA  999   4.676   5.941   3.346
   72PRO      C 1000   4.874   5.869   3.319
   72PRO      O 1001   4.988   5.872   3.366
   73GLN      N 1002   4.823   5.765   3.253
   73GLN      H 1003   4.728   5.773   3.220
   73GLN     CA 1004   4.892   5.641   3.222
   73GLN     HA 1005   4.921   5.599   3.318
   73GLN     CB 1006   4.807   5.542   3.143
   73GLN    HB1 1007   4.719   5.513   3.201
   73GLN    HB2 1008   4.758   5.593   3.061
   73GLN     CG 1009   4.877   5.414   3.098
   73GLN    HG1 1010   4.950   5.392   3.176
   73GLN    HG2 1011   4.928   5.432   3.004
   73GLN     CD 1012   4.788   5.291   3.082
   73GLN    OE1 1013   4.670   5.288   3.118
   73GLN    NE2 1014   4.846   5.186   3.024
   73GLN   HE21 1015   4.941   5.202   2.994
   73GLN   HE22 1016   4.796   5.100   3.007
   73GLN      C 1017   5.019   5.665   3.142
   73GLN      O 1018   5.017   5.734   3.040
   74GLY      N 1019   5.120   5.582   3.170
   74GLY      H 1020   5.114   5.518   3.247
   74GLY     CA 1021   5.235   5.578   3.081
   74GLY    HA1 1022   5.204   5.603   2.980
   74GLY    HA2 1023   5.269   5.475   3.077
   74GLY      C 1024   5.341   5.686   3.101
   74GLY      O 1025   5.319   5.789   3.165
   75TYR      N 1026   5.457   5.662   3.040
   75TYR      H 1027   5.471   5.569   3.003
   75TYR     CA 1028   5.560   5.764   3.033
   75TYR     HA 1029   5.556   5.817   3.128
   75TYR     CB 1030   5.699   5.704   3.054
   75TYR    HB1 1031   5.778   5.771   3.089
   75TYR    HB2 1032   5.739   5.686   2.954
   75TYR     CG 1033   5.718   5.576   3.131
   75TYR    CD1 1034   5.695   5.580   3.269
   75TYR    HD1 1035   5.663   5.674   3.312
   75TYR    CE1 1036   5.720   5.470   3.352
   75TYR    HE1 1037   5.715   5.480   3.459
   75TYR     CZ 1038   5.768   5.351   3.294
   75TYR     OH 1039   5.795   5.242   3.372
   75TYR     HH 1040   5.772   5.262   3.463
   75TYR    CE2 1041   5.801   5.343   3.157
   75TYR    HE2 1042   5.835   5.250   3.115
   75TYR    CD2 1043   5.782   5.461   3.083
   75TYR    HD2 1044   5.816   5.458   2.981
   75TYR      C 1045   5.549   5.857   2.914
   75TYR      O 1046   5.535   5.827   2.795
   76GLY      N 1047   5.553   5.985   2.950
   76GLY      H 1048   5.549   6.007   3.049
   76GLY     CA 1049   5.530   6.094   2.857
   76GLY    HA1 1050   5.515   6.185   2.915
   76GLY    HA2 1051   5.438   6.075   2.802
   76GLY      C 1052   5.644   6.123   2.760
   76GLY      O 1053   5.757   6.078   2.778
   77SER      N 1054   5.614   6.189   2.648
   77SER      H 1055   5.528   6.241   2.649
   77SER     CA 1056   5.710   6.224   2.545
   77SER     HA 1057   5.805   6.252   2.592
   77SER     CB 1058   5.746   6.105   2.457
   77SER    HB1 1059   5.827   6.127   2.388
   77SER    HB2 1060   5.786   6.029   2.523
   77SER     OG 1061   5.631   6.061   2.388
   77SER     HG 1062   5.557   6.040   2.446
   77SER      C 1063   5.657   6.338   2.460
   77SER      O 1064   5.538   6.367   2.449
   78THR      N 1065   5.745   6.393   2.376
   78THR      H 1066   5.841   6.361   2.385
   78THR     CA 1067   5.720   6.502   2.284
   78THR     HA 1068   5.646   6.567   2.332
   78THR     CB 1069   5.847   6.584   2.266
   78THR     HB 1070   5.902   6.543   2.181
   78THR    CG2 1071   5.804   6.727   2.233
   78THR   HG21 1072   5.738   6.730   2.147
   78THR   HG22 1073   5.743   6.765   2.315
   78THR   HG23 1074   5.887   6.795   2.213
   78THR    OG1 1075   5.930   6.593   2.379
   78THR    HG1 1076   5.981   6.512   2.374
   78THR      C 1077   5.666   6.450   2.151
   78THR      O 1078   5.722   6.460   2.042
   79GLY      N 1079   5.543   6.398   2.149
   79GLY      H 1080   5.504   6.398   2.242
   79GLY     CA 1081   5.474   6.345   2.034
   79GLY    HA1 1082   5.383   6.297   2.070
   79GLY    HA2 1083   5.522   6.257   1.990
   79GLY      C 1084   5.446   6.447   1.924
   79GLY      O 1085   5.386   6.552   1.945
   80GLY      N 1086   5.480   6.417   1.799
   80GLY      H 1087   5.531   6.330   1.790
   80GLY     CA 1088   5.419   6.484   1.686
   80GLY    HA1 1089   5.429   6.592   1.691
   80GLY    HA2 1090   5.479   6.450   1.602
   80GLY      C 1091   5.275   6.441   1.662
   80GLY      O 1092   5.241   6.394   1.554
   81TYR      N 1093   5.188   6.468   1.759
   81TYR      H 1094   5.220   6.511   1.845
   81TYR     CA 1095   5.045   6.444   1.756
   81TYR     HA 1096   5.015   6.465   1.653
   81TYR     CB 1097   5.005   6.301   1.794
   81TYR    HB1 1098   5.001   6.243   1.702
   81TYR    HB2 1099   4.904   6.297   1.835
   81TYR     CG 1100   5.089   6.233   1.899
   81TYR    CD1 1101   5.194   6.146   1.865
   81TYR    HD1 1102   5.229   6.138   1.763
   81TYR    CE1 1103   5.261   6.080   1.969
   81TYR    HE1 1104   5.339   6.008   1.952
   81TYR     CZ 1105   5.228   6.094   2.106
   81TYR     OH 1106   5.287   6.022   2.206
   81TYR     HH 1107   5.234   6.021   2.285
   81TYR    CE2 1108   5.120   6.179   2.135
   81TYR    HE2 1109   5.082   6.186   2.236
   81TYR    CD2 1110   5.051   6.247   2.033
   81TYR    HD2 1111   4.965   6.309   2.050
   81TYR      C 1112   4.962   6.540   1.840
   81TYR      O 1113   5.013   6.590   1.940
   82GLY      N 1114   4.841   6.570   1.793
   82GLY      H 1115   4.801   6.515   1.718
   82GLY     CA 1116   4.751   6.670   1.848
   82GLY    HA1 1117   4.801   6.767   1.850
   82GLY    HA2 1118   4.669   6.681   1.778
   82GLY      C 1119   4.695   6.639   1.986
   82GLY      O 1120   4.737   6.541   2.048
   83SER      N 1121   4.613   6.733   2.031
   83SER      H 1122   4.605   6.823   1.986
   83SER     CA 1123   4.552   6.736   2.162
   83SER     HA 1124   4.556   6.641   2.215
   83SER     CB 1125   4.619   6.838   2.254
   83SER    HB1 1126   4.563   6.850   2.347
   83SER    HB2 1127   4.632   6.934   2.204
   83SER     OG 1128   4.742   6.785   2.301
   83SER     HG 1129   4.814   6.814   2.245
   83SER      C 1130   4.405   6.778   2.152
   83SER      O 1131   4.374   6.865   2.071
   84SER      N 1132   4.318   6.721   2.236
   84SER      H 1133   4.353   6.649   2.297
   84SER     CA 1134   4.180   6.761   2.248
   84SER     HA 1135   4.153   6.820   2.160
   84SER     CB 1136   4.078   6.647   2.251
   84SER    HB1 1137   4.095   6.574   2.330
   84SER    HB2 1138   3.978   6.680   2.277
   84SER     OG 1139   4.076   6.579   2.128
   84SER     HG 1140   4.053   6.486   2.138
   84SER      C 1141   4.169   6.854   2.368
   84SER      O 1142   4.239   6.838   2.468
   85GLN      N 1143   4.069   6.942   2.367
   85GLN      H 1144   4.021   6.952   2.279
   85GLN     CA 1145   4.029   7.021   2.482
   85GLN     HA 1146   4.119   7.070   2.519
   85GLN     CB 1147   3.930   7.128   2.437
   85GLN    HB1 1148   3.854   7.071   2.384
   85GLN    HB2 1149   3.885   7.177   2.524
   85GLN     CG 1150   3.980   7.238   2.343
   85GLN    HG1 1151   4.062   7.297   2.383
   85GLN    HG2 1152   4.032   7.184   2.263
   85GLN     CD 1153   3.876   7.332   2.284
   85GLN    OE1 1154   3.865   7.443   2.337
   85GLN    NE2 1155   3.804   7.295   2.178
   85GLN   HE21 1156   3.746   7.364   2.133
   85GLN   HE22 1157   3.807   7.196   2.155
   85GLN      C 1158   3.951   6.934   2.580
   85GLN      O 1159   3.935   6.816   2.550
   86SER      N 1160   3.915   6.985   2.697
   86SER      H 1161   3.915   7.086   2.699
   86SER     CA 1162   3.876   6.908   2.814
   86SER     HA 1163   3.959   6.840   2.831
   86SER     CB 1164   3.879   7.000   2.936
   86SER    HB1 1165   3.837   6.952   3.024
   86SER    HB2 1166   3.985   7.012   2.960
   86SER     OG 1167   3.816   7.122   2.904
   86SER     HG 1168   3.882   7.178   2.863
   86SER      C 1169   3.746   6.831   2.799
   86SER      O 1170   3.663   6.868   2.716
   87SER      N 1171   3.731   6.721   2.873
   87SER      H 1172   3.808   6.695   2.934
   87SER     CA 1173   3.603   6.655   2.888
   87SER     HA 1174   3.567   6.646   2.785
   87SER     CB 1175   3.617   6.512   2.938
   87SER    HB1 1176   3.523   6.462   2.964
   87SER    HB2 1177   3.678   6.514   3.028
   87SER     OG 1178   3.686   6.442   2.837
   87SER     HG 1179   3.707   6.500   2.763
   87SER      C 1180   3.498   6.732   2.967
   87SER      O 1181   3.529   6.837   3.023
   88GLN      N 1182   3.377   6.676   2.961
   88GLN      H 1183   3.356   6.621   2.879
   88GLN     CA 1184   3.267   6.724   3.042
   88GLN     HA 1185   3.246   6.826   3.009
   88GLN     CB 1186   3.147   6.637   3.005
   88GLN    HB1 1187   3.127   6.636   2.898
   88GLN    HB2 1188   3.171   6.535   3.036
   88GLN     CG 1189   3.016   6.674   3.073
   88GLN    HG1 1190   2.932   6.604   3.066
   88GLN    HG2 1191   3.038   6.672   3.180
   88GLN     CD 1192   2.957   6.809   3.038
   88GLN    OE1 1193   2.988   6.913   3.096
   88GLN    NE2 1194   2.876   6.824   2.933
   88GLN   HE21 1195   2.854   6.749   2.869
   88GLN   HE22 1196   2.856   6.919   2.906
   88GLN      C 1197   3.294   6.750   3.189
   88GLN      O 1198   3.335   6.660   3.262
   89SER      N 1199   3.267   6.873   3.232
   89SER      H 1200   3.239   6.944   3.167
   89SER     CA 1201   3.286   6.921   3.368
   89SER     HA 1202   3.308   6.834   3.431
   89SER     CB 1203   3.415   7.003   3.374
   89SER    HB1 1204   3.430   7.045   3.474
   89SER    HB2 1205   3.410   7.076   3.293
   89SER     OG 1206   3.524   6.915   3.361
   89SER     HG 1207   3.508   6.871   3.277
   89SER      C 1208   3.168   6.990   3.433
   89SER      O 1209   3.170   7.025   3.551
   90SER      N 1210   3.064   7.010   3.352
   90SER      H 1211   3.069   6.979   3.256
   90SER     CA 1212   2.940   7.075   3.389
   90SER     HA 1213   2.956   7.134   3.479
   90SER     CB 1214   2.896   7.163   3.273
   90SER    HB1 1215   2.843   7.103   3.198
   90SER    HB2 1216   2.826   7.230   3.321
   90SER     OG 1217   2.999   7.244   3.222
   90SER     HG 1218   3.058   7.263   3.295
   90SER      C 1219   2.826   6.984   3.434
   90SER      O 1220   2.708   7.015   3.420
   91TYR      N 1221   2.857   6.871   3.500
   91TYR      H 1222   2.954   6.854   3.523
   91TYR     CA 1223   2.760   6.775   3.546
   91TYR     HA 1224   2.669   6.826   3.576
   91TYR     CB 1225   2.741   6.669   3.437
   91TYR    HB1 1226   2.713   6.578   3.490
   91TYR    HB2 1227   2.834   6.639   3.388
   91TYR     CG 1228   2.646   6.707   3.326
   91TYR    CD1 1229   2.510   6.677   3.340
   91TYR    HD1 1230   2.475   6.626   3.428
   91TYR    CE1 1231   2.419   6.722   3.244
   91TYR    HE1 1232   2.313   6.702   3.252
   91TYR     CZ 1233   2.465   6.784   3.126
   91TYR     OH 1234   2.374   6.846   3.047
   91TYR     HH 1235   2.287   6.818   3.077
   91TYR    CE2 1236   2.602   6.812   3.112
   91TYR    HE2 1237   2.622   6.876   3.027
   91TYR    CD2 1238   2.690   6.784   3.217
   91TYR    HD2 1239   2.791   6.824   3.219
   91TYR      C 1240   2.809   6.713   3.677
   91TYR      O 1241   2.927   6.712   3.709
   92GLY      N 1242   2.714   6.657   3.752
   92GLY      H 1243   2.620   6.653   3.716
   92GLY     CA 1244   2.720   6.610   3.889
   92GLY    HA1 1245   2.616   6.610   3.923
   92GLY    HA2 1246   2.775   6.685   3.945
   92GLY      C 1247   2.788   6.475   3.906
   92GLY      O 1248   2.731   6.387   3.971
   93GLN      N 1249   2.901   6.458   3.837
   93GLN      H 1250   2.925   6.534   3.776
   93GLN     CA 1251   2.969   6.331   3.823
   93GLN     HA 1252   2.898   6.257   3.784
   93GLN     CB 1253   3.084   6.337   3.723
   93GLN    HB1 1254   3.167   6.387   3.773
   93GLN    HB2 1255   3.042   6.401   3.646
   93GLN     CG 1256   3.134   6.205   3.667
   93GLN    HG1 1257   3.187   6.141   3.738
   93GLN    HG2 1258   3.049   6.148   3.630
   93GLN     CD 1259   3.236   6.222   3.555
   93GLN    OE1 1260   3.315   6.316   3.543
   93GLN    NE2 1261   3.242   6.129   3.460
   93GLN   HE21 1262   3.155   6.081   3.440
   93GLN   HE22 1263   3.297   6.148   3.378
   93GLN      C 1264   3.027   6.285   3.956
   93GLN      O 1265   3.069   6.369   4.034
   94GLN      N 1266   3.033   6.153   3.976
   94GLN      H 1267   2.994   6.099   3.899
   94GLN     CA 1268   3.103   6.084   4.083
   94GLN     HA 1269   3.154   6.155   4.147
   94GLN     CB 1270   2.998   6.015   4.170
   94GLN    HB1 1271   2.939   5.944   4.112
   94GLN    HB2 1272   2.925   6.091   4.197
   94GLN     CG 1273   3.051   5.959   4.302
   94GLN    HG1 1274   3.113   6.037   4.348
   94GLN    HG2 1275   3.118   5.877   4.277
   94GLN     CD 1276   2.948   5.901   4.397
   94GLN    OE1 1277   2.833   5.944   4.405
   94GLN    NE2 1278   2.992   5.803   4.475
   94GLN   HE21 1279   3.091   5.783   4.477
   94GLN   HE22 1280   2.925   5.744   4.524
   94GLN      C 1281   3.197   5.975   4.034
   94GLN      O 1282   3.307   5.951   4.084
   95SER      N 1283   3.155   5.906   3.928
   95SER      H 1284   3.064   5.925   3.890
   95SER     CA 1285   3.213   5.782   3.879
   95SER     HA 1286   3.318   5.791   3.909
   95SER     CB 1287   3.157   5.663   3.955
   95SER    HB1 1288   3.220   5.582   3.919
   95SER    HB2 1289   3.055   5.644   3.921
   95SER     OG 1290   3.163   5.666   4.096
   95SER     HG 1291   3.090   5.620   4.138
   95SER      C 1292   3.212   5.770   3.727
   95SER      O 1293   3.128   5.839   3.670
   96SER      N 1294   3.285   5.678   3.663
   96SER      H 1295   3.352   5.625   3.716
   96SER     CA 1296   3.283   5.645   3.522
   96SER     HA 1297   3.282   5.742   3.472
   96SER     CB 1298   3.409   5.567   3.485
   96SER    HB1 1299   3.405   5.554   3.377
   96SER    HB2 1300   3.413   5.470   3.534
   96SER     OG 1301   3.528   5.636   3.517
   96SER     HG 1302   3.540   5.636   3.612
   96SER      C 1303   3.160   5.566   3.479
   96SER      O 1304   3.140   5.458   3.534
   97TYR      N 1305   3.086   5.611   3.377
   97TYR      H 1306   3.118   5.695   3.332
   97TYR     CA 1307   2.962   5.553   3.329
   97TYR     HA 1308   2.969   5.444   3.340
   97TYR     CB 1309   2.840   5.605   3.404
   97TYR    HB1 1310   2.848   5.713   3.418
   97TYR    HB2 1311   2.752   5.583   3.344
   97TYR     CG 1312   2.808   5.554   3.542
   97TYR    CD1 1313   2.844   5.629   3.655
   97TYR    HD1 1314   2.880   5.731   3.647
   97TYR    CE1 1315   2.813   5.579   3.782
   97TYR    HE1 1316   2.822   5.638   3.872
   97TYR     CZ 1317   2.768   5.446   3.792
   97TYR     OH 1318   2.755   5.383   3.912
   97TYR     HH 1319   2.734   5.291   3.897
   97TYR    CE2 1320   2.741   5.366   3.679
   97TYR    HE2 1321   2.718   5.261   3.696
   97TYR    CD2 1322   2.757   5.424   3.553
   97TYR    HD2 1323   2.738   5.374   3.459
   97TYR      C 1324   2.941   5.576   3.180
   97TYR      O 1325   2.989   5.676   3.127
   98PRO      N 1326   2.864   5.494   3.109
   98PRO     CD 1327   2.810   5.369   3.158
   98PRO    HD1 1328   2.764   5.361   3.257
   98PRO    HD2 1329   2.878   5.283   3.154
   98PRO     CG 1330   2.693   5.346   3.063
   98PRO    HG1 1331   2.681   5.239   3.048
   98PRO    HG2 1332   2.603   5.386   3.110
   98PRO     CB 1333   2.735   5.409   2.930
   98PRO    HB1 1334   2.806   5.349   2.874
   98PRO    HB2 1335   2.651   5.446   2.871
   98PRO     CA 1336   2.804   5.534   2.983
   98PRO     HA 1337   2.881   5.563   2.911
   98PRO      C 1338   2.709   5.653   2.988
   98PRO      O 1339   2.654   5.684   3.093
   99GLY      N 1340   2.689   5.732   2.882
   99GLY      H 1341   2.714   5.693   2.792
   99GLY     CA 1342   2.613   5.855   2.883
   99GLY    HA1 1343   2.517   5.826   2.926
   99GLY    HA2 1344   2.595   5.897   2.784
   99GLY      C 1345   2.674   5.970   2.961
   99GLY      O 1346   2.610   6.026   3.050
  100TYR      N 1347   2.798   6.002   2.922
  100TYR      H 1348   2.841   5.952   2.846
  100TYR     CA 1349   2.879   6.115   2.962
  100TYR     HA 1350   2.805   6.193   2.979
  100TYR     CB 1351   2.960   6.080   3.087
  100TYR    HB1 1352   3.051   6.030   3.054
  100TYR    HB2 1353   2.909   5.998   3.136
  100TYR     CG 1354   3.004   6.202   3.165
  100TYR    CD1 1355   2.917   6.250   3.264
  100TYR    HD1 1356   2.822   6.201   3.282
  100TYR    CE1 1357   2.963   6.357   3.341
  100TYR    HE1 1358   2.900   6.405   3.415
  100TYR     CZ 1359   3.089   6.418   3.323
  100TYR     OH 1360   3.125   6.526   3.398
  100TYR     HH 1361   3.219   6.545   3.393
  100TYR    CE2 1362   3.177   6.358   3.231
  100TYR    HE2 1363   3.281   6.387   3.230
  100TYR    CD2 1364   3.129   6.261   3.143
  100TYR    HD2 1365   3.197   6.219   3.069
  100TYR      C 1366   2.962   6.174   2.849
  100TYR      O 1367   2.984   6.100   2.754
  101GLY      N 1368   2.992   6.304   2.859
  101GLY      H 1369   2.973   6.348   2.948
  101GLY     CA 1370   3.049   6.376   2.747
  101GLY    HA1 1371   3.146   6.422   2.769
  101GLY    HA2 1372   3.053   6.309   2.661
  101GLY      C 1373   2.959   6.492   2.707
  101GLY      O 1374   2.905   6.556   2.797
  102GLN      N 1375   2.950   6.535   2.581
  102GLN      H 1376   3.012   6.486   2.518
  102GLN     CA 1377   2.854   6.623   2.517
  102GLN     HA 1378   2.792   6.651   2.602
  102GLN     CB 1379   2.931   6.743   2.462
  102GLN    HB1 1380   2.867   6.807   2.401
  102GLN    HB2 1381   3.009   6.706   2.396
  102GLN     CG 1382   2.986   6.851   2.555
  102GLN    HG1 1383   2.909   6.865   2.631
  102GLN    HG2 1384   2.992   6.948   2.506
  102GLN     CD 1385   3.115   6.815   2.629
  102GLN    OE1 1386   3.190   6.723   2.600
  102GLN    NE2 1387   3.134   6.887   2.740
  102GLN   HE21 1388   3.071   6.963   2.760
  102GLN   HE22 1389   3.228   6.890   2.778
  102GLN      C 1390   2.761   6.559   2.415
  102GLN      O 1391   2.660   6.622   2.387
  103GLN      N 1392   2.781   6.438   2.362
  103GLN      H 1393   2.867   6.396   2.395
  103GLN     CA 1394   2.700   6.377   2.259
  103GLN     HA 1395   2.688   6.454   2.183
  103GLN     CB 1396   2.775   6.268   2.183
  103GLN    HB1 1397   2.811   6.192   2.251
  103GLN    HB2 1398   2.869   6.304   2.139
  103GLN     CG 1399   2.695   6.206   2.069
  103GLN    HG1 1400   2.680   6.285   1.995
  103GLN    HG2 1401   2.594   6.172   2.092
  103GLN     CD 1402   2.762   6.088   2.001
  103GLN    OE1 1403   2.880   6.062   2.021
  103GLN    NE2 1404   2.696   6.023   1.904
  103GLN   HE21 1405   2.731   5.938   1.862
  103GLN   HE22 1406   2.608   6.065   1.878
  103GLN      C 1407   2.557   6.333   2.287
  103GLN      O 1408   2.471   6.378   2.211
  104PRO      N 1409   2.526   6.266   2.399
  104PRO     CD 1410   2.394   6.210   2.415
  104PRO    HD1 1411   2.319   6.288   2.429
  104PRO    HD2 1412   2.367   6.156   2.324
  104PRO     CG 1413   2.391   6.111   2.531
  104PRO    HG1 1414   2.337   6.018   2.513
  104PRO    HG2 1415   2.358   6.154   2.626
  104PRO     CB 1416   2.539   6.101   2.564
  104PRO    HB1 1417   2.557   6.085   2.670
  104PRO    HB2 1418   2.572   6.009   2.514
  104PRO     CA 1419   2.612   6.222   2.507
  104PRO     HA 1420   2.710   6.188   2.476
  104PRO      C 1421   2.637   6.324   2.617
  104PRO      O 1422   2.724   6.295   2.699
  105ALA      N 1423   2.564   6.434   2.636
  105ALA      H 1424   2.491   6.451   2.568
  105ALA     CA 1425   2.544   6.510   2.757
  105ALA     HA 1426   2.642   6.531   2.800
  105ALA     CB 1427   2.483   6.645   2.724
  105ALA    HB1 1428   2.381   6.627   2.690
  105ALA    HB2 1429   2.484   6.714   2.809
  105ALA    HB3 1430   2.541   6.690   2.644
  105ALA      C 1431   2.453   6.421   2.841
  105ALA      O 1432   2.363   6.366   2.779
  106PRO      N 1433   2.467   6.418   2.974
  106PRO     CD 1434   2.592   6.449   3.039
  106PRO    HD1 1435   2.685   6.424   2.987
  106PRO    HD2 1436   2.593   6.555   3.065
  106PRO     CG 1437   2.591   6.369   3.169
  106PRO    HG1 1438   2.654   6.404   3.250
  106PRO    HG2 1439   2.634   6.273   3.140
  106PRO     CB 1440   2.442   6.356   3.199
  106PRO    HB1 1441   2.419   6.269   3.262
  106PRO    HB2 1442   2.396   6.442   3.248
  106PRO     CA 1443   2.380   6.340   3.060
  106PRO     HA 1444   2.382   6.238   3.021
  106PRO      C 1445   2.236   6.387   3.059
  106PRO      O 1446   2.203   6.495   3.009
  107SER      N 1447   2.149   6.308   3.122
  107SER      H 1448   2.188   6.237   3.183
  107SER     CA 1449   2.006   6.332   3.123
  107SER     HA 1450   1.977   6.425   3.074
  107SER     CB 1451   1.928   6.222   3.050
  107SER    HB1 1452   1.919   6.134   3.112
  107SER    HB2 1453   1.824   6.245   3.028
  107SER     OG 1454   1.988   6.181   2.929
  107SER     HG 1455   2.003   6.258   2.874
  107SER      C 1456   1.958   6.337   3.267
  107SER      O 1457   2.038   6.306   3.356
  108SER      N 1458   1.829   6.361   3.291
  108SER      H 1459   1.769   6.396   3.219
  108SER     CA 1460   1.771   6.364   3.424
  108SER     HA 1461   1.847   6.342   3.500
  108SER     CB 1462   1.711   6.502   3.450
  108SER    HB1 1463   1.693   6.487   3.556
  108SER    HB2 1464   1.621   6.512   3.389
  108SER     OG 1465   1.797   6.613   3.436
  108SER     HG 1466   1.743   6.690   3.456
  108SER      C 1467   1.669   6.252   3.442
  108SER      O 1468   1.603   6.215   3.345
  109THR      N 1469   1.638   6.203   3.562
  109THR      H 1470   1.680   6.237   3.647
  109THR     CA 1471   1.529   6.108   3.571
  109THR     HA 1472   1.540   6.023   3.504
  109THR     CB 1473   1.519   6.055   3.714
  109THR     HB 1474   1.433   5.988   3.717
  109THR    CG2 1475   1.641   5.976   3.758
  109THR   HG21 1476   1.656   5.902   3.679
  109THR   HG22 1477   1.717   6.054   3.763
  109THR   HG23 1478   1.613   5.918   3.846
  109THR    OG1 1479   1.501   6.157   3.810
  109THR    HG1 1480   1.525   6.124   3.896
  109THR      C 1481   1.394   6.171   3.544
  109THR      O 1482   1.381   6.292   3.556
  110SER      N 1483   1.289   6.096   3.509
  110SER      H 1484   1.304   5.998   3.487
  110SER     CA 1485   1.155   6.140   3.474
  110SER     HA 1486   1.140   6.241   3.513
  110SER     CB 1487   1.134   6.144   3.323
  110SER    HB1 1488   1.029   6.153   3.296
  110SER    HB2 1489   1.192   6.228   3.287
  110SER     OG 1490   1.190   6.030   3.262
  110SER     HG 1491   1.286   6.042   3.265
  110SER      C 1492   1.044   6.060   3.540
  110SER      O 1493   0.930   6.105   3.547
  111GLY      N 1494   1.075   5.934   3.572
  111GLY      H 1495   1.166   5.892   3.557
  111GLY     CA 1496   0.977   5.841   3.624
  111GLY    HA1 1497   0.996   5.811   3.727
  111GLY    HA2 1498   0.875   5.879   3.631
  111GLY      C 1499   0.963   5.714   3.543
  111GLY      O 1500   0.916   5.713   3.429
  112SER      N 1501   1.028   5.613   3.601
  112SER      H 1502   1.067   5.633   3.692
  112SER     CA 1503   1.033   5.474   3.559
  112SER     HA 1504   0.951   5.440   3.496
  112SER     CB 1505   1.164   5.466   3.481
  112SER    HB1 1506   1.248   5.485   3.547
  112SER    HB2 1507   1.171   5.366   3.439
  112SER     OG 1508   1.186   5.565   3.382
  112SER     HG 1509   1.131   5.542   3.307
  112SER      C 1510   1.051   5.382   3.679
  112SER      O 1511   1.087   5.425   3.788
  113TYR      N 1512   1.031   5.251   3.657
  113TYR      H 1513   1.024   5.213   3.564
  113TYR     CA 1514   1.063   5.149   3.755
  113TYR     HA 1515   0.997   5.164   3.840
  113TYR     CB 1516   1.036   5.008   3.703
  113TYR    HB1 1517   1.107   4.992   3.622
  113TYR    HB2 1518   1.060   4.935   3.781
  113TYR     CG 1519   0.901   4.979   3.643
  113TYR    CD1 1520   0.897   4.919   3.516
  113TYR    HD1 1521   0.989   4.875   3.481
  113TYR    CE1 1522   0.775   4.894   3.452
  113TYR    HE1 1523   0.773   4.847   3.355
  113TYR     CZ 1524   0.659   4.947   3.511
  113TYR     OH 1525   0.536   4.936   3.451
  113TYR     HH 1526   0.540   4.914   3.358
  113TYR    CE2 1527   0.661   5.016   3.634
  113TYR    HE2 1528   0.566   5.041   3.677
  113TYR    CD2 1529   0.783   5.024   3.703
  113TYR    HD2 1530   0.781   5.083   3.793
  113TYR      C 1531   1.204   5.154   3.812
  113TYR      O 1532   1.290   5.227   3.764
  114GLY      N 1533   1.221   5.095   3.931
  114GLY      H 1534   1.139   5.052   3.972
  114GLY     CA 1535   1.347   5.072   3.997
  114GLY    HA1 1536   1.421   5.100   3.922
  114GLY    HA2 1537   1.368   4.965   4.005
  114GLY      C 1538   1.377   5.154   4.122
  114GLY      O 1539   1.321   5.261   4.142
  115SER      N 1540   1.453   5.093   4.213
  115SER      H 1541   1.474   4.997   4.188
  115SER     CA 1542   1.476   5.139   4.348
  115SER     HA 1543   1.392   5.119   4.415
  115SER     CB 1544   1.592   5.060   4.409
  115SER    HB1 1545   1.625   5.119   4.495
  115SER    HB2 1546   1.678   5.065   4.342
  115SER     OG 1547   1.558   4.927   4.438
  115SER     HG 1548   1.522   4.894   4.356
  115SER      C 1549   1.519   5.284   4.366
  115SER      O 1550   1.594   5.338   4.285
  116SER      N 1551   1.463   5.349   4.468
  116SER      H 1552   1.403   5.302   4.534
  116SER     CA 1553   1.495   5.486   4.506
  116SER     HA 1554   1.596   5.509   4.473
  116SER     CB 1555   1.399   5.583   4.437
  116SER    HB1 1556   1.447   5.680   4.451
  116SER    HB2 1557   1.399   5.563   4.330
  116SER     OG 1558   1.267   5.583   4.486
  116SER     HG 1559   1.262   5.652   4.552
  116SER      C 1560   1.493   5.504   4.657
  116SER      O 1561   1.422   5.433   4.729
  117SER      N 1562   1.557   5.610   4.705
  117SER      H 1563   1.592   5.682   4.643
  117SER     CA 1564   1.571   5.641   4.846
  117SER     HA 1565   1.583   5.547   4.900
  117SER     CB 1566   1.695   5.724   4.875
  117SER    HB1 1567   1.672   5.823   4.836
  117SER    HB2 1568   1.721   5.723   4.981
  117SER     OG 1569   1.813   5.676   4.815
  117SER     HG 1570   1.874   5.750   4.807
  117SER      C 1571   1.437   5.701   4.889
  117SER      O 1572   1.367   5.646   4.974
  118GLN      N 1573   1.387   5.808   4.827
  118GLN      H 1574   1.441   5.848   4.752
  118GLN     CA 1575   1.264   5.880   4.852
  118GLN     HA 1576   1.217   5.854   4.947
  118GLN     CB 1577   1.296   6.028   4.866
  118GLN    HB1 1578   1.213   6.093   4.837
  118GLN    HB2 1579   1.375   6.048   4.794
  118GLN     CG 1580   1.331   6.077   5.006
  118GLN    HG1 1581   1.290   6.010   5.082
  118GLN    HG2 1582   1.284   6.174   5.020
  118GLN     CD 1583   1.478   6.089   5.045
  118GLN    OE1 1584   1.560   6.010   4.998
  118GLN    NE2 1585   1.522   6.169   5.142
  118GLN   HE21 1586   1.619   6.150   5.161
  118GLN   HE22 1587   1.466   6.246   5.176
  118GLN      C 1588   1.169   5.846   4.738
  118GLN      O 1589   1.214   5.806   4.631
  119SER      N 1590   1.041   5.875   4.759
  119SER      H 1591   1.018   5.920   4.846
  119SER     CA 1592   0.936   5.869   4.659
  119SER     HA 1593   0.946   5.777   4.601
  119SER     CB 1594   0.797   5.866   4.723
  119SER    HB1 1595   0.722   5.897   4.650
  119SER    HB2 1596   0.790   5.947   4.796
  119SER     OG 1597   0.769   5.743   4.786
  119SER     HG 1598   0.757   5.679   4.716
  119SER      C 1599   0.953   5.982   4.559
  119SER      O 1600   0.999   6.091   4.593
  120SER      N 1601   0.901   5.950   4.440
  120SER      H 1602   0.869   5.855   4.430
  120SER     CA 1603   0.881   6.036   4.325
  120SER     HA 1604   0.864   6.138   4.360
  120SER     CB 1605   1.006   6.044   4.238
  120SER    HB1 1606   0.977   6.114   4.161
  120SER    HB2 1607   1.018   5.948   4.188
  120SER     OG 1608   1.125   6.091   4.298
  120SER     HG 1609   1.113   6.184   4.319
  120SER      C 1610   0.773   5.982   4.232
  120SER      O 1611   0.758   5.862   4.215
  121SER      N 1612   0.730   6.070   4.141
  121SER      H 1613   0.775   6.160   4.138
  121SER     CA 1614   0.636   6.039   4.034
  121SER     HA 1615   0.536   6.008   4.063
  121SER     CB 1616   0.617   6.160   3.944
  121SER    HB1 1617   0.552   6.228   3.999
  121SER    HB2 1618   0.569   6.131   3.851
  121SER     OG 1619   0.740   6.220   3.907
  121SER     HG 1620   0.761   6.277   3.982
  121SER      C 1621   0.681   5.927   3.941
  121SER      O 1622   0.793   5.922   3.890
  122TYR      N 1623   0.590   5.834   3.914
  122TYR      H 1624   0.495   5.843   3.947
  122TYR     CA 1625   0.605   5.737   3.807
  122TYR     HA 1626   0.703   5.689   3.816
  122TYR     CB 1627   0.498   5.630   3.831
  122TYR    HB1 1628   0.399   5.673   3.846
  122TYR    HB2 1629   0.529   5.573   3.918
  122TYR     CG 1630   0.486   5.530   3.718
  122TYR    CD1 1631   0.591   5.440   3.696
  122TYR    HD1 1632   0.666   5.445   3.774
  122TYR    CE1 1633   0.598   5.352   3.587
  122TYR    HE1 1634   0.673   5.275   3.573
  122TYR     CZ 1635   0.487   5.350   3.500
  122TYR     OH 1636   0.493   5.264   3.394
  122TYR     HH 1637   0.582   5.232   3.376
  122TYR    CE2 1638   0.376   5.432   3.523
  122TYR    HE2 1639   0.292   5.422   3.455
  122TYR    CD2 1640   0.377   5.521   3.631
  122TYR    HD2 1641   0.305   5.602   3.633
  122TYR      C 1642   0.595   5.796   3.668
  122TYR      O 1643   0.559   5.912   3.650
  123GLY      N 1644   0.608   5.717   3.561
  123GLY      H 1645   0.630   5.618   3.571
  123GLY     CA 1646   0.611   5.770   3.426
  123GLY    HA1 1647   0.650   5.694   3.359
  123GLY    HA2 1648   0.670   5.861   3.430
  123GLY      C 1649   0.474   5.803   3.368
  123GLY      O 1650   0.370   5.738   3.378
  124GLN      N 1651   0.465   5.924   3.314
  124GLN      H 1652   0.553   5.971   3.298
  124GLN     CA 1653   0.356   5.968   3.229
  124GLN     HA 1654   0.274   5.984   3.298
  124GLN     CB 1655   0.388   6.104   3.167
  124GLN    HB1 1656   0.482   6.099   3.112
  124GLN    HB2 1657   0.314   6.127   3.090
  124GLN     CG 1658   0.394   6.222   3.263
  124GLN    HG1 1659   0.292   6.253   3.284
  124GLN    HG2 1660   0.442   6.192   3.356
  124GLN     CD 1661   0.473   6.343   3.214
  124GLN    OE1 1662   0.593   6.349   3.241
  124GLN    NE2 1663   0.408   6.442   3.152
  124GLN   HE21 1664   0.461   6.525   3.131
  124GLN   HE22 1665   0.314   6.424   3.120
  124GLN      C 1666   0.323   5.872   3.115
  124GLN      O 1667   0.416   5.817   3.057
  125PRO      N 1668   0.199   5.870   3.067
  125PRO     CD 1669   0.082   5.919   3.138
  125PRO    HD1 1670   0.062   5.860   3.227
  125PRO    HD2 1671   0.082   6.026   3.155
  125PRO     CG 1672  -0.043   5.893   3.053
  125PRO    HG1 1673  -0.128   5.880   3.119
  125PRO    HG2 1674  -0.063   5.977   2.987
  125PRO     CB 1675   0.002   5.758   2.996
  125PRO    HB1 1676  -0.005   5.679   3.071
  125PRO    HB2 1677  -0.052   5.731   2.905
  125PRO     CA 1678   0.150   5.778   2.966
  125PRO     HA 1679   0.199   5.681   2.972
  125PRO      C 1680   0.167   5.830   2.824
  125PRO      O 1681   0.166   5.950   2.799
  126GLN      N 1682   0.176   5.741   2.724
  126GLN      H 1683   0.209   5.778   2.636
  126GLN     CA 1684   0.159   5.598   2.737
  126GLN     HA 1685   0.088   5.567   2.813
  126GLN     CB 1686   0.115   5.529   2.608
  126GLN    HB1 1687   0.173   5.565   2.523
  126GLN    HB2 1688   0.118   5.421   2.625
  126GLN     CG 1689  -0.028   5.568   2.568
  126GLN    HG1 1690  -0.050   5.535   2.466
  126GLN    HG2 1691  -0.032   5.674   2.543
  126GLN     CD 1692  -0.132   5.522   2.669
  126GLN    OE1 1693  -0.202   5.601   2.732
  126GLN    NE2 1694  -0.131   5.391   2.695
  126GLN   HE21 1695  -0.070   5.322   2.656
  126GLN   HE22 1696  -0.184   5.359   2.775
  126GLN      C 1697   0.287   5.531   2.785
  126GLN      O 1698   0.401   5.578   2.776
  127SER      N 1699   0.268   5.415   2.847
  127SER      H 1700   0.173   5.382   2.855
  127SER     CA 1701   0.373   5.349   2.923
  127SER     HA 1702   0.446   5.420   2.961
  127SER     CB 1703   0.303   5.262   3.027
  127SER    HB1 1704   0.237   5.327   3.084
  127SER    HB2 1705   0.372   5.213   3.096
  127SER     OG 1706   0.214   5.173   2.964
  127SER     HG 1707   0.222   5.091   3.014
  127SER      C 1708   0.461   5.264   2.833
  127SER      O 1709   0.424   5.241   2.719
  128GLY      N 1710   0.578   5.215   2.878
  128GLY      H 1711   0.611   5.266   2.959
  128GLY     CA 1712   0.672   5.136   2.802
  128GLY    HA1 1713   0.767   5.134   2.856
  128GLY    HA2 1714   0.685   5.192   2.710
  128GLY      C 1715   0.634   4.992   2.769
  128GLY      O 1716   0.523   4.948   2.797
  129SER      N 1717   0.728   4.930   2.697
  129SER      H 1718   0.806   4.988   2.670
  129SER     CA 1719   0.734   4.800   2.633
  129SER     HA 1720   0.634   4.759   2.625
  129SER     CB 1721   0.784   4.819   2.490
  129SER    HB1 1722   0.798   4.718   2.451
  129SER    HB2 1723   0.708   4.882   2.442
  129SER     OG 1724   0.906   4.889   2.487
  129SER     HG 1725   0.956   4.841   2.420
  129SER      C 1726   0.805   4.698   2.721
  129SER      O 1727   0.824   4.584   2.680
  130TYR      N 1728   0.830   4.728   2.848
  130TYR      H 1729   0.802   4.817   2.887
  130TYR     CA 1730   0.882   4.636   2.948
  130TYR     HA 1731   0.856   4.537   2.910
  130TYR     CB 1732   1.033   4.654   2.951
  130TYR    HB1 1733   1.057   4.738   3.017
  130TYR    HB2 1734   1.070   4.671   2.850
  130TYR     CG 1735   1.119   4.539   3.000
  130TYR    CD1 1736   1.107   4.420   2.928
  130TYR    HD1 1737   1.033   4.415   2.849
  130TYR    CE1 1738   1.177   4.310   2.978
  130TYR    HE1 1739   1.171   4.213   2.931
  130TYR     CZ 1740   1.256   4.318   3.095
  130TYR     OH 1741   1.310   4.206   3.149
  130TYR     HH 1742   1.334   4.220   3.241
  130TYR    CE2 1743   1.254   4.437   3.170
  130TYR    HE2 1744   1.293   4.426   3.270
  130TYR    CD2 1745   1.192   4.552   3.119
  130TYR    HD2 1746   1.202   4.649   3.166
  130TYR      C 1747   0.815   4.652   3.083
  130TYR      O 1748   0.741   4.747   3.110
  131SER      N 1749   0.842   4.555   3.171
  131SER      H 1750   0.905   4.483   3.138
  131SER     CA 1751   0.783   4.535   3.301
  131SER     HA 1752   0.718   4.619   3.326
  131SER     CB 1753   0.718   4.397   3.308
  131SER    HB1 1754   0.788   4.322   3.272
  131SER    HB2 1755   0.686   4.375   3.410
  131SER     OG 1756   0.600   4.399   3.231
  131SER     HG 1757   0.589   4.485   3.189
  131SER      C 1758   0.886   4.542   3.413
  131SER      O 1759   1.004   4.518   3.387
  132GLN      N 1760   0.849   4.568   3.539
  132GLN      H 1761   0.751   4.589   3.549
  132GLN     CA 1762   0.931   4.574   3.658
  132GLN     HA 1763   1.009   4.647   3.636
  132GLN     CB 1764   0.861   4.631   3.781
  132GLN    HB1 1765   0.773   4.572   3.803
  132GLN    HB2 1766   0.834   4.735   3.761
  132GLN     CG 1767   0.952   4.635   3.904
  132GLN    HG1 1768   0.977   4.536   3.941
  132GLN    HG2 1769   1.041   4.695   3.881
  132GLN     CD 1770   0.884   4.714   4.015
  132GLN    OE1 1771   0.818   4.813   3.983
  132GLN    NE2 1772   0.902   4.682   4.143
  132GLN   HE21 1773   0.848   4.727   4.216
  132GLN   HE22 1774   0.968   4.610   4.166
  132GLN      C 1775   0.996   4.440   3.690
  132GLN      O 1776   1.119   4.431   3.689
  133GLN      N 1777   0.914   4.336   3.704
  133GLN      H 1778   0.816   4.355   3.716
  133GLN     CA 1779   0.956   4.199   3.680
  133GLN     HA 1780   1.053   4.203   3.630
  133GLN     CB 1781   0.990   4.137   3.815
  133GLN    HB1 1782   0.896   4.113   3.864
  133GLN    HB2 1783   1.051   4.203   3.877
  133GLN     CG 1784   1.076   4.012   3.793
  133GLN    HG1 1785   1.014   3.947   3.730
  133GLN    HG2 1786   1.164   4.036   3.735
  133GLN     CD 1787   1.116   3.927   3.913
  133GLN    OE1 1788   1.105   3.968   4.029
  133GLN    NE2 1789   1.166   3.807   3.882
  133GLN   HE21 1790   1.168   3.738   3.956
  133GLN   HE22 1791   1.174   3.791   3.783
  133GLN      C 1792   0.864   4.113   3.595
  133GLN      O 1793   0.755   4.077   3.639
  134PRO      N 1794   0.913   4.070   3.478
  134PRO     CD 1795   1.029   4.122   3.409
  134PRO    HD1 1796   1.028   4.231   3.409
  134PRO    HD2 1797   1.122   4.081   3.448
  134PRO     CG 1798   1.017   4.070   3.266
  134PRO    HG1 1799   1.110   4.054   3.211
  134PRO    HG2 1800   0.966   4.147   3.208
  134PRO     CB 1801   0.939   3.941   3.284
  134PRO    HB1 1802   0.886   3.912   3.193
  134PRO    HB2 1803   1.014   3.865   3.307
  134PRO     CA 1804   0.849   3.963   3.405
  134PRO     HA 1805   0.753   4.004   3.372
  134PRO      C 1806   0.839   3.833   3.483
  134PRO      O 1807   0.933   3.790   3.549
  135SER      N 1808   0.726   3.764   3.463
  135SER      H 1809   0.666   3.802   3.391
  135SER     CA 1810   0.712   3.623   3.495
  135SER     HA 1811   0.787   3.583   3.563
  135SER     CB 1812   0.583   3.605   3.575
  135SER    HB1 1813   0.502   3.653   3.520
  135SER    HB2 1814   0.562   3.499   3.591
  135SER     OG 1815   0.603   3.652   3.706
  135SER     HG 1816   0.543   3.723   3.728
  135SER      C 1817   0.706   3.539   3.369
  135SER      O 1818   0.695   3.591   3.258
  136TYR      N 1819   0.710   3.406   3.382
  136TYR      H 1820   0.714   3.371   3.477
  136TYR     CA 1821   0.720   3.309   3.275
  136TYR     HA 1822   0.688   3.354   3.181
  136TYR     CB 1823   0.867   3.268   3.265
  136TYR    HB1 1824   0.880   3.189   3.191
  136TYR    HB2 1825   0.904   3.225   3.357
  136TYR     CG 1826   0.964   3.378   3.229
  136TYR    CD1 1827   1.049   3.438   3.323
  136TYR    HD1 1828   1.054   3.399   3.423
  136TYR    CE1 1829   1.129   3.549   3.294
  136TYR    HE1 1830   1.187   3.594   3.373
  136TYR     CZ 1831   1.123   3.597   3.161
  136TYR     OH 1832   1.186   3.715   3.136
  136TYR     HH 1833   1.187   3.751   3.047
  136TYR    CE2 1834   1.029   3.549   3.068
  136TYR    HE2 1835   1.008   3.590   2.970
  136TYR    CD2 1836   0.950   3.438   3.103
  136TYR    HD2 1837   0.869   3.409   3.039
  136TYR      C 1838   0.630   3.189   3.299
  136TYR      O 1839   0.621   3.152   3.416
  137GLY      N 1840   0.570   3.136   3.192
  137GLY      H 1841   0.602   3.175   3.105
  137GLY     CA 1842   0.484   3.020   3.180
  137GLY    HA1 1843   0.381   3.056   3.167
  137GLY    HA2 1844   0.501   2.966   3.273
  137GLY      C 1845   0.516   2.932   3.060
  137GLY      O 1846   0.630   2.885   3.053
  138GLY      N 1847   0.422   2.921   2.967
  138GLY      H 1848   0.332   2.958   2.995
  138GLY     CA 1849   0.444   2.845   2.845
  138GLY    HA1 1850   0.352   2.858   2.789
  138GLY    HA2 1851   0.452   2.741   2.876
  138GLY      C 1852   0.558   2.881   2.750
  138GLY      O 1853   0.608   2.993   2.749
  139GLN      N 1854   0.596   2.788   2.662
  139GLN      H 1855   0.551   2.698   2.668
  139GLN     CA 1856   0.691   2.813   2.555
  139GLN     HA 1857   0.710   2.920   2.546
  139GLN     CB 1858   0.829   2.754   2.581
  139GLN    HB1 1859   0.842   2.647   2.601
  139GLN    HB2 1860   0.888   2.775   2.492
  139GLN     CG 1861   0.894   2.826   2.699
  139GLN    HG1 1862   0.850   2.788   2.791
  139GLN    HG2 1863   0.894   2.932   2.673
  139GLN     CD 1864   1.042   2.799   2.722
  139GLN    OE1 1865   1.124   2.882   2.685
  139GLN    NE2 1866   1.082   2.679   2.766
  139GLN   HE21 1867   1.178   2.653   2.785
  139GLN   HE22 1868   1.010   2.608   2.765
  139GLN      C 1869   0.627   2.762   2.427
  139GLN      O 1870   0.588   2.647   2.410
  140GLN      N 1871   0.641   2.848   2.325
  140GLN      H 1872   0.670   2.943   2.339
  140GLN     CA 1873   0.607   2.813   2.188
  140GLN     HA 1874   0.500   2.795   2.180
  140GLN     CB 1875   0.641   2.929   2.094
  140GLN    HB1 1876   0.632   2.890   1.993
  140GLN    HB2 1877   0.746   2.947   2.118
  140GLN     CG 1878   0.549   3.048   2.121
  140GLN    HG1 1879   0.581   3.082   2.220
  140GLN    HG2 1880   0.444   3.021   2.133
  140GLN     CD 1881   0.573   3.171   2.036
  140GLN    OE1 1882   0.596   3.169   1.916
  140GLN    NE2 1883   0.575   3.289   2.100
  140GLN   HE21 1884   0.560   3.284   2.200
  140GLN   HE22 1885   0.582   3.379   2.055
  140GLN      C 1886   0.678   2.693   2.129
  140GLN      O 1887   0.606   2.612   2.070
  141GLN      N 1888   0.806   2.670   2.159
  141GLN      H 1889   0.848   2.749   2.205
  141GLN     CA 1890   0.876   2.548   2.126
  141GLN     HA 1891   0.856   2.534   2.019
  141GLN     CB 1892   1.028   2.558   2.143
  141GLN    HB1 1893   1.085   2.485   2.085
  141GLN    HB2 1894   1.060   2.656   2.109
  141GLN     CG 1895   1.077   2.558   2.287
  141GLN    HG1 1896   1.004   2.616   2.344
  141GLN    HG2 1897   1.174   2.607   2.291
  141GLN     CD 1898   1.094   2.420   2.350
  141GLN    OE1 1899   1.029   2.395   2.451
  141GLN    NE2 1900   1.194   2.343   2.306
  141GLN   HE21 1901   1.227   2.264   2.359
  141GLN   HE22 1902   1.242   2.374   2.223
  141GLN      C 1903   0.834   2.412   2.179
  141GLN      O 1904   0.892   2.310   2.142
  142SER      N 1905   0.730   2.412   2.262
  142SER      H 1906   0.681   2.498   2.283
  142SER     CA 1907   0.652   2.303   2.318
  142SER     HA 1908   0.703   2.215   2.280
  142SER     CB 1909   0.664   2.300   2.470
  142SER    HB1 1910   0.649   2.403   2.503
  142SER    HB2 1911   0.584   2.244   2.519
  142SER     OG 1912   0.795   2.266   2.509
  142SER     HG 1913   0.859   2.331   2.477
  142SER      C 1914   0.505   2.299   2.276
  142SER      O 1915   0.445   2.400   2.242
  143TYR      N 1916   0.447   2.179   2.260
  143TYR      H 1917   0.496   2.093   2.279
  143TYR     CA 1918   0.312   2.158   2.214
  143TYR     HA 1919   0.287   2.242   2.149
  143TYR     CB 1920   0.297   2.031   2.130
  143TYR    HB1 1921   0.386   2.016   2.070
  143TYR    HB2 1922   0.284   1.944   2.194
  143TYR     CG 1923   0.182   2.039   2.033
  143TYR    CD1 1924   0.179   2.131   1.927
  143TYR    HD1 1925   0.266   2.194   1.913
  143TYR    CE1 1926   0.072   2.118   1.838
  143TYR    HE1 1927   0.062   2.177   1.748
  143TYR     CZ 1928  -0.029   2.020   1.850
  143TYR     OH 1929  -0.128   2.006   1.756
  143TYR     HH 1930  -0.195   1.943   1.784
  143TYR    CE2 1931  -0.021   1.931   1.959
  143TYR    HE2 1932  -0.093   1.851   1.963
  143TYR    CD2 1933   0.084   1.940   2.052
  143TYR    HD2 1934   0.088   1.859   2.123
  143TYR      C 1935   0.204   2.172   2.321
  143TYR      O 1936   0.221   2.151   2.441
  144GLY      N 1937   0.083   2.217   2.288
  144GLY      H 1938   0.070   2.252   2.194
  144GLY     CA 1939  -0.032   2.225   2.377
  144GLY    HA1 1940  -0.110   2.279   2.323
  144GLY    HA2 1941   0.004   2.296   2.452
  144GLY      C 1942  -0.084   2.093   2.430
  144GLY      O 1943  -0.095   2.001   2.349
  145GLN      N 1944  -0.125   2.090   2.557
  145GLN      H 1945  -0.098   2.172   2.610
  145GLN     CA 1946  -0.174   1.972   2.625
  145GLN     HA 1947  -0.118   1.885   2.589
  145GLN     CB 1948  -0.142   1.997   2.772
  145GLN    HB1 1949  -0.196   2.084   2.808
  145GLN    HB2 1950  -0.161   1.905   2.827
  145GLN     CG 1951   0.004   2.030   2.804
  145GLN    HG1 1952   0.071   1.974   2.738
  145GLN    HG2 1953   0.033   2.128   2.767
  145GLN     CD 1954   0.035   1.999   2.950
  145GLN    OE1 1955   0.033   2.084   3.038
  145GLN    NE2 1956   0.059   1.871   2.981
  145GLN   HE21 1957   0.043   1.798   2.913
  145GLN   HE22 1958   0.102   1.838   3.066
  145GLN      C 1959  -0.324   1.950   2.617
  145GLN      O 1960  -0.372   1.837   2.615
  146GLN      N 1961  -0.401   2.059   2.611
  146GLN      H 1962  -0.359   2.150   2.625
  146GLN     CA 1963  -0.545   2.070   2.593
  146GLN     HA 1964  -0.592   1.993   2.653
  146GLN     CB 1965  -0.602   2.209   2.620
  146GLN    HB1 1966  -0.708   2.216   2.593
  146GLN    HB2 1967  -0.549   2.290   2.569
  146GLN     CG 1968  -0.580   2.233   2.768
  146GLN    HG1 1969  -0.480   2.269   2.793
  146GLN    HG2 1970  -0.605   2.142   2.822
  146GLN     CD 1971  -0.666   2.346   2.822
  146GLN    OE1 1972  -0.786   2.336   2.847
  146GLN    NE2 1973  -0.605   2.464   2.838
  146GLN   HE21 1974  -0.655   2.541   2.880
  146GLN   HE22 1975  -0.506   2.468   2.815
  146GLN      C 1976  -0.578   2.045   2.446
  146GLN      O 1977  -0.510   2.086   2.352
  147GLN      N 1978  -0.694   1.981   2.428
  147GLN      H 1979  -0.746   1.937   2.502
  147GLN     CA 1980  -0.737   1.962   2.291
  147GLN     HA 1981  -0.648   1.950   2.228
  147GLN     CB 1982  -0.817   1.832   2.282
  147GLN    HB1 1983  -0.911   1.827   2.338
  147GLN    HB2 1984  -0.754   1.755   2.326
  147GLN     CG 1985  -0.837   1.791   2.137
  147GLN    HG1 1986  -0.901   1.857   2.078
  147GLN    HG2 1987  -0.743   1.802   2.083
  147GLN     CD 1988  -0.894   1.650   2.121
  147GLN    OE1 1989  -0.827   1.569   2.058
  147GLN    NE2 1990  -1.020   1.622   2.155
  147GLN   HE21 1991  -1.065   1.534   2.134
  147GLN   HE22 1992  -1.086   1.693   2.182
  147GLN      C 1993  -0.810   2.087   2.245
  147GLN      O 1994  -0.932   2.097   2.262
  148SER      N 1995  -0.734   2.187   2.201
  148SER      H 1996  -0.634   2.172   2.201
  148SER     CA 1997  -0.778   2.323   2.177
  148SER     HA 1998  -0.883   2.327   2.147
  148SER     CB 1999  -0.750   2.412   2.298
  148SER    HB1 2000  -0.645   2.439   2.310
  148SER    HB2 2001  -0.806   2.504   2.282
  148SER     OG 2002  -0.810   2.359   2.414
  148SER     HG 2003  -0.822   2.430   2.477
  148SER      C 2004  -0.711   2.386   2.056
  148SER      O 2005  -0.666   2.501   2.065
  149TYR      N 2006  -0.694   2.310   1.948
  149TYR      H 2007  -0.743   2.222   1.944
  149TYR     CA 2008  -0.612   2.354   1.837
  149TYR     HA 2009  -0.521   2.411   1.862
  149TYR     CB 2010  -0.546   2.226   1.787
  149TYR    HB1 2011  -0.630   2.166   1.753
  149TYR    HB2 2012  -0.473   2.226   1.706
  149TYR     CG 2013  -0.486   2.140   1.895
  149TYR    CD1 2014  -0.537   2.013   1.928
  149TYR    HD1 2015  -0.615   1.967   1.870
  149TYR    CE1 2016  -0.478   1.937   2.029
  149TYR    HE1 2017  -0.520   1.842   2.061
  149TYR     CZ 2018  -0.357   1.977   2.089
  149TYR     OH 2019  -0.297   1.911   2.192
  149TYR     HH 2020  -0.209   1.940   2.218
  149TYR    CE2 2021  -0.306   2.102   2.050
  149TYR    HE2 2022  -0.239   2.153   2.118
  149TYR    CD2 2023  -0.370   2.186   1.958
  149TYR    HD2 2024  -0.331   2.286   1.948
  149TYR      C 2025  -0.692   2.424   1.729
  149TYR      O 2026  -0.815   2.424   1.726
  150ASN      N 2027  -0.619   2.497   1.644
  150ASN      H 2028  -0.520   2.500   1.662
  150ASN     CA 2029  -0.659   2.588   1.539
  150ASN     HA 2030  -0.768   2.591   1.546
  150ASN     CB 2031  -0.614   2.727   1.583
  150ASN    HB1 2032  -0.670   2.795   1.519
  150ASN    HB2 2033  -0.658   2.747   1.681
  150ASN     CG 2034  -0.466   2.761   1.591
  150ASN    OD1 2035  -0.391   2.664   1.586
  150ASN    ND2 2036  -0.434   2.889   1.611
  150ASN   HD21 2037  -0.510   2.955   1.612
  150ASN   HD22 2038  -0.337   2.914   1.629
  150ASN      C 2039  -0.624   2.559   1.393
  150ASN      O 2040  -0.564   2.635   1.317
  151PRO      N 2041  -0.649   2.440   1.337
  151PRO     CD 2042  -0.588   2.394   1.214
  151PRO    HD1 2043  -0.636   2.428   1.123
  151PRO    HD2 2044  -0.485   2.430   1.208
  151PRO     CG 2045  -0.589   2.242   1.212
  151PRO    HG1 2046  -0.501   2.193   1.255
  151PRO    HG2 2047  -0.599   2.200   1.112
  151PRO     CB 2048  -0.709   2.210   1.300
  151PRO    HB1 2049  -0.797   2.196   1.236
  151PRO    HB2 2050  -0.692   2.120   1.359
  151PRO     CA 2051  -0.731   2.332   1.388
  151PRO     HA 2052  -0.694   2.300   1.486
  151PRO      C 2053  -0.875   2.379   1.395
  151PRO      O 2054  -0.916   2.466   1.318
  152PRO      N 2055  -0.950   2.327   1.493
  152PRO     CD 2056  -0.929   2.197   1.552
  152PRO    HD1 2057  -0.885   2.123   1.485
  152PRO    HD2 2058  -0.869   2.207   1.642
  152PRO     CG 2059  -1.062   2.137   1.597
  152PRO    HG1 2060  -1.063   2.089   1.695
  152PRO    HG2 2061  -1.108   2.071   1.524
  152PRO     CB 2062  -1.151   2.261   1.603
  152PRO    HB1 2063  -1.254   2.234   1.577
  152PRO    HB2 2064  -1.145   2.296   1.706
  152PRO     CA 2065  -1.092   2.356   1.500
  152PRO     HA 2066  -1.136   2.331   1.404
  152PRO      C 2067  -1.125   2.502   1.527
  152PRO      O 2068  -1.220   2.555   1.469
  153GLN      N 2069  -1.054   2.559   1.624
  153GLN      H 2070  -0.977   2.510   1.669
  153GLN     CA 2071  -1.079   2.696   1.666
  153GLN     HA 2072  -1.185   2.694   1.691
  153GLN     CB 2073  -0.987   2.721   1.785
  153GLN    HB1 2074  -0.883   2.711   1.752
  153GLN    HB2 2075  -0.995   2.824   1.818
  153GLN     CG 2076  -1.016   2.631   1.905
  153GLN    HG1 2077  -0.939   2.658   1.977
  153GLN    HG2 2078  -0.998   2.526   1.884
  153GLN     CD 2079  -1.157   2.657   1.957
  153GLN    OE1 2080  -1.240   2.568   1.973
  153GLN    NE2 2081  -1.188   2.783   1.988
  153GLN   HE21 2082  -1.126   2.862   1.981
  153GLN   HE22 2083  -1.287   2.800   1.996
  153GLN      C 2084  -1.049   2.800   1.559
  153GLN      O 2085  -0.946   2.792   1.492
  154GLY      N 2086  -1.142   2.894   1.546
  154GLY      H 2087  -1.215   2.896   1.616
  154GLY     CA 2088  -1.130   3.016   1.469
  154GLY    HA1 2089  -1.233   3.050   1.460
  154GLY    HA2 2090  -1.101   2.986   1.368
  154GLY      C 2091  -1.047   3.125   1.536
  154GLY      O 2092  -0.928   3.108   1.562
  155TYR      N 2093  -1.109   3.237   1.572
  155TYR      H 2094  -1.206   3.250   1.545
  155TYR     CA 2095  -1.059   3.350   1.648
  155TYR     HA 2096  -0.958   3.367   1.609
  155TYR     CB 2097  -1.159   3.462   1.620
  155TYR    HB1 2098  -1.250   3.424   1.666
  155TYR    HB2 2099  -1.174   3.476   1.513
  155TYR     CG 2100  -1.111   3.592   1.681
  155TYR    CD1 2101  -0.995   3.654   1.634
  155TYR    HD1 2102  -0.930   3.608   1.561
  155TYR    CE1 2103  -0.964   3.777   1.691
  155TYR    HE1 2104  -0.869   3.816   1.657
  155TYR     CZ 2105  -1.038   3.843   1.792
  155TYR     OH 2106  -0.992   3.953   1.858
  155TYR     HH 2107  -1.054   3.964   1.930
  155TYR    CE2 2108  -1.153   3.775   1.837
  155TYR    HE2 2109  -1.219   3.812   1.914
  155TYR    CD2 2110  -1.188   3.652   1.782
  155TYR    HD2 2111  -1.280   3.604   1.812
  155TYR      C 2112  -1.043   3.314   1.795
  155TYR      O 2113  -1.103   3.228   1.860
  156GLY      N 2114  -0.964   3.400   1.861
  156GLY      H 2115  -0.940   3.485   1.812
  156GLY     CA 2116  -0.950   3.413   2.004
  156GLY    HA1 2117  -1.050   3.422   2.046
  156GLY    HA2 2118  -0.891   3.503   2.021
  156GLY      C 2119  -0.880   3.303   2.082
  156GLY      O 2120  -0.803   3.229   2.021
  157GLN      N 2121  -0.899   3.299   2.214
  157GLN      H 2122  -0.976   3.349   2.256
  157GLN     CA 2123  -0.831   3.215   2.311
  157GLN     HA 2124  -0.731   3.195   2.273
  157GLN     CB 2125  -0.823   3.282   2.448
  157GLN    HB1 2126  -0.774   3.216   2.519
  157GLN    HB2 2127  -0.920   3.298   2.494
  157GLN     CG 2128  -0.760   3.421   2.462
  157GLN    HG1 2129  -0.652   3.422   2.442
  157GLN    HG2 2130  -0.772   3.453   2.566
  157GLN     CD 2131  -0.818   3.536   2.382
  157GLN    OE1 2132  -0.934   3.575   2.392
  157GLN    NE2 2133  -0.733   3.580   2.289
  157GLN   HE21 2134  -0.779   3.652   2.235
  157GLN   HE22 2135  -0.634   3.562   2.285
  157GLN      C 2136  -0.888   3.074   2.318
  157GLN      O 2137  -1.001   3.048   2.277
  158GLN      N 2138  -0.810   2.984   2.377
  158GLN      H 2139  -0.718   3.017   2.405
  158GLN     CA 2140  -0.850   2.845   2.393
  158GLN     HA 2141  -0.882   2.807   2.296
  158GLN     CB 2142  -0.725   2.762   2.418
  158GLN    HB1 2143  -0.773   2.665   2.433
  158GLN    HB2 2144  -0.675   2.806   2.504
  158GLN     CG 2145  -0.627   2.762   2.300
  158GLN    HG1 2146  -0.670   2.735   2.204
  158GLN    HG2 2147  -0.589   2.861   2.277
  158GLN     CD 2148  -0.508   2.670   2.326
  158GLN    OE1 2149  -0.473   2.626   2.434
  158GLN    NE2 2150  -0.430   2.647   2.220
  158GLN   HE21 2151  -0.447   2.693   2.131
  158GLN   HE22 2152  -0.375   2.563   2.217
  158GLN      C 2153  -0.960   2.838   2.498
  158GLN      O 2154  -0.954   2.913   2.595
  159ASN      N 2155  -1.059   2.749   2.488
  159ASN      H 2156  -1.053   2.676   2.418
  159ASN     CA 2157  -1.175   2.737   2.573
  159ASN     HA 2158  -1.256   2.801   2.538
  159ASN     CB 2159  -1.229   2.596   2.550
  159ASN    HB1 2160  -1.149   2.523   2.566
  159ASN    HB2 2161  -1.263   2.580   2.448
  159ASN     CG 2162  -1.355   2.565   2.630
  159ASN    OD1 2163  -1.414   2.641   2.707
  159ASN    ND2 2164  -1.409   2.443   2.631
  159ASN   HD21 2165  -1.365   2.366   2.584
  159ASN   HD22 2166  -1.487   2.418   2.691
  159ASN      C 2167  -1.146   2.756   2.721
  159ASN      O 2168  -1.066   2.688   2.784
  160GLN      N 2169  -1.217   2.851   2.783
  160GLN      H 2170  -1.259   2.920   2.722
  160GLN     CA 2171  -1.205   2.898   2.919
  160GLN     HA 2172  -1.137   2.828   2.968
  160GLN     CB 2173  -1.158   3.043   2.919
  160GLN    HB1 2174  -1.188   3.091   3.013
  160GLN    HB2 2175  -1.189   3.092   2.827
  160GLN     CG 2176  -1.005   3.049   2.914
  160GLN    HG1 2177  -0.966   3.008   3.007
  160GLN    HG2 2178  -0.975   2.982   2.833
  160GLN     CD 2179  -0.950   3.190   2.898
  160GLN    OE1 2180  -0.881   3.224   2.803
  160GLN    NE2 2181  -0.972   3.274   3.000
  160GLN   HE21 2182  -0.920   3.358   2.983
  160GLN   HE22 2183  -1.028   3.255   3.082
  160GLN      C 2184  -1.343   2.888   2.982
  160GLN      O 2185  -1.443   2.923   2.921
  161TYR      N 2186  -1.346   2.846   3.109
  161TYR      H 2187  -1.258   2.824   3.154
  161TYR     CA 2188  -1.460   2.845   3.198
  161TYR     HA 2189  -1.544   2.815   3.134
  161TYR     CB 2190  -1.437   2.748   3.313
  161TYR    HB1 2191  -1.514   2.775   3.385
  161TYR    HB2 2192  -1.339   2.770   3.357
  161TYR     CG 2193  -1.447   2.601   3.279
  161TYR    CD1 2194  -1.574   2.542   3.275
  161TYR    HD1 2195  -1.662   2.601   3.295
  161TYR    CE1 2196  -1.587   2.403   3.262
  161TYR    HE1 2197  -1.682   2.357   3.282
  161TYR     CZ 2198  -1.471   2.326   3.242
  161TYR     OH 2199  -1.484   2.191   3.226
  161TYR     HH 2200  -1.404   2.143   3.205
  161TYR    CE2 2201  -1.344   2.385   3.225
  161TYR    HE2 2202  -1.254   2.332   3.197
  161TYR    CD2 2203  -1.334   2.522   3.253
  161TYR    HD2 2204  -1.237   2.569   3.250
  161TYR      C 2205  -1.483   2.985   3.253
  161TYR      O 2206  -1.596   3.022   3.285
  162ASN      N 2207  -1.374   3.059   3.272
  162ASN      H 2208  -1.287   3.013   3.251
  162ASN     CA 2209  -1.366   3.189   3.335
  162ASN     HA 2210  -1.470   3.222   3.337
  162ASN     CB 2211  -1.316   3.169   3.478
  162ASN    HB1 2212  -1.218   3.122   3.476
  162ASN    HB2 2213  -1.390   3.105   3.527
  162ASN     CG 2214  -1.319   3.297   3.560
  162ASN    OD1 2215  -1.363   3.404   3.518
  162ASN    ND2 2216  -1.258   3.289   3.678
  162ASN   HD21 2217  -1.200   3.209   3.699
  162ASN   HD22 2218  -1.249   3.369   3.739
  162ASN      C 2219  -1.275   3.286   3.260
  162ASN      O 2220  -1.166   3.247   3.220
  163SER      N 2221  -1.321   3.408   3.230
  163SER      H 2222  -1.412   3.437   3.263
  163SER     CA 2223  -1.233   3.509   3.174
  163SER     HA 2224  -1.127   3.482   3.177
  163SER     CB 2225  -1.269   3.530   3.027
  163SER    HB1 2226  -1.376   3.550   3.022
  163SER    HB2 2227  -1.221   3.619   2.987
  163SER     OG 2228  -1.246   3.406   2.965
  163SER     HG 2229  -1.312   3.343   2.996
  163SER      C 2230  -1.247   3.643   3.244
  163SER    OC1 2231  -1.143   3.693   3.293
  163SER    OC2 2232  -1.358   3.699   3.259
    1MET      N 2233   4.520   3.353   0.689
    1MET     H1 2234   4.576   3.333   0.608
    1MET     H2 2235   4.560   3.323   0.777
    1MET     H3 2236   4.513   3.454   0.686
    1MET     CA 2237   4.385   3.295   0.673
    1MET     HA 2238   4.338   3.348   0.591
    1MET     CB 2239   4.384   3.153   0.617
    1MET    HB1 2240   4.410   3.087   0.699
    1MET    HB2 2241   4.458   3.148   0.536
    1MET     CG 2242   4.249   3.109   0.562
    1MET    HG1 2243   4.254   3.011   0.515
    1MET    HG2 2244   4.185   3.101   0.650
    1MET     SD 2245   4.167   3.220   0.444
    1MET     CE 2246   4.004   3.179   0.511
    1MET    HE1 2247   3.998   3.177   0.620
    1MET    HE2 2248   3.928   3.245   0.470
    1MET    HE3 2249   3.979   3.081   0.470
    1MET      C 2250   4.309   3.313   0.804
    1MET      O 2251   4.359   3.281   0.912
    2ALA      N 2252   4.182   3.351   0.797
    2ALA      H 2253   4.148   3.378   0.705
    2ALA     CA 2254   4.078   3.341   0.897
    2ALA     HA 2255   4.107   3.408   0.978
    2ALA     CB 2256   3.950   3.399   0.837
    2ALA    HB1 2257   3.907   3.332   0.763
    2ALA    HB2 2258   3.971   3.496   0.792
    2ALA    HB3 2259   3.877   3.404   0.918
    2ALA      C 2260   4.062   3.203   0.960
    2ALA      O 2261   4.090   3.106   0.889
    3SER      N 2262   4.019   3.192   1.086
    3SER      H 2263   3.996   3.281   1.129
    3SER     CA 2264   3.982   3.074   1.161
    3SER     HA 2265   3.985   3.094   1.268
    3SER     CB 2266   3.837   3.034   1.136
    3SER    HB1 2267   3.811   2.943   1.189
    3SER    HB2 2268   3.819   3.023   1.029
    3SER     OG 2269   3.757   3.136   1.192
    3SER     HG 2270   3.672   3.095   1.210
    3SER      C 2271   4.076   2.954   1.156
    3SER      O 2272   4.040   2.838   1.139
    4ASN      N 2273   4.205   2.987   1.159
    4ASN      H 2274   4.225   3.085   1.167
    4ASN     CA 2275   4.314   2.891   1.150
    4ASN     HA 2276   4.283   2.789   1.131
    4ASN     CB 2277   4.381   2.921   1.016
    4ASN    HB1 2278   4.430   3.018   1.022
    4ASN    HB2 2279   4.312   2.941   0.933
    4ASN     CG 2280   4.477   2.814   0.966
    4ASN    OD1 2281   4.599   2.827   0.968
    4ASN    ND2 2282   4.428   2.694   0.934
    4ASN   HD21 2283   4.328   2.685   0.922
    4ASN   HD22 2284   4.492   2.625   0.897
    4ASN      C 2285   4.400   2.886   1.275
    4ASN      O 2286   4.404   2.986   1.347
    5ASP      N 2287   4.468   2.772   1.293
    5ASP      H 2288   4.448   2.699   1.226
    5ASP     CA 2289   4.541   2.736   1.412
    5ASP     HA 2290   4.598   2.823   1.446
    5ASP     CB 2291   4.442   2.688   1.518
    5ASP    HB1 2292   4.362   2.759   1.541
    5ASP    HB2 2293   4.403   2.600   1.468
    5ASP     CG 2294   4.510   2.652   1.649
    5ASP    OD1 2295   4.522   2.532   1.683
    5ASP    OD2 2296   4.556   2.744   1.721
    5ASP      C 2297   4.643   2.626   1.386
    5ASP      O 2298   4.617   2.549   1.295
    6TYR      N 2299   4.751   2.615   1.464
    6TYR      H 2300   4.772   2.686   1.533
    6TYR     CA 2301   4.861   2.522   1.450
    6TYR     HA 2302   4.897   2.517   1.347
    6TYR     CB 2303   4.981   2.571   1.530
    6TYR    HB1 2304   4.952   2.585   1.633
    6TYR    HB2 2305   5.057   2.493   1.534
    6TYR     CG 2306   5.049   2.700   1.490
    6TYR    CD1 2307   5.005   2.821   1.545
    6TYR    HD1 2308   4.922   2.830   1.614
    6TYR    CE1 2309   5.068   2.942   1.515
    6TYR    HE1 2310   5.025   3.035   1.549
    6TYR     CZ 2311   5.177   2.939   1.426
    6TYR     OH 2312   5.248   3.052   1.396
    6TYR     HH 2313   5.196   3.127   1.428
    6TYR    CE2 2314   5.224   2.820   1.367
    6TYR    HE2 2315   5.309   2.815   1.301
    6TYR    CD2 2316   5.157   2.702   1.401
    6TYR    HD2 2317   5.199   2.618   1.346
    6TYR      C 2318   4.829   2.377   1.486
    6TYR      O 2319   4.914   2.311   1.545
    7THR      N 2320   4.706   2.332   1.461
    7THR      H 2321   4.640   2.401   1.430
    7THR     CA 2322   4.663   2.194   1.472
    7THR     HA 2323   4.746   2.125   1.490
    7THR     CB 2324   4.574   2.188   1.596
    7THR     HB 2325   4.535   2.087   1.608
    7THR    CG2 2326   4.649   2.220   1.725
    7THR   HG21 2327   4.723   2.152   1.767
    7THR   HG22 2328   4.702   2.315   1.731
    7THR   HG23 2329   4.580   2.227   1.809
    7THR    OG1 2330   4.472   2.285   1.590
    7THR    HG1 2331   4.512   2.363   1.630
    7THR      C 2332   4.576   2.143   1.358
    7THR      O 2333   4.554   2.024   1.338
    8GLN      N 2334   4.520   2.236   1.279
    8GLN      H 2335   4.564   2.325   1.295
    8GLN     CA 2336   4.426   2.211   1.172
    8GLN     HA 2337   4.347   2.157   1.226
    8GLN     CB 2338   4.363   2.334   1.108
    8GLN    HB1 2339   4.442   2.402   1.075
    8GLN    HB2 2340   4.291   2.319   1.027
    8GLN     CG 2341   4.287   2.411   1.216
    8GLN    HG1 2342   4.224   2.342   1.272
    8GLN    HG2 2343   4.358   2.468   1.275
    8GLN     CD 2344   4.191   2.515   1.161
    8GLN    OE1 2345   4.203   2.569   1.051
    8GLN    NE2 2346   4.098   2.563   1.245
    8GLN   HE21 2347   4.086   2.520   1.335
    8GLN   HE22 2348   4.051   2.647   1.217
    8GLN      C 2349   4.469   2.113   1.063
    8GLN      O 2350   4.588   2.114   1.032
    9GLN      N 2351   4.379   2.034   1.006
    9GLN      H 2352   4.280   2.044   1.026
    9GLN     CA 2353   4.410   1.951   0.891
    9GLN     HA 2354   4.505   1.900   0.909
    9GLN     CB 2355   4.305   1.840   0.883
    9GLN    HB1 2356   4.205   1.869   0.915
    9GLN    HB2 2357   4.290   1.812   0.779
    9GLN     CG 2358   4.345   1.717   0.964
    9GLN    HG1 2359   4.431   1.668   0.917
    9GLN    HG2 2360   4.376   1.750   1.063
    9GLN     CD 2361   4.237   1.610   0.969
    9GLN    OE1 2362   4.180   1.592   1.076
    9GLN    NE2 2363   4.207   1.531   0.866
    9GLN   HE21 2364   4.263   1.542   0.783
    9GLN   HE22 2365   4.116   1.487   0.868
    9GLN      C 2366   4.424   2.022   0.758
    9GLN      O 2367   4.518   1.990   0.685
   10ALA      N 2368   4.343   2.126   0.735
   10ALA      H 2369   4.263   2.140   0.796
   10ALA     CA 2370   4.347   2.213   0.619
   10ALA     HA 2371   4.438   2.206   0.559
   10ALA     CB 2372   4.227   2.183   0.530
   10ALA    HB1 2373   4.200   2.270   0.470
   10ALA    HB2 2374   4.144   2.161   0.598
   10ALA    HB3 2375   4.247   2.091   0.475
   10ALA      C 2376   4.346   2.359   0.663
   10ALA      O 2377   4.299   2.393   0.771
   11THR      N 2378   4.390   2.453   0.579
   11THR      H 2379   4.453   2.434   0.502
   11THR     CA 2380   4.385   2.594   0.609
   11THR     HA 2381   4.412   2.593   0.715
   11THR     CB 2382   4.497   2.664   0.532
   11THR     HB 2383   4.472   2.680   0.427
   11THR    CG2 2384   4.527   2.799   0.597
   11THR   HG21 2385   4.547   2.780   0.702
   11THR   HG22 2386   4.447   2.869   0.574
   11THR   HG23 2387   4.624   2.835   0.566
   11THR    OG1 2388   4.618   2.591   0.541
   11THR    HG1 2389   4.622   2.556   0.630
   11THR      C 2390   4.248   2.655   0.583
   11THR      O 2391   4.215   2.750   0.653
   12GLN      N 2392   4.165   2.598   0.496
   12GLN      H 2393   4.199   2.522   0.438
   12GLN     CA 2394   4.028   2.635   0.466
   12GLN     HA 2395   3.988   2.698   0.546
   12GLN     CB 2396   4.006   2.711   0.335
   12GLN    HB1 2397   4.028   2.647   0.249
   12GLN    HB2 2398   3.901   2.741   0.329
   12GLN     CG 2399   4.092   2.836   0.325
   12GLN    HG1 2400   4.195   2.804   0.313
   12GLN    HG2 2401   4.090   2.903   0.412
   12GLN     CD 2402   4.064   2.934   0.213
   12GLN    OE1 2403   3.998   3.038   0.219
   12GLN    NE2 2404   4.115   2.902   0.094
   12GLN   HE21 2405   4.091   2.963   0.017
   12GLN   HE22 2406   4.156   2.811   0.078
   12GLN      C 2407   3.938   2.513   0.463
   12GLN      O 2408   3.973   2.410   0.406
   13SER      N 2409   3.830   2.521   0.541
   13SER      H 2410   3.805   2.607   0.589
   13SER     CA 2411   3.732   2.415   0.546
   13SER     HA 2412   3.775   2.323   0.585
   13SER     CB 2413   3.616   2.449   0.639
   13SER    HB1 2414   3.576   2.547   0.615
   13SER    HB2 2415   3.543   2.368   0.637
   13SER     OG 2416   3.673   2.457   0.768
   13SER     HG 2417   3.705   2.547   0.778
   13SER      C 2418   3.672   2.389   0.408
   13SER      O 2419   3.629   2.484   0.343
   14TYR      N 2420   3.657   2.259   0.381
   14TYR      H 2421   3.680   2.190   0.451
   14TYR     CA 2422   3.607   2.206   0.256
   14TYR     HA 2423   3.651   2.106   0.252
   14TYR     CB 2424   3.455   2.199   0.256
   14TYR    HB1 2425   3.423   2.300   0.229
   14TYR    HB2 2426   3.420   2.169   0.355
   14TYR     CG 2427   3.390   2.096   0.167
   14TYR    CD1 2428   3.379   1.962   0.205
   14TYR    HD1 2429   3.426   1.935   0.299
   14TYR    CE1 2430   3.312   1.874   0.120
   14TYR    HE1 2431   3.302   1.768   0.140
   14TYR     CZ 2432   3.261   1.913  -0.006
   14TYR     OH 2433   3.227   1.821  -0.100
   14TYR     HH 2434   3.217   1.735  -0.059
   14TYR    CE2 2435   3.264   2.051  -0.037
   14TYR    HE2 2436   3.228   2.091  -0.130
   14TYR    CD2 2437   3.325   2.142   0.052
   14TYR    HD2 2438   3.319   2.246   0.024
   14TYR      C 2439   3.670   2.265   0.130
   14TYR      O 2440   3.602   2.295   0.032
   15GLY      N 2441   3.802   2.285   0.133
   15GLY      H 2442   3.853   2.259   0.216
   15GLY     CA 2443   3.879   2.354   0.032
   15GLY    HA1 2444   3.979   2.342   0.075
   15GLY    HA2 2445   3.863   2.304  -0.064
   15GLY      C 2446   3.851   2.501   0.007
   15GLY      O 2447   3.791   2.567   0.092
   16ALA      N 2448   3.909   2.556  -0.100
   16ALA      H 2449   3.961   2.492  -0.159
   16ALA     CA 2450   3.889   2.694  -0.141
   16ALA     HA 2451   3.908   2.756  -0.054
   16ALA     CB 2452   3.999   2.721  -0.243
   16ALA    HB1 2453   4.093   2.746  -0.193
   16ALA    HB2 2454   3.971   2.810  -0.299
   16ALA    HB3 2455   4.004   2.638  -0.314
   16ALA      C 2456   3.748   2.713  -0.195
   16ALA      O 2457   3.684   2.616  -0.236
   17TYR      N 2458   3.705   2.839  -0.197
   17TYR      H 2459   3.771   2.915  -0.196
   17TYR     CA 2460   3.563   2.864  -0.210
   17TYR     HA 2461   3.520   2.776  -0.162
   17TYR     CB 2462   3.518   2.981  -0.122
   17TYR    HB1 2463   3.567   2.977  -0.024
   17TYR    HB2 2464   3.542   3.079  -0.163
   17TYR     CG 2465   3.369   2.970  -0.104
   17TYR    CD1 2466   3.276   3.042  -0.180
   17TYR    HD1 2467   3.308   3.119  -0.248
   17TYR    CE1 2468   3.138   3.020  -0.168
   17TYR    HE1 2469   3.064   3.067  -0.231
   17TYR     CZ 2470   3.090   2.924  -0.077
   17TYR     OH 2471   2.957   2.898  -0.067
   17TYR     HH 2472   2.913   2.953  -0.132
   17TYR    CE2 2473   3.183   2.854   0.004
   17TYR    HE2 2474   3.146   2.776   0.069
   17TYR    CD2 2475   3.319   2.884  -0.005
   17TYR    HD2 2476   3.386   2.828   0.058
   17TYR      C 2477   3.522   2.866  -0.357
   17TYR      O 2478   3.584   2.949  -0.423
   18PRO      N 2479   3.422   2.792  -0.405
   18PRO     CD 2480   3.334   2.705  -0.329
   18PRO    HD1 2481   3.387   2.614  -0.300
   18PRO    HD2 2482   3.298   2.762  -0.243
   18PRO     CG 2483   3.215   2.688  -0.422
   18PRO    HG1 2484   3.149   2.775  -0.417
   18PRO    HG2 2485   3.152   2.601  -0.402
   18PRO     CB 2486   3.291   2.669  -0.553
   18PRO    HB1 2487   3.220   2.681  -0.634
   18PRO    HB2 2488   3.335   2.569  -0.551
   18PRO     CA 2489   3.395   2.781  -0.547
   18PRO     HA 2490   3.488   2.752  -0.596
   18PRO      C 2491   3.349   2.912  -0.608
   18PRO      O 2492   3.262   2.979  -0.553
   19THR      N 2493   3.408   2.944  -0.724
   19THR      H 2494   3.473   2.872  -0.751
   19THR     CA 2495   3.392   3.061  -0.808
   19THR     HA 2496   3.416   3.153  -0.753
   19THR     CB 2497   3.496   3.045  -0.918
   19THR     HB 2498   3.468   3.119  -0.992
   19THR    CG2 2499   3.637   3.074  -0.868
   19THR   HG21 2500   3.675   2.984  -0.819
   19THR   HG22 2501   3.698   3.087  -0.957
   19THR   HG23 2502   3.647   3.169  -0.817
   19THR    OG1 2503   3.481   2.925  -0.992
   19THR    HG1 2504   3.541   2.862  -0.953
   19THR      C 2505   3.253   3.075  -0.869
   19THR      O 2506   3.201   3.185  -0.884
   20GLN      N 2507   3.192   2.961  -0.903
   20GLN      H 2508   3.250   2.879  -0.910
   20GLN     CA 2509   3.056   2.951  -0.951
   20GLN     HA 2510   3.008   3.049  -0.957
   20GLN     CB 2511   3.061   2.892  -1.092
   20GLN    HB1 2512   2.962   2.861  -1.125
   20GLN    HB2 2513   3.105   2.792  -1.086
   20GLN     CG 2514   3.121   2.986  -1.196
   20GLN    HG1 2515   3.174   3.066  -1.145
   20GLN    HG2 2516   3.027   3.028  -1.232
   20GLN     CD 2517   3.205   2.919  -1.304
   20GLN    OE1 2518   3.165   2.914  -1.419
   20GLN    NE2 2519   3.327   2.871  -1.278
   20GLN   HE21 2520   3.365   2.814  -1.351
   20GLN   HE22 2521   3.371   2.881  -1.187
   20GLN      C 2522   2.973   2.865  -0.857
   20GLN      O 2523   2.954   2.745  -0.879
   21PRO      N 2524   2.938   2.914  -0.738
   21PRO     CD 2525   2.879   2.831  -0.635
   21PRO    HD1 2526   2.952   2.761  -0.594
   21PRO    HD2 2527   2.786   2.783  -0.666
   21PRO     CG 2528   2.860   2.918  -0.511
   21PRO    HG1 2529   2.755   2.930  -0.485
   21PRO    HG2 2530   2.904   2.877  -0.420
   21PRO     CB 2531   2.927   3.051  -0.542
   21PRO    HB1 2532   3.025   3.056  -0.495
   21PRO    HB2 2533   2.863   3.138  -0.528
   21PRO     CA 2534   2.957   3.050  -0.691
   21PRO     HA 2535   3.064   3.066  -0.710
   21PRO      C 2536   2.881   3.160  -0.765
   21PRO      O 2537   2.775   3.128  -0.817
   22GLY      N 2538   2.937   3.281  -0.773
   22GLY      H 2539   3.024   3.296  -0.724
   22GLY     CA 2540   2.877   3.398  -0.833
   22GLY    HA1 2541   2.769   3.402  -0.818
   22GLY    HA2 2542   2.893   3.384  -0.940
   22GLY      C 2543   2.935   3.536  -0.801
   22GLY      O 2544   3.015   3.552  -0.709
   23GLN      N 2545   2.882   3.642  -0.863
   23GLN      H 2546   2.817   3.618  -0.936
   23GLN     CA 2547   2.917   3.781  -0.843
   23GLN     HA 2548   2.975   3.796  -0.752
   23GLN     CB 2549   3.011   3.830  -0.953
   23GLN    HB1 2550   3.052   3.924  -0.917
   23GLN    HB2 2551   2.968   3.860  -1.049
   23GLN     CG 2552   3.133   3.740  -0.970
   23GLN    HG1 2553   3.181   3.720  -0.874
   23GLN    HG2 2554   3.104   3.640  -1.004
   23GLN     CD 2555   3.237   3.812  -1.054
   23GLN    OE1 2556   3.223   3.827  -1.176
   23GLN    NE2 2557   3.357   3.840  -1.003
   23GLN   HE21 2558   3.421   3.888  -1.066
   23GLN   HE22 2559   3.371   3.850  -0.904
   23GLN      C 2560   2.784   3.851  -0.824
   23GLN      O 2561   2.691   3.826  -0.901
   24GLY      N 2562   2.772   3.946  -0.730
   24GLY      H 2563   2.843   3.948  -0.659
   24GLY     CA 2564   2.643   4.007  -0.706
   24GLY    HA1 2565   2.581   4.007  -0.796
   24GLY    HA2 2566   2.593   3.936  -0.640
   24GLY      C 2567   2.645   4.147  -0.645
   24GLY      O 2568   2.748   4.193  -0.597
   25TYR      N 2569   2.533   4.218  -0.644
   25TYR      H 2570   2.448   4.180  -0.685
   25TYR     CA 2571   2.514   4.354  -0.599
   25TYR     HA 2572   2.600   4.405  -0.642
   25TYR     CB 2573   2.390   4.420  -0.661
   25TYR    HB1 2574   2.398   4.425  -0.769
   25TYR    HB2 2575   2.377   4.527  -0.644
   25TYR     CG 2576   2.258   4.352  -0.633
   25TYR    CD1 2577   2.188   4.390  -0.518
   25TYR    HD1 2578   2.226   4.461  -0.446
   25TYR    CE1 2579   2.067   4.326  -0.489
   25TYR    HE1 2580   2.018   4.347  -0.395
   25TYR     CZ 2581   2.030   4.214  -0.566
   25TYR     OH 2582   1.918   4.147  -0.525
   25TYR     HH 2583   1.901   4.076  -0.588
   25TYR    CE2 2584   2.091   4.185  -0.689
   25TYR    HE2 2585   2.058   4.092  -0.735
   25TYR    CD2 2586   2.207   4.256  -0.721
   25TYR    HD2 2587   2.269   4.233  -0.807
   25TYR      C 2588   2.522   4.373  -0.448
   25TYR      O 2589   2.505   4.274  -0.377
   26SER      N 2590   2.531   4.494  -0.393
   26SER      H 2591   2.542   4.574  -0.452
   26SER     CA 2592   2.533   4.524  -0.251
   26SER     HA 2593   2.562   4.627  -0.235
   26SER     CB 2594   2.396   4.522  -0.184
   26SER    HB1 2595   2.390   4.521  -0.075
   26SER    HB2 2596   2.357   4.423  -0.209
   26SER     OG 2597   2.298   4.610  -0.235
   26SER     HG 2598   2.224   4.598  -0.176
   26SER      C 2599   2.638   4.450  -0.169
   26SER      O 2600   2.609   4.385  -0.069
   27GLN      N 2601   2.761   4.460  -0.219
   27GLN      H 2602   2.772   4.519  -0.300
   27GLN     CA 2603   2.876   4.394  -0.160
   27GLN     HA 2604   2.844   4.351  -0.065
   27GLN     CB 2605   2.914   4.269  -0.239
   27GLN    HB1 2606   2.947   4.302  -0.338
   27GLN    HB2 2607   2.998   4.219  -0.190
   27GLN     CG 2608   2.801   4.169  -0.261
   27GLN    HG1 2609   2.741   4.166  -0.170
   27GLN    HG2 2610   2.733   4.211  -0.335
   27GLN     CD 2611   2.844   4.032  -0.311
   27GLN    OE1 2612   2.956   4.013  -0.357
   27GLN    NE2 2613   2.750   3.938  -0.314
   27GLN   HE21 2614   2.768   3.857  -0.372
   27GLN   HE22 2615   2.654   3.964  -0.298
   27GLN      C 2616   2.990   4.488  -0.123
   27GLN      O 2617   3.006   4.589  -0.191
   28GLN      N 2618   3.068   4.450  -0.023
   28GLN      H 2619   3.049   4.363   0.025
   28GLN     CA 2620   3.160   4.546   0.036
   28GLN     HA 2621   3.136   4.652   0.029
   28GLN     CB 2622   3.174   4.532   0.187
   28GLN    HB1 2623   3.221   4.627   0.212
   28GLN    HB2 2624   3.232   4.446   0.219
   28GLN     CG 2625   3.047   4.525   0.270
   28GLN    HG1 2626   3.064   4.574   0.366
   28GLN    HG2 2627   2.966   4.575   0.217
   28GLN     CD 2628   3.008   4.379   0.288
   28GLN    OE1 2629   2.928   4.325   0.212
   28GLN    NE2 2630   3.060   4.308   0.388
   28GLN   HE21 2631   3.023   4.215   0.404
   28GLN   HE22 2632   3.125   4.351   0.452
   28GLN      C 2633   3.293   4.552  -0.039
   28GLN      O 2634   3.389   4.620  -0.001
   29SER      N 2635   3.311   4.466  -0.139
   29SER      H 2636   3.225   4.419  -0.166
   29SER     CA 2637   3.432   4.442  -0.214
   29SER     HA 2638   3.487   4.536  -0.226
   29SER     CB 2639   3.523   4.339  -0.148
   29SER    HB1 2640   3.584   4.379  -0.067
   29SER    HB2 2641   3.582   4.297  -0.230
   29SER     OG 2642   3.439   4.234  -0.107
   29SER     HG 2643   3.497   4.179  -0.055
   29SER      C 2644   3.406   4.387  -0.354
   29SER      O 2645   3.297   4.331  -0.364
   30SER      N 2646   3.493   4.402  -0.454
   30SER      H 2647   3.579   4.451  -0.435
   30SER     CA 2648   3.480   4.338  -0.583
   30SER     HA 2649   3.411   4.254  -0.574
   30SER     CB 2650   3.413   4.436  -0.679
   30SER    HB1 2651   3.465   4.530  -0.693
   30SER    HB2 2652   3.409   4.383  -0.774
   30SER     OG 2653   3.281   4.458  -0.635
   30SER     HG 2654   3.233   4.377  -0.655
   30SER      C 2655   3.611   4.292  -0.646
   30SER      O 2656   3.723   4.319  -0.602
   31GLN      N 2657   3.595   4.198  -0.740
   31GLN      H 2658   3.501   4.175  -0.770
   31GLN     CA 2659   3.703   4.140  -0.818
   31GLN     HA 2660   3.796   4.196  -0.817
   31GLN     CB 2661   3.734   4.005  -0.754
   31GLN    HB1 2662   3.645   3.945  -0.741
   31GLN    HB2 2663   3.810   3.965  -0.821
   31GLN     CG 2664   3.805   4.026  -0.620
   31GLN    HG1 2665   3.901   4.077  -0.633
   31GLN    HG2 2666   3.737   4.077  -0.551
   31GLN     CD 2667   3.831   3.896  -0.545
   31GLN    OE1 2668   3.756   3.798  -0.545
   31GLN    NE2 2669   3.942   3.882  -0.473
   31GLN   HE21 2670   4.011   3.956  -0.464
   31GLN   HE22 2671   3.969   3.796  -0.428
   31GLN      C 2672   3.659   4.112  -0.961
   31GLN      O 2673   3.545   4.072  -0.983
   32PRO      N 2674   3.740   4.133  -1.065
   32PRO     CD 2675   3.714   4.097  -1.203
   32PRO    HD1 2676   3.703   4.187  -1.263
   32PRO    HD2 2677   3.630   4.028  -1.206
   32PRO     CG 2678   3.834   4.016  -1.251
   32PRO    HG1 2679   3.827   3.917  -1.205
   32PRO    HG2 2680   3.856   4.011  -1.357
   32PRO     CB 2681   3.946   4.094  -1.182
   32PRO    HB1 2682   4.026   4.031  -1.145
   32PRO    HB2 2683   3.987   4.163  -1.256
   32PRO     CA 2684   3.883   4.156  -1.058
   32PRO     HA 2685   3.915   4.115  -0.962
   32PRO      C 2686   3.921   4.303  -1.049
   32PRO      O 2687   4.037   4.343  -1.046
   33TYR      N 2688   3.820   4.390  -1.039
   33TYR      H 2689   3.726   4.354  -1.048
   33TYR     CA 2690   3.843   4.532  -1.022
   33TYR     HA 2691   3.944   4.555  -0.988
   33TYR     CB 2692   3.824   4.597  -1.158
   33TYR    HB1 2693   3.898   4.540  -1.216
   33TYR    HB2 2694   3.868   4.696  -1.154
   33TYR     CG 2695   3.690   4.616  -1.224
   33TYR    CD1 2696   3.627   4.741  -1.238
   33TYR    HD1 2697   3.677   4.828  -1.199
   33TYR    CE1 2698   3.508   4.751  -1.309
   33TYR    HE1 2699   3.454   4.844  -1.324
   33TYR     CZ 2700   3.446   4.634  -1.359
   33TYR     OH 2701   3.325   4.641  -1.421
   33TYR     HH 2702   3.294   4.554  -1.447
   33TYR    CE2 2703   3.508   4.508  -1.348
   33TYR    HE2 2704   3.460   4.420  -1.388
   33TYR    CD2 2705   3.628   4.502  -1.277
   33TYR    HD2 2706   3.681   4.408  -1.284
   33TYR      C 2707   3.747   4.586  -0.917
   33TYR      O 2708   3.631   4.546  -0.914
   34GLY      N 2709   3.795   4.680  -0.835
   34GLY      H 2710   3.893   4.704  -0.844
   34GLY     CA 2711   3.719   4.740  -0.727
   34GLY    HA1 2712   3.670   4.665  -0.666
   34GLY    HA2 2713   3.790   4.796  -0.665
   34GLY      C 2714   3.614   4.835  -0.782
   34GLY      O 2715   3.608   4.866  -0.901
   35GLN      N 2716   3.532   4.880  -0.686
   35GLN      H 2717   3.547   4.855  -0.589
   35GLN     CA 2718   3.413   4.958  -0.715
   35GLN     HA 2719   3.367   4.917  -0.805
   35GLN     CB 2720   3.314   4.949  -0.599
   35GLN    HB1 2721   3.222   5.004  -0.623
   35GLN    HB2 2722   3.356   4.989  -0.507
   35GLN     CG 2723   3.280   4.805  -0.566
   35GLN    HG1 2724   3.218   4.773  -0.650
   35GLN    HG2 2725   3.365   4.736  -0.566
   35GLN     CD 2726   3.203   4.782  -0.436
   35GLN    OE1 2727   3.151   4.870  -0.367
   35GLN    NE2 2728   3.190   4.656  -0.394
   35GLN   HE21 2729   3.127   4.639  -0.318
   35GLN   HE22 2730   3.219   4.586  -0.461
   35GLN      C 2731   3.454   5.099  -0.752
   35GLN      O 2732   3.564   5.147  -0.724
   36GLN      N 2733   3.359   5.159  -0.824
   36GLN      H 2734   3.277   5.107  -0.853
   36GLN     CA 2735   3.356   5.299  -0.860
   36GLN     HA 2736   3.387   5.358  -0.774
   36GLN     CB 2737   3.456   5.319  -0.973
   36GLN    HB1 2738   3.485   5.423  -0.990
   36GLN    HB2 2739   3.544   5.275  -0.926
   36GLN     CG 2740   3.438   5.250  -1.108
   36GLN    HG1 2741   3.396   5.150  -1.099
   36GLN    HG2 2742   3.533   5.226  -1.155
   36GLN     CD 2743   3.361   5.328  -1.214
   36GLN    OE1 2744   3.357   5.451  -1.214
   36GLN    NE2 2745   3.289   5.261  -1.304
   36GLN   HE21 2746   3.289   5.161  -1.287
   36GLN   HE22 2747   3.230   5.313  -1.367
   36GLN      C 2748   3.222   5.355  -0.907
   36GLN      O 2749   3.215   5.474  -0.934
   37SER      N 2750   3.112   5.279  -0.910
   37SER      H 2751   3.117   5.183  -0.878
   37SER     CA 2752   2.985   5.334  -0.952
   37SER     HA 2753   2.981   5.441  -0.936
   37SER     CB 2754   2.965   5.324  -1.103
   37SER    HB1 2755   2.861   5.349  -1.127
   37SER    HB2 2756   3.031   5.395  -1.152
   37SER     OG 2757   2.990   5.192  -1.146
   37SER     HG 2758   2.904   5.159  -1.175
   37SER      C 2759   2.873   5.272  -0.869
   37SER      O 2760   2.804   5.344  -0.797
   38TYR      N 2761   2.861   5.139  -0.864
   38TYR      H 2762   2.921   5.085  -0.924
   38TYR     CA 2763   2.768   5.057  -0.790
   38TYR     HA 2764   2.720   5.129  -0.724
   38TYR     CB 2765   2.663   5.004  -0.888
   38TYR    HB1 2766   2.712   4.986  -0.984
   38TYR    HB2 2767   2.621   4.910  -0.853
   38TYR     CG 2768   2.551   5.105  -0.895
   38TYR    CD1 2769   2.444   5.094  -0.806
   38TYR    HD1 2770   2.438   5.016  -0.732
   38TYR    CE1 2771   2.336   5.181  -0.824
   38TYR    HE1 2772   2.254   5.170  -0.754
   38TYR     CZ 2773   2.341   5.286  -0.918
   38TYR     OH 2774   2.234   5.371  -0.927
   38TYR     HH 2775   2.165   5.343  -0.866
   38TYR    CE2 2776   2.452   5.293  -1.004
   38TYR    HE2 2777   2.455   5.358  -1.090
   38TYR    CD2 2778   2.559   5.203  -0.995
   38TYR    HD2 2779   2.641   5.201  -1.066
   38TYR      C 2780   2.830   4.947  -0.706
   38TYR      O 2781   2.930   4.888  -0.746
   39SER      N 2782   2.768   4.916  -0.592
   39SER      H 2783   2.684   4.964  -0.562
   39SER     CA 2784   2.823   4.826  -0.492
   39SER     HA 2785   2.930   4.833  -0.510
   39SER     CB 2786   2.796   4.865  -0.347
   39SER    HB1 2787   2.793   4.974  -0.347
   39SER    HB2 2788   2.865   4.824  -0.273
   39SER     OG 2789   2.663   4.823  -0.326
   39SER     HG 2790   2.603   4.883  -0.371
   39SER      C 2791   2.801   4.677  -0.519
   39SER      O 2792   2.696   4.639  -0.569
   40GLY      N 2793   2.905   4.596  -0.502
   40GLY      H 2794   2.989   4.645  -0.476
   40GLY     CA 2795   2.920   4.465  -0.563
   40GLY    HA1 2796   2.824   4.418  -0.545
   40GLY    HA2 2797   3.005   4.421  -0.513
   40GLY      C 2798   2.961   4.463  -0.710
   40GLY      O 2799   3.021   4.555  -0.765
   41TYR      N 2800   2.901   4.369  -0.783
   41TYR      H 2801   2.848   4.296  -0.737
   41TYR     CA 2802   2.917   4.352  -0.926
   41TYR     HA 2803   3.023   4.352  -0.954
   41TYR     CB 2804   2.855   4.221  -0.974
   41TYR    HB1 2805   2.901   4.130  -0.937
   41TYR    HB2 2806   2.760   4.204  -0.924
   41TYR     CG 2807   2.856   4.211  -1.125
   41TYR    CD1 2808   2.966   4.171  -1.202
   41TYR    HD1 2809   3.061   4.148  -1.157
   41TYR    CE1 2810   2.953   4.169  -1.341
   41TYR    HE1 2811   3.029   4.129  -1.406
   41TYR     CZ 2812   2.838   4.217  -1.407
   41TYR     OH 2813   2.828   4.196  -1.542
   41TYR     HH 2814   2.736   4.220  -1.557
   41TYR    CE2 2815   2.727   4.257  -1.330
   41TYR    HE2 2816   2.630   4.288  -1.367
   41TYR    CD2 2817   2.737   4.246  -1.191
   41TYR    HD2 2818   2.649   4.274  -1.136
   41TYR      C 2819   2.856   4.474  -0.994
   41TYR      O 2820   2.742   4.512  -0.968
   42SER      N 2821   2.925   4.530  -1.093
   42SER      H 2822   3.019   4.502  -1.116
   42SER     CA 2823   2.873   4.642  -1.169
   42SER     HA 2824   2.764   4.632  -1.172
   42SER     CB 2825   2.926   4.768  -1.102
   42SER    HB1 2826   2.871   4.857  -1.132
   42SER    HB2 2827   2.902   4.741  -0.999
   42SER     OG 2828   3.065   4.774  -1.121
   42SER     HG 2829   3.112   4.739  -1.044
   42SER      C 2830   2.902   4.635  -1.319
   42SER      O 2831   2.989   4.557  -1.355
   43GLN      N 2832   2.827   4.702  -1.407
   43GLN      H 2833   2.771   4.781  -1.378
   43GLN     CA 2834   2.845   4.687  -1.550
   43GLN     HA 2835   2.906   4.597  -1.562
   43GLN     CB 2836   2.917   4.805  -1.616
   43GLN    HB1 2837   2.935   4.775  -1.719
   43GLN    HB2 2838   2.866   4.900  -1.601
   43GLN     CG 2839   3.056   4.815  -1.555
   43GLN    HG1 2840   3.098   4.715  -1.570
   43GLN    HG2 2841   3.044   4.828  -1.448
   43GLN     CD 2842   3.151   4.918  -1.614
   43GLN    OE1 2843   3.170   4.942  -1.733
   43GLN    NE2 2844   3.221   4.997  -1.532
   43GLN   HE21 2845   3.277   5.070  -1.574
   43GLN   HE22 2846   3.206   4.986  -1.432
   43GLN      C 2847   2.714   4.662  -1.622
   43GLN      O 2848   2.615   4.730  -1.596
   44SER      N 2849   2.712   4.564  -1.713
   44SER      H 2850   2.802   4.521  -1.729
   44SER     CA 2851   2.589   4.510  -1.765
   44SER     HA 2852   2.510   4.584  -1.764
   44SER     CB 2853   2.600   4.475  -1.913
   44SER    HB1 2854   2.502   4.458  -1.958
   44SER    HB2 2855   2.674   4.395  -1.916
   44SER     OG 2856   2.659   4.581  -1.985
   44SER     HG 2857   2.662   4.559  -2.079
   44SER      C 2858   2.536   4.392  -1.684
   44SER      O 2859   2.608   4.300  -1.645
   45THR      N 2860   2.408   4.395  -1.646
   45THR      H 2861   2.347   4.465  -1.686
   45THR     CA 2862   2.345   4.302  -1.555
   45THR     HA 2863   2.413   4.290  -1.471
   45THR     CB 2864   2.213   4.355  -1.501
   45THR     HB 2865   2.145   4.378  -1.583
   45THR    CG2 2866   2.138   4.256  -1.411
   45THR   HG21 2867   2.199   4.218  -1.329
   45THR   HG22 2868   2.097   4.174  -1.469
   45THR   HG23 2869   2.065   4.318  -1.361
   45THR    OG1 2870   2.243   4.469  -1.424
   45THR    HG1 2871   2.164   4.521  -1.408
   45THR      C 2872   2.322   4.164  -1.616
   45THR      O 2873   2.270   4.151  -1.726
   46ASP      N 2874   2.360   4.058  -1.545
   46ASP      H 2875   2.409   4.066  -1.457
   46ASP     CA 2876   2.341   3.918  -1.579
   46ASP     HA 2877   2.278   3.927  -1.667
   46ASP     CB 2878   2.473   3.856  -1.625
   46ASP    HB1 2879   2.546   3.850  -1.544
   46ASP    HB2 2880   2.501   3.922  -1.708
   46ASP     CG 2881   2.446   3.715  -1.674
   46ASP    OD1 2882   2.390   3.703  -1.785
   46ASP    OD2 2883   2.467   3.621  -1.594
   46ASP      C 2884   2.262   3.832  -1.482
   46ASP      O 2885   2.291   3.826  -1.363
   47THR      N 2886   2.161   3.765  -1.537
   47THR      H 2887   2.128   3.794  -1.628
   47THR     CA 2888   2.080   3.663  -1.472
   47THR     HA 2889   2.125   3.634  -1.378
   47THR     CB 2890   1.940   3.702  -1.426
   47THR     HB 2891   1.894   3.613  -1.383
   47THR    CG2 2892   1.927   3.817  -1.325
   47THR   HG21 2893   1.982   3.900  -1.369
   47THR   HG22 2894   1.821   3.831  -1.306
   47THR   HG23 2895   1.970   3.777  -1.233
   47THR    OG1 2896   1.877   3.749  -1.543
   47THR    HG1 2897   1.785   3.725  -1.541
   47THR      C 2898   2.077   3.530  -1.546
   47THR      O 2899   1.973   3.466  -1.562
   48SER      N 2900   2.190   3.486  -1.601
   48SER      H 2901   2.276   3.538  -1.592
   48SER     CA 2902   2.200   3.359  -1.671
   48SER     HA 2903   2.104   3.335  -1.717
   48SER     CB 2904   2.297   3.380  -1.788
   48SER    HB1 2905   2.291   3.291  -1.851
   48SER    HB2 2906   2.271   3.460  -1.856
   48SER     OG 2907   2.429   3.390  -1.739
   48SER     HG 2908   2.440   3.475  -1.696
   48SER      C 2909   2.231   3.239  -1.583
   48SER      O 2910   2.298   3.253  -1.481
   49GLY      N 2911   2.159   3.130  -1.613
   49GLY      H 2912   2.091   3.124  -1.687
   49GLY     CA 2913   2.182   3.008  -1.538
   49GLY    HA1 2914   2.104   2.933  -1.545
   49GLY    HA2 2915   2.187   3.026  -1.431
   49GLY      C 2916   2.311   2.935  -1.574
   49GLY      O 2917   2.360   2.951  -1.685
   50TYR      N 2918   2.366   2.855  -1.481
   50TYR      H 2919   2.324   2.844  -1.390
   50TYR     CA 2920   2.487   2.779  -1.506
   50TYR     HA 2921   2.496   2.754  -1.611
   50TYR     CB 2922   2.611   2.863  -1.479
   50TYR    HB1 2923   2.607   2.929  -1.567
   50TYR    HB2 2924   2.701   2.802  -1.487
   50TYR     CG 2925   2.618   2.952  -1.358
   50TYR    CD1 2926   2.674   2.910  -1.237
   50TYR    HD1 2927   2.720   2.813  -1.227
   50TYR    CE1 2928   2.691   3.002  -1.132
   50TYR    HE1 2929   2.750   2.983  -1.044
   50TYR     CZ 2930   2.633   3.130  -1.136
   50TYR     OH 2931   2.654   3.226  -1.041
   50TYR     HH 2932   2.710   3.195  -0.970
   50TYR    CE2 2933   2.566   3.167  -1.254
   50TYR    HE2 2934   2.541   3.270  -1.273
   50TYR    CD2 2935   2.560   3.080  -1.363
   50TYR    HD2 2936   2.513   3.108  -1.456
   50TYR      C 2937   2.497   2.655  -1.419
   50TYR      O 2938   2.430   2.639  -1.317
   51GLY      N 2939   2.568   2.549  -1.459
   51GLY      H 2940   2.597   2.547  -1.556
   51GLY     CA 2941   2.597   2.438  -1.370
   51GLY    HA1 2942   2.502   2.388  -1.348
   51GLY    HA2 2943   2.667   2.371  -1.419
   51GLY      C 2944   2.647   2.479  -1.232
   51GLY      O 2945   2.738   2.561  -1.221
   52GLN      N 2946   2.590   2.412  -1.132
   52GLN      H 2947   2.513   2.346  -1.143
   52GLN     CA 2948   2.639   2.432  -0.998
   52GLN     HA 2949   2.743   2.465  -0.998
   52GLN     CB 2950   2.545   2.537  -0.941
   52GLN    HB1 2951   2.575   2.544  -0.836
   52GLN    HB2 2952   2.441   2.502  -0.937
   52GLN     CG 2953   2.559   2.679  -0.995
   52GLN    HG1 2954   2.662   2.717  -0.995
   52GLN    HG2 2955   2.524   2.681  -1.098
   52GLN     CD 2956   2.480   2.783  -0.917
   52GLN    OE1 2957   2.509   2.821  -0.804
   52GLN    NE2 2958   2.371   2.825  -0.980
   52GLN   HE21 2959   2.354   2.800  -1.077
   52GLN   HE22 2960   2.315   2.897  -0.936
   52GLN      C 2961   2.615   2.304  -0.919
   52GLN      O 2962   2.528   2.224  -0.954
   53SER      N 2963   2.686   2.284  -0.808
   53SER      H 2964   2.760   2.351  -0.793
   53SER     CA 2965   2.670   2.170  -0.720
   53SER     HA 2966   2.672   2.081  -0.783
   53SER     CB 2967   2.788   2.171  -0.623
   53SER    HB1 2968   2.787   2.086  -0.555
   53SER    HB2 2969   2.781   2.261  -0.561
   53SER     OG 2970   2.913   2.177  -0.688
   53SER     HG 2971   2.949   2.264  -0.671
   53SER      C 2972   2.537   2.182  -0.647
   53SER      O 2973   2.493   2.083  -0.588
   54SER      N 2974   2.454   2.286  -0.652
   54SER      H 2975   2.481   2.358  -0.717
   54SER     CA 2976   2.318   2.303  -0.603
   54SER     HA 2977   2.299   2.266  -0.502
   54SER     CB 2978   2.278   2.448  -0.583
   54SER    HB1 2979   2.171   2.445  -0.603
   54SER    HB2 2980   2.309   2.473  -0.481
   54SER     OG 2981   2.338   2.533  -0.678
   54SER     HG 2982   2.320   2.624  -0.653
   54SER      C 2983   2.219   2.228  -0.690
   54SER      O 2984   2.227   2.239  -0.812
   55TYR      N 2985   2.130   2.143  -0.637
   55TYR      H 2986   2.134   2.125  -0.538
   55TYR     CA 2987   2.037   2.060  -0.711
   55TYR     HA 2988   2.002   2.124  -0.792
   55TYR     CB 2989   2.113   1.942  -0.770
   55TYR    HB1 2990   2.211   1.973  -0.808
   55TYR    HB2 2991   2.145   1.870  -0.695
   55TYR     CG 2992   2.047   1.864  -0.882
   55TYR    CD1 2993   1.993   1.737  -0.863
   55TYR    HD1 2994   2.014   1.680  -0.773
   55TYR    CE1 2995   1.933   1.665  -0.967
   55TYR    HE1 2996   1.899   1.564  -0.951
   55TYR     CZ 2997   1.925   1.729  -1.093
   55TYR     OH 2998   1.851   1.683  -1.198
   55TYR     HH 2999   1.828   1.591  -1.185
   55TYR    CE2 3000   1.970   1.862  -1.108
   55TYR    HE2 3001   1.960   1.911  -1.203
   55TYR    CD2 3002   2.032   1.931  -1.003
   55TYR    HD2 3003   2.063   2.034  -1.018
   55TYR      C 3004   1.924   2.010  -0.622
   55TYR      O 3005   1.939   2.010  -0.500
   56SER      N 3006   1.816   1.960  -0.682
   56SER      H 3007   1.817   1.959  -0.783
   56SER     CA 3008   1.700   1.915  -0.609
   56SER     HA 3009   1.726   1.904  -0.504
   56SER     CB 3010   1.591   2.022  -0.613
   56SER    HB1 3011   1.498   1.997  -0.561
   56SER    HB2 3012   1.563   2.038  -0.717
   56SER     OG 3013   1.630   2.140  -0.547
   56SER     HG 3014   1.641   2.118  -0.454
   56SER      C 3015   1.653   1.778  -0.658
   56SER      O 3016   1.666   1.747  -0.776
   57SER      N 3017   1.586   1.706  -0.568
   57SER      H 3018   1.552   1.750  -0.483
   57SER     CA 3019   1.528   1.576  -0.594
   57SER     HA 3020   1.495   1.574  -0.698
   57SER     CB 3021   1.629   1.465  -0.563
   57SER    HB1 3022   1.678   1.483  -0.468
   57SER    HB2 3023   1.580   1.368  -0.561
   57SER     OG 3024   1.732   1.478  -0.659
   57SER     HG 3025   1.807   1.501  -0.604
   57SER      C 3026   1.404   1.566  -0.507
   57SER      O 3027   1.395   1.634  -0.405
   58TYR      N 3028   1.308   1.481  -0.544
   58TYR      H 3029   1.328   1.420  -0.622
   58TYR     CA 3030   1.172   1.499  -0.496
   58TYR     HA 3031   1.169   1.544  -0.397
   58TYR     CB 3032   1.091   1.592  -0.586
   58TYR    HB1 3033   1.056   1.537  -0.674
   58TYR    HB2 3034   1.004   1.623  -0.527
   58TYR     CG 3035   1.162   1.718  -0.627
   58TYR    CD1 3036   1.158   1.833  -0.546
   58TYR    HD1 3037   1.101   1.834  -0.454
   58TYR    CE1 3038   1.211   1.955  -0.588
   58TYR    HE1 3039   1.217   2.041  -0.523
   58TYR     CZ 3040   1.272   1.957  -0.715
   58TYR     OH 3041   1.320   2.076  -0.761
   58TYR     HH 3042   1.298   2.140  -0.693
   58TYR    CE2 3043   1.275   1.846  -0.802
   58TYR    HE2 3044   1.326   1.843  -0.897
   58TYR    CD2 3045   1.223   1.726  -0.753
   58TYR    HD2 3046   1.231   1.632  -0.805
   58TYR      C 3047   1.090   1.372  -0.486
   58TYR      O 3048   1.086   1.291  -0.579
   59GLY      N 3049   1.022   1.353  -0.372
   59GLY      H 3050   1.003   1.430  -0.310
   59GLY     CA 3051   0.949   1.230  -0.350
   59GLY    HA1 3052   1.009   1.144  -0.380
   59GLY    HA2 3053   0.868   1.241  -0.422
   59GLY      C 3054   0.906   1.207  -0.206
   59GLY      O 3055   0.839   1.287  -0.142
   60GLN      N 3056   0.944   1.090  -0.154
   60GLN      H 3057   1.003   1.025  -0.204
   60GLN     CA 3058   0.908   1.043  -0.022
   60GLN     HA 3059   0.818   1.094   0.013
   60GLN     CB 3060   0.871   0.896  -0.030
   60GLN    HB1 3061   0.962   0.840  -0.051
   60GLN    HB2 3062   0.822   0.873  -0.124
   60GLN     CG 3063   0.796   0.839   0.091
   60GLN    HG1 3064   0.860   0.828   0.178
   60GLN    HG2 3065   0.720   0.904   0.132
   60GLN     CD 3066   0.740   0.705   0.044
   60GLN    OE1 3067   0.625   0.699   0.002
   60GLN    NE2 3068   0.820   0.600   0.064
   60GLN   HE21 3069   0.784   0.511   0.032
   60GLN   HE22 3070   0.917   0.619   0.085
   60GLN      C 3071   1.020   1.078   0.077
   60GLN      O 3072   1.136   1.089   0.039
   61SER      N 3073   0.982   1.114   0.199
   61SER      H 3074   0.886   1.106   0.229
   61SER     CA 3075   1.079   1.133   0.305
   61SER     HA 3076   1.165   1.192   0.273
   61SER     CB 3077   1.016   1.212   0.419
   61SER    HB1 3078   1.081   1.203   0.507
   61SER    HB2 3079   0.928   1.155   0.449
   61SER     OG 3080   0.989   1.344   0.379
   61SER     HG 3081   0.970   1.398   0.456
   61SER      C 3082   1.149   1.006   0.353
   61SER      O 3083   1.107   0.895   0.322
   62GLN      N 3084   1.251   1.027   0.437
   62GLN      H 3085   1.296   1.118   0.432
   62GLN     CA 3086   1.337   0.929   0.500
   62GLN     HA 3087   1.385   0.861   0.430
   62GLN     CB 3088   1.453   1.002   0.566
   62GLN    HB1 3089   1.512   1.046   0.486
   62GLN    HB2 3090   1.425   1.079   0.638
   62GLN     CG 3091   1.555   0.920   0.645
   62GLN    HG1 3092   1.515   0.864   0.730
   62GLN    HG2 3093   1.604   0.850   0.577
   62GLN     CD 3094   1.663   1.012   0.701
   62GLN    OE1 3095   1.634   1.114   0.762
   62GLN    NE2 3096   1.790   0.980   0.674
   62GLN   HE21 3097   1.858   1.053   0.695
   62GLN   HE22 3098   1.807   0.895   0.623
   62GLN      C 3099   1.265   0.845   0.605
   62GLN      O 3100   1.175   0.889   0.676
   63ASN      N 3101   1.290   0.714   0.614
   63ASN      H 3102   1.355   0.669   0.551
   63ASN     CA 3103   1.236   0.632   0.720
   63ASN     HA 3104   1.127   0.635   0.712
   63ASN     CB 3105   1.285   0.492   0.688
   63ASN    HB1 3106   1.393   0.484   0.703
   63ASN    HB2 3107   1.263   0.471   0.583
   63ASN     CG 3108   1.212   0.385   0.768
   63ASN    OD1 3109   1.125   0.406   0.852
   63ASN    ND2 3110   1.250   0.259   0.746
   63ASN   HD21 3111   1.321   0.227   0.682
   63ASN   HD22 3112   1.188   0.190   0.788
   63ASN      C 3113   1.256   0.680   0.863
   63ASN      O 3114   1.355   0.642   0.927
   64THR      N 3115   1.163   0.758   0.918
   64THR      H 3116   1.076   0.777   0.870
   64THR     CA 3117   1.175   0.810   1.053
   64THR     HA 3118   1.215   0.735   1.122
   64THR     CB 3119   1.260   0.936   1.056
   64THR     HB 3120   1.251   0.986   1.153
   64THR    CG2 3121   1.410   0.916   1.040
   64THR   HG21 3122   1.430   0.869   0.943
   64THR   HG22 3123   1.449   1.018   1.045
   64THR   HG23 3124   1.447   0.855   1.122
   64THR    OG1 3125   1.222   1.026   0.954
   64THR    HG1 3126   1.128   1.030   0.937
   64THR      C 3127   1.040   0.840   1.116
   64THR      O 3128   0.943   0.872   1.046
   65GLY      N 3129   1.030   0.835   1.249
   65GLY      H 3130   1.116   0.820   1.301
   65GLY     CA 3131   0.908   0.832   1.328
   65GLY    HA1 3132   0.880   0.728   1.342
   65GLY    HA2 3133   0.820   0.882   1.286
   65GLY      C 3134   0.922   0.892   1.467
   65GLY      O 3135   1.026   0.951   1.496
   66TYR      N 3136   0.825   0.863   1.555
   66TYR      H 3137   0.765   0.787   1.529
   66TYR     CA 3138   0.849   0.879   1.697
   66TYR     HA 3139   0.955   0.868   1.722
   66TYR     CB 3140   0.798   1.014   1.747
   66TYR    HB1 3141   0.689   1.018   1.738
   66TYR    HB2 3142   0.830   1.028   1.850
   66TYR     CG 3143   0.846   1.134   1.669
   66TYR    CD1 3144   0.943   1.222   1.718
   66TYR    HD1 3145   0.994   1.205   1.811
   66TYR    CE1 3146   0.975   1.338   1.646
   66TYR    HE1 3147   1.057   1.400   1.679
   66TYR     CZ 3148   0.903   1.374   1.530
   66TYR     OH 3149   0.932   1.481   1.452
   66TYR     HH 3150   0.989   1.542   1.500
   66TYR    CE2 3151   0.808   1.283   1.478
   66TYR    HE2 3152   0.746   1.314   1.395
   66TYR    CD2 3153   0.779   1.167   1.550
   66TYR    HD2 3154   0.695   1.109   1.516
   66TYR      C 3155   0.779   0.768   1.774
   66TYR      O 3156   0.705   0.694   1.710
   67GLY      N 3157   0.799   0.769   1.906
   67GLY      H 3158   0.859   0.839   1.946
   67GLY     CA 3159   0.713   0.717   2.011
   67GLY    HA1 3160   0.637   0.645   1.982
   67GLY    HA2 3161   0.765   0.656   2.085
   67GLY      C 3162   0.635   0.828   2.081
   67GLY      O 3163   0.590   0.920   2.013
   68THR      N 3164   0.607   0.827   2.212
   68THR      H 3165   0.631   0.739   2.256
   68THR     CA 3166   0.523   0.920   2.283
   68THR     HA 3167   0.438   0.951   2.223
   68THR     CB 3168   0.471   0.857   2.412
   68THR     HB 3169   0.425   0.928   2.480
   68THR    CG2 3170   0.363   0.754   2.378
   68THR   HG21 3171   0.312   0.724   2.469
   68THR   HG22 3172   0.289   0.798   2.311
   68THR   HG23 3173   0.406   0.664   2.334
   68THR    OG1 3174   0.565   0.782   2.486
   68THR    HG1 3175   0.534   0.696   2.515
   68THR      C 3176   0.584   1.056   2.318
   68THR      O 3177   0.520   1.142   2.377
   69GLN      N 3178   0.713   1.066   2.285
   69GLN      H 3179   0.763   0.994   2.234
   69GLN     CA 3180   0.803   1.176   2.314
   69GLN     HA 3181   0.747   1.261   2.352
   69GLN     CB 3182   0.899   1.133   2.424
   69GLN    HB1 3183   0.949   1.039   2.398
   69GLN    HB2 3184   0.981   1.204   2.431
   69GLN     CG 3185   0.829   1.124   2.559
   69GLN    HG1 3186   0.760   1.040   2.554
   69GLN    HG2 3187   0.782   1.218   2.588
   69GLN     CD 3188   0.922   1.076   2.670
   69GLN    OE1 3189   1.037   1.035   2.657
   69GLN    NE2 3190   0.870   1.089   2.793
   69GLN   HE21 3191   0.939   1.088   2.867
   69GLN   HE22 3192   0.780   1.133   2.804
   69GLN      C 3193   0.881   1.217   2.190
   69GLN      O 3194   0.911   1.134   2.105
   70SER      N 3195   0.907   1.346   2.166
   70SER      H 3196   0.871   1.423   2.221
   70SER     CA 3197   1.017   1.389   2.082
   70SER     HA 3198   1.036   1.321   2.000
   70SER     CB 3199   0.980   1.526   2.025
   70SER    HB1 3200   1.069   1.560   1.972
   70SER    HB2 3201   0.954   1.598   2.103
   70SER     OG 3202   0.868   1.509   1.942
   70SER     HG 3203   0.801   1.452   1.980
   70SER      C 3204   1.147   1.387   2.161
   70SER      O 3205   1.152   1.388   2.284
   71THR      N 3206   1.255   1.404   2.086
   71THR      H 3207   1.256   1.399   1.985
   71THR     CA 3208   1.388   1.421   2.141
   71THR     HA 3209   1.374   1.467   2.239
   71THR     CB 3210   1.456   1.286   2.160
   71THR     HB 3211   1.554   1.310   2.200
   71THR    CG2 3212   1.397   1.186   2.259
   71THR   HG21 3213   1.458   1.096   2.269
   71THR   HG22 3214   1.296   1.150   2.238
   71THR   HG23 3215   1.396   1.235   2.357
   71THR    OG1 3216   1.474   1.217   2.039
   71THR    HG1 3217   1.554   1.163   2.045
   71THR      C 3218   1.469   1.513   2.051
   71THR      O 3219   1.425   1.536   1.938
   72PRO      N 3220   1.585   1.566   2.092
   72PRO     CD 3221   1.633   1.561   2.228
   72PRO    HD1 3222   1.553   1.575   2.301
   72PRO    HD2 3223   1.691   1.470   2.239
   72PRO     CG 3224   1.726   1.682   2.245
   72PRO    HG1 3225   1.678   1.773   2.280
   72PRO    HG2 3226   1.802   1.660   2.320
   72PRO     CB 3227   1.780   1.694   2.103
   72PRO    HB1 3228   1.818   1.796   2.096
   72PRO    HB2 3229   1.854   1.615   2.092
   72PRO     CA 3230   1.660   1.663   2.014
   72PRO     HA 3231   1.602   1.754   2.000
   72PRO      C 3232   1.695   1.621   1.872
   72PRO      O 3233   1.664   1.682   1.770
   73GLN      N 3234   1.750   1.500   1.870
   73GLN      H 3235   1.780   1.460   1.958
   73GLN     CA 3236   1.797   1.443   1.745
   73GLN     HA 3237   1.741   1.484   1.660
   73GLN     CB 3238   1.941   1.480   1.710
   73GLN    HB1 3239   1.952   1.572   1.654
   73GLN    HB2 3240   1.965   1.412   1.628
   73GLN     CG 3241   2.052   1.463   1.813
   73GLN    HG1 3242   2.148   1.466   1.762
   73GLN    HG2 3243   2.043   1.367   1.863
   73GLN     CD 3244   2.060   1.579   1.912
   73GLN    OE1 3245   2.017   1.692   1.891
   73GLN    NE2 3246   2.118   1.567   2.032
   73GLN   HE21 3247   2.104   1.647   2.093
   73GLN   HE22 3248   2.150   1.480   2.070
   73GLN      C 3249   1.785   1.292   1.746
   73GLN      O 3250   1.784   1.223   1.848
   74GLY      N 3251   1.776   1.224   1.631
   74GLY      H 3252   1.766   1.278   1.546
   74GLY     CA 3253   1.788   1.081   1.612
   74GLY    HA1 3254   1.767   1.021   1.701
   74GLY    HA2 3255   1.722   1.048   1.533
   74GLY      C 3256   1.933   1.050   1.579
   74GLY      O 3257   2.027   1.104   1.638
   75TYR      N 3258   1.960   0.954   1.490
   75TYR      H 3259   1.884   0.905   1.445
   75TYR     CA 3260   2.089   0.907   1.444
   75TYR     HA 3261   2.143   0.890   1.537
   75TYR     CB 3262   2.076   0.768   1.382
   75TYR    HB1 3263   2.001   0.704   1.431
   75TYR    HB2 3264   2.041   0.775   1.279
   75TYR     CG 3265   2.198   0.678   1.385
   75TYR    CD1 3266   2.232   0.613   1.504
   75TYR    HD1 3267   2.172   0.628   1.593
   75TYR    CE1 3268   2.344   0.529   1.507
   75TYR    HE1 3269   2.369   0.476   1.598
   75TYR     CZ 3270   2.420   0.516   1.389
   75TYR     OH 3271   2.534   0.441   1.390
   75TYR     HH 3272   2.579   0.458   1.307
   75TYR    CE2 3273   2.391   0.592   1.274
   75TYR    HE2 3274   2.447   0.581   1.182
   75TYR    CD2 3275   2.277   0.673   1.270
   75TYR    HD2 3276   2.254   0.714   1.173
   75TYR      C 3277   2.155   1.009   1.352
   75TYR      O 3278   2.088   1.095   1.296
   76GLY      N 3279   2.288   1.005   1.362
   76GLY      H 3280   2.334   0.929   1.411
   76GLY     CA 3281   2.372   1.089   1.279
   76GLY    HA1 3282   2.327   1.117   1.184
   76GLY    HA2 3283   2.386   1.186   1.327
   76GLY      C 3284   2.511   1.036   1.249
   76GLY      O 3285   2.535   0.917   1.268
   77SER      N 3286   2.594   1.123   1.192
   77SER      H 3287   2.563   1.217   1.173
   77SER     CA 3288   2.731   1.096   1.150
   77SER     HA 3289   2.747   1.009   1.087
   77SER     CB 3290   2.794   1.211   1.072
   77SER    HB1 3291   2.736   1.232   0.982
   77SER    HB2 3292   2.893   1.187   1.033
   77SER     OG 3293   2.800   1.326   1.153
   77SER     HG 3294   2.834   1.403   1.106
   77SER      C 3295   2.826   1.073   1.266
   77SER      O 3296   2.795   1.118   1.376
   78THR      N 3297   2.940   1.006   1.247
   78THR      H 3298   2.969   0.985   1.152
   78THR     CA 3299   3.035   0.975   1.352
   78THR     HA 3300   2.992   0.989   1.451
   78THR     CB 3301   3.105   0.840   1.342
   78THR     HB 3302   3.197   0.837   1.400
   78THR    CG2 3303   3.015   0.731   1.399
   78THR   HG21 3304   3.060   0.635   1.374
   78THR   HG22 3305   2.917   0.742   1.352
   78THR   HG23 3306   3.016   0.741   1.508
   78THR    OG1 3307   3.138   0.811   1.208
   78THR    HG1 3308   3.195   0.734   1.206
   78THR      C 3309   3.143   1.083   1.363
   78THR      O 3310   3.174   1.147   1.262
   79GLY      N 3311   3.196   1.112   1.481
   79GLY      H 3312   3.152   1.073   1.563
   79GLY     CA 3313   3.315   1.193   1.497
   79GLY    HA1 3314   3.297   1.297   1.470
   79GLY    HA2 3315   3.392   1.149   1.432
   79GLY      C 3316   3.352   1.200   1.645
   79GLY      O 3317   3.289   1.140   1.732
   80GLY      N 3318   3.458   1.278   1.668
   80GLY      H 3319   3.494   1.324   1.586
   80GLY     CA 3320   3.500   1.314   1.802
   80GLY    HA1 3321   3.579   1.388   1.785
   80GLY    HA2 3322   3.418   1.365   1.852
   80GLY      C 3323   3.556   1.204   1.890
   80GLY      O 3324   3.558   1.087   1.851
   81TYR      N 3325   3.610   1.238   2.007
   81TYR      H 3326   3.600   1.338   2.021
   81TYR     CA 3327   3.664   1.154   2.112
   81TYR     HA 3328   3.628   1.051   2.105
   81TYR     CB 3329   3.816   1.154   2.105
   81TYR    HB1 3330   3.862   1.115   2.195
   81TYR    HB2 3331   3.835   1.261   2.102
   81TYR     CG 3332   3.884   1.103   1.980
   81TYR    CD1 3333   3.954   0.982   1.979
   81TYR    HD1 3334   3.926   0.907   2.052
   81TYR    CE1 3335   4.042   0.951   1.874
   81TYR    HE1 3336   4.089   0.854   1.870
   81TYR     CZ 3337   4.065   1.036   1.765
   81TYR     OH 3338   4.133   0.992   1.655
   81TYR     HH 3339   4.161   0.902   1.670
   81TYR    CE2 3340   3.996   1.159   1.770
   81TYR    HE2 3341   4.010   1.233   1.692
   81TYR    CD2 3342   3.908   1.192   1.875
   81TYR    HD2 3343   3.856   1.286   1.875
   81TYR      C 3344   3.619   1.198   2.250
   81TYR      O 3345   3.540   1.292   2.263
   82GLY      N 3346   3.667   1.136   2.358
   82GLY      H 3347   3.735   1.063   2.346
   82GLY     CA 3348   3.642   1.178   2.495
   82GLY    HA1 3349   3.664   1.285   2.500
   82GLY    HA2 3350   3.720   1.129   2.553
   82GLY      C 3351   3.502   1.149   2.546
   82GLY      O 3352   3.416   1.106   2.471
   83SER      N 3353   3.470   1.192   2.669
   83SER      H 3354   3.536   1.234   2.732
   83SER     CA 3355   3.336   1.191   2.724
   83SER     HA 3356   3.279   1.235   2.643
   83SER     CB 3357   3.309   1.047   2.767
   83SER    HB1 3358   3.205   1.035   2.798
   83SER    HB2 3359   3.310   0.975   2.686
   83SER     OG 3360   3.405   1.002   2.861
   83SER     HG 3361   3.491   0.983   2.822
   83SER      C 3362   3.322   1.273   2.851
   83SER      O 3363   3.218   1.265   2.917
   84SER      N 3364   3.412   1.367   2.880
   84SER      H 3365   3.496   1.366   2.824
   84SER     CA 3366   3.404   1.457   2.993
   84SER     HA 3367   3.353   1.425   3.084
   84SER     CB 3368   3.544   1.484   3.048
   84SER    HB1 3369   3.608   1.545   2.984
   84SER    HB2 3370   3.520   1.542   3.137
   84SER     OG 3371   3.618   1.367   3.074
   84SER     HG 3372   3.560   1.301   3.113
   84SER      C 3373   3.332   1.586   2.954
   84SER      O 3374   3.333   1.631   2.840
   85GLN      N 3375   3.270   1.658   3.048
   85GLN      H 3376   3.259   1.619   3.141
   85GLN     CA 3377   3.211   1.787   3.020
   85GLN     HA 3378   3.234   1.825   2.920
   85GLN     CB 3379   3.061   1.760   3.024
   85GLN    HB1 3380   3.036   1.723   3.124
   85GLN    HB2 3381   3.011   1.855   3.010
   85GLN     CG 3382   3.007   1.665   2.918
   85GLN    HG1 3383   3.053   1.567   2.935
   85GLN    HG2 3384   3.029   1.701   2.817
   85GLN     CD 3385   2.857   1.642   2.920
   85GLN    OE1 3386   2.804   1.550   2.982
   85GLN    NE2 3387   2.779   1.730   2.856
   85GLN   HE21 3388   2.810   1.809   2.803
   85GLN   HE22 3389   2.682   1.700   2.848
   85GLN      C 3390   3.261   1.893   3.117
   85GLN      O 3391   3.266   1.871   3.238
   86SER      N 3392   3.268   2.018   3.070
   86SER      H 3393   3.253   2.037   2.972
   86SER     CA 3394   3.336   2.126   3.138
   86SER     HA 3395   3.403   2.080   3.210
   86SER     CB 3396   3.421   2.194   3.030
   86SER    HB1 3397   3.358   2.245   2.957
   86SER    HB2 3398   3.488   2.261   3.085
   86SER     OG 3399   3.504   2.119   2.945
   86SER     HG 3400   3.529   2.167   2.866
   86SER      C 3401   3.252   2.229   3.213
   86SER      O 3402   3.291   2.299   3.306
   87SER      N 3403   3.130   2.241   3.160
   87SER      H 3404   3.096   2.185   3.082
   87SER     CA 3405   3.027   2.327   3.214
   87SER     HA 3406   3.062   2.429   3.230
   87SER     CB 3407   2.912   2.347   3.115
   87SER    HB1 3408   2.900   2.249   3.070
   87SER    HB2 3409   2.817   2.378   3.158
   87SER     OG 3410   2.967   2.427   3.012
   87SER     HG 3411   2.911   2.427   2.934
   87SER      C 3412   2.975   2.270   3.345
   87SER      O 3413   2.974   2.150   3.372
   88GLN      N 3414   2.920   2.361   3.427
   88GLN      H 3415   2.913   2.458   3.400
   88GLN     CA 3416   2.876   2.329   3.561
   88GLN     HA 3417   2.909   2.232   3.598
   88GLN     CB 3418   2.947   2.430   3.650
   88GLN    HB1 3419   2.916   2.409   3.753
   88GLN    HB2 3420   2.926   2.533   3.623
   88GLN     CG 3421   3.100   2.423   3.647
   88GLN    HG1 3422   3.142   2.425   3.546
   88GLN    HG2 3423   3.131   2.326   3.685
   88GLN     CD 3424   3.164   2.532   3.731
   88GLN    OE1 3425   3.177   2.521   3.853
   88GLN    NE2 3426   3.217   2.639   3.672
   88GLN   HE21 3427   3.237   2.722   3.727
   88GLN   HE22 3428   3.204   2.643   3.572
   88GLN      C 3429   2.724   2.324   3.571
   88GLN      O 3430   2.664   2.362   3.471
   89SER      N 3431   2.659   2.267   3.672
   89SER      H 3432   2.719   2.216   3.735
   89SER     CA 3433   2.516   2.244   3.681
   89SER     HA 3434   2.473   2.291   3.593
   89SER     CB 3435   2.490   2.097   3.650
   89SER    HB1 3436   2.514   2.040   3.740
   89SER    HB2 3437   2.383   2.076   3.652
   89SER     OG 3438   2.552   2.049   3.533
   89SER     HG 3439   2.539   1.954   3.536
   89SER      C 3440   2.453   2.286   3.814
   89SER      O 3441   2.511   2.272   3.921
   90SER      N 3442   2.327   2.329   3.807
   90SER      H 3443   2.284   2.332   3.716
   90SER     CA 3444   2.234   2.346   3.917
   90SER     HA 3445   2.263   2.428   3.983
   90SER     CB 3446   2.100   2.378   3.852
   90SER    HB1 3447   2.117   2.465   3.790
   90SER    HB2 3448   2.075   2.292   3.788
   90SER     OG 3449   2.003   2.391   3.954
   90SER     HG 3450   1.928   2.332   3.939
   90SER      C 3451   2.223   2.220   4.000
   90SER      O 3452   2.226   2.110   3.944
   91TYR      N 3453   2.211   2.241   4.132
   91TYR      H 3454   2.187   2.333   4.165
   91TYR     CA 3455   2.196   2.132   4.226
   91TYR     HA 3456   2.280   2.064   4.210
   91TYR     CB 3457   2.211   2.194   4.365
   91TYR    HB1 3458   2.303   2.253   4.363
   91TYR    HB2 3459   2.136   2.270   4.380
   91TYR     CG 3460   2.219   2.094   4.479
   91TYR    CD1 3461   2.118   2.101   4.576
   91TYR    HD1 3462   2.039   2.174   4.572
   91TYR    CE1 3463   2.119   2.000   4.673
   91TYR    HE1 3464   2.038   1.989   4.743
   91TYR     CZ 3465   2.221   1.904   4.685
   91TYR     OH 3466   2.217   1.807   4.781
   91TYR     HH 3467   2.303   1.765   4.772
   91TYR    CE2 3468   2.331   1.910   4.596
   91TYR    HE2 3469   2.408   1.835   4.599
   91TYR    CD2 3470   2.323   2.002   4.491
   91TYR    HD2 3471   2.406   2.015   4.423
   91TYR      C 3472   2.060   2.064   4.215
   91TYR      O 3473   1.963   2.123   4.170
   92GLY      N 3474   2.055   1.934   4.246
   92GLY      H 3475   2.145   1.892   4.266
   92GLY     CA 3476   1.937   1.850   4.243
   92GLY    HA1 3477   1.951   1.785   4.330
   92GLY    HA2 3478   1.845   1.908   4.253
   92GLY      C 3479   1.938   1.754   4.125
   92GLY      O 3480   2.045   1.733   4.068
   93GLN      N 3481   1.833   1.674   4.109
   93GLN      H 3482   1.746   1.693   4.157
   93GLN     CA 3483   1.849   1.543   4.049
   93GLN     HA 3484   1.955   1.520   4.058
   93GLN     CB 3485   1.764   1.442   4.125
   93GLN    HB1 3486   1.787   1.464   4.230
   93GLN    HB2 3487   1.659   1.456   4.102
   93GLN     CG 3488   1.804   1.297   4.098
   93GLN    HG1 3489   1.812   1.274   3.991
   93GLN    HG2 3490   1.904   1.290   4.141
   93GLN     CD 3491   1.707   1.201   4.164
   93GLN    OE1 3492   1.740   1.158   4.274
   93GLN    NE2 3493   1.586   1.177   4.113
   93GLN   HE21 3494   1.554   1.222   4.029
   93GLN   HE22 3495   1.521   1.126   4.172
   93GLN      C 3496   1.817   1.539   3.900
   93GLN      O 3497   1.724   1.609   3.860
   94GLN      N 3498   1.880   1.449   3.825
   94GLN      H 3499   1.941   1.383   3.871
   94GLN     CA 3500   1.867   1.436   3.681
   94GLN     HA 3501   1.808   1.516   3.636
   94GLN     CB 3502   2.006   1.431   3.618
   94GLN    HB1 3503   1.988   1.456   3.513
   94GLN    HB2 3504   2.048   1.331   3.631
   94GLN     CG 3505   2.099   1.536   3.677
   94GLN    HG1 3506   2.119   1.528   3.784
   94GLN    HG2 3507   2.056   1.634   3.659
   94GLN     CD 3508   2.240   1.535   3.618
   94GLN    OE1 3509   2.287   1.447   3.547
   94GLN    NE2 3510   2.319   1.636   3.654
   94GLN   HE21 3511   2.284   1.711   3.712
   94GLN   HE22 3512   2.404   1.645   3.599
   94GLN      C 3513   1.795   1.306   3.645
   94GLN      O 3514   1.784   1.216   3.727
   95SER      N 3515   1.741   1.289   3.524
   95SER      H 3516   1.760   1.366   3.461
   95SER     CA 3517   1.661   1.184   3.465
   95SER     HA 3518   1.569   1.165   3.519
   95SER     CB 3519   1.619   1.223   3.323
   95SER    HB1 3520   1.704   1.261   3.266
   95SER    HB2 3521   1.578   1.137   3.269
   95SER     OG 3522   1.520   1.323   3.327
   95SER     HG 3523   1.556   1.389   3.268
   95SER      C 3524   1.745   1.057   3.458
   95SER      O 3525   1.861   1.062   3.418
   96SER      N 3526   1.678   0.947   3.493
   96SER      H 3527   1.579   0.953   3.508
   96SER     CA 3528   1.744   0.819   3.509
   96SER     HA 3529   1.844   0.831   3.549
   96SER     CB 3530   1.668   0.742   3.617
   96SER    HB1 3531   1.681   0.634   3.611
   96SER    HB2 3532   1.561   0.747   3.594
   96SER     OG 3533   1.683   0.780   3.751
   96SER     HG 3534   1.618   0.727   3.798
   96SER      C 3535   1.763   0.734   3.384
   96SER      O 3536   1.729   0.617   3.387
   97TYR      N 3537   1.798   0.796   3.270
   97TYR      H 3538   1.819   0.894   3.273
   97TYR     CA 3539   1.823   0.737   3.140
   97TYR     HA 3540   1.882   0.646   3.156
   97TYR     CB 3541   1.700   0.697   3.060
   97TYR    HB1 3542   1.637   0.628   3.116
   97TYR    HB2 3543   1.737   0.642   2.973
   97TYR     CG 3544   1.612   0.809   3.009
   97TYR    CD1 3545   1.612   0.838   2.872
   97TYR    HD1 3546   1.668   0.779   2.801
   97TYR    CE1 3547   1.524   0.932   2.817
   97TYR    HE1 3548   1.513   0.949   2.711
   97TYR     CZ 3549   1.429   0.989   2.904
   97TYR     OH 3550   1.340   1.081   2.856
   97TYR     HH 3551   1.279   1.111   2.923
   97TYR    CE2 3552   1.432   0.962   3.042
   97TYR    HE2 3553   1.359   1.006   3.108
   97TYR    CD2 3554   1.524   0.872   3.098
   97TYR    HD2 3555   1.526   0.850   3.203
   97TYR      C 3556   1.913   0.833   3.064
   97TYR      O 3557   1.892   0.954   3.072
   98PRO      N 3558   2.025   0.796   3.002
   98PRO     CD 3559   2.084   0.664   2.994
   98PRO    HD1 3560   2.125   0.624   3.086
   98PRO    HD2 3561   2.021   0.585   2.954
   98PRO     CG 3562   2.202   0.676   2.898
   98PRO    HG1 3563   2.181   0.635   2.799
   98PRO    HG2 3564   2.279   0.612   2.942
   98PRO     CB 3565   2.237   0.824   2.901
   98PRO    HB1 3566   2.284   0.855   2.808
   98PRO    HB2 3567   2.300   0.840   2.988
   98PRO     CA 3568   2.104   0.894   2.929
   98PRO     HA 3569   2.124   0.982   2.991
   98PRO      C 3570   2.039   0.944   2.801
   98PRO      O 3571   2.011   0.868   2.709
   99GLY      N 3572   2.033   1.076   2.783
   99GLY      H 3573   2.080   1.141   2.843
   99GLY     CA 3574   1.967   1.144   2.673
   99GLY    HA1 3575   1.861   1.118   2.677
   99GLY    HA2 3576   1.972   1.252   2.690
   99GLY      C 3577   2.034   1.119   2.539
   99GLY      O 3578   2.135   1.183   2.512
  100TYR      N 3579   1.981   1.025   2.460
  100TYR      H 3580   1.896   0.980   2.492
  100TYR     CA 3581   2.042   0.966   2.342
  100TYR     HA 3582   2.100   1.040   2.286
  100TYR     CB 3583   2.150   0.865   2.380
  100TYR    HB1 3584   2.105   0.801   2.456
  100TYR    HB2 3585   2.234   0.918   2.425
  100TYR     CG 3586   2.195   0.799   2.252
  100TYR    CD1 3587   2.307   0.853   2.187
  100TYR    HD1 3588   2.360   0.936   2.231
  100TYR    CE1 3589   2.358   0.804   2.066
  100TYR    HE1 3590   2.446   0.851   2.023
  100TYR     CZ 3591   2.295   0.695   2.005
  100TYR     OH 3592   2.346   0.635   1.893
  100TYR     HH 3593   2.281   0.571   1.862
  100TYR    CE2 3594   2.177   0.649   2.066
  100TYR    HE2 3595   2.121   0.573   2.012
  100TYR    CD2 3596   2.131   0.691   2.191
  100TYR    HD2 3597   2.044   0.640   2.231
  100TYR      C 3598   1.939   0.911   2.245
  100TYR      O 3599   1.853   0.835   2.290
  101GLY      N 3600   1.949   0.960   2.121
  101GLY      H 3601   2.019   1.027   2.093
  101GLY     CA 3602   1.865   0.917   2.011
  101GLY    HA1 3603   1.886   0.816   1.978
  101GLY    HA2 3604   1.900   0.972   1.923
  101GLY      C 3605   1.717   0.940   2.040
  101GLY      O 3606   1.683   1.042   2.098
  102GLN      N 3607   1.633   0.846   1.995
  102GLN      H 3608   1.667   0.767   1.941
  102GLN     CA 3609   1.498   0.826   2.043
  102GLN     HA 3610   1.456   0.918   2.083
  102GLN     CB 3611   1.412   0.771   1.930
  102GLN    HB1 3612   1.306   0.782   1.954
  102GLN    HB2 3613   1.444   0.667   1.929
  102GLN     CG 3614   1.429   0.838   1.794
  102GLN    HG1 3615   1.418   0.946   1.797
  102GLN    HG2 3616   1.525   0.810   1.751
  102GLN     CD 3617   1.328   0.776   1.698
  102GLN    OE1 3618   1.352   0.695   1.608
  102GLN    NE2 3619   1.204   0.799   1.739
  102GLN   HE21 3620   1.126   0.764   1.685
  102GLN   HE22 3621   1.181   0.844   1.827
  102GLN      C 3622   1.500   0.730   2.162
  102GLN      O 3623   1.404   0.720   2.238
  103GLN      N 3624   1.600   0.644   2.177
  103GLN      H 3625   1.679   0.641   2.114
  103GLN     CA 3626   1.612   0.539   2.277
  103GLN     HA 3627   1.558   0.583   2.361
  103GLN     CB 3628   1.535   0.412   2.242
  103GLN    HB1 3629   1.495   0.366   2.332
  103GLN    HB2 3630   1.440   0.437   2.195
  103GLN     CG 3631   1.616   0.317   2.155
  103GLN    HG1 3632   1.643   0.373   2.066
  103GLN    HG2 3633   1.704   0.282   2.210
  103GLN     CD 3634   1.533   0.197   2.110
  103GLN    OE1 3635   1.479   0.118   2.187
  103GLN    NE2 3636   1.515   0.168   1.981
  103GLN   HE21 3637   1.550   0.233   1.913
  103GLN   HE22 3638   1.470   0.079   1.965
  103GLN      C 3639   1.756   0.531   2.324
  103GLN      O 3640   1.850   0.541   2.244
  104PRO      N 3641   1.791   0.510   2.451
  104PRO     CD 3642   1.703   0.491   2.565
  104PRO    HD1 3643   1.675   0.386   2.573
  104PRO    HD2 3644   1.613   0.551   2.554
  104PRO     CG 3645   1.782   0.528   2.690
  104PRO    HG1 3646   1.749   0.474   2.780
  104PRO    HG2 3647   1.779   0.636   2.698
  104PRO     CB 3648   1.924   0.493   2.648
  104PRO    HB1 3649   1.942   0.389   2.675
  104PRO    HB2 3650   1.997   0.560   2.693
  104PRO     CA 3651   1.928   0.514   2.497
  104PRO     HA 3652   1.965   0.613   2.470
  104PRO      C 3653   2.018   0.406   2.437
  104PRO      O 3654   1.974   0.296   2.406
  105ALA      N 3655   2.149   0.431   2.427
  105ALA      H 3656   2.179   0.525   2.451
  105ALA     CA 3657   2.244   0.334   2.376
  105ALA     HA 3658   2.212   0.293   2.280
  105ALA     CB 3659   2.375   0.404   2.340
  105ALA    HB1 3660   2.449   0.326   2.325
  105ALA    HB2 3661   2.408   0.472   2.418
  105ALA    HB3 3662   2.353   0.455   2.246
  105ALA      C 3663   2.264   0.220   2.475
  105ALA      O 3664   2.249   0.108   2.427
  106PRO      N 3665   2.293   0.247   2.602
  106PRO     CD 3666   2.311   0.371   2.675
  106PRO    HD1 3667   2.218   0.427   2.673
  106PRO    HD2 3668   2.398   0.422   2.633
  106PRO     CG 3669   2.332   0.328   2.820
  106PRO    HG1 3670   2.398   0.404   2.862
  106PRO    HG2 3671   2.234   0.306   2.862
  106PRO     CB 3672   2.396   0.189   2.807
  106PRO    HB1 3673   2.504   0.195   2.793
  106PRO    HB2 3674   2.379   0.139   2.902
  106PRO     CA 3675   2.327   0.132   2.684
  106PRO     HA 3676   2.381   0.059   2.624
  106PRO      C 3677   2.204   0.058   2.733
  106PRO      O 3678   2.095   0.111   2.756
  107SER      N 3679   2.225  -0.071   2.765
  107SER      H 3680   2.317  -0.111   2.753
  107SER     CA 3681   2.121  -0.165   2.802
  107SER     HA 3682   2.032  -0.163   2.740
  107SER     CB 3683   2.165  -0.307   2.770
  107SER    HB1 3684   2.189  -0.297   2.664
  107SER    HB2 3685   2.087  -0.383   2.779
  107SER     OG 3686   2.275  -0.355   2.844
  107SER     HG 3687   2.309  -0.427   2.791
  107SER      C 3688   2.083  -0.153   2.949
  107SER      O 3689   1.973  -0.194   2.985
  108SER      N 3690   2.177  -0.110   3.034
  108SER      H 3691   2.268  -0.095   2.993
  108SER     CA 3692   2.164  -0.089   3.177
  108SER     HA 3693   2.140  -0.189   3.212
  108SER     CB 3694   2.298  -0.032   3.224
  108SER    HB1 3695   2.374  -0.075   3.159
  108SER    HB2 3696   2.308  -0.050   3.331
  108SER     OG 3697   2.305   0.107   3.203
  108SER     HG 3698   2.396   0.133   3.218
  108SER      C 3699   2.046  -0.004   3.218
  108SER      O 3700   2.010   0.091   3.148
  109THR      N 3701   1.998  -0.032   3.340
  109THR      H 3702   2.031  -0.114   3.389
  109THR     CA 3703   1.880   0.035   3.392
  109THR     HA 3704   1.889   0.131   3.341
  109THR     CB 3705   1.746  -0.027   3.356
  109THR     HB 3706   1.662   0.018   3.410
  109THR    CG2 3707   1.705  -0.012   3.209
  109THR   HG21 3708   1.788  -0.044   3.147
  109THR   HG22 3709   1.621  -0.074   3.177
  109THR   HG23 3710   1.688   0.096   3.198
  109THR    OG1 3711   1.733  -0.165   3.383
  109THR    HG1 3712   1.669  -0.174   3.455
  109THR      C 3713   1.883   0.064   3.541
  109THR      O 3714   1.940  -0.020   3.611
  110SER      N 3715   1.819   0.176   3.577
  110SER      H 3716   1.772   0.230   3.506
  110SER     CA 3717   1.792   0.205   3.717
  110SER     HA 3718   1.887   0.208   3.770
  110SER     CB 3719   1.722   0.340   3.724
  110SER    HB1 3720   1.632   0.355   3.664
  110SER    HB2 3721   1.793   0.419   3.699
  110SER     OG 3722   1.684   0.365   3.857
  110SER     HG 3723   1.630   0.444   3.862
  110SER      C 3724   1.700   0.098   3.775
  110SER      O 3725   1.607   0.047   3.712
  111GLY      N 3726   1.732   0.073   3.902
  111GLY      H 3727   1.796   0.137   3.945
  111GLY     CA 3728   1.701  -0.051   3.972
  111GLY    HA1 3729   1.597  -0.073   3.948
  111GLY    HA2 3730   1.721  -0.044   4.078
  111GLY      C 3731   1.777  -0.179   3.937
  111GLY      O 3732   1.875  -0.182   3.863
  112SER      N 3733   1.738  -0.288   4.004
  112SER      H 3734   1.667  -0.278   4.075
  112SER     CA 3735   1.807  -0.416   4.005
  112SER     HA 3736   1.903  -0.404   3.956
  112SER     CB 3737   1.839  -0.472   4.143
  112SER    HB1 3738   1.907  -0.557   4.137
  112SER    HB2 3739   1.749  -0.508   4.193
  112SER     OG 3740   1.898  -0.381   4.234
  112SER     HG 3741   1.908  -0.420   4.322
  112SER      C 3742   1.743  -0.527   3.924
  112SER      O 3743   1.806  -0.630   3.902
  113TYR      N 3744   1.614  -0.507   3.892
  113TYR      H 3745   1.574  -0.417   3.915
  113TYR     CA 3746   1.535  -0.604   3.818
  113TYR     HA 3747   1.605  -0.664   3.760
  113TYR     CB 3748   1.468  -0.700   3.916
  113TYR    HB1 3749   1.461  -0.799   3.869
  113TYR    HB2 3750   1.367  -0.660   3.917
  113TYR     CG 3751   1.533  -0.724   4.050
  113TYR    CD1 3752   1.491  -0.648   4.160
  113TYR    HD1 3753   1.417  -0.571   4.143
  113TYR    CE1 3754   1.544  -0.691   4.282
  113TYR    HE1 3755   1.507  -0.645   4.372
  113TYR     CZ 3756   1.635  -0.797   4.296
  113TYR     OH 3757   1.687  -0.827   4.419
  113TYR     HH 3758   1.757  -0.891   4.413
  113TYR    CE2 3759   1.677  -0.866   4.180
  113TYR    HE2 3760   1.739  -0.954   4.187
  113TYR    CD2 3761   1.630  -0.824   4.055
  113TYR    HD2 3762   1.670  -0.880   3.971
  113TYR      C 3763   1.440  -0.532   3.724
  113TYR      O 3764   1.403  -0.418   3.751
  114GLY      N 3765   1.388  -0.602   3.623
  114GLY      H 3766   1.438  -0.689   3.614
  114GLY     CA 3767   1.308  -0.553   3.512
  114GLY    HA1 3768   1.211  -0.517   3.548
  114GLY    HA2 3769   1.293  -0.637   3.444
  114GLY      C 3770   1.362  -0.437   3.430
  114GLY      O 3771   1.461  -0.449   3.357
  115SER      N 3772   1.298  -0.321   3.445
  115SER      H 3773   1.204  -0.328   3.480
  115SER     CA 3774   1.334  -0.191   3.392
  115SER     HA 3775   1.443  -0.191   3.404
  115SER     CB 3776   1.309  -0.184   3.242
  115SER    HB1 3777   1.344  -0.086   3.210
  115SER    HB2 3778   1.360  -0.272   3.202
  115SER     OG 3779   1.171  -0.202   3.216
  115SER     HG 3780   1.163  -0.224   3.123
  115SER      C 3781   1.297  -0.066   3.471
  115SER      O 3782   1.312   0.048   3.427
  116SER      N 3783   1.258  -0.096   3.595
  116SER      H 3784   1.248  -0.193   3.619
  116SER     CA 3785   1.241   0.003   3.700
  116SER     HA 3786   1.261   0.101   3.657
  116SER     CB 3787   1.097   0.003   3.750
  116SER    HB1 3788   1.072  -0.098   3.782
  116SER    HB2 3789   1.073   0.073   3.830
  116SER     OG 3790   1.003   0.047   3.654
  116SER     HG 3791   0.984  -0.023   3.590
  116SER      C 3792   1.332  -0.023   3.820
  116SER      O 3793   1.376  -0.135   3.843
  117SER      N 3794   1.310   0.071   3.913
  117SER      H 3795   1.241   0.142   3.895
  117SER     CA 3796   1.338   0.060   4.055
  117SER     HA 3797   1.400  -0.028   4.077
  117SER     CB 3798   1.410   0.186   4.102
  117SER    HB1 3799   1.514   0.196   4.069
  117SER    HB2 3800   1.415   0.190   4.211
  117SER     OG 3801   1.341   0.303   4.065
  117SER     HG 3802   1.396   0.378   4.088
  117SER      C 3803   1.218   0.037   4.145
  117SER      O 3804   1.109   0.083   4.112
  118GLN      N 3805   1.230  -0.036   4.256
  118GLN      H 3806   1.323  -0.065   4.284
  118GLN     CA 3807   1.118  -0.084   4.334
  118GLN     HA 3808   1.054   0.004   4.341
  118GLN     CB 3809   1.035  -0.188   4.259
  118GLN    HB1 3810   1.005  -0.140   4.166
  118GLN    HB2 3811   0.949  -0.210   4.322
  118GLN     CG 3812   1.109  -0.319   4.231
  118GLN    HG1 3813   1.126  -0.381   4.319
  118GLN    HG2 3814   1.208  -0.297   4.191
  118GLN     CD 3815   1.043  -0.404   4.123
  118GLN    OE1 3816   0.926  -0.440   4.127
  118GLN    NE2 3817   1.126  -0.444   4.026
  118GLN   HE21 3818   1.224  -0.424   4.017
  118GLN   HE22 3819   1.084  -0.514   3.967
  118GLN      C 3820   1.155  -0.128   4.475
  118GLN      O 3821   1.275  -0.146   4.492
  119SER      N 3822   1.055  -0.158   4.559
  119SER      H 3823   0.960  -0.157   4.525
  119SER     CA 3824   1.096  -0.176   4.697
  119SER     HA 3825   1.179  -0.110   4.718
  119SER     CB 3826   0.981  -0.124   4.783
  119SER    HB1 3827   1.017  -0.135   4.885
  119SER    HB2 3828   0.896  -0.190   4.764
  119SER     OG 3829   0.943   0.009   4.755
  119SER     HG 3830   1.022   0.062   4.742
  119SER      C 3831   1.137  -0.318   4.733
  119SER      O 3832   1.200  -0.332   4.837
  120SER      N 3833   1.093  -0.422   4.660
  120SER      H 3834   1.023  -0.390   4.595
  120SER     CA 3835   1.110  -0.562   4.693
  120SER     HA 3836   1.123  -0.569   4.801
  120SER     CB 3837   0.989  -0.644   4.650
  120SER    HB1 3838   0.985  -0.645   4.541
  120SER    HB2 3839   1.003  -0.746   4.685
  120SER     OG 3840   0.866  -0.596   4.700
  120SER     HG 3841   0.800  -0.646   4.650
  120SER      C 3842   1.229  -0.628   4.625
  120SER      O 3843   1.257  -0.584   4.514
  121SER      N 3844   1.289  -0.725   4.694
  121SER      H 3845   1.252  -0.746   4.785
  121SER     CA 3846   1.382  -0.814   4.626
  121SER     HA 3847   1.416  -0.772   4.532
  121SER     CB 3848   1.502  -0.864   4.707
  121SER    HB1 3849   1.572  -0.921   4.646
  121SER    HB2 3850   1.481  -0.933   4.789
  121SER     OG 3851   1.570  -0.752   4.758
  121SER     HG 3852   1.662  -0.773   4.773
  121SER      C 3853   1.307  -0.935   4.575
  121SER      O 3854   1.349  -0.995   4.476
  122TYR      N 3855   1.203  -0.978   4.647
  122TYR      H 3856   1.168  -0.928   4.727
  122TYR     CA 3857   1.131  -1.102   4.621
  122TYR     HA 3858   1.152  -1.136   4.519
  122TYR     CB 3859   1.174  -1.215   4.715
  122TYR    HB1 3860   1.156  -1.310   4.665
  122TYR    HB2 3861   1.116  -1.203   4.807
  122TYR     CG 3862   1.322  -1.217   4.740
  122TYR    CD1 3863   1.406  -1.279   4.647
  122TYR    HD1 3864   1.358  -1.318   4.559
  122TYR    CE1 3865   1.545  -1.271   4.663
  122TYR    HE1 3866   1.611  -1.326   4.599
  122TYR     CZ 3867   1.600  -1.204   4.774
  122TYR     OH 3868   1.736  -1.206   4.785
  122TYR     HH 3869   1.758  -1.182   4.875
  122TYR    CE2 3870   1.515  -1.153   4.874
  122TYR    HE2 3871   1.556  -1.105   4.962
  122TYR    CD2 3872   1.376  -1.159   4.856
  122TYR    HD2 3873   1.310  -1.108   4.925
  122TYR      C 3874   0.979  -1.104   4.622
  122TYR      O 3875   0.920  -1.000   4.653
  123GLY      N 3876   0.910  -1.212   4.586
  123GLY      H 3877   0.961  -1.298   4.569
  123GLY     CA 3878   0.766  -1.214   4.571
  123GLY    HA1 3879   0.733  -1.154   4.487
  123GLY    HA2 3880   0.740  -1.318   4.550
  123GLY      C 3881   0.689  -1.177   4.698
  123GLY      O 3882   0.583  -1.115   4.696
  124GLN      N 3883   0.749  -1.217   4.810
  124GLN      H 3884   0.827  -1.281   4.806
  124GLN     CA 3885   0.715  -1.177   4.945
  124GLN     HA 3886   0.669  -1.079   4.932
  124GLN     CB 3887   0.615  -1.276   5.003
  124GLN    HB1 3888   0.585  -1.239   5.102
  124GLN    HB2 3889   0.521  -1.270   4.947
  124GLN     CG 3890   0.668  -1.418   5.019
  124GLN    HG1 3891   0.744  -1.417   5.098
  124GLN    HG2 3892   0.717  -1.460   4.931
  124GLN     CD 3893   0.553  -1.508   5.062
  124GLN    OE1 3894   0.536  -1.550   5.176
  124GLN    NE2 3895   0.457  -1.535   4.973
  124GLN   HE21 3896   0.373  -1.588   4.987
  124GLN   HE22 3897   0.466  -1.506   4.877
  124GLN      C 3898   0.845  -1.173   5.024
  124GLN      O 3899   0.941  -1.242   4.990
  125PRO      N 3900   0.860  -1.085   5.123
  125PRO     CD 3901   0.759  -1.000   5.183
  125PRO    HD1 3902   0.677  -1.067   5.208
  125PRO    HD2 3903   0.726  -0.925   5.110
  125PRO     CG 3904   0.819  -0.932   5.306
  125PRO    HG1 3905   0.787  -0.828   5.304
  125PRO    HG2 3906   0.805  -0.980   5.403
  125PRO     CB 3907   0.969  -0.953   5.282
  125PRO    HB1 3908   1.018  -0.950   5.379
  125PRO    HB2 3909   1.007  -0.876   5.215
  125PRO     CA 3910   0.977  -1.087   5.209
  125PRO     HA 3911   1.066  -1.097   5.147
  125PRO      C 3912   0.976  -1.197   5.313
  125PRO      O 3913   0.869  -1.246   5.346
  126GLN      N 3914   1.090  -1.239   5.369
  126GLN      H 3915   1.179  -1.215   5.328
  126GLN     CA 3916   1.083  -1.339   5.474
  126GLN     HA 3917   1.002  -1.408   5.449
  126GLN     CB 3918   1.216  -1.414   5.484
  126GLN    HB1 3919   1.225  -1.460   5.582
  126GLN    HB2 3920   1.300  -1.345   5.477
  126GLN     CG 3921   1.228  -1.524   5.379
  126GLN    HG1 3922   1.213  -1.486   5.278
  126GLN    HG2 3923   1.147  -1.593   5.402
  126GLN     CD 3924   1.362  -1.597   5.377
  126GLN    OE1 3925   1.459  -1.562   5.443
  126GLN    NE2 3926   1.377  -1.705   5.300
  126GLN   HE21 3927   1.468  -1.749   5.293
  126GLN   HE22 3928   1.294  -1.748   5.263
  126GLN      C 3929   1.028  -1.286   5.605
  126GLN      O 3930   0.999  -1.372   5.687
  127SER      N 3931   0.990  -1.159   5.620
  127SER      H 3932   1.017  -1.086   5.555
  127SER     CA 3933   0.915  -1.105   5.732
  127SER     HA 3934   0.833  -1.169   5.766
  127SER     CB 3935   1.011  -1.093   5.850
  127SER    HB1 3936   1.024  -1.195   5.888
  127SER    HB2 3937   0.968  -1.038   5.933
  127SER     OG 3938   1.143  -1.054   5.821
  127SER     HG 3939   1.178  -1.143   5.816
  127SER      C 3940   0.857  -0.966   5.707
  127SER      O 3941   0.898  -0.905   5.608
  128GLY      N 3942   0.765  -0.919   5.791
  128GLY      H 3943   0.750  -0.975   5.874
  128GLY     CA 3944   0.713  -0.785   5.777
  128GLY    HA1 3945   0.672  -0.769   5.677
  128GLY    HA2 3946   0.633  -0.757   5.844
  128GLY      C 3947   0.825  -0.685   5.803
  128GLY      O 3948   0.928  -0.715   5.863
  129SER      N 3949   0.798  -0.562   5.760
  129SER      H 3950   0.711  -0.543   5.713
  129SER     CA 3951   0.873  -0.442   5.795
  129SER     HA 3952   0.824  -0.367   5.734
  129SER     CB 3953   0.857  -0.411   5.943
  129SER    HB1 3954   0.903  -0.314   5.961
  129SER    HB2 3955   0.911  -0.490   5.996
  129SER     OG 3956   0.722  -0.414   5.981
  129SER     HG 3957   0.690  -0.341   5.927
  129SER      C 3958   1.021  -0.432   5.762
  129SER      O 3959   1.107  -0.499   5.819
  130TYR      N 3960   1.058  -0.361   5.655
  130TYR      H 3961   0.985  -0.306   5.611
  130TYR     CA 3962   1.183  -0.364   5.583
  130TYR     HA 3963   1.207  -0.469   5.560
  130TYR     CB 3964   1.170  -0.284   5.454
  130TYR    HB1 3965   1.264  -0.233   5.432
  130TYR    HB2 3966   1.110  -0.195   5.471
  130TYR     CG 3967   1.118  -0.372   5.342
  130TYR    CD1 3968   1.213  -0.459   5.286
  130TYR    HD1 3969   1.310  -0.455   5.332
  130TYR    CE1 3970   1.169  -0.553   5.193
  130TYR    HE1 3971   1.234  -0.634   5.163
  130TYR     CZ 3972   1.038  -0.540   5.141
  130TYR     OH 3973   0.993  -0.635   5.054
  130TYR     HH 3974   0.901  -0.625   5.030
  130TYR    CE2 3975   0.950  -0.438   5.182
  130TYR    HE2 3976   0.848  -0.433   5.147
  130TYR    CD2 3977   0.993  -0.352   5.284
  130TYR    HD2 3978   0.922  -0.274   5.309
  130TYR      C 3979   1.306  -0.316   5.659
  130TYR      O 3980   1.301  -0.242   5.757
  131SER      N 3981   1.417  -0.371   5.608
  131SER      H 3982   1.432  -0.451   5.548
  131SER     CA 3983   1.545  -0.324   5.656
  131SER     HA 3984   1.529  -0.241   5.725
  131SER     CB 3985   1.608  -0.436   5.738
  131SER    HB1 3986   1.551  -0.456   5.829
  131SER    HB2 3987   1.705  -0.404   5.776
  131SER     OG 3988   1.629  -0.554   5.664
  131SER     HG 3989   1.703  -0.533   5.606
  131SER      C 3990   1.625  -0.271   5.538
  131SER      O 3991   1.627  -0.340   5.436
  132GLN      N 3992   1.689  -0.156   5.558
  132GLN      H 3993   1.691  -0.117   5.651
  132GLN     CA 3994   1.786  -0.103   5.463
  132GLN     HA 3995   1.733  -0.087   5.370
  132GLN     CB 3996   1.844   0.026   5.521
  132GLN    HB1 3997   1.889   0.014   5.620
  132GLN    HB2 3998   1.933   0.059   5.466
  132GLN     CG 3999   1.745   0.142   5.524
  132GLN    HG1 4000   1.695   0.152   5.427
  132GLN    HG2 4001   1.664   0.129   5.596
  132GLN     CD 4002   1.810   0.274   5.562
  132GLN    OE1 4003   1.871   0.341   5.478
  132GLN    NE2 4004   1.796   0.326   5.684
  132GLN   HE21 4005   1.721   0.287   5.740
  132GLN   HE22 4006   1.827   0.418   5.710
  132GLN      C 4007   1.898  -0.201   5.435
  132GLN      O 4008   1.942  -0.278   5.520
  133GLN      N 4009   1.961  -0.192   5.318
  133GLN      H 4010   1.928  -0.114   5.261
  133GLN     CA 4011   2.075  -0.271   5.276
  133GLN     HA 4012   2.049  -0.376   5.285
  133GLN     CB 4013   2.106  -0.252   5.128
  133GLN    HB1 4014   2.114  -0.144   5.112
  133GLN    HB2 4015   2.196  -0.306   5.102
  133GLN     CG 4016   2.007  -0.297   5.020
  133GLN    HG1 4017   2.042  -0.245   4.930
  133GLN    HG2 4018   1.906  -0.270   5.050
  133GLN     CD 4019   2.006  -0.447   4.995
  133GLN    OE1 4020   2.101  -0.518   5.028
  133GLN    NE2 4021   1.895  -0.500   4.945
  133GLN   HE21 4022   1.812  -0.442   4.943
  133GLN   HE22 4023   1.895  -0.601   4.947
  133GLN      C 4024   2.197  -0.242   5.363
  133GLN      O 4025   2.204  -0.130   5.414
  134PRO      N 4026   2.294  -0.332   5.382
  134PRO     CD 4027   2.282  -0.475   5.362
  134PRO    HD1 4028   2.271  -0.500   5.257
  134PRO    HD2 4029   2.191  -0.499   5.417
  134PRO     CG 4030   2.401  -0.540   5.432
  134PRO    HG1 4031   2.467  -0.573   5.352
  134PRO    HG2 4032   2.372  -0.620   5.501
  134PRO     CB 4033   2.476  -0.425   5.498
  134PRO    HB1 4034   2.583  -0.445   5.483
  134PRO    HB2 4035   2.473  -0.421   5.607
  134PRO     CA 4036   2.423  -0.296   5.437
  134PRO     HA 4037   2.407  -0.226   5.519
  134PRO      C 4038   2.516  -0.220   5.343
  134PRO      O 4039   2.522  -0.242   5.223
  135SER      N 4040   2.595  -0.133   5.406
  135SER      H 4041   2.594  -0.127   5.507
  135SER     CA 4042   2.718  -0.080   5.350
  135SER     HA 4043   2.715  -0.095   5.242
  135SER     CB 4044   2.729   0.071   5.372
  135SER    HB1 4045   2.744   0.080   5.479
  135SER    HB2 4046   2.821   0.108   5.326
  135SER     OG 4047   2.615   0.144   5.333
  135SER     HG 4048   2.637   0.232   5.303
  135SER      C 4049   2.840  -0.142   5.416
  135SER      O 4050   2.833  -0.184   5.532
  136TYR      N 4051   2.951  -0.145   5.342
  136TYR      H 4052   2.958  -0.088   5.259
  136TYR     CA 4053   3.068  -0.216   5.389
  136TYR     HA 4054   3.058  -0.233   5.496
  136TYR     CB 4055   3.075  -0.347   5.310
  136TYR    HB1 4056   3.169  -0.399   5.329
  136TYR    HB2 4057   3.082  -0.330   5.203
  136TYR     CG 4058   2.965  -0.444   5.344
  136TYR    CD1 4059   2.853  -0.449   5.261
  136TYR    HD1 4060   2.837  -0.368   5.192
  136TYR    CE1 4061   2.761  -0.555   5.269
  136TYR    HE1 4062   2.669  -0.545   5.212
  136TYR     CZ 4063   2.782  -0.658   5.362
  136TYR     OH 4064   2.696  -0.764   5.368
  136TYR     HH 4065   2.611  -0.757   5.325
  136TYR    CE2 4066   2.886  -0.646   5.456
  136TYR    HE2 4067   2.902  -0.725   5.528
  136TYR    CD2 4068   2.979  -0.543   5.442
  136TYR    HD2 4069   3.067  -0.542   5.505
  136TYR      C 4070   3.198  -0.138   5.372
  136TYR      O 4071   3.224  -0.072   5.272
  137GLY      N 4072   3.281  -0.154   5.476
  137GLY      H 4073   3.251  -0.224   5.542
  137GLY     CA 4074   3.406  -0.083   5.496
  137GLY    HA1 4075   3.465  -0.118   5.411
  137GLY    HA2 4076   3.450  -0.108   5.592
  137GLY      C 4077   3.403   0.069   5.504
  137GLY      O 4078   3.297   0.124   5.534
  138GLY      N 4079   3.511   0.137   5.465
  138GLY      H 4080   3.577   0.070   5.429
  138GLY     CA 4081   3.512   0.282   5.452
  138GLY    HA1 4082   3.504   0.317   5.555
  138GLY    HA2 4083   3.610   0.320   5.422
  138GLY      C 4084   3.405   0.345   5.366
  138GLY      O 4085   3.367   0.287   5.264
  139GLN      N 4086   3.342   0.455   5.408
  139GLN      H 4087   3.377   0.493   5.495
  139GLN     CA 4088   3.229   0.522   5.346
  139GLN     HA 4089   3.150   0.450   5.324
  139GLN     CB 4090   3.175   0.631   5.438
  139GLN    HB1 4091   3.255   0.703   5.457
  139GLN    HB2 4092   3.084   0.676   5.400
  139GLN     CG 4093   3.130   0.579   5.574
  139GLN    HG1 4094   3.065   0.491   5.568
  139GLN    HG2 4095   3.215   0.546   5.635
  139GLN     CD 4096   3.065   0.687   5.660
  139GLN    OE1 4097   3.108   0.802   5.660
  139GLN    NE2 4098   2.968   0.655   5.746
  139GLN   HE21 4099   2.959   0.555   5.756
  139GLN   HE22 4100   2.940   0.711   5.825
  139GLN      C 4101   3.276   0.581   5.215
  139GLN      O 4102   3.386   0.634   5.198
  140GLN      N 4103   3.188   0.581   5.115
  140GLN      H 4104   3.099   0.543   5.146
  140GLN     CA 4105   3.212   0.618   4.977
  140GLN     HA 4106   3.313   0.585   4.952
  140GLN     CB 4107   3.120   0.538   4.885
  140GLN    HB1 4108   3.016   0.567   4.903
  140GLN    HB2 4109   3.131   0.431   4.902
  140GLN     CG 4110   3.153   0.556   4.737
  140GLN    HG1 4111   3.126   0.657   4.709
  140GLN    HG2 4112   3.258   0.545   4.712
  140GLN     CD 4113   3.066   0.464   4.652
  140GLN    OE1 4114   2.943   0.469   4.663
  140GLN    NE2 4115   3.116   0.393   4.551
  140GLN   HE21 4116   3.215   0.404   4.532
  140GLN   HE22 4117   3.047   0.348   4.493
  140GLN      C 4118   3.209   0.768   4.953
  140GLN      O 4119   3.279   0.812   4.862
  141GLN      N 4120   3.123   0.842   5.023
  141GLN      H 4121   3.051   0.799   5.078
  141GLN     CA 4122   3.117   0.985   5.000
  141GLN     HA 4123   3.090   1.003   4.896
  141GLN     CB 4124   3.005   1.052   5.078
  141GLN    HB1 4125   2.995   1.154   5.041
  141GLN    HB2 4126   2.920   0.995   5.041
  141GLN     CG 4127   3.024   1.049   5.230
  141GLN    HG1 4128   3.029   0.943   5.257
  141GLN    HG2 4129   3.118   1.092   5.262
  141GLN     CD 4130   2.898   1.106   5.293
  141GLN    OE1 4131   2.796   1.039   5.311
  141GLN    NE2 4132   2.892   1.234   5.328
  141GLN   HE21 4133   2.966   1.299   5.304
  141GLN   HE22 4134   2.801   1.270   5.354
  141GLN      C 4135   3.254   1.051   5.006
  141GLN      O 4136   3.344   1.005   5.076
  142SER      N 4137   3.270   1.160   4.931
  142SER      H 4138   3.195   1.194   4.872
  142SER     CA 4139   3.402   1.217   4.916
  142SER     HA 4140   3.478   1.143   4.891
  142SER     CB 4141   3.409   1.318   4.802
  142SER    HB1 4142   3.347   1.404   4.827
  142SER    HB2 4143   3.513   1.346   4.789
  142SER     OG 4144   3.353   1.265   4.683
  142SER     HG 4145   3.258   1.272   4.676
  142SER      C 4146   3.451   1.290   5.041
  142SER      O 4147   3.566   1.290   5.086
  143TYR      N 4148   3.357   1.357   5.108
  143TYR      H 4149   3.263   1.350   5.071
  143TYR     CA 4150   3.371   1.423   5.236
  143TYR     HA 4151   3.456   1.382   5.291
  143TYR     CB 4152   3.413   1.569   5.223
  143TYR    HB1 4153   3.334   1.633   5.183
  143TYR    HB2 4154   3.497   1.565   5.153
  143TYR     CG 4155   3.464   1.635   5.349
  143TYR    CD1 4156   3.599   1.623   5.381
  143TYR    HD1 4157   3.667   1.569   5.316
  143TYR    CE1 4158   3.652   1.699   5.487
  143TYR    HE1 4159   3.760   1.695   5.492
  143TYR     CZ 4160   3.569   1.777   5.570
  143TYR     OH 4161   3.608   1.856   5.673
  143TYR     HH 4162   3.704   1.846   5.677
  143TYR    CE2 4163   3.431   1.779   5.542
  143TYR    HE2 4164   3.361   1.830   5.607
  143TYR    CD2 4165   3.379   1.703   5.437
  143TYR    HD2 4166   3.271   1.705   5.428
  143TYR      C 4167   3.243   1.408   5.317
  143TYR      O 4168   3.138   1.375   5.263
  144GLY      N 4169   3.265   1.411   5.449
  144GLY      H 4170   3.357   1.426   5.488
  144GLY     CA 4171   3.166   1.364   5.543
  144GLY    HA1 4172   3.213   1.356   5.641
  144GLY    HA2 4173   3.145   1.259   5.523
  144GLY      C 4174   3.037   1.446   5.552
  144GLY      O 4175   3.031   1.555   5.497
  145GLN      N 4176   2.946   1.393   5.634
  145GLN      H 4177   2.977   1.308   5.680
  145GLN     CA 4178   2.814   1.446   5.660
  145GLN     HA 4179   2.794   1.526   5.589
  145GLN     CB 4180   2.708   1.336   5.645
  145GLN    HB1 4181   2.722   1.265   5.727
  145GLN    HB2 4182   2.721   1.289   5.548
  145GLN     CG 4183   2.568   1.393   5.664
  145GLN    HG1 4184   2.560   1.434   5.764
  145GLN    HG2 4185   2.556   1.478   5.597
  145GLN     CD 4186   2.462   1.285   5.645
  145GLN    OE1 4187   2.408   1.262   5.537
  145GLN    NE2 4188   2.424   1.215   5.751
  145GLN   HE21 4189   2.464   1.229   5.843
  145GLN   HE22 4190   2.340   1.159   5.739
  145GLN      C 4191   2.820   1.506   5.800
  145GLN      O 4192   2.861   1.438   5.894
  146GLN      N 4193   2.781   1.633   5.804
  146GLN      H 4194   2.740   1.668   5.718
  146GLN     CA 4195   2.742   1.693   5.930
  146GLN     HA 4196   2.789   1.634   6.009
  146GLN     CB 4197   2.815   1.827   5.940
  146GLN    HB1 4198   2.832   1.858   6.043
  146GLN    HB2 4199   2.912   1.809   5.895
  146GLN     CG 4200   2.743   1.932   5.856
  146GLN    HG1 4201   2.717   1.892   5.758
  146GLN    HG2 4202   2.651   1.961   5.908
  146GLN     CD 4203   2.822   2.057   5.822
  146GLN    OE1 4204   2.882   2.126   5.904
  146GLN    NE2 4205   2.805   2.111   5.701
  146GLN   HE21 4206   2.850   2.201   5.691
  146GLN   HE22 4207   2.759   2.064   5.624
  146GLN      C 4208   2.592   1.703   5.955
  146GLN      O 4209   2.508   1.692   5.866
  147GLN      N 4210   2.555   1.735   6.079
  147GLN      H 4211   2.633   1.734   6.142
  147GLN     CA 4212   2.418   1.764   6.117
  147GLN     HA 4213   2.360   1.674   6.093
  147GLN     CB 4214   2.411   1.777   6.269
  147GLN    HB1 4215   2.441   1.878   6.296
  147GLN    HB2 4216   2.491   1.713   6.306
  147GLN     CG 4217   2.284   1.735   6.343
  147GLN    HG1 4218   2.291   1.803   6.427
  147GLN    HG2 4219   2.190   1.760   6.295
  147GLN     CD 4220   2.279   1.589   6.387
  147GLN    OE1 4221   2.359   1.504   6.349
  147GLN    NE2 4222   2.181   1.549   6.468
  147GLN   HE21 4223   2.191   1.456   6.505
  147GLN   HE22 4224   2.157   1.621   6.535
  147GLN      C 4225   2.363   1.890   6.051
  147GLN      O 4226   2.438   1.986   6.035
  148SER      N 4227   2.235   1.894   6.016
  148SER      H 4228   2.172   1.824   6.053
  148SER     CA 4229   2.168   1.995   5.935
  148SER     HA 4230   2.229   2.026   5.850
  148SER     CB 4231   2.034   1.944   5.886
  148SER    HB1 4232   1.975   1.914   5.973
  148SER    HB2 4233   1.991   2.032   5.839
  148SER     OG 4234   2.034   1.836   5.794
  148SER     HG 4235   1.953   1.846   5.744
  148SER      C 4236   2.142   2.117   6.022
  148SER      O 4237   2.139   2.116   6.145
  149TYR      N 4238   2.123   2.228   5.950
  149TYR      H 4239   2.135   2.217   5.850
  149TYR     CA 4240   2.092   2.361   5.998
  149TYR     HA 4241   2.042   2.343   6.094
  149TYR     CB 4242   2.219   2.444   6.007
  149TYR    HB1 4243   2.269   2.402   6.094
  149TYR    HB2 4244   2.196   2.547   6.035
  149TYR     CG 4245   2.316   2.445   5.891
  149TYR    CD1 4246   2.297   2.534   5.784
  149TYR    HD1 4247   2.216   2.605   5.786
  149TYR    CE1 4248   2.385   2.529   5.675
  149TYR    HE1 4249   2.360   2.591   5.591
  149TYR     CZ 4250   2.492   2.437   5.669
  149TYR     OH 4251   2.578   2.432   5.562
  149TYR     HH 4252   2.630   2.354   5.579
  149TYR    CE2 4253   2.523   2.368   5.787
  149TYR    HE2 4254   2.608   2.300   5.787
  149TYR    CD2 4255   2.430   2.363   5.891
  149TYR    HD2 4256   2.433   2.286   5.966
  149TYR      C 4257   1.990   2.421   5.902
  149TYR      O 4258   1.960   2.368   5.795
  150ASN      N 4259   1.936   2.536   5.941
  150ASN      H 4260   1.980   2.577   6.023
  150ASN     CA 4261   1.846   2.614   5.859
  150ASN     HA 4262   1.792   2.538   5.803
  150ASN     CB 4263   1.751   2.687   5.953
  150ASN    HB1 4264   1.805   2.763   6.008
  150ASN    HB2 4265   1.703   2.621   6.026
  150ASN     CG 4266   1.634   2.762   5.890
  150ASN    OD1 4267   1.590   2.734   5.778
  150ASN    ND2 4268   1.573   2.859   5.958
  150ASN   HD21 4269   1.495   2.907   5.915
  150ASN   HD22 4270   1.595   2.878   6.054
  150ASN      C 4271   1.908   2.722   5.771
  150ASN      O 4272   1.978   2.804   5.830
  151PRO      N 4273   1.880   2.718   5.640
  151PRO     CD 4274   1.925   2.829   5.559
  151PRO    HD1 4275   1.849   2.905   5.581
  151PRO    HD2 4276   2.029   2.856   5.574
  151PRO     CG 4277   1.905   2.788   5.413
  151PRO    HG1 4278   1.993   2.735   5.375
  151PRO    HG2 4279   1.882   2.876   5.353
  151PRO     CB 4280   1.792   2.686   5.425
  151PRO    HB1 4281   1.697   2.733   5.448
  151PRO    HB2 4282   1.777   2.610   5.348
  151PRO     CA 4283   1.820   2.616   5.557
  151PRO     HA 4284   1.719   2.584   5.583
  151PRO      C 4285   1.919   2.503   5.531
  151PRO      O 4286   2.037   2.522   5.558
  152PRO      N 4287   1.872   2.390   5.477
  152PRO     CD 4288   1.733   2.353   5.461
  152PRO    HD1 4289   1.675   2.433   5.414
  152PRO    HD2 4290   1.689   2.344   5.561
  152PRO     CG 4291   1.722   2.225   5.380
  152PRO    HG1 4292   1.632   2.167   5.400
  152PRO    HG2 4293   1.740   2.244   5.274
  152PRO     CB 4294   1.856   2.164   5.420
  152PRO    HB1 4295   1.846   2.103   5.509
  152PRO    HB2 4296   1.894   2.095   5.344
  152PRO     CA 4297   1.956   2.276   5.448
  152PRO     HA 4298   2.017   2.245   5.532
  152PRO      C 4299   2.044   2.307   5.327
  152PRO      O 4300   2.010   2.372   5.229
  153GLN      N 4301   2.166   2.255   5.345
  153GLN      H 4302   2.185   2.200   5.427
  153GLN     CA 4303   2.278   2.269   5.255
  153GLN     HA 4304   2.360   2.211   5.295
  153GLN     CB 4305   2.331   2.412   5.268
  153GLN    HB1 4306   2.320   2.448   5.371
  153GLN    HB2 4307   2.271   2.474   5.202
  153GLN     CG 4308   2.480   2.416   5.236
  153GLN    HG1 4309   2.534   2.352   5.306
  153GLN    HG2 4310   2.501   2.369   5.140
  153GLN     CD 4311   2.543   2.554   5.225
  153GLN    OE1 4312   2.551   2.611   5.117
  153GLN    NE2 4313   2.590   2.602   5.341
  153GLN   HE21 4314   2.621   2.698   5.347
  153GLN   HE22 4315   2.587   2.534   5.415
  153GLN      C 4316   2.268   2.232   5.107
  153GLN      O 4317   2.193   2.286   5.026
  154GLY      N 4318   2.355   2.139   5.068
  154GLY      H 4319   2.409   2.093   5.140
  154GLY     CA 4320   2.390   2.091   4.936
  154GLY    HA1 4321   2.389   1.982   4.934
  154GLY    HA2 4322   2.303   2.105   4.872
  154GLY      C 4323   2.517   2.143   4.871
  154GLY      O 4324   2.623   2.153   4.932
  155TYR      N 4325   2.515   2.191   4.746
  155TYR      H 4326   2.425   2.189   4.701
  155TYR     CA 4327   2.627   2.240   4.668
  155TYR     HA 4328   2.707   2.263   4.738
  155TYR     CB 4329   2.674   2.123   4.581
  155TYR    HB1 4330   2.737   2.161   4.501
  155TYR    HB2 4331   2.587   2.083   4.529
  155TYR     CG 4332   2.746   2.014   4.654
  155TYR    CD1 4333   2.708   1.883   4.623
  155TYR    HD1 4334   2.627   1.864   4.554
  155TYR    CE1 4335   2.778   1.779   4.688
  155TYR    HE1 4336   2.753   1.677   4.663
  155TYR     CZ 4337   2.891   1.812   4.765
  155TYR     OH 4338   2.972   1.724   4.831
  155TYR     HH 4339   2.946   1.632   4.819
  155TYR    CE2 4340   2.933   1.944   4.791
  155TYR    HE2 4341   3.016   1.955   4.859
  155TYR    CD2 4342   2.854   2.047   4.738
  155TYR    HD2 4343   2.883   2.148   4.760
  155TYR      C 4344   2.574   2.360   4.592
  155TYR      O 4345   2.455   2.385   4.571
  156GLY      N 4346   2.671   2.444   4.553
  156GLY      H 4347   2.764   2.409   4.570
  156GLY     CA 4348   2.643   2.555   4.464
  156GLY    HA1 4349   2.736   2.612   4.457
  156GLY    HA2 4350   2.572   2.629   4.502
  156GLY      C 4351   2.597   2.511   4.326
  156GLY      O 4352   2.597   2.393   4.290
  157GLN      N 4353   2.557   2.609   4.246
  157GLN      H 4354   2.553   2.703   4.281
  157GLN     CA 4355   2.539   2.597   4.102
  157GLN     HA 4356   2.503   2.498   4.073
  157GLN     CB 4357   2.446   2.703   4.046
  157GLN    HB1 4358   2.502   2.796   4.047
  157GLN    HB2 4359   2.409   2.680   3.945
  157GLN     CG 4360   2.321   2.739   4.126
  157GLN    HG1 4361   2.344   2.764   4.229
  157GLN    HG2 4362   2.278   2.829   4.082
  157GLN     CD 4363   2.223   2.623   4.126
  157GLN    OE1 4364   2.228   2.519   4.192
  157GLN    NE2 4365   2.118   2.635   4.044
  157GLN   HE21 4366   2.120   2.717   3.985
  157GLN   HE22 4367   2.059   2.554   4.036
  157GLN      C 4368   2.667   2.603   4.020
  157GLN      O 4369   2.678   2.528   3.923
  158GLN      N 4370   2.769   2.679   4.061
  158GLN      H 4371   2.764   2.731   4.147
  158GLN     CA 4372   2.905   2.656   4.019
  158GLN     HA 4373   2.908   2.562   3.964
  158GLN     CB 4374   2.948   2.762   3.918
  158GLN    HB1 4375   3.050   2.749   3.881
  158GLN    HB2 4376   2.940   2.856   3.971
  158GLN     CG 4377   2.853   2.780   3.801
  158GLN    HG1 4378   2.756   2.816   3.837
  158GLN    HG2 4379   2.844   2.683   3.753
  158GLN     CD 4380   2.896   2.876   3.690
  158GLN    OE1 4381   2.982   2.851   3.606
  158GLN    NE2 4382   2.834   2.994   3.685
  158GLN   HE21 4383   2.855   3.051   3.604
  158GLN   HE22 4384   2.794   3.027   3.772
  158GLN      C 4385   3.000   2.650   4.138
  158GLN      O 4386   2.963   2.671   4.253
  159ASN      N 4387   3.123   2.604   4.114
  159ASN      H 4388   3.142   2.598   4.015
  159ASN     CA 4389   3.239   2.606   4.201
  159ASN     HA 4390   3.215   2.675   4.281
  159ASN     CB 4391   3.253   2.468   4.263
  159ASN    HB1 4392   3.282   2.404   4.180
  159ASN    HB2 4393   3.158   2.438   4.307
  159ASN     CG 4394   3.354   2.466   4.377
  159ASN    OD1 4395   3.326   2.420   4.487
  159ASN    ND2 4396   3.482   2.492   4.347
  159ASN   HD21 4397   3.555   2.471   4.414
  159ASN   HD22 4398   3.512   2.505   4.252
  159ASN      C 4399   3.364   2.661   4.134
  159ASN      O 4400   3.431   2.751   4.184
  160GLN      N 4401   3.393   2.612   4.013
  160GLN      H 4402   3.320   2.563   3.964
  160GLN     CA 4403   3.497   2.663   3.925
  160GLN     HA 4404   3.588   2.679   3.982
  160GLN     CB 4405   3.535   2.558   3.821
  160GLN    HB1 4406   3.447   2.525   3.766
  160GLN    HB2 4407   3.608   2.597   3.750
  160GLN     CG 4408   3.597   2.425   3.865
  160GLN    HG1 4409   3.681   2.448   3.931
  160GLN    HG2 4410   3.643   2.370   3.783
  160GLN     CD 4411   3.500   2.328   3.931
  160GLN    OE1 4412   3.500   2.310   4.053
  160GLN    NE2 4413   3.408   2.260   3.863
  160GLN   HE21 4414   3.345   2.212   3.925
  160GLN   HE22 4415   3.400   2.284   3.765
  160GLN      C 4416   3.452   2.789   3.852
  160GLN      O 4417   3.336   2.830   3.856
  161TYR      N 4418   3.549   2.864   3.800
  161TYR      H 4419   3.646   2.835   3.803
  161TYR     CA 4420   3.517   3.002   3.766
  161TYR     HA 4421   3.464   3.041   3.853
  161TYR     CB 4422   3.644   3.082   3.736
  161TYR    HB1 4423   3.715   3.061   3.816
  161TYR    HB2 4424   3.691   3.045   3.645
  161TYR     CG 4425   3.630   3.232   3.743
  161TYR    CD1 4426   3.580   3.294   3.858
  161TYR    HD1 4427   3.568   3.238   3.950
  161TYR    CE1 4428   3.551   3.431   3.859
  161TYR    HE1 4429   3.512   3.469   3.952
  161TYR     CZ 4430   3.574   3.508   3.743
  161TYR     OH 4431   3.536   3.639   3.750
  161TYR     HH 4432   3.563   3.687   3.671
  161TYR    CE2 4433   3.625   3.447   3.626
  161TYR    HE2 4434   3.640   3.508   3.538
  161TYR    CD2 4435   3.661   3.312   3.632
  161TYR    HD2 4436   3.702   3.268   3.543
  161TYR      C 4437   3.427   3.007   3.643
  161TYR      O 4438   3.451   2.936   3.546
  162ASN      N 4439   3.332   3.100   3.635
  162ASN      H 4440   3.315   3.144   3.725
  162ASN     CA 4441   3.228   3.116   3.535
  162ASN     HA 4442   3.184   3.017   3.528
  162ASN     CB 4443   3.121   3.213   3.585
  162ASN    HB1 4444   3.031   3.208   3.524
  162ASN    HB2 4445   3.089   3.183   3.685
  162ASN     CG 4446   3.176   3.354   3.592
  162ASN    OD1 4447   3.143   3.435   3.505
  162ASN    ND2 4448   3.264   3.388   3.686
  162ASN   HD21 4449   3.302   3.482   3.690
  162ASN   HD22 4450   3.291   3.323   3.758
  162ASN      C 4451   3.285   3.158   3.399
  162ASN      O 4452   3.382   3.231   3.385
  163SER      N 4453   3.225   3.124   3.285
  163SER      H 4454   3.155   3.053   3.299
  163SER     CA 4455   3.242   3.166   3.147
  163SER     HA 4456   3.343   3.204   3.138
  163SER     CB 4457   3.229   3.043   3.057
  163SER    HB1 4458   3.137   2.988   3.075
  163SER    HB2 4459   3.236   3.072   2.953
  163SER     OG 4460   3.340   2.960   3.086
  163SER     HG 4461   3.416   3.019   3.082
  163SER      C 4462   3.141   3.275   3.112
  163SER    OC1 4463   3.185   3.384   3.071
  163SER    OC2 4464   3.018   3.253   3.113
    1MET      N 4465   2.905   7.409  -0.921
    1MET     H1 4466   2.993   7.376  -0.885
    1MET     H2 4467   2.826   7.373  -0.868
    1MET     H3 4468   2.890   7.377  -1.015
    1MET     CA 4469   2.901   7.555  -0.902
    1MET     HA 4470   2.814   7.581  -0.963
    1MET     CB 4471   3.026   7.621  -0.960
    1MET    HB1 4472   3.018   7.730  -0.953
    1MET    HB2 4473   3.032   7.605  -1.067
    1MET     CG 4474   3.159   7.582  -0.895
    1MET    HG1 4475   3.163   7.475  -0.874
    1MET    HG2 4476   3.244   7.607  -0.959
    1MET     SD 4477   3.182   7.654  -0.731
    1MET     CE 4478   3.351   7.594  -0.706
    1MET    HE1 4479   3.418   7.642  -0.778
    1MET    HE2 4480   3.385   7.613  -0.604
    1MET    HE3 4481   3.348   7.485  -0.713
    1MET      C 4482   2.881   7.590  -0.755
    1MET      O 4483   2.916   7.504  -0.675
    2ALA      N 4484   2.844   7.715  -0.725
    2ALA      H 4485   2.821   7.773  -0.805
    2ALA     CA 4486   2.835   7.767  -0.591
    2ALA     HA 4487   2.909   7.712  -0.532
    2ALA     CB 4488   2.889   7.910  -0.591
    2ALA    HB1 4489   2.817   7.982  -0.628
    2ALA    HB2 4490   2.904   7.934  -0.486
    2ALA    HB3 4491   2.989   7.916  -0.634
    2ALA      C 4492   2.704   7.741  -0.518
    2ALA      O 4493   2.598   7.756  -0.578
    3SER      N 4494   2.719   7.711  -0.389
    3SER      H 4495   2.811   7.719  -0.350
    3SER     CA 4496   2.615   7.659  -0.302
    3SER     HA 4497   2.540   7.604  -0.359
    3SER     CB 4498   2.677   7.551  -0.214
    3SER    HB1 4499   2.750   7.594  -0.145
    3SER    HB2 4500   2.603   7.506  -0.147
    3SER     OG 4501   2.742   7.451  -0.290
    3SER     HG 4502   2.741   7.375  -0.232
    3SER      C 4503   2.552   7.767  -0.215
    3SER      O 4504   2.625   7.849  -0.161
    4ASN      N 4505   2.420   7.768  -0.196
    4ASN      H 4506   2.367   7.707  -0.257
    4ASN     CA 4507   2.347   7.857  -0.109
    4ASN     HA 4508   2.405   7.890  -0.023
    4ASN     CB 4509   2.308   7.978  -0.193
    4ASN    HB1 4510   2.400   8.008  -0.244
    4ASN    HB2 4511   2.235   7.946  -0.266
    4ASN     CG 4512   2.258   8.086  -0.098
    4ASN    OD1 4513   2.137   8.092  -0.075
    4ASN    ND2 4514   2.349   8.168  -0.044
    4ASN   HD21 4515   2.324   8.242   0.021
    4ASN   HD22 4516   2.448   8.150  -0.052
    4ASN      C 4517   2.224   7.786  -0.052
    4ASN      O 4518   2.217   7.790   0.071
    5ASP      N 4519   2.136   7.730  -0.135
    5ASP      H 4520   2.153   7.739  -0.234
    5ASP     CA 4521   2.014   7.663  -0.096
    5ASP     HA 4522   2.018   7.651   0.013
    5ASP     CB 4523   1.903   7.759  -0.139
    5ASP    HB1 4524   1.913   7.779  -0.246
    5ASP    HB2 4525   1.914   7.855  -0.088
    5ASP     CG 4526   1.771   7.690  -0.108
    5ASP    OD1 4527   1.702   7.635  -0.197
    5ASP    OD2 4528   1.734   7.688   0.011
    5ASP      C 4529   2.006   7.518  -0.144
    5ASP      O 4530   2.069   7.479  -0.243
    6TYR      N 4531   1.930   7.434  -0.075
    6TYR      H 4532   1.906   7.461   0.019
    6TYR     CA 4533   1.909   7.293  -0.103
    6TYR     HA 4534   1.917   7.277  -0.211
    6TYR     CB 4535   2.011   7.202  -0.035
    6TYR    HB1 4536   1.985   7.217   0.070
    6TYR    HB2 4537   2.114   7.227  -0.060
    6TYR     CG 4538   2.004   7.058  -0.080
    6TYR    CD1 4539   1.910   6.974  -0.018
    6TYR    HD1 4540   1.861   7.015   0.069
    6TYR    CE1 4541   1.876   6.847  -0.066
    6TYR    HE1 4542   1.799   6.788  -0.018
    6TYR     CZ 4543   1.959   6.797  -0.168
    6TYR     OH 4544   1.924   6.678  -0.224
    6TYR     HH 4545   1.865   6.626  -0.170
    6TYR    CE2 4546   2.050   6.881  -0.237
    6TYR    HE2 4547   2.109   6.836  -0.316
    6TYR    CD2 4548   2.069   7.013  -0.195
    6TYR    HD2 4549   2.129   7.083  -0.251
    6TYR      C 4550   1.769   7.256  -0.058
    6TYR      O 4551   1.730   7.287   0.055
    7THR      N 4552   1.691   7.200  -0.151
    7THR      H 4553   1.730   7.176  -0.242
    7THR     CA 4554   1.557   7.149  -0.132
    7THR     HA 4555   1.530   7.163  -0.027
    7THR     CB 4556   1.464   7.223  -0.228
    7THR     HB 4557   1.372   7.165  -0.224
    7THR    CG2 4558   1.430   7.366  -0.187
    7THR   HG21 4559   1.361   7.408  -0.260
    7THR   HG22 4560   1.523   7.423  -0.179
    7THR   HG23 4561   1.391   7.366  -0.085
    7THR    OG1 4562   1.511   7.231  -0.361
    7THR    HG1 4563   1.546   7.321  -0.369
    7THR      C 4564   1.551   7.004  -0.177
    7THR      O 4565   1.625   6.969  -0.268
    8GLN      N 4566   1.458   6.926  -0.121
    8GLN      H 4567   1.404   6.959  -0.043
    8GLN     CA 4568   1.423   6.796  -0.175
    8GLN     HA 4569   1.516   6.739  -0.171
    8GLN     CB 4570   1.323   6.734  -0.079
    8GLN    HB1 4571   1.362   6.733   0.023
    8GLN    HB2 4572   1.236   6.800  -0.083
    8GLN     CG 4573   1.291   6.590  -0.119
    8GLN    HG1 4574   1.386   6.538  -0.123
    8GLN    HG2 4575   1.261   6.592  -0.224
    8GLN     CD 4576   1.192   6.518  -0.029
    8GLN    OE1 4577   1.122   6.578   0.052
    8GLN    NE2 4578   1.183   6.385  -0.032
    8GLN   HE21 4579   1.095   6.342  -0.006
    8GLN   HE22 4580   1.235   6.327  -0.096
    8GLN      C 4581   1.376   6.812  -0.319
    8GLN      O 4582   1.301   6.904  -0.350
    9GLN      N 4583   1.434   6.730  -0.407
    9GLN      H 4584   1.512   6.681  -0.368
    9GLN     CA 4585   1.432   6.741  -0.552
    9GLN     HA 4586   1.342   6.786  -0.594
    9GLN     CB 4587   1.552   6.826  -0.594
    9GLN    HB1 4588   1.558   6.832  -0.702
    9GLN    HB2 4589   1.535   6.921  -0.544
    9GLN     CG 4590   1.682   6.758  -0.552
    9GLN    HG1 4591   1.692   6.665  -0.608
    9GLN    HG2 4592   1.690   6.744  -0.444
    9GLN     CD 4593   1.804   6.844  -0.583
    9GLN    OE1 4594   1.895   6.806  -0.656
    9GLN    NE2 4595   1.814   6.966  -0.528
    9GLN   HE21 4596   1.736   7.004  -0.476
    9GLN   HE22 4597   1.903   7.012  -0.537
    9GLN      C 4598   1.424   6.605  -0.619
    9GLN      O 4599   1.401   6.601  -0.740
   10ALA      N 4600   1.451   6.489  -0.558
   10ALA      H 4601   1.467   6.491  -0.459
   10ALA     CA 4602   1.441   6.362  -0.628
   10ALA     HA 4603   1.424   6.369  -0.735
   10ALA     CB 4604   1.576   6.292  -0.616
   10ALA    HB1 4605   1.589   6.198  -0.670
   10ALA    HB2 4606   1.594   6.266  -0.511
   10ALA    HB3 4607   1.652   6.360  -0.653
   10ALA      C 4608   1.331   6.275  -0.568
   10ALA      O 4609   1.306   6.279  -0.448
   11THR      N 4610   1.259   6.199  -0.652
   11THR      H 4611   1.271   6.218  -0.751
   11THR     CA 4612   1.166   6.094  -0.617
   11THR     HA 4613   1.131   6.104  -0.514
   11THR     CB 4614   1.040   6.106  -0.703
   11THR     HB 4615   0.969   6.027  -0.677
   11THR    CG2 4616   0.981   6.246  -0.692
   11THR   HG21 4617   0.899   6.249  -0.763
   11THR   HG22 4618   0.946   6.259  -0.589
   11THR   HG23 4619   1.051   6.320  -0.732
   11THR    OG1 4620   1.070   6.092  -0.840
   11THR    HG1 4621   1.117   6.172  -0.864
   11THR      C 4622   1.223   5.954  -0.624
   11THR      O 4623   1.339   5.942  -0.661
   12GLN      N 4624   1.149   5.849  -0.586
   12GLN      H 4625   1.049   5.860  -0.589
   12GLN     CA 4626   1.210   5.728  -0.535
   12GLN     HA 4627   1.287   5.754  -0.463
   12GLN     CB 4628   1.104   5.636  -0.475
   12GLN    HB1 4629   1.047   5.688  -0.397
   12GLN    HB2 4630   1.152   5.554  -0.421
   12GLN     CG 4631   1.005   5.575  -0.574
   12GLN    HG1 4632   0.979   5.656  -0.642
   12GLN    HG2 4633   1.060   5.497  -0.626
   12GLN     CD 4634   0.879   5.528  -0.502
   12GLN    OE1 4635   0.867   5.509  -0.382
   12GLN    NE2 4636   0.770   5.499  -0.573
   12GLN   HE21 4637   0.690   5.462  -0.523
   12GLN   HE22 4638   0.769   5.506  -0.674
   12GLN      C 4639   1.295   5.649  -0.634
   12GLN      O 4640   1.389   5.580  -0.595
   13SER      N 4641   1.270   5.656  -0.765
   13SER      H 4642   1.183   5.697  -0.795
   13SER     CA 4643   1.362   5.597  -0.860
   13SER     HA 4644   1.375   5.494  -0.827
   13SER     CB 4645   1.302   5.603  -1.000
   13SER    HB1 4646   1.357   5.532  -1.061
   13SER    HB2 4647   1.314   5.703  -1.041
   13SER     OG 4648   1.166   5.567  -1.009
   13SER     HG 4649   1.156   5.481  -0.967
   13SER      C 4650   1.502   5.657  -0.862
   13SER      O 4651   1.588   5.613  -0.938
   14TYR      N 4652   1.521   5.776  -0.803
   14TYR      H 4653   1.442   5.822  -0.759
   14TYR     CA 4654   1.637   5.862  -0.811
   14TYR     HA 4655   1.720   5.809  -0.858
   14TYR     CB 4656   1.595   5.977  -0.902
   14TYR    HB1 4657   1.519   6.042  -0.859
   14TYR    HB2 4658   1.681   6.036  -0.931
   14TYR     CG 4659   1.541   5.938  -1.037
   14TYR    CD1 4660   1.405   5.955  -1.063
   14TYR    HD1 4661   1.335   5.988  -0.988
   14TYR    CE1 4662   1.353   5.939  -1.193
   14TYR    HE1 4663   1.246   5.940  -1.209
   14TYR     CZ 4664   1.443   5.917  -1.299
   14TYR     OH 4665   1.396   5.897  -1.426
   14TYR     HH 4666   1.466   5.882  -1.490
   14TYR    CE2 4667   1.579   5.896  -1.272
   14TYR    HE2 4668   1.649   5.867  -1.349
   14TYR    CD2 4669   1.627   5.896  -1.140
   14TYR    HD2 4670   1.726   5.866  -1.113
   14TYR      C 4671   1.705   5.906  -0.682
   14TYR      O 4672   1.815   5.961  -0.686
   15GLY      N 4673   1.635   5.881  -0.571
   15GLY      H 4674   1.545   5.837  -0.584
   15GLY     CA 4675   1.682   5.921  -0.440
   15GLY    HA1 4676   1.702   6.027  -0.450
   15GLY    HA2 4677   1.780   5.873  -0.432
   15GLY      C 4678   1.596   5.870  -0.326
   15GLY      O 4679   1.481   5.827  -0.335
   16ALA      N 4680   1.661   5.881  -0.210
   16ALA      H 4681   1.758   5.910  -0.214
   16ALA     CA 4682   1.610   5.842  -0.080
   16ALA     HA 4683   1.532   5.768  -0.097
   16ALA     CB 4684   1.719   5.767  -0.003
   16ALA    HB1 4685   1.671   5.735   0.090
   16ALA    HB2 4686   1.755   5.683  -0.063
   16ALA    HB3 4687   1.795   5.841   0.022
   16ALA      C 4688   1.555   5.961  -0.003
   16ALA      O 4689   1.608   6.071   0.003
   17TYR      N 4690   1.454   5.938   0.082
   17TYR      H 4691   1.432   5.840   0.094
   17TYR     CA 4692   1.369   6.035   0.148
   17TYR     HA 4693   1.347   6.110   0.072
   17TYR     CB 4694   1.244   5.960   0.192
   17TYR    HB1 4695   1.196   5.904   0.112
   17TYR    HB2 4696   1.281   5.882   0.260
   17TYR     CG 4697   1.151   6.048   0.272
   17TYR    CD1 4698   1.146   6.037   0.411
   17TYR    HD1 4699   1.203   5.966   0.470
   17TYR    CE1 4700   1.069   6.132   0.479
   17TYR    HE1 4701   1.067   6.130   0.587
   17TYR     CZ 4702   0.995   6.233   0.414
   17TYR     OH 4703   0.931   6.330   0.485
   17TYR     HH 4704   0.959   6.323   0.577
   17TYR    CE2 4705   0.996   6.236   0.273
   17TYR    HE2 4706   0.929   6.300   0.218
   17TYR    CD2 4707   1.067   6.137   0.204
   17TYR    HD2 4708   1.061   6.131   0.097
   17TYR      C 4709   1.442   6.089   0.270
   17TYR      O 4710   1.502   6.010   0.343
   18PRO      N 4711   1.446   6.221   0.287
   18PRO     CD 4712   1.390   6.327   0.205
   18PRO    HD1 4713   1.453   6.345   0.118
   18PRO    HD2 4714   1.290   6.294   0.174
   18PRO     CG 4715   1.369   6.446   0.298
   18PRO    HG1 4716   1.269   6.439   0.342
   18PRO    HG2 4717   1.367   6.545   0.252
   18PRO     CB 4718   1.491   6.429   0.388
   18PRO    HB1 4719   1.468   6.483   0.480
   18PRO    HB2 4720   1.573   6.483   0.341
   18PRO     CA 4721   1.510   6.279   0.404
   18PRO     HA 4722   1.613   6.243   0.402
   18PRO      C 4723   1.450   6.219   0.530
   18PRO      O 4724   1.332   6.240   0.557
   19THR      N 4725   1.531   6.149   0.610
   19THR      H 4726   1.626   6.137   0.578
   19THR     CA 4727   1.490   6.103   0.741
   19THR     HA 4728   1.394   6.056   0.723
   19THR     CB 4729   1.596   6.005   0.791
   19THR     HB 4730   1.692   6.048   0.760
   19THR    CG2 4731   1.601   5.970   0.939
   19THR   HG21 4732   1.609   6.062   0.996
   19THR   HG22 4733   1.689   5.911   0.967
   19THR   HG23 4734   1.515   5.909   0.969
   19THR    OG1 4735   1.575   5.893   0.707
   19THR    HG1 4736   1.655   5.840   0.716
   19THR      C 4737   1.476   6.216   0.842
   19THR      O 4738   1.563   6.302   0.846
   20GLN      N 4739   1.369   6.235   0.920
   20GLN      H 4740   1.296   6.166   0.922
   20GLN     CA 4741   1.340   6.342   1.013
   20GLN     HA 4742   1.333   6.427   0.945
   20GLN     CB 4743   1.198   6.326   1.067
   20GLN    HB1 4744   1.127   6.303   0.987
   20GLN    HB2 4745   1.202   6.238   1.132
   20GLN     CG 4746   1.155   6.445   1.152
   20GLN    HG1 4747   1.206   6.437   1.248
   20GLN    HG2 4748   1.180   6.542   1.109
   20GLN     CD 4749   1.006   6.443   1.179
   20GLN    OE1 4750   0.942   6.338   1.177
   20GLN    NE2 4751   0.960   6.558   1.231
   20GLN   HE21 4752   0.862   6.570   1.252
   20GLN   HE22 4753   1.020   6.638   1.244
   20GLN      C 4754   1.439   6.363   1.127
   20GLN      O 4755   1.462   6.482   1.148
   21PRO      N 4756   1.504   6.262   1.187
   21PRO     CD 4757   1.450   6.129   1.208
   21PRO    HD1 4758   1.354   6.144   1.257
   21PRO    HD2 4759   1.426   6.074   1.117
   21PRO     CG 4760   1.545   6.060   1.305
   21PRO    HG1 4761   1.497   6.036   1.399
   21PRO    HG2 4762   1.577   5.972   1.249
   21PRO     CB 4763   1.662   6.157   1.324
   21PRO    HB1 4764   1.699   6.156   1.427
   21PRO    HB2 4765   1.742   6.121   1.260
   21PRO     CA 4766   1.613   6.294   1.277
   21PRO     HA 4767   1.561   6.345   1.357
   21PRO      C 4768   1.734   6.369   1.224
   21PRO      O 4769   1.751   6.385   1.103
   22GLY      N 4770   1.833   6.407   1.305
   22GLY      H 4771   1.808   6.396   1.402
   22GLY     CA 4772   1.951   6.486   1.276
   22GLY    HA1 4773   2.001   6.447   1.188
   22GLY    HA2 4774   2.015   6.493   1.363
   22GLY      C 4775   1.912   6.630   1.245
   22GLY      O 4776   1.802   6.671   1.283
   23GLN      N 4777   2.008   6.706   1.191
   23GLN      H 4778   2.102   6.668   1.187
   23GLN     CA 4779   2.003   6.849   1.168
   23GLN     HA 4780   1.930   6.897   1.232
   23GLN     CB 4781   2.137   6.912   1.207
   23GLN    HB1 4782   2.135   7.016   1.176
   23GLN    HB2 4783   2.217   6.859   1.156
   23GLN     CG 4784   2.167   6.907   1.357
   23GLN    HG1 4785   2.083   6.961   1.401
   23GLN    HG2 4786   2.257   6.962   1.383
   23GLN     CD 4787   2.186   6.772   1.426
   23GLN    OE1 4788   2.098   6.730   1.502
   23GLN    NE2 4789   2.290   6.694   1.398
   23GLN   HE21 4790   2.353   6.728   1.328
   23GLN   HE22 4791   2.279   6.598   1.429
   23GLN      C 4792   1.974   6.881   1.022
   23GLN      O 4793   2.022   6.805   0.939
   24GLY      N 4794   1.900   6.988   0.990
   24GLY      H 4795   1.872   7.054   1.062
   24GLY     CA 4796   1.837   7.018   0.864
   24GLY    HA1 4797   1.758   7.088   0.890
   24GLY    HA2 4798   1.783   6.930   0.830
   24GLY      C 4799   1.921   7.077   0.751
   24GLY      O 4800   2.040   7.094   0.777
   25TYR      N 4801   1.855   7.115   0.641
   25TYR      H 4802   1.756   7.102   0.631
   25TYR     CA 4803   1.928   7.170   0.528
   25TYR     HA 4804   1.997   7.097   0.488
   25TYR     CB 4805   1.840   7.194   0.406
   25TYR    HB1 4806   1.786   7.288   0.417
   25TYR    HB2 4807   1.906   7.205   0.321
   25TYR     CG 4808   1.752   7.074   0.376
   25TYR    CD1 4809   1.823   6.957   0.350
   25TYR    HD1 4810   1.931   6.947   0.354
   25TYR    CE1 4811   1.750   6.851   0.295
   25TYR    HE1 4812   1.793   6.754   0.275
   25TYR     CZ 4813   1.613   6.869   0.270
   25TYR     OH 4814   1.540   6.763   0.224
   25TYR     HH 4815   1.446   6.779   0.215
   25TYR    CE2 4816   1.543   6.985   0.311
   25TYR    HE2 4817   1.435   6.983   0.313
   25TYR    CD2 4818   1.615   7.096   0.357
   25TYR    HD2 4819   1.571   7.193   0.372
   25TYR      C 4820   2.004   7.298   0.560
   25TYR      O 4821   2.126   7.316   0.551
   26SER      N 4822   1.930   7.400   0.604
   26SER      H 4823   1.834   7.373   0.624
   26SER     CA 4824   1.970   7.526   0.662
   26SER     HA 4825   2.060   7.568   0.616
   26SER     CB 4826   1.861   7.631   0.639
   26SER    HB1 4827   1.888   7.724   0.689
   26SER    HB2 4828   1.770   7.590   0.682
   26SER     OG 4829   1.828   7.650   0.503
   26SER     HG 4830   1.757   7.587   0.486
   26SER      C 4831   2.007   7.513   0.809
   26SER      O 4832   1.935   7.449   0.886
   27GLN      N 4833   2.124   7.562   0.852
   27GLN      H 4834   2.169   7.622   0.783
   27GLN     CA 4835   2.192   7.541   0.978
   27GLN     HA 4836   2.124   7.497   1.051
   27GLN     CB 4837   2.308   7.444   0.959
   27GLN    HB1 4838   2.389   7.496   0.908
   27GLN    HB2 4839   2.350   7.419   1.057
   27GLN     CG 4840   2.263   7.318   0.887
   27GLN    HG1 4841   2.231   7.338   0.784
   27GLN    HG2 4842   2.170   7.282   0.930
   27GLN     CD 4843   2.358   7.199   0.882
   27GLN    OE1 4844   2.479   7.215   0.875
   27GLN    NE2 4845   2.306   7.076   0.883
   27GLN   HE21 4846   2.206   7.070   0.868
   27GLN   HE22 4847   2.364   6.996   0.864
   27GLN      C 4848   2.240   7.670   1.045
   27GLN      O 4849   2.284   7.760   0.974
   28GLN      N 4850   2.238   7.668   1.178
   28GLN      H 4851   2.195   7.587   1.220
   28GLN     CA 4852   2.282   7.778   1.261
   28GLN     HA 4853   2.358   7.832   1.203
   28GLN     CB 4854   2.162   7.868   1.287
   28GLN    HB1 4855   2.195   7.947   1.355
   28GLN    HB2 4856   2.081   7.812   1.333
   28GLN     CG 4857   2.112   7.946   1.166
   28GLN    HG1 4858   2.204   7.986   1.123
   28GLN    HG2 4859   2.076   7.875   1.092
   28GLN     CD 4860   1.999   8.046   1.181
   28GLN    OE1 4861   1.928   8.039   1.281
   28GLN    NE2 4862   1.973   8.136   1.085
   28GLN   HE21 4863   1.885   8.183   1.101
   28GLN   HE22 4864   2.018   8.124   0.995
   28GLN      C 4865   2.349   7.730   1.389
   28GLN      O 4866   2.282   7.731   1.492
   29SER      N 4867   2.471   7.677   1.374
   29SER      H 4868   2.502   7.656   1.280
   29SER     CA 4869   2.554   7.625   1.481
   29SER     HA 4870   2.514   7.654   1.578
   29SER     CB 4871   2.548   7.472   1.486
   29SER    HB1 4872   2.609   7.439   1.570
   29SER    HB2 4873   2.585   7.432   1.391
   29SER     OG 4874   2.421   7.416   1.512
   29SER     HG 4875   2.378   7.406   1.427
   29SER      C 4876   2.694   7.682   1.499
   29SER      O 4877   2.792   7.613   1.524
   30SER      N 4878   2.709   7.814   1.504
   30SER      H 4879   2.629   7.873   1.484
   30SER     CA 4880   2.836   7.883   1.496
   30SER     HA 4881   2.914   7.819   1.538
   30SER     CB 4882   2.874   7.942   1.360
   30SER    HB1 4883   2.963   8.004   1.368
   30SER    HB2 4884   2.791   8.008   1.334
   30SER     OG 4885   2.892   7.829   1.279
   30SER     HG 4886   2.901   7.862   1.189
   30SER      C 4887   2.846   8.009   1.582
   30SER      O 4888   2.957   8.047   1.619
   31GLN      N 4889   2.736   8.075   1.620
   31GLN      H 4890   2.651   8.055   1.570
   31GLN     CA 4891   2.740   8.202   1.690
   31GLN     HA 4892   2.823   8.254   1.643
   31GLN     CB 4893   2.619   8.289   1.656
   31GLN    HB1 4894   2.606   8.282   1.548
   31GLN    HB2 4895   2.531   8.237   1.695
   31GLN     CG 4896   2.617   8.436   1.698
   31GLN    HG1 4897   2.594   8.440   1.804
   31GLN    HG2 4898   2.711   8.487   1.674
   31GLN     CD 4899   2.507   8.517   1.631
   31GLN    OE1 4900   2.388   8.485   1.642
   31GLN    NE2 4901   2.531   8.634   1.572
   31GLN   HE21 4902   2.621   8.671   1.547
   31GLN   HE22 4903   2.448   8.685   1.546
   31GLN      C 4904   2.773   8.199   1.838
   31GLN      O 4905   2.843   8.291   1.879
   32PRO      N 4906   2.726   8.108   1.924
   32PRO     CD 4907   2.626   8.007   1.896
   32PRO    HD1 4908   2.534   8.050   1.856
   32PRO    HD2 4909   2.658   7.926   1.830
   32PRO     CG 4910   2.598   7.940   2.030
   32PRO    HG1 4911   2.679   7.868   2.045
   32PRO    HG2 4912   2.498   7.900   2.047
   32PRO     CB 4913   2.629   8.049   2.133
   32PRO    HB1 4914   2.536   8.105   2.142
   32PRO    HB2 4915   2.650   8.010   2.233
   32PRO     CA 4916   2.741   8.128   2.067
   32PRO     HA 4917   2.732   8.234   2.089
   32PRO      C 4918   2.879   8.100   2.126
   32PRO      O 4919   2.897   8.152   2.236
   33TYR      N 4920   2.968   8.025   2.061
   33TYR      H 4921   2.950   7.995   1.966
   33TYR     CA 4922   3.097   7.980   2.109
   33TYR     HA 4923   3.122   8.036   2.199
   33TYR     CB 4924   3.085   7.832   2.147
   33TYR    HB1 4925   3.181   7.804   2.191
   33TYR    HB2 4926   3.067   7.774   2.057
   33TYR     CG 4927   2.985   7.799   2.255
   33TYR    CD1 4928   3.012   7.842   2.386
   33TYR    HD1 4929   3.104   7.891   2.415
   33TYR    CE1 4930   2.917   7.835   2.488
   33TYR    HE1 4931   2.932   7.872   2.588
   33TYR     CZ 4932   2.801   7.761   2.457
   33TYR     OH 4933   2.706   7.744   2.553
   33TYR     HH 4934   2.737   7.765   2.641
   33TYR    CE2 4935   2.773   7.713   2.327
   33TYR    HE2 4936   2.687   7.649   2.317
   33TYR    CD2 4937   2.869   7.727   2.226
   33TYR    HD2 4938   2.857   7.687   2.126
   33TYR      C 4939   3.204   8.013   2.007
   33TYR      O 4940   3.182   7.996   1.887
   34GLY      N 4941   3.324   8.053   2.050
   34GLY      H 4942   3.336   8.055   2.150
   34GLY     CA 4943   3.441   8.093   1.974
   34GLY    HA1 4944   3.407   8.183   1.924
   34GLY    HA2 4945   3.523   8.118   2.042
   34GLY      C 4946   3.493   7.994   1.871
   34GLY      O 4947   3.530   7.883   1.907
   35GLN      N 4948   3.490   8.030   1.742
   35GLN      H 4949   3.438   8.115   1.723
   35GLN     CA 4950   3.515   7.953   1.623
   35GLN     HA 4951   3.479   7.851   1.636
   35GLN     CB 4952   3.436   8.006   1.504
   35GLN    HB1 4953   3.463   7.953   1.412
   35GLN    HB2 4954   3.468   8.110   1.499
   35GLN     CG 4955   3.284   7.993   1.513
   35GLN    HG1 4956   3.229   8.035   1.429
   35GLN    HG2 4957   3.244   8.039   1.603
   35GLN     CD 4958   3.247   7.846   1.525
   35GLN    OE1 4959   3.232   7.780   1.423
   35GLN    NE2 4960   3.223   7.800   1.648
   35GLN   HE21 4961   3.198   7.702   1.649
   35GLN   HE22 4962   3.192   7.856   1.727
   35GLN      C 4963   3.663   7.944   1.589
   35GLN      O 4964   3.696   7.891   1.483
   36GLN      N 4965   3.750   8.008   1.667
   36GLN      H 4966   3.717   8.062   1.746
   36GLN     CA 4967   3.895   7.995   1.669
   36GLN     HA 4968   3.925   7.908   1.610
   36GLN     CB 4969   3.951   8.123   1.608
   36GLN    HB1 4970   3.945   8.200   1.686
   36GLN    HB2 4971   3.893   8.150   1.520
   36GLN     CG 4972   4.098   8.110   1.571
   36GLN    HG1 4973   4.151   8.042   1.638
   36GLN    HG2 4974   4.107   8.073   1.469
   36GLN     CD 4975   4.179   8.239   1.575
   36GLN    OE1 4976   4.214   8.301   1.675
   36GLN    NE2 4977   4.188   8.310   1.462
   36GLN   HE21 4978   4.239   8.397   1.462
   36GLN   HE22 4979   4.177   8.258   1.376
   36GLN      C 4980   3.951   7.982   1.810
   36GLN      O 4981   3.896   8.046   1.900
   37SER      N 4982   4.052   7.898   1.832
   37SER      H 4983   4.095   7.850   1.754
   37SER     CA 4984   4.129   7.880   1.953
   37SER     HA 4985   4.057   7.859   2.032
   37SER     CB 4986   4.235   7.773   1.935
   37SER    HB1 4987   4.275   7.741   2.031
   37SER    HB2 4988   4.311   7.822   1.874
   37SER     OG 4989   4.187   7.662   1.862
   37SER     HG 4990   4.180   7.694   1.771
   37SER      C 4991   4.201   8.006   1.999
   37SER      O 4992   4.230   8.094   1.918
   38TYR      N 4993   4.229   8.021   2.129
   38TYR      H 4994   4.221   7.941   2.190
   38TYR     CA 4995   4.251   8.151   2.190
   38TYR     HA 4996   4.299   8.226   2.127
   38TYR     CB 4997   4.109   8.201   2.219
   38TYR    HB1 4998   4.052   8.213   2.128
   38TYR    HB2 4999   4.062   8.122   2.278
   38TYR     CG 5000   4.097   8.339   2.279
   38TYR    CD1 5001   4.157   8.447   2.213
   38TYR    HD1 5002   4.216   8.429   2.124
   38TYR    CE1 5003   4.142   8.577   2.263
   38TYR    HE1 5004   4.193   8.659   2.214
   38TYR     CZ 5005   4.071   8.601   2.382
   38TYR     OH 5006   4.060   8.726   2.435
   38TYR     HH 5007   4.025   8.736   2.524
   38TYR    CE2 5008   3.997   8.495   2.439
   38TYR    HE2 5009   3.930   8.516   2.521
   38TYR    CD2 5010   4.008   8.367   2.383
   38TYR    HD2 5011   3.959   8.286   2.435
   38TYR      C 5012   4.338   8.149   2.314
   38TYR      O 5013   4.378   8.042   2.359
   39SER      N 5014   4.369   8.265   2.371
   39SER      H 5015   4.335   8.353   2.334
   39SER     CA 5016   4.429   8.288   2.501
   39SER     HA 5017   4.537   8.270   2.509
   39SER     CB 5018   4.418   8.437   2.529
   39SER    HB1 5019   4.310   8.447   2.532
   39SER    HB2 5020   4.458   8.459   2.628
   39SER     OG 5021   4.485   8.513   2.430
   39SER     HG 5022   4.497   8.605   2.456
   39SER      C 5023   4.358   8.218   2.616
   39SER      O 5024   4.236   8.232   2.624
   40GLY      N 5025   4.426   8.146   2.706
   40GLY      H 5026   4.525   8.128   2.694
   40GLY     CA 5027   4.369   8.089   2.826
   40GLY    HA1 5028   4.274   8.039   2.806
   40GLY    HA2 5029   4.437   8.012   2.861
   40GLY      C 5030   4.348   8.188   2.940
   40GLY      O 5031   4.390   8.303   2.928
   41TYR      N 5032   4.283   8.139   3.046
   41TYR      H 5033   4.270   8.039   3.046
   41TYR     CA 5034   4.253   8.223   3.160
   41TYR     HA 5035   4.322   8.306   3.172
   41TYR     CB 5036   4.116   8.287   3.138
   41TYR    HB1 5037   4.115   8.330   3.038
   41TYR    HB2 5038   4.040   8.209   3.147
   41TYR     CG 5039   4.080   8.394   3.238
   41TYR    CD1 5040   3.958   8.377   3.306
   41TYR    HD1 5041   3.904   8.285   3.294
   41TYR    CE1 5042   3.928   8.469   3.407
   41TYR    HE1 5043   3.840   8.465   3.469
   41TYR     CZ 5044   4.015   8.577   3.433
   41TYR     OH 5045   3.987   8.667   3.532
   41TYR     HH 5046   3.917   8.631   3.588
   41TYR    CE2 5047   4.128   8.603   3.353
   41TYR    HE2 5048   4.181   8.696   3.366
   41TYR    CD2 5049   4.163   8.504   3.260
   41TYR    HD2 5050   4.256   8.513   3.204
   41TYR      C 5051   4.245   8.139   3.287
   41TYR      O 5052   4.265   8.017   3.289
   42SER      N 5053   4.228   8.210   3.398
   42SER      H 5054   4.219   8.310   3.391
   42SER     CA 5055   4.188   8.150   3.524
   42SER     HA 5056   4.277   8.100   3.563
   42SER     CB 5057   4.136   8.261   3.614
   42SER    HB1 5058   4.133   8.214   3.712
   42SER    HB2 5059   4.035   8.293   3.587
   42SER     OG 5060   4.219   8.373   3.635
   42SER     HG 5061   4.181   8.439   3.693
   42SER      C 5062   4.078   8.045   3.513
   42SER      O 5063   4.008   8.038   3.413
   43GLN      N 5064   4.053   7.959   3.613
   43GLN      H 5065   4.108   7.958   3.697
   43GLN     CA 5066   3.961   7.847   3.608
   43GLN     HA 5067   3.990   7.788   3.521
   43GLN     CB 5068   3.966   7.755   3.730
   43GLN    HB1 5069   3.903   7.671   3.701
   43GLN    HB2 5070   3.924   7.807   3.816
   43GLN     CG 5071   4.099   7.689   3.762
   43GLN    HG1 5072   4.172   7.758   3.804
   43GLN    HG2 5073   4.145   7.637   3.678
   43GLN     CD 5074   4.075   7.591   3.876
   43GLN    OE1 5075   4.093   7.623   3.993
   43GLN    NE2 5076   4.021   7.470   3.854
   43GLN   HE21 5077   3.998   7.454   3.757
   43GLN   HE22 5078   3.972   7.422   3.928
   43GLN      C 5079   3.818   7.888   3.578
   43GLN      O 5080   3.777   7.999   3.611
   44SER      N 5081   3.729   7.797   3.538
   44SER      H 5082   3.760   7.701   3.532
   44SER     CA 5083   3.591   7.818   3.500
   44SER     HA 5084   3.589   7.899   3.427
   44SER     CB 5085   3.520   7.694   3.447
   44SER    HB1 5086   3.501   7.623   3.528
   44SER    HB2 5087   3.427   7.727   3.400
   44SER     OG 5088   3.600   7.638   3.346
   44SER     HG 5089   3.548   7.568   3.306
   44SER      C 5090   3.497   7.857   3.613
   44SER      O 5091   3.391   7.915   3.591
   45THR      N 5092   3.554   7.850   3.733
   45THR      H 5093   3.646   7.808   3.743
   45THR     CA 5094   3.498   7.908   3.854
   45THR     HA 5095   3.390   7.898   3.846
   45THR     CB 5096   3.549   7.825   3.970
   45THR     HB 5097   3.484   7.853   4.053
   45THR    CG2 5098   3.552   7.673   3.956
   45THR   HG21 5099   3.596   7.629   4.045
   45THR   HG22 5100   3.598   7.636   3.864
   45THR   HG23 5101   3.449   7.638   3.960
   45THR    OG1 5102   3.678   7.864   4.012
   45THR    HG1 5103   3.681   7.840   4.105
   45THR      C 5104   3.525   8.057   3.876
   45THR      O 5105   3.456   8.112   3.961
   46ASP      N 5106   3.623   8.125   3.816
   46ASP      H 5107   3.676   8.072   3.748
   46ASP     CA 5108   3.653   8.265   3.832
   46ASP     HA 5109   3.683   8.275   3.937
   46ASP     CB 5110   3.771   8.313   3.747
   46ASP    HB1 5111   3.758   8.309   3.639
   46ASP    HB2 5112   3.862   8.258   3.769
   46ASP     CG 5113   3.799   8.457   3.786
   46ASP    OD1 5114   3.789   8.558   3.712
   46ASP    OD2 5115   3.850   8.477   3.899
   46ASP      C 5116   3.534   8.354   3.802
   46ASP      O 5117   3.479   8.362   3.692
   47THR      N 5118   3.495   8.432   3.903
   47THR      H 5119   3.533   8.408   3.993
   47THR     CA 5120   3.384   8.526   3.897
   47THR     HA 5121   3.338   8.521   3.799
   47THR     CB 5122   3.279   8.502   4.005
   47THR     HB 5123   3.214   8.590   4.005
   47THR    CG2 5124   3.184   8.385   3.981
   47THR   HG21 5125   3.108   8.409   3.907
   47THR   HG22 5126   3.148   8.348   4.077
   47THR   HG23 5127   3.239   8.303   3.936
   47THR    OG1 5128   3.345   8.486   4.129
   47THR    HG1 5129   3.287   8.446   4.194
   47THR      C 5130   3.436   8.669   3.903
   47THR      O 5131   3.531   8.699   3.973
   48SER      N 5132   3.386   8.754   3.813
   48SER      H 5133   3.336   8.713   3.736
   48SER     CA 5134   3.421   8.892   3.785
   48SER     HA 5135   3.447   8.932   3.883
   48SER     CB 5136   3.539   8.886   3.688
   48SER    HB1 5137   3.621   8.837   3.739
   48SER    HB2 5138   3.509   8.854   3.589
   48SER     OG 5139   3.599   9.009   3.655
   48SER     HG 5140   3.691   8.986   3.644
   48SER      C 5141   3.303   8.972   3.733
   48SER      O 5142   3.207   8.922   3.675
   49GLY      N 5143   3.307   9.105   3.748
   49GLY      H 5144   3.384   9.139   3.804
   49GLY     CA 5145   3.215   9.200   3.689
   49GLY    HA1 5146   3.200   9.183   3.582
   49GLY    HA2 5147   3.256   9.301   3.693
   49GLY      C 5148   3.078   9.211   3.753
   49GLY      O 5149   3.063   9.158   3.863
   50TYR      N 5150   2.977   9.269   3.688
   50TYR      H 5151   3.009   9.314   3.604
   50TYR     CA 5152   2.847   9.306   3.741
   50TYR     HA 5153   2.847   9.305   3.850
   50TYR     CB 5154   2.821   9.450   3.698
   50TYR    HB1 5155   2.852   9.469   3.595
   50TYR    HB2 5156   2.715   9.466   3.717
   50TYR     CG 5157   2.885   9.563   3.777
   50TYR    CD1 5158   3.024   9.582   3.780
   50TYR    HD1 5159   3.083   9.525   3.710
   50TYR    CE1 5160   3.082   9.672   3.871
   50TYR    HE1 5161   3.188   9.685   3.884
   50TYR     CZ 5162   2.998   9.751   3.952
   50TYR     OH 5163   3.046   9.841   4.042
   50TYR     HH 5164   2.976   9.875   4.098
   50TYR    CE2 5165   2.858   9.741   3.938
   50TYR    HE2 5166   2.792   9.814   3.984
   50TYR    CD2 5167   2.801   9.647   3.851
   50TYR    HD2 5168   2.695   9.630   3.854
   50TYR      C 5169   2.737   9.217   3.685
   50TYR      O 5170   2.623   9.228   3.729
   51GLY      N 5171   2.755   9.137   3.580
   51GLY      H 5172   2.843   9.143   3.531
   51GLY     CA 5173   2.658   9.043   3.525
   51GLY    HA1 5174   2.564   9.095   3.507
   51GLY    HA2 5175   2.689   8.995   3.433
   51GLY      C 5176   2.633   8.932   3.627
   51GLY      O 5177   2.726   8.897   3.699
   52GLN      N 5178   2.516   8.868   3.634
   52GLN      H 5179   2.447   8.899   3.567
   52GLN     CA 5180   2.481   8.745   3.702
   52GLN     HA 5181   2.558   8.722   3.776
   52GLN     CB 5182   2.346   8.771   3.768
   52GLN    HB1 5183   2.274   8.804   3.693
   52GLN    HB2 5184   2.310   8.678   3.812
   52GLN     CG 5185   2.350   8.866   3.887
   52GLN    HG1 5186   2.427   8.840   3.959
   52GLN    HG2 5187   2.378   8.963   3.845
   52GLN     CD 5188   2.219   8.884   3.963
   52GLN    OE1 5189   2.128   8.801   3.960
   52GLN    NE2 5190   2.205   8.988   4.046
   52GLN   HE21 5191   2.269   9.065   4.043
   52GLN   HE22 5192   2.128   8.987   4.112
   52GLN      C 5193   2.477   8.628   3.605
   52GLN      O 5194   2.450   8.654   3.488
   53SER      N 5195   2.508   8.509   3.656
   53SER      H 5196   2.543   8.505   3.751
   53SER     CA 5197   2.498   8.382   3.587
   53SER     HA 5198   2.412   8.380   3.521
   53SER     CB 5199   2.624   8.360   3.505
   53SER    HB1 5200   2.602   8.385   3.401
   53SER    HB2 5201   2.651   8.255   3.521
   53SER     OG 5202   2.733   8.439   3.547
   53SER     HG 5203   2.810   8.410   3.497
   53SER      C 5204   2.494   8.266   3.686
   53SER      O 5205   2.461   8.159   3.635
   54SER      N 5206   2.511   8.282   3.817
   54SER      H 5207   2.548   8.370   3.851
   54SER     CA 5208   2.489   8.179   3.916
   54SER     HA 5209   2.532   8.085   3.879
   54SER     CB 5210   2.556   8.229   4.044
   54SER    HB1 5211   2.517   8.330   4.056
   54SER    HB2 5212   2.522   8.164   4.124
   54SER     OG 5213   2.696   8.230   4.030
   54SER     HG 5214   2.719   8.277   4.111
   54SER      C 5215   2.342   8.148   3.944
   54SER      O 5216   2.318   8.055   4.020
   55TYR      N 5217   2.244   8.206   3.876
   55TYR      H 5218   2.267   8.269   3.801
   55TYR     CA 5219   2.110   8.151   3.863
   55TYR     HA 5220   2.068   8.136   3.962
   55TYR     CB 5221   2.017   8.243   3.784
   55TYR    HB1 5222   1.990   8.326   3.849
   55TYR    HB2 5223   1.923   8.191   3.769
   55TYR     CG 5224   2.070   8.302   3.656
   55TYR    CD1 5225   2.064   8.223   3.540
   55TYR    HD1 5226   2.006   8.133   3.551
   55TYR    CE1 5227   2.098   8.277   3.416
   55TYR    HE1 5228   2.096   8.216   3.327
   55TYR     CZ 5229   2.150   8.408   3.412
   55TYR     OH 5230   2.186   8.463   3.292
   55TYR     HH 5231   2.210   8.556   3.298
   55TYR    CE2 5232   2.162   8.487   3.527
   55TYR    HE2 5233   2.196   8.589   3.515
   55TYR    CD2 5234   2.124   8.431   3.650
   55TYR    HD2 5235   2.145   8.486   3.741
   55TYR      C 5236   2.107   8.009   3.808
   55TYR      O 5237   2.039   7.931   3.874
   56SER      N 5238   2.186   7.973   3.706
   56SER      H 5239   2.230   8.046   3.652
   56SER     CA 5240   2.215   7.844   3.647
   56SER     HA 5241   2.145   7.777   3.698
   56SER     CB 5242   2.200   7.833   3.496
   56SER    HB1 5243   2.220   7.728   3.472
   56SER    HB2 5244   2.274   7.893   3.445
   56SER     OG 5245   2.075   7.880   3.452
   56SER     HG 5246   2.095   7.890   3.359
   56SER      C 5247   2.354   7.803   3.695
   56SER      O 5248   2.443   7.884   3.720
   57SER      N 5249   2.379   7.672   3.695
   57SER      H 5250   2.312   7.614   3.646
   57SER     CA 5251   2.496   7.603   3.745
   57SER     HA 5252   2.544   7.668   3.819
   57SER     CB 5253   2.451   7.477   3.819
   57SER    HB1 5254   2.388   7.507   3.902
   57SER    HB2 5255   2.530   7.416   3.863
   57SER     OG 5256   2.378   7.391   3.733
   57SER     HG 5257   2.320   7.337   3.787
   57SER      C 5258   2.605   7.591   3.639
   57SER      O 5259   2.571   7.588   3.522
   58TYR      N 5260   2.728   7.570   3.687
   58TYR      H 5261   2.740   7.585   3.786
   58TYR     CA 5262   2.845   7.550   3.604
   58TYR     HA 5263   2.933   7.569   3.664
   58TYR     CB 5264   2.842   7.407   3.552
   58TYR    HB1 5265   2.758   7.410   3.482
   58TYR    HB2 5266   2.933   7.390   3.496
   58TYR     CG 5267   2.836   7.308   3.666
   58TYR    CD1 5268   2.719   7.237   3.693
   58TYR    HD1 5269   2.625   7.269   3.650
   58TYR    CE1 5270   2.718   7.129   3.783
   58TYR    HE1 5271   2.625   7.080   3.807
   58TYR     CZ 5272   2.841   7.087   3.836
   58TYR     OH 5273   2.839   6.980   3.920
   58TYR     HH 5274   2.756   6.932   3.932
   58TYR    CE2 5275   2.958   7.165   3.821
   58TYR    HE2 5276   3.045   7.145   3.880
   58TYR    CD2 5277   2.955   7.273   3.732
   58TYR    HD2 5278   3.042   7.330   3.703
   58TYR      C 5279   2.872   7.656   3.497
   58TYR      O 5280   2.901   7.629   3.381
   59GLY      N 5281   2.852   7.785   3.527
   59GLY      H 5282   2.812   7.823   3.612
   59GLY     CA 5283   2.905   7.890   3.443
   59GLY    HA1 5284   2.850   7.887   3.349
   59GLY    HA2 5285   2.875   7.987   3.482
   59GLY      C 5286   3.056   7.883   3.423
   59GLY      O 5287   3.125   7.809   3.492
   60GLN      N 5288   3.110   7.953   3.323
   60GLN      H 5289   3.046   8.012   3.273
   60GLN     CA 5290   3.251   7.952   3.287
   60GLN     HA 5291   3.310   7.908   3.367
   60GLN     CB 5292   3.271   7.881   3.153
   60GLN    HB1 5293   3.241   7.948   3.072
   60GLN    HB2 5294   3.375   7.884   3.119
   60GLN     CG 5295   3.221   7.740   3.127
   60GLN    HG1 5296   3.249   7.715   3.024
   60GLN    HG2 5297   3.112   7.740   3.136
   60GLN     CD 5298   3.264   7.621   3.212
   60GLN    OE1 5299   3.355   7.544   3.180
   60GLN    NE2 5300   3.192   7.602   3.322
   60GLN   HE21 5301   3.113   7.660   3.348
   60GLN   HE22 5302   3.217   7.528   3.387
   60GLN      C 5303   3.311   8.092   3.282
   60GLN      O 5304   3.242   8.194   3.276
   61SER      N 5305   3.444   8.097   3.294
   61SER      H 5306   3.496   8.011   3.289
   61SER     CA 5307   3.523   8.218   3.292
   61SER     HA 5308   3.454   8.294   3.329
   61SER     CB 5309   3.632   8.223   3.398
   61SER    HB1 5310   3.595   8.215   3.501
   61SER    HB2 5311   3.676   8.322   3.386
   61SER     OG 5312   3.723   8.119   3.373
   61SER     HG 5313   3.762   8.105   3.459
   61SER      C 5314   3.576   8.261   3.156
   61SER      O 5315   3.618   8.375   3.135
   62GLN      N 5316   3.562   8.176   3.054
   62GLN      H 5317   3.527   8.082   3.070
   62GLN     CA 5318   3.584   8.215   2.917
   62GLN     HA 5319   3.579   8.323   2.898
   62GLN     CB 5320   3.717   8.167   2.859
   62GLN    HB1 5321   3.729   8.059   2.864
   62GLN    HB2 5322   3.719   8.195   2.754
   62GLN     CG 5323   3.838   8.227   2.929
   62GLN    HG1 5324   3.853   8.201   3.034
   62GLN    HG2 5325   3.816   8.334   2.941
   62GLN     CD 5326   3.969   8.216   2.853
   62GLN    OE1 5327   4.016   8.103   2.841
   62GLN    NE2 5328   4.016   8.319   2.783
   62GLN   HE21 5329   4.094   8.298   2.723
   62GLN   HE22 5330   3.969   8.409   2.780
   62GLN      C 5331   3.467   8.160   2.837
   62GLN      O 5332   3.386   8.080   2.884
   63ASN      N 5333   3.456   8.210   2.714
   63ASN      H 5334   3.518   8.287   2.691
   63ASN     CA 5335   3.357   8.164   2.619
   63ASN     HA 5336   3.264   8.133   2.667
   63ASN     CB 5337   3.315   8.279   2.528
   63ASN    HB1 5338   3.406   8.318   2.482
   63ASN    HB2 5339   3.269   8.363   2.580
   63ASN     CG 5340   3.220   8.238   2.416
   63ASN    OD1 5341   3.268   8.240   2.303
   63ASN    ND2 5342   3.095   8.199   2.441
   63ASN   HD21 5343   3.037   8.153   2.372
   63ASN   HD22 5344   3.047   8.194   2.530
   63ASN      C 5345   3.406   8.039   2.546
   63ASN      O 5346   3.336   7.939   2.530
   64THR      N 5347   3.530   8.043   2.498
   64THR      H 5348   3.573   8.133   2.515
   64THR     CA 5349   3.606   7.934   2.441
   64THR     HA 5350   3.546   7.889   2.362
   64THR     CB 5351   3.732   7.980   2.368
   64THR     HB 5352   3.793   7.890   2.354
   64THR    CG2 5353   3.697   8.040   2.232
   64THR   HG21 5354   3.642   7.972   2.167
   64THR   HG22 5355   3.795   8.076   2.201
   64THR   HG23 5356   3.644   8.133   2.253
   64THR    OG1 5357   3.808   8.079   2.434
   64THR    HG1 5358   3.886   8.037   2.470
   64THR      C 5359   3.647   7.833   2.548
   64THR      O 5360   3.629   7.854   2.668
   65GLY      N 5361   3.673   7.711   2.501
   65GLY      H 5362   3.672   7.703   2.401
   65GLY     CA 5363   3.716   7.595   2.576
   65GLY    HA1 5364   3.648   7.574   2.659
   65GLY    HA2 5365   3.716   7.510   2.506
   65GLY      C 5366   3.859   7.595   2.627
   65GLY      O 5367   3.943   7.679   2.594
   66TYR      N 5368   3.900   7.493   2.704
   66TYR      H 5369   3.834   7.420   2.727
   66TYR     CA 5370   4.035   7.473   2.752
   66TYR     HA 5371   4.102   7.520   2.681
   66TYR     CB 5372   4.038   7.547   2.886
   66TYR    HB1 5373   4.141   7.567   2.917
   66TYR    HB2 5374   4.000   7.648   2.868
   66TYR     CG 5375   3.950   7.486   2.992
   66TYR    CD1 5376   4.001   7.393   3.084
   66TYR    HD1 5377   4.106   7.371   3.081
   66TYR    CE1 5378   3.921   7.320   3.173
   66TYR    HE1 5379   3.968   7.251   3.242
   66TYR     CZ 5380   3.784   7.353   3.175
   66TYR     OH 5381   3.707   7.294   3.270
   66TYR     HH 5382   3.614   7.308   3.255
   66TYR    CE2 5383   3.738   7.462   3.098
   66TYR    HE2 5384   3.634   7.492   3.105
   66TYR    CD2 5385   3.817   7.528   3.003
   66TYR    HD2 5386   3.772   7.602   2.938
   66TYR      C 5387   4.078   7.327   2.759
   66TYR      O 5388   3.992   7.239   2.752
   67GLY      N 5389   4.206   7.298   2.779
   67GLY      H 5390   4.273   7.373   2.789
   67GLY     CA 5391   4.259   7.167   2.815
   67GLY    HA1 5392   4.189   7.120   2.883
   67GLY    HA2 5393   4.263   7.100   2.729
   67GLY      C 5394   4.390   7.168   2.892
   67GLY      O 5395   4.416   7.273   2.951
   68THR      N 5396   4.473   7.064   2.897
   68THR      H 5397   4.446   6.980   2.847
   68THR     CA 5398   4.601   7.064   2.964
   68THR     HA 5399   4.575   7.059   3.070
   68THR     CB 5400   4.684   6.942   2.925
   68THR     HB 5401   4.740   6.972   2.837
   68THR    CG2 5402   4.790   6.923   3.033
   68THR   HG21 5403   4.850   6.832   3.023
   68THR   HG22 5404   4.728   6.918   3.122
   68THR   HG23 5405   4.865   7.002   3.034
   68THR    OG1 5406   4.617   6.818   2.921
   68THR    HG1 5407   4.678   6.745   2.916
   68THR      C 5408   4.683   7.191   2.940
   68THR      O 5409   4.699   7.237   2.828
   69GLN      N 5410   4.746   7.243   3.046
   69GLN      H 5411   4.710   7.207   3.133
   69GLN     CA 5412   4.837   7.355   3.043
   69GLN     HA 5413   4.885   7.356   2.945
   69GLN     CB 5414   4.757   7.481   3.076
   69GLN    HB1 5415   4.695   7.458   3.163
   69GLN    HB2 5416   4.823   7.559   3.114
   69GLN     CG 5417   4.670   7.535   2.963
   69GLN    HG1 5418   4.587   7.470   2.937
   69GLN    HG2 5419   4.635   7.631   3.004
   69GLN     CD 5420   4.740   7.583   2.837
   69GLN    OE1 5421   4.862   7.582   2.819
   69GLN    NE2 5422   4.662   7.622   2.736
   69GLN   HE21 5423   4.563   7.631   2.754
   69GLN   HE22 5424   4.708   7.640   2.648
   69GLN      C 5425   4.956   7.330   3.135
   69GLN      O 5426   4.962   7.231   3.207
   70SER      N 5427   5.058   7.415   3.144
   70SER      H 5428   5.051   7.503   3.096
   70SER     CA 5429   5.185   7.385   3.208
   70SER     HA 5430   5.178   7.338   3.306
   70SER     CB 5431   5.278   7.301   3.121
   70SER    HB1 5432   5.367   7.278   3.180
   70SER    HB2 5433   5.304   7.371   3.041
   70SER     OG 5434   5.219   7.184   3.070
   70SER     HG 5435   5.268   7.156   2.992
   70SER      C 5436   5.257   7.514   3.246
   70SER      O 5437   5.323   7.514   3.350
   71THR      N 5438   5.236   7.628   3.179
   71THR      H 5439   5.163   7.618   3.110
   71THR     CA 5440   5.306   7.753   3.199
   71THR     HA 5441   5.355   7.757   3.297
   71THR     CB 5442   5.420   7.767   3.098
   71THR     HB 5443   5.489   7.836   3.146
   71THR    CG2 5444   5.486   7.636   3.056
   71THR   HG21 5445   5.426   7.587   2.980
   71THR   HG22 5446   5.583   7.664   3.016
   71THR   HG23 5447   5.504   7.566   3.138
   71THR    OG1 5448   5.374   7.835   2.983
   71THR    HG1 5449   5.450   7.851   2.928
   71THR      C 5450   5.214   7.874   3.213
   71THR      O 5451   5.099   7.859   3.173
   72PRO      N 5452   5.262   7.985   3.269
   72PRO     CD 5453   5.389   8.008   3.335
   72PRO    HD1 5454   5.415   7.924   3.398
   72PRO    HD2 5455   5.473   8.025   3.267
   72PRO     CG 5456   5.375   8.135   3.419
   72PRO    HG1 5457   5.461   8.201   3.416
   72PRO    HG2 5458   5.351   8.118   3.524
   72PRO     CB 5459   5.264   8.214   3.350
   72PRO    HB1 5460   5.311   8.276   3.274
   72PRO    HB2 5461   5.206   8.281   3.414
   72PRO     CA 5462   5.184   8.106   3.278
   72PRO     HA 5463   5.093   8.084   3.332
   72PRO      C 5464   5.140   8.154   3.140
   72PRO      O 5465   5.030   8.205   3.126
   73GLN      N 5466   5.213   8.119   3.033
   73GLN      H 5467   5.295   8.060   3.038
   73GLN     CA 5468   5.177   8.167   2.901
   73GLN     HA 5469   5.143   8.270   2.904
   73GLN     CB 5470   5.305   8.160   2.819
   73GLN    HB1 5471   5.277   8.188   2.717
   73GLN    HB2 5472   5.346   8.059   2.811
   73GLN     CG 5473   5.407   8.266   2.857
   73GLN    HG1 5474   5.372   8.367   2.876
   73GLN    HG2 5475   5.481   8.277   2.778
   73GLN     CD 5476   5.498   8.226   2.973
   73GLN    OE1 5477   5.559   8.119   2.977
   73GLN    NE2 5478   5.530   8.312   3.070
   73GLN   HE21 5479   5.566   8.283   3.160
   73GLN   HE22 5480   5.485   8.402   3.072
   73GLN      C 5481   5.070   8.079   2.838
   73GLN      O 5482   5.003   8.128   2.748
   74GLY      N 5483   5.047   7.958   2.891
   74GLY      H 5484   5.101   7.921   2.968
   74GLY     CA 5485   4.921   7.893   2.862
   74GLY    HA1 5486   4.931   7.790   2.897
   74GLY    HA2 5487   4.901   7.901   2.755
   74GLY      C 5488   4.808   7.953   2.945
   74GLY      O 5489   4.701   7.978   2.889
   75TYR      N 5490   4.832   7.970   3.075
   75TYR      H 5491   4.927   7.967   3.108
   75TYR     CA 5492   4.724   8.001   3.166
   75TYR     HA 5493   4.643   7.932   3.142
   75TYR     CB 5494   4.771   7.967   3.307
   75TYR    HB1 5495   4.713   8.029   3.376
   75TYR    HB2 5496   4.874   8.003   3.311
   75TYR     CG 5497   4.766   7.822   3.350
   75TYR    CD1 5498   4.645   7.752   3.346
   75TYR    HD1 5499   4.555   7.808   3.328
   75TYR    CE1 5500   4.648   7.614   3.372
   75TYR    HE1 5501   4.559   7.553   3.374
   75TYR     CZ 5502   4.764   7.551   3.423
   75TYR     OH 5503   4.767   7.416   3.445
   75TYR     HH 5504   4.847   7.385   3.488
   75TYR    CE2 5505   4.878   7.629   3.448
   75TYR    HE2 5506   4.970   7.584   3.483
   75TYR    CD2 5507   4.881   7.762   3.401
   75TYR    HD2 5508   4.972   7.819   3.406
   75TYR      C 5509   4.658   8.137   3.153
   75TYR      O 5510   4.550   8.163   3.206
   76GLY      N 5511   4.733   8.227   3.088
   76GLY      H 5512   4.826   8.201   3.060
   76GLY     CA 5513   4.694   8.366   3.076
   76GLY    HA1 5514   4.588   8.380   3.057
   76GLY    HA2 5515   4.714   8.422   3.167
   76GLY      C 5516   4.774   8.450   2.977
   76GLY      O 5517   4.894   8.431   2.954
   77SER      N 5518   4.708   8.556   2.931
   77SER      H 5519   4.609   8.565   2.950
   77SER     CA 5520   4.762   8.649   2.834
   77SER     HA 5521   4.863   8.678   2.864
   77SER     CB 5522   4.760   8.583   2.696
   77SER    HB1 5523   4.657   8.570   2.664
   77SER    HB2 5524   4.798   8.656   2.624
   77SER     OG 5525   4.837   8.466   2.682
   77SER     HG 5526   4.816   8.400   2.748
   77SER      C 5527   4.695   8.786   2.832
   77SER      O 5528   4.709   8.861   2.736
   78THR      N 5529   4.607   8.811   2.929
   78THR      H 5530   4.615   8.740   3.001
   78THR     CA 5531   4.534   8.934   2.947
   78THR     HA 5532   4.459   8.910   3.023
   78THR     CB 5533   4.625   9.047   2.993
   78THR     HB 5534   4.693   9.090   2.920
   78THR    CG2 5535   4.546   9.160   3.060
   78THR   HG21 5536   4.613   9.245   3.076
   78THR   HG22 5537   4.469   9.196   2.992
   78THR   HG23 5538   4.505   9.129   3.156
   78THR    OG1 5539   4.702   9.003   3.103
   78THR    HG1 5540   4.786   8.973   3.067
   78THR      C 5541   4.449   8.963   2.824
   78THR      O 5542   4.439   9.075   2.774
   79GLY      N 5543   4.383   8.856   2.779
   79GLY      H 5544   4.393   8.771   2.833
   79GLY     CA 5545   4.313   8.853   2.652
   79GLY    HA1 5546   4.266   8.951   2.645
   79GLY    HA2 5547   4.243   8.770   2.661
   79GLY      C 5548   4.401   8.827   2.530
   79GLY      O 5549   4.501   8.756   2.533
   80GLY      N 5550   4.354   8.876   2.415
   80GLY      H 5551   4.265   8.924   2.410
   80GLY     CA 5552   4.425   8.860   2.290
   80GLY    HA1 5553   4.348   8.876   2.216
   80GLY    HA2 5554   4.467   8.759   2.283
   80GLY      C 5555   4.532   8.965   2.263
   80GLY      O 5556   4.517   9.072   2.321
   81TYR      N 5557   4.626   8.942   2.170
   81TYR      H 5558   4.637   8.851   2.127
   81TYR     CA 5559   4.740   9.030   2.157
   81TYR     HA 5560   4.717   9.126   2.203
   81TYR     CB 5561   4.864   8.981   2.231
   81TYR    HB1 5562   4.853   9.008   2.336
   81TYR    HB2 5563   4.956   9.037   2.211
   81TYR     CG 5564   4.889   8.832   2.222
   81TYR    CD1 5565   4.828   8.742   2.310
   81TYR    HD1 5566   4.764   8.777   2.390
   81TYR    CE1 5567   4.858   8.605   2.313
   81TYR    HE1 5568   4.824   8.540   2.393
   81TYR     CZ 5569   4.948   8.552   2.219
   81TYR     OH 5570   4.985   8.421   2.230
   81TYR     HH 5571   5.052   8.418   2.162
   81TYR    CE2 5572   4.997   8.637   2.119
   81TYR    HE2 5573   5.065   8.596   2.046
   81TYR    CD2 5574   4.976   8.776   2.128
   81TYR    HD2 5575   5.019   8.846   2.058
   81TYR      C 5576   4.775   9.061   2.012
   81TYR      O 5577   4.745   8.983   1.922
   82GLY      N 5578   4.833   9.179   1.988
   82GLY      H 5579   4.858   9.235   2.068
   82GLY     CA 5580   4.881   9.232   1.863
   82GLY    HA1 5581   4.946   9.314   1.895
   82GLY    HA2 5582   4.933   9.147   1.820
   82GLY      C 5583   4.776   9.302   1.777
   82GLY      O 5584   4.675   9.346   1.831
   83SER      N 5585   4.805   9.312   1.647
   83SER      H 5586   4.893   9.279   1.611
   83SER     CA 5587   4.709   9.358   1.548
   83SER     HA 5588   4.686   9.460   1.578
   83SER     CB 5589   4.773   9.363   1.409
   83SER    HB1 5590   4.710   9.422   1.342
   83SER    HB2 5591   4.793   9.261   1.377
   83SER     OG 5592   4.889   9.444   1.417
   83SER     HG 5593   4.931   9.454   1.332
   83SER      C 5594   4.590   9.266   1.529
   83SER      O 5595   4.592   9.147   1.563
   84SER      N 5596   4.484   9.332   1.481
   84SER      H 5597   4.487   9.430   1.457
   84SER     CA 5598   4.358   9.264   1.458
   84SER     HA 5599   4.324   9.216   1.550
   84SER     CB 5600   4.254   9.361   1.402
   84SER    HB1 5601   4.296   9.416   1.317
   84SER    HB2 5602   4.165   9.309   1.368
   84SER     OG 5603   4.224   9.452   1.506
   84SER     HG 5604   4.200   9.536   1.466
   84SER      C 5605   4.372   9.152   1.357
   84SER      O 5606   4.437   9.167   1.254
   85GLN      N 5607   4.309   9.037   1.386
   85GLN      H 5608   4.259   9.022   1.472
   85GLN     CA 5609   4.297   8.932   1.287
   85GLN     HA 5610   4.335   8.975   1.195
   85GLN     CB 5611   4.380   8.811   1.326
   85GLN    HB1 5612   4.380   8.732   1.250
   85GLN    HB2 5613   4.482   8.850   1.328
   85GLN     CG 5614   4.355   8.748   1.463
   85GLN    HG1 5615   4.377   8.822   1.540
   85GLN    HG2 5616   4.251   8.717   1.474
   85GLN     CD 5617   4.443   8.629   1.497
   85GLN    OE1 5618   4.408   8.520   1.453
   85GLN    NE2 5619   4.548   8.640   1.580
   85GLN   HE21 5620   4.565   8.732   1.618
   85GLN   HE22 5621   4.581   8.557   1.627
   85GLN      C 5622   4.150   8.893   1.271
   85GLN      O 5623   4.081   8.902   1.372
   86SER      N 5624   4.107   8.849   1.152
   86SER      H 5625   4.176   8.854   1.079
   86SER     CA 5626   3.971   8.809   1.122
   86SER     HA 5627   3.922   8.768   1.211
   86SER     CB 5628   3.888   8.929   1.080
   86SER    HB1 5629   3.856   8.983   1.169
   86SER    HB2 5630   3.801   8.898   1.022
   86SER     OG 5631   3.955   9.019   0.994
   86SER     HG 5632   4.022   9.070   1.041
   86SER      C 5633   3.965   8.701   1.014
   86SER      O 5634   4.060   8.673   0.941
   87SER      N 5635   3.852   8.632   1.006
   87SER      H 5636   3.772   8.663   1.060
   87SER     CA 5637   3.825   8.516   0.924
   87SER     HA 5638   3.914   8.457   0.898
   87SER     CB 5639   3.742   8.414   1.001
   87SER    HB1 5640   3.645   8.455   1.026
   87SER    HB2 5641   3.732   8.319   0.948
   87SER     OG 5642   3.795   8.379   1.127
   87SER     HG 5643   3.731   8.322   1.170
   87SER      C 5644   3.763   8.562   0.792
   87SER      O 5645   3.690   8.660   0.793
   88GLN      N 5646   3.787   8.492   0.681
   88GLN      H 5647   3.852   8.414   0.684
   88GLN     CA 5648   3.768   8.536   0.544
   88GLN     HA 5649   3.696   8.617   0.554
   88GLN     CB 5650   3.900   8.575   0.479
   88GLN    HB1 5651   3.951   8.484   0.446
   88GLN    HB2 5652   3.873   8.633   0.391
   88GLN     CG 5653   4.003   8.656   0.557
   88GLN    HG1 5654   4.091   8.653   0.494
   88GLN    HG2 5655   4.034   8.608   0.650
   88GLN     CD 5656   3.962   8.800   0.583
   88GLN    OE1 5657   3.901   8.868   0.501
   88GLN    NE2 5658   3.997   8.857   0.699
   88GLN   HE21 5659   4.036   8.803   0.775
   88GLN   HE22 5660   3.945   8.942   0.716
   88GLN      C 5661   3.696   8.431   0.461
   88GLN      O 5662   3.706   8.309   0.473
   89SER      N 5663   3.605   8.487   0.381
   89SER      H 5664   3.603   8.587   0.366
   89SER     CA 5665   3.524   8.418   0.284
   89SER     HA 5666   3.465   8.337   0.328
   89SER     CB 5667   3.426   8.510   0.213
   89SER    HB1 5668   3.481   8.582   0.152
   89SER    HB2 5669   3.363   8.455   0.143
   89SER     OG 5670   3.330   8.568   0.299
   89SER     HG 5671   3.379   8.616   0.366
   89SER      C 5672   3.616   8.352   0.182
   89SER      O 5673   3.720   8.407   0.148
   90SER      N 5674   3.578   8.233   0.135
   90SER      H 5675   3.493   8.197   0.176
   90SER     CA 5676   3.637   8.168   0.019
   90SER     HA 5677   3.740   8.137   0.037
   90SER     CB 5678   3.551   8.049  -0.021
   90SER    HB1 5679   3.446   8.060   0.010
   90SER    HB2 5680   3.548   8.032  -0.129
   90SER     OG 5681   3.610   7.931   0.030
   90SER     HG 5682   3.543   7.863   0.029
   90SER      C 5683   3.638   8.258  -0.104
   90SER      O 5684   3.553   8.344  -0.126
   91TYR      N 5685   3.744   8.238  -0.183
   91TYR      H 5686   3.808   8.164  -0.159
   91TYR     CA 5687   3.756   8.310  -0.308
   91TYR     HA 5688   3.659   8.346  -0.341
   91TYR     CB 5689   3.848   8.429  -0.284
   91TYR    HB1 5690   3.948   8.391  -0.260
   91TYR    HB2 5691   3.857   8.484  -0.378
   91TYR     CG 5692   3.806   8.530  -0.180
   91TYR    CD1 5693   3.902   8.557  -0.083
   91TYR    HD1 5694   3.999   8.509  -0.080
   91TYR    CE1 5695   3.867   8.638   0.026
   91TYR    HE1 5696   3.949   8.644   0.096
   91TYR     CZ 5697   3.733   8.678   0.044
   91TYR     OH 5698   3.702   8.759   0.149
   91TYR     HH 5699   3.614   8.797   0.137
   91TYR    CE2 5700   3.641   8.664  -0.063
   91TYR    HE2 5701   3.539   8.699  -0.058
   91TYR    CD2 5702   3.676   8.581  -0.170
   91TYR    HD2 5703   3.605   8.554  -0.247
   91TYR      C 5704   3.810   8.221  -0.420
   91TYR      O 5705   3.898   8.139  -0.396
   92GLY      N 5706   3.769   8.246  -0.545
   92GLY      H 5707   3.709   8.326  -0.560
   92GLY     CA 5708   3.829   8.183  -0.661
   92GLY    HA1 5709   3.752   8.185  -0.737
   92GLY    HA2 5710   3.846   8.078  -0.638
   92GLY      C 5711   3.956   8.238  -0.724
   92GLY      O 5712   4.028   8.317  -0.664
   93GLN      N 5713   3.984   8.200  -0.849
   93GLN      H 5714   3.911   8.150  -0.899
   93GLN     CA 5715   4.096   8.248  -0.928
   93GLN     HA 5716   4.182   8.212  -0.872
   93GLN     CB 5717   4.096   8.179  -1.064
   93GLN    HB1 5718   4.021   8.228  -1.125
   93GLN    HB2 5719   4.062   8.075  -1.058
   93GLN     CG 5720   4.233   8.180  -1.131
   93GLN    HG1 5721   4.277   8.278  -1.150
   93GLN    HG2 5722   4.233   8.153  -1.237
   93GLN     CD 5723   4.340   8.093  -1.065
   93GLN    OE1 5724   4.438   8.137  -1.007
   93GLN    NE2 5725   4.331   7.960  -1.071
   93GLN   HE21 5726   4.403   7.908  -1.023
   93GLN   HE22 5727   4.270   7.911  -1.134
   93GLN      C 5728   4.109   8.399  -0.944
   93GLN      O 5729   4.015   8.475  -0.965
   94GLN      N 5730   4.236   8.439  -0.950
   94GLN      H 5731   4.315   8.376  -0.954
   94GLN     CA 5732   4.273   8.578  -0.968
   94GLN     HA 5733   4.212   8.626  -0.891
   94GLN     CB 5734   4.422   8.601  -0.947
   94GLN    HB1 5735   4.479   8.556  -1.028
   94GLN    HB2 5736   4.449   8.707  -0.944
   94GLN     CG 5737   4.472   8.540  -0.816
   94GLN    HG1 5738   4.491   8.434  -0.834
   94GLN    HG2 5739   4.396   8.543  -0.738
   94GLN     CD 5740   4.598   8.606  -0.762
   94GLN    OE1 5741   4.709   8.555  -0.769
   94GLN    NE2 5742   4.584   8.729  -0.712
   94GLN   HE21 5743   4.499   8.785  -0.718
   94GLN   HE22 5744   4.665   8.788  -0.700
   94GLN      C 5745   4.228   8.637  -1.101
   94GLN      O 5746   4.232   8.568  -1.203
   95SER      N 5747   4.191   8.765  -1.106
   95SER      H 5748   4.190   8.816  -1.019
   95SER     CA 5749   4.161   8.847  -1.221
   95SER     HA 5750   4.094   8.789  -1.286
   95SER     CB 5751   4.077   8.968  -1.183
   95SER    HB1 5752   4.136   9.036  -1.121
   95SER    HB2 5753   4.051   9.008  -1.281
   95SER     OG 5754   3.956   8.926  -1.122
   95SER     HG 5755   3.915   8.857  -1.173
   95SER      C 5756   4.293   8.889  -1.283
   95SER      O 5757   4.399   8.899  -1.222
   96SER      N 5758   4.292   8.934  -1.409
   96SER      H 5759   4.211   8.919  -1.467
   96SER     CA 5760   4.406   8.986  -1.482
   96SER     HA 5761   4.478   9.025  -1.411
   96SER     CB 5762   4.477   8.870  -1.550
   96SER    HB1 5763   4.558   8.919  -1.603
   96SER    HB2 5764   4.508   8.795  -1.477
   96SER     OG 5765   4.390   8.805  -1.640
   96SER     HG 5766   4.447   8.764  -1.706
   96SER      C 5767   4.366   9.098  -1.577
   96SER      O 5768   4.247   9.129  -1.580
   97TYR      N 5769   4.458   9.158  -1.654
   97TYR      H 5770   4.551   9.120  -1.663
   97TYR     CA 5771   4.423   9.268  -1.742
   97TYR     HA 5772   4.343   9.320  -1.688
   97TYR     CB 5773   4.536   9.369  -1.759
   97TYR    HB1 5774   4.503   9.440  -1.835
   97TYR    HB2 5775   4.627   9.314  -1.783
   97TYR     CG 5776   4.574   9.448  -1.637
   97TYR    CD1 5777   4.552   9.586  -1.634
   97TYR    HD1 5778   4.514   9.651  -1.711
   97TYR    CE1 5779   4.595   9.658  -1.521
   97TYR    HE1 5780   4.578   9.765  -1.517
   97TYR     CZ 5781   4.651   9.598  -1.407
   97TYR     OH 5782   4.674   9.667  -1.292
   97TYR     HH 5783   4.719   9.610  -1.229
   97TYR    CE2 5784   4.676   9.460  -1.421
   97TYR    HE2 5785   4.712   9.408  -1.333
   97TYR    CD2 5786   4.637   9.382  -1.530
   97TYR    HD2 5787   4.660   9.277  -1.539
   97TYR      C 5788   4.361   9.222  -1.873
   97TYR      O 5789   4.257   9.274  -1.913
   98PRO      N 5790   4.407   9.112  -1.933
   98PRO     CD 5791   4.542   9.059  -1.937
   98PRO    HD1 5792   4.546   8.992  -1.852
   98PRO    HD2 5793   4.612   9.142  -1.928
   98PRO     CG 5794   4.558   8.988  -2.071
   98PRO    HG1 5795   4.632   8.909  -2.065
   98PRO    HG2 5796   4.584   9.061  -2.148
   98PRO     CB 5797   4.415   8.941  -2.100
   98PRO    HB1 5798   4.392   8.939  -2.207
   98PRO    HB2 5799   4.412   8.840  -2.060
   98PRO     CA 5800   4.324   9.039  -2.027
   98PRO     HA 5801   4.290   9.110  -2.103
   98PRO      C 5802   4.204   8.977  -1.957
   98PRO      O 5803   4.207   8.948  -1.837
   99GLY      N 5804   4.106   8.928  -2.033
   99GLY      H 5805   4.096   8.951  -2.131
   99GLY     CA 5806   3.991   8.851  -1.991
   99GLY    HA1 5807   4.033   8.763  -1.943
   99GLY    HA2 5808   3.938   8.822  -2.082
   99GLY      C 5809   3.899   8.930  -1.899
   99GLY      O 5810   3.916   9.049  -1.874
  100TYR      N 5811   3.790   8.859  -1.868
  100TYR      H 5812   3.780   8.774  -1.921
  100TYR     CA 5813   3.671   8.908  -1.800
  100TYR     HA 5814   3.689   9.008  -1.760
  100TYR     CB 5815   3.549   8.928  -1.889
  100TYR    HB1 5816   3.466   8.968  -1.831
  100TYR    HB2 5817   3.576   9.008  -1.958
  100TYR     CG 5818   3.494   8.813  -1.972
  100TYR    CD1 5819   3.541   8.792  -2.102
  100TYR    HD1 5820   3.612   8.861  -2.144
  100TYR    CE1 5821   3.484   8.692  -2.181
  100TYR    HE1 5822   3.527   8.678  -2.279
  100TYR     CZ 5823   3.376   8.611  -2.140
  100TYR     OH 5824   3.326   8.515  -2.223
  100TYR     HH 5825   3.338   8.532  -2.317
  100TYR    CE2 5826   3.329   8.638  -2.010
  100TYR    HE2 5827   3.248   8.581  -1.968
  100TYR    CD2 5828   3.393   8.729  -1.925
  100TYR    HD2 5829   3.359   8.741  -1.823
  100TYR      C 5830   3.630   8.820  -1.683
  100TYR      O 5831   3.540   8.857  -1.608
  101GLY      N 5832   3.693   8.706  -1.654
  101GLY      H 5833   3.749   8.670  -1.730
  101GLY     CA 5834   3.652   8.616  -1.549
  101GLY    HA1 5835   3.745   8.563  -1.527
  101GLY    HA2 5836   3.632   8.677  -1.461
  101GLY      C 5837   3.533   8.531  -1.592
  101GLY      O 5838   3.438   8.573  -1.659
  102GLN      N 5839   3.535   8.401  -1.562
  102GLN      H 5840   3.621   8.374  -1.518
  102GLN     CA 5841   3.440   8.301  -1.607
  102GLN     HA 5842   3.348   8.356  -1.628
  102GLN     CB 5843   3.467   8.228  -1.738
  102GLN    HB1 5844   3.563   8.179  -1.720
  102GLN    HB2 5845   3.396   8.149  -1.761
  102GLN     CG 5846   3.493   8.321  -1.856
  102GLN    HG1 5847   3.559   8.401  -1.824
  102GLN    HG2 5848   3.403   8.374  -1.885
  102GLN     CD 5849   3.559   8.253  -1.976
  102GLN    OE1 5850   3.629   8.152  -1.974
  102GLN    NE2 5851   3.525   8.302  -2.095
  102GLN   HE21 5852   3.464   8.381  -2.107
  102GLN   HE22 5853   3.552   8.236  -2.166
  102GLN      C 5854   3.419   8.194  -1.500
  102GLN      O 5855   3.308   8.163  -1.460
  103GLN      N 5856   3.531   8.145  -1.446
  103GLN      H 5857   3.621   8.183  -1.472
  103GLN     CA 5858   3.528   8.044  -1.342
  103GLN     HA 5859   3.471   7.969  -1.396
  103GLN     CB 5860   3.672   7.996  -1.323
  103GLN    HB1 5861   3.737   8.077  -1.289
  103GLN    HB2 5862   3.711   7.969  -1.421
  103GLN     CG 5863   3.699   7.881  -1.227
  103GLN    HG1 5864   3.803   7.848  -1.225
  103GLN    HG2 5865   3.668   7.897  -1.123
  103GLN     CD 5866   3.632   7.749  -1.261
  103GLN    OE1 5867   3.531   7.708  -1.203
  103GLN    NE2 5868   3.690   7.669  -1.350
  103GLN   HE21 5869   3.771   7.702  -1.401
  103GLN   HE22 5870   3.653   7.576  -1.369
  103GLN      C 5871   3.465   8.092  -1.212
  103GLN      O 5872   3.518   8.180  -1.145
  104PRO      N 5873   3.352   8.036  -1.167
  104PRO     CD 5874   3.275   7.936  -1.238
  104PRO    HD1 5875   3.209   7.981  -1.312
  104PRO    HD2 5876   3.339   7.860  -1.283
  104PRO     CG 5877   3.184   7.863  -1.139
  104PRO    HG1 5878   3.223   7.769  -1.101
  104PRO    HG2 5879   3.087   7.845  -1.187
  104PRO     CB 5880   3.172   7.965  -1.026
  104PRO    HB1 5881   3.078   8.020  -1.035
  104PRO    HB2 5882   3.169   7.917  -0.928
  104PRO     CA 5883   3.290   8.060  -1.038
  104PRO     HA 5884   3.255   8.163  -1.041
  104PRO      C 5885   3.393   8.048  -0.926
  104PRO      O 5886   3.504   7.996  -0.933
  105ALA      N 5887   3.351   8.085  -0.805
  105ALA      H 5888   3.251   8.098  -0.793
  105ALA     CA 5889   3.421   8.088  -0.678
  105ALA     HA 5890   3.517   8.039  -0.695
  105ALA     CB 5891   3.438   8.235  -0.640
  105ALA    HB1 5892   3.499   8.289  -0.713
  105ALA    HB2 5893   3.496   8.256  -0.551
  105ALA    HB3 5894   3.339   8.277  -0.619
  105ALA      C 5895   3.345   8.015  -0.568
  105ALA      O 5896   3.223   8.025  -0.562
  106PRO      N 5897   3.407   7.940  -0.476
  106PRO     CD 5898   3.546   7.899  -0.477
  106PRO    HD1 5899   3.612   7.977  -0.441
  106PRO    HD2 5900   3.583   7.865  -0.574
  106PRO     CG 5901   3.555   7.771  -0.394
  106PRO    HG1 5902   3.649   7.763  -0.340
  106PRO    HG2 5903   3.545   7.687  -0.462
  106PRO     CB 5904   3.428   7.773  -0.309
  106PRO    HB1 5905   3.387   7.672  -0.307
  106PRO    HB2 5906   3.443   7.808  -0.208
  106PRO     CA 5907   3.329   7.864  -0.382
  106PRO     HA 5908   3.260   7.804  -0.442
  106PRO      C 5909   3.254   7.958  -0.288
  106PRO      O 5910   3.304   8.065  -0.253
  107SER      N 5911   3.145   7.910  -0.229
  107SER      H 5912   3.115   7.817  -0.254
  107SER     CA 5913   3.071   7.981  -0.127
  107SER     HA 5914   3.090   8.088  -0.140
  107SER     CB 5915   2.922   7.969  -0.157
  107SER    HB1 5916   2.888   8.013  -0.251
  107SER    HB2 5917   2.865   8.026  -0.084
  107SER     OG 5918   2.881   7.834  -0.157
  107SER     HG 5919   2.785   7.847  -0.156
  107SER      C 5920   3.100   7.955   0.020
  107SER      O 5921   3.112   8.047   0.100
  108SER      N 5922   3.124   7.826   0.047
  108SER      H 5923   3.103   7.754  -0.021
  108SER     CA 5924   3.176   7.773   0.171
  108SER     HA 5925   3.146   7.834   0.257
  108SER     CB 5926   3.119   7.634   0.194
  108SER    HB1 5927   3.135   7.593   0.293
  108SER    HB2 5928   3.159   7.565   0.119
  108SER     OG 5929   2.979   7.641   0.176
  108SER     HG 5930   2.944   7.557   0.145
  108SER      C 5931   3.327   7.755   0.176
  108SER      O 5932   3.396   7.779   0.077
  109THR      N 5933   3.381   7.718   0.293
  109THR      H 5934   3.315   7.702   0.367
  109THR     CA 5935   3.523   7.698   0.313
  109THR     HA 5936   3.577   7.737   0.226
  109THR     CB 5937   3.573   7.787   0.426
  109THR     HB 5938   3.659   7.733   0.466
  109THR    CG2 5939   3.590   7.927   0.367
  109THR   HG21 5940   3.690   7.936   0.325
  109THR   HG22 5941   3.508   7.963   0.305
  109THR   HG23 5942   3.590   8.005   0.443
  109THR    OG1 5943   3.464   7.811   0.513
  109THR    HG1 5944   3.418   7.886   0.476
  109THR      C 5945   3.555   7.551   0.337
  109THR      O 5946   3.477   7.469   0.384
  110SER      N 5947   3.675   7.504   0.301
  110SER      H 5948   3.737   7.567   0.251
  110SER     CA 5949   3.716   7.366   0.318
  110SER     HA 5950   3.664   7.329   0.406
  110SER     CB 5951   3.676   7.284   0.196
  110SER    HB1 5952   3.581   7.311   0.150
  110SER    HB2 5953   3.752   7.292   0.119
  110SER     OG 5954   3.673   7.146   0.227
  110SER     HG 5955   3.658   7.099   0.144
  110SER      C 5956   3.867   7.356   0.339
  110SER      O 5957   3.940   7.443   0.292
  111GLY      N 5958   3.915   7.247   0.399
  111GLY      H 5959   3.851   7.170   0.408
  111GLY     CA 5960   4.056   7.213   0.407
  111GLY    HA1 5961   4.084   7.154   0.495
  111GLY    HA2 5962   4.114   7.305   0.419
  111GLY      C 5963   4.099   7.148   0.277
  111GLY      O 5964   4.015   7.120   0.193
  112SER      N 5965   4.230   7.124   0.261
  112SER      H 5966   4.289   7.153   0.338
  112SER     CA 5967   4.290   7.063   0.145
  112SER     HA 5968   4.233   7.096   0.058
  112SER     CB 5969   4.430   7.122   0.129
  112SER    HB1 5970   4.478   7.069   0.046
  112SER    HB2 5971   4.493   7.111   0.218
  112SER     OG 5972   4.413   7.256   0.089
  112SER     HG 5973   4.501   7.289   0.068
  112SER      C 5974   4.291   6.911   0.156
  112SER      O 5975   4.341   6.858   0.254
  113TYR      N 5976   4.237   6.845   0.054
  113TYR      H 5977   4.193   6.901  -0.018
  113TYR     CA 5978   4.217   6.701   0.048
  113TYR     HA 5979   4.291   6.660   0.117
  113TYR     CB 5980   4.078   6.651   0.083
  113TYR    HB1 5981   4.009   6.663  -0.001
  113TYR    HB2 5982   4.091   6.544   0.090
  113TYR     CG 5983   4.014   6.722   0.201
  113TYR    CD1 5984   4.079   6.721   0.325
  113TYR    HD1 5985   4.180   6.685   0.338
  113TYR    CE1 5986   4.020   6.791   0.431
  113TYR    HE1 5987   4.073   6.811   0.523
  113TYR     CZ 5988   3.893   6.852   0.419
  113TYR     OH 5989   3.840   6.930   0.518
  113TYR     HH 5990   3.901   6.961   0.585
  113TYR    CE2 5991   3.826   6.847   0.296
  113TYR    HE2 5992   3.735   6.904   0.284
  113TYR    CD2 5993   3.893   6.790   0.187
  113TYR    HD2 5994   3.856   6.805   0.086
  113TYR      C 5995   4.265   6.640  -0.084
  113TYR      O 5996   4.226   6.531  -0.126
  114GLY      N 5997   4.345   6.716  -0.159
  114GLY      H 5998   4.383   6.803  -0.125
  114GLY     CA 5999   4.404   6.684  -0.288
  114GLY    HA1 6000   4.419   6.579  -0.311
  114GLY    HA2 6001   4.501   6.733  -0.283
  114GLY      C 6002   4.320   6.738  -0.403
  114GLY      O 6003   4.203   6.704  -0.419
  115SER      N 6004   4.380   6.809  -0.498
  115SER      H 6005   4.477   6.831  -0.479
  115SER     CA 6006   4.311   6.878  -0.605
  115SER     HA 6007   4.208   6.846  -0.620
  115SER     CB 6008   4.298   7.026  -0.568
  115SER    HB1 6009   4.392   7.075  -0.540
  115SER    HB2 6010   4.256   7.092  -0.644
  115SER     OG 6011   4.212   7.059  -0.461
  115SER     HG 6012   4.156   7.132  -0.488
  115SER      C 6013   4.383   6.875  -0.739
  115SER      O 6014   4.355   6.951  -0.832
  116SER      N 6015   4.472   6.777  -0.752
  116SER      H 6016   4.475   6.703  -0.682
  116SER     CA 6017   4.549   6.743  -0.870
  116SER     HA 6018   4.552   6.833  -0.931
  116SER     CB 6019   4.687   6.687  -0.838
  116SER    HB1 6020   4.749   6.662  -0.924
  116SER    HB2 6021   4.671   6.593  -0.786
  116SER     OG 6022   4.754   6.783  -0.758
  116SER     HG 6023   4.802   6.840  -0.818
  116SER      C 6024   4.473   6.650  -0.965
  116SER      O 6025   4.529   6.556  -1.020
  117SER      N 6026   4.341   6.671  -0.965
  117SER      H 6027   4.305   6.757  -0.926
  117SER     CA 6028   4.248   6.563  -0.993
  117SER     HA 6029   4.298   6.467  -0.998
  117SER     CB 6030   4.162   6.536  -0.870
  117SER    HB1 6031   4.094   6.452  -0.885
  117SER    HB2 6032   4.230   6.510  -0.790
  117SER     OG 6033   4.090   6.654  -0.838
  117SER     HG 6034   4.056   6.631  -0.751
  117SER      C 6035   4.163   6.593  -1.115
  117SER      O 6036   4.144   6.710  -1.149
  118GLN      N 6037   4.093   6.497  -1.176
  118GLN      H 6038   4.098   6.405  -1.136
  118GLN     CA 6039   4.003   6.514  -1.288
  118GLN     HA 6040   4.016   6.612  -1.333
  118GLN     CB 6041   4.031   6.403  -1.389
  118GLN    HB1 6042   3.953   6.376  -1.461
  118GLN    HB2 6043   4.069   6.320  -1.329
  118GLN     CG 6044   4.142   6.450  -1.481
  118GLN    HG1 6045   4.227   6.486  -1.423
  118GLN    HG2 6046   4.113   6.527  -1.552
  118GLN     CD 6047   4.201   6.340  -1.569
  118GLN    OE1 6048   4.212   6.224  -1.530
  118GLN    NE2 6049   4.254   6.370  -1.688
  118GLN   HE21 6050   4.305   6.299  -1.739
  118GLN   HE22 6051   4.256   6.463  -1.727
  118GLN      C 6052   3.860   6.508  -1.235
  118GLN      O 6053   3.812   6.406  -1.185
  119SER      N 6054   3.784   6.616  -1.247
  119SER      H 6055   3.825   6.696  -1.293
  119SER     CA 6056   3.648   6.641  -1.203
  119SER     HA 6057   3.648   6.617  -1.097
  119SER     CB 6058   3.623   6.792  -1.212
  119SER    HB1 6059   3.528   6.813  -1.164
  119SER    HB2 6060   3.608   6.825  -1.315
  119SER     OG 6061   3.721   6.865  -1.142
  119SER     HG 6062   3.703   6.960  -1.147
  119SER      C 6063   3.535   6.563  -1.268
  119SER      O 6064   3.418   6.600  -1.259
  120SER      N 6065   3.563   6.459  -1.346
  120SER      H 6066   3.661   6.433  -1.351
  120SER     CA 6067   3.468   6.362  -1.395
  120SER     HA 6068   3.375   6.376  -1.340
  120SER     CB 6069   3.436   6.387  -1.542
  120SER    HB1 6070   3.381   6.480  -1.553
  120SER    HB2 6071   3.532   6.378  -1.593
  120SER     OG 6072   3.349   6.291  -1.597
  120SER     HG 6073   3.268   6.272  -1.549
  120SER      C 6074   3.504   6.215  -1.376
  120SER      O 6075   3.621   6.179  -1.368
  121SER      N 6076   3.403   6.129  -1.369
  121SER      H 6077   3.310   6.168  -1.368
  121SER     CA 6078   3.429   5.987  -1.384
  121SER     HA 6079   3.500   5.963  -1.304
  121SER     CB 6080   3.301   5.907  -1.360
  121SER    HB1 6081   3.337   5.812  -1.321
  121SER    HB2 6082   3.237   5.960  -1.289
  121SER     OG 6083   3.217   5.906  -1.473
  121SER     HG 6084   3.233   5.822  -1.516
  121SER      C 6085   3.498   5.947  -1.513
  121SER      O 6086   3.560   5.841  -1.517
  122TYR      N 6087   3.496   6.027  -1.620
  122TYR      H 6088   3.431   6.104  -1.613
  122TYR     CA 6089   3.548   5.999  -1.752
  122TYR     HA 6090   3.591   5.899  -1.749
  122TYR     CB 6091   3.440   5.991  -1.860
  122TYR    HB1 6092   3.402   6.085  -1.899
  122TYR    HB2 6093   3.493   5.956  -1.948
  122TYR     CG 6094   3.326   5.897  -1.828
  122TYR    CD1 6095   3.203   5.941  -1.777
  122TYR    HD1 6096   3.180   6.043  -1.749
  122TYR    CE1 6097   3.100   5.850  -1.753
  122TYR    HE1 6098   3.009   5.883  -1.705
  122TYR     CZ 6099   3.106   5.718  -1.802
  122TYR     OH 6100   3.003   5.631  -1.784
  122TYR     HH 6101   2.938   5.670  -1.725
  122TYR    CE2 6102   3.232   5.671  -1.845
  122TYR    HE2 6103   3.246   5.572  -1.884
  122TYR    CD2 6104   3.338   5.761  -1.859
  122TYR    HD2 6105   3.432   5.725  -1.898
  122TYR      C 6106   3.662   6.092  -1.794
  122TYR      O 6107   3.648   6.214  -1.796
  123GLY      N 6108   3.777   6.035  -1.829
  123GLY      H 6109   3.779   5.934  -1.831
  123GLY     CA 6110   3.879   6.108  -1.901
  123GLY    HA1 6111   3.835   6.161  -1.984
  123GLY    HA2 6112   3.929   6.174  -1.830
  123GLY      C 6113   3.995   6.025  -1.956
  123GLY      O 6114   3.992   5.903  -1.971
  124GLN      N 6115   4.114   6.085  -1.967
  124GLN      H 6116   4.109   6.185  -1.950
  124GLN     CA 6117   4.248   6.036  -1.989
  124GLN     HA 6118   4.235   5.928  -2.001
  124GLN     CB 6119   4.308   6.064  -2.126
  124GLN    HB1 6120   4.312   6.172  -2.130
  124GLN    HB2 6121   4.233   6.025  -2.195
  124GLN     CG 6122   4.441   6.013  -2.181
  124GLN    HG1 6123   4.421   5.908  -2.205
  124GLN    HG2 6124   4.513   6.003  -2.099
  124GLN     CD 6125   4.500   6.077  -2.306
  124GLN    OE1 6126   4.462   6.186  -2.348
  124GLN    NE2 6127   4.599   6.013  -2.368
  124GLN   HE21 6128   4.640   5.928  -2.333
  124GLN   HE22 6129   4.646   6.068  -2.438
  124GLN      C 6130   4.353   6.057  -1.881
  124GLN      O 6131   4.370   6.174  -1.848
  125PRO      N 6132   4.429   5.955  -1.840
  125PRO     CD 6133   4.414   5.817  -1.881
  125PRO    HD1 6134   4.404   5.821  -1.990
  125PRO    HD2 6135   4.328   5.767  -1.839
  125PRO     CG 6136   4.541   5.744  -1.838
  125PRO    HG1 6137   4.623   5.750  -1.909
  125PRO    HG2 6138   4.524   5.639  -1.813
  125PRO     CB 6139   4.584   5.823  -1.715
  125PRO    HB1 6140   4.692   5.819  -1.699
  125PRO    HB2 6141   4.537   5.784  -1.625
  125PRO     CA 6142   4.537   5.965  -1.743
  125PRO     HA 6143   4.492   6.003  -1.651
  125PRO      C 6144   4.644   6.062  -1.792
  125PRO      O 6145   4.713   6.036  -1.890
  126GLN      N 6146   4.657   6.178  -1.728
  126GLN      H 6147   4.585   6.207  -1.663
  126GLN     CA 6148   4.750   6.283  -1.765
  126GLN     HA 6149   4.825   6.238  -1.830
  126GLN     CB 6150   4.673   6.385  -1.848
  126GLN    HB1 6151   4.587   6.413  -1.787
  126GLN    HB2 6152   4.737   6.471  -1.864
  126GLN     CG 6153   4.619   6.333  -1.981
  126GLN    HG1 6154   4.536   6.391  -2.021
  126GLN    HG2 6155   4.581   6.232  -1.962
  126GLN     CD 6156   4.721   6.327  -2.093
  126GLN    OE1 6157   4.842   6.328  -2.071
  126GLN    NE2 6158   4.682   6.324  -2.221
  126GLN   HE21 6159   4.755   6.317  -2.291
  126GLN   HE22 6160   4.585   6.330  -2.248
  126GLN      C 6161   4.819   6.348  -1.646
  126GLN      O 6162   4.759   6.367  -1.540
  127SER      N 6163   4.946   6.388  -1.657
  127SER      H 6164   5.000   6.371  -1.741
  127SER     CA 6165   5.003   6.446  -1.537
  127SER     HA 6166   4.999   6.369  -1.460
  127SER     CB 6167   5.155   6.462  -1.544
  127SER    HB1 6168   5.198   6.362  -1.552
  127SER    HB2 6169   5.189   6.497  -1.447
  127SER     OG 6170   5.195   6.553  -1.644
  127SER     HG 6171   5.275   6.511  -1.674
  127SER      C 6172   4.939   6.573  -1.485
  127SER      O 6173   4.930   6.595  -1.364
  128GLY      N 6174   4.893   6.660  -1.575
  128GLY      H 6175   4.890   6.628  -1.671
  128GLY     CA 6176   4.873   6.801  -1.552
  128GLY    HA1 6177   4.945   6.846  -1.484
  128GLY    HA2 6178   4.873   6.851  -1.649
  128GLY      C 6179   4.742   6.837  -1.484
  128GLY      O 6180   4.689   6.946  -1.502
  129SER      N 6181   4.680   6.745  -1.410
  129SER      H 6182   4.733   6.660  -1.395
  129SER     CA 6183   4.543   6.750  -1.361
  129SER     HA 6184   4.485   6.784  -1.447
  129SER     CB 6185   4.491   6.609  -1.333
  129SER    HB1 6186   4.390   6.610  -1.292
  129SER    HB2 6187   4.552   6.568  -1.252
  129SER     OG 6188   4.497   6.532  -1.451
  129SER     HG 6189   4.456   6.581  -1.522
  129SER      C 6190   4.514   6.849  -1.249
  129SER      O 6191   4.589   6.856  -1.152
  130TYR      N 6192   4.409   6.929  -1.268
  130TYR      H 6193   4.346   6.918  -1.346
  130TYR     CA 6194   4.373   7.037  -1.178
  130TYR     HA 6195   4.404   7.005  -1.079
  130TYR     CB 6196   4.454   7.165  -1.199
  130TYR    HB1 6197   4.443   7.209  -1.298
  130TYR    HB2 6198   4.560   7.141  -1.205
  130TYR     CG 6199   4.423   7.271  -1.096
  130TYR    CD1 6200   4.365   7.390  -1.139
  130TYR    HD1 6201   4.355   7.414  -1.244
  130TYR    CE1 6202   4.337   7.488  -1.042
  130TYR    HE1 6203   4.311   7.590  -1.067
  130TYR     CZ 6204   4.346   7.459  -0.905
  130TYR     OH 6205   4.331   7.561  -0.815
  130TYR     HH 6206   4.364   7.526  -0.732
  130TYR    CE2 6207   4.382   7.328  -0.867
  130TYR    HE2 6208   4.397   7.317  -0.760
  130TYR    CD2 6209   4.426   7.234  -0.961
  130TYR    HD2 6210   4.453   7.136  -0.925
  130TYR      C 6211   4.223   7.059  -1.175
  130TYR      O 6212   4.155   7.059  -1.278
  131SER      N 6213   4.172   7.079  -1.053
  131SER      H 6214   4.237   7.090  -0.977
  131SER     CA 6215   4.031   7.091  -1.022
  131SER     HA 6216   3.987   6.994  -1.042
  131SER     CB 6217   4.004   7.128  -0.876
  131SER    HB1 6218   3.898   7.109  -0.857
  131SER    HB2 6219   4.065   7.058  -0.820
  131SER     OG 6220   4.047   7.259  -0.847
  131SER     HG 6221   4.047   7.273  -0.752
  131SER      C 6222   3.955   7.187  -1.113
  131SER      O 6223   3.857   7.143  -1.174
  132GLN      N 6224   4.009   7.302  -1.152
  132GLN      H 6225   4.090   7.334  -1.101
  132GLN     CA 6226   3.949   7.403  -1.237
  132GLN     HA 6227   3.850   7.423  -1.195
  132GLN     CB 6228   4.015   7.536  -1.200
  132GLN    HB1 6229   3.974   7.618  -1.261
  132GLN    HB2 6230   4.119   7.514  -1.222
  132GLN     CG 6231   3.999   7.597  -1.061
  132GLN    HG1 6232   4.046   7.535  -0.985
  132GLN    HG2 6233   3.893   7.590  -1.036
  132GLN     CD 6234   4.048   7.741  -1.058
  132GLN    OE1 6235   4.123   7.795  -1.139
  132GLN    NE2 6236   4.009   7.810  -0.951
  132GLN   HE21 6237   3.941   7.773  -0.885
  132GLN   HE22 6238   4.044   7.903  -0.936
  132GLN      C 6239   3.937   7.381  -1.387
  132GLN      O 6240   3.873   7.452  -1.464
  133GLN      N 6241   3.999   7.271  -1.432
  133GLN      H 6242   4.038   7.200  -1.373
  133GLN     CA 6243   3.982   7.227  -1.569
  133GLN     HA 6244   3.993   7.307  -1.641
  133GLN     CB 6245   4.088   7.122  -1.603
  133GLN    HB1 6246   4.066   7.087  -1.704
  133GLN    HB2 6247   4.067   7.034  -1.542
  133GLN     CG 6248   4.229   7.175  -1.579
  133GLN    HG1 6249   4.235   7.266  -1.639
  133GLN    HG2 6250   4.239   7.203  -1.474
  133GLN     CD 6251   4.335   7.071  -1.617
  133GLN    OE1 6252   4.305   6.965  -1.670
  133GLN    NE2 6253   4.462   7.113  -1.616
  133GLN   HE21 6254   4.533   7.046  -1.640
  133GLN   HE22 6255   4.489   7.205  -1.587
  133GLN      C 6256   3.843   7.173  -1.598
  133GLN      O 6257   3.784   7.116  -1.506
  134PRO      N 6258   3.786   7.195  -1.716
  134PRO     CD 6259   3.844   7.275  -1.822
  134PRO    HD1 6260   3.940   7.227  -1.841
  134PRO    HD2 6261   3.842   7.378  -1.787
  134PRO     CG 6262   3.754   7.256  -1.944
  134PRO    HG1 6263   3.790   7.167  -1.998
  134PRO    HG2 6264   3.759   7.349  -2.001
  134PRO     CB 6265   3.619   7.218  -1.886
  134PRO    HB1 6266   3.556   7.159  -1.953
  134PRO    HB2 6267   3.568   7.312  -1.865
  134PRO     CA 6268   3.658   7.143  -1.758
  134PRO     HA 6269   3.585   7.171  -1.681
  134PRO      C 6270   3.662   6.992  -1.772
  134PRO      O 6271   3.769   6.932  -1.787
  135SER      N 6272   3.540   6.938  -1.779
  135SER      H 6273   3.459   6.994  -1.758
  135SER     CA 6274   3.509   6.797  -1.788
  135SER     HA 6275   3.594   6.747  -1.836
  135SER     CB 6276   3.502   6.735  -1.648
  135SER    HB1 6277   3.493   6.627  -1.659
  135SER    HB2 6278   3.414   6.775  -1.598
  135SER     OG 6279   3.620   6.759  -1.575
  135SER     HG 6280   3.602   6.833  -1.517
  135SER      C 6281   3.384   6.757  -1.864
  135SER      O 6282   3.284   6.828  -1.860
  136TYR      N 6283   3.376   6.640  -1.928
  136TYR      H 6284   3.459   6.584  -1.938
  136TYR     CA 6285   3.257   6.580  -1.986
  136TYR     HA 6286   3.291   6.482  -2.019
  136TYR     CB 6287   3.155   6.549  -1.876
  136TYR    HB1 6288   3.100   6.638  -1.845
  136TYR    HB2 6289   3.214   6.524  -1.788
  136TYR     CG 6290   3.063   6.435  -1.909
  136TYR    CD1 6291   3.098   6.300  -1.895
  136TYR    HD1 6292   3.193   6.262  -1.862
  136TYR    CE1 6293   3.000   6.205  -1.926
  136TYR    HE1 6294   3.024   6.100  -1.917
  136TYR     CZ 6295   2.881   6.238  -1.994
  136TYR     OH 6296   2.790   6.149  -2.044
  136TYR     HH 6297   2.817   6.056  -2.045
  136TYR    CE2 6298   2.844   6.374  -1.998
  136TYR    HE2 6299   2.747   6.412  -2.025
  136TYR    CD2 6300   2.935   6.471  -1.955
  136TYR    HD2 6301   2.907   6.575  -1.968
  136TYR      C 6302   3.192   6.663  -2.095
  136TYR      O 6303   3.230   6.776  -2.125
  137GLY      N 6304   3.088   6.610  -2.161
  137GLY      H 6305   3.058   6.520  -2.126
  137GLY     CA 6306   3.014   6.661  -2.275
  137GLY    HA1 6307   2.910   6.632  -2.266
  137GLY    HA2 6308   3.014   6.769  -2.288
  137GLY      C 6309   3.063   6.601  -2.406
  137GLY      O 6310   3.136   6.503  -2.409
  138GLY      N 6311   3.023   6.656  -2.521
  138GLY      H 6312   2.984   6.748  -2.508
  138GLY     CA 6313   3.071   6.633  -2.655
  138GLY    HA1 6314   3.180   6.640  -2.660
  138GLY    HA2 6315   3.041   6.712  -2.724
  138GLY      C 6316   3.033   6.496  -2.711
  138GLY      O 6317   2.938   6.480  -2.786
  139GLN      N 6318   3.109   6.390  -2.679
  139GLN      H 6319   3.182   6.413  -2.614
  139GLN     CA 6320   3.077   6.252  -2.708
  139GLN     HA 6321   2.971   6.245  -2.732
  139GLN     CB 6322   3.145   6.199  -2.834
  139GLN    HB1 6323   3.124   6.092  -2.845
  139GLN    HB2 6324   3.250   6.215  -2.809
  139GLN     CG 6325   3.113   6.273  -2.964
  139GLN    HG1 6326   3.128   6.380  -2.952
  139GLN    HG2 6327   3.175   6.232  -3.044
  139GLN     CD 6328   2.971   6.245  -3.011
  139GLN    OE1 6329   2.886   6.183  -2.947
  139GLN    NE2 6330   2.929   6.302  -3.124
  139GLN   HE21 6331   2.837   6.287  -3.162
  139GLN   HE22 6332   2.992   6.360  -3.177
  139GLN      C 6333   3.112   6.158  -2.594
  139GLN      O 6334   3.227   6.160  -2.549
  140GLN      N 6335   3.015   6.086  -2.537
  140GLN      H 6336   2.941   6.058  -2.600
  140GLN     CA 6337   3.032   6.006  -2.417
  140GLN     HA 6338   3.137   5.978  -2.415
  140GLN     CB 6339   2.998   6.089  -2.294
  140GLN    HB1 6340   2.890   6.104  -2.293
  140GLN    HB2 6341   3.019   6.025  -2.208
  140GLN     CG 6342   3.062   6.226  -2.273
  140GLN    HG1 6343   3.002   6.283  -2.202
  140GLN    HG2 6344   3.058   6.279  -2.368
  140GLN     CD 6345   3.207   6.224  -2.226
  140GLN    OE1 6346   3.259   6.137  -2.156
  140GLN    NE2 6347   3.279   6.334  -2.251
  140GLN   HE21 6348   3.364   6.341  -2.197
  140GLN   HE22 6349   3.246   6.410  -2.309
  140GLN      C 6350   2.952   5.877  -2.414
  140GLN      O 6351   2.838   5.880  -2.460
  141GLN      N 6352   2.998   5.770  -2.348
  141GLN      H 6353   3.092   5.778  -2.311
  141GLN     CA 6354   2.934   5.642  -2.326
  141GLN     HA 6355   2.839   5.648  -2.379
  141GLN     CB 6356   3.008   5.529  -2.396
  141GLN    HB1 6357   3.109   5.531  -2.355
  141GLN    HB2 6358   2.955   5.435  -2.383
  141GLN     CG 6359   3.015   5.560  -2.545
  141GLN    HG1 6360   2.913   5.586  -2.574
  141GLN    HG2 6361   3.034   5.466  -2.598
  141GLN     CD 6362   3.119   5.661  -2.590
  141GLN    OE1 6363   3.220   5.679  -2.521
  141GLN    NE2 6364   3.092   5.738  -2.695
  141GLN   HE21 6365   3.154   5.818  -2.699
  141GLN   HE22 6366   3.022   5.718  -2.765
  141GLN      C 6367   2.913   5.611  -2.178
  141GLN      O 6368   2.995   5.650  -2.096
  142SER      N 6369   2.805   5.541  -2.141
  142SER      H 6370   2.741   5.508  -2.213
  142SER     CA 6371   2.778   5.497  -2.006
  142SER     HA 6372   2.816   5.571  -1.936
  142SER     CB 6373   2.633   5.454  -1.986
  142SER    HB1 6374   2.606   5.468  -1.881
  142SER    HB2 6375   2.616   5.350  -2.014
  142SER     OG 6376   2.546   5.543  -2.054
  142SER     HG 6377   2.459   5.519  -2.023
  142SER      C 6378   2.859   5.371  -1.979
  142SER      O 6379   2.892   5.298  -2.072
  143TYR      N 6380   2.888   5.344  -1.851
  143TYR      H 6381   2.858   5.407  -1.778
  143TYR     CA 6382   2.924   5.214  -1.798
  143TYR     HA 6383   3.014   5.177  -1.847
  143TYR     CB 6384   2.938   5.223  -1.647
  143TYR    HB1 6385   2.946   5.124  -1.603
  143TYR    HB2 6386   2.842   5.263  -1.613
  143TYR     CG 6387   3.046   5.320  -1.602
  143TYR    CD1 6388   3.017   5.419  -1.508
  143TYR    HD1 6389   2.920   5.432  -1.462
  143TYR    CE1 6390   3.115   5.516  -1.485
  143TYR    HE1 6391   3.090   5.604  -1.427
  143TYR     CZ 6392   3.239   5.512  -1.551
  143TYR     OH 6393   3.331   5.612  -1.549
  143TYR     HH 6394   3.399   5.594  -1.615
  143TYR    CE2 6395   3.271   5.401  -1.633
  143TYR    HE2 6396   3.371   5.400  -1.675
  143TYR    CD2 6397   3.170   5.310  -1.666
  143TYR    HD2 6398   3.191   5.231  -1.737
  143TYR      C 6399   2.815   5.115  -1.837
  143TYR      O 6400   2.698   5.143  -1.815
  144GLY      N 6401   2.846   4.997  -1.891
  144GLY      H 6402   2.941   4.966  -1.905
  144GLY     CA 6403   2.747   4.913  -1.955
  144GLY    HA1 6404   2.663   4.893  -1.888
  144GLY    HA2 6405   2.781   4.813  -1.984
  144GLY      C 6406   2.694   4.961  -2.089
  144GLY      O 6407   2.606   4.892  -2.139
  145GLN      N 6408   2.743   5.069  -2.151
  145GLN      H 6409   2.814   5.125  -2.105
  145GLN     CA 6410   2.702   5.121  -2.279
  145GLN     HA 6411   2.760   5.212  -2.294
  145GLN     CB 6412   2.734   5.031  -2.398
  145GLN    HB1 6413   2.698   5.084  -2.487
  145GLN    HB2 6414   2.681   4.937  -2.381
  145GLN     CG 6415   2.885   5.014  -2.408
  145GLN    HG1 6416   2.910   4.929  -2.471
  145GLN    HG2 6417   2.930   4.980  -2.315
  145GLN     CD 6418   2.959   5.131  -2.471
  145GLN    OE1 6419   2.904   5.201  -2.556
  145GLN    NE2 6420   3.089   5.150  -2.444
  145GLN   HE21 6421   3.128   5.088  -2.376
  145GLN   HE22 6422   3.134   5.209  -2.513
  145GLN      C 6423   2.561   5.179  -2.282
  145GLN      O 6424   2.544   5.293  -2.240
  146GLN      N 6425   2.460   5.096  -2.306
  146GLN      H 6426   2.476   4.996  -2.312
  146GLN     CA 6427   2.322   5.135  -2.329
  146GLN     HA 6428   2.324   5.239  -2.363
  146GLN     CB 6429   2.269   5.063  -2.453
  146GLN    HB1 6430   2.258   4.960  -2.421
  146GLN    HB2 6431   2.167   5.100  -2.465
  146GLN     CG 6432   2.342   5.085  -2.586
  146GLN    HG1 6433   2.279   5.024  -2.651
  146GLN    HG2 6434   2.446   5.054  -2.577
  146GLN     CD 6435   2.340   5.228  -2.637
  146GLN    OE1 6436   2.437   5.303  -2.639
  146GLN    NE2 6437   2.223   5.277  -2.678
  146GLN   HE21 6438   2.223   5.366  -2.725
  146GLN   HE22 6439   2.138   5.223  -2.667
  146GLN      C 6440   2.236   5.132  -2.204
  146GLN      O 6441   2.125   5.079  -2.201
  147GLN      N 6442   2.287   5.188  -2.094
  147GLN      H 6443   2.380   5.223  -2.110
  147GLN     CA 6444   2.209   5.224  -1.977
  147GLN     HA 6445   2.106   5.221  -2.013
  147GLN     CB 6446   2.219   5.124  -1.863
  147GLN    HB1 6447   2.163   5.172  -1.782
  147GLN    HB2 6448   2.179   5.025  -1.884
  147GLN     CG 6449   2.362   5.106  -1.813
  147GLN    HG1 6450   2.393   5.209  -1.798
  147GLN    HG2 6451   2.424   5.065  -1.893
  147GLN     CD 6452   2.392   5.036  -1.681
  147GLN    OE1 6453   2.304   5.016  -1.598
  147GLN    NE2 6454   2.516   5.014  -1.635
  147GLN   HE21 6455   2.595   5.036  -1.695
  147GLN   HE22 6456   2.523   4.942  -1.565
  147GLN      C 6457   2.232   5.366  -1.926
  147GLN      O 6458   2.343   5.417  -1.918
  148SER      N 6459   2.121   5.433  -1.893
  148SER      H 6460   2.031   5.395  -1.917
  148SER     CA 6461   2.129   5.566  -1.836
  148SER     HA 6462   2.222   5.567  -1.779
  148SER     CB 6463   2.135   5.675  -1.943
  148SER    HB1 6464   2.131   5.773  -1.896
  148SER    HB2 6465   2.045   5.665  -2.005
  148SER     OG 6466   2.246   5.661  -2.029
  148SER     HG 6467   2.239   5.580  -2.079
  148SER      C 6468   2.024   5.592  -1.728
  148SER      O 6469   1.985   5.705  -1.701
  149TYR      N 6470   1.982   5.484  -1.661
  149TYR      H 6471   2.028   5.396  -1.675
  149TYR     CA 6472   1.879   5.475  -1.558
  149TYR     HA 6473   1.879   5.546  -1.476
  149TYR     CB 6474   1.742   5.489  -1.622
  149TYR    HB1 6475   1.738   5.585  -1.673
  149TYR    HB2 6476   1.729   5.420  -1.705
  149TYR     CG 6477   1.630   5.472  -1.522
  149TYR    CD1 6478   1.619   5.558  -1.412
  149TYR    HD1 6479   1.679   5.647  -1.408
  149TYR    CE1 6480   1.516   5.536  -1.319
  149TYR    HE1 6481   1.521   5.603  -1.234
  149TYR     CZ 6482   1.423   5.433  -1.335
  149TYR     OH 6483   1.320   5.413  -1.248
  149TYR     HH 6484   1.273   5.330  -1.258
  149TYR    CE2 6485   1.449   5.340  -1.438
  149TYR    HE2 6486   1.376   5.262  -1.453
  149TYR    CD2 6487   1.554   5.355  -1.529
  149TYR    HD2 6488   1.571   5.286  -1.611
  149TYR      C 6489   1.896   5.343  -1.485
  149TYR      O 6490   1.930   5.245  -1.551
  150ASN      N 6491   1.873   5.335  -1.354
  150ASN      H 6492   1.834   5.415  -1.306
  150ASN     CA 6493   1.906   5.225  -1.265
  150ASN     HA 6494   1.860   5.135  -1.307
  150ASN     CB 6495   2.058   5.212  -1.260
  150ASN    HB1 6496   2.098   5.210  -1.362
  150ASN    HB2 6497   2.097   5.299  -1.207
  150ASN     CG 6498   2.099   5.081  -1.196
  150ASN    OD1 6499   2.011   4.999  -1.171
  150ASN    ND2 6500   2.227   5.041  -1.202
  150ASN   HD21 6501   2.293   5.107  -1.241
  150ASN   HD22 6502   2.249   4.947  -1.172
  150ASN      C 6503   1.846   5.245  -1.127
  150ASN      O 6504   1.899   5.332  -1.059
  151PRO      N 6505   1.735   5.182  -1.088
  151PRO     CD 6506   1.635   5.107  -1.163
  151PRO    HD1 6507   1.620   5.161  -1.256
  151PRO    HD2 6508   1.671   5.006  -1.175
  151PRO     CG 6509   1.498   5.126  -1.098
  151PRO    HG1 6510   1.440   5.034  -1.110
  151PRO    HG2 6511   1.445   5.213  -1.137
  151PRO     CB 6512   1.536   5.148  -0.952
  151PRO    HB1 6513   1.468   5.208  -0.892
  151PRO    HB2 6514   1.565   5.051  -0.914
  151PRO     CA 6515   1.665   5.228  -0.970
  151PRO     HA 6516   1.645   5.334  -0.984
  151PRO      C 6517   1.742   5.227  -0.839
  151PRO      O 6518   1.716   5.322  -0.765
  152PRO      N 6519   1.832   5.132  -0.811
  152PRO     CD 6520   1.867   5.005  -0.872
  152PRO    HD1 6521   1.968   5.012  -0.911
  152PRO    HD2 6522   1.797   4.977  -0.951
  152PRO     CG 6523   1.869   4.898  -0.764
  152PRO    HG1 6524   1.770   4.862  -0.734
  152PRO    HG2 6525   1.937   4.818  -0.792
  152PRO     CB 6526   1.926   4.987  -0.653
  152PRO    HB1 6527   2.035   4.987  -0.653
  152PRO    HB2 6528   1.889   4.953  -0.556
  152PRO     CA 6529   1.890   5.133  -0.678
  152PRO     HA 6530   1.813   5.154  -0.604
  152PRO      C 6531   2.002   5.234  -0.661
  152PRO      O 6532   2.055   5.289  -0.757
  153GLN      N 6533   2.035   5.273  -0.538
  153GLN      H 6534   1.992   5.236  -0.454
  153GLN     CA 6535   2.138   5.368  -0.501
  153GLN     HA 6536   2.136   5.449  -0.574
  153GLN     CB 6537   2.105   5.419  -0.361
  153GLN    HB1 6538   2.189   5.464  -0.309
  153GLN    HB2 6539   2.079   5.331  -0.303
  153GLN     CG 6540   1.988   5.518  -0.367
  153GLN    HG1 6541   1.907   5.474  -0.424
  153GLN    HG2 6542   1.949   5.539  -0.267
  153GLN     CD 6543   2.026   5.651  -0.430
  153GLN    OE1 6544   2.125   5.715  -0.397
  153GLN    NE2 6545   1.947   5.695  -0.529
  153GLN   HE21 6546   1.873   5.633  -0.560
  153GLN   HE22 6547   1.984   5.753  -0.603
  153GLN      C 6548   2.278   5.308  -0.503
  153GLN      O 6549   2.290   5.188  -0.478
  154GLY      N 6550   2.379   5.392  -0.524
  154GLY      H 6551   2.366   5.488  -0.553
  154GLY     CA 6552   2.518   5.371  -0.487
  154GLY    HA1 6553   2.546   5.271  -0.519
  154GLY    HA2 6554   2.581   5.444  -0.537
  154GLY      C 6555   2.538   5.379  -0.336
  154GLY      O 6556   2.443   5.390  -0.259
  155TYR      N 6557   2.660   5.371  -0.284
  155TYR      H 6558   2.734   5.384  -0.351
  155TYR     CA 6559   2.684   5.321  -0.150
  155TYR     HA 6560   2.587   5.297  -0.106
  155TYR     CB 6561   2.744   5.181  -0.156
  155TYR    HB1 6562   2.689   5.111  -0.219
  155TYR    HB2 6563   2.833   5.190  -0.217
  155TYR     CG 6564   2.773   5.120  -0.020
  155TYR    CD1 6565   2.889   5.148   0.054
  155TYR    HD1 6566   2.969   5.203   0.007
  155TYR    CE1 6567   2.911   5.091   0.180
  155TYR    HE1 6568   3.002   5.108   0.235
  155TYR     CZ 6569   2.809   5.018   0.243
  155TYR     OH 6570   2.833   4.961   0.365
  155TYR     HH 6571   2.763   4.903   0.396
  155TYR    CE2 6572   2.682   5.017   0.182
  155TYR    HE2 6573   2.598   4.968   0.230
  155TYR    CD2 6574   2.666   5.065   0.051
  155TYR    HD2 6575   2.573   5.059  -0.004
  155TYR      C 6576   2.756   5.421  -0.061
  155TYR      O 6577   2.847   5.492  -0.103
  156GLY      N 6578   2.716   5.426   0.067
  156GLY      H 6579   2.651   5.352   0.087
  156GLY     CA 6580   2.759   5.521   0.167
  156GLY    HA1 6581   2.868   5.522   0.177
  156GLY    HA2 6582   2.727   5.619   0.133
  156GLY      C 6583   2.688   5.520   0.302
  156GLY      O 6584   2.577   5.468   0.309
  157GLN      N 6585   2.756   5.568   0.406
  157GLN      H 6586   2.839   5.621   0.385
  157GLN     CA 6587   2.711   5.562   0.544
  157GLN     HA 6588   2.670   5.461   0.546
  157GLN     CB 6589   2.836   5.559   0.633
  157GLN    HB1 6590   2.901   5.641   0.605
  157GLN    HB2 6591   2.801   5.570   0.735
  157GLN     CG 6592   2.913   5.427   0.625
  157GLN    HG1 6593   2.860   5.332   0.629
  157GLN    HG2 6594   2.978   5.416   0.712
  157GLN     CD 6595   3.009   5.415   0.508
  157GLN    OE1 6596   3.089   5.504   0.479
  157GLN    NE2 6597   3.002   5.303   0.435
  157GLN   HE21 6598   2.955   5.223   0.473
  157GLN   HE22 6599   3.055   5.298   0.349
  157GLN      C 6600   2.612   5.673   0.573
  157GLN      O 6601   2.600   5.777   0.508
  158GLN      N 6602   2.547   5.661   0.690
  158GLN      H 6603   2.582   5.586   0.748
  158GLN     CA 6604   2.458   5.759   0.748
  158GLN     HA 6605   2.476   5.854   0.698
  158GLN     CB 6606   2.313   5.729   0.708
  158GLN    HB1 6607   2.312   5.720   0.599
  158GLN    HB2 6608   2.250   5.816   0.729
  158GLN     CG 6609   2.262   5.609   0.787
  158GLN    HG1 6610   2.325   5.524   0.761
  158GLN    HG2 6611   2.261   5.631   0.894
  158GLN     CD 6612   2.116   5.586   0.752
  158GLN    OE1 6613   2.026   5.634   0.821
  158GLN    NE2 6614   2.090   5.520   0.639
  158GLN   HE21 6615   2.169   5.474   0.596
  158GLN   HE22 6616   1.993   5.498   0.622
  158GLN      C 6617   2.480   5.777   0.898
  158GLN      O 6618   2.507   5.686   0.976
  159ASN      N 6619   2.452   5.899   0.945
  159ASN      H 6620   2.422   5.973   0.883
  159ASN     CA 6621   2.425   5.916   1.086
  159ASN     HA 6622   2.512   5.894   1.150
  159ASN     CB 6623   2.414   6.067   1.106
  159ASN    HB1 6624   2.327   6.106   1.053
  159ASN    HB2 6625   2.499   6.123   1.066
  159ASN     CG 6626   2.407   6.109   1.252
  159ASN    OD1 6627   2.297   6.148   1.292
  159ASN    ND2 6628   2.514   6.090   1.331
  159ASN   HD21 6629   2.506   6.105   1.430
  159ASN   HD22 6630   2.605   6.071   1.291
  159ASN      C 6631   2.306   5.840   1.142
  159ASN      O 6632   2.204   5.822   1.076
  160GLN      N 6633   2.323   5.773   1.256
  160GLN      H 6634   2.415   5.778   1.297
  160GLN     CA 6635   2.223   5.679   1.301
  160GLN     HA 6636   2.167   5.645   1.214
  160GLN     CB 6637   2.290   5.551   1.349
  160GLN    HB1 6638   2.218   5.473   1.376
  160GLN    HB2 6639   2.347   5.561   1.442
  160GLN     CG 6640   2.377   5.480   1.247
  160GLN    HG1 6641   2.325   5.477   1.151
  160GLN    HG2 6642   2.465   5.541   1.225
  160GLN     CD 6643   2.422   5.336   1.266
  160GLN    OE1 6644   2.336   5.253   1.294
  160GLN    NE2 6645   2.553   5.307   1.262
  160GLN   HE21 6646   2.581   5.221   1.305
  160GLN   HE22 6647   2.623   5.376   1.239
  160GLN      C 6648   2.126   5.729   1.408
  160GLN      O 6649   2.171   5.808   1.491
  161TYR      N 6650   2.007   5.669   1.404
  161TYR      H 6651   1.993   5.605   1.327
  161TYR     CA 6652   1.894   5.685   1.494
  161TYR     HA 6653   1.945   5.700   1.589
  161TYR     CB 6654   1.813   5.810   1.460
  161TYR    HB1 6655   1.805   5.822   1.352
  161TYR    HB2 6656   1.719   5.814   1.515
  161TYR     CG 6657   1.881   5.934   1.512
  161TYR    CD1 6658   1.883   5.959   1.650
  161TYR    HD1 6659   1.831   5.890   1.715
  161TYR    CE1 6660   1.955   6.064   1.709
  161TYR    HE1 6661   1.949   6.086   1.814
  161TYR     CZ 6662   2.019   6.156   1.623
  161TYR     OH 6663   2.082   6.267   1.673
  161TYR     HH 6664   2.114   6.318   1.598
  161TYR    CE2 6665   2.002   6.140   1.485
  161TYR    HE2 6666   2.034   6.218   1.417
  161TYR    CD2 6667   1.952   6.021   1.429
  161TYR    HD2 6668   1.960   6.006   1.322
  161TYR      C 6669   1.804   5.562   1.484
  161TYR      O 6670   1.790   5.487   1.388
  162ASN      N 6671   1.734   5.546   1.596
  162ASN      H 6672   1.766   5.597   1.677
  162ASN     CA 6673   1.643   5.436   1.620
  162ASN     HA 6674   1.600   5.400   1.527
  162ASN     CB 6675   1.734   5.327   1.677
  162ASN    HB1 6676   1.782   5.279   1.592
  162ASN    HB2 6677   1.806   5.378   1.741
  162ASN     CG 6678   1.669   5.220   1.763
  162ASN    OD1 6679   1.669   5.225   1.886
  162ASN    ND2 6680   1.606   5.126   1.691
  162ASN   HD21 6681   1.591   5.139   1.592
  162ASN   HD22 6682   1.580   5.041   1.738
  162ASN      C 6683   1.530   5.475   1.715
  162ASN      O 6684   1.555   5.549   1.810
  163SER      N 6685   1.416   5.410   1.693
  163SER      H 6686   1.414   5.344   1.616
  163SER     CA 6687   1.302   5.418   1.781
  163SER     HA 6688   1.338   5.405   1.883
  163SER     CB 6689   1.230   5.552   1.762
  163SER    HB1 6690   1.135   5.532   1.812
  163SER    HB2 6691   1.224   5.585   1.658
  163SER     OG 6692   1.292   5.657   1.832
  163SER     HG 6693   1.383   5.657   1.799
  163SER      C 6694   1.212   5.297   1.762
  163SER    OC1 6695   1.128   5.287   1.670
  163SER    OC2 6696   1.216   5.213   1.855
    1MET      N 6697   7.681   1.591   1.459
    1MET     H1 6698   7.714   1.535   1.382
    1MET     H2 6699   7.594   1.637   1.435
    1MET     H3 6700   7.660   1.537   1.541
    1MET     CA 6701   7.782   1.683   1.513
    1MET     HA 6702   7.838   1.728   1.431
    1MET     CB 6703   7.710   1.797   1.584
    1MET    HB1 6704   7.650   1.756   1.666
    1MET    HB2 6705   7.643   1.856   1.521
    1MET     CG 6706   7.814   1.892   1.642
    1MET    HG1 6707   7.768   1.988   1.665
    1MET    HG2 6708   7.845   1.857   1.741
    1MET     SD 6709   7.966   1.916   1.547
    1MET     CE 6710   8.047   2.034   1.658
    1MET    HE1 6711   8.142   2.059   1.609
    1MET    HE2 6712   8.060   1.995   1.759
    1MET    HE3 6713   7.988   2.125   1.667
    1MET      C 6714   7.880   1.607   1.600
    1MET      O 6715   7.867   1.593   1.722
    2ALA      N 6716   7.982   1.557   1.530
    2ALA      H 6717   7.977   1.561   1.429
    2ALA     CA 6718   8.092   1.479   1.582
    2ALA     HA 6719   8.147   1.444   1.495
    2ALA     CB 6720   8.193   1.571   1.649
    2ALA    HB1 6721   8.231   1.631   1.566
    2ALA    HB2 6722   8.166   1.624   1.741
    2ALA    HB3 6723   8.277   1.507   1.677
    2ALA      C 6724   8.048   1.359   1.665
    2ALA      O 6725   7.994   1.259   1.617
    3SER      N 6726   8.071   1.349   1.796
    3SER      H 6727   8.123   1.425   1.837
    3SER     CA 6728   8.028   1.249   1.892
    3SER     HA 6729   8.061   1.153   1.851
    3SER     CB 6730   8.110   1.266   2.020
    3SER    HB1 6731   8.070   1.346   2.081
    3SER    HB2 6732   8.114   1.167   2.067
    3SER     OG 6733   8.241   1.314   1.995
    3SER     HG 6734   8.281   1.255   1.931
    3SER      C 6735   7.879   1.242   1.921
    3SER      O 6736   7.826   1.136   1.954
    4ASN      N 6737   7.802   1.347   1.895
    4ASN      H 6738   7.848   1.433   1.869
    4ASN     CA 6739   7.657   1.345   1.902
    4ASN     HA 6740   7.622   1.249   1.942
    4ASN     CB 6741   7.621   1.459   1.997
    4ASN    HB1 6742   7.657   1.553   1.955
    4ASN    HB2 6743   7.674   1.448   2.092
    4ASN     CG 6744   7.472   1.474   2.025
    4ASN    OD1 6745   7.390   1.402   1.968
    4ASN    ND2 6746   7.432   1.567   2.113
    4ASN   HD21 6747   7.333   1.581   2.126
    4ASN   HD22 6748   7.497   1.633   2.153
    4ASN      C 6749   7.584   1.356   1.769
    4ASN      O 6750   7.595   1.457   1.701
    5ASP      N 6751   7.505   1.254   1.734
    5ASP      H 6752   7.491   1.184   1.806
    5ASP     CA 6753   7.451   1.222   1.603
    5ASP     HA 6754   7.448   1.311   1.539
    5ASP     CB 6755   7.536   1.115   1.536
    5ASP    HB1 6756   7.644   1.134   1.550
    5ASP    HB2 6757   7.511   1.024   1.591
    5ASP     CG 6758   7.497   1.110   1.390
    5ASP    OD1 6759   7.470   1.000   1.337
    5ASP    OD2 6760   7.490   1.212   1.317
    5ASP      C 6761   7.306   1.177   1.611
    5ASP      O 6762   7.237   1.146   1.514
    6TYR      N 6763   7.244   1.190   1.728
    6TYR      H 6764   7.296   1.216   1.811
    6TYR     CA 6765   7.113   1.135   1.756
    6TYR     HA 6766   7.101   1.028   1.736
    6TYR     CB 6767   7.089   1.160   1.904
    6TYR    HB1 6768   7.102   1.268   1.910
    6TYR    HB2 6769   6.984   1.161   1.934
    6TYR     CG 6770   7.163   1.072   2.002
    6TYR    CD1 6771   7.242   1.118   2.108
    6TYR    HD1 6772   7.254   1.223   2.131
    6TYR    CE1 6773   7.304   1.029   2.197
    6TYR    HE1 6774   7.354   1.075   2.281
    6TYR     CZ 6775   7.291   0.890   2.182
    6TYR     OH 6776   7.362   0.799   2.254
    6TYR     HH 6777   7.413   0.841   2.324
    6TYR    CE2 6778   7.211   0.846   2.074
    6TYR    HE2 6779   7.193   0.741   2.055
    6TYR    CD2 6780   7.148   0.934   1.985
    6TYR    HD2 6781   7.089   0.898   1.902
    6TYR      C 6782   7.006   1.205   1.674
    6TYR      O 6783   7.016   1.320   1.629
    7THR      N 6784   6.900   1.131   1.643
    7THR      H 6785   6.896   1.036   1.678
    7THR     CA 6786   6.794   1.167   1.551
    7THR     HA 6787   6.835   1.224   1.468
    7THR     CB 6788   6.720   1.045   1.497
    7THR     HB 6789   6.638   1.085   1.437
    7THR    CG2 6790   6.801   0.949   1.410
    7THR   HG21 6791   6.851   1.009   1.334
    7THR   HG22 6792   6.877   0.904   1.473
    7THR   HG23 6793   6.749   0.864   1.367
    7THR    OG1 6794   6.670   0.964   1.601
    7THR    HG1 6795   6.600   0.919   1.554
    7THR      C 6796   6.686   1.256   1.611
    7THR      O 6797   6.681   1.288   1.730
    8GLN      N 6798   6.599   1.315   1.529
    8GLN      H 6799   6.604   1.299   1.430
    8GLN     CA 6800   6.487   1.396   1.575
    8GLN     HA 6801   6.523   1.446   1.664
    8GLN     CB 6802   6.460   1.501   1.468
    8GLN    HB1 6803   6.552   1.556   1.447
    8GLN    HB2 6804   6.437   1.450   1.374
    8GLN     CG 6805   6.349   1.602   1.499
    8GLN    HG1 6806   6.340   1.682   1.427
    8GLN    HG2 6807   6.260   1.539   1.496
    8GLN     CD 6808   6.374   1.673   1.631
    8GLN    OE1 6809   6.416   1.788   1.644
    8GLN    NE2 6810   6.349   1.612   1.747
    8GLN   HE21 6811   6.289   1.531   1.754
    8GLN   HE22 6812   6.362   1.668   1.831
    8GLN      C 6813   6.367   1.310   1.609
    8GLN      O 6814   6.278   1.366   1.673
    9GLN      N 6815   6.355   1.182   1.571
    9GLN      H 6816   6.429   1.139   1.518
    9GLN     CA 6817   6.235   1.101   1.577
    9GLN     HA 6818   6.178   1.137   1.663
    9GLN     CB 6819   6.169   1.120   1.441
    9GLN    HB1 6820   6.145   1.225   1.430
    9GLN    HB2 6821   6.075   1.065   1.440
    9GLN     CG 6822   6.257   1.072   1.326
    9GLN    HG1 6823   6.351   1.127   1.317
    9GLN    HG2 6824   6.285   0.967   1.341
    9GLN     CD 6825   6.182   1.082   1.194
    9GLN    OE1 6826   6.069   1.126   1.180
    9GLN    NE2 6827   6.254   1.043   1.088
    9GLN   HE21 6828   6.232   1.069   0.992
    9GLN   HE22 6829   6.345   1.001   1.098
    9GLN      C 6830   6.252   0.952   1.601
    9GLN      O 6831   6.367   0.910   1.612
   10ALA      N 6832   6.146   0.872   1.616
   10ALA      H 6833   6.051   0.907   1.617
   10ALA     CA 6834   6.164   0.733   1.651
   10ALA     HA 6835   6.236   0.725   1.733
   10ALA     CB 6836   6.031   0.682   1.704
   10ALA    HB1 6837   5.971   0.653   1.618
   10ALA    HB2 6838   6.040   0.591   1.762
   10ALA    HB3 6839   5.971   0.753   1.762
   10ALA      C 6840   6.232   0.655   1.539
   10ALA      O 6841   6.235   0.703   1.426
   11THR      N 6842   6.290   0.539   1.570
   11THR      H 6843   6.286   0.509   1.667
   11THR     CA 6844   6.331   0.438   1.474
   11THR     HA 6845   6.368   0.485   1.382
   11THR     CB 6846   6.439   0.350   1.537
   11THR     HB 6847   6.482   0.281   1.464
   11THR    CG2 6848   6.558   0.423   1.598
   11THR   HG21 6849   6.571   0.515   1.541
   11THR   HG22 6850   6.651   0.367   1.593
   11THR   HG23 6851   6.540   0.446   1.703
   11THR    OG1 6852   6.381   0.281   1.645
   11THR    HG1 6853   6.457   0.238   1.685
   11THR      C 6854   6.208   0.356   1.438
   11THR      O 6855   6.129   0.322   1.526
   12GLN      N 6856   6.201   0.318   1.311
   12GLN      H 6857   6.261   0.364   1.244
   12GLN     CA 6858   6.103   0.228   1.253
   12GLN     HA 6859   6.029   0.194   1.325
   12GLN     CB 6860   6.015   0.307   1.156
   12GLN    HB1 6861   6.059   0.326   1.058
   12GLN    HB2 6862   5.931   0.241   1.132
   12GLN     CG 6863   5.962   0.440   1.206
   12GLN    HG1 6864   6.034   0.517   1.237
   12GLN    HG2 6865   5.901   0.432   1.296
   12GLN     CD 6866   5.875   0.505   1.100
   12GLN    OE1 6867   5.829   0.445   1.003
   12GLN    NE2 6868   5.854   0.637   1.113
   12GLN   HE21 6869   5.905   0.695   1.178
   12GLN   HE22 6870   5.816   0.686   1.034
   12GLN      C 6871   6.177   0.107   1.195
   12GLN      O 6872   6.299   0.094   1.204
   13SER      N 6873   6.102   0.013   1.138
   13SER      H 6874   6.002   0.029   1.143
   13SER     CA 6875   6.155  -0.106   1.075
   13SER     HA 6876   6.255  -0.083   1.040
   13SER     CB 6877   6.156  -0.219   1.178
   13SER    HB1 6878   6.248  -0.222   1.237
   13SER    HB2 6879   6.145  -0.313   1.124
   13SER     OG 6880   6.049  -0.213   1.269
   13SER     HG 6881   6.082  -0.215   1.359
   13SER      C 6882   6.071  -0.147   0.954
   13SER      O 6883   5.951  -0.121   0.957
   14TYR      N 6884   6.129  -0.214   0.854
   14TYR      H 6885   6.228  -0.231   0.858
   14TYR     CA 6886   6.075  -0.254   0.725
   14TYR     HA 6887   6.030  -0.173   0.667
   14TYR     CB 6888   6.197  -0.291   0.641
   14TYR    HB1 6889   6.250  -0.363   0.703
   14TYR    HB2 6890   6.263  -0.204   0.637
   14TYR     CG 6891   6.170  -0.350   0.504
   14TYR    CD1 6892   6.130  -0.264   0.402
   14TYR    HD1 6893   6.113  -0.158   0.416
   14TYR    CE1 6894   6.089  -0.318   0.279
   14TYR    HE1 6895   6.051  -0.248   0.206
   14TYR     CZ 6896   6.102  -0.454   0.246
   14TYR     OH 6897   6.071  -0.510   0.126
   14TYR     HH 6898   6.055  -0.436   0.066
   14TYR    CE2 6899   6.153  -0.541   0.344
   14TYR    HE2 6900   6.167  -0.645   0.319
   14TYR    CD2 6901   6.187  -0.484   0.467
   14TYR    HD2 6902   6.238  -0.545   0.540
   14TYR      C 6903   5.973  -0.366   0.723
   14TYR      O 6904   5.956  -0.443   0.817
   15GLY      N 6905   5.882  -0.363   0.625
   15GLY      H 6906   5.893  -0.295   0.551
   15GLY     CA 6907   5.757  -0.437   0.632
   15GLY    HA1 6908   5.771  -0.538   0.670
   15GLY    HA2 6909   5.696  -0.381   0.704
   15GLY      C 6910   5.685  -0.455   0.500
   15GLY      O 6911   5.729  -0.417   0.392
   16ALA      N 6912   5.563  -0.507   0.520
   16ALA      H 6913   5.530  -0.530   0.613
   16ALA     CA 6914   5.475  -0.525   0.406
   16ALA     HA 6915   5.532  -0.589   0.339
   16ALA     CB 6916   5.352  -0.598   0.460
   16ALA    HB1 6917   5.379  -0.696   0.499
   16ALA    HB2 6918   5.292  -0.628   0.374
   16ALA    HB3 6919   5.300  -0.539   0.536
   16ALA      C 6920   5.429  -0.397   0.338
   16ALA      O 6921   5.405  -0.293   0.398
   17TYR      N 6922   5.401  -0.400   0.208
   17TYR      H 6923   5.416  -0.489   0.163
   17TYR     CA 6924   5.365  -0.278   0.138
   17TYR     HA 6925   5.437  -0.199   0.159
   17TYR     CB 6926   5.381  -0.305  -0.012
   17TYR    HB1 6927   5.360  -0.212  -0.065
   17TYR    HB2 6928   5.310  -0.381  -0.042
   17TYR     CG 6929   5.525  -0.333  -0.049
   17TYR    CD1 6930   5.613  -0.227  -0.073
   17TYR    HD1 6931   5.580  -0.125  -0.075
   17TYR    CE1 6932   5.745  -0.252  -0.113
   17TYR    HE1 6933   5.812  -0.170  -0.134
   17TYR     CZ 6934   5.794  -0.383  -0.130
   17TYR     OH 6935   5.924  -0.402  -0.169
   17TYR     HH 6936   5.936  -0.497  -0.172
   17TYR    CE2 6937   5.705  -0.490  -0.110
   17TYR    HE2 6938   5.742  -0.591  -0.111
   17TYR    CD2 6939   5.574  -0.463  -0.070
   17TYR    HD2 6940   5.514  -0.551  -0.048
   17TYR      C 6941   5.224  -0.226   0.160
   17TYR      O 6942   5.138  -0.310   0.185
   18PRO      N 6943   5.188  -0.098   0.164
   18PRO     CD 6944   5.283   0.010   0.144
   18PRO    HD1 6945   5.377  -0.010   0.197
   18PRO    HD2 6946   5.309   0.028   0.040
   18PRO     CG 6947   5.222   0.136   0.206
   18PRO    HG1 6948   5.205   0.211   0.129
   18PRO    HG2 6949   5.288   0.163   0.288
   18PRO     CB 6950   5.092   0.086   0.267
   18PRO    HB1 6951   5.104   0.057   0.371
   18PRO    HB2 6952   5.013   0.161   0.266
   18PRO     CA 6953   5.057  -0.040   0.187
   18PRO     HA 6954   4.999  -0.105   0.253
   18PRO      C 6955   4.982  -0.012   0.058
   18PRO      O 6956   5.033   0.034  -0.045
   19THR      N 6957   4.850  -0.033   0.066
   19THR      H 6958   4.803  -0.057   0.153
   19THR     CA 6959   4.759  -0.020  -0.046
   19THR     HA 6960   4.816  -0.002  -0.137
   19THR     CB 6961   4.704  -0.159  -0.079
   19THR     HB 6962   4.628  -0.145  -0.155
   19THR    CG2 6963   4.821  -0.244  -0.124
   19THR   HG21 6964   4.887  -0.187  -0.190
   19THR   HG22 6965   4.793  -0.337  -0.175
   19THR   HG23 6966   4.878  -0.270  -0.034
   19THR    OG1 6967   4.654  -0.232   0.032
   19THR    HG1 6968   4.707  -0.311   0.040
   19THR      C 6969   4.640   0.075  -0.044
   19THR      O 6970   4.618   0.150  -0.139
   20GLN      N 6971   4.576   0.071   0.074
   20GLN      H 6972   4.616   0.004   0.137
   20GLN     CA 6973   4.488   0.173   0.128
   20GLN     HA 6974   4.424   0.202   0.045
   20GLN     CB 6975   4.412   0.112   0.246
   20GLN    HB1 6976   4.487   0.093   0.323
   20GLN    HB2 6977   4.340   0.187   0.280
   20GLN     CG 6978   4.324  -0.010   0.221
   20GLN    HG1 6979   4.393  -0.086   0.183
   20GLN    HG2 6980   4.276  -0.041   0.314
   20GLN     CD 6981   4.223   0.000   0.108
   20GLN    OE1 6982   4.164   0.107   0.088
   20GLN    NE2 6983   4.191  -0.112   0.042
   20GLN   HE21 6984   4.227  -0.202   0.070
   20GLN   HE22 6985   4.111  -0.110  -0.019
   20GLN      C 6986   4.560   0.300   0.171
   20GLN      O 6987   4.676   0.292   0.213
   21PRO      N 6988   4.495   0.416   0.174
   21PRO     CD 6989   4.365   0.432   0.112
   21PRO    HD1 6990   4.355   0.384   0.015
   21PRO    HD2 6991   4.281   0.397   0.172
   21PRO     CG 6992   4.349   0.583   0.095
   21PRO    HG1 6993   4.394   0.637   0.011
   21PRO    HG2 6994   4.246   0.617   0.088
   21PRO     CB 6995   4.425   0.636   0.217
   21PRO    HB1 6996   4.353   0.649   0.298
   21PRO    HB2 6997   4.462   0.736   0.193
   21PRO     CA 6998   4.535   0.534   0.248
   21PRO     HA 6999   4.636   0.554   0.213
   21PRO      C 7000   4.548   0.511   0.398
   21PRO      O 7001   4.463   0.438   0.447
   22GLY      N 7002   4.635   0.579   0.473
   22GLY      H 7003   4.692   0.651   0.432
   22GLY     CA 7004   4.639   0.576   0.618
   22GLY    HA1 7005   4.671   0.672   0.659
   22GLY    HA2 7006   4.535   0.571   0.648
   22GLY      C 7007   4.715   0.464   0.688
   22GLY      O 7008   4.721   0.474   0.810
   23GLN      N 7009   4.781   0.376   0.612
   23GLN      H 7010   4.765   0.382   0.513
   23GLN     CA 7011   4.849   0.258   0.661
   23GLN     HA 7012   4.789   0.231   0.748
   23GLN     CB 7013   4.842   0.138   0.566
   23GLN    HB1 7014   4.907   0.165   0.482
   23GLN    HB2 7015   4.881   0.052   0.620
   23GLN     CG 7016   4.708   0.115   0.497
   23GLN    HG1 7017   4.684   0.198   0.431
   23GLN    HG2 7018   4.628   0.110   0.570
   23GLN     CD 7019   4.702  -0.020   0.424
   23GLN    OE1 7020   4.705  -0.035   0.302
   23GLN    NE2 7021   4.706  -0.133   0.494
   23GLN   HE21 7022   4.711  -0.224   0.450
   23GLN   HE22 7023   4.720  -0.131   0.594
   23GLN      C 7024   4.988   0.288   0.716
   23GLN      O 7025   5.049   0.203   0.780
   24GLY      N 7026   5.040   0.409   0.694
   24GLY      H 7027   4.989   0.479   0.641
   24GLY     CA 7028   5.172   0.453   0.733
   24GLY    HA1 7029   5.250   0.382   0.705
   24GLY    HA2 7030   5.198   0.541   0.674
   24GLY      C 7031   5.186   0.486   0.881
   24GLY      O 7032   5.089   0.506   0.954
   25TYR      N 7033   5.314   0.496   0.918
   25TYR      H 7034   5.388   0.492   0.849
   25TYR     CA 7035   5.364   0.514   1.052
   25TYR     HA 7036   5.306   0.441   1.109
   25TYR     CB 7037   5.515   0.494   1.062
   25TYR    HB1 7038   5.555   0.424   0.989
   25TYR    HB2 7039   5.560   0.592   1.049
   25TYR     CG 7040   5.565   0.438   1.193
   25TYR    CD1 7041   5.589   0.302   1.211
   25TYR    HD1 7042   5.572   0.231   1.131
   25TYR    CE1 7043   5.644   0.251   1.330
   25TYR    HE1 7044   5.664   0.146   1.346
   25TYR     CZ 7045   5.661   0.340   1.438
   25TYR     OH 7046   5.711   0.294   1.556
   25TYR     HH 7047   5.688   0.350   1.630
   25TYR    CE2 7048   5.629   0.476   1.420
   25TYR    HE2 7049   5.654   0.546   1.499
   25TYR    CD2 7050   5.592   0.529   1.296
   25TYR    HD2 7051   5.580   0.636   1.289
   25TYR      C 7052   5.325   0.652   1.103
   25TYR      O 7053   5.332   0.750   1.028
   26SER      N 7054   5.293   0.669   1.232
   26SER      H 7055   5.331   0.598   1.293
   26SER     CA 7056   5.218   0.769   1.304
   26SER     HA 7057   5.113   0.773   1.275
   26SER     CB 7058   5.203   0.715   1.446
   26SER    HB1 7059   5.135   0.632   1.459
   26SER    HB2 7060   5.157   0.800   1.497
   26SER     OG 7061   5.336   0.691   1.487
   26SER     HG 7062   5.346   0.701   1.582
   26SER      C 7063   5.272   0.911   1.294
   26SER      O 7064   5.389   0.934   1.264
   27GLN      N 7065   5.193   1.007   1.342
   27GLN      H 7066   5.106   0.980   1.388
   27GLN     CA 7067   5.250   1.136   1.374
   27GLN     HA 7068   5.334   1.169   1.313
   27GLN     CB 7069   5.140   1.240   1.369
   27GLN    HB1 7070   5.062   1.219   1.442
   27GLN    HB2 7071   5.187   1.335   1.396
   27GLN     CG 7072   5.072   1.252   1.232
   27GLN    HG1 7073   5.149   1.271   1.157
   27GLN    HG2 7074   5.024   1.156   1.214
   27GLN     CD 7075   4.970   1.364   1.220
   27GLN    OE1 7076   4.939   1.445   1.307
   27GLN    NE2 7077   4.904   1.374   1.104
   27GLN   HE21 7078   4.943   1.330   1.022
   27GLN   HE22 7079   4.831   1.443   1.101
   27GLN      C 7080   5.320   1.129   1.510
   27GLN      O 7081   5.290   1.051   1.600
   28GLN      N 7082   5.419   1.217   1.525
   28GLN      H 7083   5.423   1.302   1.471
   28GLN     CA 7084   5.516   1.208   1.632
   28GLN     HA 7085   5.480   1.139   1.708
   28GLN     CB 7086   5.647   1.150   1.578
   28GLN    HB1 7087   5.682   1.215   1.498
   28GLN    HB2 7088   5.721   1.146   1.658
   28GLN     CG 7089   5.646   1.006   1.528
   28GLN    HG1 7090   5.630   0.940   1.613
   28GLN    HG2 7091   5.573   0.994   1.448
   28GLN     CD 7092   5.786   0.958   1.489
   28GLN    OE1 7093   5.880   0.965   1.567
   28GLN    NE2 7094   5.791   0.882   1.379
   28GLN   HE21 7095   5.713   0.897   1.316
   28GLN   HE22 7096   5.879   0.848   1.345
   28GLN      C 7097   5.554   1.339   1.699
   28GLN      O 7098   5.614   1.342   1.806
   29SER      N 7099   5.542   1.454   1.632
   29SER      H 7100   5.489   1.452   1.546
   29SER     CA 7101   5.615   1.575   1.663
   29SER     HA 7102   5.715   1.542   1.687
   29SER     CB 7103   5.625   1.678   1.551
   29SER    HB1 7104   5.687   1.766   1.570
   29SER    HB2 7105   5.657   1.628   1.459
   29SER     OG 7106   5.493   1.722   1.525
   29SER     HG 7107   5.491   1.817   1.510
   29SER      C 7108   5.557   1.644   1.785
   29SER      O 7109   5.624   1.730   1.842
   30SER      N 7110   5.432   1.613   1.822
   30SER      H 7111   5.379   1.571   1.747
   30SER     CA 7112   5.368   1.644   1.948
   30SER     HA 7113   5.443   1.690   2.011
   30SER     CB 7114   5.258   1.750   1.933
   30SER    HB1 7115   5.220   1.783   2.029
   30SER    HB2 7116   5.172   1.709   1.881
   30SER     OG 7117   5.296   1.861   1.854
   30SER     HG 7118   5.220   1.919   1.846
   30SER      C 7119   5.314   1.519   2.014
   30SER      O 7120   5.217   1.461   1.964
   31GLN      N 7121   5.373   1.475   2.126
   31GLN      H 7122   5.444   1.534   2.167
   31GLN     CA 7123   5.335   1.360   2.205
   31GLN     HA 7124   5.228   1.341   2.196
   31GLN     CB 7125   5.414   1.236   2.165
   31GLN    HB1 7126   5.518   1.271   2.161
   31GLN    HB2 7127   5.385   1.207   2.064
   31GLN     CG 7128   5.403   1.116   2.259
   31GLN    HG1 7129   5.467   1.146   2.341
   31GLN    HG2 7130   5.302   1.089   2.289
   31GLN     CD 7131   5.449   0.984   2.199
   31GLN    OE1 7132   5.395   0.937   2.099
   31GLN    NE2 7133   5.549   0.922   2.261
   31GLN   HE21 7134   5.593   0.957   2.345
   31GLN   HE22 7135   5.573   0.830   2.225
   31GLN      C 7136   5.362   1.397   2.351
   31GLN      O 7137   5.457   1.470   2.375
   32PRO      N 7138   5.283   1.349   2.448
   32PRO     CD 7139   5.165   1.266   2.432
   32PRO    HD1 7140   5.195   1.168   2.469
   32PRO    HD2 7141   5.136   1.261   2.327
   32PRO     CG 7142   5.061   1.324   2.528
   32PRO    HG1 7143   4.987   1.248   2.554
   32PRO    HG2 7144   5.019   1.415   2.487
   32PRO     CB 7145   5.146   1.366   2.648
   32PRO    HB1 7146   5.162   1.290   2.724
   32PRO    HB2 7147   5.102   1.459   2.684
   32PRO     CA 7148   5.277   1.405   2.581
   32PRO     HA 7149   5.284   1.514   2.577
   32PRO      C 7150   5.399   1.367   2.665
   32PRO      O 7151   5.421   1.435   2.765
   33TYR      N 7152   5.481   1.271   2.623
   33TYR      H 7153   5.459   1.229   2.534
   33TYR     CA 7154   5.593   1.219   2.698
   33TYR     HA 7155   5.631   1.291   2.770
   33TYR     CB 7156   5.547   1.097   2.777
   33TYR    HB1 7157   5.526   1.141   2.875
   33TYR    HB2 7158   5.630   1.026   2.780
   33TYR     CG 7159   5.424   1.029   2.721
   33TYR    CD1 7160   5.301   1.042   2.785
   33TYR    HD1 7161   5.289   1.092   2.880
   33TYR    CE1 7162   5.183   0.994   2.727
   33TYR    HE1 7163   5.091   1.001   2.784
   33TYR     CZ 7164   5.184   0.941   2.597
   33TYR     OH 7165   5.071   0.883   2.545
   33TYR     HH 7166   4.990   0.896   2.595
   33TYR    CE2 7167   5.307   0.923   2.531
   33TYR    HE2 7168   5.313   0.879   2.433
   33TYR    CD2 7169   5.424   0.965   2.597
   33TYR    HD2 7170   5.519   0.949   2.549
   33TYR      C 7171   5.703   1.183   2.599
   33TYR      O 7172   5.670   1.148   2.486
   34GLY      N 7173   5.832   1.193   2.633
   34GLY      H 7174   5.855   1.199   2.731
   34GLY     CA 7175   5.938   1.166   2.538
   34GLY    HA1 7176   6.027   1.207   2.586
   34GLY    HA2 7177   5.908   1.223   2.450
   34GLY      C 7178   5.955   1.021   2.493
   34GLY      O 7179   5.907   0.928   2.557
   35GLN      N 7180   6.004   1.017   2.369
   35GLN      H 7181   6.040   1.095   2.316
   35GLN     CA 7182   6.009   0.897   2.288
   35GLN     HA 7183   5.905   0.866   2.295
   35GLN     CB 7184   6.058   0.935   2.148
   35GLN    HB1 7185   6.079   0.840   2.099
   35GLN    HB2 7186   6.151   0.990   2.156
   35GLN     CG 7187   5.950   1.016   2.076
   35GLN    HG1 7188   5.941   1.117   2.117
   35GLN    HG2 7189   5.860   0.957   2.093
   35GLN     CD 7190   5.970   1.021   1.925
   35GLN    OE1 7191   6.083   1.039   1.881
   35GLN    NE2 7192   5.866   1.009   1.842
   35GLN   HE21 7193   5.888   1.003   1.744
   35GLN   HE22 7194   5.772   1.005   1.877
   35GLN      C 7195   6.078   0.775   2.346
   35GLN      O 7196   6.030   0.666   2.314
   36GLN      N 7197   6.190   0.785   2.417
   36GLN      H 7198   6.223   0.879   2.438
   36GLN     CA 7199   6.263   0.679   2.482
   36GLN     HA 7200   6.251   0.585   2.428
   36GLN     CB 7201   6.412   0.713   2.493
   36GLN    HB1 7202   6.460   0.642   2.559
   36GLN    HB2 7203   6.421   0.812   2.537
   36GLN     CG 7204   6.474   0.720   2.354
   36GLN    HG1 7205   6.575   0.677   2.359
   36GLN    HG2 7206   6.412   0.653   2.295
   36GLN     CD 7207   6.469   0.860   2.295
   36GLN    OE1 7208   6.385   0.876   2.206
   36GLN    NE2 7209   6.551   0.951   2.347
   36GLN   HE21 7210   6.562   1.039   2.298
   36GLN   HE22 7211   6.618   0.938   2.422
   36GLN      C 7212   6.207   0.659   2.622
   36GLN      O 7213   6.186   0.545   2.661
   37SER      N 7214   6.178   0.766   2.696
   37SER      H 7215   6.208   0.855   2.659
   37SER     CA 7216   6.113   0.761   2.826
   37SER     HA 7217   6.027   0.696   2.810
   37SER     CB 7218   6.217   0.721   2.930
   37SER    HB1 7219   6.244   0.618   2.907
   37SER    HB2 7220   6.170   0.718   3.028
   37SER     OG 7221   6.331   0.802   2.944
   37SER     HG 7222   6.380   0.782   2.863
   37SER      C 7223   6.062   0.895   2.878
   37SER      O 7224   6.103   1.003   2.836
   38TYR      N 7225   5.966   0.895   2.971
   38TYR      H 7226   5.939   0.810   3.018
   38TYR     CA 7227   5.937   1.016   3.045
   38TYR     HA 7228   5.928   1.090   2.966
   38TYR     CB 7229   5.794   1.010   3.099
   38TYR    HB1 7230   5.730   0.983   3.015
   38TYR    HB2 7231   5.782   0.939   3.181
   38TYR     CG 7232   5.740   1.146   3.134
   38TYR    CD1 7233   5.711   1.173   3.268
   38TYR    HD1 7234   5.713   1.097   3.345
   38TYR    CE1 7235   5.674   1.303   3.304
   38TYR    HE1 7236   5.651   1.330   3.406
   38TYR     CZ 7237   5.659   1.407   3.209
   38TYR     OH 7238   5.608   1.529   3.240
   38TYR     HH 7239   5.609   1.587   3.163
   38TYR    CE2 7240   5.687   1.374   3.075
   38TYR    HE2 7241   5.683   1.449   2.997
   38TYR    CD2 7242   5.731   1.247   3.037
   38TYR    HD2 7243   5.744   1.229   2.931
   38TYR      C 7244   6.047   1.059   3.141
   38TYR      O 7245   6.132   0.978   3.177
   39SER      N 7246   6.033   1.183   3.188
   39SER      H 7247   5.977   1.244   3.130
   39SER     CA 7248   6.115   1.244   3.291
   39SER     HA 7249   6.217   1.255   3.257
   39SER     CB 7250   6.062   1.387   3.306
   39SER    HB1 7251   5.958   1.374   3.335
   39SER    HB2 7252   6.116   1.438   3.386
   39SER     OG 7253   6.067   1.469   3.192
   39SER     HG 7254   6.019   1.551   3.205
   39SER      C 7255   6.114   1.185   3.431
   39SER      O 7256   6.012   1.128   3.467
   40GLY      N 7257   6.218   1.206   3.512
   40GLY      H 7258   6.307   1.227   3.470
   40GLY     CA 7259   6.222   1.159   3.649
   40GLY    HA1 7260   6.134   1.206   3.693
   40GLY    HA2 7261   6.316   1.193   3.693
   40GLY      C 7262   6.225   1.009   3.677
   40GLY      O 7263   6.233   0.931   3.583
   41TYR      N 7264   6.208   0.973   3.804
   41TYR      H 7265   6.227   1.045   3.872
   41TYR     CA 7266   6.181   0.838   3.852
   41TYR     HA 7267   6.261   0.771   3.822
   41TYR     CB 7268   6.174   0.839   4.005
   41TYR    HB1 7269   6.078   0.888   4.020
   41TYR    HB2 7270   6.247   0.913   4.038
   41TYR     CG 7271   6.179   0.706   4.075
   41TYR    CD1 7272   6.293   0.626   4.065
   41TYR    HD1 7273   6.372   0.652   3.995
   41TYR    CE1 7274   6.302   0.500   4.125
   41TYR    HE1 7275   6.386   0.437   4.105
   41TYR     CZ 7276   6.185   0.456   4.191
   41TYR     OH 7277   6.181   0.329   4.240
   41TYR     HH 7278   6.265   0.284   4.226
   41TYR    CE2 7279   6.075   0.541   4.213
   41TYR    HE2 7280   5.987   0.504   4.264
   41TYR    CD2 7281   6.073   0.670   4.159
   41TYR    HD2 7282   5.979   0.725   4.159
   41TYR      C 7283   6.052   0.775   3.803
   41TYR      O 7284   5.958   0.843   3.763
   42SER      N 7285   6.042   0.643   3.818
   42SER      H 7286   6.114   0.609   3.881
   42SER     CA 7287   5.931   0.557   3.779
   42SER     HA 7288   5.917   0.573   3.672
   42SER     CB 7289   5.956   0.410   3.811
   42SER    HB1 7290   6.006   0.405   3.908
   42SER    HB2 7291   5.863   0.353   3.807
   42SER     OG 7292   6.047   0.364   3.714
   42SER     HG 7293   6.051   0.270   3.696
   42SER      C 7294   5.811   0.608   3.857
   42SER      O 7295   5.808   0.617   3.979
   43GLN      N 7296   5.702   0.619   3.780
   43GLN      H 7297   5.708   0.589   3.683
   43GLN     CA 7298   5.568   0.649   3.826
   43GLN     HA 7299   5.575   0.715   3.912
   43GLN     CB 7300   5.506   0.747   3.728
   43GLN    HB1 7301   5.512   0.706   3.627
   43GLN    HB2 7302   5.398   0.753   3.740
   43GLN     CG 7303   5.571   0.885   3.725
   43GLN    HG1 7304   5.539   0.929   3.632
   43GLN    HG2 7305   5.679   0.869   3.728
   43GLN     CD 7306   5.535   0.979   3.839
   43GLN    OE1 7307   5.605   0.994   3.939
   43GLN    NE2 7308   5.411   1.029   3.845
   43GLN   HE21 7309   5.390   1.086   3.925
   43GLN   HE22 7310   5.338   1.003   3.779
   43GLN      C 7311   5.494   0.520   3.857
   43GLN      O 7312   5.512   0.422   3.785
   44SER      N 7313   5.393   0.521   3.945
   44SER      H 7314   5.375   0.604   4.000
   44SER     CA 7315   5.322   0.410   4.004
   44SER     HA 7316   5.351   0.324   3.944
   44SER     CB 7317   5.355   0.391   4.152
   44SER    HB1 7318   5.351   0.479   4.216
   44SER    HB2 7319   5.288   0.317   4.197
   44SER     OG 7320   5.488   0.346   4.164
   44SER     HG 7321   5.488   0.252   4.143
   44SER      C 7322   5.171   0.424   3.986
   44SER      O 7323   5.108   0.516   4.038
   45THR      N 7324   5.111   0.323   3.924
   45THR      H 7325   5.166   0.245   3.891
   45THR     CA 7326   4.971   0.306   3.890
   45THR     HA 7327   4.927   0.404   3.872
   45THR     CB 7328   4.932   0.223   3.767
   45THR     HB 7329   4.963   0.121   3.787
   45THR    CG2 7330   4.784   0.224   3.731
   45THR   HG21 7331   4.741   0.319   3.699
   45THR   HG22 7332   4.763   0.156   3.649
   45THR   HG23 7333   4.716   0.193   3.810
   45THR    OG1 7334   5.000   0.278   3.656
   45THR    HG1 7335   5.093   0.254   3.654
   45THR      C 7336   4.893   0.250   4.008
   45THR      O 7337   4.778   0.286   4.032
   46ASP      N 7338   4.960   0.164   4.085
   46ASP      H 7339   5.056   0.142   4.060
   46ASP     CA 7340   4.915   0.129   4.218
   46ASP     HA 7341   4.873   0.217   4.266
   46ASP     CB 7342   4.811   0.018   4.217
   46ASP    HB1 7343   4.766  -0.003   4.314
   46ASP    HB2 7344   4.722   0.053   4.165
   46ASP     CG 7345   4.866  -0.113   4.160
   46ASP    OD1 7346   4.943  -0.189   4.222
   46ASP    OD2 7347   4.819  -0.154   4.052
   46ASP      C 7348   5.034   0.094   4.305
   46ASP      O 7349   5.144   0.061   4.262
   47THR      N 7350   5.002   0.101   4.435
   47THR      H 7351   4.904   0.109   4.457
   47THR     CA 7352   5.096   0.104   4.545
   47THR     HA 7353   5.193   0.070   4.509
   47THR     CB 7354   5.128   0.241   4.604
   47THR     HB 7355   5.169   0.228   4.704
   47THR    CG2 7356   5.228   0.322   4.521
   47THR   HG21 7357   5.177   0.331   4.425
   47THR   HG22 7358   5.245   0.413   4.579
   47THR   HG23 7359   5.322   0.269   4.509
   47THR    OG1 7360   5.013   0.319   4.629
   47THR    HG1 7361   5.038   0.401   4.672
   47THR      C 7362   5.051   0.009   4.656
   47THR      O 7363   4.935   0.002   4.694
   48SER      N 7364   5.143  -0.057   4.728
   48SER      H 7365   5.238  -0.045   4.695
   48SER     CA 7366   5.121  -0.144   4.841
   48SER     HA 7367   5.217  -0.191   4.863
   48SER     CB 7368   5.084  -0.061   4.963
   48SER    HB1 7369   4.981  -0.033   4.943
   48SER    HB2 7370   5.092  -0.120   5.054
   48SER     OG 7371   5.162   0.058   4.970
   48SER     HG 7372   5.169   0.077   5.063
   48SER      C 7373   5.039  -0.270   4.816
   48SER      O 7374   4.966  -0.318   4.903
   49GLY      N 7375   5.056  -0.319   4.693
   49GLY      H 7376   5.106  -0.260   4.629
   49GLY     CA 7377   5.003  -0.442   4.637
   49GLY    HA1 7378   4.903  -0.445   4.680
   49GLY    HA2 7379   5.001  -0.437   4.528
   49GLY      C 7380   5.070  -0.570   4.684
   49GLY      O 7381   5.148  -0.577   4.779
   50TYR      N 7382   5.027  -0.682   4.625
   50TYR      H 7383   4.981  -0.678   4.535
   50TYR     CA 7384   5.067  -0.817   4.661
   50TYR     HA 7385   5.158  -0.818   4.721
   50TYR     CB 7386   4.957  -0.900   4.726
   50TYR    HB1 7387   4.863  -0.893   4.671
   50TYR    HB2 7388   4.941  -0.854   4.823
   50TYR     CG 7389   4.995  -1.047   4.734
   50TYR    CD1 7390   4.912  -1.143   4.675
   50TYR    HD1 7391   4.826  -1.119   4.615
   50TYR    CE1 7392   4.933  -1.280   4.697
   50TYR    HE1 7393   4.877  -1.359   4.650
   50TYR     CZ 7394   5.046  -1.321   4.771
   50TYR     OH 7395   5.074  -1.453   4.788
   50TYR     HH 7396   5.167  -1.468   4.809
   50TYR    CE2 7397   5.138  -1.224   4.816
   50TYR    HE2 7398   5.220  -1.250   4.881
   50TYR    CD2 7399   5.117  -1.089   4.788
   50TYR    HD2 7400   5.181  -1.016   4.836
   50TYR      C 7401   5.103  -0.879   4.526
   50TYR      O 7402   5.032  -0.849   4.430
   51GLY      N 7403   5.197  -0.973   4.525
   51GLY      H 7404   5.243  -0.984   4.614
   51GLY     CA 7405   5.239  -1.041   4.404
   51GLY    HA1 7406   5.264  -0.964   4.331
   51GLY    HA2 7407   5.328  -1.099   4.428
   51GLY      C 7408   5.136  -1.140   4.352
   51GLY      O 7409   5.097  -1.240   4.412
   52GLN      N 7410   5.088  -1.102   4.233
   52GLN      H 7411   5.117  -1.016   4.188
   52GLN     CA 7412   5.003  -1.188   4.154
   52GLN     HA 7413   4.932  -1.233   4.224
   52GLN     CB 7414   4.936  -1.101   4.047
   52GLN    HB1 7415   5.017  -1.060   3.988
   52GLN    HB2 7416   4.883  -1.026   4.106
   52GLN     CG 7417   4.834  -1.169   3.955
   52GLN    HG1 7418   4.748  -1.201   4.013
   52GLN    HG2 7419   4.879  -1.257   3.910
   52GLN     CD 7420   4.782  -1.070   3.852
   52GLN    OE1 7421   4.830  -0.958   3.840
   52GLN    NE2 7422   4.689  -1.108   3.764
   52GLN   HE21 7423   4.653  -1.037   3.702
   52GLN   HE22 7424   4.637  -1.193   3.779
   52GLN      C 7425   5.074  -1.307   4.092
   52GLN      O 7426   5.009  -1.407   4.063
   53SER      N 7427   5.206  -1.292   4.078
   53SER      H 7428   5.238  -1.198   4.098
   53SER     CA 7429   5.287  -1.407   4.047
   53SER     HA 7430   5.234  -1.461   3.969
   53SER     CB 7431   5.427  -1.376   3.996
   53SER    HB1 7432   5.466  -1.289   4.050
   53SER    HB2 7433   5.498  -1.459   4.001
   53SER     OG 7434   5.414  -1.339   3.861
   53SER     HG 7435   5.365  -1.256   3.863
   53SER      C 7436   5.278  -1.505   4.164
   53SER      O 7437   5.275  -1.470   4.281
   54SER      N 7438   5.303  -1.633   4.135
   54SER      H 7439   5.342  -1.668   4.048
   54SER     CA 7440   5.301  -1.738   4.235
   54SER     HA 7441   5.215  -1.722   4.300
   54SER     CB 7442   5.287  -1.876   4.171
   54SER    HB1 7443   5.204  -1.883   4.101
   54SER    HB2 7444   5.265  -1.952   4.246
   54SER     OG 7445   5.401  -1.916   4.099
   54SER     HG 7446   5.405  -1.861   4.021
   54SER      C 7447   5.422  -1.744   4.326
   54SER      O 7448   5.530  -1.692   4.299
   55TYR      N 7449   5.403  -1.806   4.443
   55TYR      H 7450   5.313  -1.849   4.461
   55TYR     CA 7451   5.497  -1.803   4.554
   55TYR     HA 7452   5.442  -1.857   4.631
   55TYR     CB 7453   5.617  -1.892   4.526
   55TYR    HB1 7454   5.696  -1.872   4.599
   55TYR    HB2 7455   5.650  -1.858   4.428
   55TYR     CG 7456   5.582  -2.039   4.517
   55TYR    CD1 7457   5.592  -2.116   4.634
   55TYR    HD1 7458   5.618  -2.068   4.727
   55TYR    CE1 7459   5.558  -2.251   4.631
   55TYR    HE1 7460   5.567  -2.304   4.724
   55TYR     CZ 7461   5.521  -2.314   4.510
   55TYR     OH 7462   5.501  -2.449   4.508
   55TYR     HH 7463   5.510  -2.488   4.595
   55TYR    CE2 7464   5.515  -2.238   4.392
   55TYR    HE2 7465   5.504  -2.286   4.296
   55TYR    CD2 7466   5.546  -2.101   4.397
   55TYR    HD2 7467   5.529  -2.052   4.302
   55TYR      C 7468   5.529  -1.664   4.606
   55TYR      O 7469   5.644  -1.648   4.645
   56SER      N 7470   5.447  -1.561   4.585
   56SER      H 7471   5.359  -1.575   4.537
   56SER     CA 7472   5.468  -1.427   4.638
   56SER     HA 7473   5.571  -1.393   4.621
   56SER     CB 7474   5.376  -1.324   4.575
   56SER    HB1 7475   5.391  -1.223   4.613
   56SER    HB2 7476   5.272  -1.356   4.585
   56SER     OG 7477   5.414  -1.322   4.439
   56SER     HG 7478   5.354  -1.363   4.377
   56SER      C 7479   5.449  -1.424   4.788
   56SER      O 7480   5.350  -1.477   4.839
   57SER      N 7481   5.529  -1.343   4.858
   57SER      H 7482   5.610  -1.319   4.802
   57SER     CA 7483   5.523  -1.307   4.998
   57SER     HA 7484   5.478  -1.393   5.047
   57SER     CB 7485   5.664  -1.288   5.054
   57SER    HB1 7486   5.660  -1.212   5.132
   57SER    HB2 7487   5.732  -1.242   4.982
   57SER     OG 7488   5.705  -1.413   5.104
   57SER     HG 7489   5.758  -1.390   5.180
   57SER      C 7490   5.438  -1.182   5.018
   57SER      O 7491   5.467  -1.078   4.960
   58TYR      N 7492   5.347  -1.188   5.115
   58TYR      H 7493   5.339  -1.277   5.162
   58TYR     CA 7494   5.274  -1.077   5.173
   58TYR     HA 7495   5.230  -1.011   5.099
   58TYR     CB 7496   5.158  -1.123   5.260
   58TYR    HB1 7497   5.111  -1.030   5.292
   58TYR    HB2 7498   5.186  -1.180   5.348
   58TYR     CG 7499   5.059  -1.214   5.189
   58TYR    CD1 7500   5.027  -1.345   5.226
   58TYR    HD1 7501   5.084  -1.389   5.307
   58TYR    CE1 7502   4.930  -1.419   5.158
   58TYR    HE1 7503   4.901  -1.517   5.194
   58TYR     CZ 7504   4.853  -1.352   5.061
   58TYR     OH 7505   4.748  -1.414   4.998
   58TYR     HH 7506   4.718  -1.358   4.926
   58TYR    CE2 7507   4.880  -1.219   5.023
   58TYR    HE2 7508   4.829  -1.170   4.941
   58TYR    CD2 7509   4.987  -1.154   5.085
   58TYR    HD2 7510   5.005  -1.050   5.060
   58TYR      C 7511   5.368  -0.994   5.259
   58TYR      O 7512   5.450  -1.057   5.326
   59GLY      N 7513   5.352  -0.862   5.260
   59GLY      H 7514   5.267  -0.820   5.224
   59GLY     CA 7515   5.452  -0.776   5.321
   59GLY    HA1 7516   5.446  -0.800   5.427
   59GLY    HA2 7517   5.417  -0.674   5.311
   59GLY      C 7518   5.590  -0.774   5.257
   59GLY      O 7519   5.687  -0.732   5.320
   60GLN      N 7520   5.608  -0.808   5.129
   60GLN      H 7521   5.529  -0.862   5.097
   60GLN     CA 7522   5.726  -0.777   5.051
   60GLN     HA 7523   5.801  -0.755   5.127
   60GLN     CB 7524   5.761  -0.900   4.968
   60GLN    HB1 7525   5.687  -0.907   4.888
   60GLN    HB2 7526   5.761  -0.987   5.034
   60GLN     CG 7527   5.899  -0.900   4.903
   60GLN    HG1 7528   5.895  -0.833   4.817
   60GLN    HG2 7529   5.970  -0.869   4.979
   60GLN     CD 7530   5.943  -1.035   4.848
   60GLN    OE1 7531   5.889  -1.088   4.751
   60GLN    NE2 7532   6.032  -1.098   4.925
   60GLN   HE21 7533   6.039  -1.074   5.023
   60GLN   HE22 7534   6.073  -1.187   4.898
   60GLN      C 7535   5.708  -0.645   4.979
   60GLN      O 7536   5.599  -0.603   4.940
   61SER      N 7537   5.822  -0.577   4.964
   61SER      H 7538   5.904  -0.619   5.005
   61SER     CA 7539   5.849  -0.453   4.894
   61SER     HA 7540   5.769  -0.384   4.921
   61SER     CB 7541   5.984  -0.393   4.931
   61SER    HB1 7542   6.069  -0.459   4.917
   61SER    HB2 7543   5.981  -0.376   5.039
   61SER     OG 7544   6.001  -0.269   4.867
   61SER     HG 7545   6.063  -0.224   4.926
   61SER      C 7546   5.839  -0.473   4.743
   61SER      O 7547   5.880  -0.574   4.687
   62GLN      N 7548   5.785  -0.377   4.668
   62GLN      H 7549   5.750  -0.295   4.715
   62GLN     CA 7550   5.778  -0.378   4.523
   62GLN     HA 7551   5.750  -0.480   4.496
   62GLN     CB 7552   5.672  -0.278   4.479
   62GLN    HB1 7553   5.683  -0.264   4.372
   62GLN    HB2 7554   5.692  -0.178   4.518
   62GLN     CG 7555   5.526  -0.313   4.511
   62GLN    HG1 7556   5.451  -0.256   4.456
   62GLN    HG2 7557   5.506  -0.414   4.478
   62GLN     CD 7558   5.479  -0.303   4.655
   62GLN    OE1 7559   5.540  -0.237   4.739
   62GLN    NE2 7560   5.373  -0.373   4.698
   62GLN   HE21 7561   5.356  -0.372   4.798
   62GLN   HE22 7562   5.341  -0.441   4.632
   62GLN      C 7563   5.911  -0.351   4.454
   62GLN      O 7564   5.992  -0.279   4.512
   63ASN      N 7565   5.925  -0.389   4.327
   63ASN      H 7566   5.848  -0.435   4.279
   63ASN     CA 7567   6.044  -0.350   4.253
   63ASN     HA 7568   6.124  -0.378   4.322
   63ASN     CB 7569   6.063  -0.431   4.126
   63ASN    HB1 7570   6.027  -0.531   4.153
   63ASN    HB2 7571   5.993  -0.390   4.053
   63ASN     CG 7572   6.201  -0.424   4.063
   63ASN    OD1 7573   6.209  -0.384   3.947
   63ASN    ND2 7574   6.311  -0.471   4.123
   63ASN   HD21 7575   6.304  -0.522   4.210
   63ASN   HD22 7576   6.398  -0.472   4.071
   63ASN      C 7577   6.051  -0.199   4.238
   63ASN      O 7578   6.157  -0.138   4.248
   64THR      N 7579   5.937  -0.131   4.220
   64THR      H 7580   5.851  -0.182   4.209
   64THR     CA 7581   5.939   0.015   4.218
   64THR     HA 7582   6.034   0.055   4.185
   64THR     CB 7583   5.829   0.071   4.130
   64THR     HB 7584   5.731   0.045   4.172
   64THR    CG2 7585   5.827   0.222   4.109
   64THR   HG21 7586   5.749   0.255   4.040
   64THR   HG22 7587   5.811   0.272   4.204
   64THR   HG23 7588   5.927   0.251   4.074
   64THR    OG1 7589   5.839   0.020   3.999
   64THR    HG1 7590   5.788   0.081   3.945
   64THR      C 7591   5.929   0.067   4.361
   64THR      O 7592   5.860   0.011   4.446
   65GLY      N 7593   5.977   0.189   4.385
   65GLY      H 7594   6.032   0.239   4.316
   65GLY     CA 7595   5.955   0.249   4.515
   65GLY    HA1 7596   5.854   0.240   4.556
   65GLY    HA2 7597   5.969   0.356   4.509
   65GLY      C 7598   6.052   0.196   4.619
   65GLY      O 7599   6.148   0.122   4.599
   66TYR      N 7600   6.024   0.251   4.738
   66TYR      H 7601   5.948   0.317   4.742
   66TYR     CA 7602   6.085   0.201   4.860
   66TYR     HA 7603   6.103   0.094   4.855
   66TYR     CB 7604   6.213   0.277   4.895
   66TYR    HB1 7605   6.282   0.282   4.811
   66TYR    HB2 7606   6.193   0.380   4.925
   66TYR     CG 7607   6.299   0.225   5.008
   66TYR    CD1 7608   6.403   0.135   4.980
   66TYR    HD1 7609   6.409   0.094   4.881
   66TYR    CE1 7610   6.486   0.085   5.081
   66TYR    HE1 7611   6.565   0.015   5.057
   66TYR     CZ 7612   6.480   0.144   5.209
   66TYR     OH 7613   6.559   0.088   5.305
   66TYR     HH 7614   6.564   0.149   5.379
   66TYR    CE2 7615   6.376   0.235   5.237
   66TYR    HE2 7616   6.361   0.280   5.334
   66TYR    CD2 7617   6.284   0.273   5.139
   66TYR    HD2 7618   6.202   0.336   5.169
   66TYR      C 7619   5.980   0.203   4.970
   66TYR      O 7620   5.888   0.283   4.963
   67GLY      N 7621   6.001   0.123   5.075
   67GLY      H 7622   6.086   0.069   5.069
   67GLY     CA 7623   5.951   0.133   5.211
   67GLY    HA1 7624   6.026   0.150   5.287
   67GLY    HA2 7625   5.882   0.217   5.214
   67GLY      C 7626   5.868   0.015   5.262
   67GLY      O 7627   5.827  -0.070   5.184
   68THR      N 7628   5.845   0.012   5.393
   68THR      H 7629   5.880   0.081   5.458
   68THR     CA 7630   5.789  -0.103   5.463
   68THR     HA 7631   5.846  -0.190   5.432
   68THR     CB 7632   5.796  -0.080   5.614
   68THR     HB 7633   5.710  -0.018   5.642
   68THR    CG2 7634   5.785  -0.203   5.703
   68THR   HG21 7635   5.871  -0.268   5.691
   68THR   HG22 7636   5.696  -0.256   5.669
   68THR   HG23 7637   5.773  -0.171   5.807
   68THR    OG1 7638   5.915  -0.014   5.648
   68THR    HG1 7639   5.905   0.006   5.742
   68THR      C 7640   5.644  -0.135   5.432
   68THR      O 7641   5.569  -0.038   5.416
   69GLN      N 7642   5.608  -0.264   5.429
   69GLN      H 7643   5.680  -0.332   5.446
   69GLN     CA 7644   5.481  -0.319   5.388
   69GLN     HA 7645   5.405  -0.242   5.375
   69GLN     CB 7646   5.493  -0.382   5.250
   69GLN    HB1 7647   5.565  -0.463   5.262
   69GLN    HB2 7648   5.403  -0.436   5.220
   69GLN     CG 7649   5.525  -0.283   5.138
   69GLN    HG1 7650   5.610  -0.222   5.168
   69GLN    HG2 7651   5.560  -0.333   5.048
   69GLN     CD 7652   5.410  -0.186   5.114
   69GLN    OE1 7653   5.298  -0.203   5.163
   69GLN    NE2 7654   5.422  -0.091   5.021
   69GLN   HE21 7655   5.507  -0.095   4.966
   69GLN   HE22 7656   5.341  -0.037   4.994
   69GLN      C 7657   5.439  -0.422   5.492
   69GLN      O 7658   5.516  -0.504   5.542
   70SER      N 7659   5.308  -0.427   5.519
   70SER      H 7660   5.251  -0.357   5.472
   70SER     CA 7661   5.241  -0.531   5.594
   70SER     HA 7662   5.307  -0.602   5.643
   70SER     CB 7663   5.161  -0.464   5.705
   70SER    HB1 7664   5.098  -0.538   5.755
   70SER    HB2 7665   5.222  -0.419   5.784
   70SER     OG 7666   5.074  -0.368   5.650
   70SER     HG 7667   5.097  -0.280   5.683
   70SER      C 7668   5.154  -0.614   5.502
   70SER      O 7669   5.155  -0.594   5.380
   71THR      N 7670   5.086  -0.714   5.558
   71THR      H 7671   5.082  -0.735   5.657
   71THR     CA 7672   4.986  -0.798   5.494
   71THR     HA 7673   5.034  -0.831   5.402
   71THR     CB 7674   4.965  -0.918   5.586
   71THR     HB 7675   4.889  -0.981   5.540
   71THR    CG2 7676   5.094  -0.997   5.606
   71THR   HG21 7677   5.065  -1.094   5.647
   71THR   HG22 7678   5.148  -1.015   5.513
   71THR   HG23 7679   5.164  -0.949   5.674
   71THR    OG1 7680   4.922  -0.880   5.715
   71THR    HG1 7681   4.830  -0.861   5.696
   71THR      C 7682   4.860  -0.721   5.459
   71THR      O 7683   4.832  -0.624   5.530
   72PRO      N 7684   4.786  -0.758   5.355
   72PRO     CD 7685   4.807  -0.875   5.272
   72PRO    HD1 7686   4.857  -0.949   5.335
   72PRO    HD2 7687   4.874  -0.859   5.187
   72PRO     CG 7688   4.671  -0.922   5.222
   72PRO    HG1 7689   4.634  -0.993   5.296
   72PRO    HG2 7690   4.673  -0.964   5.122
   72PRO     CB 7691   4.585  -0.795   5.222
   72PRO    HB1 7692   4.594  -0.738   5.130
   72PRO    HB2 7693   4.478  -0.810   5.237
   72PRO     CA 7694   4.652  -0.708   5.328
   72PRO     HA 7695   4.657  -0.602   5.303
   72PRO      C 7696   4.556  -0.711   5.446
   72PRO      O 7697   4.556  -0.802   5.529
   73GLN      N 7698   4.482  -0.602   5.467
   73GLN      H 7699   4.485  -0.526   5.401
   73GLN     CA 7700   4.377  -0.597   5.568
   73GLN     HA 7701   4.414  -0.614   5.669
   73GLN     CB 7702   4.317  -0.457   5.577
   73GLN    HB1 7703   4.271  -0.438   5.479
   73GLN    HB2 7704   4.251  -0.451   5.663
   73GLN     CG 7705   4.425  -0.350   5.591
   73GLN    HG1 7706   4.479  -0.373   5.683
   73GLN    HG2 7707   4.495  -0.344   5.508
   73GLN     CD 7708   4.364  -0.213   5.615
   73GLN    OE1 7709   4.349  -0.174   5.731
   73GLN    NE2 7710   4.317  -0.135   5.518
   73GLN   HE21 7711   4.280  -0.048   5.554
   73GLN   HE22 7712   4.348  -0.153   5.423
   73GLN      C 7713   4.269  -0.701   5.547
   73GLN      O 7714   4.258  -0.763   5.441
   74GLY      N 7715   4.176  -0.708   5.643
   74GLY      H 7716   4.187  -0.642   5.719
   74GLY     CA 7717   4.058  -0.792   5.638
   74GLY    HA1 7718   4.003  -0.795   5.731
   74GLY    HA2 7719   4.094  -0.892   5.613
   74GLY      C 7720   3.966  -0.740   5.528
   74GLY      O 7721   3.987  -0.636   5.467
   75TYR      N 7722   3.857  -0.813   5.503
   75TYR      H 7723   3.835  -0.882   5.574
   75TYR     CA 7724   3.759  -0.800   5.398
   75TYR     HA 7725   3.809  -0.812   5.302
   75TYR     CB 7726   3.660  -0.915   5.413
   75TYR    HB1 7727   3.722  -1.000   5.442
   75TYR    HB2 7728   3.594  -0.886   5.495
   75TYR     CG 7729   3.592  -0.951   5.283
   75TYR    CD1 7730   3.618  -1.068   5.211
   75TYR    HD1 7731   3.700  -1.131   5.242
   75TYR    CE1 7732   3.555  -1.103   5.091
   75TYR    HE1 7733   3.594  -1.188   5.036
   75TYR     CZ 7734   3.452  -1.020   5.044
   75TYR     OH 7735   3.387  -1.053   4.929
   75TYR     HH 7736   3.419  -1.133   4.886
   75TYR    CE2 7737   3.418  -0.905   5.119
   75TYR    HE2 7738   3.343  -0.837   5.083
   75TYR    CD2 7739   3.486  -0.871   5.236
   75TYR    HD2 7740   3.446  -0.786   5.288
   75TYR      C 7741   3.688  -0.665   5.392
   75TYR      O 7742   3.605  -0.636   5.477
   76GLY      N 7743   3.721  -0.582   5.293
   76GLY      H 7744   3.800  -0.608   5.234
   76GLY     CA 7745   3.648  -0.461   5.264
   76GLY    HA1 7746   3.586  -0.483   5.177
   76GLY    HA2 7747   3.575  -0.422   5.336
   76GLY      C 7748   3.741  -0.354   5.209
   76GLY      O 7749   3.863  -0.372   5.202
   77SER      N 7750   3.683  -0.244   5.161
   77SER      H 7751   3.582  -0.247   5.159
   77SER     CA 7752   3.754  -0.128   5.109
   77SER     HA 7753   3.846  -0.162   5.063
   77SER     CB 7754   3.668  -0.051   5.009
   77SER    HB1 7755   3.729   0.033   4.976
   77SER    HB2 7756   3.578  -0.019   5.062
   77SER     OG 7757   3.637  -0.129   4.896
   77SER     HG 7758   3.574  -0.081   4.841
   77SER      C 7759   3.775  -0.035   5.228
   77SER      O 7760   3.693  -0.029   5.318
   78THR      N 7761   3.871   0.057   5.217
   78THR      H 7762   3.917   0.075   5.129
   78THR     CA 7763   3.911   0.143   5.327
   78THR     HA 7764   3.824   0.144   5.394
   78THR     CB 7765   4.031   0.096   5.409
   78THR     HB 7766   4.076   0.190   5.439
   78THR    CG2 7767   3.973   0.018   5.526
   78THR   HG21 7768   3.908  -0.063   5.491
   78THR   HG22 7769   3.924   0.082   5.600
   78THR   HG23 7770   4.060  -0.026   5.574
   78THR    OG1 7771   4.116   0.008   5.340
   78THR    HG1 7772   4.163   0.060   5.274
   78THR      C 7773   3.941   0.283   5.275
   78THR      O 7774   4.016   0.299   5.179
   79GLY      N 7775   3.902   0.390   5.346
   79GLY      H 7776   3.849   0.379   5.431
   79GLY     CA 7777   3.956   0.520   5.311
   79GLY    HA1 7778   3.917   0.542   5.212
   79GLY    HA2 7779   3.916   0.582   5.390
   79GLY      C 7780   4.107   0.534   5.314
   79GLY      O 7781   4.160   0.465   5.401
   80GLY      N 7782   4.164   0.622   5.231
   80GLY      H 7783   4.103   0.677   5.172
   80GLY     CA 7784   4.307   0.627   5.212
   80GLY    HA1 7785   4.353   0.586   5.302
   80GLY    HA2 7786   4.335   0.732   5.201
   80GLY      C 7787   4.351   0.547   5.090
   80GLY      O 7788   4.288   0.450   5.048
   81TYR      N 7789   4.466   0.580   5.030
   81TYR      H 7790   4.521   0.656   5.066
   81TYR     CA 7791   4.538   0.504   4.930
   81TYR     HA 7792   4.484   0.411   4.912
   81TYR     CB 7793   4.544   0.590   4.803
   81TYR    HB1 7794   4.613   0.674   4.810
   81TYR    HB2 7795   4.595   0.531   4.727
   81TYR     CG 7796   4.414   0.639   4.745
   81TYR    CD1 7797   4.301   0.557   4.729
   81TYR    HD1 7798   4.298   0.451   4.747
   81TYR    CE1 7799   4.180   0.608   4.681
   81TYR    HE1 7800   4.093   0.545   4.669
   81TYR     CZ 7801   4.176   0.746   4.651
   81TYR     OH 7802   4.059   0.806   4.613
   81TYR     HH 7803   4.056   0.901   4.622
   81TYR    CE2 7804   4.290   0.827   4.663
   81TYR    HE2 7805   4.290   0.933   4.639
   81TYR    CD2 7806   4.413   0.769   4.694
   81TYR    HD2 7807   4.501   0.831   4.689
   81TYR      C 7808   4.680   0.470   4.972
   81TYR      O 7809   4.738   0.533   5.059
   82GLY      N 7810   4.739   0.365   4.914
   82GLY      H 7811   4.679   0.313   4.851
   82GLY     CA 7812   4.870   0.306   4.934
   82GLY    HA1 7813   4.950   0.379   4.935
   82GLY    HA2 7814   4.886   0.224   4.863
   82GLY      C 7815   4.868   0.242   5.072
   82GLY      O 7816   4.770   0.175   5.103
   83SER      N 7817   4.969   0.271   5.155
   83SER      H 7818   5.043   0.329   5.118
   83SER     CA 7819   4.980   0.212   5.286
   83SER     HA 7820   4.947   0.109   5.279
   83SER     CB 7821   5.128   0.196   5.324
   83SER    HB1 7822   5.127   0.164   5.428
   83SER    HB2 7823   5.188   0.286   5.319
   83SER     OG 7824   5.191   0.096   5.247
   83SER     HG 7825   5.285   0.115   5.253
   83SER      C 7826   4.909   0.286   5.399
   83SER      O 7827   4.861   0.396   5.374
   84SER      N 7828   4.894   0.223   5.516
   84SER      H 7829   4.929   0.129   5.527
   84SER     CA 7830   4.829   0.273   5.635
   84SER     HA 7831   4.799   0.198   5.708
   84SER     CB 7832   4.932   0.357   5.711
   84SER    HB1 7833   4.886   0.400   5.800
   84SER    HB2 7834   4.969   0.436   5.645
   84SER     OG 7835   5.039   0.274   5.747
   84SER     HG 7836   5.012   0.224   5.825
   84SER      C 7837   4.699   0.347   5.603
   84SER      O 7838   4.676   0.459   5.646
   85GLN      N 7839   4.608   0.284   5.529
   85GLN      H 7840   4.621   0.188   5.500
   85GLN     CA 7841   4.472   0.324   5.499
   85GLN     HA 7842   4.485   0.420   5.450
   85GLN     CB 7843   4.413   0.223   5.400
   85GLN    HB1 7844   4.415   0.123   5.444
   85GLN    HB2 7845   4.308   0.245   5.382
   85GLN     CG 7846   4.497   0.213   5.273
   85GLN    HG1 7847   4.508   0.318   5.243
   85GLN    HG2 7848   4.589   0.162   5.301
   85GLN     CD 7849   4.416   0.133   5.173
   85GLN    OE1 7850   4.293   0.143   5.167
   85GLN    NE2 7851   4.476   0.041   5.098
   85GLN   HE21 7852   4.406  -0.013   5.048
   85GLN   HE22 7853   4.575   0.041   5.076
   85GLN      C 7854   4.381   0.337   5.620
   85GLN      O 7855   4.340   0.238   5.680
   86SER      N 7856   4.355   0.464   5.651
   86SER      H 7857   4.392   0.537   5.592
   86SER     CA 7858   4.289   0.511   5.771
   86SER     HA 7859   4.303   0.619   5.772
   86SER     CB 7860   4.138   0.486   5.775
   86SER    HB1 7861   4.085   0.538   5.855
   86SER    HB2 7862   4.111   0.381   5.788
   86SER     OG 7863   4.075   0.527   5.656
   86SER     HG 7864   4.123   0.485   5.583
   86SER      C 7865   4.354   0.461   5.899
   86SER      O 7866   4.294   0.419   5.998
   87SER      N 7867   4.487   0.456   5.901
   87SER      H 7868   4.543   0.479   5.820
   87SER     CA 7869   4.570   0.403   6.008
   87SER     HA 7870   4.514   0.385   6.100
   87SER     CB 7871   4.605   0.264   5.954
   87SER    HB1 7872   4.684   0.221   6.016
   87SER    HB2 7873   4.638   0.281   5.852
   87SER     OG 7874   4.496   0.175   5.967
   87SER     HG 7875   4.518   0.103   5.909
   87SER      C 7876   4.695   0.483   6.041
   87SER      O 7877   4.743   0.555   5.954
   88GLN      N 7878   4.759   0.465   6.156
   88GLN      H 7879   4.728   0.390   6.215
   88GLN     CA 7880   4.887   0.524   6.193
   88GLN     HA 7881   4.871   0.632   6.195
   88GLN     CB 7882   4.919   0.498   6.340
   88GLN    HB1 7883   4.840   0.539   6.403
   88GLN    HB2 7884   4.924   0.392   6.368
   88GLN     CG 7885   5.040   0.569   6.399
   88GLN    HG1 7886   5.016   0.674   6.414
   88GLN    HG2 7887   5.128   0.559   6.335
   88GLN     CD 7888   5.082   0.518   6.537
   88GLN    OE1 7889   5.099   0.401   6.569
   88GLN    NE2 7890   5.118   0.612   6.625
   88GLN   HE21 7891   5.149   0.583   6.716
   88GLN   HE22 7892   5.099   0.709   6.603
   88GLN      C 7893   4.997   0.485   6.096
   88GLN      O 7894   5.010   0.367   6.063
   89SER      N 7895   5.076   0.575   6.038
   89SER      H 7896   5.062   0.671   6.066
   89SER     CA 7897   5.182   0.552   5.942
   89SER     HA 7898   5.141   0.507   5.852
   89SER     CB 7899   5.238   0.682   5.885
   89SER    HB1 7900   5.224   0.769   5.949
   89SER    HB2 7901   5.340   0.665   5.852
   89SER     OG 7902   5.153   0.705   5.774
   89SER     HG 7903   5.068   0.725   5.814
   89SER      C 7904   5.299   0.475   6.002
   89SER      O 7905   5.379   0.531   6.076
   90SER      N 7906   5.310   0.345   5.972
   90SER      H 7907   5.226   0.303   5.935
   90SER     CA 7908   5.422   0.260   6.008
   90SER     HA 7909   5.452   0.258   6.112
   90SER     CB 7910   5.381   0.116   5.977
   90SER    HB1 7911   5.454   0.060   6.035
   90SER    HB2 7912   5.387   0.114   5.868
   90SER     OG 7913   5.250   0.086   6.020
   90SER     HG 7914   5.243   0.123   6.108
   90SER      C 7915   5.548   0.297   5.932
   90SER      O 7916   5.660   0.270   5.976
   91TYR      N 7917   5.542   0.368   5.819
   91TYR      H 7918   5.449   0.371   5.781
   91TYR     CA 7919   5.647   0.422   5.736
   91TYR     HA 7920   5.734   0.436   5.801
   91TYR     CB 7921   5.675   0.321   5.625
   91TYR    HB1 7922   5.692   0.220   5.663
   91TYR    HB2 7923   5.589   0.326   5.559
   91TYR     CG 7924   5.802   0.359   5.553
   91TYR    CD1 7925   5.930   0.314   5.588
   91TYR    HD1 7926   5.935   0.243   5.669
   91TYR    CE1 7927   6.046   0.365   5.529
   91TYR    HE1 7928   6.144   0.336   5.565
   91TYR     CZ 7929   6.035   0.458   5.424
   91TYR     OH 7930   6.147   0.492   5.354
   91TYR     HH 7931   6.148   0.563   5.290
   91TYR    CE2 7932   5.908   0.489   5.372
   91TYR    HE2 7933   5.895   0.557   5.290
   91TYR    CD2 7934   5.795   0.446   5.443
   91TYR    HD2 7935   5.697   0.469   5.403
   91TYR      C 7936   5.611   0.562   5.686
   91TYR      O 7937   5.493   0.598   5.683
   92GLY      N 7938   5.711   0.638   5.643
   92GLY      H 7939   5.807   0.606   5.644
   92GLY     CA 7940   5.690   0.763   5.573
   92GLY    HA1 7941   5.640   0.747   5.478
   92GLY    HA2 7942   5.631   0.828   5.637
   92GLY      C 7943   5.823   0.827   5.534
   92GLY      O 7944   5.922   0.796   5.600
   93GLN      N 7945   5.823   0.907   5.427
   93GLN      H 7946   5.737   0.942   5.388
   93GLN     CA 7947   5.941   0.943   5.351
   93GLN     HA 7948   5.980   0.853   5.304
   93GLN     CB 7949   5.901   1.045   5.246
   93GLN    HB1 7950   5.832   1.121   5.284
   93GLN    HB2 7951   5.987   1.085   5.191
   93GLN     CG 7952   5.828   0.991   5.123
   93GLN    HG1 7953   5.759   0.912   5.150
   93GLN    HG2 7954   5.896   0.934   5.060
   93GLN     CD 7955   5.759   1.094   5.034
   93GLN    OE1 7956   5.730   1.206   5.074
   93GLN    NE2 7957   5.738   1.055   4.908
   93GLN   HE21 7958   5.720   1.124   4.836
   93GLN   HE22 7959   5.757   0.959   4.885
   93GLN      C 7960   6.058   0.989   5.439
   93GLN      O 7961   6.174   0.958   5.416
   94GLN      N 7962   6.021   1.068   5.539
   94GLN      H 7963   5.924   1.095   5.548
   94GLN     CA 7964   6.095   1.097   5.661
   94GLN     HA 7965   6.171   1.022   5.681
   94GLN     CB 7966   6.174   1.227   5.650
   94GLN    HB1 7967   6.215   1.241   5.750
   94GLN    HB2 7968   6.101   1.306   5.629
   94GLN     CG 7969   6.269   1.244   5.532
   94GLN    HG1 7970   6.321   1.149   5.516
   94GLN    HG2 7971   6.223   1.271   5.437
   94GLN     CD 7972   6.376   1.345   5.571
   94GLN    OE1 7973   6.366   1.451   5.633
   94GLN    NE2 7974   6.502   1.328   5.529
   94GLN   HE21 7975   6.565   1.405   5.546
   94GLN   HE22 7976   6.531   1.263   5.458
   94GLN      C 7977   6.004   1.099   5.783
   94GLN      O 7978   5.883   1.110   5.763
   95SER      N 7979   6.054   1.085   5.905
   95SER      H 7980   6.152   1.071   5.924
   95SER     CA 7981   5.965   1.077   6.019
   95SER     HA 7982   5.888   1.003   5.997
   95SER     CB 7983   6.042   1.029   6.142
   95SER    HB1 7984   5.978   1.040   6.229
   95SER    HB2 7985   6.072   0.924   6.144
   95SER     OG 7986   6.158   1.109   6.144
   95SER     HG 7987   6.195   1.088   6.230
   95SER      C 7988   5.877   1.199   6.040
   95SER      O 7989   5.919   1.311   6.011
   96SER      N 7990   5.757   1.175   6.093
   96SER      H 7991   5.730   1.084   6.130
   96SER     CA 7992   5.653   1.274   6.115
   96SER     HA 7993   5.696   1.362   6.067
   96SER     CB 7994   5.525   1.224   6.048
   96SER    HB1 7995   5.453   1.305   6.051
   96SER    HB2 7996   5.549   1.197   5.945
   96SER     OG 7997   5.484   1.103   6.110
   96SER     HG 7998   5.423   1.122   6.181
   96SER      C 7999   5.638   1.325   6.257
   96SER      O 8000   5.657   1.247   6.350
   97TYR      N 8001   5.584   1.445   6.279
   97TYR      H 8002   5.562   1.496   6.195
   97TYR     CA 8003   5.584   1.507   6.410
   97TYR     HA 8004   5.679   1.481   6.457
   97TYR     CB 8005   5.595   1.659   6.398
   97TYR    HB1 8006   5.556   1.697   6.493
   97TYR    HB2 8007   5.530   1.695   6.318
   97TYR     CG 8008   5.738   1.705   6.387
   97TYR    CD1 8009   5.820   1.665   6.281
   97TYR    HD1 8010   5.786   1.596   6.206
   97TYR    CE1 8011   5.953   1.708   6.273
   97TYR    HE1 8012   5.996   1.691   6.176
   97TYR     CZ 8013   6.003   1.801   6.367
   97TYR     OH 8014   6.136   1.830   6.375
   97TYR     HH 8015   6.173   1.776   6.305
   97TYR    CE2 8016   5.917   1.844   6.469
   97TYR    HE2 8017   5.959   1.914   6.539
   97TYR    CD2 8018   5.783   1.804   6.476
   97TYR    HD2 8019   5.721   1.835   6.558
   97TYR      C 8020   5.483   1.453   6.511
   97TYR      O 8021   5.526   1.411   6.618
   98PRO      N 8022   5.351   1.465   6.490
   98PRO     CD 8023   5.290   1.526   6.374
   98PRO    HD1 8024   5.325   1.629   6.364
   98PRO    HD2 8025   5.316   1.487   6.275
   98PRO     CG 8026   5.138   1.518   6.387
   98PRO    HG1 8027   5.090   1.612   6.360
   98PRO    HG2 8028   5.099   1.433   6.331
   98PRO     CB 8029   5.129   1.504   6.538
   98PRO    HB1 8030   5.126   1.600   6.589
   98PRO    HB2 8031   5.039   1.455   6.577
   98PRO     CA 8032   5.248   1.420   6.582
   98PRO     HA 8033   5.273   1.448   6.684
   98PRO      C 8034   5.225   1.270   6.588
   98PRO      O 8035   5.265   1.193   6.500
   99GLY      N 8036   5.144   1.237   6.689
   99GLY      H 8037   5.097   1.309   6.742
   99GLY     CA 8038   5.111   1.099   6.721
   99GLY    HA1 8039   5.206   1.050   6.743
   99GLY    HA2 8040   5.049   1.092   6.811
   99GLY      C 8041   5.048   1.013   6.613
   99GLY      O 8042   5.029   0.893   6.633
  100TYR      N 8043   4.999   1.070   6.503
  100TYR      H 8044   4.995   1.171   6.504
  100TYR     CA 8045   4.919   1.007   6.400
  100TYR     HA 8046   4.960   0.909   6.376
  100TYR     CB 8047   4.776   0.999   6.453
  100TYR    HB1 8048   4.732   1.098   6.467
  100TYR    HB2 8049   4.776   0.956   6.553
  100TYR     CG 8050   4.677   0.911   6.381
  100TYR    CD1 8051   4.596   0.965   6.280
  100TYR    HD1 8052   4.614   1.068   6.256
  100TYR    CE1 8053   4.517   0.886   6.196
  100TYR    HE1 8054   4.465   0.929   6.111
  100TYR     CZ 8055   4.508   0.749   6.226
  100TYR     OH 8056   4.417   0.672   6.159
  100TYR     HH 8057   4.375   0.726   6.091
  100TYR    CE2 8058   4.590   0.689   6.323
  100TYR    HE2 8059   4.572   0.584   6.338
  100TYR    CD2 8060   4.677   0.772   6.396
  100TYR    HD2 8061   4.728   0.723   6.478
  100TYR      C 8062   4.919   1.094   6.275
  100TYR      O 8063   4.953   1.211   6.293
  101GLY      N 8064   4.878   1.042   6.159
  101GLY      H 8065   4.845   0.947   6.163
  101GLY     CA 8066   4.898   1.102   6.029
  101GLY    HA1 8067   4.846   1.049   5.949
  101GLY    HA2 8068   4.845   1.198   6.030
  101GLY      C 8069   5.043   1.127   5.989
  101GLY      O 8070   5.139   1.075   6.046
  102GLN      N 8071   5.066   1.206   5.885
  102GLN      H 8072   4.986   1.245   5.837
  102GLN     CA 8073   5.197   1.247   5.838
  102GLN     HA 8074   5.281   1.222   5.903
  102GLN     CB 8075   5.234   1.182   5.706
  102GLN    HB1 8076   5.333   1.222   5.687
  102GLN    HB2 8077   5.181   1.214   5.616
  102GLN     CG 8078   5.239   1.029   5.698
  102GLN    HG1 8079   5.307   1.003   5.779
  102GLN    HG2 8080   5.149   0.974   5.726
  102GLN     CD 8081   5.292   0.972   5.568
  102GLN    OE1 8082   5.296   1.043   5.467
  102GLN    NE2 8083   5.320   0.841   5.570
  102GLN   HE21 8084   5.340   0.792   5.484
  102GLN   HE22 8085   5.298   0.793   5.656
  102GLN      C 8086   5.195   1.400   5.837
  102GLN      O 8087   5.121   1.458   5.758
  103GLN      N 8088   5.290   1.461   5.908
  103GLN      H 8089   5.348   1.402   5.965
  103GLN     CA 8090   5.314   1.604   5.914
  103GLN     HA 8091   5.300   1.639   5.812
  103GLN     CB 8092   5.217   1.668   6.013
  103GLN    HB1 8093   5.258   1.764   6.044
  103GLN    HB2 8094   5.218   1.614   6.107
  103GLN     CG 8095   5.069   1.682   5.976
  103GLN    HG1 8096   5.021   1.744   6.052
  103GLN    HG2 8097   5.035   1.579   5.975
  103GLN     CD 8098   5.030   1.748   5.845
  103GLN    OE1 8099   5.096   1.841   5.800
  103GLN    NE2 8100   4.908   1.724   5.798
  103GLN   HE21 8101   4.867   1.773   5.719
  103GLN   HE22 8102   4.861   1.644   5.839
  103GLN      C 8103   5.453   1.641   5.964
  103GLN      O 8104   5.515   1.566   6.039
  104PRO      N 8105   5.517   1.753   5.930
  104PRO     CD 8106   5.648   1.788   5.981
  104PRO    HD1 8107   5.635   1.809   6.087
  104PRO    HD2 8108   5.719   1.706   5.974
  104PRO     CG 8109   5.688   1.910   5.899
  104PRO    HG1 8110   5.731   1.874   5.805
  104PRO    HG2 8111   5.759   1.979   5.946
  104PRO     CB 8112   5.557   1.986   5.881
  104PRO    HB1 8113   5.566   2.058   5.799
  104PRO    HB2 8114   5.528   2.034   5.975
  104PRO     CA 8115   5.468   1.865   5.851
  104PRO     HA 8116   5.373   1.905   5.886
  104PRO      C 8117   5.456   1.848   5.701
  104PRO      O 8118   5.556   1.808   5.642
  105ALA      N 8119   5.339   1.874   5.642
  105ALA      H 8120   5.256   1.884   5.699
  105ALA     CA 8121   5.308   1.848   5.503
  105ALA     HA 8122   5.313   1.740   5.492
  105ALA     CB 8123   5.165   1.896   5.480
  105ALA    HB1 8124   5.161   1.996   5.524
  105ALA    HB2 8125   5.096   1.824   5.524
  105ALA    HB3 8126   5.141   1.906   5.374
  105ALA      C 8127   5.389   1.917   5.393
  105ALA      O 8128   5.415   2.034   5.416
  106PRO      N 8129   5.410   1.851   5.279
  106PRO     CD 8130   5.375   1.718   5.232
  106PRO    HD1 8131   5.452   1.646   5.260
  106PRO    HD2 8132   5.278   1.688   5.271
  106PRO     CG 8133   5.367   1.718   5.080
  106PRO    HG1 8134   5.263   1.740   5.055
  106PRO    HG2 8135   5.399   1.621   5.043
  106PRO     CB 8136   5.466   1.831   5.053
  106PRO    HB1 8137   5.563   1.784   5.067
  106PRO    HB2 8138   5.450   1.871   4.953
  106PRO     CA 8139   5.444   1.933   5.164
  106PRO     HA 8140   5.537   1.984   5.192
  106PRO      C 8141   5.336   2.030   5.121
  106PRO      O 8142   5.217   2.007   5.144
  107SER      N 8143   5.370   2.133   5.043
  107SER      H 8144   5.467   2.143   5.019
  107SER     CA 8145   5.281   2.237   4.996
  107SER     HA 8146   5.178   2.228   5.029
  107SER     CB 8147   5.333   2.376   5.034
  107SER    HB1 8148   5.268   2.456   5.000
  107SER    HB2 8149   5.434   2.396   5.001
  107SER     OG 8150   5.340   2.384   5.175
  107SER     HG 8151   5.418   2.335   5.204
  107SER      C 8152   5.271   2.233   4.844
  107SER      O 8153   5.373   2.219   4.777
  108SER      N 8154   5.156   2.264   4.785
  108SER      H 8155   5.079   2.293   4.844
  108SER     CA 8156   5.126   2.272   4.643
  108SER     HA 8157   5.148   2.180   4.589
  108SER     CB 8158   4.981   2.307   4.612
  108SER    HB1 8159   4.971   2.396   4.674
  108SER    HB2 8160   4.972   2.333   4.507
  108SER     OG 8161   4.895   2.200   4.642
  108SER     HG 8162   4.873   2.214   4.735
  108SER      C 8163   5.217   2.379   4.584
  108SER      O 8164   5.257   2.358   4.470
  109THR      N 8165   5.262   2.483   4.655
  109THR      H 8166   5.215   2.508   4.741
  109THR     CA 8167   5.362   2.575   4.606
  109THR     HA 8168   5.323   2.622   4.515
  109THR     CB 8169   5.378   2.690   4.704
  109THR     HB 8170   5.457   2.756   4.668
  109THR    CG2 8171   5.256   2.780   4.719
  109THR   HG21 8172   5.213   2.796   4.620
  109THR   HG22 8173   5.189   2.740   4.795
  109THR   HG23 8174   5.292   2.878   4.749
  109THR    OG1 8175   5.404   2.642   4.834
  109THR    HG1 8176   5.499   2.647   4.846
  109THR      C 8177   5.498   2.515   4.572
  109THR      O 8178   5.577   2.572   4.497
  110SER      N 8179   5.528   2.396   4.625
  110SER      H 8180   5.466   2.364   4.697
  110SER     CA 8181   5.657   2.336   4.598
  110SER     HA 8182   5.721   2.423   4.615
  110SER     CB 8183   5.694   2.240   4.710
  110SER    HB1 8184   5.626   2.154   4.709
  110SER    HB2 8185   5.799   2.211   4.707
  110SER     OG 8186   5.679   2.297   4.839
  110SER     HG 8187   5.717   2.384   4.848
  110SER      C 8188   5.675   2.270   4.462
  110SER      O 8189   5.585   2.199   4.418
  111GLY      N 8190   5.794   2.281   4.403
  111GLY      H 8191   5.860   2.344   4.446
  111GLY     CA 8192   5.828   2.232   4.270
  111GLY    HA1 8193   5.754   2.270   4.199
  111GLY    HA2 8194   5.815   2.125   4.260
  111GLY      C 8195   5.968   2.272   4.226
  111GLY      O 8196   6.042   2.307   4.318
  112SER      N 8197   6.006   2.271   4.098
  112SER      H 8198   5.951   2.244   4.018
  112SER     CA 8199   6.144   2.295   4.063
  112SER     HA 8200   6.193   2.346   4.146
  112SER     CB 8201   6.216   2.160   4.062
  112SER    HB1 8202   6.321   2.169   4.037
  112SER    HB2 8203   6.209   2.115   4.161
  112SER     OG 8204   6.147   2.074   3.974
  112SER     HG 8205   6.076   2.040   4.029
  112SER      C 8206   6.160   2.377   3.935
  112SER      O 8207   6.274   2.410   3.901
  113TYR      N 8208   6.050   2.417   3.872
  113TYR      H 8209   5.960   2.379   3.899
  113TYR     CA 8210   6.048   2.497   3.751
  113TYR     HA 8211   6.140   2.554   3.761
  113TYR     CB 8212   6.052   2.413   3.623
  113TYR    HB1 8213   6.055   2.475   3.534
  113TYR    HB2 8214   6.144   2.357   3.609
  113TYR     CG 8215   5.939   2.315   3.604
  113TYR    CD1 8216   5.808   2.353   3.572
  113TYR    HD1 8217   5.785   2.458   3.561
  113TYR    CE1 8218   5.713   2.253   3.553
  113TYR    HE1 8219   5.608   2.272   3.534
  113TYR     CZ 8220   5.752   2.118   3.539
  113TYR     OH 8221   5.661   2.021   3.512
  113TYR     HH 8222   5.703   1.936   3.496
  113TYR    CE2 8223   5.887   2.080   3.551
  113TYR    HE2 8224   5.913   1.976   3.542
  113TYR    CD2 8225   5.977   2.181   3.588
  113TYR    HD2 8226   6.076   2.145   3.613
  113TYR      C 8227   5.933   2.596   3.753
  113TYR      O 8228   5.825   2.566   3.802
  114GLY      N 8229   5.958   2.714   3.694
  114GLY      H 8230   6.052   2.731   3.664
  114GLY     CA 8231   5.858   2.817   3.677
  114GLY    HA1 8232   5.900   2.892   3.610
  114GLY    HA2 8233   5.817   2.864   3.766
  114GLY      C 8234   5.746   2.746   3.602
  114GLY      O 8235   5.768   2.695   3.493
  115SER      N 8236   5.627   2.732   3.662
  115SER      H 8237   5.620   2.771   3.755
  115SER     CA 8238   5.520   2.657   3.599
  115SER     HA 8239   5.562   2.598   3.518
  115SER     CB 8240   5.447   2.573   3.703
  115SER    HB1 8241   5.402   2.649   3.767
  115SER    HB2 8242   5.373   2.518   3.646
  115SER     OG 8243   5.533   2.488   3.776
  115SER     HG 8244   5.611   2.537   3.804
  115SER      C 8245   5.419   2.758   3.546
  115SER      O 8246   5.381   2.859   3.605
  116SER      N 8247   5.367   2.726   3.427
  116SER      H 8248   5.400   2.639   3.388
  116SER     CA 8249   5.256   2.798   3.370
  116SER     HA 8250   5.288   2.901   3.357
  116SER     CB 8251   5.205   2.746   3.236
  116SER    HB1 8252   5.183   2.640   3.252
  116SER    HB2 8253   5.120   2.805   3.202
  116SER     OG 8254   5.305   2.768   3.140
  116SER     HG 8255   5.274   2.740   3.053
  116SER      C 8256   5.136   2.811   3.463
  116SER      O 8257   5.116   2.722   3.545
  117SER      N 8258   5.049   2.912   3.454
  117SER      H 8259   5.071   2.991   3.395
  117SER     CA 8260   4.934   2.926   3.542
  117SER     HA 8261   4.975   2.905   3.640
  117SER     CB 8262   4.893   3.073   3.537
  117SER    HB1 8263   4.804   3.076   3.599
  117SER    HB2 8264   4.862   3.103   3.437
  117SER     OG 8265   4.988   3.164   3.588
  117SER     HG 8266   5.074   3.134   3.558
  117SER      C 8267   4.822   2.829   3.509
  117SER      O 8268   4.794   2.796   3.394
  118GLN      N 8269   4.742   2.800   3.612
  118GLN      H 8270   4.763   2.842   3.701
  118GLN     CA 8271   4.641   2.696   3.617
  118GLN     HA 8272   4.638   2.658   3.515
  118GLN     CB 8273   4.687   2.580   3.705
  118GLN    HB1 8274   4.786   2.549   3.672
  118GLN    HB2 8275   4.616   2.502   3.676
  118GLN     CG 8276   4.689   2.599   3.857
  118GLN    HG1 8277   4.769   2.665   3.889
  118GLN    HG2 8278   4.596   2.649   3.886
  118GLN     CD 8279   4.698   2.472   3.940
  118GLN    OE1 8280   4.646   2.365   3.909
  118GLN    NE2 8281   4.755   2.487   4.060
  118GLN   HE21 8282   4.754   2.405   4.120
  118GLN   HE22 8283   4.800   2.569   4.096
  118GLN      C 8284   4.510   2.751   3.671
  118GLN      O 8285   4.507   2.845   3.750
  119SER      N 8286   4.400   2.682   3.638
  119SER      H 8287   4.416   2.599   3.584
  119SER     CA 8288   4.262   2.696   3.678
  119SER     HA 8289   4.215   2.783   3.633
  119SER     CB 8290   4.188   2.576   3.619
  119SER    HB1 8291   4.223   2.486   3.670
  119SER    HB2 8292   4.205   2.585   3.512
  119SER     OG 8293   4.050   2.594   3.645
  119SER     HG 8294   3.999   2.517   3.617
  119SER      C 8295   4.244   2.712   3.829
  119SER      O 8296   4.293   2.629   3.905
  120SER      N 8297   4.173   2.816   3.872
  120SER      H 8298   4.141   2.885   3.805
  120SER     CA 8299   4.140   2.840   4.011
  120SER     HA 8300   4.122   2.740   4.048
  120SER     CB 8301   4.259   2.896   4.088
  120SER    HB1 8302   4.242   2.893   4.196
  120SER    HB2 8303   4.265   3.002   4.066
  120SER     OG 8304   4.381   2.827   4.078
  120SER     HG 8305   4.384   2.767   4.003
  120SER      C 8306   4.020   2.931   4.036
  120SER      O 8307   3.981   3.014   3.954
  121SER      N 8308   3.966   2.923   4.158
  121SER      H 8309   4.020   2.871   4.225
  121SER     CA 8310   3.837   2.984   4.179
  121SER     HA 8311   3.832   3.080   4.126
  121SER     CB 8312   3.727   2.884   4.144
  121SER    HB1 8313   3.752   2.836   4.050
  121SER    HB2 8314   3.722   2.808   4.223
  121SER     OG 8315   3.600   2.946   4.145
  121SER     HG 8316   3.539   2.879   4.178
  121SER      C 8317   3.821   3.023   4.325
  121SER      O 8318   3.868   2.954   4.416
  122TYR      N 8319   3.751   3.135   4.346
  122TYR      H 8320   3.723   3.185   4.263
  122TYR     CA 8321   3.703   3.181   4.475
  122TYR     HA 8322   3.790   3.192   4.540
  122TYR     CB 8323   3.650   3.324   4.473
  122TYR    HB1 8324   3.726   3.393   4.437
  122TYR    HB2 8325   3.645   3.359   4.576
  122TYR     CG 8326   3.513   3.340   4.411
  122TYR    CD1 8327   3.496   3.337   4.272
  122TYR    HD1 8328   3.581   3.332   4.207
  122TYR    CE1 8329   3.368   3.322   4.217
  122TYR    HE1 8330   3.355   3.324   4.110
  122TYR     CZ 8331   3.254   3.333   4.298
  122TYR     OH 8332   3.128   3.345   4.247
  122TYR     HH 8333   3.061   3.371   4.312
  122TYR    CE2 8334   3.271   3.346   4.438
  122TYR    HE2 8335   3.189   3.370   4.505
  122TYR    CD2 8336   3.399   3.344   4.493
  122TYR    HD2 8337   3.413   3.353   4.599
  122TYR      C 8338   3.605   3.079   4.531
  122TYR      O 8339   3.525   3.023   4.456
  123GLY      N 8340   3.610   3.062   4.663
  123GLY      H 8341   3.685   3.115   4.705
  123GLY     CA 8342   3.526   2.984   4.751
  123GLY    HA1 8343   3.436   2.943   4.705
  123GLY    HA2 8344   3.586   2.901   4.789
  123GLY      C 8345   3.476   3.079   4.859
  123GLY      O 8346   3.418   3.184   4.832
  124GLN      N 8347   3.502   3.042   4.985
  124GLN      H 8348   3.558   2.959   4.992
  124GLN     CA 8349   3.484   3.139   5.092
  124GLN     HA 8350   3.391   3.194   5.076
  124GLN     CB 8351   3.456   3.067   5.223
  124GLN    HB1 8352   3.539   3.008   5.262
  124GLN    HB2 8353   3.446   3.144   5.300
  124GLN     CG 8354   3.333   2.979   5.236
  124GLN    HG1 8355   3.331   2.904   5.157
  124GLN    HG2 8356   3.332   2.924   5.330
  124GLN     CD 8357   3.206   3.062   5.221
  124GLN    OE1 8358   3.196   3.175   5.268
  124GLN    NE2 8359   3.103   3.002   5.161
  124GLN   HE21 8360   3.117   2.909   5.124
  124GLN   HE22 8361   3.018   3.057   5.156
  124GLN      C 8362   3.599   3.237   5.104
  124GLN      O 8363   3.710   3.197   5.069
  125PRO      N 8364   3.580   3.365   5.137
  125PRO     CD 8365   3.687   3.462   5.147
  125PRO    HD1 8366   3.728   3.475   5.047
  125PRO    HD2 8367   3.759   3.413   5.212
  125PRO     CG 8368   3.639   3.592   5.211
  125PRO    HG1 8369   3.583   3.665   5.153
  125PRO    HG2 8370   3.707   3.629   5.288
  125PRO     CB 8371   3.524   3.526   5.286
  125PRO    HB1 8372   3.564   3.481   5.377
  125PRO    HB2 8373   3.446   3.600   5.305
  125PRO     CA 8374   3.461   3.416   5.202
  125PRO     HA 8375   3.415   3.338   5.263
  125PRO      C 8376   3.366   3.477   5.099
  125PRO      O 8377   3.398   3.543   5.001
  126GLN      N 8378   3.239   3.440   5.119
  126GLN      H 8379   3.219   3.365   5.182
  126GLN     CA 8380   3.131   3.499   5.043
  126GLN     HA 8381   3.171   3.594   5.007
  126GLN     CB 8382   3.095   3.419   4.918
  126GLN    HB1 8383   3.006   3.466   4.876
  126GLN    HB2 8384   3.177   3.416   4.846
  126GLN     CG 8385   3.069   3.270   4.940
  126GLN    HG1 8386   3.150   3.224   4.997
  126GLN    HG2 8387   2.974   3.267   4.992
  126GLN     CD 8388   3.043   3.189   4.814
  126GLN    OE1 8389   2.927   3.158   4.789
  126GLN    NE2 8390   3.144   3.148   4.736
  126GLN   HE21 8391   3.239   3.164   4.767
  126GLN   HE22 8392   3.116   3.124   4.642
  126GLN      C 8393   3.009   3.523   5.131
  126GLN      O 8394   2.983   3.460   5.233
  127SER      N 8395   2.929   3.624   5.097
  127SER      H 8396   2.960   3.673   5.014
  127SER     CA 8397   2.806   3.667   5.161
  127SER     HA 8398   2.826   3.687   5.266
  127SER     CB 8399   2.771   3.803   5.102
  127SER    HB1 8400   2.850   3.878   5.109
  127SER    HB2 8401   2.679   3.848   5.141
  127SER     OG 8402   2.742   3.774   4.967
  127SER     HG 8403   2.710   3.854   4.926
  127SER      C 8404   2.687   3.572   5.161
  127SER      O 8405   2.708   3.454   5.136
  128GLY      N 8406   2.571   3.613   5.214
  128GLY      H 8407   2.553   3.711   5.228
  128GLY     CA 8408   2.451   3.532   5.207
  128GLY    HA1 8409   2.450   3.466   5.120
  128GLY    HA2 8410   2.364   3.597   5.199
  128GLY      C 8411   2.438   3.443   5.330
  128GLY      O 8412   2.490   3.472   5.437
  129SER      N 8413   2.382   3.323   5.308
  129SER      H 8414   2.355   3.320   5.211
  129SER     CA 8415   2.377   3.203   5.388
  129SER     HA 8416   2.347   3.223   5.491
  129SER     CB 8417   2.280   3.102   5.329
  129SER    HB1 8418   2.303   3.011   5.383
  129SER    HB2 8419   2.175   3.130   5.345
  129SER     OG 8420   2.311   3.083   5.193
  129SER     HG 8421   2.284   2.993   5.176
  129SER      C 8422   2.516   3.145   5.409
  129SER      O 8423   2.609   3.163   5.330
  130TYR      N 8424   2.526   3.060   5.512
  130TYR      H 8425   2.438   3.050   5.561
  130TYR     CA 8426   2.643   2.991   5.563
  130TYR     HA 8427   2.713   3.066   5.598
  130TYR     CB 8428   2.600   2.913   5.686
  130TYR    HB1 8429   2.533   2.832   5.656
  130TYR    HB2 8430   2.544   2.985   5.745
  130TYR     CG 8431   2.713   2.859   5.771
  130TYR    CD1 8432   2.730   2.721   5.787
  130TYR    HD1 8433   2.677   2.652   5.724
  130TYR    CE1 8434   2.843   2.680   5.858
  130TYR    HE1 8435   2.858   2.573   5.862
  130TYR     CZ 8436   2.925   2.773   5.926
  130TYR     OH 8437   3.030   2.720   5.996
  130TYR     HH 8438   3.085   2.788   6.035
  130TYR    CE2 8439   2.905   2.911   5.911
  130TYR    HE2 8440   2.974   2.977   5.962
  130TYR    CD2 8441   2.798   2.953   5.831
  130TYR    HD2 8442   2.794   3.059   5.811
  130TYR      C 8443   2.718   2.908   5.460
  130TYR      O 8444   2.662   2.875   5.356
  131SER      N 8445   2.841   2.869   5.493
  131SER      H 8446   2.870   2.890   5.588
  131SER     CA 8447   2.936   2.791   5.416
  131SER     HA 8448   2.913   2.818   5.313
  131SER     CB 8449   3.078   2.832   5.453
  131SER    HB1 8450   3.140   2.757   5.405
  131SER    HB2 8451   3.105   2.936   5.433
  131SER     OG 8452   3.097   2.817   5.592
  131SER     HG 8453   3.184   2.781   5.612
  131SER      C 8454   2.926   2.640   5.434
  131SER      O 8455   2.868   2.584   5.527
  132GLN      N 8456   2.987   2.566   5.341
  132GLN      H 8457   3.012   2.609   5.254
  132GLN     CA 8458   3.015   2.424   5.351
  132GLN     HA 8459   2.922   2.372   5.373
  132GLN     CB 8460   3.067   2.371   5.218
  132GLN    HB1 8461   3.165   2.419   5.212
  132GLN    HB2 8462   3.076   2.262   5.221
  132GLN     CG 8463   2.988   2.413   5.094
  132GLN    HG1 8464   2.982   2.520   5.076
  132GLN    HG2 8465   3.039   2.370   5.007
  132GLN     CD 8466   2.846   2.361   5.083
  132GLN    OE1 8467   2.793   2.296   5.173
  132GLN    NE2 8468   2.779   2.373   4.968
  132GLN   HE21 8469   2.704   2.306   4.962
  132GLN   HE22 8470   2.824   2.410   4.886
  132GLN      C 8471   3.114   2.387   5.460
  132GLN      O 8472   3.170   2.469   5.533
  133GLN      N 8473   3.130   2.255   5.475
  133GLN      H 8474   3.061   2.193   5.435
  133GLN     CA 8475   3.222   2.207   5.576
  133GLN     HA 8476   3.206   2.262   5.669
  133GLN     CB 8477   3.171   2.070   5.622
  133GLN    HB1 8478   3.063   2.075   5.630
  133GLN    HB2 8479   3.206   1.988   5.560
  133GLN     CG 8480   3.210   2.038   5.766
  133GLN    HG1 8481   3.157   2.107   5.832
  133GLN    HG2 8482   3.316   2.060   5.779
  133GLN     CD 8483   3.177   1.896   5.808
  133GLN    OE1 8484   3.108   1.822   5.739
  133GLN    NE2 8485   3.199   1.866   5.937
  133GLN   HE21 8486   3.160   1.778   5.967
  133GLN   HE22 8487   3.259   1.920   5.998
  133GLN      C 8488   3.370   2.226   5.549
  133GLN      O 8489   3.439   2.299   5.619
  134PRO      N 8490   3.429   2.172   5.441
  134PRO     CD 8491   3.373   2.076   5.349
  134PRO    HD1 8492   3.335   1.990   5.405
  134PRO    HD2 8493   3.283   2.110   5.298
  134PRO     CG 8494   3.483   2.046   5.247
  134PRO    HG1 8495   3.475   1.940   5.223
  134PRO    HG2 8496   3.497   2.111   5.161
  134PRO     CB 8497   3.605   2.062   5.337
  134PRO    HB1 8498   3.605   1.967   5.390
  134PRO    HB2 8499   3.700   2.056   5.283
  134PRO     CA 8500   3.570   2.188   5.415
  134PRO     HA 8501   3.635   2.180   5.502
  134PRO      C 8502   3.601   2.318   5.343
  134PRO      O 8503   3.518   2.378   5.274
  135SER      N 8504   3.727   2.356   5.365
  135SER      H 8505   3.788   2.299   5.422
  135SER     CA 8506   3.780   2.470   5.293
  135SER     HA 8507   3.724   2.558   5.322
  135SER     CB 8508   3.929   2.483   5.325
  135SER    HB1 8509   3.987   2.397   5.291
  135SER    HB2 8510   3.957   2.570   5.265
  135SER     OG 8511   3.960   2.520   5.457
  135SER     HG 8512   4.043   2.569   5.457
  135SER      C 8513   3.771   2.456   5.141
  135SER      O 8514   3.802   2.347   5.093
  136TYR      N 8515   3.734   2.563   5.071
  136TYR      H 8516   3.681   2.635   5.116
  136TYR     CA 8517   3.726   2.589   4.929
  136TYR     HA 8518   3.776   2.504   4.881
  136TYR     CB 8519   3.584   2.586   4.873
  136TYR    HB1 8520   3.529   2.656   4.937
  136TYR    HB2 8521   3.599   2.637   4.778
  136TYR     CG 8522   3.527   2.448   4.855
  136TYR    CD1 8523   3.448   2.396   4.959
  136TYR    HD1 8524   3.445   2.442   5.056
  136TYR    CE1 8525   3.394   2.267   4.946
  136TYR    HE1 8526   3.336   2.232   5.030
  136TYR     CZ 8527   3.425   2.186   4.836
  136TYR     OH 8528   3.401   2.052   4.834
  136TYR     HH 8529   3.342   2.025   4.905
  136TYR    CE2 8530   3.506   2.240   4.734
  136TYR    HE2 8531   3.544   2.174   4.657
  136TYR    CD2 8532   3.549   2.373   4.738
  136TYR    HD2 8533   3.608   2.405   4.654
  136TYR      C 8534   3.785   2.725   4.896
  136TYR      O 8535   3.752   2.827   4.957
  137GLY      N 8536   3.859   2.731   4.786
  137GLY      H 8537   3.860   2.650   4.726
  137GLY     CA 8538   3.940   2.841   4.737
  137GLY    HA1 8539   3.965   2.916   4.812
  137GLY    HA2 8540   3.886   2.897   4.661
  137GLY      C 8541   4.072   2.798   4.675
  137GLY      O 8542   4.122   2.692   4.711
  138GLY      N 8543   4.122   2.870   4.574
  138GLY      H 8544   4.077   2.958   4.554
  138GLY     CA 8545   4.241   2.829   4.501
  138GLY    HA1 8546   4.306   2.777   4.571
  138GLY    HA2 8547   4.293   2.918   4.467
  138GLY      C 8548   4.200   2.733   4.391
  138GLY      O 8549   4.089   2.735   4.338
  139GLN      N 8550   4.294   2.647   4.350
  139GLN      H 8551   4.380   2.642   4.402
  139GLN     CA 8552   4.279   2.544   4.250
  139GLN     HA 8553   4.220   2.585   4.168
  139GLN     CB 8554   4.421   2.503   4.210
  139GLN    HB1 8555   4.479   2.588   4.176
  139GLN    HB2 8556   4.407   2.447   4.118
  139GLN     CG 8557   4.500   2.424   4.314
  139GLN    HG1 8558   4.563   2.366   4.247
  139GLN    HG2 8559   4.443   2.344   4.362
  139GLN     CD 8560   4.591   2.508   4.402
  139GLN    OE1 8561   4.553   2.610   4.459
  139GLN    NE2 8562   4.719   2.471   4.413
  139GLN   HE21 8563   4.782   2.547   4.435
  139GLN   HE22 8564   4.736   2.396   4.348
  139GLN      C 8565   4.197   2.428   4.305
  139GLN      O 8566   4.168   2.421   4.424
  140GLN      N 8567   4.152   2.345   4.211
  140GLN      H 8568   4.173   2.360   4.114
  140GLN     CA 8569   4.059   2.237   4.240
  140GLN     HA 8570   3.978   2.281   4.299
  140GLN     CB 8571   3.990   2.175   4.119
  140GLN    HB1 8572   3.971   2.255   4.048
  140GLN    HB2 8573   4.061   2.110   4.068
  140GLN     CG 8574   3.855   2.110   4.149
  140GLN    HG1 8575   3.801   2.167   4.224
  140GLN    HG2 8576   3.864   2.009   4.189
  140GLN     CD 8577   3.767   2.089   4.027
  140GLN    OE1 8578   3.778   2.163   3.929
  140GLN    NE2 8579   3.688   1.981   4.022
  140GLN   HE21 8580   3.699   1.912   4.095
  140GLN   HE22 8581   3.624   1.968   3.945
  140GLN      C 8582   4.126   2.136   4.332
  140GLN      O 8583   4.248   2.129   4.326
  141GLN      N 8584   4.044   2.062   4.407
  141GLN      H 8585   3.949   2.092   4.417
  141GLN     CA 8586   4.087   1.952   4.491
  141GLN     HA 8587   4.190   1.927   4.466
  141GLN     CB 8588   4.067   2.006   4.633
  141GLN    HB1 8589   4.090   1.926   4.703
  141GLN    HB2 8590   4.153   2.072   4.649
  141GLN     CG 8591   3.929   2.059   4.667
  141GLN    HG1 8592   3.853   1.980   4.665
  141GLN    HG2 8593   3.901   2.134   4.594
  141GLN     CD 8594   3.925   2.122   4.806
  141GLN    OE1 8595   4.027   2.125   4.875
  141GLN    NE2 8596   3.814   2.190   4.835
  141GLN   HE21 8597   3.735   2.178   4.773
  141GLN   HE22 8598   3.798   2.242   4.920
  141GLN      C 8599   4.001   1.828   4.471
  141GLN      O 8600   3.903   1.827   4.397
  142SER      N 8601   4.029   1.723   4.549
  142SER      H 8602   4.109   1.729   4.611
  142SER     CA 8603   3.951   1.602   4.544
  142SER     HA 8604   3.939   1.573   4.440
  142SER     CB 8605   4.028   1.494   4.620
  142SER    HB1 8606   3.975   1.403   4.591
  142SER    HB2 8607   4.132   1.488   4.589
  142SER     OG 8608   4.023   1.506   4.760
  142SER     HG 8609   4.058   1.424   4.796
  142SER      C 8610   3.809   1.614   4.598
  142SER      O 8611   3.727   1.527   4.569
  143TYR      N 8612   3.787   1.702   4.695
  143TYR      H 8613   3.866   1.752   4.734
  143TYR     CA 8614   3.654   1.726   4.747
  143TYR     HA 8615   3.608   1.628   4.762
  143TYR     CB 8616   3.666   1.797   4.882
  143TYR    HB1 8617   3.562   1.802   4.915
  143TYR    HB2 8618   3.699   1.898   4.858
  143TYR     CG 8619   3.743   1.734   4.995
  143TYR    CD1 8620   3.793   1.822   5.092
  143TYR    HD1 8621   3.785   1.929   5.080
  143TYR    CE1 8622   3.873   1.779   5.199
  143TYR    HE1 8623   3.891   1.845   5.282
  143TYR     CZ 8624   3.906   1.642   5.204
  143TYR     OH 8625   3.970   1.597   5.315
  143TYR     HH 8626   3.998   1.678   5.357
  143TYR    CE2 8627   3.845   1.552   5.114
  143TYR    HE2 8628   3.850   1.447   5.135
  143TYR    CD2 8629   3.765   1.596   5.008
  143TYR    HD2 8630   3.727   1.519   4.942
  143TYR      C 8631   3.574   1.808   4.647
  143TYR      O 8632   3.624   1.909   4.598
  144GLY      N 8633   3.447   1.770   4.630
  144GLY      H 8634   3.414   1.696   4.692
  144GLY     CA 8635   3.346   1.841   4.555
  144GLY    HA1 8636   3.378   1.864   4.453
  144GLY    HA2 8637   3.332   1.933   4.612
  144GLY      C 8638   3.215   1.766   4.539
  144GLY      O 8639   3.194   1.660   4.597
  145GLN      N 8640   3.131   1.829   4.456
  145GLN      H 8641   3.159   1.923   4.433
  145GLN     CA 8642   2.997   1.780   4.426
  145GLN     HA 8643   2.948   1.753   4.519
  145GLN     CB 8644   2.918   1.903   4.380
  145GLN    HB1 8645   2.925   1.981   4.455
  145GLN    HB2 8646   2.815   1.869   4.371
  145GLN     CG 8647   2.958   1.963   4.246
  145GLN    HG1 8648   2.891   2.048   4.227
  145GLN    HG2 8649   3.059   2.002   4.259
  145GLN     CD 8650   2.933   1.864   4.133
  145GLN    OE1 8651   2.820   1.819   4.123
  145GLN    NE2 8652   3.031   1.808   4.062
  145GLN   HE21 8653   3.128   1.833   4.054
  145GLN   HE22 8654   2.999   1.732   4.003
  145GLN      C 8655   2.979   1.655   4.341
  145GLN      O 8656   2.863   1.614   4.332
  146GLN      N 8657   3.083   1.580   4.305
  146GLN      H 8658   3.176   1.620   4.306
  146GLN     CA 8659   3.071   1.468   4.214
  146GLN     HA 8660   2.991   1.496   4.145
  146GLN     CB 8661   3.194   1.438   4.128
  146GLN    HB1 8662   3.198   1.519   4.056
  146GLN    HB2 8663   3.182   1.344   4.073
  146GLN     CG 8664   3.326   1.425   4.203
  146GLN    HG1 8665   3.310   1.377   4.300
  146GLN    HG2 8666   3.400   1.366   4.149
  146GLN     CD 8667   3.387   1.564   4.213
  146GLN    OE1 8668   3.328   1.670   4.198
  146GLN    NE2 8669   3.518   1.576   4.232
  146GLN   HE21 8670   3.579   1.499   4.253
  146GLN   HE22 8671   3.556   1.668   4.249
  146GLN      C 8672   3.022   1.338   4.274
  146GLN      O 8673   3.049   1.299   4.388
  147GLN      N 8674   2.952   1.258   4.194
  147GLN      H 8675   2.937   1.298   4.102
  147GLN     CA 8676   2.878   1.139   4.234
  147GLN     HA 8677   2.812   1.172   4.314
  147GLN     CB 8678   2.790   1.098   4.117
  147GLN    HB1 8679   2.732   1.010   4.146
  147GLN    HB2 8680   2.729   1.184   4.090
  147GLN     CG 8681   2.866   1.048   3.994
  147GLN    HG1 8682   2.909   0.951   4.021
  147GLN    HG2 8683   2.946   1.119   3.971
  147GLN     CD 8684   2.779   1.010   3.876
  147GLN    OE1 8685   2.665   0.968   3.895
  147GLN    NE2 8686   2.815   1.043   3.752
  147GLN   HE21 8687   2.768   0.990   3.680
  147GLN   HE22 8688   2.912   1.062   3.728
  147GLN      C 8689   2.961   1.023   4.287
  147GLN      O 8690   3.061   0.982   4.229
  148SER      N 8691   2.901   0.959   4.387
  148SER      H 8692   2.811   0.981   4.427
  148SER     CA 8693   2.942   0.829   4.436
  148SER     HA 8694   3.051   0.831   4.443
  148SER     CB 8695   2.880   0.798   4.572
  148SER    HB1 8696   2.774   0.820   4.562
  148SER    HB2 8697   2.877   0.690   4.589
  148SER     OG 8698   2.933   0.880   4.673
  148SER     HG 8699   2.894   0.856   4.757
  148SER      C 8700   2.917   0.720   4.333
  148SER      O 8701   2.807   0.715   4.278
  149TYR      N 8702   3.003   0.621   4.308
  149TYR      H 8703   3.091   0.625   4.357
  149TYR     CA 8704   2.986   0.517   4.208
  149TYR     HA 8705   2.953   0.556   4.112
  149TYR     CB 8706   3.121   0.450   4.183
  149TYR    HB1 8707   3.192   0.530   4.161
  149TYR    HB2 8708   3.144   0.412   4.283
  149TYR     CG 8709   3.125   0.359   4.062
  149TYR    CD1 8710   3.121   0.413   3.934
  149TYR    HD1 8711   3.112   0.520   3.918
  149TYR    CE1 8712   3.131   0.328   3.823
  149TYR    HE1 8713   3.122   0.371   3.724
  149TYR     CZ 8714   3.148   0.189   3.836
  149TYR     OH 8715   3.165   0.113   3.725
  149TYR     HH 8716   3.167   0.172   3.650
  149TYR    CE2 8717   3.148   0.136   3.967
  149TYR    HE2 8718   3.138   0.029   3.979
  149TYR    CD2 8719   3.143   0.221   4.078
  149TYR    HD2 8720   3.140   0.183   4.178
  149TYR      C 8721   2.883   0.411   4.245
  149TYR      O 8722   2.883   0.360   4.357
  150ASN      N 8723   2.814   0.369   4.139
  150ASN      H 8724   2.839   0.410   4.050
  150ASN     CA 8725   2.732   0.250   4.143
  150ASN     HA 8726   2.722   0.216   4.246
  150ASN     CB 8727   2.588   0.292   4.115
  150ASN    HB1 8728   2.559   0.364   4.191
  150ASN    HB2 8729   2.595   0.346   4.021
  150ASN     CG 8730   2.487   0.178   4.113
  150ASN    OD1 8731   2.519   0.066   4.154
  150ASN    ND2 8732   2.367   0.208   4.063
  150ASN   HD21 8733   2.351   0.302   4.031
  150ASN   HD22 8734   2.288   0.148   4.083
  150ASN      C 8735   2.780   0.145   4.044
  150ASN      O 8736   2.777   0.167   3.923
  151PRO      N 8737   2.825   0.032   4.100
  151PRO     CD 8738   2.871  -0.081   4.020
  151PRO    HD1 8739   2.979  -0.092   4.017
  151PRO    HD2 8740   2.847  -0.079   3.914
  151PRO     CG 8741   2.829  -0.213   4.084
  151PRO    HG1 8742   2.917  -0.273   4.109
  151PRO    HG2 8743   2.747  -0.260   4.031
  151PRO     CB 8744   2.774  -0.171   4.220
  151PRO    HB1 8745   2.667  -0.188   4.233
  151PRO    HB2 8746   2.818  -0.233   4.298
  151PRO     CA 8747   2.805  -0.022   4.233
  151PRO     HA 8748   2.721   0.019   4.288
  151PRO      C 8749   2.926  -0.008   4.324
  151PRO      O 8750   3.037  -0.031   4.277
  152PRO      N 8751   2.909   0.027   4.452
  152PRO     CD 8752   2.791   0.079   4.518
  152PRO    HD1 8753   2.713   0.003   4.518
  152PRO    HD2 8754   2.748   0.165   4.466
  152PRO     CG 8755   2.838   0.109   4.660
  152PRO    HG1 8756   2.759   0.104   4.734
  152PRO    HG2 8757   2.885   0.208   4.657
  152PRO     CB 8758   2.949   0.008   4.687
  152PRO    HB1 8759   2.900  -0.088   4.707
  152PRO    HB2 8760   3.012   0.038   4.771
  152PRO     CA 8761   3.015   0.008   4.549
  152PRO     HA 8762   3.074   0.098   4.536
  152PRO      C 8763   3.101  -0.118   4.541
  152PRO      O 8764   3.223  -0.117   4.554
  153GLN      N 8765   3.035  -0.234   4.540
  153GLN      H 8766   2.937  -0.235   4.513
  153GLN     CA 8767   3.095  -0.366   4.538
  153GLN     HA 8768   3.177  -0.369   4.610
  153GLN     CB 8769   2.986  -0.465   4.578
  153GLN    HB1 8770   2.947  -0.444   4.678
  153GLN    HB2 8771   2.897  -0.478   4.517
  153GLN     CG 8772   3.028  -0.612   4.582
  153GLN    HG1 8773   3.055  -0.625   4.477
  153GLN    HG2 8774   2.941  -0.672   4.609
  153GLN     CD 8775   3.146  -0.645   4.671
  153GLN    OE1 8776   3.192  -0.566   4.754
  153GLN    NE2 8777   3.198  -0.767   4.659
  153GLN   HE21 8778   3.283  -0.795   4.706
  153GLN   HE22 8779   3.149  -0.837   4.605
  153GLN      C 8780   3.150  -0.390   4.398
  153GLN      O 8781   3.094  -0.356   4.294
  154GLY      N 8782   3.262  -0.463   4.399
  154GLY      H 8783   3.281  -0.497   4.492
  154GLY     CA 8784   3.331  -0.521   4.286
  154GLY    HA1 8785   3.316  -0.463   4.195
  154GLY    HA2 8786   3.434  -0.520   4.324
  154GLY      C 8787   3.289  -0.665   4.259
  154GLY      O 8788   3.238  -0.730   4.350
  155TYR      N 8789   3.291  -0.702   4.131
  155TYR      H 8790   3.343  -0.642   4.070
  155TYR     CA 8791   3.250  -0.833   4.084
  155TYR     HA 8792   3.244  -0.901   4.170
  155TYR     CB 8793   3.113  -0.815   4.019
  155TYR    HB1 8794   3.090  -0.902   3.958
  155TYR    HB2 8795   3.119  -0.738   3.942
  155TYR     CG 8796   2.999  -0.797   4.116
  155TYR    CD1 8797   2.937  -0.909   4.171
  155TYR    HD1 8798   2.963  -1.009   4.137
  155TYR    CE1 8799   2.832  -0.897   4.262
  155TYR    HE1 8800   2.774  -0.984   4.289
  155TYR     CZ 8801   2.797  -0.769   4.310
  155TYR     OH 8802   2.696  -0.749   4.399
  155TYR     HH 8803   2.668  -0.657   4.399
  155TYR    CE2 8804   2.864  -0.657   4.254
  155TYR    HE2 8805   2.829  -0.558   4.281
  155TYR    CD2 8806   2.962  -0.668   4.156
  155TYR    HD2 8807   3.008  -0.574   4.129
  155TYR      C 8808   3.349  -0.902   3.992
  155TYR      O 8809   3.426  -0.840   3.920
  156GLY      N 8810   3.348  -1.035   3.982
  156GLY      H 8811   3.290  -1.087   4.046
  156GLY     CA 8812   3.423  -1.114   3.885
  156GLY    HA1 8813   3.353  -1.119   3.802
  156GLY    HA2 8814   3.519  -1.070   3.862
  156GLY      C 8815   3.441  -1.257   3.933
  156GLY      O 8816   3.394  -1.296   4.040
  157GLN      N 8817   3.511  -1.340   3.855
  157GLN      H 8818   3.550  -1.305   3.769
  157GLN     CA 8819   3.531  -1.480   3.888
  157GLN     HA 8820   3.439  -1.532   3.911
  157GLN     CB 8821   3.597  -1.550   3.770
  157GLN    HB1 8822   3.593  -1.657   3.787
  157GLN    HB2 8823   3.696  -1.509   3.752
  157GLN     CG 8824   3.521  -1.535   3.638
  157GLN    HG1 8825   3.423  -1.583   3.644
  157GLN    HG2 8826   3.511  -1.431   3.609
  157GLN     CD 8827   3.594  -1.606   3.524
  157GLN    OE1 8828   3.706  -1.655   3.533
  157GLN    NE2 8829   3.533  -1.634   3.409
  157GLN   HE21 8830   3.583  -1.698   3.349
  157GLN   HE22 8831   3.434  -1.616   3.398
  157GLN      C 8832   3.620  -1.506   4.009
  157GLN      O 8833   3.639  -1.623   4.040
  158GLN      N 8834   3.682  -1.409   4.076
  158GLN      H 8835   3.658  -1.315   4.048
  158GLN     CA 8836   3.757  -1.428   4.199
  158GLN     HA 8837   3.721  -1.521   4.243
  158GLN     CB 8838   3.907  -1.444   4.174
  158GLN    HB1 8839   3.951  -1.346   4.157
  158GLN    HB2 8840   3.948  -1.477   4.269
  158GLN     CG 8841   3.952  -1.543   4.067
  158GLN    HG1 8842   3.933  -1.492   3.973
  158GLN    HG2 8843   3.899  -1.637   4.080
  158GLN     CD 8844   4.097  -1.592   4.061
  158GLN    OE1 8845   4.128  -1.696   4.118
  158GLN    NE2 8846   4.192  -1.520   4.001
  158GLN   HE21 8847   4.282  -1.564   3.992
  158GLN   HE22 8848   4.164  -1.443   3.942
  158GLN      C 8849   3.734  -1.319   4.303
  158GLN      O 8850   3.713  -1.202   4.272
  159ASN      N 8851   3.735  -1.357   4.431
  159ASN      H 8852   3.763  -1.452   4.450
  159ASN     CA 8853   3.679  -1.279   4.539
  159ASN     HA 8854   3.585  -1.236   4.506
  159ASN     CB 8855   3.657  -1.376   4.654
  159ASN    HB1 8856   3.752  -1.391   4.706
  159ASN    HB2 8857   3.631  -1.475   4.617
  159ASN     CG 8858   3.545  -1.333   4.749
  159ASN    OD1 8859   3.495  -1.221   4.756
  159ASN    ND2 8860   3.502  -1.421   4.840
  159ASN   HD21 8861   3.543  -1.513   4.838
  159ASN   HD22 8862   3.433  -1.396   4.909
  159ASN      C 8863   3.764  -1.163   4.588
  159ASN      O 8864   3.886  -1.176   4.591
  160GLN      N 8865   3.701  -1.049   4.616
  160GLN      H 8866   3.602  -1.038   4.598
  160GLN     CA 8867   3.768  -0.926   4.653
  160GLN     HA 8868   3.693  -0.848   4.665
  160GLN     CB 8869   3.845  -0.950   4.783
  160GLN    HB1 8870   3.896  -0.857   4.807
  160GLN    HB2 8871   3.915  -1.033   4.782
  160GLN     CG 8872   3.754  -0.972   4.903
  160GLN    HG1 8873   3.663  -0.915   4.885
  160GLN    HG2 8874   3.729  -1.078   4.916
  160GLN     CD 8875   3.809  -0.923   5.037
  160GLN    OE1 8876   3.772  -0.813   5.078
  160GLN    NE2 8877   3.910  -0.992   5.090
  160GLN   HE21 8878   3.950  -0.967   5.179
  160GLN   HE22 8879   3.929  -1.080   5.043
  160GLN      C 8880   3.857  -0.866   4.545
  160GLN      O 8881   3.886  -0.928   4.443
  161TYR      N 8882   3.898  -0.740   4.563
  161TYR      H 8883   3.854  -0.691   4.639
  161TYR     CA 8884   3.984  -0.668   4.471
  161TYR     HA 8885   3.990  -0.563   4.502
  161TYR     CB 8886   4.128  -0.716   4.487
  161TYR    HB1 8887   4.146  -0.812   4.439
[truncated: 408,137 more chars]
