# Supplementary material for: Thermodynamic forces from protein and water govern condensate formation of an intrinsically disordered protein domain
Source: Nat Commun. 2023 Sep 21;14:5892. doi: 10.1038/s41467-023-41586-y (PMC10514047; doi:10.1038/s41467-023-41586-y)
Supplement: Supplementary file 4 — Supplementary Data 1 [file 41467_2023_41586_MOESM4_ESM.zip › initial_coord_set-1_60mgmL.gro]

Protein in water
18598
    1MET      N    1   9.816  10.318   2.301  0.3915  0.0927 -0.3318
    1MET     H1    2   9.893  10.253   2.294  1.1137  0.6837  1.5237
    1MET     H2    3   9.779  10.324   2.207 -1.4021  1.5992  0.4084
    1MET     H3    4   9.865  10.400   2.333  2.2542 -0.8968 -0.4894
    1MET     CA    5   9.721  10.271   2.402  0.5703  0.1036 -0.1576
    1MET     HA    6   9.632  10.334   2.398 -0.2475 -0.9803  0.2035
    1MET     CB    7   9.668  10.130   2.376 -0.0770  0.2808  0.1642
    1MET    HB1    8   9.618  10.131   2.280  1.2202  0.3607 -0.5377
    1MET    HB2    9   9.756  10.067   2.367 -0.7302 -0.7355  0.6825
    1MET     CG   10   9.577  10.056   2.474 -0.2107 -0.4021 -0.4662
    1MET    HG1   11   9.495  10.120   2.507  0.4467  0.4317 -0.4114
    1MET    HG2   12   9.636  10.038   2.563  0.0546 -0.2521 -0.6107
    1MET     SD   13   9.503   9.903   2.414 -0.1659 -0.6787  0.1724
    1MET     CE   14   9.348   9.970   2.347  0.2121 -0.4878 -0.5171
    1MET    HE1   15   9.290  10.008   2.430 -0.3690  2.4561 -2.1342
    1MET    HE2   16   9.300   9.898   2.281  1.9397 -0.7122 -1.6049
    1MET    HE3   17   9.359  10.067   2.298  1.0463 -0.9658 -1.3168
    1MET      C   18   9.788  10.279   2.539  0.2980  0.1927 -0.0278
    1MET      O   19   9.882  10.206   2.571 -0.2046 -0.6605 -0.4602
    2ALA      N   20   9.732  10.355   2.633 -0.2770 -0.4150  0.1320
    2ALA      H   21   9.648  10.407   2.612  1.9350  2.2718 -3.3070
    2ALA     CA   22   9.778  10.376   2.769  0.0761  0.3545 -0.0956
    2ALA     HA   23   9.878  10.418   2.776 -0.2328  1.4102 -1.4657
    2ALA     CB   24   9.684  10.482   2.826  1.0309  0.9200  0.4363
    2ALA    HB1   25   9.711  10.508   2.928  0.4058 -2.4490  1.5594
    2ALA    HB2   26   9.580  10.452   2.833  0.8521  1.6186  0.8321
    2ALA    HB3   27   9.688  10.567   2.757  1.2305  0.0017 -0.7044
    2ALA      C   28   9.773  10.250   2.855 -0.9883  0.5168  0.0965
    2ALA      O   29   9.699  10.156   2.829  0.0192 -0.0892 -0.6703
    3SER      N   30   9.859  10.255   2.956 -0.3113  0.2886 -0.4610
    3SER      H   31   9.923  10.332   2.970  1.4688 -1.5493  2.6436
    3SER     CA   32   9.865  10.152   3.058  0.3616  0.7275 -0.0419
    3SER     HA   33   9.857  10.059   3.001  2.1077  0.8865 -0.6001
    3SER     CB   34   9.990  10.142   3.145  0.1048  0.2299  0.2753
    3SER    HB1   35  10.012  10.229   3.207 -0.3678  1.7244 -1.5394
    3SER    HB2   36   9.993  10.058   3.215  1.4615  2.2054  2.7709
    3SER     OG   37  10.091  10.124   3.049 -0.4047 -0.4232 -0.1505
    3SER     HG   38  10.075  10.039   3.008 -0.8132  0.7749 -2.6401
    3SER      C   39   9.743  10.165   3.149  0.4903  0.1053  0.2223
    3SER      O   40   9.661  10.256   3.148  0.0334 -0.2937  0.7913
    4ASN      N   41   9.718  10.062   3.231  0.4558  0.1771  0.3012
    4ASN      H   42   9.783   9.985   3.231  0.3960  0.1159  1.6281
    4ASN     CA   43   9.601  10.055   3.316  0.1080  0.2992 -0.1578
    4ASN     HA   44   9.510  10.076   3.260  1.0759  1.8162 -1.2444
    4ASN     CB   45   9.588   9.918   3.383 -0.1068  0.4407  0.0943
    4ASN    HB1   46   9.680   9.896   3.437 -0.9272  1.3512  1.9528
    4ASN    HB2   47   9.578   9.838   3.309  2.3358 -3.0649  3.1917
    4ASN     CG   48   9.467   9.918   3.474 -0.1600  0.0876  0.0265
    4ASN    OD1   49   9.486   9.924   3.595  0.1479  0.1177 -0.0223
    4ASN    ND2   50   9.345   9.898   3.423 -0.1000 -0.3139  0.0389
    4ASN   HD21   51   9.266   9.900   3.485 -0.0071 -1.4980  0.2231
    4ASN   HD22   52   9.336   9.885   3.323  0.1506  2.8332 -0.4977
    4ASN      C   53   9.609  10.158   3.428  0.2325 -0.2385  0.3349
    4ASN      O   54   9.715  10.188   3.483  0.3044 -0.0046  0.0754
    5ASP      N   55   9.493  10.209   3.470  0.0855 -0.5320  0.2908
    5ASP      H   56   9.404  10.184   3.430 -1.1703  2.2329  1.0675
    5ASP     CA   57   9.487  10.290   3.591 -0.3140  0.0680 -0.1230
    5ASP     HA   58   9.569  10.254   3.653  0.0719 -1.7662 -1.5817
    5ASP     CB   59   9.493  10.438   3.554  0.3005 -0.0554 -0.5410
    5ASP    HB1   60   9.412  10.459   3.484 -1.9796  0.3811  2.0303
    5ASP    HB2   61   9.583  10.458   3.497 -1.6686  0.7254 -3.5860
    5ASP     CG   62   9.491  10.530   3.676  0.1018 -0.3820 -0.2935
    5ASP    OD1   63   9.547  10.493   3.781  0.1579  0.3399 -0.0655
    5ASP    OD2   64   9.427  10.636   3.666 -0.6210 -0.7898 -0.0514
    5ASP      C   65   9.359  10.253   3.665 -0.1636  0.0245  0.1163
    5ASP      O   66   9.255  10.313   3.639 -0.4463 -0.2774  0.5388
    6TYR      N   67   9.365  10.155   3.755 -0.3399  0.1788  0.2947
    6TYR      H   68   9.451  10.110   3.781  0.0628 -1.6051 -3.4829
    6TYR     CA   69   9.248  10.098   3.819 -0.2428  0.1458  0.4460
    6TYR     HA   70   9.183  10.184   3.837 -0.5039  0.1689 -0.5274
    6TYR     CB   71   9.162  10.016   3.722  0.1326  0.5071 -0.1966
    6TYR    HB1   72   9.183   9.909   3.726 -0.0239  0.1907 -4.0628
    6TYR    HB2   73   9.189  10.038   3.619 -0.7244 -1.0376 -0.7721
    6TYR     CG   74   9.014  10.033   3.743  0.0951  0.0104 -0.0517
    6TYR    CD1   75   8.933   9.934   3.800  0.3774  0.2910  0.8424
    6TYR    HD1   76   8.984   9.846   3.837  0.4716 -0.5129 -1.0951
    6TYR    CE1   77   8.797   9.952   3.828  0.1952  0.0248  0.1606
    6TYR    HE1   78   8.746   9.872   3.879  0.6840 -1.6752 -1.8764
    6TYR     CZ   79   8.739  10.077   3.799 -0.2388 -0.1621  0.2108
    6TYR     OH   80   8.612  10.104   3.840 -0.4410 -0.7234 -0.0295
    6TYR     HH   81   8.587  10.194   3.818 -2.6695 -0.8763  1.5380
    6TYR    CE2   82   8.820  10.176   3.739  0.1379 -0.5162  0.1282
    6TYR    HE2   83   8.773  10.273   3.730  0.3855 -0.1665  2.2617
    6TYR    CD2   84   8.956  10.157   3.712  0.1384 -0.0134 -0.2348
    6TYR    HD2   85   9.019  10.240   3.685 -1.7632  1.0753 -1.6001
    6TYR      C   86   9.282  10.025   3.948 -0.2286 -0.0371  0.3379
    6TYR      O   87   9.397   9.986   3.970 -0.3000 -0.3691  0.1374
    7THR      N   88   9.177   9.999   4.026 -0.3512  0.2296  0.2607
    7THR      H   89   9.092  10.052   4.015 -0.0784  1.4474  3.0246
    7THR     CA   90   9.179   9.912   4.142 -0.1041  0.0871  0.1505
    7THR     HA   91   9.266   9.937   4.203 -0.2404 -0.7019  0.6789
    7THR     CB   92   9.058   9.941   4.229 -0.0259 -0.2366  0.3683
    7THR     HB   93   9.055  10.048   4.250  1.7280 -0.5466  2.4522
    7THR    CG2   94   8.913   9.906   4.195 -0.2093  0.1066  0.7807
    7THR   HG21   95   8.857   9.907   4.288  1.6070 -0.7024  1.9434
    7THR   HG22   96   8.867   9.983   4.133  2.1927  1.3764  0.4350
    7THR   HG23   97   8.905   9.801   4.166  0.3790 -0.0274  1.0939
    7THR    OG1   98   9.082   9.869   4.348  0.2384 -0.1046  0.3958
    7THR    HG1   99   9.034   9.920   4.414  0.5120  1.3045 -0.4451
    7THR      C  100   9.194   9.766   4.102 -0.4165  0.0462  0.1889
    7THR      O  101   9.126   9.716   4.012  0.0101 -0.1921 -0.0044
    8GLN      N  102   9.273   9.690   4.178 -0.3503  0.0757  0.1497
    8GLN      H  103   9.316   9.735   4.257 -2.2729 -0.7205  1.7146
    8GLN     CA  104   9.301   9.549   4.164 -0.0614  0.1582 -0.1641
    8GLN     HA  105   9.260   9.515   4.069  0.6557 -1.5430  0.0865
    8GLN     CB  106   9.450   9.517   4.156 -0.1465 -0.2650 -0.0922
    8GLN    HB1  107   9.502   9.544   4.247  2.9669 -1.5200 -1.3512
    8GLN    HB2  108   9.449   9.408   4.148  0.5400 -0.1585 -2.4277
    8GLN     CG  109   9.515   9.583   4.035 -0.3265  0.4152  0.1772
    8GLN    HG1  110   9.455   9.569   3.945 -0.8052  1.9797  0.2305
    8GLN    HG2  111   9.517   9.691   4.049  0.8250  0.8437 -2.5926
    8GLN     CD  112   9.662   9.546   4.017 -0.3759  0.2430  0.1281
    8GLN    OE1  113   9.714   9.470   4.099 -0.2449  0.0481 -0.1339
    8GLN    NE2  114   9.730   9.597   3.914 -0.1904  0.2276  0.2435
    8GLN   HE21  115   9.694   9.670   3.854  0.2438  1.2640  1.2029
    8GLN   HE22  116   9.830   9.582   3.911  0.0253  1.6465 -2.5797
    8GLN      C  117   9.228   9.468   4.270  0.5595  0.0041  0.1476
    8GLN      O  118   9.246   9.348   4.291  0.0382 -0.0515  0.2944
    9GLN      N  119   9.130   9.532   4.334  0.0411 -0.2922 -0.3407
    9GLN      H  120   9.108   9.628   4.308  1.9487  0.3591  0.3147
    9GLN     CA  121   9.029   9.473   4.419 -0.0323  0.1694 -0.1058
    9GLN     HA  122   9.078   9.393   4.474  0.4148 -0.1714 -0.9940
    9GLN     CB  123   8.977   9.573   4.522  0.1807  0.5949 -0.4108
    9GLN    HB1  124   8.912   9.530   4.598 -0.1942  2.3143  0.2946
    9GLN    HB2  125   8.918   9.652   4.473 -0.7008  1.9110  2.5298
    9GLN     CG  126   9.093   9.639   4.596  0.2296 -0.2573  0.2878
    9GLN    HG1  127   9.159   9.683   4.521 -0.5752 -0.1720 -0.3932
    9GLN    HG2  128   9.139   9.559   4.653  1.8971 -2.5468 -3.8781
    9GLN     CD  129   9.063   9.755   4.690  0.2760  0.3049 -0.3833
    9GLN    OE1  130   9.091   9.871   4.657 -0.1473  0.6340  0.3852
    9GLN    NE2  131   9.018   9.738   4.815  0.7932  0.2042 -0.2074
    9GLN   HE21  132   9.006   9.645   4.853  0.7903  0.7552  1.1836
    9GLN   HE22  133   9.000   9.821   4.869 -1.2748 -0.4129  0.1204
    9GLN      C  134   8.924   9.417   4.324  0.2128 -0.1894 -0.1682
    9GLN      O  135   8.907   9.464   4.212 -0.1388 -0.1591 -0.1044
   10ALA      N  136   8.828   9.347   4.384  0.3997 -0.6584 -0.4158
   10ALA      H  137   8.855   9.303   4.471 -0.4997 -0.4611 -0.0206
   10ALA     CA  138   8.708   9.300   4.315 -0.2524  0.5893 -0.1536
   10ALA     HA  139   8.680   9.378   4.244 -1.4567  1.5553  1.3137
   10ALA     CB  140   8.750   9.182   4.228  0.1174  0.1683  0.5837
   10ALA    HB1  141   8.784   9.101   4.293 -2.0927 -1.1684  0.1703
   10ALA    HB2  142   8.662   9.141   4.179  2.6870 -1.3487 -3.2279
   10ALA    HB3  143   8.824   9.208   4.151 -1.9544 -0.8994 -1.8913
   10ALA      C  144   8.588   9.274   4.405 -0.3033 -0.2331 -0.4584
   10ALA      O  145   8.595   9.258   4.526 -0.0035  0.3307 -0.3963
   11THR      N  146   8.476   9.297   4.337 -0.1620 -0.4234 -0.7587
   11THR      H  147   8.487   9.309   4.237  0.4310  0.2388 -0.6257
   11THR     CA  148   8.340   9.294   4.387  0.0705 -0.2879 -0.1106
   11THR     HA  149   8.356   9.307   4.494  1.1158 -1.5492 -0.0854
   11THR     CB  150   8.243   9.394   4.324  0.3960 -0.0176 -0.1817
   11THR     HB  151   8.138   9.377   4.347 -0.0424  1.1974 -1.1788
   11THR    CG2  152   8.283   9.530   4.380  0.1779 -0.0948  0.1689
   11THR   HG21  153   8.332   9.522   4.477 -0.1477 -0.1791  0.3263
   11THR   HG22  154   8.195   9.594   4.386  0.1329 -0.0853 -0.5315
   11THR   HG23  155   8.368   9.563   4.320 -0.2274 -0.7481 -0.7834
   11THR    OG1  156   8.265   9.392   4.185 -0.5698  0.0230 -0.3380
   11THR    HG1  157   8.224   9.312   4.151  1.1457 -0.2609 -1.8707
   11THR      C  158   8.287   9.151   4.380 -0.4924 -0.0780 -0.1960
   11THR      O  159   8.344   9.067   4.310  0.7523  0.1822  0.4674
   12GLN      N  160   8.184   9.122   4.459 -0.5063 -0.1818 -0.2508
   12GLN      H  161   8.144   9.202   4.507  1.7363  1.0830 -0.3579
   12GLN     CA  162   8.120   8.995   4.487  0.4911 -0.5825  0.2515
   12GLN     HA  163   8.203   8.924   4.488 -0.6708 -2.0022 -0.2755
   12GLN     CB  164   8.044   8.996   4.619 -0.6915 -0.6275 -0.4137
   12GLN    HB1  165   7.984   9.086   4.632 -0.7329 -0.9937  2.9251
   12GLN    HB2  166   7.970   8.917   4.613  2.0889 -3.3989 -1.1589
   12GLN     CG  167   8.126   8.978   4.747 -0.7960  0.4898 -0.1809
   12GLN    HG1  168   8.060   8.946   4.828  1.0550  0.2226  1.2915
   12GLN    HG2  169   8.198   8.897   4.741 -0.6116  0.6932 -0.8061
   12GLN     CD  170   8.213   9.097   4.784 -0.5512  0.1663  0.3036
   12GLN    OE1  171   8.242   9.194   4.714 -0.1657  0.2923  0.6353
   12GLN    NE2  172   8.278   9.095   4.900  0.2024  0.0852 -0.1123
   12GLN   HE21  173   8.262   9.017   4.963  1.0216  0.6345  0.8061
   12GLN   HE22  174   8.340   9.172   4.920 -1.4697  2.1192 -2.3057
   12GLN      C  175   8.028   8.949   4.375  0.2803 -0.2688  0.2971
   12GLN      O  176   7.951   9.028   4.319  0.5526 -0.1707  0.0626
   13SER      N  177   8.021   8.818   4.351 -0.4844 -0.2891  0.5820
   13SER      H  178   8.076   8.757   4.410  0.5782  0.0954  0.0108
   13SER     CA  179   7.923   8.752   4.267  0.1246 -0.4200 -0.0346
   13SER     HA  180   7.866   8.828   4.214  1.2204 -1.5915 -3.0980
   13SER     CB  181   7.991   8.669   4.158 -0.1817 -0.1133 -0.4614
   13SER    HB1  182   8.061   8.609   4.216  0.4106  0.8271 -0.1715
   13SER    HB2  183   7.912   8.609   4.114 -1.6172  0.8472  0.7173
   13SER     OG  184   8.063   8.735   4.056  0.2277 -0.3549 -0.3300
   13SER     HG  185   8.144   8.764   4.100 -0.5165 -1.1788  1.7191
   13SER      C  186   7.830   8.670   4.355  0.1605 -0.2649  0.1494
   13SER      O  187   7.875   8.613   4.455 -0.3592 -0.2610  0.3855
   14TYR      N  188   7.702   8.663   4.321  0.1705  0.3697 -0.0181
   14TYR      H  189   7.667   8.698   4.232  1.7417  1.3416 -0.2795
   14TYR     CA  190   7.609   8.576   4.389  0.1961  0.1359 -0.2819
   14TYR     HA  191   7.603   8.614   4.491 -2.4609 -0.0439 -0.3031
   14TYR     CB  192   7.467   8.585   4.333  0.1140  0.0968 -0.0829
   14TYR    HB1  193   7.475   8.561   4.226  0.1391 -2.8766  0.4790
   14TYR    HB2  194   7.406   8.502   4.368  0.9800 -0.4863  0.0887
   14TYR     CG  195   7.411   8.724   4.348  0.0075  0.0462 -0.0042
   14TYR    CD1  196   7.374   8.765   4.477  0.2911 -0.1771  0.1484
   14TYR    HD1  197   7.377   8.699   4.563  0.6708  0.1288  0.3750
   14TYR    CE1  198   7.321   8.892   4.503 -0.5910 -0.5209  0.0505
   14TYR    HE1  199   7.286   8.919   4.601 -1.5921  0.1387 -0.4715
   14TYR     CZ  200   7.313   8.983   4.396  0.1742 -0.0137  0.4201
   14TYR     OH  201   7.270   9.111   4.420 -0.4230 -0.1160 -0.0775
   14TYR     HH  202   7.239   9.117   4.510  2.7586  0.9469  1.0993
   14TYR    CE2  203   7.360   8.946   4.269  0.2186  0.2261  0.3653
   14TYR    HE2  204   7.353   9.011   4.183  0.6536 -0.5048 -0.2413
   14TYR    CD2  205   7.399   8.814   4.242 -0.6000  0.0411  0.0571
   14TYR    HD2  206   7.434   8.789   4.143  0.1489 -0.1114  0.3537
   14TYR      C  207   7.653   8.431   4.399 -0.3133 -0.0148 -0.1354
   14TYR      O  208   7.719   8.377   4.309 -0.0367 -0.0341  0.0764
   15GLY      N  209   7.620   8.360   4.507  0.0658 -0.3432 -0.2301
   15GLY      H  210   7.575   8.412   4.581  0.0777  0.7868 -0.9907
   15GLY     CA  211   7.608   8.216   4.504 -0.8596 -0.2893  0.5409
   15GLY    HA1  212   7.587   8.188   4.401  1.8696 -0.9456  0.1038
   15GLY    HA2  213   7.517   8.177   4.551 -0.7715 -1.7975 -0.4696
   15GLY      C  214   7.730   8.133   4.541 -0.4280  0.2756  0.3820
   15GLY      O  215   7.817   8.170   4.620 -0.0238  0.0661  0.0436
   16ALA      N  216   7.734   8.015   4.479  0.3387  0.1991  0.5627
   16ALA      H  217   7.668   8.001   4.404  2.4216 -0.2127 -1.2976
   16ALA     CA  218   7.829   7.907   4.500  0.3411  0.1245  0.1779
   16ALA     HA  219   7.847   7.911   4.608  0.6576  3.0356  0.0930
   16ALA     CB  220   7.769   7.770   4.473 -0.1274  0.3902 -0.1442
   16ALA    HB1  221   7.769   7.747   4.366 -1.8999 -1.1073  0.1218
   16ALA    HB2  222   7.670   7.758   4.517  0.0177 -3.2322 -0.4812
   16ALA    HB3  223   7.833   7.695   4.520 -0.9905  0.0134  0.4440
   16ALA      C  224   7.960   7.926   4.425  0.3703  0.2961  0.2703
   16ALA      O  225   7.953   7.965   4.309  0.4847 -0.4215  0.0130
   17TYR      N  226   8.074   7.891   4.485  0.4734  0.0296 -0.0746
   17TYR      H  227   8.065   7.867   4.583  0.8187 -1.3962 -0.3644
   17TYR     CA  228   8.201   7.886   4.417  0.1776  0.0262 -0.6356
   17TYR     HA  229   8.182   7.898   4.311 -0.9072 -0.0308 -0.4518
   17TYR     CB  230   8.294   8.003   4.448  0.4322 -0.4906  0.6224
   17TYR    HB1  231   8.360   8.025   4.364 -1.6061 -1.5147 -1.3428
   17TYR    HB2  232   8.369   7.983   4.525 -0.6775  0.7618  2.1091
   17TYR     CG  233   8.227   8.130   4.495 -0.3358 -0.5572 -0.2879
   17TYR    CD1  234   8.231   8.160   4.631  0.5176 -0.2112 -0.3850
   17TYR    HD1  235   8.280   8.092   4.700 -2.4222 -1.4819  0.6142
   17TYR    CE1  236   8.159   8.269   4.680  0.2647 -0.3622 -0.4179
   17TYR    HE1  237   8.169   8.300   4.783 -0.8191  0.6525 -0.5987
   17TYR     CZ  238   8.096   8.354   4.586 -0.1818 -0.2608 -0.0282
   17TYR     OH  239   8.031   8.463   4.636 -0.6279 -0.5672  0.0705
   17TYR     HH  240   7.990   8.512   4.564 -1.0300  1.9583  1.8621
   17TYR    CE2  241   8.098   8.333   4.447 -0.0982 -0.0609 -0.0575
   17TYR    HE2  242   8.040   8.392   4.377  1.1370  1.2536 -0.0094
   17TYR    CD2  243   8.165   8.218   4.404  0.0003 -0.0236 -0.0040
   17TYR    HD2  244   8.158   8.182   4.303 -2.2039 -0.6780  0.3286
   17TYR      C  245   8.267   7.752   4.446  0.3488  0.1771 -0.3083
   17TYR      O  246   8.273   7.720   4.564  0.6938  0.2926 -0.2947
   18PRO      N  247   8.309   7.672   4.348 -0.1099 -0.2854 -0.1336
   18PRO     CD  248   8.314   7.701   4.206  0.4357 -0.1432 -0.0908
   18PRO    HD1  249   8.213   7.684   4.168 -0.5300  0.4257  2.1024
   18PRO    HD2  250   8.337   7.804   4.182  0.6097 -0.3911 -1.0715
   18PRO     CG  251   8.413   7.604   4.142 -0.4829 -0.9415 -0.3353
   18PRO    HG1  252   8.390   7.591   4.037  0.2059  0.0507 -0.6189
   18PRO    HG2  253   8.508   7.654   4.162 -1.7967  0.8708  1.9273
   18PRO     CB  254   8.392   7.481   4.230 -0.2336 -0.5765  0.2425
   18PRO    HB1  255   8.303   7.422   4.204 -1.1123 -0.0284  1.8437
   18PRO    HB2  256   8.485   7.424   4.232  0.9332  1.2745  1.1762
   18PRO     CA  257   8.378   7.546   4.368  0.2607 -0.0559  0.0487
   18PRO     HA  258   8.316   7.481   4.430 -0.4813  0.0023 -0.6158
   18PRO      C  259   8.508   7.553   4.446  0.2886  0.1813 -0.0202
   18PRO      O  260   8.577   7.655   4.444 -0.4342  0.6948  0.6720
   19THR      N  261   8.551   7.453   4.523 -0.0557 -0.2133 -0.3416
   19THR      H  262   8.482   7.380   4.539 -0.3139  0.6036  2.9391
   19THR     CA  263   8.680   7.448   4.588 -0.1389 -0.3189 -0.1818
   19THR     HA  264   8.731   7.541   4.561 -1.8509  1.1864  1.5333
   19THR     CB  265   8.664   7.437   4.739 -0.0260 -0.2355 -0.1639
   19THR     HB  266   8.606   7.349   4.765  0.2606 -0.0278  1.2551
   19THR    CG2  267   8.795   7.415   4.813 -0.3650 -0.0493  0.4983
   19THR   HG21  268   8.785   7.399   4.920  0.6958 -0.3302  0.5704
   19THR   HG22  269   8.847   7.330   4.768 -1.2351 -0.0375 -0.5612
   19THR   HG23  270   8.851   7.507   4.793 -0.8197  0.5177  1.7117
   19THR    OG1  271   8.600   7.557   4.778 -0.2288 -0.4283  0.0963
   19THR    HG1  272   8.591   7.553   4.874 -2.3427 -0.9194 -0.0847
   19THR      C  273   8.763   7.333   4.531  0.3675  0.1132 -0.3284
   19THR      O  274   8.722   7.217   4.525 -0.0266  0.2174  0.2616
   20GLN      N  275   8.890   7.359   4.498  0.4089  0.3371 -0.0052
   20GLN      H  276   8.930   7.449   4.518 -1.1766  1.0639  0.0191
   20GLN     CA  277   8.982   7.270   4.430  0.1971  0.1703 -0.0798
   20GLN     HA  278   8.951   7.168   4.450 -2.3794  0.8041 -0.4686
   20GLN     CB  279   8.984   7.297   4.280 -0.1756 -0.4539 -0.1998
   20GLN    HB1  280   8.993   7.406   4.276  1.7489 -0.4924  1.3810
   20GLN    HB2  281   9.071   7.264   4.224 -1.0671 -0.4081 -1.6644
   20GLN     CG  282   8.854   7.257   4.212 -0.1893 -0.6071 -0.0845
   20GLN    HG1  283   8.879   7.279   4.108  0.9695 -2.3599 -0.2163
   20GLN    HG2  284   8.777   7.325   4.250  1.5946  1.1834  0.5105
   20GLN     CD  285   8.810   7.112   4.225 -0.0487 -0.5871  0.6458
   20GLN    OE1  286   8.881   7.012   4.219  0.1667 -0.3729 -0.6398
   20GLN    NE2  287   8.680   7.086   4.235 -0.1494 -0.1184  0.5464
   20GLN   HE21  288   8.657   6.990   4.258  1.5301 -0.5972  0.3847
   20GLN   HE22  289   8.618   7.163   4.256 -0.4254 -0.4765  1.0562
   20GLN      C  290   9.124   7.293   4.480  0.0711 -0.0282  0.3732
   20GLN      O  291   9.150   7.397   4.541  0.2236 -0.0669  0.3767
   21PRO      N  292   9.216   7.197   4.466  0.5441  0.4550  0.0806
   21PRO     CD  293   9.195   7.069   4.402  0.2331  0.4761  0.1344
   21PRO    HD1  294   9.144   7.089   4.308 -0.5592  0.1268  0.4849
   21PRO    HD2  295   9.128   7.001   4.453  1.8050 -0.3812  1.1578
   21PRO     CG  296   9.330   6.997   4.396  0.0601  0.1629 -0.0694
   21PRO    HG1  297   9.331   6.888   4.399 -1.6859  0.1448  0.6036
   21PRO    HG2  298   9.387   7.033   4.310  0.3227  1.7171  0.7164
   21PRO     CB  299   9.390   7.056   4.523  0.3162  0.4078 -0.3020
   21PRO    HB1  300   9.499   7.049   4.519  0.2765  0.1987 -1.1088
   21PRO    HB2  301   9.349   6.996   4.604 -3.2993 -0.6991 -2.7638
   21PRO     CA  302   9.342   7.200   4.537  0.2414  0.3012  0.6375
   21PRO     HA  303   9.324   7.229   4.640 -0.3204  0.6499  0.4476
   21PRO      C  304   9.437   7.295   4.464 -0.1273  0.4497  0.3464
   21PRO      O  305   9.403   7.345   4.358  0.0532  0.0301  0.0873
   22GLY      N  306   9.558   7.316   4.515  0.1219  0.2078 -0.1429
   22GLY      H  307   9.579   7.270   4.602  1.5891  1.6500  0.3214
   22GLY     CA  308   9.666   7.397   4.461  0.4180 -0.0316  0.0811
   22GLY    HA1  309   9.669   7.377   4.354  1.2386 -1.3623  0.3277
   22GLY    HA2  310   9.759   7.361   4.504 -1.1867 -1.0333  2.9900
   22GLY      C  311   9.635   7.543   4.493  0.2988 -0.1924  0.7101
   22GLY      O  312   9.540   7.572   4.565 -0.1987  0.0137 -0.0206
   23GLN      N  313   9.709   7.634   4.430  0.2349 -0.0648  0.8204
   23GLN      H  314   9.780   7.602   4.366  0.1236  0.2579  0.5273
   23GLN     CA  315   9.676   7.774   4.449  0.3677  0.0983 -0.1253
   23GLN     HA  316   9.663   7.797   4.555 -0.1477  2.6458 -0.6664
   23GLN     CB  317   9.798   7.858   4.408  0.3075  0.0394 -0.4335
   23GLN    HB1  318   9.762   7.956   4.440  2.1013  0.5600  0.0555
   23GLN    HB2  319   9.889   7.833   4.463  0.2199 -0.0572 -0.3298
   23GLN     CG  320   9.838   7.851   4.262  0.1146 -0.3452 -0.4700
   23GLN    HG1  321   9.852   7.750   4.223  1.9365  0.1486 -1.2279
   23GLN    HG2  322   9.747   7.878   4.208 -1.4400 -1.5015  1.4443
   23GLN     CD  323   9.956   7.945   4.241 -0.3313  0.2999 -0.0891
   23GLN    OE1  324  10.067   7.895   4.255 -0.5601 -0.0423  0.5750
   23GLN    NE2  325   9.960   8.075   4.208  0.6148  0.3273  0.1180
   23GLN   HE21  326   9.871   8.120   4.199 -0.7286 -2.4874 -2.3030
   23GLN   HE22  327  10.047   8.125   4.196 -0.2480  2.4925  2.2670
   23GLN      C  328   9.549   7.816   4.378  0.7765  0.5548 -0.5976
   23GLN      O  329   9.504   7.747   4.286 -0.1537  0.3728 -0.0163
   24GLY      N  330   9.496   7.934   4.410 -0.5354 -0.2055  0.1449
   24GLY      H  331   9.542   7.981   4.488 -0.9429  1.0355 -0.3389
   24GLY     CA  332   9.414   8.017   4.325  0.0452  0.1623 -0.0641
   24GLY    HA1  333   9.379   8.096   4.392  0.2335  1.4351 -1.3977
   24GLY    HA2  334   9.346   7.950   4.272  0.4886 -2.2963  2.2906
   24GLY      C  335   9.494   8.095   4.221 -0.3517  0.3891 -0.2021
   24GLY      O  336   9.617   8.098   4.218 -0.3219  0.1554  0.5002
   25TYR      N  337   9.428   8.166   4.129 -0.4340  0.0152 -0.4346
   25TYR      H  338   9.334   8.190   4.153  0.2371 -0.7599  3.6288
   25TYR     CA  339   9.488   8.222   4.009 -0.0296  0.1581 -0.1694
   25TYR     HA  340   9.567   8.156   3.974  1.0774  0.8430  0.9629
   25TYR     CB  341   9.377   8.238   3.905  0.0286  0.1195 -0.2371
   25TYR    HB1  342   9.313   8.150   3.909  0.4526 -0.2367 -1.0125
   25TYR    HB2  343   9.308   8.319   3.926 -0.8177 -1.0003  1.6166
   25TYR     CG  344   9.428   8.250   3.763 -0.1671  0.2491 -0.2965
   25TYR    CD1  345   9.474   8.137   3.695 -0.1504 -0.0334  0.1729
   25TYR    HD1  346   9.480   8.044   3.750 -1.3322 -1.6464 -2.2147
   25TYR    CE1  347   9.508   8.140   3.559  0.5085  0.5269  0.3458
   25TYR    HE1  348   9.537   8.050   3.508  0.7837  0.9016 -0.1783
   25TYR     CZ  349   9.500   8.261   3.487 -0.2385  0.3359  0.1013
   25TYR     OH  350   9.521   8.276   3.353  0.0725 -0.3524  0.0693
   25TYR     HH  351   9.524   8.194   3.304 -1.4894 -0.9466  0.9096
   25TYR    CE2  352   9.463   8.378   3.556  1.0822  0.8902 -0.1050
   25TYR    HE2  353   9.457   8.475   3.509  3.1247  1.2469  0.2528
   25TYR    CD2  354   9.421   8.368   3.689 -0.2418  0.0783 -0.5631
   25TYR    HD2  355   9.385   8.457   3.739 -3.1869  0.0282 -2.3851
   25TYR      C  356   9.552   8.356   4.041 -0.0353  0.1117  0.0404
   25TYR      O  357   9.493   8.437   4.113 -0.4168 -0.2122  0.0943
   26SER      N  358   9.667   8.385   3.979 -0.2639  0.0389 -0.4136
   26SER      H  359   9.703   8.315   3.915 -0.7223  0.8856 -1.6417
   26SER     CA  360   9.751   8.497   4.013 -0.0180 -0.2465 -0.0730
   26SER     HA  361   9.711   8.514   4.113 -0.7343  0.0825 -0.4058
   26SER     CB  362   9.898   8.456   4.002  0.3755  0.9527  0.4876
   26SER    HB1  363   9.970   8.537   3.998  1.1396  0.4467  2.8558
   26SER    HB2  364   9.907   8.389   3.917 -1.0303  1.9487 -0.5133
   26SER     OG  365   9.935   8.379   4.113 -0.3535 -0.4053 -0.1836
   26SER     HG  366   9.978   8.438   4.176 -1.8756  0.2377  0.3052
   26SER      C  367   9.710   8.626   3.943 -0.0125 -0.1003  0.1922
   26SER      O  368   9.674   8.615   3.826 -0.3727  0.5122  0.2400
   27GLN      N  369   9.711   8.744   4.006  0.7377 -0.0711  0.1374
   27GLN      H  370   9.740   8.752   4.102  1.9794  1.4836 -0.3388
   27GLN     CA  371   9.725   8.870   3.937 -0.0829 -0.0744 -0.0559
   27GLN     HA  372   9.648   8.882   3.862 -0.4015 -0.1478  0.2586
   27GLN     CB  373   9.717   8.975   4.048  0.1141 -0.2037  0.0801
   27GLN    HB1  374   9.782   8.957   4.134 -0.2385  0.5365  0.5105
   27GLN    HB2  375   9.753   9.070   4.009 -0.6037  0.7786  1.7001
   27GLN     CG  376   9.574   8.980   4.100  0.1876  0.1054  0.2549
   27GLN    HG1  377   9.540   8.887   4.145 -1.6183  0.2230 -0.7897
   27GLN    HG2  378   9.519   8.995   4.007  0.7921 -0.7111 -0.2436
   27GLN     CD  379   9.553   9.097   4.195  0.3517  0.2740  0.0826
   27GLN    OE1  380   9.643   9.152   4.258  0.1802  0.3359  0.2724
   27GLN    NE2  381   9.426   9.136   4.184  0.3732  0.3736  0.1850
   27GLN   HE21  382   9.362   9.092   4.119  0.4835 -2.3663  1.8152
   27GLN   HE22  383   9.389   9.215   4.235  0.2724  0.4807 -0.0495
   27GLN      C  384   9.861   8.887   3.870 -0.3328  0.0602 -0.5305
   27GLN      O  385   9.957   8.821   3.909 -0.4751  0.0308 -0.2227
   28GLN      N  386   9.866   8.964   3.761  0.0766  0.2992 -0.3444
   28GLN      H  387   9.794   9.034   3.746 -0.6547 -0.1458  0.9111
   28GLN     CA  388   9.974   8.972   3.666  0.4266  0.2193  0.0435
   28GLN     HA  389  10.064   8.921   3.700  1.0306  0.7755 -0.6881
   28GLN     CB  390   9.938   8.879   3.550 -0.0111  0.1856  0.2064
   28GLN    HB1  391  10.017   8.875   3.476  0.4126  1.0905  0.5915
   28GLN    HB2  392   9.858   8.925   3.492  1.5611  0.1823 -2.0868
   28GLN     CG  393   9.885   8.739   3.580 -0.2008  0.2387  0.1194
   28GLN    HG1  394   9.794   8.748   3.639  0.0011  1.1403  0.3103
   28GLN    HG2  395   9.852   8.703   3.482 -1.2470  2.1968 -0.3063
   28GLN     CD  396   9.986   8.639   3.634  0.0874  0.2813 -0.3377
   28GLN    OE1  397  10.107   8.659   3.626  0.1787 -0.0086  0.3169
   28GLN    NE2  398   9.959   8.513   3.668  1.2405  0.0580 -0.2222
   28GLN   HE21  399   9.865   8.480   3.648  1.3187  1.4190 -3.5214
   28GLN   HE22  400  10.042   8.457   3.683  0.5521 -0.7402  0.8158
   28GLN      C  401  10.020   9.105   3.608  0.2184  0.2740  0.0071
   28GLN      O  402   9.939   9.198   3.605  0.2211  0.2877  0.3367
   29SER      N  403  10.138   9.113   3.546  0.2241  0.1790  0.0055
   29SER      H  404  10.182   9.023   3.532  0.7378  0.3021  0.7802
   29SER     CA  405  10.184   9.236   3.485  0.1113  0.1360 -0.1708
   29SER     HA  406  10.165   9.310   3.564  0.2280 -2.3297  2.3196
   29SER     CB  407  10.335   9.233   3.466  0.1964  0.3206  0.4272
   29SER    HB1  408  10.372   9.321   3.413 -0.7374  0.7795  0.5158
   29SER    HB2  409  10.380   9.148   3.415  1.7585 -0.0746  2.3467
   29SER     OG  410  10.399   9.237   3.591 -0.2056 -0.4606  0.6607
   29SER     HG  411  10.352   9.177   3.650 -0.2373  0.9952  2.1918
   29SER      C  412  10.112   9.265   3.355  0.5245  0.2663 -0.3720
   29SER      O  413  10.098   9.186   3.262  0.1817 -0.0905 -0.0234
   30SER      N  414  10.054   9.386   3.354 -0.4688 -0.1879  0.4199
   30SER      H  415  10.055   9.436   3.442  0.1240  0.0273  0.2970
   30SER     CA  416   9.979   9.444   3.245 -0.0359 -0.1834  0.1180
   30SER     HA  417   9.942   9.541   3.278  0.1366 -0.2742  0.5847
   30SER     CB  418  10.066   9.473   3.123 -0.4941  0.1147 -0.1422
   30SER    HB1  419  10.101   9.379   3.080 -2.7024 -0.5414 -0.6657
   30SER    HB2  420   9.998   9.526   3.056 -2.8344 -0.5735  1.5632
   30SER     OG  421  10.176   9.553   3.157 -0.8685  0.5656  0.0187
   30SER     HG  422  10.223   9.570   3.075 -2.3170 -0.2493 -1.0105
   30SER      C  423   9.851   9.370   3.207 -0.0131 -0.2714  0.2158
   30SER      O  424   9.815   9.360   3.090  0.5481 -0.4133  0.0497
   31GLN      N  425   9.781   9.307   3.301 -0.3094 -0.4268 -0.1101
   31GLN      H  426   9.825   9.304   3.392 -0.6131  3.1125  0.2877
   31GLN     CA  427   9.644   9.259   3.301 -0.5265  0.1774  0.3241
   31GLN     HA  428   9.628   9.200   3.210  0.9765 -0.3439  0.3753
   31GLN     CB  429   9.632   9.168   3.423  0.6031  0.1425  0.4174
   31GLN    HB1  430   9.689   9.076   3.409  0.4589  0.1411 -0.1715
   31GLN    HB2  431   9.668   9.225   3.509 -1.1989  2.3083 -0.1877
   31GLN     CG  432   9.493   9.114   3.457  0.4871  0.1294 -0.0756
   31GLN    HG1  433   9.468   9.047   3.375 -0.0029  3.1143 -2.5663
   31GLN    HG2  434   9.418   9.192   3.453  1.0447  0.6488 -1.0083
   31GLN     CD  435   9.481   9.041   3.589 -0.0727 -0.1838 -0.2972
   31GLN    OE1  436   9.575   9.006   3.660  0.0341  0.1573 -0.2709
   31GLN    NE2  437   9.363   8.992   3.630 -0.0171 -0.0433  0.0336
   31GLN   HE21  438   9.279   9.032   3.592 -0.4861 -0.1215  0.9714
   31GLN   HE22  439   9.370   8.961   3.726  1.0998  0.7898  0.2539
   31GLN      C  440   9.546   9.374   3.313 -0.3686  0.2947  0.4893
   31GLN      O  441   9.556   9.460   3.400 -0.7988  0.3696  0.4688
   32PRO      N  442   9.444   9.385   3.227 -0.1021 -0.0521  0.1261
   32PRO     CD  443   9.397   9.296   3.123 -0.3345 -0.3763  0.5057
   32PRO    HD1  444   9.470   9.306   3.043  1.5746  0.7401  2.2983
   32PRO    HD2  445   9.391   9.192   3.154 -2.4180 -0.2702  0.5985
   32PRO     CG  446   9.263   9.347   3.071 -0.1636 -0.1956  0.2364
   32PRO    HG1  447   9.189   9.289   3.127 -0.5416 -0.1344 -0.1921
   32PRO    HG2  448   9.250   9.345   2.963 -0.2808  0.3956  0.2353
   32PRO     CB  449   9.265   9.491   3.120 -0.5817 -0.2287  0.3581
   32PRO    HB1  450   9.313   9.566   3.057  0.1740  2.0137  3.3901
   32PRO    HB2  451   9.163   9.526   3.138 -0.4116 -1.1482  3.7434
   32PRO     CA  452   9.349   9.493   3.247 -0.3577 -0.2939  0.2124
   32PRO     HA  453   9.395   9.591   3.256  1.2673 -1.0047  0.0080
   32PRO      C  454   9.253   9.481   3.365 -0.2472 -0.4023  0.2930
   32PRO      O  455   9.221   9.371   3.410 -0.5407 -0.6331 -0.4628
   33TYR      N  456   9.203   9.596   3.409 -0.0497 -0.1134 -0.2244
   33TYR      H  457   9.219   9.673   3.346  1.6602 -0.1940  0.0468
   33TYR     CA  458   9.103   9.605   3.514 -0.2842 -0.1668 -0.4453
   33TYR     HA  459   9.050   9.514   3.542 -2.1028  0.6916 -0.9010
   33TYR     CB  460   9.178   9.650   3.639 -0.1947  0.2286 -0.6395
   33TYR    HB1  461   9.230   9.744   3.621  0.8876  0.0734  1.3651
   33TYR    HB2  462   9.097   9.669   3.710 -0.9914 -1.1040 -1.1431
   33TYR     CG  463   9.262   9.540   3.699 -0.7434  0.2295  0.1454
   33TYR    CD1  464   9.396   9.529   3.661 -0.5800  0.1849  0.7171
   33TYR    HD1  465   9.437   9.601   3.591  0.5313 -0.9868  0.1215
   33TYR    CE1  466   9.482   9.432   3.714  0.0027  0.4327  0.2390
   33TYR    HE1  467   9.589   9.425   3.698 -0.1110 -1.4656  0.1689
   33TYR     CZ  468   9.418   9.345   3.805 -0.1874  0.1575 -0.1537
   33TYR     OH  469   9.499   9.262   3.875 -0.0041  0.2346 -0.2716
   33TYR     HH  470   9.592   9.265   3.853  0.1208 -1.9601 -0.2942
   33TYR    CE2  471   9.281   9.347   3.837 -0.2550 -0.2143 -0.4085
   33TYR    HE2  472   9.254   9.274   3.912  3.3187 -0.2989  0.9934
   33TYR    CD2  473   9.199   9.447   3.783 -0.2787  0.3151  0.5930
   33TYR    HD2  474   9.097   9.452   3.818 -0.4506  0.1177  0.1259
   33TYR      C  475   9.000   9.714   3.488 -0.3581 -0.0882  0.1739
   33TYR      O  476   9.033   9.828   3.459 -0.1460 -0.1718  0.0839
   34GLY      N  477   8.871   9.693   3.518 -0.3728 -0.2703 -0.0143
   34GLY      H  478   8.846   9.598   3.544 -0.5997  0.0845  1.0900
   34GLY     CA  479   8.764   9.790   3.520 -0.1639 -0.0414  0.0250
   34GLY    HA1  480   8.789   9.862   3.598  1.7129 -1.6201  0.9794
   34GLY    HA2  481   8.750   9.830   3.420  1.4109  2.2103  0.6106
   34GLY      C  482   8.632   9.731   3.568 -0.1273  0.2041  0.4353
   34GLY      O  483   8.620   9.612   3.596 -0.1953  0.1397  0.1361
   35GLN      N  484   8.527   9.813   3.570  0.0423  0.4476 -0.1714
   35GLN      H  485   8.550   9.900   3.524  2.2809  0.2625  0.5060
   35GLN     CA  486   8.393   9.791   3.622  0.3021  0.3688  0.4733
   35GLN     HA  487   8.372   9.684   3.628 -1.5898  0.7715  1.7375
   35GLN     CB  488   8.380   9.851   3.761 -0.4291  0.3283  0.4264
   35GLN    HB1  489   8.455   9.792   3.814 -0.6486  0.7704  1.2419
   35GLN    HB2  490   8.408   9.956   3.758  0.5504  0.0644 -0.1646
   35GLN     CG  491   8.240   9.840   3.821 -0.7802  0.6005 -0.3301
   35GLN    HG1  492   8.207   9.737   3.835  1.3300 -0.1497 -0.5318
   35GLN    HG2  493   8.168   9.889   3.755 -0.2525  0.0567 -1.3309
   35GLN     CD  494   8.252   9.918   3.952  0.8121 -0.0230 -0.0890
   35GLN    OE1  495   8.236  10.039   3.961 -0.0855 -0.1134 -0.4356
   35GLN    NE2  496   8.255   9.847   4.065 -0.7138  0.0787  0.0289
   35GLN   HE21  497   8.254   9.746   4.052 -1.4549  0.2116 -1.0954
   35GLN   HE22  498   8.238   9.898   4.150 -0.4008  0.7150 -0.2877
   35GLN      C  499   8.290   9.853   3.528 -0.2853 -0.2086  0.7293
   35GLN      O  500   8.298   9.970   3.490  0.2417 -0.6292 -0.5254
   36GLN      N  501   8.189   9.775   3.488  0.0087 -0.2643  0.0785
   36GLN      H  502   8.199   9.677   3.513 -0.9866 -0.4608 -0.2692
   36GLN     CA  503   8.071   9.823   3.420 -0.0799 -0.1460  0.3137
   36GLN     HA  504   8.094   9.919   3.375  0.1706 -0.4655 -0.2564
   36GLN     CB  505   8.049   9.739   3.294  0.6350 -0.0867  0.1467
   36GLN    HB1  506   8.133   9.752   3.226 -0.1465  2.2307 -0.4468
   36GLN    HB2  507   8.035   9.633   3.317 -1.9614  0.2959  0.6586
   36GLN     CG  508   7.931   9.789   3.212  0.1773 -0.3880  0.6075
   36GLN    HG1  509   7.953   9.896   3.201  1.7067 -0.6265  1.0926
   36GLN    HG2  510   7.840   9.787   3.271  0.5126 -0.1502  1.1365
   36GLN     CD  511   7.918   9.723   3.075 -0.2767 -0.7174  0.8090
   36GLN    OE1  512   8.003   9.651   3.024 -0.1584 -0.2609  0.3596
   36GLN    NE2  513   7.809   9.761   3.008  0.0548 -0.9396  0.1439
   36GLN   HE21  514   7.821   9.768   2.908  0.4098 -0.0009  0.2434
   36GLN   HE22  515   7.738   9.819   3.049 -1.3730 -1.8420 -0.9504
   36GLN      C  516   7.957   9.825   3.521  0.1996  0.2545  0.6198
   36GLN      O  517   7.912   9.718   3.562 -0.2601  0.2966  0.2286
   37SER      N  518   7.905   9.943   3.556 -0.0983  0.3627 -0.1673
   37SER      H  519   7.965  10.022   3.540  0.9468 -0.6966 -1.7132
   37SER     CA  520   7.784   9.966   3.633 -0.0236 -0.3363  0.1695
   37SER     HA  521   7.767   9.877   3.693  0.0276 -1.2125 -1.0810
   37SER     CB  522   7.803  10.084   3.728 -0.4677 -0.2577  0.1600
   37SER    HB1  523   7.827  10.166   3.660 -4.4447  0.9129 -0.1017
   37SER    HB2  524   7.716  10.125   3.780  0.3132  1.1026  0.4540
   37SER     OG  525   7.912  10.047   3.809  0.0116 -0.0789 -0.3953
   37SER     HG  526   7.976  10.113   3.780  0.6179 -0.9915 -1.1583
   37SER      C  527   7.655   9.966   3.553  0.0787 -0.0347  0.0014
   37SER      O  528   7.661   9.997   3.435  0.0697  0.4349  0.1217
   38TYR      N  529   7.542   9.940   3.620 -0.1096  0.5663 -0.0710
   38TYR      H  530   7.549   9.919   3.719  1.0007 -0.5890 -0.3718
   38TYR     CA  531   7.418   9.922   3.547  0.2069  0.0719 -0.4909
   38TYR     HA  532   7.428   9.956   3.444 -2.1078 -0.4128 -0.9313
   38TYR     CB  533   7.396   9.772   3.533 -0.5806  0.1180  0.2050
   38TYR    HB1  534   7.412   9.722   3.629  0.2956 -1.4520 -0.7124
   38TYR    HB2  535   7.288   9.758   3.532 -0.6507  0.2717  2.0238
   38TYR     CG  536   7.472   9.697   3.426  0.1224  0.0263  0.7685
   38TYR    CD1  537   7.444   9.710   3.290  0.1534 -0.3950  0.7195
   38TYR    HD1  538   7.359   9.773   3.267  0.9223  0.5377  0.3434
   38TYR    CE1  539   7.514   9.650   3.185  0.1372  0.3551  0.2707
   38TYR    HE1  540   7.470   9.650   3.086 -0.8465 -0.5626  0.6954
   38TYR     CZ  541   7.618   9.561   3.219 -0.2264 -0.1504  0.0810
   38TYR     OH  542   7.680   9.493   3.118 -0.0378 -0.0978  0.1624
   38TYR     HH  543   7.744   9.433   3.158  0.4068  2.5807  4.0940
   38TYR    CE2  544   7.649   9.545   3.355 -0.4338 -0.1722  0.1258
   38TYR    HE2  545   7.731   9.481   3.386 -0.0685  0.5896  0.7561
   38TYR    CD2  546   7.579   9.612   3.456  0.4405  0.3012  0.4243
   38TYR    HD2  547   7.618   9.605   3.557  0.2240 -1.3151  0.4220
   38TYR      C  548   7.304   9.994   3.617  0.5027 -0.0390  0.1055
   38TYR      O  549   7.312  10.032   3.734 -0.1584  0.0113  0.1382
   39SER      N  550   7.189  10.008   3.552  0.2084  0.2043  0.6745
   39SER      H  551   7.184   9.976   3.457  0.9200 -0.5625  0.8818
   39SER     CA  552   7.067  10.057   3.613 -0.1424  0.0894  0.0693
   39SER     HA  553   7.096  10.148   3.665 -0.3323 -0.1244  0.5570
   39SER     CB  554   6.955  10.079   3.511 -0.3829 -0.3300  0.2440
   39SER    HB1  555   6.863  10.092   3.568 -0.7632  0.2311 -0.4792
   39SER    HB2  556   6.943   9.993   3.445  0.9242 -0.3204 -0.0332
   39SER     OG  557   6.980  10.189   3.427 -0.8415 -0.3910  0.0223
   39SER     HG  558   7.070  10.182   3.395 -1.1797 -2.8790 -0.6032
   39SER      C  559   7.020   9.960   3.720 -0.1467 -0.4203 -0.3884
   39SER      O  560   7.054   9.842   3.722  0.3897 -0.2613  0.3771
   40GLY      N  561   6.946  10.017   3.816  0.3088  0.2165 -0.4074
   40GLY      H  562   6.940  10.118   3.818 -1.1058  0.1554 -0.2427
   40GLY     CA  563   6.909   9.953   3.941 -0.0509  0.5361 -0.3473
   40GLY    HA1  564   6.856   9.859   3.922  1.7105 -0.5109 -0.2982
   40GLY    HA2  565   6.835  10.014   3.992  1.8218  2.6017  0.0625
   40GLY      C  566   7.027   9.928   4.033  0.0125 -0.6709 -0.7298
   40GLY      O  567   7.109  10.018   4.052 -0.7130 -0.1851  0.2127
   41TYR      N  568   7.030   9.813   4.101 -0.0764 -0.2199  0.0441
   41TYR      H  569   6.950   9.755   4.079 -0.5724  0.1030  0.8983
   41TYR     CA  570   7.118   9.794   4.214 -0.2743 -0.0850  0.2239
   41TYR     HA  571   7.217   9.827   4.182 -0.3049 -0.3214 -0.1166
   41TYR     CB  572   7.071   9.875   4.334 -0.2436 -0.0840  0.2344
   41TYR    HB1  573   7.052   9.981   4.315 -2.9745 -0.6760 -0.8115
   41TYR    HB2  574   6.976   9.838   4.372  0.0172 -0.6239  0.3634
   41TYR     CG  575   7.163   9.868   4.454 -0.2951  0.1128  0.2876
   41TYR    CD1  576   7.287   9.932   4.444 -0.4867  0.4817  0.2539
   41TYR    HD1  577   7.318  10.000   4.366  2.7069  0.6827  1.5549
   41TYR    CE1  578   7.368   9.934   4.558  0.1746  0.0131 -0.1988
   41TYR    HE1  579   7.459   9.992   4.554 -1.3755  2.6363  0.1037
   41TYR     CZ  580   7.332   9.851   4.666 -0.2611  0.8058  0.2731
   41TYR     OH  581   7.409   9.862   4.778  0.3582  0.2323 -0.0867
   41TYR     HH  582   7.363   9.820   4.851  0.2580 -2.9562 -1.8024
   41TYR    CE2  583   7.211   9.779   4.676  0.1677 -0.0494 -0.5611
   41TYR    HE2  584   7.178   9.726   4.764  3.8636 -0.3990  0.7840
   41TYR    CD2  585   7.127   9.788   4.564 -0.4766 -0.3607 -0.1120
   41TYR    HD2  586   7.034   9.735   4.554 -1.9841  2.3874 -2.0919
   41TYR      C  587   7.125   9.648   4.257 -0.1056 -0.1951 -0.1703
   41TYR      O  588   7.027   9.573   4.256 -0.0393 -0.2856  0.1875
   42SER      N  589   7.242   9.589   4.278 -0.0686  0.1078  0.4920
   42SER      H  590   7.324   9.648   4.269  0.3412 -0.4721  0.3377
   42SER     CA  591   7.259   9.451   4.320  0.0105 -0.0506 -0.0547
   42SER     HA  592   7.186   9.388   4.269  0.3823  1.0675 -2.0787
   42SER     CB  593   7.389   9.391   4.266  0.0007 -0.2963  0.1911
   42SER    HB1  594   7.466   9.466   4.289 -0.2994  0.5703 -1.4756
   42SER    HB2  595   7.401   9.299   4.323  0.3225  0.5069  1.4760
   42SER     OG  596   7.394   9.377   4.126  0.2546  0.4944  0.1132
   42SER     HG  597   7.482   9.353   4.096  0.5579 -0.7023  1.8042
   42SER      C  598   7.244   9.442   4.471 -0.1358  0.3392 -0.0441
   42SER      O  599   7.342   9.460   4.543 -0.3329  0.3925  0.2105
   43GLN      N  600   7.125   9.430   4.530 -0.0591  0.1595  0.0737
   43GLN      H  601   7.044   9.422   4.470  0.0516 -0.2523 -0.0249
   43GLN     CA  602   7.096   9.409   4.670 -0.3587 -0.2803 -0.0492
   43GLN     HA  603   7.163   9.472   4.728  2.1691  0.5094 -3.5094
   43GLN     CB  604   6.958   9.461   4.711 -0.2429 -0.0853  0.0993
   43GLN    HB1  605   6.953   9.566   4.685  0.9525  0.2475  1.0949
   43GLN    HB2  606   6.943   9.436   4.817  1.7805 -2.2656 -0.0336
   43GLN     CG  607   6.850   9.393   4.628 -0.5806  0.3456  0.1840
   43GLN    HG1  608   6.864   9.286   4.647 -0.9047  0.7428  3.1331
   43GLN    HG2  609   6.858   9.414   4.521 -0.3690  3.9505  0.7910
   43GLN     CD  610   6.704   9.401   4.670 -0.5866  0.0270  0.2277
   43GLN    OE1  611   6.658   9.330   4.760 -0.3526 -0.2960  0.0937
   43GLN    NE2  612   6.621   9.483   4.606 -0.2530 -0.1198 -0.3960
   43GLN   HE21  613   6.522   9.487   4.625 -0.0769 -1.0446  0.8383
   43GLN   HE22  614   6.653   9.539   4.528  0.2733 -2.1727 -1.7130
   43GLN      C  615   7.117   9.266   4.717  0.4816 -0.1469 -0.0103
   43GLN      O  616   7.115   9.173   4.636 -0.4538 -0.2624  0.1433
   44SER      N  617   7.133   9.245   4.848  0.0340 -0.2579  0.0266
   44SER      H  618   7.129   9.328   4.906  0.5360  1.3490 -2.1156
   44SER     CA  619   7.187   9.122   4.902  0.0415 -0.1377  0.2926
   44SER     HA  620   7.255   9.086   4.824 -1.6289  2.4591 -2.6410
   44SER     CB  621   7.266   9.151   5.029 -0.1699  0.5526  0.2737
   44SER    HB1  622   7.195   9.209   5.087 -1.5420  1.6694 -2.3493
   44SER    HB2  623   7.299   9.055   5.070  3.9363  0.4526 -2.6524
   44SER     OG  624   7.377   9.228   4.989  0.4401 -0.4515  0.0007
   44SER     HG  625   7.336   9.312   4.970 -0.3760 -1.0430 -0.9280
   44SER      C  626   7.077   9.020   4.927  0.0044 -0.2131 -0.1639
   44SER      O  627   6.968   9.055   4.972 -0.0118 -0.2555 -0.1694
   45THR      N  628   7.107   8.894   4.895  0.1426 -0.2435  0.0880
   45THR      H  629   7.199   8.876   4.858  0.7645  0.5298  1.2078
   45THR     CA  630   7.017   8.783   4.919 -0.4159  0.1526 -0.1586
   45THR     HA  631   6.920   8.808   4.876 -0.4583  3.6419  1.5834
   45THR     CB  632   7.072   8.656   4.855  0.2398  0.2849  0.1417
   45THR     HB  633   6.999   8.576   4.858  0.2788  0.2632  0.6327
   45THR    CG2  634   7.098   8.671   4.705 -0.1450 -0.9710 -0.0613
   45THR   HG21  635   7.040   8.749   4.656  1.8155 -0.0995 -1.0655
   45THR   HG22  636   7.068   8.579   4.656 -1.3783  0.1975 -1.6312
   45THR   HG23  637   7.205   8.682   4.687 -0.3510 -1.2924 -1.6097
   45THR    OG1  638   7.193   8.604   4.906  0.1905 -0.4393 -0.4635
   45THR    HG1  639   7.257   8.676   4.913 -1.6719  1.2906 -0.2728
   45THR      C  640   6.997   8.747   5.066 -0.0513 -0.6457 -0.3005
   45THR      O  641   7.083   8.773   5.150 -0.3846 -0.0841 -0.1234
   46ASP      N  642   6.876   8.698   5.093 -0.0560 -0.5640 -0.1748
   46ASP      H  643   6.812   8.685   5.015 -0.2776 -2.7680  0.2842
   46ASP     CA  644   6.831   8.667   5.227 -0.0860 -0.2402 -0.1110
   46ASP     HA  645   6.836   8.761   5.282 -2.0778 -0.4704  0.5424
   46ASP     CB  646   6.682   8.635   5.218 -0.4593  1.3694  0.0019
   46ASP    HB1  647   6.669   8.556   5.144  2.2759 -0.5207  1.4102
   46ASP    HB2  648   6.636   8.724   5.173  3.0061  2.6024 -1.4351
   46ASP     CG  649   6.606   8.601   5.345 -0.0712 -0.1029 -0.1500
   46ASP    OD1  650   6.521   8.510   5.353  0.1268 -0.2429  0.5152
   46ASP    OD2  651   6.635   8.674   5.442 -0.3431  0.0186 -0.1594
   46ASP      C  652   6.910   8.556   5.294 -0.3533  0.0059  0.6209
   46ASP      O  653   6.935   8.455   5.228  0.1724  0.7442 -0.3351
   47THR      N  654   6.933   8.565   5.425  0.0688 -0.1140  0.5538
   47THR      H  655   6.910   8.652   5.471  1.0594  0.1395  0.6018
   47THR     CA  656   7.011   8.468   5.499  0.1214 -0.4281  0.0870
   47THR     HA  657   6.997   8.369   5.456  1.2936 -0.6451  0.1723
   47THR     CB  658   7.160   8.500   5.487 -0.0825  0.4949 -0.0237
   47THR     HB  659   7.210   8.422   5.545 -1.6423  1.0460  2.2190
   47THR    CG2  660   7.219   8.500   5.346 -0.2251  0.4708 -0.0840
   47THR   HG21  661   7.322   8.533   5.337 -1.1090  3.3541 -0.5239
   47THR   HG22  662   7.170   8.570   5.280 -0.9145 -0.3968 -0.5085
   47THR   HG23  663   7.212   8.398   5.307 -0.9112  0.3976  0.2247
   47THR    OG1  664   7.203   8.623   5.541  0.0849  0.3981  0.0676
   47THR    HG1  665   7.247   8.600   5.623  0.2050 -1.9035 -0.5756
   47THR      C  666   6.976   8.481   5.647  0.0291  0.4186 -0.0085
   47THR      O  667   6.931   8.583   5.700 -0.1060  0.0931  0.5041
   48SER      N  668   6.985   8.370   5.719  0.0052  0.1654 -0.3901
   48SER      H  669   7.033   8.294   5.673 -0.3868 -1.6300  1.9284
   48SER     CA  670   6.937   8.355   5.855 -0.0802  0.3121 -0.4046
   48SER     HA  671   6.830   8.376   5.858 -0.1505  0.3919 -2.4223
   48SER     CB  672   6.953   8.213   5.908  0.1215  0.3750 -0.2940
   48SER    HB1  673   6.935   8.183   6.011  1.2048  1.7857  0.3298
   48SER    HB2  674   7.049   8.174   5.874 -0.2931 -0.1591 -0.8908
   48SER     OG  675   6.852   8.137   5.845  0.1411 -0.1455  0.2952
   48SER     HG  676   6.861   8.049   5.883  1.1701 -0.2695 -0.1994
   48SER      C  677   6.999   8.443   5.963 -0.0042 -0.5508  0.2688
   48SER      O  678   7.107   8.494   5.933 -0.2555 -0.1061  0.1110
   49GLY      N  679   6.946   8.466   6.083 -0.3875  0.1408 -0.0261
   49GLY      H  680   6.853   8.428   6.098 -0.7113  0.9979  0.2102
   49GLY     CA  681   7.010   8.546   6.185 -0.0060 -0.2309  0.0266
   49GLY    HA1  682   7.093   8.489   6.226 -0.0433 -0.5283 -0.3064
   49GLY    HA2  683   6.931   8.556   6.260  0.2318  2.2030  0.0190
   49GLY      C  684   7.054   8.684   6.139  0.2668 -0.4088 -0.2549
   49GLY      O  685   6.991   8.755   6.061  0.4377 -0.4606 -0.4406
   50TYR      N  686   7.168   8.727   6.193 -0.0716  0.0427  0.1154
   50TYR      H  687   7.197   8.666   6.268 -0.3433 -0.1542  0.0617
   50TYR     CA  688   7.260   8.831   6.151 -0.0846  0.0559  0.1220
   50TYR     HA  689   7.217   8.896   6.074  0.4745  0.3192  0.0291
   50TYR     CB  690   7.285   8.920   6.272  0.1835  0.1749 -0.0190
   50TYR    HB1  691   7.323   8.868   6.360  2.3536  0.5046 -0.7142
   50TYR    HB2  692   7.361   8.995   6.255 -1.2057  1.7771  0.4906
   50TYR     CG  693   7.167   9.005   6.315  0.0038  0.0419 -0.2413
   50TYR    CD1  694   7.163   9.139   6.276  0.5588  0.3203  0.6016
   50TYR    HD1  695   7.240   9.180   6.213 -2.6660  1.0359 -3.3303
   50TYR    CE1  696   7.052   9.216   6.313  0.2803  0.2289 -0.0222
   50TYR    HE1  697   7.037   9.316   6.274 -1.5214  0.7156  1.7523
   50TYR     CZ  698   6.950   9.159   6.392  0.4787  0.0507  0.1075
   50TYR     OH  699   6.832   9.224   6.414  0.3049 -0.2408  0.0449
   50TYR     HH  700   6.762   9.173   6.457  1.8639 -0.6023  2.3394
   50TYR    CE2  701   6.966   9.029   6.445  0.2831  0.0721  0.2173
   50TYR    HE2  702   6.897   8.981   6.512  1.7157 -0.2016  1.5303
   50TYR    CD2  703   7.073   8.950   6.402 -0.0152 -0.0476 -0.3198
   50TYR    HD2  704   7.087   8.850   6.442 -0.0638  0.7236  1.7435
   50TYR      C  705   7.385   8.778   6.084 -0.4866 -0.3705 -0.3017
   50TYR      O  706   7.414   8.659   6.090  0.1263 -0.2099  0.0574
   51GLY      N  707   7.455   8.869   6.015 -0.1496 -0.3916  0.0094
   51GLY      H  708   7.409   8.958   6.030  0.4110 -0.1159  0.1371
   51GLY     CA  709   7.578   8.858   5.940 -0.0388  0.8057 -0.0044
   51GLY    HA1  710   7.593   8.944   5.874  1.2114  0.3546 -0.3477
   51GLY    HA2  711   7.579   8.770   5.876  1.7636 -1.3072  2.6749
   51GLY      C  712   7.698   8.852   6.034 -0.3563  0.1126  0.3579
   51GLY      O  713   7.709   8.922   6.135  0.6734  0.0301  0.3146
   52GLN      N  714   7.805   8.775   6.013  0.1101  0.8384  0.0184
   52GLN      H  715   7.788   8.698   5.949 -0.0044  0.9893 -0.1321
   52GLN     CA  716   7.930   8.772   6.085  0.0337  0.0597  0.1337
   52GLN     HA  717   7.926   8.829   6.178  1.2421 -0.9932  0.8577
   52GLN     CB  718   7.979   8.629   6.102 -0.1710 -0.0202  0.0549
   52GLN    HB1  719   8.074   8.632   6.156  0.9258  1.3845 -1.8354
   52GLN    HB2  720   8.004   8.582   6.007  0.5746 -0.8541  0.6478
   52GLN     CG  721   7.886   8.547   6.191  0.1358  0.4129  0.7807
   52GLN    HG1  722   7.939   8.461   6.233 -0.6106 -0.6279 -0.3588
   52GLN    HG2  723   7.850   8.613   6.270 -0.4531 -0.4216  1.2233
   52GLN     CD  724   7.768   8.498   6.108  0.2858  0.5215  0.5008
   52GLN    OE1  725   7.766   8.502   5.986 -0.0484 -0.1523  0.4844
   52GLN    NE2  726   7.662   8.452   6.176  0.3621 -0.5094 -0.0739
   52GLN   HE21  727   7.676   8.447   6.275  1.1128  2.4832  0.0487
   52GLN   HE22  728   7.580   8.425   6.122  2.6189 -2.0344 -3.1015
   52GLN      C  729   8.027   8.864   6.011  0.0588 -0.2719 -0.2478
   52GLN      O  730   8.145   8.846   6.039  0.0403 -0.0095 -0.0015
   53SER      N  731   7.983   8.958   5.928  0.1481  0.0278  0.0407
   53SER      H  732   7.884   8.969   5.911  0.5304  2.1573 -1.1672
   53SER     CA  733   8.064   9.066   5.875 -0.0901  0.3949  0.4149
   53SER     HA  734   8.113   9.110   5.961  1.6056  0.7879 -0.7037
   53SER     CB  735   8.165   9.015   5.773 -0.4148  0.3037  0.1382
   53SER    HB1  736   8.223   8.937   5.822 -1.1549  0.3994  1.1953
   53SER    HB2  737   8.233   9.094   5.742  1.5976 -1.3806 -0.0172
   53SER     OG  738   8.085   8.963   5.669 -0.2639  0.7485 -0.2026
   53SER     HG  739   8.050   8.879   5.697  2.9747 -1.5126 -2.2105
   53SER      C  740   7.983   9.178   5.813 -0.5512 -0.4657 -0.5708
   53SER      O  741   7.868   9.161   5.773 -0.6944 -0.2666 -0.2465
   54SER      N  742   8.054   9.290   5.795 -0.6245 -0.3441 -0.1008
   54SER      H  743   8.154   9.293   5.813 -0.5246  0.4964 -0.7302
   54SER     CA  744   7.994   9.396   5.717  0.0774  0.0200 -0.1607
   54SER     HA  745   7.909   9.441   5.767  1.5503  3.4044 -0.4747
   54SER     CB  746   8.098   9.506   5.697  0.0087  0.1332  0.0965
   54SER    HB1  747   8.062   9.583   5.629  0.0772  0.9613  0.9922
   54SER    HB2  748   8.184   9.468   5.642 -1.1906 -1.0027 -1.0836
   54SER     OG  749   8.131   9.562   5.822 -0.6535  1.0836 -0.1400
   54SER     HG  750   8.058   9.539   5.879  0.0842 -0.2923  0.3022
   54SER      C  751   7.948   9.352   5.578  0.2401  0.2430 -0.2853
   54SER      O  752   7.985   9.250   5.521 -0.1735 -0.1461  0.1285
   55TYR      N  753   7.866   9.439   5.518 -0.3616 -0.0345  0.1210
   55TYR      H  754   7.847   9.529   5.561  2.4309  1.0741 -0.7496
   55TYR     CA  755   7.800   9.406   5.394 -0.4234 -0.2662  0.2140
   55TYR     HA  756   7.751   9.309   5.392 -3.0232  0.9633 -0.6781
   55TYR     CB  757   7.700   9.515   5.357  0.7091  0.6891 -0.1054
   55TYR    HB1  758   7.691   9.520   5.249  0.3810 -0.4420 -0.1405
   55TYR    HB2  759   7.737   9.615   5.380 -3.1960  1.8410  2.1934
   55TYR     CG  760   7.560   9.503   5.413  0.7210 -0.6674 -0.3443
   55TYR    CD1  761   7.535   9.498   5.550 -0.5565 -0.2178 -0.5472
   55TYR    HD1  762   7.616   9.509   5.621 -1.4030 -0.2082  0.4487
   55TYR    CE1  763   7.407   9.478   5.604 -0.5440  0.7338 -0.1513
   55TYR    HE1  764   7.393   9.477   5.711  1.2455  1.2183  0.1177
   55TYR     CZ  765   7.300   9.457   5.514 -0.3523  0.1512 -0.2457
   55TYR     OH  766   7.171   9.448   5.557 -0.4374  0.4317 -0.4423
   55TYR     HH  767   7.173   9.421   5.649  0.9911 -0.2804 -0.6608
   55TYR    CE2  768   7.327   9.454   5.376  0.4177 -0.4803 -0.0891
   55TYR    HE2  769   7.246   9.448   5.305  0.0340 -1.2367  0.3970
   55TYR    CD2  770   7.455   9.475   5.324  0.3256  0.0436 -0.1048
   55TYR    HD2  771   7.474   9.478   5.218 -1.2154 -0.6699 -0.4247
   55TYR      C  772   7.903   9.380   5.284 -0.5339 -0.3852  0.1372
   55TYR      O  773   8.006   9.447   5.291 -0.4649 -0.5550  0.8501
   56SER      N  774   7.874   9.303   5.179  0.1406 -0.1830 -0.2069
   56SER      H  775   7.784   9.257   5.177 -0.1535  0.3961 -0.6777
   56SER     CA  776   7.951   9.310   5.057  0.3734  0.3212 -0.0323
   56SER     HA  777   8.052   9.345   5.077  0.6153 -0.0109 -0.6502
   56SER     CB  778   7.965   9.172   4.995  0.1095  0.1008  0.3886
   56SER    HB1  779   8.019   9.176   4.900 -1.3515  0.5862 -0.4507
   56SER    HB2  780   7.871   9.125   4.967 -0.0102 -0.8005  2.2010
   56SER     OG  781   8.023   9.073   5.077  0.2475  0.2410  0.4607
   56SER     HG  782   7.988   9.088   5.166 -0.8932 -1.2212  0.2950
   56SER      C  783   7.883   9.408   4.962 -0.0349  0.4938  0.4357
   56SER      O  784   7.764   9.438   4.971 -0.1748  0.2073 -0.3665
   57SER      N  785   7.960   9.448   4.861 -0.1185  0.0296  0.1872
   57SER      H  786   8.045   9.395   4.847 -1.3508 -1.8781 -0.4622
   57SER     CA  787   7.912   9.514   4.742  0.3363  0.0608  0.0181
   57SER     HA  788   7.810   9.553   4.750  0.0553 -0.3668 -1.2030
   57SER     CB  789   7.996   9.638   4.710  0.4235 -0.0091 -0.0270
   57SER    HB1  790   8.102   9.619   4.692 -0.0119 -1.2297 -1.5239
   57SER    HB2  791   7.955   9.706   4.635  1.4671 -0.5083 -1.1011
   57SER     OG  792   8.016   9.715   4.826  0.4665  0.2631 -0.2157
   57SER     HG  793   7.937   9.767   4.843  2.6625  3.5972  0.9067
   57SER      C  794   7.910   9.417   4.625  0.5328  0.2674 -0.1562
   57SER      O  795   8.012   9.365   4.580  0.3680 -0.3389  0.1720
   58TYR      N  796   7.792   9.382   4.573  0.4170 -0.1057  0.3534
   58TYR      H  797   7.709   9.428   4.607 -0.4892 -0.0246 -1.8241
   58TYR     CA  798   7.771   9.294   4.459 -0.8048  0.4120  0.1671
   58TYR     HA  799   7.838   9.208   4.467  0.2373  0.9674 -1.8502
   58TYR     CB  800   7.634   9.230   4.470 -0.5121 -0.2148  0.1654
   58TYR    HB1  801   7.598   9.189   4.375  2.4407 -2.0710 -0.2643
   58TYR    HB2  802   7.565   9.311   4.493 -0.9654 -0.0432 -1.6353
   58TYR     CG  803   7.632   9.118   4.571  0.4620 -0.4296 -0.0390
   58TYR    CD1  804   7.606   9.154   4.704 -0.0430 -0.1021 -0.2208
   58TYR    HD1  805   7.578   9.254   4.735 -2.0439 -0.7993  0.3428
   58TYR    CE1  806   7.630   9.061   4.806 -0.0898 -0.1824 -0.2828
   58TYR    HE1  807   7.611   9.093   4.908 -2.7562  1.3279 -1.1373
   58TYR     CZ  808   7.671   8.931   4.772 -0.3708 -0.3622  0.0539
   58TYR     OH  809   7.692   8.839   4.871  0.7799  0.2071  0.3579
   58TYR     HH  810   7.671   8.880   4.955  0.0241  0.3984  0.0899
   58TYR    CE2  811   7.694   8.894   4.638  0.4715  0.2683  0.0116
   58TYR    HE2  812   7.735   8.797   4.615  0.0703 -0.4977  2.3274
   58TYR    CD2  813   7.674   8.989   4.537 -0.3788 -0.5567 -0.6151
   58TYR    HD2  814   7.693   8.963   4.434  0.3443  1.0138 -0.9092
   58TYR      C  815   7.795   9.359   4.323 -0.4962 -0.1943 -0.0711
   58TYR      O  816   7.744   9.469   4.306  0.2337  0.1049 -0.3955
   59GLY      N  817   7.873   9.295   4.236 -0.2836 -0.2582  0.1631
   59GLY      H  818   7.912   9.209   4.271 -1.4359  0.4912  3.7461
   59GLY     CA  819   7.873   9.326   4.094 -0.0970 -0.1071  0.1961
   59GLY    HA1  820   7.928   9.257   4.030  0.6877  1.0854 -0.4495
   59GLY    HA2  821   7.908   9.429   4.084  0.0772 -0.0496  1.2267
   59GLY      C  822   7.732   9.328   4.037 -0.1440 -0.2833  0.3055
   59GLY      O  823   7.632   9.291   4.099 -0.2861 -0.0605  0.2116
   60GLN      N  824   7.715   9.366   3.911  0.6452 -0.1007  0.2486
   60GLN      H  825   7.798   9.391   3.860  0.5721 -0.9318 -0.2985
   60GLN     CA  826   7.594   9.392   3.834  0.8194  0.8520  0.2817
   60GLN     HA  827   7.516   9.345   3.894  2.1578 -1.6691  0.2079
   60GLN     CB  828   7.569   9.542   3.820 -0.5137  0.6148 -0.0361
   60GLN    HB1  829   7.486   9.555   3.751 -1.6858 -2.0931  0.7329
   60GLN    HB2  830   7.658   9.591   3.780 -0.1191  0.6658  0.8856
   60GLN     CG  831   7.535   9.617   3.948 -0.4022 -0.4118  0.6115
   60GLN    HG1  832   7.433   9.591   3.975 -0.4176 -0.7031  0.2776
   60GLN    HG2  833   7.608   9.594   4.025 -1.2173 -0.4769  1.3774
   60GLN     CD  834   7.532   9.767   3.917 -0.0161 -0.4058  0.5894
   60GLN    OE1  835   7.625   9.847   3.920 -0.1769 -0.1764 -0.3024
   60GLN    NE2  836   7.413   9.815   3.879  0.0277 -0.2312  0.6760
   60GLN   HE21  837   7.389   9.912   3.866 -1.5796 -0.7073 -0.0727
   60GLN   HE22  838   7.333   9.753   3.873 -1.9240  2.1195  0.8259
   60GLN      C  839   7.597   9.339   3.691 -0.0049  0.5574  0.3699
   60GLN      O  840   7.709   9.335   3.641  0.0625 -0.2876  0.5646
   61SER      N  841   7.484   9.305   3.628  0.6360 -0.2412 -0.3666
   61SER      H  842   7.400   9.315   3.683  0.3170  2.4060 -1.1846
   61SER     CA  843   7.477   9.253   3.493  0.5975  0.0496 -0.4766
   61SER     HA  844   7.576   9.270   3.449 -0.0075  1.7382 -1.2943
   61SER     CB  845   7.451   9.103   3.501  0.1824  0.1489  0.0584
   61SER    HB1  846   7.472   9.049   3.409 -0.9637  1.8642 -1.2826
   61SER    HB2  847   7.346   9.092   3.528  0.2514  1.3297  0.9117
   61SER     OG  848   7.520   9.034   3.603 -0.0562 -0.4625 -0.1883
   61SER     HG  849   7.593   8.998   3.554 -0.2574 -3.2360  1.3455
   61SER      C  850   7.371   9.311   3.401  0.1828 -0.1037 -0.0966
   61SER      O  851   7.282   9.383   3.445  0.5159  0.2466 -0.0006
   62GLN      N  852   7.368   9.260   3.277 -0.0040 -0.1240 -0.0843
   62GLN      H  853   7.452   9.211   3.250  1.3578  2.0893 -0.1157
   62GLN     CA  854   7.261   9.267   3.179 -0.4875  0.8848  0.4951
   62GLN     HA  855   7.237   9.373   3.173 -2.2849  0.5757  1.5627
   62GLN     CB  856   7.310   9.219   3.042  0.2905 -0.2060  1.1358
   62GLN    HB1  857   7.343   9.116   3.038 -1.7027 -0.8481 -0.0503
   62GLN    HB2  858   7.227   9.225   2.972  0.5845 -1.0320  0.7152
   62GLN     CG  859   7.417   9.312   2.986 -0.4900 -0.2523 -0.4744
   62GLN    HG1  860   7.512   9.290   3.033 -0.5195  1.4041  0.4185
   62GLN    HG2  861   7.396   9.417   3.006  0.1945 -0.4984  1.8045
   62GLN     CD  862   7.439   9.302   2.836  0.6191 -0.0488 -0.3374
   62GLN    OE1  863   7.355   9.254   2.759  0.1259 -0.2213  0.3045
   62GLN    NE2  864   7.557   9.327   2.780  0.8554 -0.1679  0.1095
   62GLN   HE21  865   7.632   9.368   2.835  0.7690  0.6743 -0.3737
   62GLN   HE22  866   7.574   9.315   2.681  1.9504 -1.8251  0.4540
   62GLN      C  867   7.135   9.192   3.220  0.0852 -0.3359  0.0804
   62GLN      O  868   7.136   9.122   3.320 -0.5279  0.1070  0.4006
   63ASN      N  869   7.029   9.211   3.141  0.2060 -0.1674 -0.0455
   63ASN      H  870   7.037   9.265   3.056  0.3838  0.0127  0.0876
   63ASN     CA  871   6.905   9.137   3.159  0.1000 -0.1094 -0.5247
   63ASN     HA  872   6.877   9.150   3.264 -0.5475  1.7202 -0.8777
   63ASN     CB  873   6.794   9.199   3.074 -0.2619  0.2324  0.1844
   63ASN    HB1  874   6.811   9.186   2.967  0.7709  2.3123  0.0356
   63ASN    HB2  875   6.810   9.306   3.080  1.7533  0.0108 -0.3992
   63ASN     CG  876   6.651   9.162   3.110 -0.0540 -0.2312  0.5406
   63ASN    OD1  877   6.600   9.053   3.085  0.7066 -0.3741 -0.4597
   63ASN    ND2  878   6.586   9.240   3.197  0.0362 -0.0054  0.4055
   63ASN   HD21  879   6.631   9.324   3.231 -0.0747  0.3672 -0.3585
   63ASN   HD22  880   6.506   9.200   3.244  0.6735 -0.0557  1.4680
   63ASN      C  881   6.921   8.987   3.141 -0.0275 -0.1434 -0.3694
   63ASN      O  882   7.009   8.942   3.067 -0.3025 -0.4336 -0.5182
   64THR      N  883   6.842   8.904   3.209  0.3695 -0.0706  0.1924
   64THR      H  884   6.763   8.939   3.260 -0.4165 -1.8998  0.3012
   64THR     CA  885   6.852   8.760   3.199  0.0629 -0.0891  0.1543
   64THR     HA  886   6.958   8.735   3.202  0.1288  0.2570  2.5384
   64THR     CB  887   6.785   8.701   3.323 -0.0889 -0.2107  0.0159
   64THR     HB  888   6.790   8.592   3.319 -0.4453 -0.2332  0.1375
   64THR    CG2  889   6.868   8.749   3.443  0.5408  0.1602 -0.5606
   64THR   HG21  890   6.867   8.671   3.519 -0.8437 -0.0468 -0.7612
   64THR   HG22  891   6.972   8.764   3.416  0.7244  0.6890  0.4117
   64THR   HG23  892   6.827   8.845   3.473 -0.9902  0.0267 -2.0713
   64THR    OG1  893   6.657   8.751   3.351  0.1594  0.4229  0.0391
   64THR    HG1  894   6.594   8.685   3.323  1.3442 -0.3436 -0.9071
   64THR      C  895   6.799   8.703   3.068 -0.2357  0.0358  0.2207
   64THR      O  896   6.735   8.767   2.986 -0.1055  0.0554  0.1347
   65GLY      N  897   6.817   8.572   3.052 -0.0700  0.0903 -0.0431
   65GLY      H  898   6.883   8.522   3.110  0.3792  1.9189  1.1033
   65GLY     CA  899   6.754   8.488   2.952  0.1442 -0.1835  0.0507
   65GLY    HA1  900   6.736   8.553   2.866 -1.9603 -0.4596  0.2350
   65GLY    HA2  901   6.819   8.405   2.922 -0.7442 -1.1337  0.6853
   65GLY      C  902   6.622   8.421   2.987  0.2275 -0.2823  0.1791
   65GLY      O  903   6.576   8.429   3.100 -0.1316  0.2835 -0.0049
   66TYR      N  904   6.563   8.351   2.889 -0.3293  0.0321  0.2901
   66TYR      H  905   6.609   8.344   2.800  0.3468  0.2561  0.6148
   66TYR     CA  906   6.442   8.272   2.897 -0.2730 -0.0629  0.1907
   66TYR     HA  907   6.376   8.324   2.967 -1.0530  0.4467 -0.9003
   66TYR     CB  908   6.376   8.268   2.760  0.4146  0.2065 -0.1500
   66TYR    HB1  909   6.303   8.188   2.758  0.5360  0.0144  1.7606
   66TYR    HB2  910   6.451   8.220   2.696  0.5758  1.6962 -1.1433
   66TYR     CG  911   6.316   8.394   2.701  0.1154  0.2232  0.1901
   66TYR    CD1  912   6.391   8.475   2.616  0.0648  0.3567  0.2715
   66TYR    HD1  913   6.493   8.449   2.592 -0.6481 -1.0212 -1.5242
   66TYR    CE1  914   6.328   8.576   2.543 -0.4782 -0.2623 -0.1328
   66TYR    HE1  915   6.386   8.641   2.478  1.0919 -1.6397 -0.1940
   66TYR     CZ  916   6.189   8.596   2.554 -0.5681 -0.5397 -0.7055
   66TYR     OH  917   6.139   8.705   2.489  0.3644  0.0778 -0.4102
   66TYR     HH  918   6.046   8.720   2.506  0.1537 -0.0738 -1.3941
   66TYR    CE2  919   6.113   8.519   2.644 -0.0439  0.1382  0.3408
   66TYR    HE2  920   6.005   8.521   2.646 -0.0370  0.1512  1.9870
   66TYR    CD2  921   6.179   8.419   2.717  0.1418  0.2675  0.3499
   66TYR    HD2  922   6.121   8.348   2.775 -0.5007  0.5833  0.1056
   66TYR      C  923   6.456   8.135   2.963  0.2308 -0.0136  0.1923
   66TYR      O  924   6.555   8.068   2.933  0.5257  0.4628  0.0846
   67GLY      N  925   6.354   8.096   3.039  0.1245  0.3097  0.2165
   67GLY      H  926   6.273   8.155   3.045  0.3177  0.5124  1.0417
   67GLY     CA  927   6.347   7.979   3.125 -0.0005  0.0549 -0.1387
   67GLY    HA1  928   6.430   7.986   3.196 -0.0860  4.8055 -0.1348
   67GLY    HA2  929   6.354   7.880   3.081  3.2214 -0.8020  1.9363
   67GLY      C  930   6.218   7.978   3.205  0.0125  0.0297 -0.1182
   67GLY      O  931   6.116   8.025   3.155  0.0387  0.2971  0.0753
   68THR      N  932   6.227   7.920   3.325 -0.2574  0.2032 -0.0119
   68THR      H  933   6.312   7.872   3.352 -1.3474 -1.8449 -0.0330
   68THR     CA  934   6.129   7.930   3.431 -0.2254 -0.0792  0.0453
   68THR     HA  935   6.037   7.976   3.396 -0.9999 -1.6730 -0.1241
   68THR     CB  936   6.092   7.790   3.480 -0.0059 -0.3816 -0.6425
   68THR     HB  937   6.034   7.792   3.572 -0.5133 -2.6041 -0.8666
   68THR    CG2  938   6.017   7.706   3.377 -0.3958 -0.6797 -0.1197
   68THR   HG21  939   5.929   7.756   3.336 -0.2886 -2.2976 -2.5306
   68THR   HG22  940   6.081   7.676   3.294  0.9181 -0.4698  0.7837
   68THR   HG23  941   5.965   7.623   3.425 -0.8802  1.2095  2.9161
   68THR    OG1  942   6.211   7.721   3.513  0.3794  0.5441 -0.0505
   68THR    HG1  943   6.247   7.775   3.583 -1.8640  3.5737 -1.0071
   68THR      C  944   6.179   8.015   3.547  0.1355 -0.1216 -0.0795
   68THR      O  945   6.290   8.068   3.549  0.0321  0.1093 -0.4375
   69GLN      N  946   6.082   8.057   3.629  0.1507 -0.2387 -0.0002
   69GLN      H  947   5.991   8.016   3.615 -0.4447  1.1064 -0.1626
   69GLN     CA  948   6.107   8.148   3.739 -0.0136  0.0061 -0.1651
   69GLN     HA  949   6.163   8.233   3.701  0.5033 -0.7732 -1.1806
   69GLN     CB  950   5.982   8.198   3.811  0.1560  0.6416 -0.3064
   69GLN    HB1  951   5.916   8.112   3.827  1.3235  0.0903  2.1197
   69GLN    HB2  952   6.005   8.243   3.908  1.2415  1.9323 -1.1183
   69GLN     CG  953   5.911   8.301   3.724 -0.1605 -0.0545 -0.8815
   69GLN    HG1  954   5.983   8.378   3.699  0.8691 -0.4257  0.7933
   69GLN    HG2  955   5.872   8.252   3.635 -0.5209  1.6217 -1.6819
   69GLN     CD  956   5.803   8.365   3.810  0.2126 -0.4416 -0.1151
   69GLN    OE1  957   5.749   8.302   3.901  0.0141  0.0123  0.0809
   69GLN    NE2  958   5.761   8.489   3.784 -0.4579 -0.6576 -0.1039
   69GLN   HE21  959   5.709   8.536   3.857  2.3497  2.4006  0.1774
   69GLN   HE22  960   5.821   8.548   3.727  2.1529 -0.3212  2.7217
   69GLN      C  961   6.199   8.087   3.844 -0.2452  0.0425  0.0591
   69GLN      O  962   6.186   7.970   3.881  0.4230 -0.0719 -0.0514
   70SER      N  963   6.294   8.164   3.898 -0.1777  0.0246 -0.0358
   70SER      H  964   6.306   8.256   3.859 -1.7592 -1.0340 -3.4030
   70SER     CA  965   6.396   8.122   3.991 -0.3593 -0.1481  0.0873
   70SER     HA  966   6.438   8.025   3.962 -0.8765 -0.2791 -0.2326
   70SER     CB  967   6.516   8.216   3.975  0.0072 -0.5047  0.6989
   70SER    HB1  968   6.484   8.320   3.974 -0.5484 -0.6699 -0.8483
   70SER    HB2  969   6.590   8.196   4.052  0.6335  0.0207  0.2317
   70SER     OG  970   6.584   8.193   3.854  0.0333  0.2092  0.5787
   70SER     HG  971   6.655   8.259   3.857 -0.2438  0.4920  1.0887
   70SER      C  972   6.342   8.110   4.132 -0.1833 -0.0775  0.1615
   70SER      O  973   6.225   8.138   4.157 -0.2463 -0.0032 -0.2097
   71THR      N  974   6.430   8.068   4.224  0.2030 -0.4244 -0.3642
   71THR      H  975   6.525   8.055   4.192  0.1457  0.0073 -0.7270
   71THR     CA  976   6.406   8.038   4.363  0.0014  0.1613 -0.2697
   71THR     HA  977   6.316   8.089   4.397  1.9923  2.8996  1.4153
   71THR     CB  978   6.389   7.888   4.380  0.3174  0.1298 -0.2209
   71THR     HB  979   6.377   7.866   4.486 -1.6337 -1.1366 -0.6446
   71THR    CG2  980   6.273   7.819   4.309  0.4069 -0.2596  0.0074
   71THR   HG21  981   6.312   7.793   4.210 -1.1613  1.5744 -1.1839
   71THR   HG22  982   6.236   7.742   4.377 -0.0492  0.7246  0.8889
   71THR   HG23  983   6.184   7.882   4.303 -0.2224 -1.1852 -0.7372
   71THR    OG1  984   6.503   7.816   4.339  0.0739 -0.0144 -0.6552
   71THR    HG1  985   6.494   7.729   4.377  0.0845  1.2498  2.5564
   71THR      C  986   6.521   8.087   4.450 -0.3223  0.6969 -0.1373
   71THR      O  987   6.627   8.108   4.391  0.1473 -0.0263  0.4353
   72PRO      N  988   6.506   8.096   4.583 -0.0560  0.6832 -0.1046
   72PRO     CD  989   6.381   8.067   4.650  0.2394  0.4222  0.3386
   72PRO    HD1  990   6.386   7.966   4.690  1.0840  0.1333 -0.4814
   72PRO    HD2  991   6.296   8.083   4.583  0.4996  0.3048 -0.0252
   72PRO     CG  992   6.384   8.164   4.768  0.0930 -0.4708  1.0893
   72PRO    HG1  993   6.331   8.128   4.856 -0.2628 -2.3124  0.1763
   72PRO    HG2  994   6.347   8.262   4.740 -1.8543 -1.4199  0.1518
   72PRO     CB  995   6.532   8.166   4.804  0.2545 -0.1234  0.4360
   72PRO    HB1  996   6.552   8.259   4.856 -0.6240  0.5810 -0.4518
   72PRO    HB2  997   6.564   8.081   4.865  1.6423  0.1443  0.1058
   72PRO     CA  998   6.603   8.159   4.670 -0.0205  0.1070  0.2783
   72PRO     HA  999   6.614   8.257   4.624  0.0606 -1.1744 -2.6580
   72PRO      C 1000   6.735   8.083   4.675 -0.2123 -0.2240  0.3309
   72PRO      O 1001   6.752   7.969   4.632  0.0154 -0.0421 -0.0674
   73GLN      N 1002   6.842   8.145   4.724 -0.2660 -0.3228  0.5745
   73GLN      H 1003   6.823   8.234   4.769 -4.0542 -0.3862 -0.5607
   73GLN     CA 1004   6.978   8.100   4.702 -0.2959 -0.2724  0.2858
   73GLN     HA 1005   6.985   8.033   4.616  0.4499 -2.7000  2.1114
   73GLN     CB 1006   7.065   8.223   4.676 -0.0930 -0.3387  0.6342
   73GLN    HB1 1007   7.021   8.291   4.603  2.5040  0.8653  0.0575
   73GLN    HB2 1008   7.061   8.281   4.768 -1.3526  0.8388 -0.1281
   73GLN     CG 1009   7.212   8.197   4.642 -0.1751  0.1864 -0.1702
   73GLN    HG1 1010   7.256   8.135   4.721  0.2751 -1.0043 -1.3296
   73GLN    HG2 1011   7.228   8.143   4.549  2.1934 -1.8468  1.2767
   73GLN     CD 1012   7.295   8.324   4.647 -0.2411  0.2088  0.6313
   73GLN    OE1 1013   7.267   8.415   4.569 -0.1305  0.1288  0.4973
   73GLN    NE2 1014   7.400   8.344   4.727  0.3395  0.4257 -0.1618
   73GLN   HE21 1015   7.459   8.425   4.720 -1.7759  2.2125  1.1287
   73GLN   HE22 1016   7.415   8.266   4.789  0.6763 -0.4317 -1.2932
   73GLN      C 1017   7.025   8.014   4.819 -0.4618 -0.4537  0.2199
   73GLN      O 1018   7.110   8.049   4.901 -0.0824 -0.2408 -0.2586
   74GLY      N 1019   6.956   7.901   4.838 -0.3965 -0.4675  0.3800
   74GLY      H 1020   6.890   7.885   4.763  0.6215 -0.3724 -0.5733
   74GLY     CA 1021   6.973   7.801   4.941  0.9527 -0.3459  0.2965
   74GLY    HA1 1022   7.071   7.757   4.926  1.3123  0.3991  0.3930
   74GLY    HA2 1023   6.966   7.842   5.042 -3.0945 -0.0268  0.0450
   74GLY      C 1024   6.869   7.690   4.933  0.2766  0.2836  0.2432
   74GLY      O 1025   6.760   7.713   4.880  0.2082  0.3073  0.3937
   75TYR      N 1026   6.887   7.578   5.002  0.4237 -0.1409 -0.4801
   75TYR      H 1027   6.981   7.557   5.032 -0.3161 -0.6142  1.6355
   75TYR     CA 1028   6.791   7.470   5.017 -0.1659  0.4075 -0.2465
   75TYR     HA 1029   6.711   7.482   4.944  0.3821  1.9170 -0.6442
   75TYR     CB 1030   6.866   7.339   4.989  0.2229  0.4808  0.4373
   75TYR    HB1 1031   6.800   7.254   5.009  1.9007 -0.3482  2.9509
   75TYR    HB2 1032   6.949   7.325   5.058  0.6881  0.0063 -0.2077
   75TYR     CG 1033   6.912   7.325   4.846 -0.0065  0.7801  0.3336
   75TYR    CD1 1034   6.818   7.312   4.743  0.4405  0.2775 -0.0160
   75TYR    HD1 1035   6.711   7.316   4.758  0.5332 -0.9241  1.1668
   75TYR    CE1 1036   6.863   7.284   4.614 -0.2974 -0.2998 -0.1551
   75TYR    HE1 1037   6.791   7.275   4.534 -0.0115 -0.1293 -0.4341
   75TYR     CZ 1038   6.999   7.254   4.592 -0.1115  0.3015  0.1553
   75TYR     OH 1039   7.050   7.228   4.469 -0.3342  0.1769  0.0877
   75TYR     HH 1040   7.146   7.235   4.472 -0.2087 -1.4787  0.5286
   75TYR    CE2 1041   7.091   7.257   4.699 -0.0098 -0.0532  0.0805
   75TYR    HE2 1042   7.192   7.228   4.676  0.0674 -1.1574  1.6620
   75TYR    CD2 1043   7.045   7.285   4.828 -0.1208  0.5864 -0.0947
   75TYR    HD2 1044   7.109   7.285   4.915 -1.0092 -0.6106  0.5989
   75TYR      C 1045   6.726   7.484   5.153  0.0833 -0.5166 -0.0262
   75TYR      O 1046   6.783   7.499   5.261 -0.2417 -0.0735  0.0876
   76GLY      N 1047   6.594   7.466   5.148  0.0104 -0.2181  0.6409
   76GLY      H 1048   6.551   7.437   5.061 -0.5049  2.1671  0.0277
   76GLY     CA 1049   6.513   7.492   5.265 -0.0585  0.0147  0.5426
   76GLY    HA1 1050   6.425   7.427   5.253 -1.1207  1.7074 -1.5967
   76GLY    HA2 1051   6.564   7.457   5.355 -0.2118 -1.8297 -0.0469
   76GLY      C 1052   6.462   7.635   5.271  0.0512  0.0803  0.0113
   76GLY      O 1053   6.458   7.709   5.173 -0.6491 -0.2353 -0.2062
   77SER      N 1054   6.435   7.682   5.394  0.3481 -0.4176  0.2717
   77SER      H 1055   6.449   7.620   5.472  0.9059  0.6387  1.0259
   77SER     CA 1056   6.389   7.816   5.424  0.1139 -0.4530  0.0824
   77SER     HA 1057   6.421   7.878   5.341 -0.4364 -0.8197 -0.4041
   77SER     CB 1058   6.238   7.825   5.441  0.1489  0.1097  0.1307
   77SER    HB1 1059   6.184   7.780   5.357 -0.9109 -1.6679  1.6727
   77SER    HB2 1060   6.220   7.767   5.532 -1.8991 -1.6644 -1.2895
   77SER     OG 1061   6.193   7.956   5.465 -0.0302  0.1344 -0.3318
   77SER     HG 1062   6.225   8.005   5.389  2.7099 -0.8707  0.0658
   77SER      C 1063   6.455   7.881   5.546  0.1997 -0.1271 -0.1358
   77SER      O 1064   6.494   7.813   5.641  0.7586 -0.0062 -0.2767
   78THR      N 1065   6.479   8.012   5.538 -0.3809 -0.0051  0.0866
   78THR      H 1066   6.448   8.069   5.460  3.1928  1.1541 -0.6558
   78THR     CA 1067   6.535   8.093   5.644  0.1834 -0.2952  0.0135
   78THR     HA 1068   6.637   8.058   5.655  1.9988  3.7596 -1.9411
   78THR     CB 1069   6.560   8.238   5.604 -0.0290 -0.2656 -0.0217
   78THR     HB 1070   6.577   8.294   5.696  0.8662 -1.4578  0.5621
   78THR    CG2 1071   6.690   8.259   5.527  0.1981  0.4855  0.5591
   78THR   HG21 1072   6.763   8.203   5.586 -2.0400 -1.7904  1.3060
   78THR   HG22 1073   6.713   8.366   5.532 -0.6953  0.8123 -1.4368
   78THR   HG23 1074   6.697   8.228   5.423  2.1703 -0.0603  0.8077
   78THR    OG1 1075   6.464   8.297   5.520  0.6701  0.2670 -0.4632
   78THR    HG1 1076   6.504   8.361   5.461  1.2601 -0.3528 -0.7462
   78THR      C 1077   6.469   8.095   5.781  0.0045  0.0198 -0.0770
   78THR      O 1078   6.349   8.080   5.802  0.0977 -0.6547 -0.0295
   79GLY      N 1079   6.553   8.113   5.884 -0.1602  0.3825 -0.0014
   79GLY      H 1080   6.651   8.131   5.867 -0.7521  2.7338 -1.4497
   79GLY     CA 1081   6.513   8.151   6.017 -0.5991  0.0008 -0.0185
   79GLY    HA1 1082   6.460   8.070   6.067  1.1447 -1.0670  0.2109
   79GLY    HA2 1083   6.453   8.242   6.020  0.9958  1.1141 -0.1974
   79GLY      C 1084   6.633   8.179   6.107 -0.5908  0.0749 -0.0525
   79GLY      O 1085   6.723   8.253   6.068 -0.8339  0.2631 -0.2513
   80GLY      N 1086   6.637   8.127   6.230  0.0387 -0.1615 -0.1665
   80GLY      H 1087   6.554   8.078   6.263  0.5351 -1.7364 -1.1648
   80GLY     CA 1088   6.745   8.145   6.324 -0.3269 -0.4033  0.3090
   80GLY    HA1 1089   6.705   8.126   6.424  1.3159  1.2600  1.3762
   80GLY    HA2 1090   6.778   8.250   6.320 -1.1461 -0.1286  0.6440
   80GLY      C 1091   6.859   8.047   6.299  0.0749  0.0416  0.3677
   80GLY      O 1092   6.851   7.944   6.233 -0.1074  0.5795 -0.4661
   81TYR      N 1093   6.975   8.079   6.357  0.0698  0.5722  0.0923
   81TYR      H 1094   6.994   8.166   6.405  1.1725  0.7529 -0.6369
   81TYR     CA 1095   7.080   7.980   6.367 -0.4864 -0.0072  0.2826
   81TYR     HA 1096   7.084   7.930   6.271  0.4126  0.8709 -0.1548
   81TYR     CB 1097   7.218   8.040   6.392 -0.4640  0.2335 -0.4121
   81TYR    HB1 1098   7.221   8.100   6.483  0.7995  0.6454 -0.7006
   81TYR    HB2 1099   7.301   7.971   6.410  2.5703  3.7538  0.4993
   81TYR     CG 1100   7.247   8.136   6.279 -0.6710  0.4954 -0.2429
   81TYR    CD1 1101   7.276   8.091   6.150 -0.0579 -0.4415  0.2057
   81TYR    HD1 1102   7.254   7.992   6.114 -0.0450 -0.0887 -0.8212
   81TYR    CE1 1103   7.328   8.184   6.058 -0.0070 -0.8061 -0.1330
   81TYR    HE1 1104   7.342   8.150   5.956 -1.5506 -1.9910  0.0006
   81TYR     CZ 1105   7.355   8.318   6.091 -0.2832 -0.7283 -0.2107
   81TYR     OH 1106   7.411   8.407   6.004 -0.0229 -0.2789  0.4077
   81TYR     HH 1107   7.395   8.497   6.032  0.3361  0.6610 -2.1410
   81TYR    CE2 1108   7.322   8.363   6.220 -0.0191 -0.0830 -0.3664
   81TYR    HE2 1109   7.353   8.463   6.247 -1.5237  0.2276  0.2981
   81TYR    CD2 1110   7.272   8.270   6.312 -0.0763  0.3218  0.0176
   81TYR    HD2 1111   7.256   8.301   6.414 -0.3198 -0.4947  0.2381
   81TYR      C 1112   7.054   7.895   6.491  0.1453 -0.3906  0.1563
   81TYR      O 1113   6.999   7.946   6.589  0.4145  0.4527 -0.1168
   82GLY      N 1114   7.101   7.770   6.488 -0.0991 -0.4745 -0.1291
   82GLY      H 1115   7.138   7.731   6.403  2.0885  0.7946  0.1758
   82GLY     CA 1116   7.135   7.697   6.608 -0.1590  0.0355  0.2007
   82GLY    HA1 1117   7.039   7.703   6.659 -0.4606 -0.3170 -0.3170
   82GLY    HA2 1118   7.164   7.594   6.591 -2.1481 -0.1614 -2.8103
   82GLY      C 1119   7.231   7.771   6.701  0.0050 -0.1031  0.1418
   82GLY      O 1120   7.304   7.862   6.661 -0.1477 -0.2002 -0.3702
   83SER      N 1121   7.222   7.740   6.830  0.2655 -0.4447  0.0790
   83SER      H 1122   7.154   7.665   6.837 -0.8913  0.1323 -3.3197
   83SER     CA 1123   7.273   7.804   6.950  0.2981 -0.0284 -0.1579
   83SER     HA 1124   7.218   7.763   7.034 -0.1439  2.7917  1.0330
   83SER     CB 1125   7.410   7.741   6.973  0.3086 -0.1996 -0.6713
   83SER    HB1 1126   7.478   7.762   6.891 -2.1119  0.3482 -2.6587
   83SER    HB2 1127   7.454   7.793   7.058  0.0534 -0.0241 -0.6448
   83SER     OG 1128   7.395   7.603   6.996 -0.1436  0.0176  0.3707
   83SER     HG 1129   7.371   7.586   7.088 -1.5911 -1.6601 -0.2461
   83SER      C 1130   7.262   7.955   6.965  0.0010 -0.0697  0.0569
   83SER      O 1131   7.355   8.018   7.015 -0.2757  0.0132  0.4712
   84SER      N 1132   7.155   8.014   6.910  0.2997  0.2055 -0.2407
   84SER      H 1133   7.085   7.956   6.866  0.3540  0.6307 -0.9001
   84SER     CA 1134   7.135   8.156   6.895 -0.4188  0.0947 -0.3452
   84SER     HA 1135   7.202   8.203   6.968  3.4189  0.2129 -3.6012
   84SER     CB 1136   7.173   8.206   6.756 -0.0898 -0.1898 -0.3579
   84SER    HB1 1137   7.097   8.164   6.691 -0.7111  0.0688  0.1936
   84SER    HB2 1138   7.162   8.314   6.757 -1.3715 -0.3122 -0.4031
   84SER     OG 1139   7.301   8.163   6.716 -0.1110 -0.3069 -0.3011
   84SER     HG 1140   7.291   8.075   6.679  1.0618  0.2643 -2.1455
   84SER      C 1141   6.998   8.210   6.934 -0.1408  0.6177 -0.0681
   84SER      O 1142   6.895   8.156   6.893  0.1182  0.0326  0.0438
   85GLN      N 1143   6.999   8.318   7.011  0.6469  0.6636 -0.1330
   85GLN      H 1144   7.086   8.362   7.039  0.9738  0.1758 -0.3780
   85GLN     CA 1145   6.881   8.381   7.069  0.0982 -0.0684 -0.4431
   85GLN     HA 1146   6.796   8.336   7.018  0.9486 -0.9948 -1.1008
   85GLN     CB 1147   6.864   8.355   7.218  0.1087  0.7519 -0.2946
   85GLN    HB1 1148   6.778   8.412   7.253  0.3244  1.0542 -0.2476
   85GLN    HB2 1149   6.845   8.249   7.233 -1.4692  1.4013  3.3752
   85GLN     CG 1150   6.979   8.376   7.317  0.0012 -0.2413  0.0551
   85GLN    HG1 1151   7.000   8.483   7.320  0.1425 -0.2038 -1.3722
   85GLN    HG2 1152   7.062   8.325   7.268  0.2829  0.2477  0.0181
   85GLN     CD 1153   6.976   8.334   7.463 -0.2779  0.0380  0.1307
   85GLN    OE1 1154   6.995   8.220   7.506  0.4078  0.1967  0.2550
   85GLN    NE2 1155   6.944   8.436   7.543 -0.2524 -0.0032  0.1919
   85GLN   HE21 1156   6.948   8.418   7.643 -1.9502 -0.2001  0.2631
   85GLN   HE22 1157   6.927   8.531   7.513 -2.3269 -0.9142 -1.7917
   85GLN      C 1158   6.880   8.531   7.045  0.3760  0.0684  0.3865
   85GLN      O 1159   6.982   8.592   7.012  0.1823  0.1420 -0.0766
   86SER      N 1160   6.767   8.597   7.071  0.3155  0.2185 -0.2450
   86SER      H 1161   6.694   8.545   7.119  0.3526 -1.0188 -1.4675
   86SER     CA 1162   6.750   8.739   7.048 -0.1427  0.1856 -0.1292
   86SER     HA 1163   6.799   8.754   6.951 -2.6500  1.7729 -1.2425
   86SER     CB 1164   6.606   8.782   7.021 -0.0499  0.4288 -0.2476
   86SER    HB1 1165   6.597   8.883   6.983 -1.6244  0.8893  1.2274
   86SER    HB2 1166   6.585   8.724   6.931  1.6067  1.0065 -1.0569
   86SER     OG 1167   6.517   8.753   7.126  0.1274  0.0928 -0.1867
   86SER     HG 1168   6.435   8.725   7.083  0.0516  0.2332 -0.1364
   86SER      C 1169   6.817   8.826   7.154 -0.6844  0.3092  0.1172
   86SER      O 1170   6.837   8.782   7.267  0.4926 -0.2447 -0.2852
   87SER      N 1171   6.841   8.954   7.124  0.6303 -0.0826 -0.6213
   87SER      H 1172   6.797   8.983   7.037 -0.6300 -1.5714 -0.5347
   87SER     CA 1173   6.919   9.051   7.197 -0.3068 -0.0636  0.3814
   87SER     HA 1174   6.979   9.007   7.276 -0.6643  0.4313  0.9351
   87SER     CB 1175   6.996   9.119   7.084 -0.3934 -0.2520  0.2073
   87SER    HB1 1176   7.041   9.211   7.121  0.4450 -0.4244 -0.3739
   87SER    HB2 1177   6.939   9.146   6.996  0.9487 -0.4215 -0.7401
   87SER     OG 1178   7.112   9.051   7.042  0.1448  0.6771  0.1538
   87SER     HG 1179   7.145   9.085   6.958 -3.9883  0.3068 -1.9063
   87SER      C 1180   6.836   9.159   7.265 -0.1477  0.2821  0.0284
   87SER      O 1181   6.721   9.182   7.229 -0.1510  0.1285 -0.0575
   88GLN      N 1182   6.910   9.236   7.345 -0.0902  0.0226  0.2267
   88GLN      H 1183   7.006   9.209   7.363  0.1190 -0.1775 -1.0867
   88GLN     CA 1184   6.853   9.340   7.429  0.0905 -0.0650  0.4603
   88GLN     HA 1185   6.762   9.299   7.474  0.4263 -0.6761  0.5874
   88GLN     CB 1186   6.943   9.372   7.547  0.0048  0.1038  0.4799
   88GLN    HB1 1187   6.893   9.459   7.590 -2.4345 -1.4023  0.8403
   88GLN    HB2 1188   7.032   9.417   7.502 -0.4082 -0.4212 -0.9030
   88GLN     CG 1189   6.979   9.263   7.648 -0.5722 -0.1070  0.4573
   88GLN    HG1 1190   7.036   9.185   7.598  2.6911  1.8910  0.7963
   88GLN    HG2 1191   6.882   9.226   7.683  0.0028 -1.2105  0.9167
   88GLN     CD 1192   7.069   9.300   7.764  0.1696  0.1253 -0.1830
   88GLN    OE1 1193   7.140   9.400   7.763 -0.1560  0.3572 -0.7395
   88GLN    NE2 1194   7.084   9.208   7.860 -0.5138  0.3538  0.1552
   88GLN   HE21 1195   7.136   9.220   7.945  0.4333 -2.1089  0.0188
   88GLN   HE22 1196   7.029   9.123   7.859  3.5678 -2.6692  2.3337
   88GLN      C 1197   6.804   9.458   7.346 -0.0684 -0.1778  0.3944
   88GLN      O 1198   6.860   9.504   7.247 -0.1398 -0.5155  0.1930
   89SER      N 1199   6.685   9.504   7.386  0.0734  0.1496  0.4412
   89SER      H 1200   6.638   9.460   7.464 -2.1729  1.5158 -0.0727
   89SER     CA 1201   6.618   9.615   7.323  0.1853  0.2172  0.4410
   89SER     HA 1202   6.636   9.599   7.216 -0.0950  0.4859  0.3532
   89SER     CB 1203   6.468   9.613   7.351  0.0602  0.1861 -0.2147
   89SER    HB1 1204   6.453   9.598   7.458  2.5565 -2.0886 -0.0897
   89SER    HB2 1205   6.427   9.709   7.319 -1.4295  0.2568  1.7324
   89SER     OG 1206   6.406   9.513   7.274 -0.6329  0.4127  0.0431
   89SER     HG 1207   6.429   9.424   7.305 -1.8023  0.0807  0.0038
   89SER      C 1208   6.672   9.752   7.363  0.4113  0.2811 -0.0683
   89SER      O 1209   6.724   9.760   7.474  0.1634 -0.2999  0.0953
   90SER      N 1210   6.667   9.850   7.273  0.0917 -0.0559 -0.4178
   90SER      H 1211   6.628   9.830   7.182 -1.4014 -0.8480  0.3536
   90SER     CA 1212   6.708   9.987   7.297 -0.0703 -0.1199  0.2346
   90SER     HA 1213   6.800   9.985   7.356 -1.0936  0.9803  1.9517
   90SER     CB 1214   6.735  10.059   7.166  0.1714  0.0383  0.3699
   90SER    HB1 1215   6.647  10.050   7.101 -0.3799 -0.5167  1.1778
   90SER    HB2 1216   6.759  10.165   7.167  0.3982  0.0543 -1.5684
   90SER     OG 1217   6.833   9.988   7.094 -0.0807 -0.1064  0.1689
   90SER     HG 1218   6.843   9.902   7.135 -0.3296  1.1400  3.0577
   90SER      C 1219   6.603  10.066   7.374  0.0310 -0.1717  0.4270
   90SER      O 1220   6.490  10.024   7.396 -0.2307  0.1695 -0.2334
   91TYR      N 1221   6.627  10.189   7.419  0.1948 -0.1648  0.3215
   91TYR      H 1222   6.549  10.214   7.477 -0.4682 -0.8229 -0.2773
   91TYR     CA 1223   6.751  10.265   7.424  0.0575  0.0678  0.2051
   91TYR     HA 1224   6.832  10.219   7.368  1.5068  2.6310  0.0167
   91TYR     CB 1225   6.730  10.404   7.364 -0.5261  0.1610  0.6219
   91TYR    HB1 1226   6.654  10.461   7.418 -1.5091 -1.6995  1.2623
   91TYR    HB2 1227   6.822  10.462   7.369 -0.8158  0.7779 -0.8973
   91TYR     CG 1228   6.685  10.399   7.221  0.5120 -0.5114  0.3072
   91TYR    CD1 1229   6.781  10.422   7.122  0.1091  0.1794  0.0655
   91TYR    HD1 1230   6.884  10.421   7.154  0.1666  2.3443  0.0714
   91TYR    CE1 1231   6.747  10.425   6.986  0.3017 -0.1398  0.0090
   91TYR    HE1 1232   6.828  10.443   6.917  1.1118  0.6536  1.1208
   91TYR     CZ 1233   6.612  10.405   6.950  0.2479 -0.1182  0.1983
   91TYR     OH 1234   6.576  10.403   6.819  0.3961 -0.2774  0.1594
   91TYR     HH 1235   6.486  10.372   6.803 -0.5639  1.7856  1.2720
   91TYR    CE2 1236   6.517  10.377   7.051  0.2895  0.3370  0.3640
   91TYR    HE2 1237   6.414  10.371   7.017  0.1939  2.4885  0.1246
   91TYR    CD2 1238   6.551  10.376   7.186  0.3917  0.1334  0.3380
   91TYR    HD2 1239   6.479  10.365   7.266  1.6448  0.1970  1.5116
   91TYR      C 1240   6.800  10.281   7.567 -0.0285 -0.5706  0.3054
   91TYR      O 1241   6.718  10.277   7.659 -0.2728 -0.4963  0.0926
   92GLY      N 1242   6.932  10.291   7.582  0.0287 -0.7139 -0.0865
   92GLY      H 1243   6.986  10.278   7.498 -1.7749  1.5058 -1.7201
   92GLY     CA 1244   6.987  10.282   7.716 -0.0764  0.0988  0.0210
   92GLY    HA1 1245   6.929  10.336   7.791  1.9542 -0.8606  2.3862
   92GLY    HA2 1246   7.090  10.315   7.708 -0.0523 -0.3191 -1.9463
   92GLY      C 1247   6.997  10.134   7.752 -0.3780  0.2114  0.5642
   92GLY      O 1248   6.961  10.046   7.675  0.4428  0.1699  0.2232
   93GLN      N 1249   7.047  10.104   7.873 -0.2023  0.2344  0.4983
   93GLN      H 1250   7.052  10.179   7.940 -0.7394  0.3124  0.4600
   93GLN     CA 1251   7.070   9.969   7.922  0.3189  0.1145 -0.0630
   93GLN     HA 1252   7.112   9.919   7.835  0.7934 -1.9417  1.2943
   93GLN     CB 1253   7.180   9.966   8.027 -0.3439  0.1933  0.6420
   93GLN    HB1 1254   7.142  10.020   8.114 -0.6970  1.5081 -0.2820
   93GLN    HB2 1255   7.269  10.017   7.989 -0.9772  1.1154  0.3458
   93GLN     CG 1256   7.229   9.825   8.056 -0.1166  0.0912 -0.2123
   93GLN    HG1 1257   7.143   9.763   8.082  0.1927 -0.3653 -0.2665
   93GLN    HG2 1258   7.267   9.786   7.961  0.5665 -0.0779  0.1217
   93GLN     CD 1259   7.330   9.809   8.169 -0.0719  0.0859 -0.2538
   93GLN    OE1 1260   7.393   9.898   8.224  0.0132 -0.2049  0.1244
   93GLN    NE2 1261   7.362   9.684   8.206  0.0290  0.2314  0.1536
   93GLN   HE21 1262   7.441   9.670   8.267  0.3180  0.3923 -0.1827
   93GLN   HE22 1263   7.323   9.609   8.151  1.3852 -0.0530 -0.4515
   93GLN      C 1264   6.940   9.899   7.959  0.5408 -0.1985  0.1260
   93GLN      O 1265   6.875   9.932   8.058 -0.3501 -0.3838 -0.3821
   94GLN      N 1266   6.890   9.805   7.879  0.0136  0.2351 -0.0620
   94GLN      H 1267   6.952   9.777   7.804  1.5098  0.8653  0.8992
   94GLN     CA 1268   6.785   9.710   7.911  0.0969  0.0579 -0.3064
   94GLN     HA 1269   6.726   9.749   7.994  0.4646  0.1868 -0.1020
   94GLN     CB 1270   6.688   9.698   7.794 -0.0675 -0.2084 -0.1426
   94GLN    HB1 1271   6.607   9.625   7.804 -0.6477  0.4809  0.2843
   94GLN    HB2 1272   6.748   9.668   7.708  2.4900  1.5613  0.8896
   94GLN     CG 1273   6.631   9.837   7.771  0.1360 -0.0161  0.5140
   94GLN    HG1 1274   6.691   9.878   7.690 -2.3698 -0.1656 -1.5569
   94GLN    HG2 1275   6.639   9.902   7.859 -0.7889  1.7647 -0.6497
   94GLN     CD 1276   6.488   9.846   7.720  0.6722  0.1553 -1.0056
   94GLN    OE1 1277   6.426   9.754   7.667 -0.7208  0.8250 -0.5976
   94GLN    NE2 1278   6.439   9.970   7.719  0.1545 -0.0282 -0.0927
   94GLN   HE21 1279   6.499  10.048   7.740  0.9033  0.1793 -2.6264
   94GLN   HE22 1280   6.355   9.991   7.667 -0.7679  1.2193  1.8309
   94GLN      C 1281   6.844   9.573   7.942 -0.2135 -0.0288 -0.0989
   94GLN      O 1282   6.960   9.551   7.911 -0.3263 -0.7630 -0.0180
   95SER      N 1283   6.767   9.483   8.005 -0.0776  0.1151  0.2785
   95SER      H 1284   6.681   9.510   8.050  0.8505  0.7754  1.7388
   95SER     CA 1285   6.797   9.345   8.037  0.3507  0.1163 -0.1140
   95SER     HA 1286   6.906   9.340   8.025  0.2113  0.8843 -2.2157
   95SER     CB 1287   6.763   9.303   8.180  0.5761  0.1513 -0.0496
   95SER    HB1 1288   6.847   9.238   8.203  1.8608  1.3300 -1.1517
   95SER    HB2 1289   6.674   9.242   8.181  0.7648 -0.1419 -0.6869
   95SER     OG 1290   6.743   9.408   8.271  0.1794 -0.0018  0.0397
   95SER     HG 1291   6.696   9.378   8.350 -2.2845 -0.0674 -1.3673
   95SER      C 1292   6.746   9.252   7.928  0.2485  0.1730 -0.1154
   95SER      O 1293   6.693   9.288   7.823 -0.1234  0.2173  0.0885
   96SER      N 1294   6.781   9.124   7.946  0.4551  0.1630 -0.5719
   96SER      H 1295   6.805   9.098   8.040 -0.7665  2.9072  0.6127
   96SER     CA 1296   6.758   9.012   7.857  0.3786 -0.1058 -0.2117
   96SER     HA 1297   6.760   9.050   7.755  0.9131  0.8903  0.1603
   96SER     CB 1298   6.865   8.905   7.877 -0.1025 -0.4908  0.3628
   96SER    HB1 1299   6.837   8.824   7.810 -1.5038 -0.8770  1.3853
   96SER    HB2 1300   6.854   8.864   7.978 -1.2277 -0.0061  0.4485
   96SER     OG 1301   6.993   8.952   7.840 -0.3423 -0.6667 -0.7306
   96SER     HG 1302   7.053   8.877   7.837  0.3986 -0.1881  0.7812
   96SER      C 1303   6.623   8.946   7.885  0.2554  0.4363  0.4955
   96SER      O 1304   6.588   8.921   8.000 -0.0167 -0.3320  0.2520
   97TYR      N 1305   6.540   8.919   7.785  0.1941  0.3611  0.5661
   97TYR      H 1306   6.569   8.949   7.693  1.0100 -0.8776  0.3909
   97TYR     CA 1307   6.406   8.864   7.794  0.5668 -0.6066  0.3223
   97TYR     HA 1308   6.413   8.791   7.875  0.7213 -2.6266 -1.4188
   97TYR     CB 1309   6.310   8.981   7.812  0.6906 -0.5562  0.6666
   97TYR    HB1 1310   6.303   9.046   7.725  1.0187  0.4232  1.3555
   97TYR    HB2 1311   6.205   8.951   7.822  0.5527 -0.5797 -0.6053
   97TYR     CG 1312   6.332   9.080   7.924 -0.1864  0.3565  0.0548
   97TYR    CD1 1313   6.305   9.050   8.058  0.0887 -0.2356 -0.0167
   97TYR    HD1 1314   6.278   8.951   8.093  1.2608 -0.3219  0.6868
   97TYR    CE1 1315   6.319   9.149   8.156  0.9443  0.0043 -0.3690
   97TYR    HE1 1316   6.284   9.121   8.254  1.3180 -1.6142 -0.6597
   97TYR     CZ 1317   6.369   9.276   8.124  0.2964  0.3334 -0.0936
   97TYR     OH 1318   6.405   9.364   8.222  0.0146  0.3615 -0.0165
   97TYR     HH 1319   6.448   9.440   8.183  1.5266  0.7808  2.2294
   97TYR    CE2 1320   6.388   9.309   7.988  0.0729  0.4366 -0.1014
   97TYR    HE2 1321   6.432   9.403   7.958  0.6446 -0.3805 -2.0027
   97TYR    CD2 1322   6.371   9.210   7.890  0.6494  0.1274  0.1055
   97TYR    HD2 1323   6.404   9.234   7.790 -0.3502  0.4674 -0.1570
   97TYR      C 1324   6.369   8.788   7.668  0.4611 -0.6861  0.4008
   97TYR      O 1325   6.448   8.795   7.573 -0.1809 -0.3453 -0.1163
   98PRO      N 1326   6.266   8.703   7.666  0.3339 -0.5277  0.1201
   98PRO     CD 1327   6.183   8.678   7.782 -0.2910  0.2341 -0.1536
   98PRO    HD1 1328   6.149   8.768   7.834 -1.6766 -0.4605  0.1972
   98PRO    HD2 1329   6.232   8.620   7.860  0.0892 -0.9521 -1.2518
   98PRO     CG 1330   6.067   8.594   7.729 -0.2150 -0.0362  0.1086
   98PRO    HG1 1331   5.984   8.655   7.695  0.3114 -0.3918 -1.9528
   98PRO    HG2 1332   6.024   8.525   7.801 -1.5799 -0.5008 -1.0978
   98PRO     CB 1333   6.139   8.518   7.617  0.0589  0.2193  0.1093
   98PRO    HB1 1334   6.068   8.463   7.555 -1.1843  0.9106  0.8615
   98PRO    HB2 1335   6.202   8.442   7.661 -1.7403 -1.8482 -0.6776
   98PRO     CA 1336   6.230   8.622   7.552  0.1668 -0.0476 -0.1694
   98PRO     HA 1337   6.316   8.568   7.514  0.6830  0.1573  0.6922
   98PRO      C 1338   6.156   8.694   7.439  0.1015 -0.0874 -0.1526
   98PRO      O 1339   6.135   8.815   7.436  0.3674 -0.0297  0.2345
   99GLY      N 1340   6.116   8.616   7.339 -0.2874  0.3208 -0.3169
   99GLY      H 1341   6.173   8.534   7.328 -0.2892  0.2384  0.2524
   99GLY     CA 1342   6.018   8.654   7.239 -0.2354  0.7528 -0.2072
   99GLY    HA1 1343   6.005   8.568   7.174  0.2594  0.1877  0.4240
   99GLY    HA2 1344   6.062   8.736   7.183 -1.8247  1.1846 -0.8901
   99GLY      C 1345   5.886   8.683   7.310 -0.0474  0.3514  0.3112
   99GLY      O 1346   5.859   8.672   7.429 -0.2637  0.6806  0.2942
  100TYR      N 1347   5.791   8.733   7.230  0.2077  0.2176 -0.0806
  100TYR      H 1348   5.807   8.734   7.131 -0.8100  0.8189 -0.2428
  100TYR     CA 1349   5.657   8.770   7.270  0.2276  0.1202  0.0809
  100TYR     HA 1350   5.666   8.839   7.353 -0.9789  1.7820 -1.1020
  100TYR     CB 1351   5.583   8.829   7.150 -0.2672  0.0408  0.3422
  100TYR    HB1 1352   5.568   8.750   7.077  0.0666  0.4696 -0.2051
  100TYR    HB2 1353   5.648   8.909   7.112  0.2762 -0.3556  0.4216
  100TYR     CG 1354   5.464   8.912   7.191 -0.0429  0.5413  0.0010
  100TYR    CD1 1355   5.481   9.030   7.265 -0.0215  0.2600  0.4483
  100TYR    HD1 1356   5.577   9.058   7.305  0.0924 -0.8205  0.9843
  100TYR    CE1 1357   5.370   9.107   7.301 -0.2755 -0.1318  0.5106
  100TYR    HE1 1358   5.381   9.199   7.356  2.7013  0.4208 -0.8095
  100TYR     CZ 1359   5.238   9.072   7.265  0.0106 -0.1821 -0.5332
  100TYR     OH 1360   5.127   9.138   7.310  0.2545  0.0795 -0.3135
  100TYR     HH 1361   5.044   9.093   7.297  0.2959 -0.7355  1.7731
  100TYR    CE2 1362   5.223   8.955   7.188 -0.1446 -0.7579  0.3556
  100TYR    HE2 1363   5.128   8.920   7.151  0.8433 -0.4898 -2.6594
  100TYR    CD2 1364   5.334   8.877   7.153  0.1589 -0.1341 -0.0807
  100TYR    HD2 1365   5.314   8.793   7.088  2.6543  0.2051 -1.3985
  100TYR      C 1366   5.568   8.661   7.328 -0.0949  0.3842  0.0860
  100TYR      O 1367   5.588   8.547   7.287 -0.3183  0.2109  0.4530
  101GLY      N 1368   5.476   8.696   7.418  0.0553  0.2595  0.2890
  101GLY      H 1369   5.476   8.790   7.456 -1.8884  0.7193 -0.7446
  101GLY     CA 1370   5.370   8.613   7.471  0.2152 -0.1079  0.0431
  101GLY    HA1 1371   5.415   8.516   7.492 -1.3173 -0.8055  0.2543
  101GLY    HA2 1372   5.335   8.658   7.564  4.0252  0.9791  1.1390
  101GLY      C 1373   5.256   8.591   7.373 -0.0158  0.4468  0.1799
  101GLY      O 1374   5.275   8.563   7.255  0.0390 -0.0010  0.2933
  102GLN      N 1375   5.130   8.598   7.416 -0.0278  0.7310  0.1016
  102GLN      H 1376   5.107   8.619   7.512 -1.6615 -1.9221  0.3968
  102GLN     CA 1377   5.012   8.576   7.335 -0.0434 -0.3946  0.4037
  102GLN     HA 1378   5.030   8.628   7.241  2.6464 -2.3211 -0.2564
  102GLN     CB 1379   4.994   8.429   7.299 -0.6287 -0.1522 -0.3290
  102GLN    HB1 1380   5.081   8.383   7.250 -1.0987 -4.3542  2.3101
  102GLN    HB2 1381   4.908   8.413   7.235 -0.6924 -2.6320  0.2955
  102GLN     CG 1382   4.987   8.340   7.422  0.3085  0.4461  0.1731
  102GLN    HG1 1383   5.084   8.328   7.469  0.4194 -2.6903 -0.6488
  102GLN    HG2 1384   4.920   8.369   7.503  0.7235 -0.8884  1.0348
  102GLN     CD 1385   4.961   8.196   7.380 -0.0170  0.7219 -0.5795
  102GLN    OE1 1386   4.859   8.167   7.317 -0.3939  0.4844  0.1293
  102GLN    NE2 1387   5.047   8.097   7.402 -0.0516  0.8160 -0.0243
  102GLN   HE21 1388   5.129   8.110   7.460 -0.2552  1.7517  0.0656
  102GLN   HE22 1389   5.023   8.001   7.380  1.3964  0.8340 -1.9313
  102GLN      C 1390   4.880   8.632   7.387 -0.2095 -0.3494 -0.0570
  102GLN      O 1391   4.841   8.609   7.502  0.0683 -0.1160  0.0859
  103GLN      N 1392   4.800   8.699   7.304 -0.1459  0.0995  0.2421
  103GLN      H 1393   4.833   8.705   7.209  2.8679  2.6702  1.2871
  103GLN     CA 1394   4.668   8.750   7.337  0.0221  0.5320  0.2571
  103GLN     HA 1395   4.687   8.820   7.418  1.3782  1.9044 -1.1742
  103GLN     CB 1396   4.617   8.824   7.214  0.0838  0.4610  0.1870
  103GLN    HB1 1397   4.686   8.895   7.168 -0.4725 -1.6898 -4.5788
  103GLN    HB2 1398   4.595   8.757   7.131 -0.1243  0.3532  0.3266
  103GLN     CG 1399   4.495   8.910   7.247 -0.1244  0.2950 -0.1397
  103GLN    HG1 1400   4.413   8.852   7.288 -0.3966 -2.3781 -3.9678
  103GLN    HG2 1401   4.526   8.963   7.337  1.6882 -0.2088 -0.4111
  103GLN     CD 1402   4.453   9.001   7.133  0.2912  0.5587 -0.0859
  103GLN    OE1 1403   4.489   8.979   7.017  0.2063  0.9686 -0.1936
  103GLN    NE2 1404   4.369   9.103   7.156  0.4833  0.6533  0.1980
  103GLN   HE21 1405   4.324   9.160   7.086  0.1518 -0.4680 -0.5389
  103GLN   HE22 1406   4.337   9.118   7.251 -3.6114 -1.7016 -0.5357
  103GLN      C 1407   4.571   8.641   7.380  0.0152  0.3493 -0.2094
  103GLN      O 1408   4.572   8.532   7.324 -0.1527  0.1926  0.0873
  104PRO      N 1409   4.483   8.668   7.477 -0.1497 -0.0303 -0.2534
  104PRO     CD 1410   4.501   8.776   7.571 -0.0944 -0.2694  0.0117
  104PRO    HD1 1411   4.461   8.863   7.519 -0.6465 -1.0930 -0.9721
  104PRO    HD2 1412   4.606   8.790   7.598 -0.8531  4.0861  1.4382
  104PRO     CG 1413   4.416   8.742   7.693  0.2324 -0.1030  0.2906
  104PRO    HG1 1414   4.392   8.836   7.744 -1.2826  0.0420 -0.6057
  104PRO    HG2 1415   4.468   8.675   7.761 -0.8345 -1.4487 -0.1731
  104PRO     CB 1416   4.299   8.673   7.622  0.4595 -0.3859  0.1938
  104PRO    HB1 1417   4.237   8.752   7.580  1.5559 -1.0229 -2.9123
  104PRO    HB2 1418   4.234   8.619   7.691  2.0126  0.2511  2.2617
  104PRO     CA 1419   4.367   8.588   7.515  0.0968 -0.3148 -0.0943
  104PRO     HA 1420   4.398   8.491   7.554  1.7272  0.4915  0.7418
  104PRO      C 1421   4.274   8.563   7.398 -0.1025  0.0616 -0.0204
  104PRO      O 1422   4.282   8.630   7.295 -0.3721 -0.1440 -0.1761
  105ALA      N 1423   4.176   8.476   7.426  0.4500 -0.6808 -0.3349
  105ALA      H 1424   4.171   8.454   7.525  1.4989 -0.3207 -0.1808
  105ALA     CA 1425   4.063   8.442   7.343  0.0028  0.2400 -0.1180
  105ALA     HA 1426   4.100   8.436   7.241  1.8108 -0.5898  0.5428
  105ALA     CB 1427   4.010   8.303   7.377  0.1650  0.1727 -0.1372
  105ALA    HB1 1428   3.967   8.253   7.290 -2.6959 -0.8113  1.7053
  105ALA    HB2 1429   4.087   8.242   7.426 -0.1981  1.3757  2.0712
  105ALA    HB3 1430   3.934   8.319   7.454 -0.9538  0.1005 -1.1927
  105ALA      C 1431   3.957   8.550   7.356 -0.4250 -0.2232  0.2647
  105ALA      O 1432   3.943   8.615   7.460 -0.0839  0.1384  0.0878
  106PRO      N 1433   3.874   8.557   7.252  0.0380 -0.5366 -0.1296
  106PRO     CD 1434   3.891   8.495   7.123 -0.3237 -0.2346 -0.3256
  106PRO    HD1 1435   3.978   8.536   7.073  0.3477 -0.2789  0.7839
  106PRO    HD2 1436   3.887   8.386   7.128 -0.6488 -0.1897  0.6524
  106PRO     CG 1437   3.764   8.530   7.045 -0.4001 -0.0546 -0.1189
  106PRO    HG1 1438   3.793   8.542   6.941  1.9629 -1.9049  0.2480
  106PRO    HG2 1439   3.682   8.459   7.052 -0.2741 -0.2731 -0.8316
  106PRO     CB 1440   3.714   8.663   7.102  0.2646  0.1156  0.0791
  106PRO    HB1 1441   3.759   8.751   7.055  0.4205 -1.4804 -3.0557
  106PRO    HB2 1442   3.605   8.661   7.106  0.2735 -2.6845  2.2647
  106PRO     CA 1443   3.761   8.648   7.246  0.3571 -0.1260  0.0254
  106PRO     HA 1444   3.788   8.746   7.284 -2.3299  0.5636  0.4062
  106PRO      C 1445   3.656   8.607   7.348  0.1592 -0.0387 -0.1419
  106PRO      O 1446   3.654   8.490   7.388 -0.3942 -0.1667 -0.5319
  107SER      N 1447   3.569   8.698   7.393  0.4120 -0.1015  0.4941
  107SER      H 1448   3.568   8.786   7.344  2.0300  0.6004  1.6281
  107SER     CA 1449   3.471   8.686   7.499 -0.3005  0.2872 -0.1095
  107SER     HA 1450   3.512   8.642   7.589  0.9914  1.5966 -0.0124
  107SER     CB 1451   3.424   8.827   7.533 -0.2908  0.2573  0.0289
  107SER    HB1 1452   3.331   8.828   7.589 -1.6582 -2.4243 -1.9831
  107SER    HB2 1453   3.396   8.871   7.437 -1.3913 -1.9400 -0.7147
  107SER     OG 1454   3.530   8.895   7.596 -0.2508  0.2584 -0.0394
  107SER     HG 1455   3.576   8.930   7.520 -0.6832 -1.4451 -1.1386
  107SER      C 1456   3.353   8.600   7.456 -0.4306  0.6992 -0.5911
  107SER      O 1457   3.268   8.566   7.538  0.2282  0.2361 -0.0869
  108SER      N 1458   3.346   8.551   7.332  0.8995 -0.1409 -0.3539
  108SER      H 1459   3.404   8.593   7.260 -0.3191  0.8682 -0.7746
  108SER     CA 1460   3.249   8.459   7.277  0.4007 -0.1990  0.6072
  108SER     HA 1461   3.231   8.383   7.353 -1.7408 -0.2079  0.1766
  108SER     CB 1462   3.121   8.540   7.259  0.2004 -0.6639 -0.0949
  108SER    HB1 1463   3.058   8.480   7.192  1.3291 -3.2314  1.0123
  108SER    HB2 1464   3.136   8.633   7.204 -1.5632  0.4393  1.1989
  108SER     OG 1465   3.055   8.580   7.377 -0.0201 -0.2940 -0.3395
  108SER     HG 1466   3.121   8.599   7.444  0.7376  0.8937 -1.3838
  108SER      C 1467   3.291   8.402   7.142 -0.2798 -0.2565  0.4129
  108SER      O 1468   3.399   8.438   7.096 -0.3132 -0.8239 -0.1146
  109THR      N 1469   3.209   8.319   7.077 -0.3206  0.0448  0.0784
  109THR      H 1470   3.122   8.300   7.124 -2.6825  2.6419 -2.7674
  109THR     CA 1471   3.244   8.261   6.949  0.2049  0.0752  0.2040
  109THR     HA 1472   3.322   8.323   6.905 -0.2344  0.3836 -0.1577
  109THR     CB 1473   3.306   8.122   6.951 -0.2693 -0.1414  0.1116
  109THR     HB 1474   3.318   8.083   6.850  1.7026 -0.6237  0.4923
  109THR    CG2 1475   3.446   8.125   7.012 -0.1030 -0.2585 -0.2579
  109THR   HG21 1476   3.514   8.173   6.942  0.3519 -0.5671 -0.0261
  109THR   HG22 1477   3.432   8.184   7.103 -2.8146  2.0135 -1.9425
  109THR   HG23 1478   3.475   8.023   7.034 -0.5263 -0.1767  0.7258
  109THR    OG1 1479   3.229   8.024   7.017 -0.7465  0.0202 -0.2001
  109THR    HG1 1480   3.206   7.965   6.946 -0.4051 -1.9551  1.2466
  109THR      C 1481   3.130   8.263   6.847  0.1502 -0.8157  0.2368
  109THR      O 1482   3.017   8.265   6.893 -0.1630  0.2333 -0.5298
  110SER      N 1483   3.160   8.269   6.717  0.2488 -0.0599  0.2868
  110SER      H 1484   3.255   8.282   6.684 -0.5799  0.1027 -2.1945
  110SER     CA 1485   3.066   8.261   6.607  0.0809  0.1570  0.4135
  110SER     HA 1486   3.006   8.351   6.618 -0.2808 -0.2438  2.0750
  110SER     CB 1487   3.146   8.245   6.478 -0.1358  0.6361  0.2203
  110SER    HB1 1488   3.071   8.219   6.403 -1.9244  4.2001  0.5311
  110SER    HB2 1489   3.203   8.153   6.490 -0.6173  0.3548  0.4092
  110SER     OG 1490   3.231   8.349   6.437  1.2472 -0.4775  0.2134
  110SER     HG 1491   3.277   8.381   6.515 -1.4673  1.3669  1.1808
  110SER      C 1492   2.970   8.142   6.614  0.3371 -0.1450 -0.9118
  110SER      O 1493   3.018   8.043   6.668  0.1642  0.1276 -0.2475
  111GLY      N 1494   2.849   8.154   6.559 -0.1642 -0.0700  0.1840
  111GLY      H 1495   2.823   8.240   6.514 -1.7113 -0.3143  0.5426
  111GLY     CA 1496   2.745   8.053   6.567 -0.0480 -0.2191 -0.1920
  111GLY    HA1 1497   2.783   7.954   6.542 -0.4201 -0.2435 -0.7074
  111GLY    HA2 1498   2.708   8.061   6.669  0.9855  1.2244  0.0929
  111GLY      C 1499   2.631   8.075   6.467 -0.0523  0.1026 -0.1181
  111GLY      O 1500   2.650   8.143   6.367 -1.4609  0.0357 -0.4408
  112SER      N 1501   2.516   8.011   6.487 -0.2375  0.4254 -0.1441
  112SER      H 1502   2.508   7.961   6.574  1.0817 -0.9060 -0.7515
  112SER     CA 1503   2.402   8.010   6.398 -0.3567  0.1794  0.0096
  112SER     HA 1504   2.440   7.966   6.306 -0.3670 -0.5076  0.3281
  112SER     CB 1505   2.289   7.925   6.456 -0.1155  0.2529  0.5940
  112SER    HB1 1506   2.205   7.926   6.386 -2.4638 -1.2922  3.1896
  112SER    HB2 1507   2.324   7.822   6.461 -3.3478 -0.9030  2.1111
  112SER     OG 1508   2.264   7.969   6.588 -0.4506  0.5932  0.4186
  112SER     HG 1509   2.225   7.898   6.640  0.4136 -0.4072 -0.2447
  112SER      C 1510   2.343   8.144   6.355 -0.3635  0.2512  0.2398
  112SER      O 1511   2.332   8.236   6.436  0.1724  0.4326  0.1061
  113TYR      N 1512   2.296   8.151   6.230  0.1232  0.1681  0.0498
  113TYR      H 1513   2.316   8.075   6.167 -1.1704 -0.4796  0.3816
  113TYR     CA 1514   2.199   8.249   6.185  0.1482  0.1829  0.0288
  113TYR     HA 1515   2.224   8.348   6.223 -1.1213  0.3193  0.5655
  113TYR     CB 1516   2.197   8.264   6.033  0.1578 -0.2070 -0.0126
  113TYR    HB1 1517   2.193   8.165   5.988 -0.8770 -1.3327  2.3834
  113TYR    HB2 1518   2.098   8.298   6.001 -0.8167 -1.1229  1.8960
  113TYR     CG 1519   2.311   8.334   5.963  0.2412  0.0160  0.3430
  113TYR    CD1 1520   2.299   8.464   5.911  0.4662 -0.2415 -0.3808
  113TYR    HD1 1521   2.207   8.517   5.933  0.0081 -0.6927 -1.1727
  113TYR    CE1 1522   2.401   8.527   5.839 -0.1678  0.5032 -0.6375
  113TYR    HE1 1523   2.384   8.621   5.789 -2.0125  1.4149  1.5076
  113TYR     CZ 1524   2.525   8.461   5.833  0.0936  0.8368  0.7570
  113TYR     OH 1525   2.620   8.528   5.762  0.2187 -0.1319 -0.0208
  113TYR     HH 1526   2.706   8.487   5.768 -0.1911 -0.8112  2.3076
  113TYR    CE2 1527   2.546   8.333   5.890  0.1850  0.6783  0.3663
  113TYR    HE2 1528   2.643   8.287   5.885  0.5316  1.4576 -0.3657
  113TYR    CD2 1529   2.435   8.271   5.948  0.3903  0.3034  0.3583
  113TYR    HD2 1530   2.451   8.175   5.996  1.1667  1.2593  2.1204
  113TYR      C 1531   2.058   8.230   6.241  0.0934  0.3584 -0.0478
  113TYR      O 1532   2.027   8.126   6.299  0.0384  0.1570 -0.4326
  114GLY      N 1533   1.968   8.327   6.222  0.1207  0.3199 -0.3881
  114GLY      H 1534   1.984   8.420   6.187 -1.2450  1.3455  1.5210
  114GLY     CA 1535   1.828   8.303   6.247  0.3137 -0.2220  0.2039
  114GLY    HA1 1536   1.781   8.401   6.246  0.6542 -0.0553  0.3963
  114GLY    HA2 1537   1.805   8.252   6.341  0.8100  0.3886  0.6647
  114GLY      C 1538   1.751   8.235   6.135 -0.2050  0.8980 -0.1268
  114GLY      O 1539   1.800   8.212   6.025  0.1972 -0.0364  0.2372
  115SER      N 1540   1.631   8.184   6.168  0.3133  0.0272  0.4508
  115SER      H 1541   1.602   8.180   6.264  1.7903 -0.7064  0.9015
  115SER     CA 1542   1.538   8.119   6.079  0.4790  0.3405  0.0391
  115SER     HA 1543   1.554   8.155   5.977  1.3529  0.9408  0.3790
  115SER     CB 1544   1.558   7.967   6.072 -0.2109  0.2323  0.2716
  115SER    HB1 1545   1.490   7.918   6.003 -1.0838 -0.1066  1.3466
  115SER    HB2 1546   1.526   7.918   6.163 -1.3899  0.5018  0.0256
  115SER     OG 1547   1.692   7.926   6.058 -0.5770 -0.9222  0.0727
  115SER     HG 1548   1.713   7.893   6.146 -0.1714  0.5089  0.5434
  115SER      C 1549   1.393   8.141   6.121  0.3995 -0.2601  0.0921
  115SER      O 1550   1.364   8.150   6.240  0.0319 -0.5297  0.0258
  116SER      N 1551   1.302   8.137   6.023 -0.0978  0.0445  0.5403
  116SER      H 1552   1.327   8.117   5.928  0.9441 -1.9075  1.1745
  116SER     CA 1553   1.160   8.116   6.044 -0.1768  0.1103  0.0780
  116SER     HA 1554   1.138   8.116   6.151 -1.7285 -0.8828 -0.2128
  116SER     CB 1555   1.065   8.220   5.985 -0.1030  0.1685  0.0603
  116SER    HB1 1556   1.073   8.227   5.877 -2.2075 -0.2242 -0.1711
  116SER    HB2 1557   0.962   8.190   6.008  1.0639 -2.3686  2.5209
  116SER     OG 1558   1.106   8.342   6.041 -0.6116  0.1869  0.3987
  116SER     HG 1559   1.179   8.382   5.993 -0.0403  0.6462  1.5905
  116SER      C 1560   1.117   7.981   5.989  0.3675  0.0034 -0.0916
  116SER      O 1561   1.175   7.937   5.891  0.3978 -0.1859  0.0106
  117SER      N 1562   1.016   7.917   6.048  0.6904 -0.0603  0.3979
  117SER      H 1563   0.960   7.962   6.120  0.7843  1.5963 -0.5124
  117SER     CA 1564   0.972   7.788   5.999  0.3327  0.2168 -0.0198
  117SER     HA 1565   1.023   7.767   5.906 -1.4872 -1.5297 -0.6808
  117SER     CB 1566   1.015   7.672   6.088 -0.7010 -0.2184 -0.0691
  117SER    HB1 1567   0.982   7.579   6.044 -0.0991 -0.3883 -0.1742
  117SER    HB2 1568   0.979   7.697   6.188 -1.6050 -0.5980 -0.2938
  117SER     OG 1569   1.155   7.657   6.087 -0.6598  0.1687 -0.5146
  117SER     HG 1570   1.194   7.733   6.130  2.0867 -0.5724 -1.4815
  117SER      C 1571   0.821   7.786   5.977  0.4299  0.2740 -0.6937
  117SER      O 1572   0.756   7.886   6.005 -0.2149 -0.0906 -0.8685
  118GLN      N 1573   0.768   7.673   5.928 -0.2209  0.2260  0.1093
  118GLN      H 1574   0.827   7.596   5.903  0.8849 -0.5542  4.3257
  118GLN     CA 1575   0.636   7.672   5.868 -0.0463  0.3076 -0.2801
  118GLN     HA 1576   0.581   7.757   5.908  1.2371  1.3379 -0.6390
  118GLN     CB 1577   0.642   7.685   5.716  0.3212 -0.0620 -0.2991
  118GLN    HB1 1578   0.692   7.599   5.672 -2.2731 -1.2040 -1.2611
  118GLN    HB2 1579   0.542   7.697   5.675  0.9037  0.3391 -1.6487
  118GLN     CG 1580   0.722   7.809   5.676  0.3573  0.0369  0.0713
  118GLN    HG1 1581   0.812   7.818   5.737 -0.1612  2.0352  0.5964
  118GLN    HG2 1582   0.752   7.783   5.575 -2.1581 -0.3750 -0.6490
  118GLN     CD 1583   0.633   7.932   5.678 -0.0840 -0.2701 -0.2228
  118GLN    OE1 1584   0.538   7.950   5.603  0.1897 -0.5262 -0.6360
  118GLN    NE2 1585   0.661   8.025   5.770 -0.1043 -0.1920 -0.2958
  118GLN   HE21 1586   0.713   8.001   5.854 -0.4049 -1.9357 -0.5695
  118GLN   HE22 1587   0.580   8.084   5.784 -0.5142 -1.0275  1.0504
  118GLN      C 1588   0.574   7.543   5.920 -0.4954  0.4132 -0.5534
  118GLN      O 1589   0.643   7.442   5.932  0.0179  0.8499  0.2599
  119SER      N 1590   0.442   7.542   5.943 -0.4023  0.4616 -0.0154
  119SER      H 1591   0.402   7.629   5.911 -0.3492  0.2006 -0.8051
  119SER     CA 1592   0.363   7.437   6.003  0.1769  0.0186 -0.0181
  119SER     HA 1593   0.429   7.383   6.071  0.1911 -1.0160 -0.8137
  119SER     CB 1594   0.244   7.493   6.080  0.0957  0.1430 -0.2338
  119SER    HB1 1595   0.180   7.407   6.100  0.5939 -0.0614  0.5038
  119SER    HB2 1596   0.187   7.567   6.023 -0.2961 -1.0573 -1.4585
  119SER     OG 1597   0.287   7.541   6.205  0.0338 -0.5028  0.0402
  119SER     HG 1598   0.204   7.551   6.252 -0.4534  1.4044 -1.1248
  119SER      C 1599   0.311   7.332   5.905 -0.2835 -0.0410  0.2851
  119SER      O 1600   0.299   7.355   5.785  0.5002  0.1050  0.2303
  120SER      N 1601   0.291   7.211   5.956 -0.4929 -0.0265  0.2369
  120SER      H 1602   0.320   7.194   6.052  0.0389  1.1028  0.2935
  120SER     CA 1603   0.222   7.103   5.887 -0.0846  0.0499 -0.2942
  120SER     HA 1604   0.168   7.138   5.800 -1.0091  0.8550  0.5823
  120SER     CB 1605   0.322   6.996   5.842  0.3097  0.4559 -0.3983
  120SER    HB1 1606   0.259   6.919   5.797  0.5119  0.0531  0.0000
  120SER    HB2 1607   0.369   6.946   5.927 -0.5118 -0.0560 -0.2332
  120SER     OG 1608   0.411   7.038   5.741  0.4848  0.5392 -0.2110
  120SER     HG 1609   0.450   6.963   5.696 -0.9233  0.6811 -1.7454
  120SER      C 1610   0.117   7.033   5.972  0.0762  0.1902  0.0238
  120SER      O 1611   0.111   7.039   6.094 -0.0859  0.0692  0.0222
  121SER      N 1612   0.033   6.954   5.905  0.2025  0.4993 -0.5052
  121SER      H 1613   0.026   6.976   5.806 -1.8740  2.9887  0.0944
  121SER     CA 1614  -0.070   6.874   5.967  0.8711  0.2336  0.2782
  121SER     HA 1615  -0.122   6.952   6.022  1.1274  0.9765 -0.5150
  121SER     CB 1616  -0.149   6.806   5.855  0.2534  0.6022  0.4805
  121SER    HB1 1617  -0.210   6.735   5.911 -0.5734  0.9304  0.0011
  121SER    HB2 1618  -0.088   6.750   5.783 -1.0156  2.3334 -2.0830
  121SER     OG 1619  -0.229   6.888   5.774  0.3640 -0.0475 -0.3064
  121SER     HG 1620  -0.286   6.836   5.717  0.1727  0.5583 -0.6843
  121SER      C 1621  -0.036   6.764   6.067 -0.2110 -0.1718  0.2133
  121SER      O 1622   0.072   6.705   6.069 -0.2136 -0.2038 -0.3771
  122TYR      N 1623  -0.132   6.734   6.155 -0.1477  0.4910  0.5109
  122TYR      H 1624  -0.217   6.787   6.145 -0.6494 -0.5652 -1.1892
  122TYR     CA 1625  -0.129   6.623   6.248 -0.7390 -0.1734 -0.2561
  122TYR     HA 1626  -0.025   6.594   6.259 -0.3267  1.4843  0.4628
  122TYR     CB 1627  -0.179   6.673   6.383  0.3554  0.4053 -0.0575
  122TYR    HB1 1628  -0.108   6.718   6.452  0.0836 -0.4729  0.8227
  122TYR    HB2 1629  -0.212   6.584   6.437  2.7360  0.3039  1.3702
  122TYR     CG 1630  -0.302   6.760   6.379 -0.0918 -0.2250 -0.2018
  122TYR    CD1 1631  -0.431   6.709   6.363 -0.4957  0.5293  0.5837
  122TYR    HD1 1632  -0.451   6.606   6.339  1.5734 -0.0687  1.1969
  122TYR    CE1 1633  -0.541   6.795   6.358 -0.5799  0.3849 -0.1564
  122TYR    HE1 1634  -0.643   6.761   6.350 -1.2706  2.0057  1.1423
  122TYR     CZ 1635  -0.526   6.935   6.357 -0.4632  0.3720 -0.1560
  122TYR     OH 1636  -0.637   7.014   6.355 -0.4215  0.4279 -0.3338
  122TYR     HH 1637  -0.618   7.103   6.386  1.7421  0.0193 -0.3697
  122TYR    CE2 1638  -0.395   6.984   6.375 -0.1365 -0.4736 -0.1849
  122TYR    HE2 1639  -0.375   7.090   6.384  0.1240 -0.5727  0.4887
  122TYR    CD2 1640  -0.284   6.899   6.382  0.0193 -0.2468  0.1395
  122TYR    HD2 1641  -0.185   6.942   6.388 -0.1296 -0.0441  1.5639
  122TYR      C 1642  -0.200   6.498   6.198  0.4185 -0.9337 -0.0363
  122TYR      O 1643  -0.269   6.505   6.096  0.1410 -0.4271  0.1803
  123GLY      N 1644  -0.197   6.390   6.276 -0.0873 -0.9160  0.0075
  123GLY      H 1645  -0.139   6.404   6.358 -1.6811  3.1042  0.7180
  123GLY     CA 1646  -0.287   6.276   6.275 -0.6114 -0.5099  0.0153
  123GLY    HA1 1647  -0.221   6.189   6.267  2.6938  1.5449  2.3464
  123GLY    HA2 1648  -0.357   6.282   6.191 -1.3913 -0.1116  0.6850
  123GLY      C 1649  -0.353   6.253   6.410  0.2015  0.1088  0.5330
  123GLY      O 1650  -0.305   6.290   6.517 -0.0388 -0.3073  0.7868
  124GLN      N 1651  -0.479   6.210   6.398  0.1509  0.4649 -0.3353
  124GLN      H 1652  -0.514   6.167   6.314  1.6368 -0.2668 -0.6025
  124GLN     CA 1653  -0.571   6.226   6.509  0.0637  0.0272 -0.3425
  124GLN     HA 1654  -0.515   6.219   6.602 -0.2964 -0.1653 -0.1400
  124GLN     CB 1655  -0.637   6.364   6.501 -0.1464 -0.0184  0.4627
  124GLN    HB1 1656  -0.734   6.358   6.550  0.3489 -2.4469  1.2926
  124GLN    HB2 1657  -0.651   6.388   6.395 -1.1588  0.5677  0.7172
  124GLN     CG 1658  -0.567   6.480   6.571 -0.1190  0.2496 -0.0020
  124GLN    HG1 1659  -0.626   6.570   6.556 -0.4433  0.2614  1.2421
  124GLN    HG2 1660  -0.466   6.504   6.537  0.5780 -0.0162  1.7960
  124GLN     CD 1661  -0.565   6.458   6.721 -0.0355  0.4619  0.0289
  124GLN    OE1 1662  -0.663   6.477   6.794  0.1015  0.0935  0.3109
  124GLN    NE2 1663  -0.453   6.431   6.788 -0.3304 -0.2504  0.2446
  124GLN   HE21 1664  -0.364   6.425   6.740 -0.4080  1.3449 -0.1397
  124GLN   HE22 1665  -0.457   6.431   6.888  0.4394  3.9929  0.4531
  124GLN      C 1666  -0.666   6.108   6.519  0.1164  0.0143  0.0317
  124GLN      O 1667  -0.696   6.053   6.413  0.0224 -0.1344  0.1349
  125PRO      N 1668  -0.726   6.079   6.635  0.1401  0.2454  0.1010
  125PRO     CD 1669  -0.705   6.153   6.758  0.6510 -0.6027  0.5343
  125PRO    HD1 1670  -0.605   6.178   6.792  0.3784 -0.5307  1.2966
  125PRO    HD2 1671  -0.767   6.241   6.743 -1.3032 -1.6461  2.0499
  125PRO     CG 1672  -0.749   6.054   6.866 -0.8284 -0.3291  0.2120
  125PRO    HG1 1673  -0.792   6.099   6.955 -1.1506  0.3198 -0.2574
  125PRO    HG2 1674  -0.667   5.998   6.910 -1.1467 -2.0651 -1.2727
  125PRO     CB 1675  -0.851   5.960   6.802 -0.5329 -0.4022 -0.1579
  125PRO    HB1 1676  -0.840   5.858   6.839  1.8360 -0.5169 -0.9934
  125PRO    HB2 1677  -0.946   6.009   6.823 -0.4479  0.4267 -1.5559
  125PRO     CA 1678  -0.821   5.971   6.653  0.1323  0.2378  0.0187
  125PRO     HA 1679  -0.770   5.877   6.630  0.7169  0.3958  0.6237
  125PRO      C 1680  -0.947   5.992   6.571  0.1167 -0.2466 -0.0811
  125PRO      O 1681  -1.005   6.098   6.551  0.1625 -0.0969  0.5594
  126GLN      N 1682  -0.994   5.873   6.532 -1.0155 -0.0254  0.5554
  126GLN      H 1683  -0.937   5.791   6.547 -2.4352 -1.1284  0.1935
  126GLN     CA 1684  -1.113   5.857   6.451 -0.8820  0.5922  0.2266
  126GLN     HA 1685  -1.176   5.944   6.469  0.0471  1.7181 -1.6746
  126GLN     CB 1686  -1.080   5.835   6.304  0.2353  0.3961  0.4965
  126GLN    HB1 1687  -0.996   5.766   6.297  1.5175  2.0429 -2.1859
  126GLN    HB2 1688  -1.165   5.797   6.247  1.4168  0.8469 -1.6928
  126GLN     CG 1689  -1.023   5.961   6.239 -0.4847  0.2691 -0.4112
  126GLN    HG1 1690  -0.938   5.994   6.299  0.3326 -1.9372 -0.2730
  126GLN    HG2 1691  -1.090   6.045   6.257  0.8682  1.1103  0.9992
  126GLN     CD 1692  -0.996   5.959   6.090  0.5179  0.0136 -0.2372
  126GLN    OE1 1693  -1.008   5.857   6.022 -0.4310 -0.2745  0.3494
  126GLN    NE2 1694  -0.944   6.069   6.035  0.2756  0.4032  0.3064
  126GLN   HE21 1695  -0.908   6.063   5.941  1.4968 -1.0706  0.8209
  126GLN   HE22 1696  -0.938   6.156   6.085 -3.5441  0.8685  0.2661
  126GLN      C 1697  -1.193   5.741   6.510  0.1344 -0.0086  0.4512
  126GLN      O 1698  -1.140   5.644   6.564  0.3432  0.1116  0.4636
  127SER      N 1699  -1.324   5.759   6.492  0.1936 -0.0581 -0.0537
  127SER      H 1700  -1.350   5.841   6.440  0.4021  2.5895  3.6538
  127SER     CA 1701  -1.415   5.650   6.522  0.5422 -0.2356  0.3738
  127SER     HA 1702  -1.362   5.558   6.547  1.7532  0.3698  0.1351
  127SER     CB 1703  -1.508   5.694   6.634  0.0333  0.0604 -0.1637
  127SER    HB1 1704  -1.549   5.792   6.607  2.1472  0.8823 -0.6094
  127SER    HB2 1705  -1.590   5.622   6.639 -0.2573  0.4776  1.7198
  127SER     OG 1706  -1.445   5.710   6.759  0.3040  0.2672 -0.3260
  127SER     HG 1707  -1.442   5.620   6.791 -1.6840  0.2886  0.0735
  127SER      C 1708  -1.495   5.610   6.398  0.1613 -0.0938  0.5739
  127SER      O 1709  -1.492   5.675   6.294 -0.7057 -0.4796  0.3011
  128GLY      N 1710  -1.551   5.489   6.402  0.2745 -0.1714 -0.1168
  128GLY      H 1711  -1.532   5.435   6.485  1.7786 -0.1440 -0.4152
  128GLY     CA 1712  -1.635   5.429   6.300  0.0336  0.3493 -0.2261
  128GLY    HA1 1713  -1.671   5.331   6.331 -1.2491  1.1267  0.8960
  128GLY    HA2 1714  -1.575   5.404   6.213 -1.6442 -1.4572 -0.9308
  128GLY      C 1715  -1.755   5.510   6.254  0.1085  0.5451 -0.0792
  128GLY      O 1716  -1.810   5.595   6.325 -0.0227  0.2354  0.1907
  129SER      N 1717  -1.789   5.490   6.126 -0.2111 -0.0424  0.0941
  129SER      H 1718  -1.746   5.416   6.073 -0.5482 -1.6283  1.9123
  129SER     CA 1719  -1.884   5.574   6.057 -0.3434 -0.4116 -0.1771
  129SER     HA 1720  -1.915   5.650   6.129  0.6931 -0.1767  0.0393
  129SER     CB 1721  -1.819   5.649   5.941  0.1163 -0.2748  0.1669
  129SER    HB1 1722  -1.733   5.704   5.980 -0.5827 -0.7140  2.5022
  129SER    HB2 1723  -1.895   5.721   5.910 -0.8401 -2.1712 -2.1775
  129SER     OG 1724  -1.801   5.555   5.838  0.1911  0.0911 -0.1557
  129SER     HG 1725  -1.711   5.560   5.805  0.3828  0.8792  0.4719
  129SER      C 1726  -2.007   5.494   6.017 -0.3050 -0.6689  0.2133
  129SER      O 1727  -2.009   5.373   6.038 -0.1362 -0.5921  0.6766
  130TYR      N 1728  -2.108   5.558   5.958  0.0846 -0.1376  0.1123
  130TYR      H 1729  -2.095   5.658   5.952  0.9329 -0.2652 -0.3897
  130TYR     CA 1730  -2.224   5.498   5.894  0.1123  0.2632 -0.3183
  130TYR     HA 1731  -2.272   5.445   5.976  0.6067 -0.0383 -0.2235
  130TYR     CB 1732  -2.311   5.614   5.846 -0.6236 -0.1274  0.0559
  130TYR    HB1 1733  -2.250   5.684   5.789 -1.8192  1.8577  1.1037
  130TYR    HB2 1734  -2.358   5.665   5.930 -1.4703 -2.8299  1.3158
  130TYR     CG 1735  -2.421   5.564   5.756 -0.3398 -0.0969 -0.3122
  130TYR    CD1 1736  -2.533   5.499   5.811 -0.3507 -0.0253 -0.2482
  130TYR    HD1 1737  -2.543   5.484   5.917  1.3444  2.2811  0.3270
  130TYR    CE1 1738  -2.630   5.448   5.724 -0.5752 -0.5397  0.3006
  130TYR    HE1 1739  -2.712   5.396   5.770  0.8261 -1.8907  1.3899
  130TYR     CZ 1740  -2.614   5.456   5.584  0.4647 -0.4179  0.4151
  130TYR     OH 1741  -2.700   5.398   5.496 -0.1623  0.6250  0.3219
  130TYR     HH 1742  -2.669   5.416   5.407  1.1851 -1.6671  0.2367
  130TYR    CE2 1743  -2.501   5.521   5.531  0.0931  0.1230  0.2778
  130TYR    HE2 1744  -2.484   5.523   5.424  1.7096 -0.1298  0.5002
  130TYR    CD2 1745  -2.411   5.585   5.618  0.1908  0.6110 -0.1742
  130TYR    HD2 1746  -2.318   5.622   5.578 -0.2351  0.8020 -1.0226
  130TYR      C 1747  -2.178   5.403   5.785 -0.2114 -0.0829 -0.1564
  130TYR      O 1748  -2.080   5.441   5.720 -0.0339  0.0969  0.2167
  131SER      N 1749  -2.231   5.282   5.770  0.0559 -0.2125 -0.0764
  131SER      H 1750  -2.313   5.262   5.826  0.9782 -0.2186  1.3232
  131SER     CA 1751  -2.182   5.177   5.682  0.2490 -0.2073  0.0254
  131SER     HA 1752  -2.074   5.187   5.689  0.0737  0.8599  3.1360
  131SER     CB 1753  -2.234   5.041   5.726  0.0891 -0.1009  0.1689
  131SER    HB1 1754  -2.206   4.964   5.654 -1.8576 -1.4792  0.7802
  131SER    HB2 1755  -2.343   5.030   5.725 -0.0508  0.7700  1.9169
  131SER     OG 1756  -2.192   5.015   5.859 -0.0509 -0.2035  0.1936
  131SER     HG 1757  -2.254   4.952   5.895  1.1735 -0.3828  2.0899
  131SER      C 1758  -2.216   5.193   5.535  0.2718 -0.8150 -0.0461
  131SER      O 1759  -2.331   5.184   5.493  0.1348 -0.3940  0.2369
  132GLN      N 1760  -2.121   5.214   5.444  0.8258 -0.8361  0.5225
  132GLN      H 1761  -2.025   5.228   5.471  0.3875  1.6486  0.9925
  132GLN     CA 1762  -2.135   5.226   5.300 -0.1934 -0.5138  0.6384
  132GLN     HA 1763  -2.211   5.160   5.258  0.4916 -0.2019 -1.1912
  132GLN     CB 1764  -2.184   5.364   5.257  0.1667 -0.5888 -0.0271
  132GLN    HB1 1765  -2.214   5.363   5.152 -2.5462  2.7696  0.5604
  132GLN    HB2 1766  -2.275   5.376   5.316 -0.5211 -1.9177 -0.7711
  132GLN     CG 1767  -2.091   5.483   5.277 -0.8587  0.1385  0.4520
  132GLN    HG1 1768  -1.993   5.447   5.249 -0.5420 -0.6548  2.4270
  132GLN    HG2 1769  -2.085   5.494   5.385 -2.2075 -2.0758  0.8101
  132GLN     CD 1770  -2.127   5.620   5.221  0.2377  0.3339  0.2141
  132GLN    OE1 1771  -2.219   5.642   5.143  0.5730 -0.3312 -0.3732
  132GLN    NE2 1772  -2.046   5.724   5.247 -0.2513  0.5540  0.8864
  132GLN   HE21 1773  -2.063   5.808   5.193 -0.0238  0.6734  1.0014
  132GLN   HE22 1774  -1.966   5.704   5.305 -0.7409 -2.3082  0.7339
  132GLN      C 1775  -2.002   5.189   5.235 -0.4824 -0.7137  0.1596
  132GLN      O 1776  -1.895   5.207   5.292 -0.4694 -0.2427 -0.0066
  133GLN      N 1777  -2.005   5.166   5.103 -0.4917 -0.1248  0.0527
  133GLN      H 1778  -2.089   5.163   5.047  0.8629 -1.1602 -2.0194
  133GLN     CA 1779  -1.884   5.165   5.024 -0.7660 -0.5272 -0.3694
  133GLN     HA 1780  -1.815   5.086   5.055  2.1382  2.4296  1.2848
  133GLN     CB 1781  -1.928   5.134   4.882 -0.1198  0.1610 -0.7254
  133GLN    HB1 1782  -1.988   5.043   4.889  0.7932 -0.4313 -0.5022
  133GLN    HB2 1783  -1.977   5.223   4.841  0.6904  0.8441 -0.2293
  133GLN     CG 1784  -1.814   5.088   4.791  0.2501 -0.1379 -0.1100
  133GLN    HG1 1785  -1.756   5.009   4.839 -1.6678 -1.3316  0.3599
  133GLN    HG2 1786  -1.738   5.166   4.791  0.7232 -0.5870 -1.4061
  133GLN     CD 1787  -1.849   5.039   4.652  0.2273 -0.0547 -0.1341
  133GLN    OE1 1788  -1.834   4.920   4.622 -0.5252 -0.2325  0.1742
  133GLN    NE2 1789  -1.886   5.128   4.560  0.0214  0.1395  0.1369
  133GLN   HE21 1790  -1.895   5.096   4.465 -4.0819 -0.3080  0.4994
  133GLN   HE22 1791  -1.890   5.227   4.582 -1.0059 -0.0364  0.8104
  133GLN      C 1792  -1.808   5.296   5.024 -0.2802 -0.8064 -0.3584
  133GLN      O 1793  -1.864   5.404   5.006  0.1337 -0.5505 -0.1474
  134PRO      N 1794  -1.676   5.301   5.045 -0.3130  0.0776 -0.3159
  134PRO     CD 1795  -1.592   5.192   5.090 -0.0988  0.0950 -0.6760
  134PRO    HD1 1796  -1.626   5.159   5.188  1.6172  0.4938  0.0948
  134PRO    HD2 1797  -1.594   5.103   5.026 -1.3465 -0.6527  0.3778
  134PRO     CG 1798  -1.449   5.245   5.099 -0.0510 -0.2351  0.7486
  134PRO    HG1 1799  -1.394   5.203   5.183  1.5008  0.3125  0.0505
  134PRO    HG2 1800  -1.394   5.229   5.006  1.5713 -0.2767  1.6696
  134PRO     CB 1801  -1.472   5.394   5.121  0.1490 -0.1640  0.4800
  134PRO    HB1 1802  -1.473   5.408   5.229  1.2644 -0.8323  0.5879
  134PRO    HB2 1803  -1.378   5.444   5.095  0.0354 -0.8240 -1.3056
  134PRO     CA 1804  -1.601   5.425   5.045  0.5339 -0.4310 -0.2928
  134PRO     HA 1805  -1.651   5.497   5.109  0.8995  0.1651 -0.6730
  134PRO      C 1806  -1.577   5.483   4.906  0.0481  0.1172 -0.1486
  134PRO      O 1807  -1.605   5.418   4.805  0.6745 -0.0996 -0.1886
  135SER      N 1808  -1.507   5.597   4.911  0.2246  0.0124 -0.2155
  135SER      H 1809  -1.492   5.648   4.996  2.7830 -0.1706 -0.4942
  135SER     CA 1810  -1.496   5.680   4.794  0.6400 -0.6396 -0.6468
  135SER     HA 1811  -1.476   5.624   4.702  2.6832 -1.6345  0.3434
  135SER     CB 1812  -1.614   5.775   4.774  0.6107 -0.4092  0.5632
  135SER    HB1 1813  -1.594   5.829   4.682  0.5779  0.2487  0.9397
  135SER    HB2 1814  -1.619   5.834   4.865  0.1608 -1.3397  1.1700
  135SER     OG 1815  -1.732   5.698   4.766  0.4676 -0.1360 -0.0138
  135SER     HG 1816  -1.745   5.683   4.672 -1.6517 -0.0133  0.2085
  135SER      C 1817  -1.373   5.770   4.801  0.0948  0.0437  0.2305
  135SER      O 1818  -1.330   5.808   4.910  0.1796  0.1330  0.1655
  136TYR      N 1819  -1.326   5.822   4.687  0.6680 -0.5077  0.2125
  136TYR      H 1820  -1.370   5.791   4.601 -2.1177 -0.4437  1.4956
  136TYR     CA 1821  -1.214   5.913   4.679  0.4630 -0.2598  0.1354
  136TYR     HA 1822  -1.123   5.869   4.721 -0.5930 -1.8211  0.9144
  136TYR     CB 1823  -1.192   5.950   4.533  0.0183 -0.3099  0.0549
  136TYR    HB1 1824  -1.170   5.857   4.479 -1.9257 -0.0154 -1.3458
  136TYR    HB2 1825  -1.285   5.993   4.496  1.2180  0.7577 -1.8969
  136TYR     CG 1826  -1.074   6.041   4.510  0.0064 -0.0867  0.8584
  136TYR    CD1 1827  -1.099   6.178   4.508  0.0079 -0.0956 -0.4007
  136TYR    HD1 1828  -1.198   6.220   4.517 -0.1215 -0.5723  0.5224
  136TYR    CE1 1829  -1.001   6.279   4.510 -0.2732  0.1707  0.2481
  136TYR    HE1 1830  -1.025   6.384   4.508  0.2745  0.2912 -0.7311
  136TYR     CZ 1831  -0.867   6.235   4.506 -0.3799 -0.0871 -0.6395
  136TYR     OH 1832  -0.771   6.331   4.496 -0.7143  0.2858 -0.2757
  136TYR     HH 1833  -0.684   6.292   4.507 -0.4450  1.2186  1.1202
  136TYR    CE2 1834  -0.837   6.098   4.518  0.3881  0.0997 -0.3696
  136TYR    HE2 1835  -0.737   6.057   4.514 -0.6991 -2.9151  0.6263
  136TYR    CD2 1836  -0.939   6.002   4.513  0.1252  0.3099  0.6125
  136TYR    HD2 1837  -0.909   5.898   4.515  0.5520  0.4283  0.5389
  136TYR      C 1838  -1.232   6.039   4.762  0.5471  0.0161 -0.2690
  136TYR      O 1839  -1.345   6.086   4.765  0.6226  0.1534  0.7599
  137GLY      N 1840  -1.122   6.098   4.810  0.4839 -0.2498  0.2049
  137GLY      H 1841  -1.032   6.062   4.783 -0.5462 -0.3655 -3.7405
  137GLY     CA 1842  -1.124   6.202   4.912  0.0411  0.3284 -0.3842
  137GLY    HA1 1843  -1.075   6.291   4.872 -1.8829  1.6354  0.0330
  137GLY    HA2 1844  -1.231   6.217   4.925  0.2194  1.3464 -0.0650
  137GLY      C 1845  -1.068   6.156   5.046 -0.3504  0.2585 -0.2432
  137GLY      O 1846  -1.010   6.049   5.056 -0.4093  0.2825  0.3787
  138GLY      N 1847  -1.091   6.239   5.148  0.2241  0.4387 -0.2600
  138GLY      H 1848  -1.138   6.326   5.128 -1.2126 -0.1814  0.3354
  138GLY     CA 1849  -1.073   6.201   5.286 -0.4899  0.1945 -0.2328
  138GLY    HA1 1850  -0.967   6.178   5.295 -0.8624 -2.0660 -0.8357
  138GLY    HA2 1851  -1.122   6.107   5.313  0.0480 -0.1975 -0.5949
  138GLY      C 1852  -1.114   6.308   5.386 -0.4278  0.0908 -0.0956
  138GLY      O 1853  -1.150   6.419   5.346 -0.3648  0.2823  0.3724
  139GLN      N 1854  -1.107   6.274   5.515 -0.5380 -0.3625 -0.2092
  139GLN      H 1855  -1.061   6.187   5.540  2.0068  1.0037  0.1943
  139GLN     CA 1856  -1.135   6.367   5.622  0.3101 -0.3684  0.0234
  139GLN     HA 1857  -1.235   6.400   5.593  0.5331  0.1226 -0.1878
  139GLN     CB 1858  -1.143   6.302   5.760  0.1430 -0.1442  0.1194
  139GLN    HB1 1859  -1.197   6.376   5.820  2.9411 -0.9011  3.9622
  139GLN    HB2 1860  -1.043   6.285   5.800  0.6647  3.0849  0.4251
  139GLN     CG 1861  -1.218   6.169   5.769  0.0507 -0.1094 -0.1298
  139GLN    HG1 1862  -1.319   6.189   5.733 -0.0227 -0.7553 -0.2968
  139GLN    HG2 1863  -1.223   6.138   5.874  0.1400 -1.4534 -0.5137
  139GLN     CD 1864  -1.159   6.044   5.706  0.0141 -0.3273  0.2645
  139GLN    OE1 1865  -1.047   6.002   5.736  0.0376  0.0051  0.6554
  139GLN    NE2 1866  -1.222   6.005   5.595 -0.8249  0.5514  0.4192
  139GLN   HE21 1867  -1.314   6.034   5.567 -0.5257  1.7074  0.5462
  139GLN   HE22 1868  -1.184   5.922   5.552  1.8223  1.8768 -0.0342
  139GLN      C 1869  -1.042   6.487   5.626  0.1109 -0.2215  0.3254
  139GLN      O 1870  -0.923   6.476   5.595  0.0372 -0.4899  0.1345
  140GLN      N 1871  -1.093   6.602   5.670 -0.1728 -0.2284  0.0227
  140GLN      H 1872  -1.190   6.606   5.698 -0.2800 -0.1227 -0.3667
  140GLN     CA 1873  -1.023   6.728   5.689 -0.5557 -0.0856  0.4946
  140GLN     HA 1874  -0.923   6.717   5.648 -0.5572 -2.6772  0.9899
  140GLN     CB 1875  -1.076   6.840   5.600  0.0687 -0.0688  0.1426
  140GLN    HB1 1876  -0.995   6.913   5.599  0.1008 -0.1139 -1.1675
  140GLN    HB2 1877  -1.173   6.878   5.631 -1.7936 -2.0806 -2.7883
  140GLN     CG 1878  -1.105   6.804   5.455 -0.3480  0.0706  0.1897
  140GLN    HG1 1879  -1.171   6.717   5.451 -0.1482 -0.2058  1.9903
  140GLN    HG2 1880  -1.168   6.885   5.417 -0.6570  1.1326  2.7520
  140GLN     CD 1881  -0.982   6.794   5.366 -0.3055 -0.5832  0.3146
  140GLN    OE1 1882  -0.867   6.825   5.395 -0.5197  0.0788  0.4840
  140GLN    NE2 1883  -1.019   6.750   5.245  0.3749  0.3292 -0.2427
  140GLN   HE21 1884  -0.952   6.766   5.172 -0.1568  1.3206 -0.5362
  140GLN   HE22 1885  -1.113   6.729   5.213  1.5618 -1.0428 -3.1040
  140GLN      C 1886  -1.012   6.769   5.836  0.0263  0.0561  0.4114
  140GLN      O 1887  -1.101   6.756   5.919  0.1729 -0.3566  0.5055
  141GLN      N 1888  -0.896   6.827   5.867  0.2135  0.1471 -0.4109
  141GLN      H 1889  -0.825   6.839   5.796  1.2030 -1.0056  0.3223
  141GLN     CA 1890  -0.871   6.895   5.993  0.0886 -0.1790 -0.2071
  141GLN     HA 1891  -0.955   6.883   6.062  1.5270 -0.8736  1.4939
  141GLN     CB 1892  -0.744   6.836   6.053  0.2743 -0.1174 -0.5395
  141GLN    HB1 1893  -0.740   6.872   6.156 -1.7629 -1.0140 -0.0932
  141GLN    HB2 1894  -0.756   6.728   6.057  2.1987 -0.3422 -0.0525
  141GLN     CG 1895  -0.613   6.858   5.978  0.4933  0.3212 -0.0358
  141GLN    HG1 1896  -0.628   6.830   5.874  0.1142 -0.4003  0.2047
  141GLN    HG2 1897  -0.583   6.961   5.994 -0.2198  0.3850  0.9441
  141GLN     CD 1898  -0.503   6.769   6.035  0.0244 -0.0490  0.2934
  141GLN    OE1 1899  -0.395   6.814   6.071  0.0340  0.3062 -0.1805
  141GLN    NE2 1900  -0.519   6.636   6.042  0.0062 -0.0180  0.8598
  141GLN   HE21 1901  -0.433   6.588   6.064 -0.1403 -0.2765  0.8769
  141GLN   HE22 1902  -0.609   6.593   6.028  0.8451 -1.1167 -1.8211
  141GLN      C 1903  -0.860   7.046   5.973 -0.0499 -0.1926 -0.3949
  141GLN      O 1904  -0.903   7.098   5.871  0.3525  0.2902 -0.3220
  142SER      N 1905  -0.804   7.118   6.070  0.3857  0.0085 -0.7944
  142SER      H 1906  -0.783   7.071   6.156  0.9388 -2.8827 -2.3960
  142SER     CA 1907  -0.791   7.263   6.063  0.1312  0.0539 -0.3866
  142SER     HA 1908  -0.799   7.295   5.959 -0.9227 -0.4766 -0.4810
  142SER     CB 1909  -0.897   7.334   6.145  0.2427 -0.3281  0.0950
  142SER    HB1 1910  -0.995   7.295   6.119 -0.9793  1.8613  1.0982
  142SER    HB2 1911  -0.892   7.437   6.109  1.3753 -0.6939 -0.8710
  142SER     OG 1912  -0.868   7.330   6.283  0.4965  0.5078  0.0742
  142SER     HG 1913  -0.898   7.243   6.311  3.4935 -0.5933  0.2944
  142SER      C 1914  -0.649   7.307   6.095 -0.0973  0.7834 -0.3623
  142SER      O 1915  -0.574   7.236   6.162 -0.3305  0.3121 -0.5968
  143TYR      N 1916  -0.609   7.419   6.035  0.1329  0.8473 -0.0937
  143TYR      H 1917  -0.677   7.461   5.974  0.8401  1.3190 -0.5789
  143TYR     CA 1918  -0.472   7.451   6.001  0.3324 -0.1263 -0.2330
  143TYR     HA 1919  -0.408   7.368   6.031 -0.3948 -0.5515  0.1634
  143TYR     CB 1920  -0.454   7.466   5.850 -0.0755  0.3986 -0.2312
  143TYR    HB1 1921  -0.356   7.425   5.825 -0.7350 -1.6372  0.2993
  143TYR    HB2 1922  -0.458   7.572   5.824  1.9664  0.7225  0.5925
  143TYR     CG 1923  -0.541   7.378   5.765 -0.3346  0.2859  0.1491
  143TYR    CD1 1924  -0.534   7.239   5.780  0.0853  0.3044  0.1242
  143TYR    HD1 1925  -0.463   7.193   5.849 -0.9390  1.0473  1.7368
  143TYR    CE1 1926  -0.608   7.154   5.696  0.2896 -0.0305  0.2773
  143TYR    HE1 1927  -0.597   7.047   5.705  1.0782 -0.0250 -0.4847
  143TYR     CZ 1928  -0.708   7.210   5.614  0.4342 -0.3808 -0.1408
  143TYR     OH 1929  -0.792   7.128   5.545  0.3584 -0.2000 -0.2605
  143TYR     HH 1930  -0.781   7.037   5.574  1.4224  0.1103  0.3459
  143TYR    CE2 1931  -0.713   7.349   5.594  0.8908 -0.3822 -0.2666
  143TYR    HE2 1932  -0.797   7.387   5.538  0.8978 -0.4146 -0.2995
  143TYR    CD2 1933  -0.628   7.432   5.669  0.4207  0.3365 -0.5148
  143TYR    HD2 1934  -0.622   7.536   5.644 -2.5850  0.3305 -1.6420
  143TYR      C 1935  -0.413   7.563   6.085  0.0184 -0.6131  0.6464
  143TYR      O 1936  -0.477   7.645   6.151  0.3774  0.4785 -0.3297
  144GLY      N 1937  -0.280   7.559   6.092  0.0640 -0.4627 -0.0851
  144GLY      H 1938  -0.234   7.512   6.015 -0.1529  0.9729 -1.1357
  144GLY     CA 1939  -0.193   7.653   6.160  0.0325 -0.3605 -0.1870
  144GLY    HA1 1940  -0.101   7.596   6.179  0.2086 -0.2433 -0.6643
  144GLY    HA2 1941  -0.231   7.670   6.260  3.2331  0.6620  0.9820
  144GLY      C 1942  -0.177   7.783   6.082  0.2569 -0.0536  0.3680
  144GLY      O 1943  -0.220   7.793   5.967  0.1727 -0.4869  0.3609
  145GLN      N 1944  -0.095   7.875   6.135  0.1880  0.3711 -0.2507
  145GLN      H 1945  -0.054   7.842   6.221  1.4000 -2.7644 -1.8683
  145GLN     CA 1946  -0.059   7.997   6.066 -0.1210  0.5738 -0.0543
  145GLN     HA 1947  -0.129   8.015   5.983  0.7219 -0.8609 -1.1197
  145GLN     CB 1948   0.085   7.975   6.022 -0.1257 -0.0148  0.2095
  145GLN    HB1 1949   0.155   7.966   6.105 -0.3993 -2.0678  0.2606
  145GLN    HB2 1950   0.120   8.067   5.975  0.7244 -0.9814 -1.1151
  145GLN     CG 1951   0.097   7.855   5.928 -0.7821 -0.2225  0.3895
  145GLN    HG1 1952   0.022   7.863   5.849 -1.4103  0.3439  1.0154
  145GLN    HG2 1953   0.082   7.754   5.966 -2.8176 -0.5674 -1.1736
  145GLN     CD 1954   0.238   7.859   5.871 -0.6620  0.0841  0.6959
  145GLN    OE1 1955   0.329   7.806   5.933 -0.3589 -0.1809  0.0332
  145GLN    NE2 1956   0.269   7.926   5.760 -0.5091 -0.1997  0.5666
  145GLN   HE21 1957   0.195   7.966   5.705 -0.5461 -0.3755  0.4872
  145GLN   HE22 1958   0.362   7.937   5.722 -0.7032 -2.9525 -0.9836
  145GLN      C 1959  -0.069   8.123   6.151  0.6180  0.4050  0.2876
  145GLN      O 1960  -0.055   8.126   6.273 -0.8572  0.0865  0.4870
  146GLN      N 1961  -0.079   8.242   6.092 -0.5371  0.0962 -0.1673
  146GLN      H 1962  -0.086   8.236   5.991  1.6393 -0.7913 -0.3198
  146GLN     CA 1963  -0.103   8.369   6.158  0.2529 -0.0918  0.5005
  146GLN     HA 1964  -0.179   8.358   6.235 -1.1821  0.8427 -0.7161
  146GLN     CB 1965   0.017   8.427   6.232  0.5914 -0.0318 -0.0839
  146GLN    HB1 1966   0.034   8.353   6.311 -0.4123 -1.6682 -1.3167
  146GLN    HB2 1967  -0.013   8.519   6.282 -0.3413 -1.3673  1.9765
  146GLN     CG 1968   0.138   8.453   6.143  0.6122 -0.0027 -0.0473
  146GLN    HG1 1969   0.165   8.361   6.091 -0.1284 -1.3354  1.7866
  146GLN    HG2 1970   0.096   8.532   6.081 -1.2961  0.9242  2.2594
  146GLN     CD 1971   0.256   8.507   6.222  0.2620  0.4326  0.1894
  146GLN    OE1 1972   0.277   8.492   6.342  0.0774 -0.0319  0.1657
  146GLN    NE2 1973   0.353   8.560   6.146  0.0777  0.7763  0.1983
  146GLN   HE21 1974   0.447   8.570   6.180  0.0904  0.2371  0.3335
  146GLN   HE22 1975   0.340   8.565   6.046  1.5332 -0.9521 -0.1161
  146GLN      C 1976  -0.155   8.475   6.062  1.0047  0.1633  0.3753
  146GLN      O 1977  -0.134   8.473   5.940 -0.0702  0.5063  0.1771
  147GLN      N 1978  -0.222   8.572   6.124  0.5547  0.2661 -0.2584
  147GLN      H 1979  -0.227   8.568   6.225 -0.7879 -2.2002 -0.3298
  147GLN     CA 1980  -0.290   8.686   6.066 -0.2103 -0.2626 -0.4175
  147GLN     HA 1981  -0.338   8.644   5.977 -2.3095  2.9793 -0.9822
  147GLN     CB 1982  -0.395   8.742   6.161  0.0457 -0.3616 -0.0750
  147GLN    HB1 1983  -0.466   8.660   6.174  1.9171 -2.2508 -1.0593
  147GLN    HB2 1984  -0.348   8.758   6.258 -0.8592 -0.6125  0.4248
  147GLN     CG 1985  -0.455   8.874   6.115  0.2073 -0.2917 -0.0825
  147GLN    HG1 1986  -0.525   8.925   6.181 -1.3381 -0.3124 -1.6278
  147GLN    HG2 1987  -0.375   8.948   6.102 -0.8388  1.2480  1.6896
  147GLN     CD 1988  -0.537   8.856   5.988  0.3991  0.1620 -0.2763
  147GLN    OE1 1989  -0.603   8.755   5.964  0.3700  0.1257 -0.0467
  147GLN    NE2 1990  -0.548   8.953   5.898 -0.2382 -0.3468 -0.7660
  147GLN   HE21 1991  -0.505   9.043   5.918  1.8884 -1.4257 -0.2030
  147GLN   HE22 1992  -0.634   8.953   5.846 -0.7665 -0.1974  0.0916
  147GLN      C 1993  -0.184   8.782   6.013 -0.0219 -0.2279  0.0183
  147GLN      O 1994  -0.097   8.827   6.087  0.1398  0.1389 -0.3939
  148SER      N 1995  -0.204   8.809   5.884 -0.2765 -0.0523  0.0931
  148SER      H 1996  -0.273   8.755   5.833 -0.3249 -0.5822  0.7024
  148SER     CA 1997  -0.128   8.903   5.804  0.1197 -0.1583  0.3418
  148SER     HA 1998  -0.038   8.851   5.770 -0.2316  0.4285 -1.6342
  148SER     CB 1999  -0.204   8.943   5.677  0.2939 -0.2955  0.1933
  148SER    HB1 2000  -0.305   8.981   5.693  0.2252  0.0966 -1.0807
  148SER    HB2 2001  -0.151   9.017   5.618  0.1033 -0.0641  0.3131
  148SER     OG 2002  -0.218   8.831   5.593  0.2070 -0.0676 -0.0978
  148SER     HG 2003  -0.311   8.825   5.570  0.3888  1.3013 -1.3018
  148SER      C 2004  -0.096   9.031   5.880  0.4471 -0.0392  0.0050
  148SER      O 2005  -0.183   9.089   5.944  0.8562  0.1561  0.3878
  149TYR      N 2006   0.030   9.072   5.867  0.3731  0.1891  0.0230
  149TYR      H 2007   0.093   9.019   5.808 -1.1514 -1.1089 -0.4975
  149TYR     CA 2008   0.088   9.158   5.968 -0.0097  0.2495  0.1926
  149TYR     HA 2009   0.062   9.111   6.063  1.1306  0.7990  0.7985
  149TYR     CB 2010   0.239   9.170   5.949  0.0695 -0.0714  0.6054
  149TYR    HB1 2011   0.250   9.192   5.843 -0.3247  0.5192  0.6828
  149TYR    HB2 2012   0.297   9.087   5.991  0.4017  1.3274  3.1336
  149TYR     CG 2013   0.295   9.283   6.031 -0.2304  0.1600  0.4937
  149TYR    CD1 2014   0.317   9.407   5.969 -0.9993  0.0897  0.0671
  149TYR    HD1 2015   0.298   9.414   5.863 -1.6273  2.6944  0.2811
  149TYR    CE1 2016   0.351   9.522   6.042 -0.1949  0.0749 -0.2734
  149TYR    HE1 2017   0.363   9.620   5.999  3.5317 -0.4044 -0.6969
  149TYR     CZ 2018   0.377   9.507   6.180 -0.1590  0.0920 -0.2786
  149TYR     OH 2019   0.426   9.610   6.255 -0.1163  0.0066 -0.1893
  149TYR     HH 2020   0.451   9.577   6.341 -0.5737  3.4958  1.4588
  149TYR    CE2 2021   0.366   9.380   6.241  0.4521  0.3443  0.3775
  149TYR    HE2 2022   0.392   9.357   6.343 -0.3678 -1.9970  0.1112
  149TYR    CD2 2023   0.314   9.271   6.170  0.5260  0.2900  0.4060
  149TYR    HD2 2024   0.309   9.178   6.224  1.4206  1.0250  1.7965
  149TYR      C 2025   0.013   9.290   5.980  0.0242  0.2640  0.2369
  149TYR      O 2026  -0.028   9.354   5.883  0.1590  0.0944  0.0652
  150ASN      N 2027   0.000   9.345   6.101  0.1793 -0.5247  0.6184
  150ASN      H 2028   0.050   9.300   6.176 -0.9870  0.6925  2.1886
  150ASN     CA 2029  -0.079   9.458   6.145  0.3962 -0.1696  0.1040
  150ASN     HA 2030  -0.089   9.531   6.065 -3.8477 -0.8131 -0.2172
  150ASN     CB 2031  -0.216   9.396   6.175  0.0206  0.4024 -0.3899
  150ASN    HB1 2032  -0.261   9.348   6.088 -1.8265 -1.4858  1.5131
  150ASN    HB2 2033  -0.194   9.325   6.255  1.3593  1.3613  0.1244
  150ASN     CG 2034  -0.300   9.505   6.238  0.4798  0.4419  0.1702
  150ASN    OD1 2035  -0.327   9.496   6.357  0.1443  0.0077  0.0629
  150ASN    ND2 2036  -0.346   9.604   6.160 -0.1932  0.3753  0.4715
  150ASN   HD21 2037  -0.329   9.603   6.061 -0.5919 -0.3540  0.4047
  150ASN   HD22 2038  -0.414   9.666   6.202 -1.7078 -1.1095  0.2980
  150ASN      C 2039  -0.009   9.511   6.269  0.4416 -0.1161  0.0561
  150ASN      O 2040   0.011   9.447   6.372 -0.4661 -0.3201  0.1136
  151PRO      N 2041   0.024   9.640   6.270 -0.4439  0.1209 -0.0366
  151PRO     CD 2042   0.015   9.735   6.161  0.3289 -0.2062 -0.3939
  151PRO    HD1 2043   0.031   9.692   6.062  1.9325 -0.6470  0.0231
  151PRO    HD2 2044  -0.082   9.784   6.173  0.6572  0.0106  1.7524
  151PRO     CG 2045   0.128   9.834   6.189 -0.1382  0.3558 -0.4689
  151PRO    HG1 2046   0.111   9.929   6.139 -0.1265  1.0338  0.7711
  151PRO    HG2 2047   0.222   9.797   6.148 -0.8471 -0.0702 -1.7805
  151PRO     CB 2048   0.117   9.845   6.341  0.1227 -0.2537 -0.4010
  151PRO    HB1 2049   0.207   9.888   6.384  1.3937 -0.3241 -2.8098
  151PRO    HB2 2050   0.035   9.912   6.368  0.3534  0.9100 -2.3923
  151PRO     CA 2051   0.100   9.698   6.379 -0.4704 -0.0666  0.0825
  151PRO     HA 2052   0.198   9.652   6.368 -1.3224 -2.6804  2.4283
  151PRO      C 2053   0.058   9.673   6.523  0.5916 -0.5512  0.3197
  151PRO      O 2054   0.138   9.632   6.606  0.6286  0.3401  0.7351
  152PRO      N 2055  -0.068   9.690   6.563  0.5923  0.3065 -0.0231
  152PRO     CD 2056  -0.170   9.760   6.487  0.2012  0.3560  0.5360
  152PRO    HD1 2057  -0.200   9.705   6.397 -1.0002  1.4568  0.2365
  152PRO    HD2 2058  -0.143   9.864   6.472 -0.3165  0.3456 -0.6237
  152PRO     CG 2059  -0.297   9.756   6.570 -0.1189 -0.3131  0.0291
  152PRO    HG1 2060  -0.342   9.854   6.555  0.2144 -0.2012 -0.2377
  152PRO    HG2 2061  -0.366   9.672   6.554 -0.0324 -0.2321 -0.7956
  152PRO     CB 2062  -0.233   9.752   6.709  0.3641  0.0971 -0.1802
  152PRO    HB1 2063  -0.194   9.849   6.739 -0.4829  0.4274 -0.1398
  152PRO    HB2 2064  -0.301   9.716   6.786  0.1208 -0.6263 -0.7223
  152PRO     CA 2065  -0.116   9.654   6.695  0.1683 -0.1219 -0.2900
  152PRO     HA 2066  -0.042   9.682   6.770  0.8109  0.0950 -0.9988
  152PRO      C 2067  -0.161   9.513   6.728 -0.8946  0.0846 -0.8246
  152PRO      O 2068  -0.235   9.484   6.822  0.4078 -0.1588  0.1467
  153GLN      N 2069  -0.119   9.419   6.643 -0.2223 -0.0497 -0.3490
  153GLN      H 2070  -0.060   9.447   6.567 -0.7274  1.1155 -0.3280
  153GLN     CA 2071  -0.125   9.277   6.672 -0.0892 -0.0042 -0.0950
  153GLN     HA 2072  -0.147   9.273   6.779  3.2539 -0.2951  0.6882
  153GLN     CB 2073  -0.244   9.222   6.594  0.0164  0.2361 -0.4290
  153GLN    HB1 2074  -0.210   9.211   6.491  1.2157 -0.6831  0.0366
  153GLN    HB2 2075  -0.320   9.299   6.595  1.5647  1.8363 -0.7537
  153GLN     CG 2076  -0.314   9.091   6.628  0.5042 -0.1542 -0.9042
  153GLN    HG1 2077  -0.350   9.087   6.731 -0.4546 -1.7018 -1.2508
  153GLN    HG2 2078  -0.248   9.005   6.618 -0.6674 -1.7596  3.2342
  153GLN     CD 2079  -0.442   9.082   6.545 -0.2043  0.6401  0.0786
  153GLN    OE1 2080  -0.552   9.108   6.592 -0.3743 -0.3101  0.2303
  153GLN    NE2 2081  -0.423   9.076   6.413  0.0937  0.1413  0.1438
  153GLN   HE21 2082  -0.500   9.098   6.353 -0.3392 -1.7298 -0.0588
  153GLN   HE22 2083  -0.328   9.061   6.381  0.2907 -2.3716  1.6358
  153GLN      C 2084   0.004   9.198   6.657  0.2145  0.5098 -0.2208
  153GLN      O 2085   0.103   9.235   6.594  0.4779  0.3704  0.1115
  154GLY      N 2086   0.001   9.077   6.713 -0.0659  0.4166 -0.4314
  154GLY      H 2087  -0.087   9.048   6.754 -1.2001  0.5990 -2.5673
  154GLY     CA 2088   0.114   8.986   6.719 -0.5325 -0.1595 -0.1927
  154GLY    HA1 2089   0.087   8.883   6.696 -0.0739 -0.3110 -0.0569
  154GLY    HA2 2090   0.175   9.010   6.631 -2.1035 -0.3913 -1.3932
  154GLY      C 2091   0.195   9.003   6.846 -0.3411 -0.5293 -0.2665
  154GLY      O 2092   0.152   9.060   6.946 -0.2799  0.0197 -0.5535
  155TYR      N 2093   0.317   8.947   6.844  0.2538  0.7423 -0.4608
  155TYR      H 2094   0.338   8.885   6.768  1.1752  0.1163  0.2784
  155TYR     CA 2095   0.405   8.923   6.956 -0.2585  0.3356 -0.1388
  155TYR     HA 2096   0.385   9.000   7.031  0.3075  2.2058 -1.8326
  155TYR     CB 2097   0.381   8.787   7.021  0.1870  0.4000  0.1651
  155TYR    HB1 2098   0.385   8.710   6.944  0.2817 -0.1715  0.7364
  155TYR    HB2 2099   0.465   8.755   7.083 -0.9780 -3.2489  0.0801
  155TYR     CG 2100   0.264   8.756   7.111 -0.1481  0.3017 -0.2998
  155TYR    CD1 2101   0.202   8.632   7.095  0.0495  0.1774 -0.0926
  155TYR    HD1 2102   0.238   8.568   7.016 -0.3267  1.3629 -1.2538
  155TYR    CE1 2103   0.107   8.588   7.188  0.2540  0.5523  0.2986
  155TYR    HE1 2104   0.065   8.489   7.193  0.2371  0.6107  1.9833
  155TYR     CZ 2105   0.061   8.680   7.284 -0.4008  0.5558 -0.0144
  155TYR     OH 2106  -0.033   8.630   7.369 -0.5722 -0.0442 -0.5497
  155TYR     HH 2107  -0.034   8.691   7.443 -0.3843 -2.0286  1.1993
  155TYR    CE2 2108   0.122   8.806   7.301  0.2676  0.2573 -0.1964
  155TYR    HE2 2109   0.089   8.859   7.389  1.2398  0.1679  0.2332
  155TYR    CD2 2110   0.226   8.843   7.214  0.0880  0.4451 -0.3328
  155TYR    HD2 2111   0.283   8.931   7.240  1.0963 -0.5498  0.9585
  155TYR      C 2112   0.552   8.932   6.917 -0.2208 -0.3475 -0.1668
  155TYR      O 2113   0.586   8.931   6.799 -0.9618 -0.5039 -0.3846
  156GLY      N 2114   0.639   8.964   7.013 -0.0413  0.2482 -0.5186
  156GLY      H 2115   0.608   8.980   7.108 -1.6784 -0.5270 -0.8817
  156GLY     CA 2116   0.782   8.964   6.989  0.0790  0.0597  0.1581
  156GLY    HA1 2117   0.802   8.864   6.949 -3.7233 -0.6384 -0.4306
  156GLY    HA2 2118   0.833   8.969   7.085 -0.4655 -0.1134  0.4622
  156GLY      C 2119   0.832   9.069   6.891 -0.1762 -0.1733 -0.2312
  156GLY      O 2120   0.802   9.187   6.911  0.2366 -0.1344  0.1839
  157GLN      N 2121   0.917   9.025   6.799 -0.0168 -0.1796 -0.0830
  157GLN      H 2122   0.925   8.925   6.786  0.1818 -0.1127 -0.4821
  157GLN     CA 2123   1.000   9.118   6.725  0.4670 -0.3993  0.1820
  157GLN     HA 2124   1.039   9.189   6.799  1.1623 -0.2834 -0.2823
  157GLN     CB 2125   1.122   9.047   6.667  0.6590  0.1850 -0.1435
  157GLN    HB1 2126   1.160   8.985   6.748 -0.3967  0.7148  0.7937
  157GLN    HB2 2127   1.100   8.969   6.593  0.7741 -0.0680  0.0874
  157GLN     CG 2128   1.240   9.125   6.610  0.4365  0.5071 -0.1658
  157GLN    HG1 2129   1.319   9.054   6.586 -0.4026 -0.3711 -0.4196
  157GLN    HG2 2130   1.207   9.163   6.513  1.8959 -0.9192 -1.2875
  157GLN     CD 2131   1.301   9.232   6.700 -0.3773  0.5000  0.4075
  157GLN    OE1 2132   1.305   9.349   6.664  0.1138  0.2523 -0.3688
  157GLN    NE2 2133   1.337   9.193   6.822  0.3481 -0.1375 -0.0032
  157GLN   HE21 2134   1.341   9.261   6.896 -1.2860  0.6857 -0.6255
  157GLN   HE22 2135   1.343   9.093   6.833 -2.0771 -0.4130 -0.7455
  157GLN      C 2136   0.916   9.203   6.631  0.5164 -0.7430 -0.1736
  157GLN      O 2137   0.855   9.151   6.538  0.4165 -0.2605 -0.3814
  158GLN      N 2138   0.913   9.335   6.651  0.0014 -0.7317 -0.3060
  158GLN      H 2139   0.954   9.379   6.732  0.1912  0.5319 -1.0603
  158GLN     CA 2140   0.822   9.418   6.574  0.5273  0.1341  0.0013
  158GLN     HA 2141   0.728   9.367   6.558  0.0676  1.0858 -0.3935
  158GLN     CB 2142   0.800   9.548   6.652 -0.1494 -0.0771  0.1688
  158GLN    HB1 2143   0.754   9.617   6.582  1.9844  1.4076  0.1140
  158GLN    HB2 2144   0.899   9.589   6.674 -0.0925 -0.2485  0.2366
  158GLN     CG 2145   0.706   9.538   6.772  0.1879  0.2451  0.4627
  158GLN    HG1 2146   0.740   9.469   6.849 -0.2306  0.7442  1.1120
  158GLN    HG2 2147   0.607   9.509   6.737 -0.2145 -0.5501  2.1803
  158GLN     CD 2148   0.691   9.677   6.833 -0.1859  0.2129  0.4457
  158GLN    OE1 2149   0.587   9.742   6.822 -0.2602 -0.0441 -0.3848
  158GLN    NE2 2150   0.794   9.724   6.904  0.1526 -0.1729  0.2139
  158GLN   HE21 2151   0.786   9.821   6.931 -1.4305 -0.0024 -0.7045
  158GLN   HE22 2152   0.872   9.661   6.915 -0.7708 -1.9787 -2.5843
  158GLN      C 2153   0.869   9.431   6.430  0.1849 -0.1494 -0.1370
  158GLN      O 2154   0.989   9.447   6.409  0.1202  0.5061 -0.0547
  159ASN      N 2155   0.776   9.444   6.335  0.1888  0.3300 -0.0801
  159ASN      H 2156   0.676   9.441   6.351  0.6921  0.9770  4.5882
  159ASN     CA 2157   0.810   9.498   6.205  0.2185  0.2264 -0.1163
  159ASN     HA 2158   0.915   9.482   6.181  0.0659 -1.4575  0.2180
  159ASN     CB 2159   0.718   9.430   6.103  0.0325  0.0274  0.1807
  159ASN    HB1 2160   0.742   9.324   6.105  4.7124  0.8598 -0.4558
  159ASN    HB2 2161   0.616   9.449   6.135  0.0118  1.1261 -0.5017
  159ASN     CG 2162   0.735   9.486   5.963 -0.5215 -0.4217 -0.0686
  159ASN    OD1 2163   0.649   9.558   5.912 -0.2763 -0.0347  0.0612
  159ASN    ND2 2164   0.851   9.457   5.903 -0.1515 -0.0289  0.4562
  159ASN   HD21 2165   0.920   9.397   5.946  0.2577  0.2719  0.2309
  159ASN   HD22 2166   0.862   9.499   5.812 -0.6591 -0.1700  0.3273
  159ASN      C 2167   0.806   9.650   6.195  0.4122  0.2715  0.4780
  159ASN      O 2168   0.731   9.715   6.267 -0.5506 -0.3888  0.0844
  160GLN      N 2169   0.882   9.694   6.095 -0.4794 -0.1799 -0.4179
  160GLN      H 2170   0.925   9.628   6.032  0.6042  0.8860 -0.8388
  160GLN     CA 2171   0.922   9.833   6.084  0.1321 -0.3288 -0.1199
  160GLN     HA 2172   0.883   9.895   6.165  0.5396 -0.0267 -0.1523
  160GLN     CB 2173   1.073   9.849   6.102  0.1603 -0.0081 -0.6180
  160GLN    HB1 2174   1.099   9.954   6.089  0.2565 -0.2196 -2.4108
  160GLN    HB2 2175   1.124   9.785   6.030 -1.0000 -1.1730 -0.4484
  160GLN     CG 2176   1.132   9.813   6.239 -0.2553 -0.1327 -0.4685
  160GLN    HG1 2177   1.085   9.873   6.317  0.1449 -0.1764 -0.1919
  160GLN    HG2 2178   1.128   9.707   6.260  0.5020  0.1343  1.1718
  160GLN     CD 2179   1.281   9.845   6.238 -0.1789 -0.4741 -0.0321
  160GLN    OE1 2180   1.328   9.920   6.152 -0.8099  0.4530  0.4150
  160GLN    NE2 2181   1.357   9.778   6.325  0.1211  0.3793  0.3753
  160GLN   HE21 2182   1.308   9.707   6.378  0.7682  0.3131  0.8887
  160GLN   HE22 2183   1.457   9.792   6.327  0.0847  0.5393  1.3462
  160GLN      C 2184   0.858   9.880   5.954 -0.3473 -0.6215  0.0042
  160GLN      O 2185   0.922   9.879   5.849 -0.1482 -0.3548  0.1189
  161TYR      N 2186   0.726   9.896   5.963 -0.3124 -0.1175 -0.3188
  161TYR      H 2187   0.675   9.877   6.048  0.1802  1.0647  0.2652
  161TYR     CA 2188   0.642   9.938   5.853 -0.1121 -0.0558 -0.4486
  161TYR     HA 2189   0.675   9.883   5.764 -1.1837 -0.2631 -0.7337
  161TYR     CB 2190   0.493   9.913   5.871  0.0704 -0.7117  0.1983
  161TYR    HB1 2191   0.432   9.946   5.787  0.4270 -0.2089  0.1353
  161TYR    HB2 2192   0.480   9.806   5.883 -0.2229 -0.7661 -0.5617
  161TYR     CG 2193   0.440   9.974   5.999 -0.8171 -0.3981 -0.3044
  161TYR    CD1 2194   0.470   9.918   6.124  0.1756  0.1819 -0.2666
  161TYR    HD1 2195   0.530   9.828   6.131 -1.4522 -0.9452 -0.3171
  161TYR    CE1 2196   0.410   9.977   6.235  0.2366  1.0913 -0.7063
  161TYR    HE1 2197   0.427   9.933   6.333  0.5416  0.0538 -1.2107
  161TYR     CZ 2198   0.332  10.095   6.232  0.2592  1.1372  0.1851
  161TYR     OH 2199   0.284  10.151   6.346 -0.7133  0.2009  0.2489
  161TYR     HH 2200   0.217  10.220   6.336 -1.6724 -0.8405 -0.7839
  161TYR    CE2 2201   0.309  10.150   6.104 -0.2657  0.0562 -0.1980
  161TYR    HE2 2202   0.244  10.236   6.102  1.4406  1.3827 -1.3895
  161TYR    CD2 2203   0.361  10.089   5.989 -0.3675 -0.0726 -0.1757
  161TYR    HD2 2204   0.337  10.133   5.893 -0.7740 -0.3633 -0.2069
  161TYR      C 2205   0.666  10.082   5.809 -0.1527 -0.0749 -0.5350
  161TYR      O 2206   0.748  10.156   5.863 -0.8963  0.1875  0.2493
  162ASN      N 2207   0.604  10.125   5.699 -0.4266 -0.3614 -0.4952
  162ASN      H 2208   0.544  10.059   5.654 -0.3645 -1.1259  0.5050
  162ASN     CA 2209   0.627  10.253   5.634  0.1035 -0.1982  0.0010
  162ASN     HA 2210   0.734  10.273   5.645  0.3144 -1.4848  0.6166
  162ASN     CB 2211   0.599  10.229   5.486  0.7988  0.1231 -0.1873
  162ASN    HB1 2212   0.492  10.214   5.468  0.8813 -1.4060  0.4513
  162ASN    HB2 2213   0.645  10.133   5.462 -0.5222 -0.7551  0.6560
  162ASN     CG 2214   0.656  10.334   5.392 -0.3048  0.4736 -0.4876
  162ASN    OD1 2215   0.740  10.419   5.421  0.0223  0.2347 -0.7280
  162ASN    ND2 2216   0.617  10.320   5.265 -0.2631 -0.2950 -0.4167
  162ASN   HD21 2217   0.557  10.241   5.245 -0.5811 -0.6729  1.7672
  162ASN   HD22 2218   0.670  10.368   5.194 -1.0071 -2.4027 -2.5494
  162ASN      C 2219   0.547  10.369   5.691  0.1401 -0.2697  0.2025
  162ASN      O 2220   0.429  10.360   5.722  0.0208  0.6372  0.0332
  163SER      N 2221   0.607  10.488   5.703 -0.3333 -0.0066 -0.0008
  163SER      H 2222   0.704  10.491   5.675 -0.5745  0.4295 -0.8041
  163SER     CA 2223   0.541  10.611   5.739 -0.3241  0.1013 -0.3542
  163SER     HA 2224   0.437  10.593   5.709  0.0367  0.1964 -1.7235
  163SER     CB 2225   0.547  10.649   5.887 -0.4415 -0.3303 -0.2385
  163SER    HB1 2226   0.648  10.669   5.922 -1.1240  0.0980  1.5491
  163SER    HB2 2227   0.487  10.738   5.905  0.3616 -0.0958  1.4432
  163SER     OG 2228   0.498  10.547   5.971  0.1099 -0.1534  0.2976
  163SER     HG 2229   0.472  10.474   5.914 -0.9215  0.2103  0.2716
  163SER      C 2230   0.585  10.734   5.661 -0.0160  0.3849  0.2611
  163SER    OC1 2231   0.704  10.759   5.631  0.0917  0.5496  0.8203
  163SER    OC2 2232   0.496  10.818   5.638 -0.2339  0.2098  0.4679
    1MET      N 2233  10.303   3.149   5.107 -0.2152 -0.2257 -0.4017
    1MET     H1 2234  10.289   3.078   5.178  1.3076  1.6934  1.9437
    1MET     H2 2235  10.252   3.127   5.022  1.2918 -2.6437 -0.7612
    1MET     H3 2236  10.290   3.244   5.139  0.9055  0.4388 -1.8345
    1MET     CA 2237  10.443   3.145   5.064 -0.1438  0.8827 -0.2987
    1MET     HA 2238  10.469   3.236   5.009  1.6402  0.4124 -0.3045
    1MET     CB 2239  10.544   3.134   5.178 -0.0044 -0.0830 -0.5057
    1MET    HB1 2240  10.536   3.034   5.221 -1.5875  1.2471  2.6558
    1MET    HB2 2241  10.510   3.205   5.254  1.5094 -0.6602  0.7498
    1MET     CG 2242  10.690   3.170   5.158  0.0018  0.2066  0.0475
    1MET    HG1 2243  10.743   3.087   5.112  1.1505  1.2748 -0.6104
    1MET    HG2 2244  10.696   3.259   5.096 -1.0680  0.5210  0.3754
    1MET     SD 2245  10.769   3.211   5.316  0.2219 -0.0644  0.0082
    1MET     CE 2246  10.936   3.252   5.258  0.1868  0.2777  0.1489
    1MET    HE1 2247  10.934   3.340   5.194 -2.2000 -0.2380 -0.5884
    1MET    HE2 2248  11.004   3.268   5.342  2.1720  1.5804 -1.6189
    1MET    HE3 2249  10.978   3.162   5.214  0.3940  0.1862  0.5288
    1MET      C 2250  10.462   3.023   4.975 -0.2439  0.1140  0.7234
    1MET      O 2251  10.396   2.922   4.999  0.0758 -0.2709  0.0181
    2ALA      N 2252  10.544   3.037   4.870 -0.7312  0.0580  0.3313
    2ALA      H 2253  10.579   3.131   4.864  0.2286 -0.3546 -0.7296
    2ALA     CA 2254  10.595   2.944   4.772 -0.4063  0.5625  0.0250
    2ALA     HA 2255  10.514   2.873   4.762  0.0888 -0.0776  0.5266
    2ALA     CB 2256  10.594   3.015   4.636  0.0383 -0.3458 -0.4657
    2ALA    HB1 2257  10.672   3.091   4.627 -0.2440 -0.0178 -0.1621
    2ALA    HB2 2258  10.612   2.940   4.560  0.5431 -0.0989 -0.5967
    2ALA    HB3 2259  10.497   3.064   4.625  0.1667  0.2372  0.7834
    2ALA      C 2260  10.724   2.869   4.800 -0.5036  0.1976 -0.4953
    2ALA      O 2261  10.804   2.905   4.887 -0.6364 -0.0371 -0.2731
    3SER      N 2262  10.747   2.763   4.722  0.0496 -0.0846  0.0392
    3SER      H 2263  10.681   2.737   4.650  0.9933 -2.8786  0.0469
    3SER     CA 2264  10.870   2.686   4.711  0.1593  0.1104 -0.1264
    3SER     HA 2265  10.955   2.754   4.713  0.1351  0.2211 -1.6455
    3SER     CB 2266  10.874   2.592   4.832  0.5286  0.5983  0.2443
    3SER    HB1 2267  10.862   2.650   4.923 -0.7390  1.0415 -0.1804
    3SER    HB2 2268  10.789   2.529   4.808  0.3241  1.6939 -2.3401
    3SER     OG 2269  10.990   2.513   4.842  0.1361 -0.0643 -0.3377
    3SER     HG 2270  10.981   2.442   4.905  0.2506  0.8528  0.7427
    3SER      C 2271  10.878   2.606   4.582 -0.3370 -0.0098 -0.0842
    3SER      O 2272  10.779   2.597   4.509 -0.4828 -0.2307  0.1359
    4ASN      N 2273  10.994   2.555   4.540 -0.0932  0.1417  0.3990
    4ASN      H 2274  11.062   2.544   4.614 -1.7599 -2.5544  1.7336
    4ASN     CA 2275  11.021   2.493   4.413 -0.0970  0.0467  0.4448
    4ASN     HA 2276  10.955   2.520   4.331  0.6048  1.1022  0.2101
    4ASN     CB 2277  11.168   2.524   4.382 -0.2527  0.5001  0.1503
    4ASN    HB1 2278  11.230   2.495   4.467  0.1034 -0.1179 -0.3091
    4ASN    HB2 2279  11.182   2.630   4.362 -2.1863  0.6672 -0.5139
    4ASN     CG 2280  11.209   2.439   4.262 -0.5171  0.1180  0.3267
    4ASN    OD1 2281  11.271   2.334   4.272 -0.0300  0.3770  0.0162
    4ASN    ND2 2282  11.177   2.477   4.138 -0.8885  0.1118  0.4171
    4ASN   HD21 2283  11.126   2.561   4.114 -1.4235 -0.6546 -1.3056
    4ASN   HD22 2284  11.225   2.434   4.061 -1.7617 -0.8066  0.3763
    4ASN      C 2285  11.001   2.344   4.437  0.1181 -0.0534  0.0283
    4ASN      O 2286  11.057   2.287   4.531 -0.1954 -0.8578 -0.2682
    5ASP      N 2287  10.933   2.278   4.343  0.2745 -0.0430 -0.0922
    5ASP      H 2288  10.889   2.326   4.266 -0.8355 -1.3530 -0.2976
    5ASP     CA 2289  10.889   2.141   4.361 -0.3093  0.2074  0.3975
    5ASP     HA 2290  10.878   2.122   4.468  0.3421 -0.8588  0.2900
    5ASP     CB 2291  10.752   2.123   4.297 -0.0573 -0.3713  0.0173
    5ASP    HB1 2292  10.754   2.156   4.193  0.7095  2.2255  0.7864
    5ASP    HB2 2293  10.685   2.195   4.344  0.1103 -0.3988  0.2964
    5ASP     CG 2294  10.687   1.986   4.313  0.3934 -0.5480  0.3332
    5ASP    OD1 2295  10.673   1.920   4.207 -0.3785  0.3090 -0.1031
    5ASP    OD2 2296  10.627   1.955   4.418 -0.1506 -0.1085  0.1525
    5ASP      C 2297  10.982   2.029   4.318 -0.5502  0.4031 -0.6602
    5ASP      O 2298  10.954   1.910   4.328 -0.2407  0.3013 -0.9845
    6TYR      N 2299  11.100   2.057   4.262  0.0926 -0.4107  0.2601
    6TYR      H 2300  11.132   2.152   4.268  0.3951 -0.3867 -1.3876
    6TYR     CA 2301  11.201   1.968   4.207  0.2324 -0.0211 -0.1164
    6TYR     HA 2302  11.160   1.921   4.118  0.0866  1.6469 -0.9693
    6TYR     CB 2303  11.325   2.037   4.152  0.0640  0.4072  0.0275
    6TYR    HB1 2304  11.370   2.088   4.237  1.3745 -0.6515  0.0156
    6TYR    HB2 2305  11.317   2.121   4.083 -0.8111 -0.5008 -1.0256
    6TYR     CG 2306  11.418   1.934   4.092 -0.0953  0.3611 -0.1411
    6TYR    CD1 2307  11.542   1.907   4.151 -0.3435  0.3110  0.3613
    6TYR    HD1 2308  11.579   1.956   4.240  1.4258 -0.6163  0.2060
    6TYR    CE1 2309  11.632   1.818   4.089 -0.2924  0.8059 -0.2942
    6TYR    HE1 2310  11.727   1.803   4.138 -0.8438 -0.0655  0.5545
    6TYR     CZ 2311  11.602   1.762   3.963 -0.0275  0.6612 -0.2936
    6TYR     OH 2312  11.679   1.669   3.900 -0.0855  0.2976  0.1621
    6TYR     HH 2313  11.735   1.624   3.963 -1.7313 -0.5139  1.1090
    6TYR    CE2 2314  11.481   1.795   3.900  0.0297  0.1269 -0.6899
    6TYR    HE2 2315  11.459   1.766   3.798 -0.8315  3.0912 -1.4619
    6TYR    CD2 2316  11.388   1.874   3.969  0.0748 -0.6783  0.3133
    6TYR    HD2 2317  11.302   1.915   3.916 -0.8537  1.3913  3.1560
    6TYR      C 2318  11.243   1.864   4.309 -0.1940 -0.2905 -0.2111
    6TYR      O 2319  11.254   1.897   4.427 -0.3489 -0.6998 -0.0809
    7THR      N 2320  11.273   1.740   4.270 -0.3504 -0.2779 -0.3718
    7THR      H 2321  11.288   1.727   4.171 -0.2566  0.6041 -0.4837
    7THR     CA 2322  11.308   1.629   4.357 -0.3387  0.0608  0.0582
    7THR     HA 2323  11.229   1.609   4.430  0.8535 -1.5533  0.9559
    7THR     CB 2324  11.335   1.504   4.274  0.1326  0.2010  0.0002
    7THR     HB 2325  11.391   1.430   4.331 -0.3242 -0.5699 -0.5369
    7THR    CG2 2326  11.205   1.448   4.218  0.5373 -0.5099 -0.2375
    7THR   HG21 2327  11.131   1.415   4.292  0.2315 -0.4962 -0.5357
    7THR   HG22 2328  11.155   1.527   4.164  1.3028  1.3267  1.6023
    7THR   HG23 2329  11.231   1.377   4.140 -2.4190  1.1984 -2.9916
    7THR    OG1 2330  11.415   1.525   4.160 -0.1823 -0.1994 -0.2955
    7THR    HG1 2331  11.488   1.582   4.183  1.0738 -0.4205 -3.2717
    7THR      C 2332  11.437   1.642   4.436  0.0743 -0.6820 -0.4897
    7THR      O 2333  11.548   1.671   4.391  0.1157  0.0174  0.0471
    8GLN      N 2334  11.428   1.618   4.567 -0.2603 -0.1687 -0.4144
    8GLN      H 2335  11.334   1.629   4.601 -0.5491 -2.0096 -0.4936
    8GLN     CA 2336  11.529   1.609   4.671 -0.9826 -0.4311  0.2737
    8GLN     HA 2337  11.624   1.644   4.630 -1.2263  1.0777  0.9356
    8GLN     CB 2338  11.501   1.704   4.786  0.7633 -0.1455  0.4925
    8GLN    HB1 2339  11.409   1.660   4.826 -0.2314  0.4011 -1.0943
    8GLN    HB2 2340  11.583   1.708   4.858 -0.3797  3.4980  1.8196
    8GLN     CG 2341  11.472   1.846   4.739  1.1302 -0.2071  0.0833
    8GLN    HG1 2342  11.398   1.855   4.659 -0.5134  0.4791  1.6297
    8GLN    HG2 2343  11.563   1.886   4.693  0.2338  0.7971 -0.8502
    8GLN     CD 2344  11.438   1.938   4.855  0.6682  0.0913 -0.2875
    8GLN    OE1 2345  11.394   1.898   4.962  0.0804  0.0156 -0.5485
    8GLN    NE2 2346  11.438   2.069   4.827  0.8992  0.0844 -0.3244
    8GLN   HE21 2347  11.449   2.105   4.734  0.2680  3.5891  0.7869
    8GLN   HE22 2348  11.387   2.127   4.893  2.0089  1.1335 -0.3650
    8GLN      C 2349  11.543   1.466   4.722  0.3509 -0.3301  0.2214
    8GLN      O 2350  11.446   1.396   4.751  0.1801 -0.0821  0.2477
    9GLN      N 2351  11.667   1.429   4.755  0.4017 -0.3373  0.0201
    9GLN      H 2352  11.745   1.491   4.737  0.0663  0.0740 -0.0436
    9GLN     CA 2353  11.714   1.313   4.827  0.3199 -0.1335  0.4025
    9GLN     HA 2354  11.679   1.229   4.766 -0.8287 -0.3939  1.3712
    9GLN     CB 2355  11.866   1.310   4.816  0.3126 -0.3486  0.3434
    9GLN    HB1 2356  11.901   1.229   4.879 -0.5888 -1.4940 -0.5656
    9GLN    HB2 2357  11.902   1.407   4.850 -0.0494  0.7325 -2.1363
    9GLN     CG 2358  11.924   1.282   4.677 -0.0707  0.1815  0.0707
    9GLN    HG1 2359  11.897   1.183   4.640  0.0378  0.7837 -1.6621
    9GLN    HG2 2360  11.887   1.357   4.608  1.3943 -0.0051 -0.9515
    9GLN     CD 2361  12.076   1.296   4.680 -0.0820  0.2809  0.2699
    9GLN    OE1 2362  12.153   1.220   4.738  0.1311  0.4305  0.1836
    9GLN    NE2 2363  12.128   1.410   4.633 -0.2259 -0.0654 -0.7618
    9GLN   HE21 2364  12.071   1.483   4.593 -0.8060 -0.2468 -0.2727
    9GLN   HE22 2365  12.228   1.417   4.649 -0.6333  3.6880  1.1545
    9GLN      C 2366  11.663   1.292   4.969 -0.5538 -0.2439  0.0786
    9GLN      O 2367  11.622   1.386   5.036  0.1722 -0.2563  0.5499
   10ALA      N 2368  11.664   1.167   5.015  0.6669 -0.2688  0.0163
   10ALA      H 2369  11.715   1.103   4.956  1.7941 -0.0838  0.7635
   10ALA     CA 2370  11.634   1.131   5.152 -0.1161 -0.0014 -0.0798
   10ALA     HA 2371  11.527   1.151   5.163  0.1921  4.0725 -2.3068
   10ALA     CB 2372  11.645   0.979   5.158 -0.5713 -0.0229  0.3403
   10ALA    HB1 2373  11.600   0.945   5.251  0.0781 -1.4749  0.1418
   10ALA    HB2 2374  11.748   0.943   5.151 -0.7192 -0.1354 -1.8303
   10ALA    HB3 2375  11.604   0.927   5.072  2.9098 -0.2048 -1.4205
   10ALA      C 2376  11.706   1.204   5.265  0.2208  0.1681 -0.4036
   10ALA      O 2377  11.821   1.246   5.251  0.1959  0.4859  0.3355
   11THR      N 2378  11.639   1.211   5.380  0.2221 -0.2334 -0.3777
   11THR      H 2379  11.552   1.160   5.374 -0.5626  0.6488  2.3658
   11THR     CA 2380  11.687   1.275   5.501  0.0501 -0.2664 -0.2899
   11THR     HA 2381  11.796   1.282   5.494  0.1078  1.2595  1.4552
   11THR     CB 2382  11.635   1.417   5.519  0.0486 -0.3261  0.1861
   11THR     HB 2383  11.683   1.454   5.609 -2.6159 -1.4206  2.1778
   11THR    CG2 2384  11.672   1.506   5.400 -0.1084 -0.1749  0.2502
   11THR   HG21 2385  11.606   1.487   5.315  0.1198  0.1122  0.0097
   11THR   HG22 2386  11.772   1.490   5.359  0.6609  0.8608  1.6454
   11THR   HG23 2387  11.647   1.610   5.420 -2.0969 -0.7157  0.7768
   11THR    OG1 2388  11.495   1.431   5.524  0.1053  0.1434  0.5357
   11THR    HG1 2389  11.473   1.497   5.590 -1.3457  1.0532 -0.7846
   11THR      C 2390  11.655   1.198   5.628  0.0830  0.2871  0.0538
   11THR      O 2391  11.545   1.146   5.646  0.1988 -0.0721 -0.2747
   12GLN      N 2392  11.748   1.208   5.723 -0.4353 -0.1144  0.6118
   12GLN      H 2393  11.837   1.236   5.685  1.0261  0.5629  4.1579
   12GLN     CA 2394  11.736   1.160   5.859  0.2205 -0.6128  0.4978
   12GLN     HA 2395  11.711   1.054   5.857 -0.1650 -0.5184 -1.0063
   12GLN     CB 2396  11.870   1.182   5.929  0.1250  0.5446  0.3192
   12GLN    HB1 2397  11.863   1.159   6.035 -0.2116  0.0012  0.1804
   12GLN    HB2 2398  11.894   1.289   5.924  1.0498  0.3129 -0.4803
   12GLN     CG 2399  11.981   1.091   5.878 -0.2865  0.1646  0.0977
   12GLN    HG1 2400  12.082   1.120   5.907  0.8289 -1.8267 -1.4859
   12GLN    HG2 2401  11.980   1.098   5.769 -1.3213 -0.1359  0.0734
   12GLN     CD 2402  11.972   0.945   5.922  0.6597  0.1639  0.3136
   12GLN    OE1 2403  11.928   0.903   6.029 -0.3892  0.0888 -0.1389
   12GLN    NE2 2404  12.020   0.848   5.845  0.3158 -0.2343  0.5931
   12GLN   HE21 2405  12.058   0.865   5.753 -1.6764 -0.1327 -0.2643
   12GLN   HE22 2406  12.014   0.758   5.890  0.2204  0.5607  2.2169
   12GLN      C 2407  11.630   1.225   5.946  0.8207  0.7156  0.2518
   12GLN      O 2408  11.589   1.337   5.915  0.2944  0.3977 -0.1976
   13SER      N 2409  11.587   1.157   6.053  1.1445  0.6551  0.3436
   13SER      H 2410  11.617   1.061   6.062 -0.5608 -0.1582 -1.9123
   13SER     CA 2411  11.475   1.201   6.133  0.6154  0.1593 -0.1159
   13SER     HA 2412  11.390   1.200   6.065  2.1164  2.1307 -2.1453
   13SER     CB 2413  11.445   1.101   6.245  0.1129  0.0557 -0.3393
   13SER    HB1 2414  11.537   1.077   6.298 -0.5371  1.3177  1.4687
   13SER    HB2 2415  11.361   1.120   6.312  0.7828 -2.0074  1.1841
   13SER     OG 2416  11.398   0.986   6.178 -0.2833  0.0441 -0.0438
   13SER     HG 2417  11.408   0.912   6.238  2.7385 -1.1326 -1.8113
   13SER      C 2418  11.493   1.339   6.193  0.2141 -0.0072  0.3947
   13SER      O 2419  11.602   1.380   6.233  0.2042  0.7285 -0.3054
   14TYR      N 2420  11.383   1.415   6.199  0.1519 -0.0063 -0.6808
   14TYR      H 2421  11.302   1.383   6.147  0.0481 -1.0517  0.1050
   14TYR     CA 2422  11.385   1.548   6.256  0.0957 -0.0867 -0.4913
   14TYR     HA 2423  11.487   1.585   6.268 -0.2582  0.8338 -0.2686
   14TYR     CB 2424  11.316   1.642   6.158 -0.6187  0.1545  0.2364
   14TYR    HB1 2425  11.207   1.636   6.157 -1.0108  4.2842  0.5547
   14TYR    HB2 2426  11.356   1.622   6.059  0.2347  1.0482  0.3779
   14TYR     CG 2427  11.343   1.786   6.196 -0.1116  0.0823  0.1589
   14TYR    CD1 2428  11.473   1.836   6.181 -0.1275  0.3240  0.7878
   14TYR    HD1 2429  11.545   1.772   6.133 -2.3059 -0.3893 -1.7731
   14TYR    CE1 2430  11.504   1.971   6.198  0.0961  0.3451  0.2144
   14TYR    HE1 2431  11.606   1.998   6.178 -0.3483  1.5661 -0.5516
   14TYR     CZ 2432  11.406   2.059   6.248 -0.1096  0.0890  0.2662
   14TYR     OH 2433  11.425   2.194   6.239 -0.2859  0.1427  0.6977
   14TYR     HH 2434  11.338   2.233   6.239 -1.7616 -2.8271  0.2801
   14TYR    CE2 2435  11.276   2.006   6.266 -0.0162  0.0294  0.7661
   14TYR    HE2 2436  11.202   2.072   6.307 -0.8660 -0.1305 -0.4778
   14TYR    CD2 2437  11.242   1.872   6.241 -0.1768  0.2610 -0.3213
   14TYR    HD2 2438  11.141   1.837   6.254 -0.5886  1.2162 -0.8441
   14TYR      C 2439  11.327   1.548   6.397  0.3377 -0.0570 -0.3919
   14TYR      O 2440  11.271   1.447   6.439  0.1539  0.2210  0.0409
   15GLY      N 2441  11.345   1.660   6.467 -0.6778 -0.1624  0.0464
   15GLY      H 2442  11.386   1.740   6.421 -1.4108  2.5653  3.7318
   15GLY     CA 2443  11.296   1.689   6.600  0.3487  0.1298  0.3646
   15GLY    HA1 2444  11.318   1.792   6.628  1.5534 -0.3088  1.1368
   15GLY    HA2 2445  11.188   1.675   6.607  0.3919 -0.5941 -0.3565
   15GLY      C 2446  11.366   1.598   6.700  0.0648 -0.5482 -0.0482
   15GLY      O 2447  11.466   1.530   6.678  0.0132 -0.7326  0.2715
   16ALA      N 2448  11.306   1.592   6.819 -0.4315  0.2801 -0.2466
   16ALA      H 2449  11.223   1.648   6.828 -0.7597 -0.2859  0.3693
   16ALA     CA 2450  11.312   1.480   6.911  0.2591  0.6289  0.1429
   16ALA     HA 2451  11.377   1.403   6.869 -0.8752  1.0368 -2.6185
   16ALA     CB 2452  11.368   1.529   7.044 -0.3475  0.3520  0.5069
   16ALA    HB1 2453  11.328   1.629   7.062  0.5696  0.8264 -0.0041
   16ALA    HB2 2454  11.477   1.538   7.045 -0.2426 -0.8463  1.2246
   16ALA    HB3 2455  11.344   1.469   7.131 -0.4650  1.6182  1.3737
   16ALA      C 2456  11.174   1.418   6.927  0.4215  0.3674  0.5372
   16ALA      O 2457  11.064   1.466   6.902  0.3809 -0.1909 -0.3924
   17TYR      N 2458  11.174   1.297   6.984 -0.0923  0.0946 -0.0356
   17TYR      H 2459  11.262   1.249   6.998 -0.7184 -1.1817 -0.2986
   17TYR     CA 2460  11.059   1.232   7.046 -0.1356  0.0983 -0.1112
   17TYR     HA 2461  10.975   1.230   6.976  0.3788  1.0583 -0.7941
   17TYR     CB 2462  11.092   1.084   7.062  0.0336  0.1726  0.2282
   17TYR    HB1 2463  11.102   1.050   7.165 -2.5531  0.7589  0.7420
   17TYR    HB2 2464  11.187   1.063   7.013 -0.8671 -0.9833 -1.1085
   17TYR     CG 2465  11.000   0.984   6.996 -0.2614  0.4806  0.1670
   17TYR    CD1 2466  10.894   0.923   7.063  0.2662 -0.2302  0.3717
   17TYR    HD1 2467  10.880   0.947   7.167  0.2992  0.8815  0.1268
   17TYR    CE1 2468  10.785   0.860   7.001  0.1529  0.1214  0.2123
   17TYR    HE1 2469  10.703   0.822   7.061  0.0789  0.6867  0.4786
   17TYR     CZ 2470  10.795   0.848   6.861  0.3201  0.4383  0.1957
   17TYR     OH 2471  10.710   0.772   6.786  0.4171 -0.0387  0.5640
   17TYR     HH 2472  10.730   0.767   6.692 -0.8454 -1.4533  0.3308
   17TYR    CE2 2473  10.904   0.898   6.788  0.3393 -0.4294 -0.3892
   17TYR    HE2 2474  10.916   0.869   6.684 -0.7819 -0.7651 -0.4349
   17TYR    CD2 2475  11.003   0.969   6.857 -0.5126  0.2231  0.1890
   17TYR    HD2 2476  11.077   1.024   6.801 -1.4078 -0.4385 -1.7209
   17TYR      C 2477  11.012   1.285   7.180 -0.3971 -0.0854 -0.1306
   17TYR      O 2478  11.103   1.309   7.259 -0.6830  0.7543 -0.0445
   18PRO      N 2479  10.882   1.303   7.203 -0.5254 -0.9208 -0.1876
   18PRO     CD 2480  10.769   1.284   7.114 -0.1093 -0.5919 -0.7897
   18PRO    HD1 2481  10.781   1.187   7.066  1.5169  0.0132 -1.6744
   18PRO    HD2 2482  10.763   1.374   7.053 -0.6725  0.0083  0.1267
   18PRO     CG 2483  10.648   1.281   7.206  0.8323  0.9156  0.5509
   18PRO    HG1 2484  10.639   1.179   7.244 -1.4622  0.7546 -0.2673
   18PRO    HG2 2485  10.554   1.315   7.162 -0.7931 -1.5756  1.8224
   18PRO     CB 2486  10.687   1.360   7.331 -0.3070  0.2170  1.3663
   18PRO    HB1 2487  10.626   1.332   7.418 -0.5643 -1.6910  0.6211
   18PRO    HB2 2488  10.666   1.465   7.313 -1.1333 -0.0740  0.5493
   18PRO     CA 2489  10.834   1.323   7.338 -0.4032 -0.5666 -0.1965
   18PRO     HA 2490  10.886   1.410   7.379  0.0118 -1.7160  1.9260
   18PRO      C 2491  10.866   1.205   7.429  0.4994 -0.4554 -0.3522
   18PRO      O 2492  10.828   1.092   7.399 -0.0481 -0.4225  0.1800
   19THR      N 2493  10.925   1.220   7.548  0.1045  0.1066 -0.2215
   19THR      H 2494  10.954   1.314   7.570  0.6200 -0.8304  4.0894
   19THR     CA 2495  10.948   1.114   7.645  0.0231  0.0998 -0.2087
   19THR     HA 2496  10.872   1.037   7.638  0.1314  0.0961 -1.5627
   19THR     CB 2497  11.082   1.044   7.622  0.0011  0.1312 -0.4484
   19THR     HB 2498  11.097   0.965   7.697 -1.4232  1.7276  1.6394
   19THR    CG2 2499  11.108   0.985   7.484  0.3436 -0.3809 -0.1681
   19THR   HG21 2500  11.198   0.923   7.480 -0.2822 -1.3343  0.0250
   19THR   HG22 2501  11.028   0.915   7.458  0.3681 -0.7949  0.8162
   19THR   HG23 2502  11.114   1.060   7.406  0.8092 -0.0408  0.1910
   19THR    OG1 2503  11.194   1.128   7.637  0.2691 -0.3296  0.2099
   19THR    HG1 2504  11.181   1.206   7.582  2.0239 -2.1117 -3.0502
   19THR      C 2505  10.966   1.170   7.785 -0.5380  0.3460 -0.2353
   19THR      O 2506  10.990   1.290   7.796  0.5507  0.1127  0.0304
   20GLN      N 2507  10.932   1.097   7.891 -0.0337  0.2494 -0.1369
   20GLN      H 2508  10.903   1.001   7.877 -2.2911  0.5861  1.5786
   20GLN     CA 2509  10.897   1.165   8.015 -0.2220  0.0091 -0.0564
   20GLN     HA 2510  10.829   1.248   8.001 -0.8039 -0.3703  0.4970
   20GLN     CB 2511  10.821   1.073   8.110  0.2567 -0.3658 -0.0301
   20GLN    HB1 2512  10.823   1.122   8.208  2.0073 -0.9574  0.2655
   20GLN    HB2 2513  10.867   0.975   8.127 -0.2706 -0.3275  1.8149
   20GLN     CG 2514  10.678   1.052   8.063  0.3311  0.0445 -0.4402
   20GLN    HG1 2515  10.637   1.153   8.057 -0.7037 -0.2305  1.3534
   20GLN    HG2 2516  10.662   0.991   7.974 -0.3233 -0.7715  0.2174
   20GLN     CD 2517  10.592   0.984   8.168  0.3028  0.5455 -0.1362
   20GLN    OE1 2518  10.541   1.049   8.259 -0.5242  0.0119 -0.2058
   20GLN    NE2 2519  10.559   0.855   8.158  1.0818  0.3820 -0.7045
   20GLN   HE21 2520  10.497   0.811   8.225  1.1496  0.6801 -0.4433
   20GLN   HE22 2521  10.594   0.796   8.084 -0.8850  1.2189 -2.4252
   20GLN      C 2522  11.017   1.222   8.089  0.0675 -0.0793 -0.4519
   20GLN      O 2523  10.995   1.327   8.151  0.0770 -0.3289 -0.0211
   21PRO      N 2524  11.135   1.161   8.098  0.1390  0.1609  0.3352
   21PRO     CD 2525  11.174   1.036   8.036  0.1177  0.3481 -0.0618
   21PRO    HD1 2526  11.160   1.053   7.930  0.2778  1.3441  0.0652
   21PRO    HD2 2527  11.105   0.966   8.084 -0.4258  1.5078  0.9042
   21PRO     CG 2528  11.319   0.996   8.063 -0.0056 -0.0751 -0.0186
   21PRO    HG1 2529  11.382   1.010   7.976 -0.7935 -2.3384 -1.0341
   21PRO    HG2 2530  11.337   0.894   8.096  2.9008  1.3207  3.3265
   21PRO     CB 2531  11.342   1.096   8.176  0.2083 -0.0496 -0.0845
   21PRO    HB1 2532  11.333   1.046   8.273 -0.5121  0.2576  0.0197
   21PRO    HB2 2533  11.448   1.119   8.182 -0.1462  1.6543  0.2850
   21PRO     CA 2534  11.251   1.218   8.165  0.3734  0.0818  0.0032
   21PRO     HA 2535  11.234   1.243   8.270 -1.6727 -1.3939  0.0926
   21PRO      C 2536  11.307   1.334   8.084  0.4654 -0.2140 -0.3597
   21PRO      O 2537  11.295   1.339   7.962 -0.0718  0.4491 -0.2895
   22GLY      N 2538  11.386   1.419   8.150 -0.0918  0.0493 -0.0221
   22GLY      H 2539  11.376   1.407   8.250  0.9704 -0.3831  0.0430
   22GLY     CA 2540  11.483   1.515   8.103 -0.1427  0.2815  0.3367
   22GLY    HA1 2541  11.560   1.535   8.177  0.2494  0.6822 -0.1684
   22GLY    HA2 2542  11.529   1.468   8.016 -1.2101 -0.9799  0.4268
   22GLY      C 2543  11.426   1.652   8.069  0.4078  0.5313  0.3961
   22GLY      O 2544  11.318   1.688   8.117  0.1986 -0.2942  0.5671
   23GLN      N 2545  11.494   1.724   7.980  0.0305 -0.2143 -0.5045
   23GLN      H 2546  11.572   1.678   7.935  1.8084  1.5618  0.6317
   23GLN     CA 2547  11.459   1.856   7.932  0.1757 -0.1387 -0.4002
   23GLN     HA 2548  11.409   1.912   8.011  0.1072 -2.7719  1.5796
   23GLN     CB 2549  11.592   1.929   7.911 -0.3114  0.7410 -0.4865
   23GLN    HB1 2550  11.577   2.016   7.848  2.2146  0.5189 -1.4963
   23GLN    HB2 2551  11.662   1.859   7.865 -2.3517 -2.0737  0.4300
   23GLN     CG 2552  11.644   1.987   8.042  0.0477 -0.2675 -0.1695
   23GLN    HG1 2553  11.730   2.049   8.017 -0.6165  0.3621 -0.9213
   23GLN    HG2 2554  11.576   2.060   8.086  1.0161  1.8478 -1.9911
   23GLN     CD 2555  11.678   1.874   8.138  0.0347 -0.1197  0.0113
   23GLN    OE1 2556  11.595   1.851   8.226 -0.0629 -0.0160 -0.0534
   23GLN    NE2 2557  11.788   1.799   8.129  0.0297 -0.1168 -0.0686
   23GLN   HE21 2558  11.788   1.722   8.195 -0.2989 -0.1118 -0.0571
   23GLN   HE22 2559  11.853   1.812   8.053 -0.6942 -1.4315 -0.9688
   23GLN      C 2560  11.377   1.838   7.805  0.0684 -0.0673 -0.3396
   23GLN      O 2561  11.415   1.760   7.718  0.1488 -0.8972  0.4292
   24GLY      N 2562  11.263   1.908   7.798 -0.0628 -0.2310  0.1366
   24GLY      H 2563  11.251   1.982   7.865 -0.8143 -0.6077  0.4245
   24GLY     CA 2564  11.167   1.896   7.691 -0.2205  0.5186  0.1893
   24GLY    HA1 2565  11.135   1.792   7.681  0.7342  0.2839 -0.5889
   24GLY    HA2 2566  11.077   1.950   7.719  1.0520  3.1432 -0.4553
   24GLY      C 2567  11.205   1.945   7.552 -0.2955  0.3394  0.1048
   24GLY      O 2568  11.296   2.024   7.530 -0.1309  0.0201 -0.3680
   25TYR      N 2569  11.129   1.908   7.448  0.2859  0.2238 -0.2824
   25TYR      H 2570  11.058   1.839   7.467  0.0720  0.2773 -0.8750
   25TYR     CA 2571  11.139   1.933   7.306  0.2169  0.1664 -0.2974
   25TYR     HA 2572  11.238   1.977   7.293  0.0486  0.4038 -0.8053
   25TYR     CB 2573  11.144   1.809   7.218  0.2035  0.0108 -0.0786
   25TYR    HB1 2574  11.059   1.743   7.237  0.0143  0.0731 -0.7030
   25TYR    HB2 2575  11.236   1.758   7.247  0.7931  1.2430  0.2890
   25TYR     CG 2576  11.153   1.830   7.069  0.4102 -0.0850 -0.0802
   25TYR    CD1 2577  11.040   1.793   6.994  0.2288 -0.2761  0.2827
   25TYR    HD1 2578  10.966   1.726   7.034  0.3574 -0.8369 -0.3915
   25TYR    CE1 2579  11.024   1.838   6.862 -0.2291 -0.2612  0.3407
   25TYR    HE1 2580  10.938   1.813   6.802 -0.7249  0.0988  0.8919
   25TYR     CZ 2581  11.123   1.921   6.806 -1.0228  0.7936  0.4722
   25TYR     OH 2582  11.118   1.978   6.682  0.2923 -0.0354  0.0056
   25TYR     HH 2583  11.046   1.948   6.625 -0.4178 -2.4850  1.9770
   25TYR    CE2 2584  11.240   1.947   6.880 -0.3406 -0.0511 -0.2887
   25TYR    HE2 2585  11.317   2.009   6.835 -1.5540  0.3693 -1.8564
   25TYR    CD2 2586  11.257   1.904   7.013  0.2253 -0.0247 -0.3472
   25TYR    HD2 2587  11.343   1.939   7.067  0.6489 -1.8563  0.2260
   25TYR      C 2588  11.035   2.033   7.256 -0.1480  0.0340  0.1907
   25TYR      O 2589  10.920   2.031   7.298 -0.1805  0.1999  0.1078
   26SER      N 2590  11.083   2.128   7.176 -0.3032 -0.0647 -0.0215
   26SER      H 2591  11.183   2.127   7.162 -0.3289  2.0881 -0.8869
   26SER     CA 2592  11.006   2.234   7.114  0.0017  0.1193 -0.0861
   26SER     HA 2593  10.906   2.194   7.103  0.8146 -1.8139 -1.0011
   26SER     CB 2594  11.021   2.354   7.207 -0.2112 -0.4031  0.6235
   26SER    HB1 2595  10.974   2.336   7.304 -2.4518  0.2030 -0.2761
   26SER    HB2 2596  11.125   2.383   7.217 -0.0840 -0.7805  0.4102
   26SER     OG 2597  10.944   2.463   7.162 -0.2385 -0.4448  0.5713
   26SER     HG 2598  11.000   2.516   7.104 -0.3922 -1.0413 -0.1436
   26SER      C 2599  11.070   2.258   6.977  0.2566  0.5375  0.1010
   26SER      O 2600  11.188   2.238   6.951  0.0504  0.0048 -0.4560
   27GLN      N 2601  10.982   2.301   6.886 -0.4706 -0.3331  0.3715
   27GLN      H 2602  10.883   2.285   6.900 -0.6131 -0.5707 -0.8506
   27GLN     CA 2603  11.032   2.328   6.753  0.1196 -0.0840  0.6407
   27GLN     HA 2604  11.131   2.283   6.741  0.2841 -0.1302  2.0304
   27GLN     CB 2605  10.937   2.279   6.644  0.3147  0.2725  0.3065
   27GLN    HB1 2606  10.928   2.172   6.665  2.0694 -0.1706 -0.9329
   27GLN    HB2 2607  10.845   2.337   6.642  0.2262  0.1891 -3.1948
   27GLN     CG 2608  10.994   2.295   6.504 -0.0282 -0.1339  0.1173
   27GLN    HG1 2609  11.094   2.255   6.485 -0.5681 -1.5577  0.1521
   27GLN    HG2 2610  11.011   2.401   6.482  1.4419 -0.4310 -0.3063
   27GLN     CD 2611  10.906   2.241   6.392  0.2699 -0.2601 -0.0577
   27GLN    OE1 2612  10.799   2.184   6.407  0.0207  0.2156 -0.0048
   27GLN    NE2 2613  10.950   2.253   6.266 -0.5995  0.1791 -0.3299
   27GLN   HE21 2614  10.883   2.238   6.192  0.5734  0.4805 -1.4871
   27GLN   HE22 2615  11.039   2.298   6.251 -0.5380  1.5006  3.0357
   27GLN      C 2616  11.058   2.478   6.742 -0.0951 -0.0723  0.2917
   27GLN      O 2617  10.967   2.554   6.770 -0.2025 -0.0681 -0.0615
   28GLN      N 2618  11.174   2.516   6.688 -0.2234  0.1074  0.1425
   28GLN      H 2619  11.236   2.439   6.668 -1.4458 -0.8373 -0.1269
   28GLN     CA 2620  11.224   2.652   6.677 -0.0411  0.0358  0.0741
   28GLN     HA 2621  11.146   2.724   6.705  1.0903  0.5199  2.1381
   28GLN     CB 2622  11.334   2.674   6.779 -0.0103  0.5973 -0.0748
   28GLN    HB1 2623  11.406   2.748   6.743 -0.4830  0.2784 -1.7421
   28GLN    HB2 2624  11.280   2.713   6.865 -0.7065 -1.6840  0.5915
   28GLN     CG 2625  11.426   2.563   6.829 -0.0573  0.4479 -0.3190
   28GLN    HG1 2626  11.487   2.524   6.747  1.3809  0.9788  0.4549
   28GLN    HG2 2627  11.360   2.493   6.881 -0.3257  1.6088  0.9404
   28GLN     CD 2628  11.525   2.616   6.932 -0.2303  0.0144  0.0764
   28GLN    OE1 2629  11.646   2.608   6.915 -0.3130  0.2114 -0.6292
   28GLN    NE2 2630  11.483   2.656   7.052 -0.4370  0.5271 -0.1625
   28GLN   HE21 2631  11.386   2.635   7.074  0.2569 -0.9100  1.8779
   28GLN   HE22 2632  11.559   2.680   7.114 -0.5553  2.6465 -0.7385
   28GLN      C 2633  11.270   2.690   6.537  0.6805 -0.0671  0.2841
   28GLN      O 2634  11.294   2.807   6.510  0.7045  0.0407  0.7746
   29SER      N 2635  11.286   2.596   6.443 -0.1634  0.7511 -0.6925
   29SER      H 2636  11.256   2.501   6.461 -1.5340  1.2596 -0.1840
   29SER     CA 2637  11.308   2.622   6.302  0.0890  0.3673 -0.7257
   29SER     HA 2638  11.269   2.717   6.265  0.9289  0.2714 -1.8922
   29SER     CB 2639  11.459   2.623   6.283  0.1988 -0.0904  0.0956
   29SER    HB1 2640  11.500   2.540   6.340  0.8113  0.5319  0.5817
   29SER    HB2 2641  11.475   2.613   6.176 -0.0078 -2.2228  0.2221
   29SER     OG 2642  11.526   2.738   6.331 -0.1692  0.0592  0.2537
   29SER     HG 2643  11.526   2.753   6.426  1.2744  0.0540  0.2771
   29SER      C 2644  11.240   2.514   6.219 -0.1210  0.2528 -0.4074
   29SER      O 2645  11.217   2.402   6.265  0.2982  0.0726 -0.6254
   30SER      N 2646  11.218   2.543   6.091 -0.2256  0.4650 -0.3409
   30SER      H 2647  11.249   2.630   6.049  2.6241 -0.4771 -0.3830
   30SER     CA 2648  11.167   2.447   5.996  0.1703 -0.0034 -0.0836
   30SER     HA 2649  11.082   2.393   6.037 -0.2164 -0.4874 -1.4443
   30SER     CB 2650  11.118   2.519   5.870  0.6764 -0.1923 -0.3900
   30SER    HB1 2651  11.056   2.452   5.811 -0.8855  1.8606 -1.1852
   30SER    HB2 2652  11.210   2.544   5.816  3.5980 -1.0120  3.6703
   30SER     OG 2653  11.050   2.636   5.909  0.2185 -0.4556 -0.3910
   30SER     HG 2654  11.028   2.690   5.833 -1.3463 -0.5998 -0.0729
   30SER      C 2655  11.274   2.342   5.966  0.3461  0.2757 -0.4409
   30SER      O 2656  11.395   2.353   5.983  0.4187 -0.4784 -0.4493
   31GLN      N 2657  11.225   2.226   5.923  0.1458  0.2137 -0.0545
   31GLN      H 2658  11.124   2.221   5.915 -0.1292  0.7299  2.3039
   31GLN     CA 2659  11.296   2.104   5.889 -0.7472 -0.2846 -0.1678
   31GLN     HA 2660  11.348   2.080   5.982  1.1564  0.7343 -0.9185
   31GLN     CB 2661  11.202   1.989   5.857 -0.6831 -0.4973  0.3934
   31GLN    HB1 2662  11.154   1.971   5.953 -0.9920 -0.2352  0.2899
   31GLN    HB2 2663  11.124   2.017   5.785 -0.0758 -0.6261 -0.3312
   31GLN     CG 2664  11.264   1.854   5.821  0.0733  0.0255 -0.3083
   31GLN    HG1 2665  11.310   1.861   5.723 -0.8935 -1.4087 -0.8978
   31GLN    HG2 2666  11.338   1.827   5.896  0.8816 -0.9162 -1.4116
   31GLN     CD 2667  11.169   1.735   5.813 -0.1855  0.2213 -0.1505
   31GLN    OE1 2668  11.059   1.737   5.867 -0.1898  0.4263 -0.1663
   31GLN    NE2 2669  11.227   1.629   5.756 -0.5462 -0.0304 -0.0557
   31GLN   HE21 2670  11.178   1.542   5.751 -3.5586  1.3838  1.9748
   31GLN   HE22 2671  11.320   1.637   5.717 -0.0685  2.2307  1.3383
   31GLN      C 2672  11.402   2.135   5.784 -0.2499 -0.3300  0.3165
   31GLN      O 2673  11.368   2.207   5.691  0.1287  0.0704  0.4850
   32PRO      N 2674  11.521   2.076   5.780 -0.1018 -0.0228  0.1511
   32PRO     CD 2675  11.582   1.999   5.887  0.0922  0.3215  0.2884
   32PRO    HD1 2676  11.506   1.936   5.934 -0.9659  1.3430 -0.0018
   32PRO    HD2 2677  11.624   2.077   5.952  0.6305  2.8488 -2.8330
   32PRO     CG 2678  11.698   1.923   5.824 -0.1764 -0.1702  0.3834
   32PRO    HG1 2679  11.674   1.833   5.768 -1.4547  0.3657  0.0133
   32PRO    HG2 2680  11.779   1.900   5.893  0.6544 -0.8827 -0.7865
   32PRO     CB 2681  11.745   2.032   5.728 -0.3180 -0.3051  0.1603
   32PRO    HB1 2682  11.817   1.997   5.653 -1.6805 -0.5547 -1.0927
   32PRO    HB2 2683  11.796   2.106   5.789 -0.4093 -1.3045  1.4836
   32PRO     CA 2684  11.617   2.094   5.672 -0.1833 -0.1124  0.0639
   32PRO     HA 2685  11.639   2.198   5.649  1.7502 -0.5183 -0.0495
   32PRO      C 2686  11.572   2.024   5.545 -0.3411  0.1215 -0.0105
   32PRO      O 2687  11.508   1.920   5.556  0.0022 -0.1048 -0.1336
   33TYR      N 2688  11.610   2.077   5.428 -0.1023 -0.2302 -0.0949
   33TYR      H 2689  11.665   2.162   5.430  0.5724 -0.6619  0.4077
   33TYR     CA 2690  11.582   2.012   5.302 -0.2622 -0.2520 -0.0485
   33TYR     HA 2691  11.481   1.971   5.304 -0.9723  1.3573 -0.4621
   33TYR     CB 2692  11.584   2.120   5.194 -0.4986 -0.0733  0.1259
   33TYR    HB1 2693  11.682   2.165   5.182 -0.7720  0.8643  1.2135
   33TYR    HB2 2694  11.561   2.064   5.104 -1.3853  1.0873 -0.4068
   33TYR     CG 2695  11.474   2.224   5.204 -0.6721 -0.2057 -0.3860
   33TYR    CD1 2696  11.353   2.198   5.137 -0.4721  0.5337 -1.0438
   33TYR    HD1 2697  11.332   2.102   5.094  0.0381 -0.5596  1.0297
   33TYR    CE1 2698  11.256   2.298   5.150 -0.6477  0.2609 -0.1435
   33TYR    HE1 2699  11.166   2.298   5.090 -0.7950 -0.8560  0.0600
   33TYR     CZ 2700  11.285   2.420   5.215 -0.2169  0.4943 -0.7557
   33TYR     OH 2701  11.196   2.523   5.224 -0.7439 -0.0506  0.4709
   33TYR     HH 2702  11.236   2.605   5.254 -2.1936  1.0084 -0.3595
   33TYR    CE2 2703  11.411   2.444   5.273  0.0007 -0.2757 -0.8922
   33TYR    HE2 2704  11.436   2.539   5.318 -1.2326 -0.0770 -0.5737
   33TYR    CD2 2705  11.508   2.343   5.268 -0.2922 -0.6265  0.2145
   33TYR    HD2 2706  11.607   2.362   5.305  0.0165  0.3187 -1.0013
   33TYR      C 2707  11.682   1.901   5.274  0.2934  0.0589  0.6790
   33TYR      O 2708  11.794   1.899   5.325  0.1739 -0.5397  0.9343
   34GLY      N 2709  11.650   1.812   5.180  0.4973  0.9245 -0.2246
   34GLY      H 2710  11.553   1.816   5.151  0.5146  2.3469 -0.1511
   34GLY     CA 2711  11.744   1.721   5.119 -0.3997 -0.2140  0.0489
   34GLY    HA1 2712  11.808   1.687   5.200  1.4268  2.2421 -0.2395
   34GLY    HA2 2713  11.685   1.640   5.075  1.3511 -1.4970 -0.0470
   34GLY      C 2714  11.831   1.774   5.005 -0.0063 -0.2226  0.3451
   34GLY      O 2715  11.805   1.886   4.964  0.1068 -0.4643 -0.3917
   35GLN      N 2716  11.925   1.691   4.959  0.1721 -0.0434  0.3878
   35GLN      H 2717  11.937   1.601   5.002 -0.0004 -0.1373  0.2365
   35GLN     CA 2718  12.012   1.738   4.853 -0.0281  0.1925  0.3273
   35GLN     HA 2719  12.028   1.845   4.869  0.9275  0.1420 -0.1950
   35GLN     CB 2720  12.150   1.674   4.853 -0.0175  0.1977 -0.5665
   35GLN    HB1 2721  12.204   1.705   4.763  0.6773 -1.5942 -0.8314
   35GLN    HB2 2722  12.115   1.570   4.850 -0.9552  0.4369  1.1512
   35GLN     CG 2723  12.235   1.686   4.980  0.1951  0.1621 -0.7038
   35GLN    HG1 2724  12.192   1.629   5.062 -5.7787  2.2570 -1.8339
   35GLN    HG2 2725  12.219   1.789   5.013 -1.3575 -0.2068 -0.1984
   35GLN     CD 2726  12.379   1.637   4.975  0.2208  0.1432  0.1145
   35GLN    OE1 2727  12.414   1.549   4.897 -0.3315  0.0133  0.0074
   35GLN    NE2 2728  12.461   1.705   5.055  0.2849 -0.3636  0.4815
   35GLN   HE21 2729  12.429   1.788   5.103 -1.4341  0.1384 -1.4160
   35GLN   HE22 2730  12.559   1.681   5.055 -0.0335 -2.2430  3.6776
   35GLN      C 2731  11.942   1.715   4.719 -0.1875 -0.0207  0.4474
   35GLN      O 2732  11.859   1.625   4.716 -1.1206  0.8427 -0.1232
   36GLN      N 2733  11.971   1.795   4.617 -0.5479 -0.1343  0.2558
   36GLN      H 2734  12.057   1.847   4.612  0.2621 -1.4468  0.1127
   36GLN     CA 2735  11.885   1.788   4.500  0.0089 -0.1043 -0.1589
   36GLN     HA 2736  11.785   1.760   4.533 -0.2983  0.7750 -0.3174
   36GLN     CB 2737  11.884   1.926   4.434  0.1586  0.0013  0.0596
   36GLN    HB1 2738  11.982   1.974   4.439 -0.2467  0.7177  1.8751
   36GLN    HB2 2739  11.877   1.925   4.326 -1.6983  0.6293  0.1542
   36GLN     CG 2740  11.782   2.011   4.509 -0.2798 -0.1432 -0.3706
   36GLN    HG1 2741  11.686   1.987   4.464  0.0523 -0.5272 -0.8917
   36GLN    HG2 2742  11.785   1.984   4.615 -0.8761 -1.6146 -0.7049
   36GLN     CD 2743  11.804   2.161   4.499  0.2347 -0.1948 -0.0926
   36GLN    OE1 2744  11.908   2.216   4.465  0.1853 -0.3812 -0.5532
   36GLN    NE2 2745  11.696   2.238   4.519  0.5179 -0.0487  0.8749
   36GLN   HE21 2746  11.611   2.185   4.532 -0.0534  0.4059 -0.8260
   36GLN   HE22 2747  11.695   2.333   4.485  0.1318 -0.2921  0.2049
   36GLN      C 2748  11.932   1.669   4.417 -0.0450 -0.1000 -0.1960
   36GLN      O 2749  12.050   1.637   4.418  0.0557  0.2623  0.1591
   37SER      N 2750  11.833   1.601   4.358 -0.2088 -0.1558  0.1370
   37SER      H 2751  11.739   1.637   4.363  0.5347  1.8994  0.2888
   37SER     CA 2752  11.844   1.472   4.292 -0.2113 -0.1611  0.1470
   37SER     HA 2753  11.913   1.408   4.348 -0.5804 -0.6704  0.0263
   37SER     CB 2754  11.708   1.406   4.274 -0.2436 -0.0263 -0.1045
   37SER    HB1 2755  11.639   1.473   4.223 -1.4735 -0.1107  1.3887
   37SER    HB2 2756  11.721   1.313   4.220  0.2724 -0.6795  1.1004
   37SER     OG 2757  11.672   1.379   4.408  0.5927 -0.0891  0.1130
   37SER     HG 2758  11.602   1.315   4.417  1.2887 -0.5809  2.6914
   37SER      C 2759  11.903   1.501   4.155  0.3264 -0.3478  0.3350
   37SER      O 2760  11.835   1.568   4.077 -0.0183  0.3078  1.1712
   38TYR      N 2761  12.017   1.442   4.120  0.6103 -0.3133  1.1687
   38TYR      H 2762  12.081   1.399   4.185  0.3122 -0.1538  1.5674
   38TYR     CA 2763  12.077   1.460   3.989 -0.2416  0.3521  0.8618
   38TYR     HA 2764  12.002   1.498   3.919 -0.2763 -1.2372 -0.0126
   38TYR     CB 2765  12.194   1.558   3.996 -0.0333  0.1498  0.2521
   38TYR    HB1 2766  12.241   1.553   3.897 -0.3253 -0.7364  0.1538
   38TYR    HB2 2767  12.268   1.529   4.071 -0.1064 -2.6115 -0.6199
   38TYR     CG 2768  12.152   1.700   4.022 -0.4580  0.0652  0.0347
   38TYR    CD1 2769  12.198   1.775   4.131  0.3782 -0.0265 -0.2504
   38TYR    HD1 2770  12.260   1.731   4.207  0.4299 -1.2086 -0.9632
   38TYR    CE1 2771  12.164   1.910   4.149  0.2271 -0.1439  0.3581
   38TYR    HE1 2772  12.198   1.968   4.233 -1.5090 -0.5429  1.3965
   38TYR     CZ 2773  12.081   1.971   4.054  0.8357 -0.1279 -0.1690
   38TYR     OH 2774  12.061   2.106   4.063  0.0981 -0.2441  0.0362
   38TYR     HH 2775  12.118   2.141   4.132  2.9461 -1.5538 -1.4638
   38TYR    CE2 2776  12.023   1.899   3.947 -0.0158  0.6489 -0.2497
   38TYR    HE2 2777  11.961   1.941   3.870 -0.3729 -0.5549 -0.6329
   38TYR    CD2 2778  12.062   1.765   3.937  0.1914  0.7018 -0.1794
   38TYR    HD2 2779  12.026   1.706   3.853  1.7112  0.0046 -0.3639
   38TYR      C 2780  12.126   1.327   3.935 -0.2101  0.6332  0.1910
   38TYR      O 2781  12.242   1.293   3.913 -0.2844  0.4665  0.0554
   39SER      N 2782  12.031   1.237   3.910  0.0780  0.3081  0.2517
   39SER      H 2783  11.935   1.271   3.911 -0.6994 -1.6024 -1.4724
   39SER     CA 2784  12.043   1.093   3.896 -0.0374  0.3000  0.2285
   39SER     HA 2785  12.134   1.051   3.939  0.9682  1.3545 -0.7674
   39SER     CB 2786  12.048   1.049   3.750 -0.5472 -0.9230  0.5745
   39SER    HB1 2787  12.149   1.067   3.714 -0.3515 -0.6488  1.2410
   39SER    HB2 2788  12.037   0.940   3.749 -1.3429 -0.8503 -0.6971
   39SER     OG 2789  11.948   1.115   3.676  0.1552 -0.2715  0.1997
   39SER     HG 2790  11.861   1.109   3.717 -0.0673  0.8316 -0.0663
   39SER      C 2791  11.939   1.007   3.967  0.1518  0.3814  0.6093
   39SER      O 2792  11.829   1.050   3.999 -0.1031 -0.0245  0.2822
   40GLY      N 2793  11.974   0.879   3.981  0.2237  0.3032 -0.2221
   40GLY      H 2794  12.074   0.873   3.970  0.3004  0.2868  0.4384
   40GLY     CA 2795  11.894   0.774   4.041 -0.0765  0.7712  0.2100
   40GLY    HA1 2796  11.792   0.812   4.046 -0.3893 -0.1940  3.7234
   40GLY    HA2 2797  11.896   0.683   3.980 -2.2939  1.0997 -0.4162
   40GLY      C 2798  11.939   0.737   4.181 -0.0701 -0.2294 -0.0503
   40GLY      O 2799  12.058   0.725   4.211  0.0257 -0.5225 -0.5399
   41TYR      N 2800  11.837   0.728   4.266  0.0960  0.1215  0.1882
   41TYR      H 2801  11.742   0.740   4.232 -0.0796  0.8692  0.8993
   41TYR     CA 2802  11.852   0.720   4.410  0.0764 -0.3824  0.1625
   41TYR     HA 2803  11.956   0.700   4.437  0.2120 -0.0902 -0.1404
   41TYR     CB 2804  11.817   0.855   4.471  0.4418  0.0098 -0.4859
   41TYR    HB1 2805  11.716   0.891   4.452  0.3335  0.2329  0.4593
   41TYR    HB2 2806  11.816   0.841   4.579 -1.8676 -1.1030 -0.6049
   41TYR     CG 2807  11.916   0.960   4.425  0.2278  0.6236  0.4158
   41TYR    CD1 2808  11.885   1.043   4.317 -0.0185 -0.5081 -0.4109
   41TYR    HD1 2809  11.792   1.028   4.264 -1.2775 -1.5281  1.9407
   41TYR    CE1 2810  11.974   1.141   4.271  0.1416 -0.1515  0.6190
   41TYR    HE1 2811  11.947   1.204   4.187  2.5095  3.3551  2.2553
   41TYR     CZ 2812  12.099   1.158   4.334  0.1888  0.6848  0.3124
   41TYR     OH 2813  12.180   1.256   4.287  0.2568  0.3929 -0.1836
   41TYR     HH 2814  12.270   1.255   4.320 -0.2336  0.5600  1.2217
   41TYR    CE2 2815  12.133   1.073   4.441  0.3446  0.1032 -0.1953
   41TYR    HE2 2816  12.229   1.064   4.489  0.3432 -1.7680 -0.4507
   41TYR    CD2 2817  12.042   0.975   4.484  0.6509 -0.2080 -0.2580
   41TYR    HD2 2818  12.057   0.900   4.561 -2.7330 -0.3233  0.4332
   41TYR      C 2819  11.770   0.608   4.473  0.0125 -0.2842  0.2537
   41TYR      O 2820  11.647   0.615   4.471  0.0177 -0.3438 -0.3996
   42SER      N 2821  11.841   0.514   4.537  0.1767 -0.1447  0.2788
   42SER      H 2822  11.939   0.529   4.555  0.1054  1.4876 -0.5143
   42SER     CA 2823  11.775   0.398   4.594  0.1501 -0.3152 -0.0928
   42SER     HA 2824  11.687   0.370   4.535 -0.3793 -0.0959  0.5886
   42SER     CB 2825  11.865   0.276   4.594  0.2420 -0.2548 -0.8499
   42SER    HB1 2826  11.805   0.205   4.652 -0.6595  0.3924 -0.9700
   42SER    HB2 2827  11.877   0.231   4.495  1.8753 -1.3621 -0.1927
   42SER     OG 2828  11.989   0.304   4.654 -0.2439 -0.0802  0.0847
   42SER     HG 2829  12.059   0.249   4.618 -0.1654  0.5585 -0.7706
   42SER      C 2830  11.723   0.426   4.734 -0.0185  0.3281 -0.2760
   42SER      O 2831  11.789   0.495   4.811 -0.2851  0.4434 -0.1503
   43GLN      N 2832  11.613   0.361   4.773  0.4951 -0.2919  0.1837
   43GLN      H 2833  11.566   0.306   4.702 -1.0564  1.5855 -0.3429
   43GLN     CA 2834  11.557   0.356   4.906  0.8226 -0.0246  0.3337
   43GLN     HA 2835  11.463   0.300   4.901  1.6752 -1.4206 -2.9237
   43GLN     CB 2836  11.639   0.265   4.998 -0.0378 -0.5957  0.5581
   43GLN    HB1 2837  11.577   0.262   5.087 -1.9389  1.1592 -0.6051
   43GLN    HB2 2838  11.733   0.318   5.016 -0.9461  1.1475  0.4283
   43GLN     CG 2839  11.669   0.123   4.953  0.5973 -0.1729 -0.4109
   43GLN    HG1 2840  11.578   0.064   4.938  0.9486 -0.8299 -0.0186
   43GLN    HG2 2841  11.718   0.116   4.856  0.5206 -1.6605 -0.3643
   43GLN     CD 2842  11.759   0.051   5.053 -0.1826 -0.4902  0.0799
   43GLN    OE1 2843  11.714  -0.009   5.150 -0.1512  0.0616  0.4404
   43GLN    NE2 2844  11.889   0.043   5.023 -0.1194 -0.6067  0.3868
   43GLN   HE21 2845  11.962   0.017   5.088  1.5175  0.2321 -1.0112
   43GLN   HE22 2846  11.926   0.078   4.936 -1.2507 -1.6525 -0.5424
   43GLN      C 2847  11.536   0.494   4.965 -0.0995  0.1150 -0.2956
   43GLN      O 2848  11.587   0.599   4.926 -0.0345  0.1742 -0.0533
   44SER      N 2849  11.458   0.501   5.073  0.4036 -0.6351  0.1213
   44SER      H 2850  11.397   0.424   5.093 -0.6172  0.3513  0.9461
   44SER     CA 2851  11.435   0.616   5.159 -0.0732 -0.5988 -0.0547
   44SER     HA 2852  11.494   0.704   5.132  1.1860 -0.8910  1.5737
   44SER     CB 2853  11.292   0.668   5.150  0.1373 -0.0831 -0.5147
   44SER    HB1 2854  11.260   0.688   5.048  0.1990 -0.7421 -0.6685
   44SER    HB2 2855  11.301   0.760   5.208 -0.7749 -0.5834  0.4653
   44SER     OG 2856  11.197   0.583   5.212  0.2271  0.2163  0.0440
   44SER     HG 2857  11.106   0.607   5.193 -0.6209 -3.6158 -1.6693
   44SER      C 2858  11.471   0.592   5.305 -0.3803 -0.3871  0.0588
   44SER      O 2859  11.476   0.681   5.389  0.6186 -0.1065 -0.2766
   45THR      N 2860  11.504   0.467   5.339 -0.3336 -0.3586  0.1187
   45THR      H 2861  11.486   0.399   5.266 -3.0521 -0.0427  0.4103
   45THR     CA 2862  11.564   0.420   5.462 -0.0803  0.2762  0.2415
   45THR     HA 2863  11.624   0.497   5.509  1.1105 -0.0628 -0.6589
   45THR     CB 2864  11.459   0.373   5.562 -0.2114  0.1211  0.0321
   45THR     HB 2865  11.401   0.292   5.518  1.4374 -0.4048 -1.3058
   45THR    CG2 2866  11.515   0.328   5.696  0.2232  1.3687  0.2843
   45THR   HG21 2867  11.584   0.247   5.673 -0.7769  0.7835 -0.7536
   45THR   HG22 2868  11.564   0.411   5.747  1.0926  0.5288  0.8602
   45THR   HG23 2869  11.436   0.289   5.761 -0.0870 -0.9316 -1.3626
   45THR    OG1 2870  11.376   0.484   5.591  0.1204  0.5069 -0.4707
   45THR    HG1 2871  11.425   0.545   5.646 -1.5860  0.5943  1.0389
   45THR      C 2872  11.661   0.312   5.414 -0.1398  0.4531 -0.2879
   45THR      O 2873  11.615   0.223   5.343 -0.0594  0.2219 -0.0535
   46ASP      N 2874  11.788   0.307   5.454 -0.3835 -0.1818  0.4463
   46ASP      H 2875  11.827   0.392   5.493  1.5569 -0.2525 -1.1787
   46ASP     CA 2876  11.889   0.210   5.418  0.0770  0.4907 -0.1002
   46ASP     HA 2877  11.848   0.123   5.368  0.7067 -0.1752  0.5172
   46ASP     CB 2878  11.977   0.277   5.312 -0.0043  0.0743 -0.4310
   46ASP    HB1 2879  12.010   0.369   5.359 -1.4004  0.4144 -0.0624
   46ASP    HB2 2880  11.913   0.316   5.232  0.3281  2.1618  0.2620
   46ASP     CG 2881  12.094   0.195   5.260  0.0405 -0.1273 -0.0191
   46ASP    OD1 2882  12.209   0.246   5.257  0.2263 -0.5642 -0.5267
   46ASP    OD2 2883  12.084   0.078   5.218  0.2060 -0.0832 -0.1822
   46ASP      C 2884  11.970   0.151   5.533 -0.1783 -0.0020 -0.1709
   46ASP      O 2885  11.987   0.206   5.641  0.1049 -0.4307  0.0060
   47THR      N 2886  12.035   0.038   5.505 -0.1988 -0.0264 -0.1198
   47THR      H 2887  12.050   0.009   5.409 -2.0274 -1.1012 -0.1134
   47THR     CA 2888  12.096  -0.053   5.600 -0.2139 -0.0649 -0.1469
   47THR     HA 2889  12.117   0.008   5.688  2.0407 -1.5856  0.4410
   47THR     CB 2890  12.000  -0.165   5.639  0.1202 -0.3213 -0.0574
   47THR     HB 2891  12.058  -0.246   5.684  0.4919 -0.8727 -1.4570
   47THR    CG2 2892  11.889  -0.124   5.735 -0.3661 -0.2460 -0.6510
   47THR   HG21 2893  11.842  -0.028   5.712 -0.1107  0.8701  2.8822
   47THR   HG22 2894  11.940  -0.113   5.830  0.9575  0.5391 -1.4173
   47THR   HG23 2895  11.818  -0.207   5.736 -0.6085 -0.0342 -0.3476
   47THR    OG1 2896  11.943  -0.216   5.521 -0.0747 -0.3746  0.0597
   47THR    HG1 2897  11.865  -0.165   5.498 -0.3639  0.5157  2.7548
   47THR      C 2898  12.232  -0.105   5.556 -0.1718 -0.0374 -0.0496
   47THR      O 2899  12.277  -0.103   5.441 -0.5618  0.4209 -0.1959
   48SER      N 2900  12.303  -0.164   5.652  0.3594  0.4004 -0.1727
   48SER      H 2901  12.266  -0.150   5.745 -0.4963  0.5099 -0.5194
   48SER     CA 2902  12.417  -0.251   5.630  0.0622 -0.0215 -0.0425
   48SER     HA 2903  12.464  -0.261   5.728  1.5167  1.8445 -0.5122
   48SER     CB 2904  12.373  -0.387   5.575 -0.0061 -0.0774  0.1439
   48SER    HB1 2905  12.309  -0.363   5.490 -1.3084 -1.1065  0.7946
   48SER    HB2 2906  12.460  -0.446   5.548  0.8103  0.8052  0.8100
   48SER     OG 2907  12.294  -0.463   5.664 -0.7157  0.1979 -0.2400
   48SER     HG 2908  12.349  -0.481   5.740 -1.5987  2.1319  0.9369
   48SER      C 2909  12.531  -0.187   5.553  0.2531  0.0552  0.3028
   48SER      O 2910  12.574  -0.238   5.449  0.1174  0.3569  0.1007
   49GLY      N 2911  12.570  -0.067   5.597 -0.4325  0.3559  0.0843
   49GLY      H 2912  12.508  -0.030   5.668 -1.7510  2.0179 -1.8129
   49GLY     CA 2913  12.686   0.010   5.556 -0.3024  0.3653  0.4686
   49GLY    HA1 2914  12.694   0.007   5.447  1.8129  1.1850  0.5538
   49GLY    HA2 2915  12.692   0.114   5.588 -0.3602  0.9774 -1.3781
   49GLY      C 2916  12.821  -0.045   5.599 -0.3268 -0.1144 -0.0477
   49GLY      O 2917  12.839  -0.105   5.705  0.2264 -0.1722 -0.1717
   50TYR      N 2918  12.925  -0.017   5.520 -0.1320  0.0734  0.2704
   50TYR      H 2919  12.920   0.043   5.439  0.7080 -2.4423 -1.7821
   50TYR     CA 2920  13.061  -0.051   5.556  0.0586  0.1385 -0.3752
   50TYR     HA 2921  13.071  -0.052   5.664  2.2215  2.2103 -0.4870
   50TYR     CB 2922  13.084  -0.193   5.503  0.1262 -0.0133  0.0605
   50TYR    HB1 2923  13.047  -0.199   5.401 -1.5795 -1.9701  0.7346
   50TYR    HB2 2924  13.191  -0.213   5.490 -0.4494 -2.5095 -1.4147
   50TYR     CG 2925  13.032  -0.305   5.589  0.4121 -0.2865 -0.1205
   50TYR    CD1 2926  13.099  -0.350   5.703  0.8230 -0.3528 -0.3881
   50TYR    HD1 2927  13.197  -0.309   5.722  0.8213 -0.5193 -0.0043
   50TYR    CE1 2928  13.034  -0.436   5.792 -0.5934  0.8919 -0.2050
   50TYR    HE1 2929  13.078  -0.471   5.884 -2.2450  1.9859  1.0815
   50TYR     CZ 2930  12.900  -0.472   5.769 -0.3816  0.0789 -0.1746
   50TYR     OH 2931  12.831  -0.544   5.862 -0.1413 -0.2297 -0.2332
   50TYR     HH 2932  12.888  -0.582   5.929 -0.3324  0.1030  0.1214
   50TYR    CE2 2933  12.831  -0.420   5.657 -0.5169  0.0983 -0.0820
   50TYR    HE2 2934  12.725  -0.436   5.648 -0.9700  0.5540  3.1611
   50TYR    CD2 2935  12.899  -0.341   5.563  0.3812 -0.3747  0.1583
   50TYR    HD2 2936  12.844  -0.289   5.486  2.7998 -0.5605 -1.8346
   50TYR      C 2937  13.162   0.045   5.496  0.5910 -0.2158 -0.0446
   50TYR      O 2938  13.145   0.113   5.395 -0.0459 -0.5807 -0.1870
   51GLY      N 2939  13.269   0.056   5.576  0.1420  0.2367  0.4944
   51GLY      H 2940  13.273  -0.008   5.654  0.1951 -0.6074 -0.1853
   51GLY     CA 2941  13.393   0.116   5.532 -0.1211  0.1793 -0.3580
   51GLY    HA1 2942  13.468   0.117   5.611 -0.0115 -0.6574 -0.4425
   51GLY    HA2 2943  13.367   0.211   5.484 -1.6604  0.5319  1.0739
   51GLY      C 2944  13.460   0.043   5.417  0.3254 -0.1831  0.1296
   51GLY      O 2945  13.416  -0.062   5.371  0.1509 -0.1322  0.1815
   52GLN      N 2946  13.574   0.091   5.365  0.3120 -0.1295  0.1511
   52GLN      H 2947  13.628   0.155   5.421  0.4213 -1.1522  1.2622
   52GLN     CA 2948  13.622   0.047   5.236 -0.0134  0.1134 -0.0565
   52GLN     HA 2949  13.543   0.032   5.163  1.1570  2.4047 -1.9020
   52GLN     CB 2950  13.712   0.152   5.173  0.4044 -0.1661  0.0681
   52GLN    HB1 2951  13.771   0.202   5.250  2.3590 -0.4280 -1.1904
   52GLN    HB2 2952  13.779   0.098   5.106 -2.2951 -2.3162 -1.0616
   52GLN     CG 2953  13.641   0.258   5.089 -0.0997 -0.3413  0.2710
   52GLN    HG1 2954  13.573   0.212   5.018 -1.0237 -0.8167  1.4293
   52GLN    HG2 2955  13.714   0.313   5.030  0.2986 -0.3900  0.7162
   52GLN     CD 2956  13.552   0.345   5.178  0.1193  0.0150  0.1419
   52GLN    OE1 2957  13.435   0.315   5.199  0.1730  0.0111  0.4384
   52GLN    NE2 2958  13.603   0.456   5.232  0.1470  0.2297 -0.3206
   52GLN   HE21 2959  13.548   0.525   5.281  0.0063 -1.3457  1.8644
   52GLN   HE22 2960  13.702   0.470   5.217  0.7438 -0.6137  2.3221
   52GLN      C 2961  13.696  -0.085   5.258 -0.0339  0.1561  0.2726
   52GLN      O 2962  13.781  -0.091   5.347 -0.3776 -0.4535  0.5634
   53SER      N 2963  13.673  -0.180   5.168 -0.1549 -0.1857  0.6618
   53SER      H 2964  13.605  -0.167   5.094  1.5379  0.7959 -0.8165
   53SER     CA 2965  13.741  -0.307   5.148  0.0893  0.0519 -0.0586
   53SER     HA 2966  13.841  -0.301   5.190  1.5673 -0.2769 -3.2830
   53SER     CB 2967  13.653  -0.412   5.216  0.2005  0.2237  0.3560
   53SER    HB1 2968  13.619  -0.381   5.315 -1.2253  2.4091 -0.7357
   53SER    HB2 2969  13.563  -0.430   5.157 -0.4718  0.0866  1.4037
   53SER     OG 2970  13.735  -0.526   5.231 -0.0972 -0.0841 -0.3342
   53SER     HG 2971  13.684  -0.601   5.261  1.8884 -1.5141 -0.2846
   53SER      C 2972  13.785  -0.336   5.006  0.0075  0.0235 -0.0784
   53SER      O 2973  13.760  -0.261   4.912  0.0860  0.0273 -0.0966
   54SER      N 2974  13.857  -0.446   4.983  0.1712  0.1568 -0.2002
   54SER      H 2975  13.870  -0.512   5.058 -2.1582 -0.2993 -0.1165
   54SER     CA 2976  13.889  -0.499   4.852  0.0589 -0.2125 -0.0813
   54SER     HA 2977  13.829  -0.437   4.785 -1.9875 -1.0755  0.8892
   54SER     CB 2978  14.037  -0.494   4.814 -0.0720 -0.2537 -0.5986
   54SER    HB1 2979  14.047  -0.576   4.742  2.0536 -0.8554  0.3007
   54SER    HB2 2980  14.104  -0.504   4.899 -3.6324  2.5059  2.9119
   54SER     OG 2981  14.047  -0.371   4.746  0.3282  0.2655  0.3818
   54SER     HG 2982  14.136  -0.368   4.711  0.5880 -0.2395  0.9921
   54SER      C 2983  13.841  -0.643   4.851 -0.5748 -0.0034  0.0171
   54SER      O 2984  13.840  -0.707   4.956 -0.4182  0.2127  0.1519
   55TYR      N 2985  13.817  -0.696   4.731  0.1276 -0.3435  0.0200
   55TYR      H 2986  13.840  -0.642   4.649 -1.8007 -2.0411 -1.7798
   55TYR     CA 2987  13.748  -0.821   4.703 -0.3368 -0.0708 -0.0670
   55TYR     HA 2988  13.767  -0.897   4.779  0.5914  0.6785  0.4695
   55TYR     CB 2989  13.598  -0.791   4.697 -0.3881 -0.2363  0.3147
   55TYR    HB1 2990  13.549  -0.886   4.680  1.6209 -1.0164 -1.6344
   55TYR    HB2 2991  13.580  -0.732   4.607  0.5249 -1.2012 -0.5353
   55TYR     CG 2992  13.541  -0.732   4.823 -0.0740  0.0724  0.3149
   55TYR    CD1 2993  13.526  -0.592   4.827  0.5995  0.1589 -0.1277
   55TYR    HD1 2994  13.570  -0.534   4.747 -0.6951 -1.4163 -2.0694
   55TYR    CE1 2995  13.465  -0.534   4.938  0.3285 -0.1739 -0.1005
   55TYR    HE1 2996  13.471  -0.428   4.957  2.8832 -0.6539  2.4680
   55TYR     CZ 2997  13.404  -0.615   5.037  0.0884  0.1794  0.0443
   55TYR     OH 2998  13.331  -0.558   5.136 -0.2461 -0.2947  0.0720
   55TYR     HH 2999  13.299  -0.619   5.204  0.4990 -2.1496 -1.1853
   55TYR    CE2 3000  13.425  -0.754   5.033 -0.0112  0.1544  0.4318
   55TYR    HE2 3001  13.382  -0.813   5.113  0.6036  2.1394  2.3200
   55TYR    CD2 3002  13.492  -0.813   4.926 -0.6143  0.0934  0.0796
   55TYR    HD2 3003  13.506  -0.920   4.912  1.6591  0.4668 -1.0629
   55TYR      C 3004  13.796  -0.883   4.573  0.1509 -0.4660  0.2957
   55TYR      O 3005  13.877  -0.824   4.502  0.1456 -0.3945  0.3484
   56SER      N 3006  13.734  -0.993   4.529 -0.1339 -0.1240 -0.1742
   56SER      H 3007  13.675  -1.036   4.599  0.8743 -0.5451  0.4324
   56SER     CA 3008  13.786  -1.072   4.420 -0.1226 -0.0742 -0.2048
   56SER     HA 3009  13.850  -1.010   4.358 -0.9798  1.1982  0.1536
   56SER     CB 3010  13.886  -1.179   4.465 -0.0179  0.0500 -0.1400
   56SER    HB1 3011  13.917  -1.233   4.376  0.7746  0.8900 -0.3888
   56SER    HB2 3012  13.842  -1.252   4.533  1.4152  0.2794  1.0763
   56SER     OG 3013  13.998  -1.122   4.529 -0.2746  0.2339  0.1483
   56SER     HG 3014  13.980  -1.102   4.622 -1.4022  4.0541 -0.7075
   56SER      C 3015  13.675  -1.117   4.325  0.0662 -0.4573 -0.2471
   56SER      O 3016  13.556  -1.097   4.346  0.3553  0.2061  0.9042
   57SER      N 3017  13.710  -1.187   4.217  0.2994 -1.2039  0.3042
   57SER      H 3018  13.809  -1.202   4.206 -0.1010 -2.5299 -2.3256
   57SER     CA 3019  13.619  -1.259   4.130 -0.1888 -0.1491 -0.0730
   57SER     HA 3020  13.523  -1.208   4.136  0.0323  0.8287 -3.2376
   57SER     CB 3021  13.653  -1.247   3.982  0.0356 -0.2582 -0.0317
   57SER    HB1 3022  13.577  -1.297   3.920 -0.2809 -0.5400  0.5731
   57SER    HB2 3023  13.751  -1.293   3.972  0.8472  1.7964 -2.8531
   57SER     OG 3024  13.658  -1.110   3.948 -0.1770 -0.1949  0.1856
   57SER     HG 3025  13.743  -1.097   3.904 -0.2474  1.4078  0.4634
   57SER      C 3026  13.604  -1.406   4.167 -0.1205  0.0544  0.7902
   57SER      O 3027  13.698  -1.473   4.211  0.1294 -0.0518  0.1042
   58TYR      N 3028  13.488  -1.464   4.138  0.1492 -0.1443  0.0951
   58TYR      H 3029  13.413  -1.408   4.100  0.5282 -1.1655 -2.3622
   58TYR     CA 3030  13.466  -1.607   4.134 -0.0773 -0.0980 -0.4407
   58TYR     HA 3031  13.498  -1.648   4.230  0.9359 -0.4527 -0.9121
   58TYR     CB 3032  13.320  -1.648   4.119 -0.2246  0.4854 -0.6253
   58TYR    HB1 3033  13.273  -1.589   4.040 -0.7450 -0.9816 -1.4664
   58TYR    HB2 3034  13.310  -1.753   4.089  0.8617 -0.1643  1.1495
   58TYR     CG 3035  13.239  -1.631   4.245  0.5458 -0.1763 -0.0284
   58TYR    CD1 3036  13.190  -1.753   4.294 -0.0388  0.0362 -0.0775
   58TYR    HD1 3037  13.190  -1.847   4.242 -0.5609  0.6185 -1.1746
   58TYR    CE1 3038  13.119  -1.752   4.415  0.4729 -0.4329  0.2308
   58TYR    HE1 3039  13.078  -1.841   4.460 -0.5357 -0.1538 -0.1129
   58TYR     CZ 3040  13.111  -1.630   4.485 -0.0130 -0.1303 -0.3407
   58TYR     OH 3041  13.047  -1.639   4.605  0.3897  0.5617 -0.0696
   58TYR     HH 3042  12.999  -1.721   4.612 -0.8218  1.2142 -0.4781
   58TYR    CE2 3043  13.175  -1.513   4.440 -0.3387  0.1084 -0.1832
   58TYR    HE2 3044  13.173  -1.418   4.491 -2.4664  0.1738 -0.3065
   58TYR    CD2 3045  13.238  -1.510   4.315  0.8171 -0.4041  0.3722
   58TYR    HD2 3046  13.264  -1.412   4.277 -0.8502 -0.2670 -0.5263
   58TYR      C 3047  13.554  -1.680   4.033  0.3238 -0.7386  0.3605
   58TYR      O 3048  13.550  -1.643   3.916  0.0684 -1.4585  0.1388
   59GLY      N 3049  13.629  -1.783   4.073  0.3647 -0.6506  0.5104
   59GLY      H 3050  13.640  -1.795   4.172  2.1715 -1.2535  0.2884
   59GLY     CA 3051  13.713  -1.868   3.991  0.5185  0.2528 -0.2891
   59GLY    HA1 3052  13.739  -1.944   4.064 -1.6224 -0.6011 -0.3478
   59GLY    HA2 3053  13.650  -1.905   3.910  1.0330 -0.0044 -0.5809
   59GLY      C 3054  13.844  -1.806   3.946  0.6357  0.3713  0.2114
   59GLY      O 3055  13.888  -1.839   3.836  0.0233 -0.3747  0.1843
   60GLN      N 3056  13.890  -1.708   4.025  0.1753  0.6013  0.1973
   60GLN      H 3057  13.842  -1.687   4.111  0.3198 -1.6693  0.9022
   60GLN     CA 3058  13.996  -1.617   3.988  0.3431  0.4975  0.4124
   60GLN     HA 3059  14.051  -1.666   3.907 -0.8843 -0.7387  0.2956
   60GLN     CB 3060  13.953  -1.479   3.937 -0.2042  0.0099 -0.4741
   60GLN    HB1 3061  14.044  -1.426   3.908  0.6803 -1.5347 -0.6734
   60GLN    HB2 3062  13.911  -1.434   4.027  0.2299 -1.2043  0.3699
   60GLN     CG 3063  13.863  -1.476   3.814 -0.5195 -0.0318 -0.2463
   60GLN    HG1 3064  13.913  -1.543   3.744  0.1250  1.1474 -0.9689
   60GLN    HG2 3065  13.768  -1.525   3.834 -0.7472  1.3079  2.4207
   60GLN     CD 3066  13.838  -1.342   3.746 -0.1126  0.3015  0.2548
   60GLN    OE1 3067  13.877  -1.233   3.788  0.4788  0.0579  0.3496
   60GLN    NE2 3068  13.757  -1.334   3.641 -0.1201 -0.5845  0.1885
   60GLN   HE21 3069  13.729  -1.424   3.604 -0.9480 -0.3653  0.2615
   60GLN   HE22 3070  13.750  -1.242   3.600  0.0907 -0.1740  1.0494
   60GLN      C 3071  14.104  -1.600   4.093  0.2475 -0.2143  0.6267
   60GLN      O 3072  14.075  -1.615   4.212 -0.5692  0.0087  0.4537
   61SER      N 3073  14.230  -1.571   4.059  0.1687 -0.5609  0.0233
   61SER      H 3074  14.258  -1.600   3.967  0.7745 -0.3104  0.1237
   61SER     CA 3075  14.330  -1.545   4.160 -0.0270  0.4179 -0.0242
   61SER     HA 3076  14.328  -1.627   4.232  1.1369  1.8140  1.7221
   61SER     CB 3077  14.465  -1.538   4.089  0.2328  0.6023  0.4760
   61SER    HB1 3078  14.531  -1.513   4.171  0.6060 -0.3034  0.4528
   61SER    HB2 3079  14.465  -1.455   4.017  0.3349 -0.2977 -0.5866
   61SER     OG 3080  14.499  -1.656   4.020  0.0007  1.0180 -0.3747
   61SER     HG 3081  14.585  -1.640   3.982 -0.4004  0.5460 -1.5101
   61SER      C 3082  14.294  -1.419   4.239  0.4598  0.4717  0.1202
   61SER      O 3083  14.268  -1.319   4.172  0.2774 -0.2059 -0.8495
   62GLN      N 3084  14.296  -1.424   4.372  0.3982  0.0786  0.1087
   62GLN      H 3085  14.315  -1.505   4.429  3.4734  0.8486  0.3578
   62GLN     CA 3086  14.268  -1.305   4.449 -0.3569 -0.1880  0.2549
   62GLN     HA 3087  14.162  -1.284   4.440 -0.2202  0.0758 -0.8356
   62GLN     CB 3088  14.303  -1.325   4.597  0.4720  0.2257  0.1224
   62GLN    HB1 3089  14.406  -1.358   4.607  0.2920 -0.1125  0.9044
   62GLN    HB2 3090  14.292  -1.236   4.658 -1.0994 -0.9454  1.6483
   62GLN     CG 3091  14.227  -1.437   4.668  0.4016 -0.5223 -1.0812
   62GLN    HG1 3092  14.122  -1.444   4.640  0.2824  0.5997 -0.9621
   62GLN    HG2 3093  14.235  -1.413   4.774 -0.1514 -1.2707 -0.8614
   62GLN     CD 3094  14.292  -1.574   4.663  0.5944 -0.5080  0.4169
   62GLN    OE1 3095  14.351  -1.624   4.568 -0.3170 -0.7477 -0.0416
   62GLN    NE2 3096  14.276  -1.662   4.762 -0.9791 -0.5002  0.1976
   62GLN   HE21 3097  14.307  -1.754   4.736 -1.2414  0.1970 -2.8940
   62GLN   HE22 3098  14.219  -1.647   4.845  0.3953 -3.1386  1.7508
   62GLN      C 3099  14.345  -1.179   4.413 -0.3376 -0.2406  0.1138
   62GLN      O 3100  14.453  -1.173   4.354 -0.4424  0.4454 -0.0226
   63ASN      N 3101  14.270  -1.071   4.434  0.0130  0.0976 -0.3341
   63ASN      H 3102  14.175  -1.084   4.467  0.6846 -3.4029  0.5934
   63ASN     CA 3103  14.323  -0.936   4.428  0.1144  0.1069  0.5487
   63ASN     HA 3104  14.376  -0.923   4.333  0.9815 -2.3383  0.6066
   63ASN     CB 3105  14.197  -0.851   4.439 -0.0476 -0.0774  0.1434
   63ASN    HB1 3106  14.157  -0.852   4.540  0.1301  0.0987  0.2147
   63ASN    HB2 3107  14.122  -0.900   4.378  1.1792 -3.3347  1.0434
   63ASN     CG 3108  14.212  -0.707   4.392  0.1373 -0.1377  0.0147
   63ASN    OD1 3109  14.320  -0.651   4.376  0.0950 -0.0955 -0.1173
   63ASN    ND2 3110  14.099  -0.635   4.392  0.0294 -0.3007 -0.4770
   63ASN   HD21 3111  14.097  -0.541   4.355  1.2382 -1.0712 -2.7667
   63ASN   HD22 3112  14.010  -0.678   4.411 -0.9268  1.0448 -1.6403
   63ASN      C 3113  14.423  -0.909   4.539  0.7868 -0.3751  0.0742
   63ASN      O 3114  14.475  -0.999   4.605  0.9185 -0.3774 -0.0330
   64THR      N 3115  14.454  -0.784   4.574  0.6117 -0.2193 -0.3255
   64THR      H 3116  14.426  -0.711   4.510 -0.0333  0.3273  0.5557
   64THR     CA 3117  14.517  -0.737   4.696 -0.0977 -0.0809 -0.0138
   64THR     HA 3118  14.545  -0.824   4.755 -2.2033 -0.2837  0.7701
   64THR     CB 3119  14.647  -0.662   4.670 -0.3200  0.2543 -0.1676
   64THR     HB 3120  14.683  -0.612   4.759 -0.8593  0.4897 -0.0766
   64THR    CG2 3121  14.755  -0.757   4.619 -0.6593 -0.3388  0.2135
   64THR   HG21 3122  14.812  -0.796   4.704 -0.7618 -0.4587  0.2272
   64THR   HG22 3123  14.708  -0.836   4.560 -1.1805 -0.0082  0.1787
   64THR   HG23 3124  14.818  -0.700   4.551 -0.3803  0.3783  1.0616
   64THR    OG1 3125  14.623  -0.558   4.577  0.1978 -0.0929 -0.6921
   64THR    HG1 3126  14.640  -0.587   4.487  0.5024  1.4544 -1.1664
   64THR      C 3127  14.416  -0.654   4.774  0.0648 -0.1034  0.2185
   64THR      O 3128  14.302  -0.630   4.734  0.1112 -0.1641  0.0493
   65GLY      N 3129  14.464  -0.600   4.887  0.0217 -0.2739  0.3198
   65GLY      H 3130  14.556  -0.625   4.918 -0.5873 -2.9851  0.2099
   65GLY     CA 3131  14.390  -0.516   4.979 -0.4766 -0.1902 -0.1479
   65GLY    HA1 3132  14.310  -0.572   5.028  0.9995 -1.3509  1.0594
   65GLY    HA2 3133  14.458  -0.494   5.061  1.6953  2.2343 -2.4198
   65GLY      C 3134  14.347  -0.380   4.926 -0.8021 -0.5797 -0.8913
   65GLY      O 3135  14.408  -0.326   4.834 -0.4789  0.2103 -0.2194
   66TYR      N 3136  14.247  -0.319   4.990 -0.4504 -0.5860 -0.3294
   66TYR      H 3137  14.220  -0.356   5.080  1.0889 -1.8172 -0.3408
   66TYR     CA 3138  14.217  -0.177   4.979  0.5934 -0.3515 -0.2347
   66TYR     HA 3139  14.217  -0.154   4.872  1.4551  2.6533  0.3175
   66TYR     CB 3140  14.082  -0.154   5.046  0.7470  0.2172 -0.1174
   66TYR    HB1 3141  13.999  -0.207   5.000 -1.4660  2.8881  0.5569
   66TYR    HB2 3142  14.078  -0.204   5.143 -2.7777 -1.8481 -1.1588
   66TYR     CG 3143  14.041  -0.009   5.041 -0.2758 -0.0612  0.1016
   66TYR    CD1 3144  14.066   0.074   5.151  0.2136  0.1565 -0.1767
   66TYR    HD1 3145  14.113   0.043   5.243  0.7299  0.3482 -0.3729
   66TYR    CE1 3146  14.047   0.212   5.141 -0.1985  0.1013 -0.1553
   66TYR    HE1 3147  14.071   0.275   5.225  2.1157  1.2447 -1.5549
   66TYR     CZ 3148  13.988   0.263   5.023 -0.7602 -0.5119 -0.1416
   66TYR     OH 3149  13.953   0.393   5.002 -0.1681 -0.2493  0.4677
   66TYR     HH 3150  13.968   0.446   5.081  3.4435  1.1359 -0.9443
   66TYR    CE2 3151  13.947   0.178   4.918 -0.5522 -0.1615 -0.5101
   66TYR    HE2 3152  13.903   0.225   4.832 -0.7323  1.7330  0.5706
   66TYR    CD2 3153  13.979   0.041   4.926 -0.3446 -0.0782  0.1307
   66TYR    HD2 3154  13.953  -0.023   4.843 -2.3099 -0.9365  1.3147
   66TYR      C 3155  14.323  -0.093   5.049  0.2354  0.0545 -0.1773
   66TYR      O 3156  14.385  -0.138   5.146 -0.0447 -0.4152 -0.2122
   67GLY      N 3157  14.343   0.030   5.002 -0.5579  0.3337  0.1898
   67GLY      H 3158  14.291   0.067   4.924  1.7670  2.8542 -0.3091
   67GLY     CA 3159  14.450   0.113   5.053 -0.1547 -0.2027  0.2316
   67GLY    HA1 3160  14.460   0.119   5.162  2.9829  0.7234 -0.0250
   67GLY    HA2 3161  14.544   0.079   5.011  0.2278  3.3615 -2.2110
   67GLY      C 3162  14.446   0.258   5.006 -0.6997  0.0301  0.9680
   67GLY      O 3163  14.359   0.294   4.927 -0.1094 -0.5221  0.0409
   68THR      N 3164  14.531   0.345   5.060  0.1230 -0.3381  0.2868
   68THR      H 3165  14.603   0.315   5.124 -0.0747 -0.6593  0.3613
   68THR     CA 3166  14.511   0.485   5.027  0.1731 -0.2594  0.5864
   68THR     HA 3167  14.474   0.504   4.926 -0.8946  1.1182  1.2114
   68THR     CB 3168  14.415   0.552   5.125 -0.2950 -0.3278  0.1800
   68THR     HB 3169  14.399   0.649   5.079 -2.8828 -1.1730 -0.9183
   68THR    CG2 3170  14.270   0.507   5.117 -0.3076 -0.2285 -0.1731
   68THR   HG21 3171  14.236   0.510   5.013 -2.1785  2.4124  0.4171
   68THR   HG22 3172  14.262   0.412   5.170  0.2340 -0.2726 -0.1734
   68THR   HG23 3173  14.209   0.583   5.166  1.4126  1.2448 -0.2499
   68THR    OG1 3174  14.463   0.543   5.257 -0.0829 -0.6072  0.0853
   68THR    HG1 3175  14.480   0.634   5.282  3.0939 -0.7706 -0.9800
   68THR      C 3176  14.642   0.561   5.021  0.1225 -0.2077  0.0942
   68THR      O 3177  14.736   0.524   5.091  0.0518 -0.4183  0.0796
   69GLN      N 3178  14.636   0.662   4.934  0.3699 -0.7118 -0.5137
   69GLN      H 3179  14.550   0.689   4.888 -1.2081 -0.8340  2.1858
   69GLN     CA 3180  14.745   0.755   4.916 -0.5677  0.5099 -0.0341
   69GLN     HA 3181  14.833   0.703   4.878  0.5221  2.0992  0.2087
   69GLN     CB 3182  14.706   0.855   4.807 -0.4059  0.4641 -0.1343
   69GLN    HB1 3183  14.681   0.800   4.717  2.1730 -0.5593 -0.3301
   69GLN    HB2 3184  14.622   0.912   4.845 -0.8809 -0.8295  0.8706
   69GLN     CG 3185  14.809   0.955   4.757  0.2186  0.0926  0.3843
   69GLN    HG1 3186  14.895   0.897   4.725 -0.9417 -1.2430 -0.4132
   69GLN    HG2 3187  14.843   1.016   4.841  1.3498  1.3902 -0.9507
   69GLN     CD 3188  14.771   1.046   4.641  0.6399  0.1749  0.3060
   69GLN    OE1 3189  14.778   1.006   4.525  0.4262  0.2248  0.2757
   69GLN    NE2 3190  14.719   1.166   4.665 -0.0086 -0.1167  0.4085
   69GLN   HE21 3191  14.702   1.208   4.756  0.4397  0.3482  0.2813
   69GLN   HE22 3192  14.692   1.217   4.582  1.8372  0.5089  0.1484
   69GLN      C 3193  14.783   0.818   5.050 -0.3805  0.7357 -0.1929
   69GLN      O 3194  14.699   0.868   5.125 -0.2548 -0.0348  0.4670
   70SER      N 3195  14.912   0.843   5.073 -0.2492  0.1615 -0.2991
   70SER      H 3196  14.974   0.813   4.999 -1.7839 -3.0708 -0.4742
   70SER     CA 3197  14.971   0.889   5.197 -0.4689  0.1738 -0.1971
   70SER     HA 3198  14.915   0.843   5.277  0.7077 -2.2793 -0.6742
   70SER     CB 3199  15.115   0.841   5.215 -0.5482 -0.0136 -0.0650
   70SER    HB1 3200  15.165   0.876   5.306  0.4282 -1.2278 -0.1021
   70SER    HB2 3201  15.168   0.886   5.132 -4.0192  2.2528 -1.2644
   70SER     OG 3202  15.111   0.701   5.203  0.4001 -0.0850  0.3838
   70SER     HG 3203  15.043   0.664   5.259 -0.4279  1.2738  0.3030
   70SER      C 3204  14.965   1.041   5.207 -0.0771  0.1460  0.4786
   70SER      O 3205  15.064   1.106   5.238  0.1911 -0.1747  0.3013
   71THR      N 3206  14.858   1.102   5.158  0.2021 -0.0239 -0.3536
   71THR      H 3207  14.783   1.049   5.116 -1.0684  0.5809  1.0540
   71THR     CA 3208  14.830   1.244   5.168  0.4344  0.0188 -0.3026
   71THR     HA 3209  14.921   1.293   5.201  0.3081 -0.0445  0.1420
   71THR     CB 3210  14.798   1.307   5.032 -0.5407 -0.2372 -0.2050
   71THR     HB 3211  14.759   1.407   5.052 -0.1468 -0.0922 -0.1465
   71THR    CG2 3212  14.925   1.326   4.950 -0.1502  0.3853  0.5309
   71THR   HG21 3213  14.977   1.231   4.940 -0.8217 -0.2451  2.4785
   71THR   HG22 3214  14.976   1.412   4.994 -0.0046  0.8965 -0.5941
   71THR   HG23 3215  14.895   1.357   4.850 -0.1542  0.9745  0.7104
   71THR    OG1 3216  14.714   1.226   4.953 -0.1760 -0.4271 -0.4009
   71THR    HG1 3217  14.626   1.241   4.987 -0.7903 -0.5721 -1.8726
   71THR      C 3218  14.714   1.281   5.260  0.0749 -0.1688 -0.6741
   71THR      O 3219  14.624   1.201   5.285  0.2876 -0.0444  0.5549
   72PRO      N 3220  14.712   1.404   5.313 -0.4831 -0.3528 -0.2681
   72PRO     CD 3221  14.806   1.512   5.295 -0.1602 -0.5264  0.3378
   72PRO    HD1 3222  14.788   1.572   5.206  1.1999 -0.1531  0.2820
   72PRO    HD2 3223  14.911   1.482   5.294 -0.5291 -2.0020  1.9302
   72PRO     CG 3224  14.798   1.598   5.421 -0.6714 -0.4581  0.2613
   72PRO    HG1 3225  14.828   1.700   5.398 -1.1170 -0.5506 -0.7769
   72PRO    HG2 3226  14.859   1.555   5.501  0.8002  0.0639 -0.5270
   72PRO     CB 3227  14.648   1.591   5.446 -0.7701  0.2234 -0.1352
   72PRO    HB1 3228  14.601   1.662   5.378 -1.1464 -1.6413 -1.9257
   72PRO    HB2 3229  14.626   1.617   5.550 -3.4138  1.8075 -0.9997
   72PRO     CA 3230  14.612   1.448   5.408 -0.5718  0.3098 -0.6642
   72PRO     HA 3231  14.624   1.383   5.495  0.0441  1.5556  0.2197
   72PRO      C 3232  14.464   1.445   5.372 -0.7813  1.0925  0.0935
   72PRO      O 3233  14.428   1.416   5.258 -0.0515  0.9281 -0.0995
   73GLN      N 3234  14.380   1.458   5.475 -0.3429 -0.2474  0.6393
   73GLN      H 3235  14.413   1.486   5.566 -1.8328  0.7164  0.9123
   73GLN     CA 3236  14.236   1.461   5.457 -0.2802 -0.3140  0.1081
   73GLN     HA 3237  14.208   1.357   5.440  1.7291 -0.8894  0.0089
   73GLN     CB 3238  14.170   1.498   5.589 -0.3450  0.2323 -0.0749
   73GLN    HB1 3239  14.214   1.594   5.614  0.1879  0.4569 -1.7630
   73GLN    HB2 3240  14.063   1.512   5.576 -0.3819  1.0491  0.9857
   73GLN     CG 3241  14.190   1.399   5.704  0.5789  0.1839 -0.2679
   73GLN    HG1 3242  14.296   1.375   5.702  0.7538  0.6601  1.5240
   73GLN    HG2 3243  14.163   1.447   5.798 -0.2877 -0.9090  0.0695
   73GLN     CD 3244  14.120   1.264   5.698  0.3340  0.2936  0.0370
   73GLN    OE1 3245  14.064   1.222   5.597 -0.2519  0.6957  0.1923
   73GLN    NE2 3246  14.116   1.195   5.812  0.0924 -0.1482 -0.2346
   73GLN   HE21 3247  14.162   1.226   5.897  0.0688  1.6530 -0.8443
   73GLN   HE22 3248  14.083   1.099   5.806  3.8526 -1.5246 -2.7836
   73GLN      C 3249  14.171   1.553   5.355 -0.7164  0.3655  0.9949
   73GLN      O 3250  14.224   1.660   5.324 -0.5879  0.0334  0.0509
   74GLY      N 3251  14.057   1.511   5.300 -0.0122  0.0993 -0.3062
   74GLY      H 3252  14.030   1.415   5.313 -0.1375 -0.4551 -3.8247
   74GLY     CA 3253  13.963   1.601   5.236 -0.5413 -0.4702 -0.3324
   74GLY    HA1 3254  13.888   1.540   5.185 -0.5657 -0.3601 -0.4307
   74GLY    HA2 3255  14.022   1.661   5.166  2.2887 -0.3425  1.9792
   74GLY      C 3256  13.892   1.700   5.328  0.0861 -0.2237 -0.1098
   74GLY      O 3257  13.931   1.730   5.441  0.0238 -0.6934  0.0413
   75TYR      N 3258  13.779   1.751   5.277  0.2135  0.2558  0.0842
   75TYR      H 3259  13.757   1.714   5.186 -2.2122 -0.8931  1.0674
   75TYR     CA 3260  13.703   1.851   5.348  0.4904  0.6442 -0.1603
   75TYR     HA 3261  13.773   1.905   5.412  1.3634 -2.6216  1.8750
   75TYR     CB 3262  13.631   1.944   5.251  0.0479  0.4488 -0.0237
   75TYR    HB1 3263  13.561   2.010   5.301  2.8662  2.8442  1.0816
   75TYR    HB2 3264  13.570   1.884   5.183 -0.1457 -0.8429  1.2480
   75TYR     CG 3265  13.728   2.036   5.180  0.2387  0.0897 -0.2312
   75TYR    CD1 3266  13.759   2.158   5.241  0.0565  0.2352 -0.4257
   75TYR    HD1 3267  13.707   2.186   5.332 -0.9361  1.9492 -1.4821
   75TYR    CE1 3268  13.846   2.247   5.178  0.6985  0.0625  0.2007
   75TYR    HE1 3269  13.868   2.346   5.215 -0.4351  0.8983 -1.2450
   75TYR     CZ 3270  13.903   2.211   5.054 -0.0486 -0.0786 -0.1098
   75TYR     OH 3271  13.991   2.292   4.989 -0.1229  0.1746  0.1041
   75TYR     HH 3272  14.006   2.264   4.899 -1.0848 -2.5762  0.7194
   75TYR    CE2 3273  13.867   2.091   4.990  0.1309 -0.0895 -0.1929
   75TYR    HE2 3274  13.908   2.069   4.893  1.8871  1.5805  0.1112
   75TYR    CD2 3275  13.778   2.003   5.054  0.3550 -0.2467 -0.0982
   75TYR    HD2 3276  13.778   1.904   5.011  0.6664 -1.4177  2.4248
   75TYR      C 3277  13.614   1.793   5.457  0.5206  0.3737 -0.2811
   75TYR      O 3278  13.562   1.682   5.444  0.7182  0.2673 -0.1788
   76GLY      N 3279  13.618   1.855   5.575 -0.1662 -0.3057  0.1100
   76GLY      H 3280  13.685   1.928   5.595  0.2870 -0.3475 -1.1754
   76GLY     CA 3281  13.551   1.807   5.695 -0.2725  0.1529  0.2380
   76GLY    HA1 3282  13.554   1.889   5.767  0.6947  0.7677 -0.4606
   76GLY    HA2 3283  13.448   1.780   5.671 -0.3779  0.4377  0.3741
   76GLY      C 3284  13.612   1.690   5.771 -0.4838 -0.2248 -0.1669
   76GLY      O 3285  13.591   1.687   5.892  0.3148  0.0215 -0.0168
   77SER      N 3286  13.685   1.597   5.711 -0.3229 -0.1936 -0.0199
   77SER      H 3287  13.699   1.602   5.611 -0.3224 -0.2278 -0.0213
   77SER     CA 3288  13.729   1.475   5.776  0.0737 -0.2318 -0.3481
   77SER     HA 3289  13.642   1.423   5.817  0.2476 -1.5638 -1.6111
   77SER     CB 3290  13.797   1.376   5.682 -0.5649 -0.9466 -0.0731
   77SER    HB1 3291  13.836   1.292   5.738 -0.8855 -0.4271  0.9615
   77SER    HB2 3292  13.876   1.422   5.623  0.4781 -0.8817  1.3354
   77SER     OG 3293  13.701   1.312   5.601 -0.4841 -0.4874 -0.5429
   77SER     HG 3294  13.733   1.270   5.521  0.5966 -2.2977  0.7537
   77SER      C 3295  13.822   1.501   5.893 -0.0147 -0.0326 -0.3196
   77SER      O 3296  13.929   1.560   5.879 -0.0457  0.0087 -0.3787
   78THR      N 3297  13.781   1.450   6.010  0.0355  0.0181 -0.2799
   78THR      H 3298  13.688   1.411   6.010 -0.3593  0.9246 -0.2878
   78THR     CA 3299  13.849   1.451   6.138 -0.2764  0.0139 -0.1141
   78THR     HA 3300  13.928   1.525   6.127 -0.6540  0.1744 -2.1502
   78THR     CB 3301  13.757   1.488   6.254 -0.0135 -0.1359  0.1426
   78THR     HB 3302  13.799   1.470   6.354  0.8761 -0.3153 -0.2517
   78THR    CG2 3303  13.727   1.637   6.251 -0.4628 -0.2237  0.2206
   78THR   HG21 3304  13.814   1.702   6.239 -0.2209 -0.5635  0.1325
   78THR   HG22 3305  13.656   1.660   6.171 -0.4702 -0.4174  0.1711
   78THR   HG23 3306  13.664   1.663   6.336  1.2183 -1.0566  1.7697
   78THR    OG1 3307  13.637   1.414   6.263  0.0538 -0.2401  0.1827
   78THR    HG1 3308  13.643   1.350   6.334  0.2576 -2.6247 -1.8656
   78THR      C 3309  13.921   1.321   6.169 -0.2627  0.1309  0.3503
   78THR      O 3310  13.872   1.215   6.133 -0.1059  0.3113 -0.4135
   79GLY      N 3311  14.033   1.325   6.242 -0.0365 -0.2973  0.0293
   79GLY      H 3312  14.076   1.415   6.257 -0.7300  0.6040 -2.7750
   79GLY     CA 3313  14.114   1.215   6.291  0.2599 -0.1274 -0.0722
   79GLY    HA1 3314  14.190   1.250   6.361  0.7941 -0.5130 -0.4577
   79GLY    HA2 3315  14.059   1.132   6.335  0.2967  0.4300  1.0668
   79GLY      C 3316  14.194   1.149   6.180 -0.2247  0.0828 -0.5507
   79GLY      O 3317  14.214   1.213   6.077 -0.0530  0.2192 -0.4318
   80GLY      N 3318  14.245   1.027   6.199 -0.4411  0.0456 -0.2001
   80GLY      H 3319  14.252   0.983   6.290  1.9762  1.2953  0.2801
   80GLY     CA 3320  14.307   0.951   6.093  0.3041  0.2890  0.0597
   80GLY    HA1 3321  14.353   0.857   6.123 -0.5460  0.1984  1.1337
   80GLY    HA2 3322  14.380   1.009   6.036 -1.0943  1.9310 -0.1137
   80GLY      C 3323  14.205   0.918   5.985 -0.0188  0.4576  0.3148
   80GLY      O 3324  14.083   0.934   5.988 -0.0983  0.1146 -0.7732
   81TYR      N 3325  14.255   0.853   5.880 -0.5981  0.6415 -0.0810
   81TYR      H 3326  14.356   0.851   5.880 -0.5863  1.2504 -0.6402
   81TYR     CA 3327  14.176   0.775   5.787 -0.0777 -0.0489  0.0488
   81TYR     HA 3328  14.082   0.825   5.768 -0.1496 -0.3871 -0.5295
   81TYR     CB 3329  14.250   0.770   5.653 -0.3736  0.3805 -0.1328
   81TYR    HB1 3330  14.297   0.867   5.636  0.8349 -0.3627 -1.2298
   81TYR    HB2 3331  14.333   0.701   5.673 -1.2871 -0.3910  1.1564
   81TYR     CG 3332  14.167   0.714   5.540 -0.3291 -0.0768  0.0595
   81TYR    CD1 3333  14.059   0.783   5.485 -0.3011  0.0807  0.2007
   81TYR    HD1 3334  14.037   0.886   5.507 -1.8912  0.2241 -1.7571
   81TYR    CE1 3335  13.988   0.725   5.379 -0.0444 -0.2658  0.2160
   81TYR    HE1 3336  13.916   0.780   5.319 -0.2822  1.2363  1.7972
   81TYR     CZ 3337  14.012   0.592   5.338 -0.3751 -0.2297 -0.0945
   81TYR     OH 3338  13.941   0.548   5.230 -0.0321  0.1718 -0.4883
   81TYR     HH 3339  13.875   0.611   5.197 -1.2172 -0.9007 -0.2539
   81TYR    CE2 3340  14.110   0.517   5.404  0.3424  0.5784 -0.2201
   81TYR    HE2 3341  14.135   0.417   5.372  0.0292  0.1943  0.6931
   81TYR    CD2 3342  14.188   0.581   5.501 -0.3461 -0.3523  0.9749
   81TYR    HD2 3343  14.264   0.528   5.557  1.3492  0.1498 -0.7600
   81TYR      C 3344  14.145   0.636   5.841 -0.5643  0.2023  0.4114
   81TYR      O 3345  14.213   0.588   5.932 -0.0111  0.6577  0.2462
   82GLY      N 3346  14.040   0.568   5.795  0.1949 -0.5616 -0.2173
   82GLY      H 3347  13.988   0.622   5.727 -0.3352 -0.6747  0.0975
   82GLY     CA 3348  13.995   0.432   5.817  0.4655 -0.5789  0.2256
   82GLY    HA1 3349  13.926   0.403   5.739 -0.0485  3.2774 -0.9672
   82GLY    HA2 3350  14.085   0.372   5.806  0.4244 -0.3025 -1.9358
   82GLY      C 3351  13.928   0.413   5.953  0.1532  0.2087  0.1902
   82GLY      O 3352  13.844   0.493   5.992  0.0064  0.1353  0.0254
   83SER      N 3353  13.970   0.316   6.034  0.3819 -0.3657 -0.5920
   83SER      H 3354  14.052   0.268   5.998  1.3912  1.5825 -1.0314
   83SER     CA 3355  13.923   0.296   6.170  0.3090  0.4647 -0.4885
   83SER     HA 3356  13.816   0.275   6.168  0.4707 -0.3543 -1.8685
   83SER     CB 3357  14.000   0.180   6.233 -0.4105  0.3123  0.1221
   83SER    HB1 3358  14.105   0.206   6.227 -0.1747 -0.3732  1.1406
   83SER    HB2 3359  13.973   0.179   6.338  0.7859 -2.1775  0.4710
   83SER     OG 3360  13.965   0.058   6.171  0.2230  0.0583  0.2581
   83SER     HG 3361  13.919   0.019   6.246 -2.1103  1.3125 -0.4025
   83SER      C 3362  13.946   0.418   6.258  0.0575  0.0195  0.2046
   83SER      O 3363  14.061   0.450   6.285 -0.0576  0.4757  0.1770
   84SER      N 3364  13.843   0.482   6.314 -0.0255 -0.1737  0.2722
   84SER      H 3365  13.750   0.449   6.289  0.1853 -1.5338  1.1843
   84SER     CA 3366  13.858   0.599   6.397 -0.0045 -0.1770  0.2735
   84SER     HA 3367  13.946   0.654   6.363  0.0514 -1.5918 -2.0540
   84SER     CB 3368  13.741   0.692   6.368 -0.3774 -0.6732  0.1794
   84SER    HB1 3369  13.757   0.790   6.413  2.3228 -1.8485  2.0377
   84SER    HB2 3370  13.648   0.656   6.413 -0.3000 -0.1091  0.8170
   84SER     OG 3371  13.738   0.708   6.228 -0.0463  0.0140  0.2440
   84SER     HG 3372  13.665   0.653   6.198 -0.3366  0.2179  0.5686
   84SER      C 3373  13.872   0.585   6.548  0.4245  0.0063  0.2531
   84SER      O 3374  13.812   0.499   6.613  0.0588 -0.1081 -0.2285
   85GLN      N 3375  13.941   0.678   6.614 -0.0844  0.2638  0.4344
   85GLN      H 3376  13.975   0.747   6.549  3.5506 -3.6671 -2.4246
   85GLN     CA 3377  13.951   0.691   6.758  0.1575  0.3057  0.4152
   85GLN     HA 3378  13.970   0.593   6.801 -2.4867 -0.5169 -0.0762
   85GLN     CB 3379  14.068   0.784   6.787 -0.0756  0.5515  0.5763
   85GLN    HB1 3380  14.044   0.874   6.732  2.0614 -0.4128 -2.2089
   85GLN    HB2 3381  14.068   0.787   6.896 -0.2294 -2.6945  0.7744
   85GLN     CG 3382  14.202   0.717   6.755 -0.2620  0.2653  0.3945
   85GLN    HG1 3383  14.216   0.686   6.651  3.8609  1.3086  0.4603
   85GLN    HG2 3384  14.216   0.630   6.819  1.7376  0.1538 -0.1275
   85GLN     CD 3385  14.319   0.811   6.778 -0.0679  0.3043 -0.6940
   85GLN    OE1 3386  14.299   0.918   6.835 -0.3818 -0.3220  0.3922
   85GLN    NE2 3387  14.443   0.769   6.754  0.0503  0.3996 -0.2655
   85GLN   HE21 3388  14.460   0.672   6.730  1.3227  0.9015 -1.5980
   85GLN   HE22 3389  14.517   0.827   6.791 -1.1428  1.4164  0.5997
   85GLN      C 3390  13.824   0.746   6.821 -0.0990  0.2640 -0.0648
   85GLN      O 3391  13.740   0.808   6.755  0.1862  0.3472 -0.3515
   86SER      N 3392  13.807   0.718   6.950  0.1392 -0.2918 -0.1511
   86SER      H 3393  13.879   0.667   6.999  1.3736  0.6343 -0.9422
   86SER     CA 3394  13.696   0.754   7.035  0.1859 -0.6692  0.0769
   86SER     HA 3395  13.605   0.741   6.977 -0.7364  1.7582  0.8046
   86SER     CB 3396  13.680   0.666   7.159 -0.4035 -0.2614  0.2993
   86SER    HB1 3397  13.766   0.673   7.225 -0.0977  0.3233 -0.1475
   86SER    HB2 3398  13.600   0.709   7.219  0.1759  0.2950  0.6790
   86SER     OG 3399  13.650   0.534   7.119  0.2964 -0.5361  0.6578
   86SER     HG 3400  13.713   0.472   7.156 -0.0690 -0.0628  2.1377
   86SER      C 3401  13.690   0.902   7.072 -0.0966 -0.6444 -0.0677
   86SER      O 3402  13.586   0.964   7.050  0.0372 -0.1969  0.5229
   87SER      N 3403  13.801   0.966   7.107 -0.5511  0.0313  0.1572
   87SER      H 3404  13.879   0.904   7.121 -1.8857 -1.3381  1.8918
   87SER     CA 3405  13.813   1.108   7.134 -0.1708  0.0593 -0.1513
   87SER     HA 3406  13.719   1.149   7.172 -0.8955  0.4168 -2.1701
   87SER     CB 3407  13.918   1.145   7.238 -0.3343  0.3233 -0.0786
   87SER    HB1 3408  13.911   1.251   7.261 -0.5046  0.3592 -0.2907
   87SER    HB2 3409  14.018   1.121   7.202 -0.5362  1.2536 -1.3102
   87SER     OG 3410  13.898   1.056   7.346 -0.4130  0.7931  0.2970
   87SER     HG 3411  13.812   1.015   7.337  0.9018 -2.2167  0.4098
   87SER      C 3412  13.855   1.174   7.003 -0.5101 -0.1187 -0.3501
   87SER      O 3413  13.940   1.120   6.932  0.3344  0.3092  0.3253
   88GLN      N 3414  13.795   1.286   6.964 -0.7194 -0.2854 -0.5148
   88GLN      H 3415  13.724   1.328   7.022 -2.7193 -0.4358 -2.6762
   88GLN     CA 3416  13.813   1.357   6.838 -0.0201  0.1740 -0.1621
   88GLN     HA 3417  13.916   1.347   6.805 -0.3450  2.9782 -2.3574
   88GLN     CB 3418  13.744   1.288   6.721 -0.1688  0.0975 -0.0309
   88GLN    HB1 3419  13.752   1.180   6.729  0.8134  0.2141  0.7790
   88GLN    HB2 3420  13.783   1.326   6.626 -1.3218  0.9548 -0.1887
   88GLN     CG 3421  13.594   1.311   6.714 -0.1879 -0.1772 -0.5318
   88GLN    HG1 3422  13.570   1.417   6.721  0.4642 -0.1027  0.9091
   88GLN    HG2 3423  13.543   1.268   6.800 -0.0635 -0.4829 -0.6072
   88GLN     CD 3424  13.538   1.238   6.593  0.2044 -0.5090 -0.5125
   88GLN    OE1 3425  13.576   1.258   6.478  0.3776 -0.0489 -0.3760
   88GLN    NE2 3426  13.439   1.149   6.608  0.0966 -0.2719  0.2050
   88GLN   HE21 3427  13.399   1.118   6.695 -1.1124 -3.1621 -1.2184
   88GLN   HE22 3428  13.417   1.102   6.521 -0.2188  1.7495 -0.8689
   88GLN      C 3429  13.800   1.509   6.831  0.0420  0.2119  0.4629
   88GLN      O 3430  13.709   1.559   6.896  0.1751  0.3136  0.5724
   89SER      N 3431  13.894   1.578   6.765 -0.0717  0.1481  0.2320
   89SER      H 3432  13.968   1.527   6.720 -0.3692  0.2150 -0.3394
   89SER     CA 3433  13.894   1.721   6.743  0.1028  0.1828  0.4538
   89SER     HA 3434  13.883   1.773   6.838 -3.8656 -0.9355  0.8029
   89SER     CB 3435  14.029   1.769   6.691 -0.4433  0.6800 -0.5361
   89SER    HB1 3436  14.030   1.878   6.693  0.5517  0.7551 -2.5613
   89SER    HB2 3437  14.049   1.735   6.590  0.3887  0.3002 -0.2514
   89SER     OG 3438  14.137   1.723   6.769 -0.3536  0.6135 -0.6989
   89SER     HG 3439  14.210   1.786   6.760  1.1525 -0.6298  1.6958
   89SER      C 3440  13.780   1.769   6.654  0.4216  0.0540 -0.0237
   89SER      O 3441  13.714   1.683   6.596  0.1961  0.2527 -0.0639
   90SER      N 3442  13.768   1.901   6.637  0.2058  0.0836  0.3600
   90SER      H 3443  13.806   1.955   6.714 -0.5085 -0.0185  0.7947
   90SER     CA 3444  13.674   1.969   6.551 -0.2231 -0.4067  0.4371
   90SER     HA 3445  13.590   1.903   6.529  0.0354 -0.8907  0.8839
   90SER     CB 3446  13.635   2.103   6.611 -0.3080 -0.3131  0.1753
   90SER    HB1 3447  13.728   2.159   6.622  0.2426 -1.5721  2.6188
   90SER    HB2 3448  13.564   2.158   6.549 -0.0297 -0.5802 -0.3856
   90SER     OG 3449  13.580   2.076   6.738 -0.2815  0.3166  0.3239
   90SER     HG 3450  13.492   2.039   6.730  0.2849 -2.0326  3.1572
   90SER      C 3451  13.746   2.002   6.420 -0.1986 -0.1692  0.5094
   90SER      O 3452  13.862   2.041   6.426 -0.1425 -0.2456 -0.0368
   91TYR      N 3453  13.674   1.997   6.308  0.4868 -0.6008  0.0838
   91TYR      H 3454  13.582   1.956   6.308 -0.0853  0.6375  0.8325
   91TYR     CA 3455  13.718   2.061   6.186 -0.0197  0.4155  0.4228
   91TYR     HA 3456  13.822   2.030   6.171 -0.1280  0.6368 -0.9706
   91TYR     CB 3457  13.641   2.005   6.066  0.0916  0.0524  0.5199
   91TYR    HB1 3458  13.542   2.051   6.063 -0.2552 -0.7110  0.0186
   91TYR    HB2 3459  13.626   1.900   6.089 -0.4635 -0.1025 -0.5107
   91TYR     CG 3460  13.713   2.015   5.934  0.3182 -0.1384  0.6270
   91TYR    CD1 3461  13.832   1.944   5.916 -0.0345 -0.5404 -0.1531
   91TYR    HD1 3462  13.857   1.870   5.990  1.7821 -0.7088 -0.8788
   91TYR    CE1 3463  13.912   1.968   5.804  0.5220  0.4359  0.4425
   91TYR    HE1 3464  14.011   1.925   5.794  0.5379  0.8976 -2.0565
   91TYR     CZ 3465  13.867   2.058   5.705  0.4013 -0.1838 -0.0727
   91TYR     OH 3466  13.928   2.062   5.583  0.1721  0.2793 -0.1727
   91TYR     HH 3467  14.005   2.006   5.572 -0.0844  0.0223 -0.6742
   91TYR    CE2 3468  13.743   2.122   5.719  0.2233 -0.5826  0.1798
   91TYR    HE2 3469  13.697   2.177   5.638 -2.1207 -1.5109  0.7803
   91TYR    CD2 3470  13.667   2.103   5.835  0.4327 -0.3859  0.3509
   91TYR    HD2 3471  13.569   2.149   5.838  0.5729 -0.1106  0.7067
   91TYR      C 3472  13.716   2.213   6.188 -0.7081  0.4248 -0.2469
   91TYR      O 3473  13.648   2.276   6.268  0.2219  0.1964  0.7571
   92GLY      N 3474  13.790   2.272   6.093 -0.4378  0.0804 -0.2531
   92GLY      H 3475  13.828   2.214   6.021 -1.7987  0.6998 -1.5280
   92GLY     CA 3476  13.793   2.416   6.074 -0.5262  0.0678 -0.3602
   92GLY    HA1 3477  13.836   2.470   6.158  0.0601  1.5521 -1.5702
   92GLY    HA2 3478  13.690   2.451   6.072 -0.1557  1.2524  0.3928
   92GLY      C 3479  13.863   2.462   5.947 -0.0316 -0.4057 -0.2655
   92GLY      O 3480  13.960   2.396   5.910  0.1589 -0.3321  0.0986
   93GLN      N 3481  13.825   2.583   5.906  0.0314 -0.0520  0.6852
   93GLN      H 3482  13.737   2.617   5.943 -0.5224  0.1842 -0.7721
   93GLN     CA 3483  13.888   2.653   5.796 -0.2886  0.0117  0.5397
   93GLN     HA 3484  13.986   2.610   5.774  0.3524  0.8748  1.5840
   93GLN     CB 3485  13.805   2.644   5.668  0.7559 -0.2671 -0.1313
   93GLN    HB1 3486  13.701   2.665   5.693  1.0082  2.0812 -0.8138
   93GLN    HB2 3487  13.829   2.720   5.594 -3.2770  1.6916  0.3353
   93GLN     CG 3488  13.809   2.514   5.588 -0.0134 -0.5804  0.3307
   93GLN    HG1 3489  13.783   2.425   5.645  0.4764 -0.5381  0.6201
   93GLN    HG2 3490  13.911   2.506   5.551  0.4961  0.5705  1.4210
   93GLN     CD 3491  13.731   2.528   5.458  0.3311  0.0886  0.1898
   93GLN    OE1 3492  13.627   2.468   5.432  0.2632  0.1434  0.3385
   93GLN    NE2 3493  13.767   2.623   5.371 -1.2408 -0.2356 -0.8587
   93GLN   HE21 3494  13.849   2.676   5.395 -1.2151  0.9383 -3.2456
   93GLN   HE22 3495  13.737   2.638   5.276  0.1572 -1.1537 -1.4571
   93GLN      C 3496  13.913   2.800   5.830  0.1450 -0.0955  0.6932
   93GLN      O 3497  13.864   2.864   5.922 -0.3263  0.3949  0.1132
   94GLN      N 3498  13.998   2.856   5.744 -0.0172 -0.3537  0.3584
   94GLN      H 3499  14.030   2.797   5.669  0.8158  0.2125  0.2543
   94GLN     CA 3500  14.054   2.989   5.758 -0.3100 -0.1862 -0.0327
   94GLN     HA 3501  13.989   3.036   5.833  0.8660 -0.8832  1.4844
   94GLN     CB 3502  14.194   2.985   5.820 -0.3258 -0.3033 -0.0027
   94GLN    HB1 3503  14.260   2.937   5.749 -0.9206 -2.8161  1.0388
   94GLN    HB2 3504  14.230   3.087   5.837  1.6926 -0.7230 -1.4437
   94GLN     CG 3505  14.205   2.918   5.956 -0.4003 -0.1072  0.1013
   94GLN    HG1 3506  14.217   2.811   5.941 -2.9391 -0.1662 -2.2483
   94GLN    HG2 3507  14.111   2.939   6.007 -0.8428 -1.1717 -0.2514
   94GLN     CD 3508  14.319   2.963   6.046 -0.3916 -0.6967  0.3911
   94GLN    OE1 3509  14.308   3.048   6.134 -0.6305 -0.0007 -0.3071
   94GLN    NE2 3510  14.441   2.910   6.034 -0.2790 -0.2927 -0.2675
   94GLN   HE21 3511  14.463   2.826   5.982 -2.0776 -0.4095 -0.9167
   94GLN   HE22 3512  14.509   2.935   6.104  0.7554 -1.9340 -0.6193
   94GLN      C 3513  14.052   3.074   5.632 -0.2096 -0.2905 -0.1043
   94GLN      O 3514  14.067   3.029   5.519 -1.1677  0.3967 -0.5136
   95SER      N 3515  14.051   3.206   5.653 -0.3598 -0.2418 -0.4177
   95SER      H 3516  14.027   3.232   5.747  0.4861 -2.2974  0.4124
   95SER     CA 3517  14.067   3.311   5.555 -0.2490 -0.0861 -0.2325
   95SER     HA 3518  14.011   3.280   5.467  0.2003 -0.2948 -0.4505
   95SER     CB 3519  14.011   3.444   5.605  0.1822 -0.0014  0.0299
   95SER    HB1 3520  14.058   3.527   5.552 -0.7966  0.3174 -0.3674
   95SER    HB2 3521  14.026   3.461   5.712  2.8940  0.1004 -0.2794
   95SER     OG 3522  13.873   3.445   5.577  0.2258 -0.0937 -0.1956
   95SER     HG 3523  13.835   3.362   5.608 -0.2418  1.1961  3.1667
   95SER      C 3524  14.210   3.322   5.502  0.0080  0.0273  0.4748
   95SER      O 3525  14.307   3.315   5.577 -0.2003 -0.1253  0.7333
   96SER      N 3526  14.222   3.353   5.373  0.3402  0.1596  0.5370
   96SER      H 3527  14.145   3.355   5.307  1.0082  0.9067 -0.2539
   96SER     CA 3528  14.347   3.386   5.308 -0.0033  0.0251 -0.2030
   96SER     HA 3529  14.426   3.410   5.379 -0.4399 -1.4604  0.8212
   96SER     CB 3530  14.398   3.260   5.237  0.0553 -0.1767  0.1972
   96SER    HB1 3531  14.322   3.210   5.177  1.5983 -3.3541  0.6890
   96SER    HB2 3532  14.478   3.291   5.169  1.6628 -2.9778  0.6518
   96SER     OG 3533  14.449   3.166   5.330 -0.1334  0.0913  0.5752
   96SER     HG 3534  14.507   3.211   5.392 -0.5803  0.1202  0.9805
   96SER      C 3535  14.349   3.503   5.211  0.0856 -0.0038 -0.2369
   96SER      O 3536  14.252   3.526   5.139  0.2653 -0.5849 -0.6700
   97TYR      N 3537  14.462   3.571   5.191  0.0562  0.1034 -0.0485
   97TYR      H 3538  14.538   3.559   5.257  2.3195  1.9320 -2.1209
   97TYR     CA 3539  14.473   3.692   5.113 -0.1849  0.3290  0.2629
   97TYR     HA 3540  14.393   3.762   5.138  0.5134  1.7637 -1.2740
   97TYR     CB 3541  14.612   3.750   5.140  0.1115 -0.3978  0.3166
   97TYR    HB1 3542  14.680   3.679   5.094 -0.4180 -0.0196 -1.1244
   97TYR    HB2 3543  14.635   3.831   5.071  0.2082  1.5127  2.4690
   97TYR     CG 3544  14.641   3.794   5.281 -0.3929 -0.3292  0.4038
   97TYR    CD1 3545  14.730   3.718   5.359  0.2639  0.1960  0.1792
   97TYR    HD1 3546  14.806   3.650   5.324  2.2981  1.4461  1.9504
   97TYR    CE1 3547  14.738   3.750   5.495 -0.1977  0.0887  0.2341
   97TYR    HE1 3548  14.813   3.696   5.551 -0.3783 -0.3704  0.0353
   97TYR     CZ 3549  14.662   3.853   5.553  0.0486  0.0891  0.5568
   97TYR     OH 3550  14.681   3.888   5.684 -0.2969 -0.0012  0.6318
   97TYR     HH 3551  14.752   3.832   5.718  0.3608 -0.9223 -1.9616
   97TYR    CE2 3552  14.576   3.930   5.472  0.2774  0.1701  0.3913
   97TYR    HE2 3553  14.504   4.001   5.508 -0.6100  0.0457 -1.0365
   97TYR    CD2 3554  14.571   3.903   5.334  0.0648 -0.0501  0.4425
   97TYR    HD2 3555  14.505   3.961   5.271  0.8330 -0.3013 -0.6178
   97TYR      C 3556  14.458   3.668   4.963  0.3526 -0.2815  0.3065
   97TYR      O 3557  14.496   3.561   4.915  0.3660 -0.0948 -0.0983
   98PRO      N 3558  14.396   3.758   4.886  0.5685 -0.2787  0.1356
   98PRO     CD 3559  14.378   3.721   4.747  0.2369 -0.3565  0.1988
   98PRO    HD1 3560  14.476   3.728   4.700  0.4382  0.5823  0.7288
   98PRO    HD2 3561  14.324   3.627   4.738  1.2932 -0.8500 -1.5448
   98PRO     CG 3562  14.294   3.836   4.694  0.4901 -0.4269 -0.3622
   98PRO    HG1 3563  14.324   3.846   4.590  0.2957 -1.0698 -0.4885
   98PRO    HG2 3564  14.189   3.812   4.716  0.5246 -0.1504  0.1244
   98PRO     CB 3565  14.337   3.958   4.774  0.0500 -0.1193 -0.5909
   98PRO    HB1 3566  14.419   4.009   4.722 -1.1731  1.5738 -0.9627
   98PRO    HB2 3567  14.249   4.022   4.773  0.6809  0.7686 -0.9821
   98PRO     CA 3568  14.362   3.896   4.911 -0.4791 -0.3944 -0.6169
   98PRO     HA 3569  14.448   3.943   4.959 -0.5396  0.2096 -1.0789
   98PRO      C 3570  14.242   3.897   5.005  0.1166 -0.0094  0.1485
   98PRO      O 3571  14.161   3.805   5.013 -0.2003  0.2518 -0.0568
   99GLY      N 3572  14.238   4.006   5.081 -0.2999  0.2540 -0.2431
   99GLY      H 3573  14.313   4.074   5.078 -1.1958  1.2199 -2.1325
   99GLY     CA 3574  14.135   4.023   5.181  0.0388  0.2095  0.1196
   99GLY    HA1 3575  14.048   3.959   5.164 -0.9190  1.2860  0.7883
   99GLY    HA2 3576  14.089   4.120   5.159 -2.1310 -1.2035 -2.0507
   99GLY      C 3577  14.197   4.016   5.320 -0.1645 -0.2999  0.1857
   99GLY      O 3578  14.256   4.110   5.371 -0.7107  0.0988  0.0928
  100TYR      N 3579  14.180   3.900   5.384  0.0066 -0.5788 -0.2657
  100TYR      H 3580  14.123   3.830   5.338 -2.3817  1.1027 -0.0687
  100TYR     CA 3581  14.233   3.877   5.517 -0.4759  0.1129  0.0554
  100TYR     HA 3582  14.302   3.959   5.542  0.2976 -0.4587 -0.1602
  100TYR     CB 3583  14.106   3.880   5.601 -0.5602  0.0826 -0.0705
  100TYR    HB1 3584  14.033   3.804   5.574 -0.8364 -0.4195  1.9584
  100TYR    HB2 3585  14.042   3.964   5.574  2.9650  2.6309 -1.2366
  100TYR     CG 3586  14.131   3.882   5.750 -0.8145  0.0852 -0.0281
  100TYR    CD1 3587  14.172   3.999   5.814 -0.3077 -0.1289  0.0358
  100TYR    HD1 3588  14.177   4.093   5.762 -2.4559  0.7400  1.2598
  100TYR    CE1 3589  14.203   3.992   5.951  0.2299 -0.0296 -0.0788
  100TYR    HE1 3590  14.245   4.072   6.010  2.2303 -2.1835  1.6162
  100TYR     CZ 3591  14.177   3.874   6.024  0.3776 -0.0319 -0.0291
  100TYR     OH 3592  14.207   3.867   6.157 -0.4183 -0.2618  0.1443
  100TYR     HH 3593  14.170   3.788   6.197 -0.5376 -0.6419 -0.6887
  100TYR    CE2 3594  14.125   3.760   5.960 -0.0599  0.1443  0.0051
  100TYR    HE2 3595  14.116   3.667   6.016  0.1383 -0.4086 -0.8553
  100TYR    CD2 3596  14.113   3.763   5.821 -1.1598  0.2043  0.0906
  100TYR    HD2 3597  14.087   3.676   5.762 -0.3872  0.4262 -0.6047
  100TYR      C 3598  14.304   3.744   5.538 -0.0658  0.3306  0.0499
  100TYR      O 3599  14.299   3.659   5.450 -0.3656  0.1561  0.2369
  101GLY      N 3600  14.366   3.720   5.654  0.3606 -0.2376 -0.2946
  101GLY      H 3601  14.369   3.792   5.725 -1.2451  1.0244 -1.4582
  101GLY     CA 3602  14.430   3.595   5.689  0.0838 -0.3721 -0.2672
  101GLY    HA1 3603  14.355   3.528   5.732  0.2190 -0.5549 -0.3132
  101GLY    HA2 3604  14.458   3.547   5.595  1.6487 -0.5992  0.2816
  101GLY      C 3605  14.544   3.601   5.791  0.1300  0.1521 -0.3476
  101GLY      O 3606  14.540   3.679   5.885 -0.6535 -0.5116  0.1928
  102GLN      N 3607  14.636   3.505   5.788 -0.0333 -0.0394  0.4619
  102GLN      H 3608  14.619   3.429   5.723 -3.0914  1.5311 -0.7290
  102GLN     CA 3609  14.748   3.495   5.879  0.5132  0.3695 -0.1516
  102GLN     HA 3610  14.702   3.503   5.978  0.4385 -0.8041 -0.0831
  102GLN     CB 3611  14.833   3.370   5.862 -0.5532 -0.3475 -0.2900
  102GLN    HB1 3612  14.769   3.282   5.876  0.9294 -1.4448 -0.1632
  102GLN    HB2 3613  14.902   3.380   5.945 -1.5159 -3.4880  1.0446
  102GLN     CG 3614  14.911   3.358   5.731  0.0263  0.2525 -0.0046
  102GLN    HG1 3615  14.957   3.451   5.699 -2.3750  1.0143 -1.4739
  102GLN    HG2 3616  14.826   3.345   5.664 -0.9023 -0.0806  1.2053
  102GLN     CD 3617  14.991   3.231   5.704 -0.7407 -0.0758 -0.7776
  102GLN    OE1 3618  15.026   3.155   5.793 -0.0530  0.3176 -0.7001
  102GLN    NE2 3619  15.025   3.205   5.577  0.1455 -0.7242 -0.4158
  102GLN   HE21 3620  15.078   3.120   5.563 -0.3179 -1.2798  0.9611
  102GLN   HE22 3621  14.994   3.269   5.506  1.2012 -0.9305 -1.0774
  102GLN      C 3622  14.837   3.619   5.880  0.0311  0.7191  0.3310
  102GLN      O 3623  14.829   3.702   5.790 -0.4056 -0.1755 -0.4738
  103GLN      N 3624  14.928   3.643   5.974  0.6922 -0.0904 -0.0919
  103GLN      H 3625  14.932   3.569   6.043  0.3616  0.5719  0.6429
  103GLN     CA 3626  15.023   3.751   5.989 -0.2347  0.7381 -0.1250
  103GLN     HA 3627  14.989   3.833   5.925 -0.1940  0.4465 -0.5268
  103GLN     CB 3628  15.026   3.805   6.132  0.2643 -0.1117  0.1925
  103GLN    HB1 3629  15.101   3.884   6.135 -1.0075  1.1538 -0.1303
  103GLN    HB2 3630  15.059   3.726   6.199 -0.3189 -1.4025 -0.9902
  103GLN     CG 3631  14.893   3.875   6.159  0.6069  0.5352  0.2220
  103GLN    HG1 3632  14.816   3.802   6.133  1.8872 -0.3251 -1.3253
  103GLN    HG2 3633  14.881   3.901   6.264 -0.0594  1.2188 -0.0130
  103GLN     CD 3634  14.882   4.008   6.087  0.1497  0.1392 -0.4509
  103GLN    OE1 3635  14.946   4.106   6.126 -0.4313  0.5142 -0.4241
  103GLN    NE2 3636  14.811   4.027   5.975 -0.7727 -0.2836  0.0490
  103GLN   HE21 3637  14.731   3.966   5.967 -0.3341 -0.9837  0.8407
  103GLN   HE22 3638  14.792   4.122   5.947 -0.9044 -0.0281  0.9606
  103GLN      C 3639  15.160   3.712   5.934 -0.2734  0.1289  0.2069
  103GLN      O 3640  15.209   3.601   5.952  0.2574  0.3103 -0.1334
  104PRO      N 3641  15.237   3.806   5.880  0.2170 -0.2745  0.2052
  104PRO     CD 3642  15.375   3.794   5.837  0.1450 -0.1953 -0.0491
  104PRO    HD1 3643  15.389   3.710   5.769  0.1795  0.0831 -0.3899
  104PRO    HD2 3644  15.435   3.785   5.927  0.5854  1.1696 -0.1851
  104PRO     CG 3645  15.412   3.925   5.767  0.0401 -0.0968  0.0809
  104PRO    HG1 3646  15.384   3.916   5.662  1.8791  2.1650 -0.6885
  104PRO    HG2 3647  15.519   3.942   5.776  0.2338 -0.4550 -1.3584
  104PRO     CB 3648  15.319   4.025   5.835 -0.0330 -0.1267  0.0257
  104PRO    HB1 3649  15.359   4.052   5.932  2.5898 -1.2440 -0.6676
  104PRO    HB2 3650  15.297   4.109   5.769  1.0544  1.2894  1.4189
  104PRO     CA 3651  15.192   3.941   5.853  0.1112 -0.3544 -0.0182
  104PRO     HA 3652  15.143   3.984   5.940  1.4975  3.2683 -0.8593
  104PRO      C 3653  15.105   3.949   5.728  0.7731  0.2192 -0.4544
  104PRO      O 3654  15.118   3.870   5.635  0.2767 -0.0016 -0.3436
  105ALA      N 3655  15.020   4.051   5.713  0.0192 -0.2742  0.3420
  105ALA      H 3656  15.010   4.118   5.788 -0.0351  0.3570 -0.2229
  105ALA     CA 3657  14.946   4.086   5.594  0.1510 -0.3104  0.2482
  105ALA     HA 3658  14.919   3.988   5.553 -0.2158 -0.4131  0.7375
  105ALA     CB 3659  14.825   4.169   5.635 -0.2372 -0.3859 -0.7204
  105ALA    HB1 3660  14.851   4.269   5.668  0.1856 -0.6739 -0.1640
  105ALA    HB2 3661  14.765   4.172   5.544  1.1392 -2.3608 -1.7540
  105ALA    HB3 3662  14.763   4.125   5.713 -0.4961  1.6389  0.2646
  105ALA      C 3663  15.030   4.161   5.492  0.0275 -0.3977  0.0815
  105ALA      O 3664  15.117   4.240   5.528 -0.4161 -0.0253  0.3481
  106PRO      N 3665  15.001   4.147   5.362  0.3491 -0.0063 -0.0368
  106PRO     CD 3666  14.891   4.066   5.314  0.1733  0.0234  0.3120
  106PRO    HD1 3667  14.792   4.097   5.347 -0.0452  1.0213 -1.2092
  106PRO    HD2 3668  14.908   3.960   5.335 -2.6624 -0.0658  2.8226
  106PRO     CG 3669  14.893   4.082   5.163  0.1243 -0.0864  0.2994
  106PRO    HG1 3670  14.832   4.168   5.135 -1.1456 -0.7351  1.0078
  106PRO    HG2 3671  14.861   3.989   5.115  1.1464 -0.7099  0.8021
  106PRO     CB 3672  15.038   4.120   5.130  0.0069 -0.0108 -0.1451
  106PRO    HB1 3673  15.102   4.033   5.144  1.8664  1.3340  0.0973
  106PRO    HB2 3674  15.046   4.170   5.034  1.3772 -0.1151 -0.0950
  106PRO     CA 3675  15.066   4.211   5.249  0.3027 -0.1222 -0.1290
  106PRO     HA 3676  15.174   4.209   5.262  0.1309 -0.1135  1.5769
  106PRO      C 3677  15.017   4.353   5.222  0.4037  0.0084  0.3545
  106PRO      O 3678  14.925   4.398   5.290  0.0613 -0.4395  0.1928
  107SER      N 3679  15.085   4.428   5.136 -0.3526  0.1370 -0.1425
  107SER      H 3680  15.150   4.372   5.084  0.3464  2.2318 -1.6801
  107SER     CA 3681  15.078   4.571   5.111 -0.3038  0.1484 -0.0893
  107SER     HA 3682  14.994   4.606   5.170  1.7295  1.6145  2.1263
  107SER     CB 3683  15.200   4.639   5.173  0.1775 -0.3856 -0.4407
  107SER    HB1 3684  15.282   4.614   5.105 -0.4953 -2.7082 -0.4776
  107SER    HB2 3685  15.179   4.745   5.191 -0.5030 -0.7563  1.0554
  107SER     OG 3686  15.231   4.577   5.295 -0.1369 -0.0954 -0.2108
  107SER     HG 3687  15.284   4.501   5.270  0.4482  0.0474  0.5394
  107SER      C 3688  15.076   4.616   4.966  0.2086  0.2078 -0.0813
  107SER      O 3689  15.114   4.537   4.880  0.3990 -0.3214  0.4888
  108SER      N 3690  15.040   4.743   4.944  0.4476  0.3253  0.2043
  108SER      H 3691  14.999   4.790   5.023 -1.1033  0.4587 -0.6472
  108SER     CA 3692  15.013   4.797   4.812 -0.1695 -0.1280  0.1441
  108SER     HA 3693  14.962   4.721   4.752 -1.1655  1.8245 -1.6289
  108SER     CB 3694  14.919   4.917   4.824  0.0696  0.0263  0.5183
  108SER    HB1 3695  14.909   4.972   4.730 -1.3826  0.8495  1.1157
  108SER    HB2 3696  14.964   4.983   4.898 -2.2725 -1.0129  3.0196
  108SER     OG 3697  14.791   4.882   4.871 -0.2136  0.4345  0.0669
  108SER     HG 3698  14.737   4.856   4.796 -1.2661  0.2371  0.8601
  108SER      C 3699  15.140   4.835   4.738 -0.3141  0.2083  0.0672
  108SER      O 3700  15.238   4.871   4.802 -0.2090 -0.2206  0.1482
  109THR      N 3701  15.139   4.809   4.607  0.1522  0.1772  0.0686
  109THR      H 3702  15.058   4.774   4.558 -0.4620  0.3226  0.9538
  109THR     CA 3703  15.248   4.860   4.526 -0.1950  0.6431 -0.1131
  109THR     HA 3704  15.342   4.833   4.575  0.6101  0.3210 -1.7649
  109THR     CB 3705  15.266   4.795   4.389  0.4976  0.6481 -0.0295
  109THR     HB 3706  15.337   4.853   4.330 -0.9038  0.4651 -1.9867
  109THR    CG2 3707  15.321   4.653   4.384 -0.4906  0.2433  0.2879
  109THR   HG21 3708  15.312   4.612   4.283 -1.4038  0.3704  0.3125
  109THR   HG22 3709  15.426   4.664   4.410 -0.2788 -0.4878 -0.2138
  109THR   HG23 3710  15.277   4.593   4.463  0.4592 -0.7282  0.1054
  109THR    OG1 3711  15.142   4.791   4.321  0.7022 -0.5026 -0.3555
  109THR    HG1 3712  15.140   4.863   4.257  0.3808 -0.0521  0.1472
  109THR      C 3713  15.220   5.009   4.511 -0.4122  0.6745  0.5545
  109THR      O 3714  15.108   5.054   4.537 -0.7387  0.2873 -0.1436
  110SER      N 3715  15.321   5.086   4.470 -0.1151 -0.0764 -0.1649
  110SER      H 3716  15.410   5.039   4.463  0.2085  0.0531  2.0627
  110SER     CA 3717  15.317   5.227   4.438  0.1322  0.0222  0.2204
  110SER     HA 3718  15.311   5.279   4.534  1.4829 -0.4783  0.5941
  110SER     CB 3719  15.446   5.265   4.367 -0.2652  0.2548 -0.3919
  110SER    HB1 3720  15.453   5.216   4.270  1.1194  2.9088 -1.7400
  110SER    HB2 3721  15.458   5.370   4.339  1.1635  0.0245 -0.7370
  110SER     OG 3722  15.552   5.218   4.448 -0.1222  0.2621 -0.5719
  110SER     HG 3723  15.631   5.236   4.397 -1.3886 -0.0131 -2.7491
  110SER      C 3724  15.200   5.268   4.349 -0.0303 -0.3247  0.2694
  110SER      O 3725  15.183   5.223   4.236 -0.3247 -0.0501  0.2019
  111GLY      N 3726  15.121   5.361   4.405  0.4668  0.0100  0.4214
  111GLY      H 3727  15.137   5.395   4.498  0.2712 -1.5683  1.0662
  111GLY     CA 3728  15.002   5.407   4.336  0.1778 -0.7675  0.3937
  111GLY    HA1 3729  15.028   5.433   4.233  0.7201 -2.0777  0.1803
  111GLY    HA2 3730  14.964   5.498   4.382 -0.2165 -1.4719  1.4944
  111GLY      C 3731  14.888   5.307   4.329 -0.1418 -0.3619 -0.2575
  111GLY      O 3732  14.804   5.317   4.239  0.0118 -0.4142 -0.4053
  112SER      N 3733  14.874   5.222   4.431 -0.2973 -0.2235 -0.1634
  112SER      H 3734  14.949   5.215   4.498  0.6241  0.9070 -1.0282
  112SER     CA 3735  14.765   5.127   4.437  0.2637 -0.8610 -0.0021
  112SER     HA 3736  14.697   5.146   4.354 -0.2591 -4.1651 -0.4521
  112SER     CB 3737  14.799   4.982   4.406 -0.4766 -1.0108 -0.1466
  112SER    HB1 3738  14.874   4.956   4.481 -1.9790 -1.5778  1.2200
  112SER    HB2 3739  14.714   4.914   4.411  0.2655 -1.8760  1.4927
  112SER     OG 3740  14.844   4.957   4.275 -0.3197  0.0098 -0.2902
  112SER     HG 3741  14.823   4.866   4.253 -2.0926  1.1190 -4.2807
  112SER      C 3742  14.691   5.135   4.570  0.0959  0.0055 -0.1422
  112SER      O 3743  14.745   5.162   4.677 -0.1640  0.7301 -0.1875
  113TYR      N 3744  14.564   5.093   4.568  0.0197  0.2397 -0.3335
  113TYR      H 3745  14.533   5.060   4.478 -0.5613 -0.8828  0.2506
  113TYR     CA 3746  14.462   5.106   4.671  0.2369 -0.4907 -0.0175
  113TYR     HA 3747  14.505   5.127   4.768 -0.3164 -0.9064  0.3243
  113TYR     CB 3748  14.382   5.234   4.648  0.0528 -0.5979  0.0262
  113TYR    HB1 3749  14.328   5.263   4.738 -0.1090  0.0000 -0.2616
  113TYR    HB2 3750  14.304   5.203   4.578  2.2013  1.4834 -3.5978
  113TYR     CG 3751  14.461   5.350   4.594 -0.4840 -0.1713  0.1498
  113TYR    CD1 3752  14.544   5.428   4.676 -0.2782 -0.2580  0.0252
  113TYR    HD1 3753  14.563   5.387   4.774  0.4874 -1.8714 -0.7633
  113TYR    CE1 3754  14.639   5.517   4.625  0.0263 -0.8456 -0.4475
  113TYR    HE1 3755  14.706   5.574   4.687  2.5124  0.2950 -3.8487
  113TYR     CZ 3756  14.644   5.538   4.485  0.0263 -0.0524 -0.3344
  113TYR     OH 3757  14.731   5.634   4.442 -0.3753  0.3624 -0.2215
  113TYR     HH 3758  14.704   5.665   4.355  0.6715  3.1730  0.3427
  113TYR    CE2 3759  14.559   5.463   4.402  0.0279 -0.3594 -0.0626
  113TYR    HE2 3760  14.569   5.472   4.295  0.2435  0.1616 -0.0031
  113TYR    CD2 3761  14.472   5.367   4.455 -0.5616  0.3164  0.2032
  113TYR    HD2 3762  14.425   5.295   4.390  0.3335 -0.1988  0.1214
  113TYR      C 3763  14.380   4.980   4.696 -0.2865 -0.1913 -0.2265
  113TYR      O 3764  14.340   4.922   4.596 -0.0595 -0.6896 -0.0298
  114GLY      N 3765  14.359   4.929   4.818  0.2449 -0.1887 -0.1305
  114GLY      H 3766  14.425   4.967   4.883  1.3883 -1.2355 -0.6482
  114GLY     CA 3767  14.290   4.809   4.859 -0.4174  0.3211  0.2867
  114GLY    HA1 3768  14.219   4.839   4.935 -1.1679 -0.9375  0.1247
  114GLY    HA2 3769  14.229   4.772   4.776  0.7476  1.9841 -1.3847
  114GLY      C 3770  14.375   4.693   4.910 -0.1338  0.4561  0.1233
  114GLY      O 3771  14.488   4.699   4.959 -0.0064  0.2101 -0.1348
  115SER      N 3772  14.313   4.576   4.897  0.6088  0.0279  0.3308
  115SER      H 3773  14.219   4.575   4.859  0.7452 -3.5047 -0.3015
  115SER     CA 3774  14.380   4.448   4.902 -0.1991 -0.4403 -0.3695
  115SER     HA 3775  14.403   4.424   5.006  0.6182 -0.6768 -0.5931
  115SER     CB 3776  14.291   4.340   4.843 -0.0800 -0.7130 -0.0497
  115SER    HB1 3777  14.275   4.351   4.736 -1.7318  3.0367  0.4348
  115SER    HB2 3778  14.334   4.241   4.862  0.5821 -0.5889 -0.8856
  115SER     OG 3779  14.164   4.339   4.906  0.2572 -0.0130  0.6534
  115SER     HG 3780  14.175   4.322   5.000 -0.7459 -2.6357  0.3773
  115SER      C 3781  14.509   4.439   4.821  0.3123  0.3917  0.3390
  115SER      O 3782  14.530   4.505   4.720  0.1295 -0.0426  0.0197
  116SER      N 3783  14.599   4.356   4.874  0.4067  0.2547 -0.0348
  116SER      H 3784  14.601   4.353   4.975 -0.5184  5.6920  0.4599
  116SER     CA 3785  14.717   4.313   4.802 -0.0225 -0.5464 -0.2670
  116SER     HA 3786  14.708   4.343   4.698 -2.1780 -0.4096 -0.0874
  116SER     CB 3787  14.843   4.377   4.861 -0.3860 -0.0720 -0.0008
  116SER    HB1 3788  14.844   4.353   4.967  2.6545 -2.6173 -0.4695
  116SER    HB2 3789  14.842   4.485   4.844 -0.7806 -0.0859 -0.0748
  116SER     OG 3790  14.950   4.321   4.788 -0.4753 -0.1356 -0.0839
  116SER     HG 3791  15.021   4.383   4.802 -2.1256  1.9004 -0.2488
  116SER      C 3792  14.723   4.162   4.821  0.1298 -0.4882  0.1718
  116SER      O 3793  14.703   4.109   4.930 -0.2372 -0.8338 -0.0609
  117SER      N 3794  14.742   4.092   4.709  0.0993 -0.5008  0.1747
  117SER      H 3795  14.767   4.143   4.626 -0.4559 -2.2151 -1.1120
  117SER     CA 3796  14.729   3.948   4.690 -0.4289 -0.4168 -0.1345
  117SER     HA 3797  14.639   3.913   4.740 -1.8309  1.6992 -1.0269
  117SER     CB 3798  14.727   3.917   4.541 -0.2570  0.1737 -0.2642
  117SER    HB1 3799  14.627   3.933   4.502 -0.4192  0.0297  0.0819
  117SER    HB2 3800  14.753   3.812   4.524 -0.9335 -0.2801  1.3001
  117SER     OG 3801  14.816   4.002   4.473  0.2134  0.2335  0.4196
  117SER     HG 3802  14.854   3.957   4.398  0.9795  2.1582 -0.4286
  117SER      C 3803  14.846   3.875   4.754 -0.0004  0.3168 -0.0720
  117SER      O 3804  14.827   3.785   4.835  0.2564 -0.4921 -0.8936
  118GLN      N 3805  14.965   3.928   4.723 -0.0230  0.0901 -0.5548
  118GLN      H 3806  14.962   4.005   4.658  0.2326 -0.5668 -1.3592
  118GLN     CA 3807  15.093   3.861   4.732  0.0110  0.1711 -0.4345
  118GLN     HA 3808  15.093   3.810   4.828  1.0581  1.7673  0.4632
  118GLN     CB 3809  15.106   3.778   4.605  0.0615 -0.0749 -0.2691
  118GLN    HB1 3810  15.204   3.789   4.558 -0.5872 -0.6549 -1.8178
  118GLN    HB2 3811  15.036   3.812   4.529  1.3286  1.6329 -0.7505
  118GLN     CG 3812  15.089   3.628   4.628 -0.0304  0.0371  0.4127
  118GLN    HG1 3813  15.166   3.592   4.697  1.5647  2.5669  0.0917
  118GLN    HG2 3814  14.989   3.605   4.664 -0.6216  0.1284 -1.1095
  118GLN     CD 3815  15.099   3.547   4.500 -0.0992  0.4865  0.1217
  118GLN    OE1 3816  15.185   3.555   4.412 -0.2115  0.5841  0.0216
  118GLN    NE2 3817  14.999   3.460   4.484  0.0123  0.3937 -0.0762
  118GLN   HE21 3818  14.924   3.450   4.550  1.5633 -2.5487  1.4472
  118GLN   HE22 3819  14.998   3.395   4.406 -0.3986 -0.3776  0.5571
  118GLN      C 3820  15.200   3.970   4.730 -0.0038  0.1929 -0.1357
  118GLN      O 3821  15.186   4.067   4.656  0.0280  0.3150  0.0180
  119SER      N 3822  15.301   3.949   4.815 -0.5654  0.0658  0.5117
  119SER      H 3823  15.300   3.862   4.865 -1.7989  0.1818  0.7180
  119SER     CA 3824  15.395   4.049   4.863  0.1927 -0.2935 -0.1911
  119SER     HA 3825  15.348   4.146   4.878  1.1585  0.2505 -0.6299
  119SER     CB 3826  15.455   4.015   4.999  0.0161 -0.3691 -0.1295
  119SER    HB1 3827  15.505   3.922   4.969 -0.5001 -0.1534 -1.7867
  119SER    HB2 3828  15.519   4.092   5.042  0.3456 -0.1470 -1.0026
  119SER     OG 3829  15.363   3.991   5.103 -0.1402  0.7420 -0.0002
  119SER     HG 3830  15.338   3.899   5.096 -1.9604  1.3178 -2.1881
  119SER      C 3831  15.508   4.080   4.767 -0.0449 -0.1040 -0.4109
  119SER      O 3832  15.540   3.994   4.684  0.0986 -0.7124  0.2647
  120SER      N 3833  15.574   4.194   4.789 -0.3929  0.0718 -0.2721
  120SER      H 3834  15.544   4.257   4.862 -1.2315  3.0388 -2.9539
  120SER     CA 3835  15.701   4.224   4.726 -0.0905 -0.0716  0.2655
  120SER     HA 3836  15.716   4.174   4.630 -0.1870 -1.2736  0.8613
  120SER     CB 3837  15.698   4.372   4.687 -0.0579 -0.2260 -0.3241
  120SER    HB1 3838  15.783   4.390   4.621 -0.1265 -0.7844 -0.5728
  120SER    HB2 3839  15.611   4.396   4.627  0.4675 -1.8951 -1.8725
  120SER     OG 3840  15.721   4.466   4.789  0.5191 -0.3750 -0.3103
  120SER     HG 3841  15.715   4.551   4.746 -0.5371 -0.2066  0.1233
  120SER      C 3842  15.816   4.196   4.822 -0.1835 -0.3442  0.2999
  120SER      O 3843  15.813   4.207   4.944  0.2443  0.3513  0.2561
  121SER      N 3844  15.935   4.169   4.767  0.0769 -0.3302  0.8450
  121SER      H 3845  15.945   4.175   4.666 -2.3775 -0.1692  0.5509
  121SER     CA 3846  16.058   4.184   4.842  0.2148  0.1856  0.5214
  121SER     HA 3847  16.056   4.147   4.944 -1.3961  1.5050  1.0082
  121SER     CB 3848  16.174   4.108   4.779 -0.0348  0.2140  0.0152
  121SER    HB1 3849  16.161   4.095   4.672  1.7110 -0.1880 -0.1817
  121SER    HB2 3850  16.269   4.153   4.811 -0.4466  0.7337  0.5372
  121SER     OG 3851  16.184   3.974   4.822 -0.3320  0.0810 -0.3350
  121SER     HG 3852  16.154   3.909   4.758 -0.8730 -0.3864  0.3770
  121SER      C 3853  16.110   4.327   4.845  0.2549  0.1777  0.2323
  121SER      O 3854  16.089   4.400   4.748  0.2896 -0.1682 -0.0365
  122TYR      N 3855  16.180   4.364   4.953  0.5515 -0.2703  0.1977
  122TYR      H 3856  16.202   4.285   5.011  3.5597  0.3801  0.1213
  122TYR     CA 3857  16.260   4.484   4.962 -0.1451  0.1793  0.5457
  122TYR     HA 3858  16.193   4.566   4.936 -1.1888 -0.7272  0.3380
  122TYR     CB 3859  16.316   4.495   5.104  0.4234  0.1996  0.3253
  122TYR    HB1 3860  16.356   4.394   5.114 -1.5760 -0.7252 -0.3747
  122TYR    HB2 3861  16.237   4.501   5.179  1.0442  0.4375  0.9640
  122TYR     CG 3862  16.419   4.602   5.130  0.0274  0.6489  0.0658
  122TYR    CD1 3863  16.375   4.734   5.142 -0.2918  0.5211  0.3297
  122TYR    HD1 3864  16.270   4.761   5.141 -1.2515 -2.6389 -2.3813
  122TYR    CE1 3865  16.470   4.834   5.164  0.2100  0.1386 -0.0599
  122TYR    HE1 3866  16.431   4.933   5.185 -0.5510 -0.1167 -0.2471
  122TYR     CZ 3867  16.607   4.803   5.171  0.2075  0.0221 -0.5527
  122TYR     OH 3868  16.693   4.908   5.185 -0.0297  0.1147  0.2295
  122TYR     HH 3869  16.647   4.992   5.193  0.8488  0.6004  0.3470
  122TYR    CE2 3870  16.650   4.673   5.137 -0.0700 -0.0341 -0.6911
  122TYR    HE2 3871  16.753   4.645   5.126  0.4249  1.7625 -0.8316
  122TYR    CD2 3872  16.555   4.571   5.123 -0.1431 -0.0026 -0.4331
  122TYR    HD2 3873  16.593   4.470   5.112 -0.3853 -0.2657  0.9485
  122TYR      C 3874  16.370   4.498   4.857 -0.7822 -0.1408 -0.1689
  122TYR      O 3875  16.414   4.402   4.794 -0.1545  0.1610 -0.1949
  123GLY      N 3876  16.407   4.624   4.829  0.2471 -0.3918  0.0369
  123GLY      H 3877  16.372   4.703   4.881 -1.6785 -1.6266  0.7312
  123GLY     CA 3878  16.529   4.658   4.759  0.3039 -0.1858  0.2371
  123GLY    HA1 3879  16.611   4.599   4.799  1.8777 -0.0262 -2.4784
  123GLY    HA2 3880  16.525   4.634   4.653  2.0539  1.1870 -0.1888
  123GLY      C 3881  16.572   4.801   4.789 -0.3930  0.1469 -0.3070
  123GLY      O 3882  16.501   4.879   4.852 -0.3871 -0.0625 -0.0341
  124GLN      N 3883  16.690   4.833   4.735 -0.1562 -0.2127 -0.0132
  124GLN      H 3884  16.743   4.762   4.688 -0.0101 -1.0089  1.2899
  124GLN     CA 3885  16.757   4.960   4.757 -0.0572 -0.1910 -0.4473
  124GLN     HA 3886  16.683   5.029   4.796 -2.1961 -2.2926 -0.5439
  124GLN     CB 3887  16.864   4.951   4.866  0.0634  0.6006 -0.4940
  124GLN    HB1 3888  16.818   4.935   4.964  0.9145  0.5015 -0.1044
  124GLN    HB2 3889  16.920   4.859   4.846 -0.9091  0.3896 -2.6020
  124GLN     CG 3890  16.953   5.070   4.898  0.4219  0.0777  0.5000
  124GLN    HG1 3891  17.023   5.049   4.979  0.9490  2.5296  0.7470
  124GLN    HG2 3892  17.007   5.100   4.808 -2.4406  0.8840 -1.0623
  124GLN     CD 3893  16.875   5.186   4.959 -0.1035  0.1108 -0.2173
  124GLN    OE1 3894  16.754   5.198   4.943 -0.1644 -0.0618  0.0997
  124GLN    NE2 3895  16.952   5.281   5.012 -0.5556  0.1295  0.4107
  124GLN   HE21 3896  16.912   5.367   5.049  0.4481  0.9119 -0.2724
  124GLN   HE22 3897  17.048   5.253   5.019 -0.6897 -0.3461  0.3964
  124GLN      C 3898  16.827   5.003   4.629 -0.7585 -0.5869 -0.9696
  124GLN      O 3899  16.914   4.932   4.577  0.3277  0.0812 -0.1131
  125PRO      N 3900  16.805   5.126   4.581  0.1056  0.1851  0.5430
  125PRO     CD 3901  16.707   5.224   4.623 -0.3560 -0.1019  0.1448
  125PRO    HD1 3902  16.739   5.254   4.723 -1.0005  0.6993  0.1150
  125PRO    HD2 3903  16.608   5.178   4.614  0.2727 -1.3030 -1.0983
  125PRO     CG 3904  16.714   5.339   4.523 -0.2037  0.0804  0.3666
  125PRO    HG1 3905  16.616   5.373   4.492 -0.3156 -0.1345  0.4850
  125PRO    HG2 3906  16.781   5.413   4.568  0.4968  0.5251 -1.3217
  125PRO     CB 3907  16.786   5.276   4.404 -0.4096 -0.4556  0.5265
  125PRO    HB1 3908  16.840   5.353   4.350 -1.4668  0.2537  0.4446
  125PRO    HB2 3909  16.724   5.221   4.333 -0.1850  1.8632 -1.5800
  125PRO     CA 3910  16.884   5.181   4.473  0.0030 -0.2280  0.2561
  125PRO     HA 3911  16.917   5.104   4.403 -0.5024  0.4990 -0.8130
  125PRO      C 3912  17.012   5.247   4.519  0.0006 -0.1288  0.1223
  125PRO      O 3913  17.020   5.287   4.635 -0.2781  0.1141  0.0580
  126GLN      N 3914  17.111   5.260   4.430 -0.0088 -0.3160  0.0846
  126GLN      H 3915  17.090   5.243   4.333 -0.3437 -1.1281  0.2910
  126GLN     CA 3916  17.244   5.298   4.473 -0.0198 -0.1314 -0.0437
  126GLN     HA 3917  17.257   5.332   4.575 -0.2737  0.0734 -0.0815
  126GLN     CB 3918  17.327   5.169   4.475  0.4228  0.1449 -0.3732
  126GLN    HB1 3919  17.305   5.113   4.384 -0.6034 -0.0476 -0.0239
  126GLN    HB2 3920  17.432   5.199   4.472  0.4751 -0.0187 -2.9556
  126GLN     CG 3921  17.299   5.076   4.592  0.1397  0.0751 -0.4942
  126GLN    HG1 3922  17.195   5.044   4.601  0.3440 -0.9563 -1.6097
  126GLN    HG2 3923  17.326   5.134   4.681 -0.7778 -1.2054  0.6546
  126GLN     CD 3924  17.403   4.966   4.580 -0.0836 -0.2059  0.0919
  126GLN    OE1 3925  17.518   4.978   4.622 -0.0779 -0.0388  0.0304
  126GLN    NE2 3926  17.376   4.852   4.516  1.0610 -0.3218 -0.2088
  126GLN   HE21 3927  17.288   4.838   4.469  0.3025  2.3147  0.2233
  126GLN   HE22 3928  17.443   4.777   4.504  3.6818  2.0982 -2.2069
  126GLN      C 3929  17.307   5.391   4.370  0.0234 -0.2077 -0.0866
  126GLN      O 3930  17.281   5.382   4.251  0.0017  0.3908 -0.1303
  127SER      N 3931  17.390   5.483   4.421  0.0170  0.0223 -0.4877
  127SER      H 3932  17.405   5.477   4.521 -2.9144 -0.0469  0.0438
  127SER     CA 3933  17.490   5.561   4.351  0.1184  0.1570 -0.1930
  127SER     HA 3934  17.434   5.583   4.261  0.0356 -0.3135 -0.2581
  127SER     CB 3935  17.529   5.694   4.415  0.1269  0.1609 -0.2073
  127SER    HB1 3936  17.561   5.682   4.518  0.7854  0.0403 -0.4234
  127SER    HB2 3937  17.605   5.743   4.354  1.0501  0.3424  1.0517
  127SER     OG 3938  17.420   5.784   4.419 -0.2105 -0.2816  0.7819
  127SER     HG 3939  17.441   5.851   4.484 -0.8134  0.3339  0.3565
  127SER      C 3940  17.618   5.487   4.313 -0.1185 -0.3692  0.0203
  127SER      O 3941  17.665   5.393   4.376  0.2021 -0.2992 -0.1113
  128GLY      N 3942  17.680   5.543   4.209 -0.2202 -0.6584 -0.1979
  128GLY      H 3943  17.644   5.633   4.180 -0.5459 -0.1022  1.7826
  128GLY     CA 3944  17.792   5.498   4.128  0.2727 -0.2215  0.2392
  128GLY    HA1 3945  17.855   5.423   4.175  1.2455 -0.2097 -0.9868
  128GLY    HA2 3946  17.863   5.580   4.116  0.3671  0.0461  2.2325
  128GLY      C 3947  17.748   5.437   3.996  0.3096  0.4017 -0.0657
  128GLY      O 3948  17.629   5.421   3.967  0.4125 -0.7491  0.1020
  129SER      N 3949  17.849   5.391   3.922  0.3093 -0.2816  0.3530
  129SER      H 3950  17.942   5.412   3.955 -0.8424  1.2224  2.9509
  129SER     CA 3951  17.839   5.291   3.818 -0.3443  0.2716 -0.1229
  129SER     HA 3952  17.765   5.324   3.744  0.4648  0.8142 -0.6963
  129SER     CB 3953  17.977   5.286   3.754 -0.0651 -0.0474  0.4928
  129SER    HB1 3954  17.970   5.215   3.671  1.4239 -1.6769  1.7046
  129SER    HB2 3955  18.043   5.243   3.829 -0.7146 -0.0285  1.0840
  129SER     OG 3956  18.019   5.416   3.718 -0.1820 -0.2503 -0.4012
  129SER     HG 3957  17.944   5.458   3.674  0.7821  0.8349 -1.0757
  129SER      C 3958  17.798   5.154   3.872 -0.0377  0.2874  0.1533
  129SER      O 3959  17.873   5.057   3.880 -0.2217  0.1237 -0.0760
  130TYR      N 3960  17.667   5.143   3.898 -0.0307  0.0764  0.1008
  130TYR      H 3961  17.618   5.232   3.898 -0.6560 -0.2641  0.4891
  130TYR     CA 3962  17.604   5.017   3.931  0.1270 -0.0488 -0.0728
  130TYR     HA 3963  17.655   4.929   3.893 -0.6302 -0.6786  0.3469
  130TYR     CB 3964  17.568   5.007   4.079  0.2951  0.6055  0.0167
  130TYR    HB1 3965  17.665   4.996   4.127 -0.1798 -1.0907  0.6710
  130TYR    HB2 3966  17.524   5.102   4.109  1.0935  0.9741  0.0444
  130TYR     CG 3967  17.483   4.887   4.114  0.2940  0.4835 -0.3866
  130TYR    CD1 3968  17.526   4.755   4.104 -0.5008  0.2580 -0.8679
  130TYR    HD1 3969  17.624   4.736   4.061  0.0933 -1.2519  0.9994
  130TYR    CE1 3970  17.437   4.652   4.137  0.3952 -0.1064  0.4977
  130TYR    HE1 3971  17.469   4.549   4.127  2.1211  0.4610 -0.2417
  130TYR     CZ 3972  17.307   4.672   4.188  0.1185 -0.1577 -0.1700
  130TYR     OH 3973  17.218   4.571   4.207 -0.0564  0.0364  0.0396
  130TYR     HH 3974  17.255   4.490   4.172 -0.5240  0.8968 -2.6456
  130TYR    CE2 3975  17.269   4.808   4.196  0.7098  0.0065 -0.0754
  130TYR    HE2 3976  17.167   4.834   4.222  1.4652  1.6773  1.3990
  130TYR    CD2 3977  17.352   4.913   4.156  0.1355  0.2213 -0.7171
  130TYR    HD2 3978  17.318   5.015   4.168 -0.6615 -0.3313  3.1205
  130TYR      C 3979  17.476   5.014   3.847 -0.3397 -0.0334  0.6287
  130TYR      O 3980  17.404   5.111   3.823  0.2047  0.1478 -0.3543
  131SER      N 3981  17.440   4.891   3.811  0.0938  0.0003  0.0631
  131SER      H 3982  17.494   4.811   3.844 -0.7571 -0.2614  0.8646
  131SER     CA 3983  17.321   4.861   3.735 -0.0013  0.0182  0.2037
  131SER     HA 3984  17.244   4.935   3.755  1.5524  1.6626  0.3593
  131SER     CB 3985  17.343   4.853   3.584  0.0236 -0.0188  0.2092
  131SER    HB1 3986  17.395   4.761   3.555  1.2304  0.7422 -0.0850
  131SER    HB2 3987  17.246   4.855   3.534  0.7116  1.4086 -1.1471
  131SER     OG 3988  17.408   4.968   3.536  0.0545 -0.2183 -0.2335
  131SER     HG 3989  17.503   4.958   3.546  0.1509 -0.7900 -1.4852
  131SER      C 3990  17.265   4.724   3.772  0.8208 -0.6105 -0.8034
  131SER      O 3991  17.334   4.637   3.823  0.4714 -0.2071  0.3901
  132GLN      N 3992  17.133   4.707   3.760  0.7041 -0.6237  0.3979
  132GLN      H 3993  17.072   4.774   3.717  1.4902 -0.7382 -0.9388
  132GLN     CA 3994  17.080   4.590   3.827 -0.3197 -0.2821  0.1940
  132GLN     HA 3995  17.133   4.564   3.918  0.3600  0.9994  0.1900
  132GLN     CB 3996  16.937   4.622   3.872 -0.1159  0.3883  0.3812
  132GLN    HB1 3997  16.887   4.535   3.913 -1.2568  0.5989 -0.5035
  132GLN    HB2 3998  16.875   4.653   3.787  1.4083  0.6724 -0.6742
  132GLN     CG 3999  16.949   4.734   3.974  0.4772  0.3933  0.3079
  132GLN    HG1 4000  16.985   4.822   3.920 -1.3029  0.8964 -0.1296
  132GLN    HG2 4001  17.023   4.706   4.050  2.4554  1.8432 -0.9776
  132GLN     CD 4002  16.817   4.779   4.035  0.2438 -0.7003  0.6237
  132GLN    OE1 4003  16.708   4.736   3.998  0.1863  0.3039 -0.4223
  132GLN    NE2 4004  16.822   4.877   4.125  0.7233  0.1118 -0.2730
  132GLN   HE21 4005  16.743   4.904   4.181  1.1701 -1.4516  1.1875
  132GLN   HE22 4006  16.911   4.909   4.162  0.1757  2.0942 -0.5377
  132GLN      C 4007  17.069   4.479   3.725  0.1480 -0.0099 -0.1566
  132GLN      O 4008  17.069   4.500   3.604  0.2583 -0.0817 -0.1692
  133GLN      N 4009  17.052   4.357   3.777 -0.0635  0.1342  0.1112
  133GLN      H 4010  17.051   4.340   3.876 -1.6541 -4.0845 -0.4335
  133GLN     CA 4011  17.000   4.246   3.699  0.3214  0.0883 -0.0783
  133GLN     HA 4012  16.999   4.268   3.592  0.7224 -2.2273 -0.6170
  133GLN     CB 4013  17.100   4.130   3.697 -0.0348 -0.2207  0.0608
  133GLN    HB1 4014  17.125   4.093   3.797  2.3940 -0.6530 -0.6515
  133GLN    HB2 4015  17.064   4.047   3.637  1.3342 -1.8071  1.3463
  133GLN     CG 4016  17.230   4.164   3.627 -0.2550  0.0834 -0.2060
  133GLN    HG1 4017  17.207   4.209   3.530  1.8394 -0.6661 -1.1187
  133GLN    HG2 4018  17.290   4.239   3.678 -0.3662  1.6636 -2.2823
  133GLN     CD 4019  17.317   4.041   3.601 -0.8509 -0.2859 -0.4633
  133GLN    OE1 4020  17.318   3.942   3.673  0.2359 -0.1022 -0.2099
  133GLN    NE2 4021  17.403   4.045   3.499 -0.0300  0.8093  0.2491
  133GLN   HE21 4022  17.403   4.127   3.439  1.5191  0.3831 -0.3903
  133GLN   HE22 4023  17.443   3.959   3.466 -0.5649  0.6382  0.0227
  133GLN      C 4024  16.860   4.204   3.740  0.1764  0.0890 -0.5619
  133GLN      O 4025  16.829   4.203   3.859  0.6985  0.1221 -0.4227
  134PRO      N 4026  16.780   4.156   3.645 -0.0442  0.0281 -0.3474
  134PRO     CD 4027  16.792   4.176   3.502  0.2697 -0.7860 -0.4422
  134PRO    HD1 4028  16.895   4.161   3.471  1.4250  2.3014  1.4432
  134PRO    HD2 4029  16.771   4.278   3.470  0.0238 -1.3938 -2.3578
  134PRO     CG 4030  16.704   4.069   3.438 -0.1119 -0.5753 -0.2747
  134PRO    HG1 4031  16.681   4.094   3.334  1.4460 -0.8141 -0.7003
  134PRO    HG2 4032  16.748   3.969   3.439 -1.7674 -1.3373  0.5550
  134PRO     CB 4033  16.586   4.067   3.534  0.1066 -0.0407  0.0109
  134PRO    HB1 4034  16.527   3.975   3.540 -0.0987  0.1541  1.4698
  134PRO    HB2 4035  16.519   4.152   3.521 -0.5105 -0.5561 -0.2504
  134PRO     CA 4036  16.653   4.090   3.669 -0.1712  0.4189  0.0744
  134PRO     HA 4037  16.584   4.153   3.724 -1.1868 -1.4761  1.0504
  134PRO      C 4038  16.663   3.953   3.736 -0.0289  0.0786 -0.6264
  134PRO      O 4039  16.770   3.893   3.738  0.0291  0.1941  0.1202
  135SER      N 4040  16.555   3.910   3.802  0.1931 -0.2773 -0.4944
  135SER      H 4041  16.477   3.974   3.809  1.8317  1.7653 -0.0002
  135SER     CA 4042  16.534   3.778   3.857  0.1032 -0.0782 -0.0504
  135SER     HA 4043  16.631   3.746   3.897 -0.0989 -0.8784 -0.1782
  135SER     CB 4044  16.440   3.783   3.977  0.8053 -0.5211  0.5261
  135SER    HB1 4045  16.382   3.691   3.976 -2.0721  1.1450 -1.9510
  135SER    HB2 4046  16.365   3.858   3.951  1.1995 -0.9020 -1.9046
  135SER     OG 4047  16.490   3.813   4.106  0.0191 -0.0773  0.7351
  135SER     HG 4048  16.424   3.838   4.171  0.1196 -0.7943  1.1225
  135SER      C 4049  16.484   3.672   3.760 -0.1631 -0.4391  0.4748
  135SER      O 4050  16.377   3.680   3.700 -0.0283 -0.2955  0.2522
  136TYR      N 4051  16.564   3.565   3.755  0.1730 -0.1698  0.0235
  136TYR      H 4052  16.650   3.564   3.808 -0.2547 -1.0918  0.7241
  136TYR     CA 4053  16.539   3.447   3.675 -0.3578 -0.0724  0.0428
  136TYR     HA 4054  16.434   3.421   3.659  0.0411 -1.5678 -0.3787
  136TYR     CB 4055  16.613   3.470   3.544 -0.4862 -0.3802 -0.0866
  136TYR    HB1 4056  16.718   3.499   3.551 -0.8197  0.9244 -0.1213
  136TYR    HB2 4057  16.609   3.379   3.485 -2.3783 -0.6640  0.3979
  136TYR     CG 4058  16.549   3.574   3.454  0.1071  0.2261  0.1813
  136TYR    CD1 4059  16.435   3.529   3.386  0.2257 -0.1574  0.2320
  136TYR    HD1 4060  16.381   3.440   3.413 -1.4618 -0.2841 -3.1164
  136TYR    CE1 4061  16.373   3.610   3.290  0.9536 -0.4150 -0.4705
  136TYR    HE1 4062  16.279   3.589   3.241  1.2616  0.0914 -1.2847
  136TYR     CZ 4063  16.433   3.732   3.254 -0.0093  0.1407 -0.2186
  136TYR     OH 4064  16.368   3.819   3.170  0.1833 -0.0009 -0.5165
  136TYR     HH 4065  16.400   3.909   3.182  1.1068 -0.2656 -0.8853
  136TYR    CE2 4066  16.557   3.766   3.311 -0.3164 -0.2414  0.6931
  136TYR    HE2 4067  16.608   3.859   3.290 -0.9773 -0.0185  0.0296
  136TYR    CD2 4068  16.615   3.690   3.413  0.9269 -0.3012 -0.0344
  136TYR    HD2 4069  16.708   3.725   3.455  1.4642  3.1730 -3.5727
  136TYR      C 4070  16.582   3.316   3.741  0.0493 -0.1087 -0.2944
  136TYR      O 4071  16.637   3.327   3.850 -0.1570 -0.1729 -0.1840
  137GLY      N 4072  16.567   3.201   3.675 -0.6979 -0.1592 -0.0412
  137GLY      H 4073  16.539   3.199   3.578  1.7841 -0.5035 -0.7951
  137GLY     CA 4074  16.562   3.076   3.748 -0.6374 -0.4194 -0.4813
  137GLY    HA1 4075  16.657   3.057   3.798 -1.2947 -1.9440  0.2503
  137GLY    HA2 4076  16.551   2.992   3.679 -0.7491 -2.3129  1.6948
  137GLY      C 4077  16.444   3.061   3.842 -0.1439 -0.1353  0.1881
  137GLY      O 4078  16.341   3.125   3.821 -0.3769 -0.4811  0.2709
  138GLY      N 4079  16.471   2.989   3.952 -0.3851 -0.3731  0.0922
  138GLY      H 4080  16.559   2.941   3.957 -0.3658 -0.1733  2.5147
  138GLY     CA 4081  16.366   2.964   4.049 -0.5401  0.1009  0.0510
  138GLY    HA1 4082  16.390   2.872   4.103 -1.8062 -0.7576 -0.8128
  138GLY    HA2 4083  16.278   2.945   3.988 -0.5041 -0.0795  0.0545
  138GLY      C 4084  16.339   3.078   4.146 -0.1167  0.0656  0.2144
  138GLY      O 4085  16.374   3.193   4.119  1.0035 -0.3113  0.0161
  139GLN      N 4086  16.261   3.054   4.251 -0.1813 -0.5975  0.0213
  139GLN      H 4087  16.247   2.958   4.278 -0.6618 -0.4291  0.3844
  139GLN     CA 4088  16.197   3.149   4.340  0.1069 -0.5744  0.2073
  139GLN     HA 4089  16.203   3.253   4.307  0.7156 -0.4313  0.7503
  139GLN     CB 4090  16.048   3.114   4.341 -0.0289 -0.0100  0.2694
  139GLN    HB1 4091  16.012   3.105   4.238 -1.9977 -1.2635  1.0010
  139GLN    HB2 4092  16.030   3.015   4.382 -0.5697  0.9134  2.3737
  139GLN     CG 4093  15.945   3.205   4.407 -0.2616  0.0699 -0.2001
  139GLN    HG1 4094  15.977   3.214   4.511 -2.6560 -1.1629  0.7231
  139GLN    HG2 4095  15.846   3.162   4.392  0.5338 -1.6736 -0.8109
  139GLN     CD 4096  15.940   3.342   4.341  0.0452  0.1984  0.0410
  139GLN    OE1 4097  15.980   3.369   4.228  0.2136  0.1471  0.0897
  139GLN    NE2 4098  15.874   3.437   4.409 -0.9323  0.0799 -0.7283
  139GLN   HE21 4099  15.836   3.404   4.496 -1.0514  0.7238 -0.5343
  139GLN   HE22 4100  15.843   3.521   4.362 -2.9865  0.0735  0.4781
  139GLN      C 4101  16.252   3.153   4.482  0.1944  0.0061  0.1612
  139GLN      O 4102  16.264   3.048   4.545 -0.2408 -0.1057  0.0639
  140GLN      N 4103  16.271   3.269   4.543  0.4837  0.1348 -0.1649
  140GLN      H 4104  16.268   3.353   4.486 -0.4655  0.8610  0.8969
  140GLN     CA 4105  16.321   3.283   4.679 -0.1386 -0.5471  0.1430
  140GLN     HA 4106  16.413   3.226   4.693 -0.4744 -1.0710  0.2471
  140GLN     CB 4107  16.346   3.433   4.693 -0.1097 -0.5749  0.3955
  140GLN    HB1 4108  16.249   3.482   4.689 -0.4595 -1.3104 -0.9566
  140GLN    HB2 4109  16.409   3.471   4.612 -1.8438 -1.0773 -1.2462
  140GLN     CG 4110  16.423   3.474   4.818 -0.0176 -0.1661  0.2077
  140GLN    HG1 4111  16.363   3.453   4.906  1.6541 -0.2857  1.3568
  140GLN    HG2 4112  16.519   3.421   4.819  0.0983  0.0518  0.5940
  140GLN     CD 4113  16.460   3.621   4.817 -0.2302 -0.1134 -0.1899
  140GLN    OE1 4114  16.568   3.662   4.773 -0.1606 -0.5652 -0.4413
  140GLN    NE2 4115  16.371   3.708   4.866 -0.4411 -0.0696 -0.6472
  140GLN   HE21 4116  16.397   3.806   4.866  1.7836 -0.5311  2.2367
  140GLN   HE22 4117  16.282   3.684   4.905 -0.3939  0.2194 -0.3539
  140GLN      C 4118  16.216   3.240   4.780 -0.1702  0.2078  0.4422
  140GLN      O 4119  16.096   3.266   4.768 -0.2079  0.0410  0.4515
  141GLN      N 4120  16.261   3.170   4.884  0.3286 -0.3437 -0.1360
  141GLN      H 4121  16.355   3.132   4.879  1.4096  1.6801  2.4970
  141GLN     CA 4122  16.172   3.102   4.976 -0.1355  0.0125 -0.3217
  141GLN     HA 4123  16.099   3.056   4.909  0.4804 -1.3363 -0.0904
  141GLN     CB 4124  16.248   3.000   5.060 -0.2087  0.2612  0.0451
  141GLN    HB1 4125  16.178   2.956   5.132  0.4421  0.6637  0.9516
  141GLN    HB2 4126  16.313   3.054   5.129  0.0725  0.6685 -0.5310
  141GLN     CG 4127  16.321   2.888   4.989  0.4630  0.2544  0.7318
  141GLN    HG1 4128  16.375   2.928   4.903  0.7241 -1.0687  0.2462
  141GLN    HG2 4129  16.250   2.809   4.965  0.8482 -0.0991  0.7427
  141GLN     CD 4130  16.433   2.816   5.063  0.3071 -0.6922  0.0715
  141GLN    OE1 4131  16.467   2.849   5.177  0.0839 -0.1875 -0.0063
  141GLN    NE2 4132  16.499   2.713   5.010  0.7209 -0.4452  0.1035
  141GLN   HE21 4133  16.481   2.689   4.913 -1.5035  0.0878  0.3286
  141GLN   HE22 4134  16.561   2.664   5.072 -1.7251  0.0568  3.1554
  141GLN      C 4135  16.085   3.199   5.055 -0.1519 -0.2240 -0.0479
  141GLN      O 4136  15.966   3.175   5.070 -0.1596 -0.0507  0.1678
  142SER      N 4137  16.144   3.309   5.103  0.0327 -0.4225  0.1789
  142SER      H 4138  16.245   3.303   5.097 -0.0533 -0.9421 -0.9568
  142SER     CA 4139  16.072   3.413   5.174  0.3476 -0.0697 -0.0197
  142SER     HA 4140  15.969   3.391   5.149  0.9286 -1.1202 -1.6349
  142SER     CB 4141  16.084   3.402   5.326 -0.2992  0.2508  0.0573
  142SER    HB1 4142  16.183   3.363   5.349  0.0719 -0.9010 -2.9659
  142SER    HB2 4143  16.058   3.497   5.373 -0.9847 -0.3253  0.8478
  142SER     OG 4144  15.994   3.304   5.371  0.1214 -0.1841 -0.0402
  142SER     HG 4145  16.044   3.223   5.382  0.4117  0.0426  0.3382
  142SER      C 4146  16.119   3.551   5.129 -0.1866  0.3344  0.6488
  142SER      O 4147  16.231   3.571   5.083 -0.1314 -0.0080  0.6280
  143TYR      N 4148  16.027   3.647   5.119 -0.1584  0.2643 -0.3923
  143TYR      H 4149  15.935   3.622   5.152  0.3386 -1.0466  0.0220
  143TYR     CA 4150  16.056   3.786   5.087 -0.1787  0.3914  0.1392
  143TYR     HA 4151  16.105   3.773   4.991  0.7267  0.4246  0.5829
  143TYR     CB 4152  15.927   3.866   5.078 -0.4551 -0.1100 -0.4454
  143TYR    HB1 4153  15.951   3.959   5.026 -1.5768  0.5414  0.1591
  143TYR    HB2 4154  15.896   3.885   5.181  1.4103 -1.5088  0.4322
  143TYR     CG 4155  15.812   3.814   4.996 -0.2388 -0.0191 -0.8115
  143TYR    CD1 4156  15.817   3.830   4.857 -0.2260  0.6176 -0.7397
  143TYR    HD1 4157  15.891   3.885   4.800 -0.7802  2.2086  0.0093
  143TYR    CE1 4158  15.714   3.772   4.783 -0.0268 -0.1710 -0.4091
  143TYR    HE1 4159  15.722   3.788   4.677  1.2441  0.9269 -0.1699
  143TYR     CZ 4160  15.615   3.693   4.846  0.3031 -0.3547 -0.1205
  143TYR     OH 4161  15.511   3.640   4.775  0.2587  0.0054 -0.3245
  143TYR     HH 4162  15.528   3.634   4.681  0.9836 -0.8581 -0.1408
  143TYR    CE2 4163  15.610   3.682   4.986  0.6141  0.3407 -0.0522
  143TYR    HE2 4164  15.527   3.634   5.037  0.1568 -2.1052 -2.8884
  143TYR    CD2 4165  15.708   3.747   5.063  0.5885 -0.1421  0.3943
  143TYR    HD2 4166  15.703   3.736   5.170 -1.4378 -1.4890  0.2329
  143TYR      C 4167  16.165   3.855   5.168  0.0386  0.0659  0.1284
  143TYR      O 4168  16.210   3.812   5.274  0.2701  0.0085  0.0075
  144GLY      N 4169  16.218   3.958   5.101  0.0258  0.1764  0.2876
  144GLY      H 4170  16.188   3.981   5.008 -0.7178 -0.0178  0.4770
  144GLY     CA 4171  16.325   4.038   5.158  0.4489 -0.1940  0.0239
  144GLY    HA1 4172  16.385   3.972   5.220 -2.6981 -1.0029  2.4915
  144GLY    HA2 4173  16.383   4.068   5.070  0.8898  0.2872  0.4677
  144GLY      C 4174  16.278   4.160   5.236 -0.1152 -0.2131 -0.2806
  144GLY      O 4175  16.176   4.219   5.202 -0.0610  0.0574  0.0224
  145GLN      N 4176  16.347   4.205   5.341 -0.0531 -0.0616 -0.3867
  145GLN      H 4177  16.434   4.159   5.361  0.3500  0.8278 -0.0123
  145GLN     CA 4178  16.308   4.312   5.431  0.4525  0.0164 -0.2599
  145GLN     HA 4179  16.212   4.355   5.402  1.5356  1.1013 -2.4682
  145GLN     CB 4180  16.281   4.240   5.563 -0.5060  0.3156 -0.2846
  145GLN    HB1 4181  16.277   4.312   5.645 -1.3676  0.2525 -0.2639
  145GLN    HB2 4182  16.361   4.168   5.584 -1.4326 -0.8687 -0.7028
  145GLN     CG 4183  16.142   4.177   5.569 -0.4271  0.1565 -0.0735
  145GLN    HG1 4184  16.148   4.113   5.481  0.5901 -0.9100  0.7498
  145GLN    HG2 4185  16.069   4.258   5.562  1.2271  1.9829  2.1671
  145GLN     CD 4186  16.118   4.086   5.688  0.0456 -0.0237 -0.1127
  145GLN    OE1 4187  16.185   4.081   5.790 -0.1858 -0.1321  0.0351
  145GLN    NE2 4188  16.017   4.000   5.674 -0.1070  0.1690 -0.2115
  145GLN   HE21 4189  16.013   3.920   5.737  0.3117  0.0196 -0.3696
  145GLN   HE22 4190  15.951   4.002   5.598 -1.0106 -0.1204  0.5427
  145GLN      C 4191  16.406   4.427   5.449  0.0605  0.3134 -0.0265
  145GLN      O 4192  16.526   4.408   5.435 -0.0364 -0.5587  0.2833
  146GLN      N 4193  16.344   4.538   5.490  0.1931  0.2437  0.3686
  146GLN      H 4194  16.244   4.533   5.507  0.3072 -2.7753  0.6399
  146GLN     CA 4195  16.422   4.651   5.538 -0.0374  0.5944 -0.0808
  146GLN     HA 4196  16.504   4.652   5.466  0.5856 -2.6522  0.4429
  146GLN     CB 4197  16.335   4.776   5.526 -0.1943  0.4980  0.0454
  146GLN    HB1 4198  16.287   4.769   5.429 -1.2483  0.1109  0.5851
  146GLN    HB2 4199  16.250   4.764   5.592  0.2138 -3.0694  0.1453
  146GLN     CG 4200  16.412   4.906   5.550  0.2362  0.2636 -0.0551
  146GLN    HG1 4201  16.483   4.915   5.467  1.4354  0.6884  0.9987
  146GLN    HG2 4202  16.470   4.907   5.642  0.8681  1.5791 -0.4445
  146GLN     CD 4203  16.314   5.022   5.543  0.0289  0.0841 -0.1365
  146GLN    OE1 4204  16.283   5.067   5.432  0.4620 -0.2194 -0.3850
  146GLN    NE2 4205  16.274   5.084   5.654 -0.0220 -0.1801 -0.0048
  146GLN   HE21 4206  16.339   5.065   5.728  1.4509  0.2808 -1.1134
  146GLN   HE22 4207  16.214   5.165   5.643 -1.0590 -0.9205  0.0409
  146GLN      C 4208  16.494   4.621   5.668 -0.2705 -0.3613 -0.1644
  146GLN      O 4209  16.444   4.545   5.751  0.4466 -0.0112  0.6013
  147GLN      N 4210  16.613   4.679   5.687 -0.3146 -0.1683 -0.4657
  147GLN      H 4211  16.654   4.741   5.620  2.0250 -1.7782 -0.6518
  147GLN     CA 4212  16.697   4.645   5.800  0.2314  0.4076 -0.6927
  147GLN     HA 4213  16.684   4.538   5.818  0.8556  0.1730 -1.5622
  147GLN     CB 4214  16.845   4.681   5.788  0.3506  0.2726  0.2658
  147GLN    HB1 4215  16.888   4.621   5.708 -1.1287 -1.8239  0.9311
  147GLN    HB2 4216  16.894   4.642   5.877  1.4150 -1.2536 -0.9309
  147GLN     CG 4217  16.893   4.825   5.785  0.1328  0.3364 -0.2945
  147GLN    HG1 4218  17.002   4.825   5.783  0.1252 -0.3070 -0.8617
  147GLN    HG2 4219  16.851   4.874   5.874  0.4969 -1.9559  1.2172
  147GLN     CD 4220  16.860   4.909   5.662 -0.1090  0.0721 -0.4121
  147GLN    OE1 4221  16.804   4.857   5.566  0.2478  0.0125 -0.5889
  147GLN    NE2 4222  16.901   5.036   5.657  0.3691 -0.0329  0.4690
  147GLN   HE21 4223  16.878   5.091   5.575 -0.4354  0.8588  1.2707
  147GLN   HE22 4224  16.962   5.070   5.730  1.5052 -2.4654  0.7470
  147GLN      C 4225  16.635   4.697   5.929  0.6573 -0.3832 -0.1536
  147GLN      O 4226  16.593   4.813   5.936 -0.4078 -0.7558 -0.1105
  148SER      N 4227  16.615   4.613   6.030 -0.3459 -0.1802 -0.1681
  148SER      H 4228  16.665   4.526   6.019 -0.8516 -0.6216  0.8401
  148SER     CA 4229  16.547   4.623   6.158 -0.4548  0.0217 -0.2424
  148SER     HA 4230  16.540   4.522   6.197  3.0582 -0.1585  0.1834
  148SER     CB 4231  16.625   4.715   6.252 -0.0883 -0.3540 -0.1791
  148SER    HB1 4232  16.580   4.698   6.349  0.5117 -3.5427 -0.3400
  148SER    HB2 4233  16.623   4.820   6.222  0.1147 -0.7171 -1.5655
  148SER     OG 4234  16.759   4.674   6.265  0.2232  0.7864  0.2920
  148SER     HG 4235  16.766   4.611   6.337  1.2828 -0.3274 -0.7280
  148SER      C 4236  16.404   4.672   6.136 -0.4978  0.0084  0.0032
  148SER      O 4237  16.337   4.713   6.230 -0.0241  0.1902  0.2621
  149TYR      N 4238  16.350   4.669   6.014 -0.4611 -0.3827 -0.0051
  149TYR      H 4239  16.403   4.635   5.935 -0.7136  1.5054 -1.0449
  149TYR     CA 4240  16.209   4.696   5.990 -0.4074  0.3112  0.4601
  149TYR     HA 4241  16.185   4.771   6.066 -0.4953 -0.1788  0.9260
  149TYR     CB 4242  16.198   4.774   5.859  0.4102  0.0301  0.2137
  149TYR    HB1 4243  16.187   4.706   5.774  1.6385 -1.0352  0.8766
  149TYR    HB2 4244  16.287   4.831   5.837  0.8382 -1.1854 -1.3579
  149TYR     CG 4245  16.080   4.868   5.867  0.4461  0.2104 -1.2035
  149TYR    CD1 4246  16.083   4.992   5.930 -0.4081 -0.2078 -0.3105
  149TYR    HD1 4247  16.182   5.021   5.961 -0.1218 -2.1054  0.7018
  149TYR    CE1 4248  15.971   5.075   5.945 -0.0558  0.0898  0.8087
  149TYR    HE1 4249  15.986   5.172   5.990 -1.7472  0.5905  0.3920
  149TYR     CZ 4250  15.844   5.031   5.902  0.2165  0.1773 -0.0995
  149TYR     OH 4251  15.745   5.125   5.903  0.2144  0.1802 -0.5011
  149TYR     HH 4252  15.676   5.113   5.837  0.2918  0.7600 -0.6961
  149TYR    CE2 4253  15.838   4.911   5.829 -0.0767 -0.2118  0.5545
  149TYR    HE2 4254  15.745   4.879   5.785  0.0698  0.5849 -0.3598
  149TYR    CD2 4255  15.953   4.831   5.819  0.1107  0.1553 -0.2980
  149TYR    HD2 4256  15.949   4.736   5.768 -0.7002 -0.3284  0.6401
  149TYR      C 4257  16.112   4.582   6.014  0.1604 -0.1247  0.7203
  149TYR      O 4258  16.116   4.482   5.942 -0.6544  0.3263  0.0180
  150ASN      N 4259  16.029   4.602   6.117 -0.5830  0.1257  0.0838
  150ASN      H 4260  16.026   4.692   6.162 -2.5264  0.6429 -0.9753
  150ASN     CA 4261  15.936   4.499   6.159  0.3181 -0.6771  0.1443
  150ASN     HA 4262  15.974   4.405   6.120 -1.0305 -0.8004 -0.9198
  150ASN     CB 4263  15.938   4.487   6.311  0.4404  0.0329  0.2048
  150ASN    HB1 4264  16.044   4.485   6.337  1.0308  3.8047 -1.2934
  150ASN    HB2 4265  15.904   4.576   6.363  3.8415  0.2852  2.3140
  150ASN     CG 4266  15.851   4.375   6.365  0.5704  0.2377  0.8521
  150ASN    OD1 4267  15.748   4.397   6.430  0.1528  0.6222  0.0730
  150ASN    ND2 4268  15.888   4.247   6.358 -0.4033  0.0109 -0.4831
  150ASN   HD21 4269  15.967   4.222   6.299 -0.4351 -1.6607  0.1093
  150ASN   HD22 4270  15.827   4.176   6.397 -0.2025 -1.3127 -2.3911
  150ASN      C 4271  15.797   4.509   6.100  0.2940 -0.0096  0.3092
  150ASN      O 4272  15.743   4.403   6.069  0.2668  0.1616 -0.2439
  151PRO      N 4273  15.733   4.625   6.080 -0.4936 -0.3516  0.7748
  151PRO     CD 4274  15.779   4.754   6.129 -0.4880  0.1014 -0.3858
  151PRO    HD1 4275  15.817   4.750   6.231  1.3959 -0.7606 -1.0748
  151PRO    HD2 4276  15.844   4.797   6.053 -2.2217  1.0884 -1.3780
  151PRO     CG 4277  15.659   4.848   6.135 -0.7267 -0.2630  0.7346
  151PRO    HG1 4278  15.683   4.952   6.112  0.6810 -0.9386 -1.0104
  151PRO    HG2 4279  15.604   4.835   6.229 -1.0492  0.3251  0.6307
  151PRO     CB 4280  15.578   4.794   6.019 -0.2816  0.1788  0.2092
  151PRO    HB1 4281  15.471   4.813   6.031 -0.2969  0.2720 -0.0667
  151PRO    HB2 4282  15.607   4.844   5.927 -0.1195  1.2214  0.8192
  151PRO     CA 4283  15.610   4.645   6.006  0.1593  0.3053 -0.1619
  151PRO     HA 4284  15.538   4.583   6.059  0.6757 -1.5614 -1.5290
  151PRO      C 4285  15.622   4.603   5.860  0.0975  0.1633 -0.1259
  151PRO      O 4286  15.733   4.619   5.810  0.3950 -0.0409  0.4515
  152PRO      N 4287  15.523   4.554   5.786  0.2484 -0.2980 -0.0252
  152PRO     CD 4288  15.398   4.500   5.836  0.0887 -0.1095 -0.2190
  152PRO    HD1 4289  15.334   4.587   5.853  1.6176  0.7924  1.1971
  152PRO    HD2 4290  15.410   4.442   5.928  0.6245  3.0496  1.8805
  152PRO     CG 4291  15.346   4.411   5.723  0.1813 -0.3000 -0.1118
  152PRO    HG1 4292  15.237   4.411   5.720  0.1704 -1.7773 -0.7927
  152PRO    HG2 4293  15.398   4.315   5.719  0.7715 -0.0197 -5.3678
  152PRO     CB 4294  15.383   4.494   5.601 -0.3912  0.3886  0.1785
  152PRO    HB1 4295  15.392   4.434   5.511  1.4850  0.8139  0.0277
  152PRO    HB2 4296  15.307   4.572   5.597 -1.3343 -0.5022  0.3354
  152PRO     CA 4297  15.516   4.559   5.642 -0.0419 -0.2010 -0.0084
  152PRO     HA 4298  15.595   4.499   5.598  0.6447  1.4469 -1.1213
  152PRO      C 4299  15.527   4.696   5.577 -0.0038 -0.0069  0.4054
  152PRO      O 4300  15.492   4.797   5.637  0.3957  0.3063  0.1177
  153GLN      N 4301  15.557   4.701   5.447 -1.1159 -0.2804  0.1243
  153GLN      H 4302  15.578   4.614   5.400 -0.3791  0.8308 -1.7015
  153GLN     CA 4303  15.574   4.826   5.375 -0.3152 -0.2683  0.3233
  153GLN     HA 4304  15.539   4.909   5.436  0.7779  0.5497 -0.1373
  153GLN     CB 4305  15.724   4.847   5.362 -0.2573 -0.3922  0.7602
  153GLN    HB1 4306  15.744   4.932   5.297  1.3054 -1.1458  0.1840
  153GLN    HB2 4307  15.780   4.766   5.314 -0.2312  0.4476 -0.6866
  153GLN     CG 4308  15.794   4.871   5.495 -0.0842 -0.0277  0.6039
  153GLN    HG1 4309  15.793   4.785   5.561  0.7370 -0.1180  0.5138
  153GLN    HG2 4310  15.752   4.958   5.547  0.6012  0.5517  0.2170
  153GLN     CD 4311  15.944   4.897   5.481 -0.0938 -0.3526 -0.1483
  153GLN    OE1 4312  16.013   4.796   5.470  0.0014 -0.2788 -0.2246
  153GLN    NE2 4313  15.986   5.023   5.475  0.7336 -0.5935  0.4345
  153GLN   HE21 4314  15.909   5.085   5.496  0.6737  0.1476 -1.7230
  153GLN   HE22 4315  16.083   5.043   5.451  0.6828  1.2753  1.5938
  153GLN      C 4316  15.496   4.820   5.244  0.5575  0.3299 -0.2301
  153GLN      O 4317  15.505   4.725   5.168  0.5865  0.4263 -0.3473
  154GLY      N 4318  15.427   4.931   5.219 -0.4601 -0.1828  0.2492
  154GLY      H 4319  15.427   5.006   5.287 -2.8855  1.0667 -0.9989
  154GLY     CA 4320  15.374   4.952   5.086  0.1395  0.0527  0.0440
  154GLY    HA1 4321  15.447   4.938   5.006 -0.7318 -1.0289 -0.5907
  154GLY    HA2 4322  15.290   4.883   5.073 -0.6865  0.8903  0.7816
  154GLY      C 4323  15.319   5.092   5.064  0.0669 -0.0050 -0.1424
  154GLY      O 4324  15.325   5.176   5.153  0.0812 -0.2964  0.1308
  155TYR      N 4325  15.236   5.105   4.960 -0.1373 -0.1862 -0.0038
  155TYR      H 4326  15.220   5.026   4.898 -1.0189  1.1183 -1.5254
  155TYR     CA 4327  15.174   5.234   4.939  0.0124 -0.1430 -0.1852
  155TYR     HA 4328  15.247   5.312   4.959 -1.8171  0.9463  2.9789
  155TYR     CB 4329  15.128   5.252   4.794 -0.4999  0.0548  0.0005
  155TYR    HB1 4330  15.186   5.194   4.723  0.5034  1.5426 -0.4453
  155TYR    HB2 4331  15.029   5.208   4.783 -0.8119  0.8973 -0.7222
  155TYR     CG 4332  15.126   5.396   4.747 -0.2516  0.2070  0.4475
  155TYR    CD1 4333  15.249   5.458   4.726 -0.2442 -0.1182 -0.5021
  155TYR    HD1 4334  15.337   5.413   4.770  0.6328 -0.7880 -2.7432
  155TYR    CE1 4335  15.255   5.585   4.668 -0.0604  0.1760  0.1612
  155TYR    HE1 4336  15.351   5.633   4.657  0.4582 -0.4393  1.7024
  155TYR     CZ 4337  15.136   5.645   4.625 -0.0317  0.0161 -0.1470
  155TYR     OH 4338  15.146   5.766   4.561  0.1810 -0.0975 -0.3289
  155TYR     HH 4339  15.237   5.796   4.572  0.0786  0.3747 -0.7309
  155TYR    CE2 4340  15.012   5.577   4.634  0.1673 -0.4036 -0.5996
  155TYR    HE2 4341  14.918   5.612   4.594  0.1193  0.8112  0.5039
  155TYR    CD2 4342  15.008   5.454   4.700 -0.2492  0.0768  0.2771
  155TYR    HD2 4343  14.915   5.399   4.699 -0.9092  1.1504 -1.6082
  155TYR      C 4344  15.065   5.271   5.039  0.1481  0.2208 -0.1719
  155TYR      O 4345  15.005   5.181   5.097  0.1991  0.1296 -0.2602
  156GLY      N 4346  15.040   5.399   5.067 -0.7261  0.0722 -0.2552
  156GLY      H 4347  15.094   5.468   5.017 -0.8183  0.2451 -0.1167
  156GLY     CA 4348  14.953   5.439   5.176 -0.4892  0.5547 -0.2378
  156GLY    HA1 4349  14.941   5.547   5.167  0.7250  0.7943  0.7064
  156GLY    HA2 4350  14.853   5.399   5.162 -0.8951  0.1397  2.9810
  156GLY      C 4351  15.000   5.415   5.319 -0.3870  0.4391 -0.2907
  156GLY      O 4352  15.111   5.456   5.351 -0.7233  0.6177  0.6831
  157GLN      N 4353  14.921   5.345   5.401  0.1663  0.0579 -0.0760
  157GLN      H 4354  14.828   5.320   5.374 -0.2948 -0.3050  1.7082
  157GLN     CA 4355  14.958   5.312   5.537  0.1644  0.2533 -0.0272
  157GLN     HA 4356  15.066   5.325   5.550  0.1867 -0.8520  1.0391
  157GLN     CB 4357  14.884   5.401   5.637 -0.0916  0.1595 -0.1347
  157GLN    HB1 4358  14.894   5.348   5.732  3.3552 -0.1622 -0.5468
  157GLN    HB2 4359  14.780   5.407   5.605 -0.5425 -1.5820  0.8506
  157GLN     CG 4360  14.939   5.543   5.647 -0.0507  0.1745 -0.5428
  157GLN    HG1 4361  14.933   5.591   5.550 -1.8903 -1.6697 -1.4295
  157GLN    HG2 4362  15.042   5.541   5.682 -0.3457  0.0115  0.3436
  157GLN     CD 4363  14.862   5.629   5.746  0.0357 -0.2279 -0.1187
  157GLN    OE1 4364  14.764   5.594   5.810  0.0637  0.1121  0.1135
  157GLN    NE2 4365  14.886   5.760   5.736  0.3517 -0.2738  0.0185
  157GLN   HE21 4366  14.955   5.794   5.671  0.5892  0.1414  0.4823
  157GLN   HE22 4367  14.832   5.823   5.794 -0.2453 -1.0737  0.3483
  157GLN      C 4368  14.926   5.168   5.574  0.1285  0.2221 -0.1795
  157GLN      O 4369  14.821   5.119   5.533  0.1565  0.2071 -0.2325
  158GLN      N 4370  15.010   5.098   5.651 -0.2350  0.3439  0.3311
  158GLN      H 4371  15.102   5.139   5.656  0.3107 -0.8282  0.0907
  158GLN     CA 4372  14.992   4.968   5.713 -0.3448  0.0992 -0.2123
  158GLN     HA 4373  14.910   4.917   5.662 -0.5510  0.2546 -0.0371
  158GLN     CB 4374  15.112   4.879   5.681  0.0666  0.5585  0.0328
  158GLN    HB1 4375  15.206   4.920   5.718  0.4452  2.3019 -2.5770
  158GLN    HB2 4376  15.092   4.784   5.731 -0.4403  1.2480  1.1677
  158GLN     CG 4377  15.139   4.852   5.533 -0.3269 -0.3074  0.1168
  158GLN    HG1 4378  15.056   4.806   5.479 -0.0796 -3.0677  1.8435
  158GLN    HG2 4379  15.211   4.771   5.521 -1.2615 -0.8390 -2.6053
  158GLN     CD 4380  15.198   4.975   5.467 -0.2649 -0.1296  0.5041
  158GLN    OE1 4381  15.272   5.060   5.517 -0.2082 -0.2247  0.5834
  158GLN    NE2 4382  15.147   5.014   5.350  0.7848 -1.0608 -0.2831
  158GLN   HE21 4383  15.071   4.966   5.304  1.0311 -0.3737 -1.4510
  158GLN   HE22 4384  15.195   5.082   5.293 -0.2160 -1.5167 -1.7452
  158GLN      C 4385  14.967   4.984   5.862  0.3862  0.0697 -0.0803
  158GLN      O 4386  15.023   5.075   5.922  0.1461  0.1439  0.0326
  159ASN      N 4387  14.878   4.899   5.915  0.0756  0.3971 -0.0775
  159ASN      H 4388  14.834   4.836   5.850 -2.5425  0.2178  1.7206
  159ASN     CA 4389  14.843   4.887   6.055  0.5246  0.1549  0.0138
  159ASN     HA 4390  14.900   4.953   6.120 -0.9507  0.3631  1.1460
  159ASN     CB 4391  14.695   4.922   6.068  0.5321  0.2719 -0.2155
  159ASN    HB1 4392  14.642   4.833   6.036  2.2453 -0.4445 -1.2355
  159ASN    HB2 4393  14.671   5.013   6.012  0.2177  0.4969  0.2821
  159ASN     CG 4394  14.663   4.944   6.215  0.1070 -0.3646 -0.2116
  159ASN    OD1 4395  14.592   4.865   6.277  0.2943 -0.4559 -0.1126
  159ASN    ND2 4396  14.701   5.059   6.271 -0.0702 -0.1533 -0.5265
  159ASN   HD21 4397  14.750   5.121   6.208  0.9723 -2.0183 -1.6410
  159ASN   HD22 4398  14.690   5.076   6.370  1.3089 -0.1920 -0.3538
  159ASN      C 4399  14.865   4.745   6.106 -0.2974  0.1038  0.2353
  159ASN      O 4400  14.860   4.653   6.025 -0.0294  0.3941 -0.1181
  160GLN      N 4401  14.890   4.731   6.236  0.2718 -0.2420  0.0920
  160GLN      H 4402  14.901   4.817   6.289 -2.3886 -0.2857  0.8517
  160GLN     CA 4403  14.904   4.610   6.313 -0.2166 -0.3877 -0.0504
  160GLN     HA 4404  14.865   4.526   6.255  0.9238 -1.1978  0.3300
  160GLN     CB 4405  15.050   4.574   6.335 -0.3154 -0.7250  0.0764
  160GLN    HB1 4406  15.103   4.669   6.346  1.1041 -1.4506 -0.2228
  160GLN    HB2 4407  15.069   4.518   6.427  0.7336 -0.1138  0.2538
  160GLN     CG 4408  15.104   4.489   6.220  0.0797 -0.0628 -0.2375
  160GLN    HG1 4409  15.055   4.392   6.220  0.9488 -0.5567  1.9584
  160GLN    HG2 4410  15.084   4.524   6.119  0.1836 -0.0161 -0.2417
  160GLN     CD 4411  15.253   4.463   6.235  0.0324 -0.0095  0.3413
  160GLN    OE1 4412  15.335   4.533   6.295  0.0689 -0.2317  0.5515
  160GLN    NE2 4413  15.302   4.355   6.175 -0.1151  0.0616  0.0923
  160GLN   HE21 4414  15.245   4.304   6.109 -0.3893  0.3055  0.1384
  160GLN   HE22 4415  15.394   4.321   6.198 -0.7419 -1.1029  0.9722
  160GLN      C 4416  14.825   4.612   6.444  0.2323 -0.0164  0.2157
  160GLN      O 4417  14.794   4.722   6.490  0.6578  0.2382 -0.0983
  161TYR      N 4418  14.791   4.498   6.504  0.4995 -0.3650 -0.2870
  161TYR      H 4419  14.812   4.418   6.445 -2.6644 -1.2435 -0.4262
  161TYR     CA 4420  14.713   4.487   6.626  0.1111  0.3220 -0.4695
  161TYR     HA 4421  14.629   4.555   6.620 -0.4596 -0.4632 -1.8676
  161TYR     CB 4422  14.652   4.347   6.618  0.0548  0.3000  0.3299
  161TYR    HB1 4423  14.730   4.271   6.610 -0.2398  0.1825 -1.9132
  161TYR    HB2 4424  14.602   4.337   6.523 -1.4973  0.3680  1.1156
  161TYR     CG 4425  14.566   4.312   6.737 -0.1104 -0.1900  0.0663
  161TYR    CD1 4426  14.606   4.214   6.828 -0.0777  0.1007  0.3638
  161TYR    HD1 4427  14.697   4.159   6.807 -0.6331 -0.1885 -1.4070
  161TYR    CE1 4428  14.524   4.186   6.938  0.0758 -0.2591  0.3856
  161TYR    HE1 4429  14.549   4.110   7.011 -1.6065  0.6100  1.9457
  161TYR     CZ 4430  14.402   4.251   6.961  0.1261 -0.1933  0.4717
  161TYR     OH 4431  14.306   4.223   7.054  0.0683  0.0384  0.4820
  161TYR     HH 4432  14.344   4.193   7.137 -1.4117 -0.5104  0.9903
  161TYR    CE2 4433  14.367   4.351   6.868  0.4089 -0.2284  0.3250
  161TYR    HE2 4434  14.277   4.408   6.889  0.7405  1.2270 -1.8735
  161TYR    CD2 4435  14.440   4.373   6.751 -0.0969 -0.1519  0.0169
  161TYR    HD2 4436  14.421   4.442   6.671  1.2404  0.8262  0.5145
  161TYR      C 4437  14.805   4.503   6.746 -0.0064 -0.0917 -0.3228
  161TYR      O 4438  14.915   4.449   6.750  0.0506  0.0492  0.0385
  162ASN      N 4439  14.760   4.574   6.849 -0.1375 -0.1738 -0.3234
  162ASN      H 4440  14.673   4.626   6.850 -0.3469 -0.5142  0.4738
  162ASN     CA 4441  14.822   4.565   6.980 -1.1792 -0.4611  0.1621
  162ASN     HA 4442  14.929   4.546   6.972 -0.7301  1.5831  0.8575
  162ASN     CB 4443  14.814   4.707   7.035  0.2201 -0.2260 -0.2036
  162ASN    HB1 4444  14.852   4.784   6.969  0.1790  0.6402  0.7556
  162ASN    HB2 4445  14.712   4.746   7.039  1.4632  3.5057 -1.2091
  162ASN     CG 4446  14.881   4.718   7.171 -0.0360 -0.5319 -0.0506
  162ASN    OD1 4447  14.810   4.705   7.270 -0.3233 -0.2364 -0.2168
  162ASN    ND2 4448  15.014   4.727   7.172 -0.0867  0.2772  0.0884
  162ASN   HD21 4449  15.070   4.745   7.090 -0.3179  2.0071  0.2590
  162ASN   HD22 4450  15.054   4.751   7.262 -0.3598  3.9929 -0.5971
  162ASN      C 4451  14.767   4.454   7.068 -0.0430 -0.3456  1.0307
  162ASN      O 4452  14.645   4.445   7.074 -0.1266  0.1459  0.2140
  163SER      N 4453  14.850   4.377   7.140  0.2488 -0.1457  0.9099
  163SER      H 4454  14.950   4.394   7.138  0.1864  0.2097 -0.7945
  163SER     CA 4455  14.804   4.249   7.189  0.1839 -0.3984  0.2100
  163SER     HA 4456  14.706   4.229   7.144 -0.5715  1.1452  1.0794
  163SER     CB 4457  14.898   4.139   7.143  0.0721 -0.4690  0.1487
  163SER    HB1 4458  14.849   4.050   7.183 -0.6007  0.4799  1.4788
  163SER    HB2 4459  14.999   4.157   7.181 -0.3792 -0.1140  1.2277
  163SER     OG 4460  14.890   4.127   7.003  0.0093  0.4593  0.0728
  163SER     HG 4461  14.969   4.171   6.970  0.0704  1.7043  1.7208
  163SER      C 4462  14.785   4.249   7.340 -0.2834  0.0125  0.1540
  163SER    OC1 4463  14.693   4.180   7.388  0.1887 -0.4378  0.4239
  163SER    OC2 4464  14.874   4.302   7.410  0.5500 -0.1735 -0.7413
    1MET      N 4465   2.781   8.051   5.550 -0.7788 -0.0127  0.0367
    1MET     H1 4466   2.828   8.069   5.638  1.8405 -0.1641 -1.2386
    1MET     H2 4467   2.772   7.951   5.539  0.4235 -0.1528  0.1949
    1MET     H3 4468   2.849   8.076   5.480 -2.3122  2.5090 -0.6871
    1MET     CA 4469   2.664   8.135   5.520 -0.2942  0.4851 -0.4812
    1MET     HA 4470   2.627   8.122   5.418 -1.0383 -1.2754 -0.0305
    1MET     CB 4471   2.693   8.284   5.538  0.0398  0.3611  0.0291
    1MET    HB1 4472   2.599   8.337   5.525 -0.5350 -0.5358  0.4157
    1MET    HB2 4473   2.711   8.298   5.644  0.5806 -2.7634  0.4642
    1MET     CG 4474   2.809   8.331   5.450  0.1538 -0.1697 -0.1129
    1MET    HG1 4475   2.832   8.436   5.472 -1.5164  0.2065  0.0055
    1MET    HG2 4476   2.897   8.269   5.461  2.3899  2.7021 -0.6306
    1MET     SD 4477   2.784   8.320   5.271 -0.1919 -0.1046 -0.0692
    1MET     CE 4478   2.951   8.347   5.207 -0.1637  0.0406  0.0647
    1MET    HE1 4479   2.999   8.431   5.257 -0.0615  0.7369 -1.1754
    1MET    HE2 4480   3.004   8.252   5.208  0.5973  0.4202 -1.6491
    1MET    HE3 4481   2.933   8.371   5.102 -1.8306 -1.5687 -0.0843
    1MET      C 4482   2.554   8.100   5.620 -0.0114  0.0283 -0.3297
    1MET      O 4483   2.587   8.050   5.728 -0.5448 -0.1488 -0.2476
    2ALA      N 4484   2.426   8.119   5.591 -0.1369 -0.5587 -0.1784
    2ALA      H 4485   2.393   8.165   5.507 -0.7855 -1.9449 -0.7182
    2ALA     CA 4486   2.320   8.065   5.674 -0.3328 -0.0130 -0.0666
    2ALA     HA 4487   2.345   8.074   5.780  0.1718 -0.0092 -0.1855
    2ALA     CB 4488   2.195   8.152   5.663  0.1142  0.6392 -0.0767
    2ALA    HB1 4489   2.208   8.260   5.664 -2.2470  0.9852 -0.5159
    2ALA    HB2 4490   2.127   8.120   5.742  0.3615 -0.0268 -0.1224
    2ALA    HB3 4491   2.155   8.132   5.563 -1.2722 -0.1058  0.5873
    2ALA      C 4492   2.304   7.916   5.650 -0.7305 -0.0473  0.3892
    2ALA      O 4493   2.287   7.877   5.534  0.3736  0.1424  0.1522
    3SER      N 4494   2.306   7.837   5.758 -0.5935 -0.4110  0.1224
    3SER      H 4495   2.320   7.879   5.849  1.5169 -1.3447  0.3038
    3SER     CA 4496   2.284   7.694   5.771 -0.1539 -0.4701  0.2603
    3SER     HA 4497   2.330   7.642   5.687 -0.5095 -0.1479 -0.1433
    3SER     CB 4498   2.346   7.631   5.895  0.3142 -0.8131 -0.1468
    3SER    HB1 4499   2.338   7.523   5.881  0.0109 -0.6536 -1.3532
    3SER    HB2 4500   2.297   7.667   5.985  0.5900 -1.2515  0.1785
    3SER     OG 4501   2.480   7.674   5.902  0.2985 -0.7822 -0.0394
    3SER     HG 4502   2.525   7.639   5.825  1.1837 -1.4295  0.7620
    3SER      C 4503   2.136   7.659   5.758 -0.0847 -0.8017  0.3752
    3SER      O 4504   2.053   7.711   5.832  0.2856  0.2980  0.0402
    4ASN      N 4505   2.110   7.565   5.667  0.1006  0.0830 -0.6137
    4ASN      H 4506   2.187   7.518   5.621 -0.0390 -0.6920 -0.0735
    4ASN     CA 4507   1.987   7.488   5.661  0.2745 -0.3512  0.8875
    4ASN     HA 4508   1.954   7.481   5.764 -0.3456  0.5787  0.7695
    4ASN     CB 4509   1.879   7.566   5.586  0.4330 -0.3882  0.6188
    4ASN    HB1 4510   1.897   7.567   5.478 -1.1361 -1.1940  0.3036
    4ASN    HB2 4511   1.873   7.669   5.619 -1.7792  0.4322 -1.9218
    4ASN     CG 4512   1.739   7.506   5.602  0.3425 -0.3402  0.0337
    4ASN    OD1 4513   1.694   7.440   5.508  0.2225  0.1502 -0.2583
    4ASN    ND2 4514   1.665   7.515   5.712  0.6583 -0.5606  0.2634
    4ASN   HD21 4515   1.691   7.576   5.788 -0.6735  1.7218 -1.0270
    4ASN   HD22 4516   1.584   7.455   5.725  0.5531 -0.5169 -0.1765
    4ASN      C 4517   2.018   7.347   5.615  0.4718 -0.1802  0.4846
    4ASN      O 4518   2.099   7.321   5.526 -0.3474 -0.1371 -0.2751
    5ASP      N 4519   1.932   7.260   5.669 -0.1699 -0.0473 -0.3187
    5ASP      H 4520   1.872   7.293   5.742 -1.2218 -0.3122 -1.0382
    5ASP     CA 4521   1.925   7.122   5.623  0.0559 -0.1004 -0.1976
    5ASP     HA 4522   1.981   7.116   5.530 -1.1410 -1.8757 -0.8637
    5ASP     CB 4523   1.990   7.030   5.727  0.3045 -0.0583 -0.3145
    5ASP    HB1 4524   1.957   7.074   5.821  1.9549  0.3715  0.0861
    5ASP    HB2 4525   1.935   6.936   5.722 -0.5023  0.3724  0.3020
    5ASP     CG 4526   2.140   7.017   5.706  0.3314 -0.5596  0.1907
    5ASP    OD1 4527   2.212   7.069   5.795 -0.3391  0.4380  0.1724
    5ASP    OD2 4528   2.171   6.950   5.606  0.1320 -0.2319 -0.0911
    5ASP      C 4529   1.789   7.085   5.566 -0.2472 -0.4311  0.7178
    5ASP      O 4530   1.689   7.145   5.604 -0.1072  0.3261 -0.0712
    6TYR      N 4531   1.790   6.998   5.464 -0.0395  0.2694  0.1143
    6TYR      H 4532   1.879   6.963   5.431  0.2480 -1.6279  2.5764
    6TYR     CA 4533   1.671   6.963   5.389  0.1521  0.2609 -0.1847
    6TYR     HA 4534   1.637   7.058   5.349 -1.4141 -0.9379 -1.8868
    6TYR     CB 4535   1.701   6.862   5.278  0.3520 -0.2854  0.3598
    6TYR    HB1 4536   1.747   6.772   5.318 -0.0350 -0.4451  0.4520
    6TYR    HB2 4537   1.608   6.835   5.228  0.8642  0.1258 -0.8406
    6TYR     CG 4538   1.788   6.917   5.167 -0.5502 -0.1140 -0.2719
    6TYR    CD1 4539   1.741   7.021   5.085  0.0614  0.8403  0.5563
    6TYR    HD1 4540   1.640   7.055   5.100 -0.4057  0.3737 -1.3042
    6TYR    CE1 4541   1.817   7.075   4.981 -0.5341 -0.7817 -0.7689
    6TYR    HE1 4542   1.769   7.153   4.924  0.7136  0.7304  0.1849
    6TYR     CZ 4543   1.949   7.028   4.967 -0.1269  0.0474  0.1830
    6TYR     OH 4544   2.033   7.073   4.869 -0.7053 -0.3455 -0.4984
    6TYR     HH 4545   2.115   7.026   4.881  0.4442  1.8563  0.8465
    6TYR    CE2 4546   2.000   6.930   5.054 -0.1505  0.1732  0.3385
    6TYR    HE2 4547   2.097   6.883   5.049 -0.0322  0.5310 -1.0895
    6TYR    CD2 4548   1.920   6.874   5.155 -0.4940 -0.0118 -0.0337
    6TYR    HD2 4549   1.949   6.792   5.220  2.3226  0.7831 -0.1754
    6TYR      C 4550   1.552   6.904   5.462  0.4133 -0.1881 -0.1155
    6TYR      O 4551   1.568   6.829   5.558 -0.2914  0.4335  0.5020
    7THR      N 4552   1.430   6.925   5.412  0.3850  0.5263  0.2459
    7THR      H 4553   1.425   6.973   5.324 -0.1064  2.6862  1.3740
    7THR     CA 4554   1.306   6.887   5.478  0.4080 -0.1964 -0.1197
    7THR     HA 4555   1.334   6.822   5.561  0.5263 -1.7237 -1.3130
    7THR     CB 4556   1.229   7.005   5.536  0.5035  0.0331 -0.4589
    7THR     HB 4557   1.128   6.973   5.561  0.6530 -0.8634 -0.9627
    7THR    CG2 4558   1.292   7.067   5.661 -0.9657  0.5437  0.0466
    7THR   HG21 4559   1.285   6.998   5.745  0.6822  2.2820  1.7100
    7THR   HG22 4560   1.399   7.086   5.658 -0.9443  0.2904 -1.2443
    7THR   HG23 4561   1.229   7.149   5.695 -2.6731  0.2847 -2.2466
    7THR    OG1 4562   1.210   7.109   5.442 -0.3009  0.4027  0.1000
    7THR    HG1 4563   1.294   7.154   5.445  0.0832 -0.3228  0.8459
    7THR      C 4564   1.215   6.795   5.399  0.0201  0.4088 -0.3845
    7THR      O 4565   1.227   6.783   5.277 -0.5103 -0.4684 -0.3615
    8GLN      N 4566   1.122   6.722   5.461  0.0068  0.6979 -0.0672
    8GLN      H 4567   1.114   6.736   5.561 -0.2003  2.2529 -0.2719
    8GLN     CA 4568   1.016   6.660   5.385  0.1500  0.1154  0.2031
    8GLN     HA 4569   1.065   6.583   5.325  1.4115 -0.4761  1.9030
    8GLN     CB 4570   0.917   6.601   5.485  0.0422  0.1009  0.0883
    8GLN    HB1 4571   0.966   6.522   5.541 -0.2799 -0.2330 -0.1017
    8GLN    HB2 4572   0.895   6.678   5.559 -0.4830 -1.3289  1.4817
    8GLN     CG 4573   0.783   6.550   5.433  0.1695 -0.1926  0.0500
    8GLN    HG1 4574   0.721   6.626   5.385 -1.0323 -2.0014 -1.4016
    8GLN    HG2 4575   0.807   6.474   5.358 -0.4848  1.4468 -1.9213
    8GLN     CD 4576   0.701   6.480   5.541 -0.1962  0.0190 -0.0900
    8GLN    OE1 4577   0.701   6.360   5.565  0.4084  0.0604  0.1138
    8GLN    NE2 4578   0.625   6.553   5.623 -0.2146  0.3554 -0.4047
    8GLN   HE21 4579   0.606   6.649   5.598  0.2796  1.2383  2.2860
    8GLN   HE22 4580   0.554   6.498   5.669  0.8041 -1.3634 -0.7806
    8GLN      C 4581   0.947   6.760   5.293 -0.0306 -0.1646  0.0289
    8GLN      O 4582   0.922   6.874   5.332 -0.2823 -0.1847 -0.0792
    9GLN      N 4583   0.905   6.718   5.174  0.0491  0.1422 -0.1084
    9GLN      H 4584   0.939   6.629   5.142  0.4215  1.4071 -3.7746
    9GLN     CA 4585   0.844   6.801   5.072 -0.0464 -0.0493 -0.2055
    9GLN     HA 4586   0.895   6.896   5.060 -0.6720  0.2830 -0.2835
    9GLN     CB 4587   0.853   6.740   4.932  0.2583  0.2794 -0.3313
    9GLN    HB1 4588   0.792   6.650   4.942 -0.8133  1.1685  1.8404
    9GLN    HB2 4589   0.807   6.803   4.856  2.9876  3.2214  0.2683
    9GLN     CG 4590   0.996   6.709   4.890  0.2432 -0.7704  0.3471
    9GLN    HG1 4591   1.058   6.668   4.969  2.3654 -0.1731 -0.9087
    9GLN    HG2 4592   1.043   6.796   4.843 -1.0073 -0.7549 -0.9599
    9GLN     CD 4593   0.994   6.594   4.790 -0.1021 -0.0439 -0.4998
    9GLN    OE1 4594   0.894   6.558   4.728  0.0855 -0.6435 -0.4613
    9GLN    NE2 4595   1.109   6.535   4.756 -0.0675 -0.2041 -0.1104
    9GLN   HE21 4596   1.109   6.468   4.681 -1.7704  0.0123 -0.3414
    9GLN   HE22 4597   1.198   6.560   4.797  1.0737 -1.8108 -1.4666
    9GLN      C 4598   0.698   6.827   5.104  0.1145  0.3225  0.2271
    9GLN      O 4599   0.636   6.729   5.148 -0.0630  0.1643 -0.3657
   10ALA      N 4600   0.649   6.948   5.078 -0.2340  0.0919 -0.1981
   10ALA      H 4601   0.710   7.017   5.036  0.9032 -0.5156  0.4070
   10ALA     CA 4602   0.509   6.982   5.092 -0.2945 -0.2796  0.1203
   10ALA     HA 4603   0.462   6.947   5.184 -0.0310  1.5199  0.9811
   10ALA     CB 4604   0.518   7.134   5.095  0.3261 -0.3036 -0.3981
   10ALA    HB1 4605   0.414   7.164   5.103  0.4705  1.3818 -3.3801
   10ALA    HB2 4606   0.566   7.179   5.008 -0.9988  2.2193  0.0791
   10ALA    HB3 4607   0.584   7.173   5.173  0.2279  1.5599 -1.1982
   10ALA      C 4608   0.429   6.926   4.975  0.3835 -0.4660 -0.2578
   10ALA      O 4609   0.488   6.892   4.873  0.0648  0.1199 -0.6414
   11THR      N 4610   0.298   6.911   4.993  0.3738 -0.0840  0.0022
   11THR      H 4611   0.258   6.947   5.079  1.0691  1.6102 -0.3586
   11THR     CA 4612   0.213   6.819   4.920  0.5274  0.0042 -0.2907
   11THR     HA 4613   0.254   6.799   4.821  0.0816 -4.1314  0.1593
   11THR     CB 4614   0.199   6.682   4.988  0.5235  0.1223 -0.0522
   11THR     HB 4615   0.116   6.629   4.942 -0.3245  0.6098  0.8604
   11THR    CG2 4616   0.323   6.599   4.957 -0.1287 -0.8319 -0.1589
   11THR   HG21 4617   0.348   6.613   4.852 -2.4293  0.1061 -0.6400
   11THR   HG22 4618   0.403   6.631   5.025 -1.6812 -1.2347  1.9681
   11THR   HG23 4619   0.304   6.492   4.962 -0.8029 -0.7237 -0.3073
   11THR    OG1 4620   0.186   6.695   5.128 -0.3695 -0.1797 -0.1039
   11THR    HG1 4621   0.092   6.702   5.145 -0.1263  2.5253  0.4338
   11THR      C 4622   0.079   6.884   4.890  0.1325 -0.3819  0.5905
   11THR      O 4623   0.036   6.963   4.974  0.0736  0.1890  0.0309
   12GLN      N 4624   0.000   6.852   4.787  0.0899  0.4095  0.3717
   12GLN      H 4625   0.040   6.787   4.720 -1.4213 -0.1279 -0.0577
   12GLN     CA 4626  -0.142   6.876   4.774  0.0972  0.2191 -0.0682
   12GLN     HA 4627  -0.164   6.971   4.823 -1.3624 -0.9500  1.6700
   12GLN     CB 4628  -0.181   6.885   4.626  0.3008 -0.4438 -0.1667
   12GLN    HB1 4629  -0.290   6.889   4.622  0.3521  0.5275 -0.9764
   12GLN    HB2 4630  -0.140   6.797   4.578 -1.0022 -0.5503 -1.1407
   12GLN     CG 4631  -0.129   7.005   4.548 -0.0706  0.0137  0.2805
   12GLN    HG1 4632  -0.165   7.099   4.589  1.0913  0.6857 -0.1860
   12GLN    HG2 4633  -0.020   7.001   4.548 -0.0518 -1.8248 -2.0843
   12GLN     CD 4634  -0.158   7.011   4.399  0.1709  0.0662  0.2336
   12GLN    OE1 4635  -0.233   6.935   4.338  0.3436 -0.4099  0.6050
   12GLN    NE2 4636  -0.099   7.100   4.319  0.3027 -0.5318 -0.3443
   12GLN   HE21 4637  -0.090   7.071   4.223 -1.1115  0.2834 -0.7443
   12GLN   HE22 4638  -0.039   7.167   4.366  0.9304 -2.0255  1.1155
   12GLN      C 4639  -0.232   6.774   4.843 -0.3117  0.3860 -0.3520
   12GLN      O 4640  -0.197   6.657   4.852 -0.1548  0.4887  0.3872
   13SER      N 4641  -0.351   6.817   4.886 -0.1881  0.4320 -0.0573
   13SER      H 4642  -0.374   6.913   4.867  0.0636  0.8874  1.7699
   13SER     CA 4643  -0.456   6.728   4.931  0.0436  0.0918 -0.1770
   13SER     HA 4644  -0.427   6.626   4.908  3.3046  0.7602  0.5256
   13SER     CB 4645  -0.466   6.742   5.083 -0.1755  0.4534 -0.2239
   13SER    HB1 4646  -0.508   6.837   5.116  3.0535  1.5782  1.0623
   13SER    HB2 4647  -0.366   6.726   5.123 -1.3551 -1.9808  2.0229
   13SER     OG 4648  -0.544   6.640   5.142 -0.0681  0.6770  0.3122
   13SER     HG 4649  -0.521   6.639   5.235 -0.9533 -0.0952  0.5358
   13SER      C 4650  -0.590   6.760   4.867 -0.0510  0.3310  0.1359
   13SER      O 4651  -0.608   6.856   4.791  0.1270  0.4772  0.2807
   14TYR      N 4652  -0.684   6.665   4.877  0.1571  0.0320 -0.6792
   14TYR      H 4653  -0.675   6.598   4.952 -2.4071  1.4932  1.0825
   14TYR     CA 4654  -0.817   6.677   4.821 -0.1237  0.3235  0.0347
   14TYR     HA 4655  -0.807   6.694   4.714  1.5947 -0.9066 -0.0508
   14TYR     CB 4656  -0.888   6.544   4.847  0.2163  0.1583  0.1366
   14TYR    HB1 4657  -0.890   6.504   4.746  2.2107 -1.3194  0.6353
   14TYR    HB2 4658  -0.996   6.561   4.858  0.0767  0.3747 -1.3632
   14TYR     CG 4659  -0.843   6.446   4.952 -0.0306 -0.2752 -0.1585
   14TYR    CD1 4660  -0.852   6.487   5.086  0.4607  0.2911 -0.2964
   14TYR    HD1 4661  -0.885   6.586   5.114  1.0184  0.2424  0.5628
   14TYR    CE1 4662  -0.805   6.403   5.187  0.2901  0.0876 -0.3857
   14TYR    HE1 4663  -0.816   6.436   5.290 -0.6143  1.2776 -0.8436
   14TYR     CZ 4664  -0.742   6.280   5.158  0.3707 -0.0114  0.1881
   14TYR     OH 4665  -0.689   6.203   5.257  0.2727 -0.3016  0.0133
   14TYR     HH 4666  -0.701   6.239   5.345  1.8134  0.5960 -0.1032
   14TYR    CE2 4667  -0.746   6.237   5.024 -0.1430 -0.0841  0.2243
   14TYR    HE2 4668  -0.704   6.139   5.004 -0.2214 -0.5195  2.0422
   14TYR    CD2 4669  -0.784   6.323   4.921  0.9448  0.1437  0.0021
   14TYR    HD2 4670  -0.775   6.310   4.814 -1.0170  3.1584 -0.6605
   14TYR      C 4671  -0.898   6.790   4.882  0.1572  0.3298  0.3994
   14TYR      O 4672  -0.879   6.833   4.995 -0.1097  0.3733  0.4293
   15GLY      N 4673  -1.001   6.838   4.811  0.3264 -0.2744 -0.2670
   15GLY      H 4674  -1.005   6.806   4.715  1.3680  2.5519 -1.3489
   15GLY     CA 4675  -1.106   6.924   4.861  0.7570 -0.1425  0.4323
   15GLY    HA1 4676  -1.189   6.933   4.790  1.2054 -0.9201 -0.2168
   15GLY    HA2 4677  -1.072   7.026   4.878 -0.9562  0.9385 -1.9511
   15GLY      C 4678  -1.174   6.866   4.985 -0.7402 -0.3520 -0.4593
   15GLY      O 4679  -1.158   6.749   5.019 -0.1560 -0.1883 -0.1589
   16ALA      N 4680  -1.263   6.951   5.035 -0.2613  0.0478 -0.2756
   16ALA      H 4681  -1.269   7.045   4.998 -1.9238 -0.3394 -1.1178
   16ALA     CA 4682  -1.349   6.922   5.148  0.4251 -0.1078  0.2093
   16ALA     HA 4683  -1.301   6.835   5.193 -0.1332 -0.6511 -0.2293
   16ALA     CB 4684  -1.353   7.043   5.241 -0.4044 -0.2048  0.3096
   16ALA    HB1 4685  -1.249   7.076   5.252 -0.3023 -0.5906  0.5268
   16ALA    HB2 4686  -1.405   7.131   5.202  1.6050  0.4407 -1.1353
   16ALA    HB3 4687  -1.394   7.022   5.340  0.0360  0.1788  0.5786
   16ALA      C 4688  -1.485   6.877   5.096  0.6809  0.0318 -0.5987
   16ALA      O 4689  -1.553   6.961   5.038  0.3138 -0.3032 -0.6565
   17TYR      N 4690  -1.521   6.748   5.102  0.0206  0.2392  0.0341
   17TYR      H 4691  -1.469   6.680   5.155 -1.8372 -1.0213  0.3214
   17TYR     CA 4692  -1.641   6.691   5.046 -0.0055 -0.3781  0.7011
   17TYR     HA 4693  -1.701   6.778   5.021  2.4834  1.1852 -0.1713
   17TYR     CB 4694  -1.615   6.607   4.921  0.6304  0.2062  0.4377
   17TYR    HB1 4695  -1.715   6.571   4.897  1.1564 -0.5059 -0.7925
   17TYR    HB2 4696  -1.540   6.528   4.927  0.3047 -0.0946  0.5717
   17TYR     CG 4697  -1.570   6.688   4.801  0.0982  0.2710  0.2813
   17TYR    CD1 4698  -1.668   6.718   4.705 -0.0257  0.0479  0.3364
   17TYR    HD1 4699  -1.770   6.683   4.716 -0.0201 -0.4302 -0.9495
   17TYR    CE1 4700  -1.633   6.793   4.592 -0.1704 -0.2326  0.1040
   17TYR    HE1 4701  -1.711   6.814   4.521 -0.2267 -0.5027  0.0833
   17TYR     CZ 4702  -1.500   6.839   4.581 -0.1843 -0.2982 -0.3478
   17TYR     OH 4703  -1.454   6.897   4.467 -0.0018 -0.6418 -0.4517
   17TYR     HH 4704  -1.358   6.893   4.463 -0.0253 -1.6766 -0.1996
   17TYR    CE2 4705  -1.400   6.798   4.671 -0.1143 -0.0427 -0.3084
   17TYR    HE2 4706  -1.297   6.822   4.648 -0.6697  2.1486 -0.6869
   17TYR    CD2 4707  -1.440   6.738   4.791  0.0014  0.4649 -0.0139
   17TYR    HD2 4708  -1.370   6.703   4.866 -0.9688 -0.9992  0.2720
   17TYR      C 4709  -1.720   6.612   5.149 -0.0556 -0.1415  0.8439
   17TYR      O 4710  -1.672   6.532   5.229  0.1014 -0.9699 -0.0600
   18PRO      N 4711  -1.853   6.617   5.136 -0.0252  0.2241  0.6553
   18PRO     CD 4712  -1.924   6.699   5.041  0.2835  0.0960  0.3102
   18PRO    HD1 4713  -1.887   6.705   4.939 -1.1047  0.3627 -0.2074
   18PRO    HD2 4714  -1.935   6.805   5.066  1.3349  0.9939 -2.6538
   18PRO     CG 4715  -2.069   6.652   5.035  0.0050  0.8461  0.9120
   18PRO    HG1 4716  -2.078   6.570   4.964  0.8930  2.8047 -1.5803
   18PRO    HG2 4717  -2.131   6.740   5.021 -1.2304 -0.1293  0.0266
   18PRO     CB 4718  -2.084   6.592   5.175  0.0614 -0.3725  0.4054
   18PRO    HB1 4719  -2.164   6.519   5.166  0.2228 -0.2571 -4.6270
   18PRO    HB2 4720  -2.109   6.671   5.245  2.6449  2.4662 -1.5839
   18PRO     CA 4721  -1.946   6.536   5.212  0.1183 -0.3671  0.2051
   18PRO     HA 4722  -1.938   6.567   5.316 -1.2835  1.4589 -0.1861
   18PRO      C 4723  -1.946   6.385   5.194  0.2514 -0.3611  0.1520
   18PRO      O 4724  -1.904   6.335   5.089  0.9317  0.3894  0.0579
   19THR      N 4725  -2.001   6.304   5.284 -0.3755 -0.1310 -0.0152
   19THR      H 4726  -2.035   6.349   5.368  0.0386 -2.5185  1.5697
   19THR     CA 4727  -2.001   6.159   5.280 -0.8504 -0.1200 -0.4639
   19THR     HA 4728  -1.899   6.132   5.253 -0.1339  2.2921 -0.3784
   19THR     CB 4729  -2.029   6.101   5.418 -0.0282  0.1872 -0.1600
   19THR     HB 4730  -2.036   5.994   5.399 -1.2121  0.3409 -0.6960
   19THR    CG2 4731  -1.916   6.136   5.514  0.0458 -0.6371  0.0604
   19THR   HG21 4732  -1.817   6.116   5.472  0.0669 -1.1475  0.3482
   19THR   HG22 4733  -1.923   6.077   5.605 -1.4961  4.7317  3.9374
   19THR   HG23 4734  -1.931   6.232   5.564  0.6221 -0.0061 -0.9236
   19THR    OG1 4735  -2.148   6.153   5.473 -0.1371 -0.5194  0.2828
   19THR    HG1 4736  -2.202   6.075   5.491 -1.2448 -0.1765 -1.3456
   19THR      C 4737  -2.093   6.103   5.172 -0.3389 -0.0661 -0.9315
   19THR      O 4738  -2.071   5.991   5.125 -0.0217  0.0618 -1.0910
   20GLN      N 4739  -2.192   6.180   5.128 -0.6006  0.0612 -0.1294
   20GLN      H 4740  -2.222   6.259   5.184  0.7325 -0.0692  0.8000
   20GLN     CA 4741  -2.269   6.145   5.010 -0.4635 -0.2737 -0.1209
   20GLN     HA 4742  -2.196   6.095   4.946  0.5894 -0.0235  0.8370
   20GLN     CB 4743  -2.379   6.046   5.044  0.0445 -0.5052  0.9062
   20GLN    HB1 4744  -2.415   5.996   4.953 -1.5855  3.7339 -1.0834
   20GLN    HB2 4745  -2.344   5.964   5.107  2.2222 -0.4518 -0.1513
   20GLN     CG 4746  -2.512   6.102   5.092  0.1362  0.1291  0.4236
   20GLN    HG1 4747  -2.587   6.120   5.014 -0.9250  1.7042  1.7150
   20GLN    HG2 4748  -2.501   6.201   5.137  0.0085  0.0974  0.5236
   20GLN     CD 4749  -2.591   6.008   5.182  0.1949  0.4171  0.7808
   20GLN    OE1 4750  -2.541   5.920   5.252  0.4876  0.1042  0.1904
   20GLN    NE2 4751  -2.724   6.010   5.175  0.2014 -0.4010  0.1701
   20GLN   HE21 4752  -2.773   5.924   5.192 -0.5699 -0.3921 -1.7951
   20GLN   HE22 4753  -2.774   6.081   5.123  1.1842 -0.5584 -1.0204
   20GLN      C 4754  -2.317   6.270   4.937  0.5956  0.1741 -0.0808
   20GLN      O 4755  -2.316   6.380   4.992  0.4895  0.1796 -0.0884
   21PRO      N 4756  -2.358   6.267   4.810 -0.2147  0.0999  0.1759
   21PRO     CD 4757  -2.376   6.145   4.733 -0.2574 -0.1673  0.5987
   21PRO    HD1 4758  -2.454   6.076   4.766 -0.2930 -0.5421 -0.2318
   21PRO    HD2 4759  -2.280   6.094   4.733 -0.0212  0.2619  0.4548
   21PRO     CG 4760  -2.397   6.192   4.589  0.2233 -0.1117  0.5468
   21PRO    HG1 4761  -2.504   6.185   4.570 -0.2387  1.6143  2.2301
   21PRO    HG2 4762  -2.336   6.138   4.516  1.5311  2.5814 -0.5270
   21PRO     CB 4763  -2.344   6.335   4.580 -0.3851  0.1071  0.3707
   21PRO    HB1 4764  -2.241   6.326   4.545 -0.7679 -2.1609 -0.3142
   21PRO    HB2 4765  -2.404   6.399   4.515  1.0904  1.0528 -0.1145
   21PRO     CA 4766  -2.346   6.383   4.725 -0.2599  0.2208  0.3352
   21PRO     HA 4767  -2.246   6.424   4.742 -0.2139  0.8068 -1.2079
   21PRO      C 4768  -2.451   6.492   4.741 -0.1917  0.3884 -0.3298
   21PRO      O 4769  -2.567   6.463   4.769  0.0080 -0.5741 -0.4639
   22GLY      N 4770  -2.410   6.619   4.734 -0.3398  0.4273 -0.4880
   22GLY      H 4771  -2.312   6.646   4.735 -0.4674  0.9046 -0.3504
   22GLY     CA 4772  -2.498   6.732   4.757  0.1259  0.7422 -0.2401
   22GLY    HA1 4773  -2.433   6.820   4.750  1.2161  0.2343  2.4159
   22GLY    HA2 4774  -2.584   6.740   4.691 -2.2735  1.5862  2.7986
   22GLY      C 4775  -2.544   6.734   4.902  0.1213 -0.4155 -0.2160
   22GLY      O 4776  -2.468   6.730   4.999 -0.0334  0.3763 -0.0537
   23GLN      N 4777  -2.675   6.750   4.920  0.2051 -0.2853  0.2951
   23GLN      H 4778  -2.736   6.736   4.841 -0.2367  0.6990  0.4492
   23GLN     CA 4779  -2.748   6.744   5.046 -0.2292 -0.5030  0.0360
   23GLN     HA 4780  -2.678   6.721   5.127 -2.3652  0.3920  2.2446
   23GLN     CB 4781  -2.813   6.877   5.080  0.4797 -0.1658  0.1094
   23GLN    HB1 4782  -2.883   6.913   5.005 -1.2186 -0.5979  1.4075
   23GLN    HB2 4783  -2.877   6.859   5.167  0.6727  0.1084  0.3116
   23GLN     CG 4784  -2.709   6.985   5.107  0.2067  0.0036  0.5088
   23GLN    HG1 4785  -2.663   7.014   5.012 -2.4306  0.3783 -0.7467
   23GLN    HG2 4786  -2.640   6.940   5.178  0.6471 -1.5565 -0.8278
   23GLN     CD 4787  -2.775   7.107   5.170 -0.0932  0.1909 -0.1636
   23GLN    OE1 4788  -2.896   7.128   5.173 -0.0569  0.3146  0.6173
   23GLN    NE2 4789  -2.683   7.197   5.205  0.2336 -0.1401 -0.1692
   23GLN   HE21 4790  -2.708   7.281   5.255 -3.0145 -1.7297  1.2054
   23GLN   HE22 4791  -2.589   7.179   5.175 -0.3321 -2.4867 -0.7414
   23GLN      C 4792  -2.855   6.636   5.042 -0.5500 -0.1794 -0.1581
   23GLN      O 4793  -2.956   6.647   4.973 -0.6502  0.2198  0.0459
   24GLY      N 4794  -2.848   6.538   5.132 -0.1780  0.4305  0.4869
   24GLY      H 4795  -2.773   6.546   5.199  0.9480 -1.7275 -0.4273
   24GLY     CA 4796  -2.951   6.441   5.160 -0.1065  0.1742 -0.1409
   24GLY    HA1 4797  -3.035   6.502   5.193  0.8268  2.0187 -1.0354
   24GLY    HA2 4798  -2.983   6.386   5.071  3.3830  1.1774 -2.2155
   24GLY      C 4799  -2.901   6.345   5.267  0.2301  0.3970 -0.0989
   24GLY      O 4800  -2.786   6.359   5.310  0.1306  0.5880  0.1024
   25TYR      N 4801  -2.975   6.240   5.303  0.6180 -0.1974 -0.9838
   25TYR      H 4802  -3.072   6.238   5.277 -0.7480 -1.9185  3.3120
   25TYR     CA 4803  -2.935   6.141   5.402 -0.6252  0.1628 -0.1057
   25TYR     HA 4804  -2.827   6.132   5.405 -0.1798  3.8401 -0.1031
   25TYR     CB 4805  -2.972   6.180   5.545  0.4491 -0.2802  0.2959
   25TYR    HB1 4806  -2.955   6.285   5.567  1.1419 -0.8770  3.0400
   25TYR    HB2 4807  -2.911   6.112   5.605  0.4096 -0.1905  0.4370
   25TYR     CG 4808  -3.116   6.163   5.585  0.3072  0.1856 -0.0178
   25TYR    CD1 4809  -3.219   6.225   5.513 -0.1720 -0.3339  0.2117
   25TYR    HD1 4810  -3.195   6.288   5.428  1.0100 -0.1682  0.6583
   25TYR    CE1 4811  -3.352   6.191   5.540 -0.3713  0.0259 -0.3022
   25TYR    HE1 4812  -3.427   6.241   5.481 -0.6318 -1.2667 -1.0924
   25TYR     CZ 4813  -3.383   6.106   5.648  0.2165 -0.0671 -0.2051
   25TYR     OH 4814  -3.512   6.084   5.687  0.3110 -0.1811  0.0401
   25TYR     HH 4815  -3.574   6.129   5.629  0.5284  0.4878  0.3123
   25TYR    CE2 4816  -3.283   6.061   5.736  0.1334 -0.3069 -0.2313
   25TYR    HE2 4817  -3.285   6.006   5.829  0.8998  1.4958  0.9154
   25TYR    CD2 4818  -3.151   6.086   5.697  0.0941  0.5561  0.1740
   25TYR    HD2 4819  -3.070   6.036   5.748  0.3521 -0.7786 -1.4686
   25TYR      C 4820  -2.990   6.001   5.381  0.0020 -0.1108  0.0614
   25TYR      O 4821  -3.089   5.979   5.311 -0.1732  0.7644  0.0166
   26SER      N 4822  -2.925   5.910   5.453  0.1339  0.2058  0.3440
   26SER      H 4823  -2.836   5.936   5.494 -0.3081  0.9281  0.8710
   26SER     CA 4824  -2.962   5.770   5.455 -0.2042  0.2774 -0.7141
   26SER     HA 4825  -3.048   5.752   5.390  0.5117 -2.1642 -1.0873
   26SER     CB 4826  -2.840   5.692   5.406  0.2482  0.4679  0.0895
   26SER    HB1 4827  -2.872   5.589   5.419 -3.3959  1.3730 -0.5133
   26SER    HB2 4828  -2.750   5.718   5.462  0.2131  0.3013  0.2231
   26SER     OG 4829  -2.814   5.715   5.269 -0.5626  0.1669 -0.1194
   26SER     HG 4830  -2.749   5.649   5.243  0.7734  1.5315 -0.3948
   26SER      C 4831  -3.010   5.736   5.595  0.4780  0.4974 -0.4242
   26SER      O 4832  -2.961   5.797   5.690  0.1265  0.0599  0.0394
   27GLN      N 4833  -3.112   5.651   5.602  0.1040  0.9439 -0.3659
   27GLN      H 4834  -3.155   5.627   5.514  1.7030  0.6406 -1.0989
   27GLN     CA 4835  -3.174   5.611   5.727  0.6036 -0.1859 -0.4627
   27GLN     HA 4836  -3.164   5.689   5.803 -1.3225  2.3262 -2.5925
   27GLN     CB 4837  -3.325   5.597   5.711  0.5621  0.1293 -0.3695
   27GLN    HB1 4838  -3.347   5.530   5.628  0.1150  0.6485 -0.6742
   27GLN    HB2 4839  -3.362   5.553   5.804  0.0999 -0.9991 -1.0689
   27GLN     CG 4840  -3.400   5.726   5.681 -0.1471 -0.0762  0.4701
   27GLN    HG1 4841  -3.372   5.802   5.754 -2.1501  0.8097  0.3801
   27GLN    HG2 4842  -3.373   5.762   5.582 -0.4630 -2.0272 -0.3726
   27GLN     CD 4843  -3.550   5.704   5.679 -0.1629  0.0675 -0.3041
   27GLN    OE1 4844  -3.597   5.607   5.620  0.5205 -0.4110 -0.0746
   27GLN    NE2 4845  -3.631   5.798   5.729 -0.0043  0.1026 -0.1148
   27GLN   HE21 4846  -3.593   5.878   5.778 -1.1288 -0.6754  2.2112
   27GLN   HE22 4847  -3.731   5.786   5.730 -0.1311 -0.1125 -3.6089
   27GLN      C 4848  -3.113   5.489   5.793  0.4951 -0.0641 -0.1358
   27GLN      O 4849  -3.099   5.489   5.915 -1.0104  0.4884  0.0516
   28GLN      N 4850  -3.065   5.392   5.715  0.4006 -0.0740 -0.1806
   28GLN      H 4851  -3.098   5.385   5.619  2.3962 -1.6192 -0.8162
   28GLN     CA 4852  -3.001   5.269   5.759  0.3111  0.0232  0.2293
   28GLN     HA 4853  -2.929   5.313   5.828 -0.7906  3.2988 -0.5147
   28GLN     CB 4854  -3.103   5.180   5.830 -0.0243  0.3258  0.1324
   28GLN    HB1 4855  -3.151   5.234   5.912  0.5815 -1.8403  2.0022
   28GLN    HB2 4856  -3.048   5.092   5.864 -0.2153  0.0608 -0.2350
   28GLN     CG 4857  -3.212   5.129   5.736 -0.1192 -0.2136  0.5384
   28GLN    HG1 4858  -3.165   5.088   5.647  0.5542  0.7690  0.4333
   28GLN    HG2 4859  -3.260   5.047   5.790  1.8275 -0.4779  1.9882
   28GLN     CD 4860  -3.325   5.224   5.700  0.1745 -0.0669 -0.0138
   28GLN    OE1 4861  -3.337   5.289   5.597 -0.5744  0.0894  0.1661
   28GLN    NE2 4862  -3.422   5.238   5.791 -0.3710  0.8955 -0.7344
   28GLN   HE21 4863  -3.498   5.303   5.772  1.4138  2.6514 -2.2539
   28GLN   HE22 4864  -3.415   5.185   5.876 -0.3046 -0.0148 -1.2966
   28GLN      C 4865  -2.927   5.201   5.645  0.1130  0.4734 -0.1724
   28GLN      O 4866  -2.980   5.212   5.535 -0.1546 -0.0299 -0.0940
   29SER      N 4867  -2.814   5.133   5.668 -0.1452  0.1003 -0.0062
   29SER      H 4868  -2.781   5.123   5.763 -1.2771 -0.5320  0.3377
   29SER     CA 4869  -2.736   5.064   5.567 -0.3476  0.1473 -0.1970
   29SER     HA 4870  -2.721   5.126   5.478 -0.6318 -0.7752 -0.9011
   29SER     CB 4871  -2.597   5.030   5.619 -0.4024  0.3853  0.1087
   29SER    HB1 4872  -2.533   4.993   5.538  1.1512  3.7462 -0.3814
   29SER    HB2 4873  -2.536   5.117   5.645  2.2232 -1.1015 -0.6501
   29SER     OG 4874  -2.612   4.943   5.728  0.4559 -0.0965 -0.1489
   29SER     HG 4875  -2.529   4.895   5.730  0.8913  0.5615 -1.5348
   29SER      C 4876  -2.812   4.951   5.499  0.1128 -0.0679 -0.3588
   29SER      O 4877  -2.923   4.922   5.543  0.2755  0.0291  0.1222
   30SER      N 4878  -2.756   4.887   5.396 -0.2829 -0.1855 -0.5046
   30SER      H 4879  -2.661   4.908   5.369 -0.0289  1.8107  1.5918
   30SER     CA 4880  -2.827   4.795   5.310 -0.7014 -0.1348 -0.2208
   30SER     HA 4881  -2.927   4.836   5.297 -1.1367 -1.0293  0.2374
   30SER     CB 4882  -2.759   4.786   5.173 -0.3006  0.0590 -0.0387
   30SER    HB1 4883  -2.766   4.882   5.122  2.1806  0.7158  0.7326
   30SER    HB2 4884  -2.820   4.720   5.111 -3.1563  0.7363  1.8099
   30SER     OG 4885  -2.623   4.754   5.186 -0.2281  0.4520  0.1835
   30SER     HG 4886  -2.590   4.768   5.097 -1.8530 -1.7122 -0.8651
   30SER      C 4887  -2.834   4.662   5.383 -0.2033  0.0906  0.2432
   30SER      O 4888  -2.730   4.605   5.414 -0.2553 -0.0228  0.2130
   31GLN      N 4889  -2.952   4.601   5.392 -0.3642  0.4172  0.3694
   31GLN      H 4890  -3.026   4.659   5.356  1.8585  1.4671 -2.9162
   31GLN     CA 4891  -2.966   4.461   5.429 -0.0173  0.3411  0.2154
   31GLN     HA 4892  -2.904   4.448   5.518 -0.8576  0.6082  0.8559
   31GLN     CB 4893  -3.110   4.430   5.469  0.0863 -0.4866 -0.0402
   31GLN    HB1 4894  -3.110   4.323   5.488  0.7843 -0.5531 -0.3888
   31GLN    HB2 4895  -3.180   4.448   5.387  0.5142 -1.8332 -0.7290
   31GLN     CG 4896  -3.139   4.506   5.598 -0.3446  0.0142 -0.4271
   31GLN    HG1 4897  -3.189   4.599   5.569 -0.6373  0.4672  1.4156
   31GLN    HG2 4898  -3.049   4.528   5.655 -0.6774 -0.0773  0.1418
   31GLN     CD 4899  -3.229   4.434   5.696  0.1154 -0.1778 -0.1437
   31GLN    OE1 4900  -3.189   4.371   5.794 -0.4451 -0.5425 -0.1415
   31GLN    NE2 4901  -3.362   4.444   5.682  0.0467 -0.1140  0.4905
   31GLN   HE21 4902  -3.405   4.508   5.616  2.0013  0.7559 -0.0207
   31GLN   HE22 4903  -3.421   4.427   5.761 -0.3192  1.5704  0.6149
   31GLN      C 4904  -2.912   4.356   5.334 -0.5410 -0.0232  0.3154
   31GLN      O 4905  -2.912   4.370   5.212  0.1674 -1.0567  0.1775
   32PRO      N 4906  -2.870   4.242   5.390 -0.3636 -0.1587 -0.0892
   32PRO     CD 4907  -2.856   4.121   5.311 -0.0960  0.0436 -0.3490
   32PRO    HD1 4908  -2.756   4.127   5.268  0.1981  2.3081  0.4994
   32PRO    HD2 4909  -2.938   4.129   5.239 -0.1906  0.5087 -0.1969
   32PRO     CG 4910  -2.864   4.008   5.412  0.0846 -0.0270 -0.4126
   32PRO    HG1 4911  -2.965   3.982   5.443 -0.2090 -0.0521 -1.3572
   32PRO    HG2 4912  -2.817   3.917   5.375 -0.1992 -0.0547 -0.7073
   32PRO     CB 4913  -2.780   4.064   5.527  0.0453 -0.0750 -0.3609
   32PRO    HB1 4914  -2.798   4.014   5.622 -2.1445 -0.3255 -0.8477
   32PRO    HB2 4915  -2.673   4.056   5.509  0.5339  1.3572  1.5999
   32PRO     CA 4916  -2.824   4.210   5.524  0.5183  0.0708 -0.3325
   32PRO     HA 4917  -2.909   4.225   5.591 -0.7798  2.1806 -2.2941
   32PRO      C 4918  -2.710   4.295   5.578  0.2549 -0.0010  0.3402
   32PRO      O 4919  -2.618   4.327   5.503 -0.1652  0.4285 -0.0017
   33TYR      N 4920  -2.716   4.330   5.707 -0.9145  0.1027  0.2696
   33TYR      H 4921  -2.792   4.303   5.768 -1.0687 -0.1346 -0.0245
   33TYR     CA 4922  -2.614   4.409   5.773 -0.0386 -0.6236 -0.2037
   33TYR     HA 4923  -2.593   4.500   5.717 -0.5649  0.0639  0.6957
   33TYR     CB 4924  -2.660   4.449   5.913 -0.1364  0.2629 -0.4868
   33TYR    HB1 4925  -2.680   4.358   5.969  2.0368  1.3250  2.2078
   33TYR    HB2 4926  -2.581   4.508   5.959  0.0906 -0.9309  0.6864
   33TYR     CG 4927  -2.785   4.533   5.907 -0.1040  0.3674  0.2568
   33TYR    CD1 4928  -2.783   4.644   5.821  0.5215  0.4546  0.3813
   33TYR    HD1 4929  -2.686   4.667   5.780  1.3870 -2.6840  0.3978
   33TYR    CE1 4930  -2.890   4.733   5.815 -0.2976 -0.5689 -0.5845
   33TYR    HE1 4931  -2.878   4.820   5.751 -1.7740 -0.9598 -1.4503
   33TYR     CZ 4932  -3.005   4.706   5.892 -0.0856 -0.4310 -0.2202
   33TYR     OH 4933  -3.115   4.785   5.877 -0.0664 -0.4014 -0.2007
   33TYR     HH 4934  -3.178   4.772   5.948 -0.3439 -2.6840 -0.7875
   33TYR    CE2 4935  -3.009   4.591   5.975  0.2323  0.1650  0.6428
   33TYR    HE2 4936  -3.097   4.572   6.035 -0.9888 -0.2481 -1.1599
   33TYR    CD2 4937  -2.898   4.507   5.985  0.1799  0.0880  0.5787
   33TYR    HD2 4938  -2.900   4.422   6.052  1.0152 -0.3645  0.0459
   33TYR      C 4939  -2.478   4.341   5.787  0.1020 -0.1320  0.8942
   33TYR      O 4940  -2.470   4.219   5.779 -0.0963 -0.0998  0.0383
   34GLY      N 4941  -2.377   4.428   5.797 -0.0836  0.2766 -0.4705
   34GLY      H 4942  -2.386   4.527   5.814  0.3081  0.3140 -0.4744
   34GLY     CA 4943  -2.241   4.378   5.780 -0.0912  0.0834  0.0191
   34GLY    HA1 4944  -2.232   4.318   5.689  1.3208 -0.8682  0.7477
   34GLY    HA2 4945  -2.176   4.465   5.769 -2.1648  2.1011  2.2828
   34GLY      C 4946  -2.175   4.306   5.897 -0.2686 -0.2836 -0.1040
   34GLY      O 4947  -2.193   4.336   6.015 -0.0715 -0.0806 -0.1251
   35GLN      N 4948  -2.099   4.202   5.862  0.1748  0.0759 -0.2112
   35GLN      H 4949  -2.071   4.201   5.765 -0.3920  0.1974 -0.3769
   35GLN     CA 4950  -2.040   4.110   5.957  0.3802  0.1368 -0.2791
   35GLN     HA 4951  -2.117   4.086   6.029 -0.0124  0.1535 -0.6900
   35GLN     CB 4952  -1.997   3.986   5.879  0.3631  0.0318 -0.1228
   35GLN    HB1 4953  -1.934   4.023   5.797 -3.0460  0.6202 -2.7278
   35GLN    HB2 4954  -1.941   3.925   5.950 -2.6396 -2.2230  0.4646
   35GLN     CG 4955  -2.111   3.914   5.808  0.2322 -0.0434  0.1627
   35GLN    HG1 4956  -2.138   3.973   5.720 -2.5678  1.2494  1.7637
   35GLN    HG2 4957  -2.197   3.914   5.875  0.2903  1.1304  0.2580
   35GLN     CD 4958  -2.064   3.773   5.773 -0.5121 -0.3224  0.2574
   35GLN    OE1 4959  -2.030   3.692   5.859  0.2051 -0.2569  0.0461
   35GLN    NE2 4960  -2.045   3.731   5.648 -0.1417 -0.4165  0.3434
   35GLN   HE21 4961  -2.084   3.791   5.577 -0.3232  1.6622  2.1044
   35GLN   HE22 4962  -2.012   3.636   5.633 -0.5839 -0.4587 -0.3933
   35GLN      C 4963  -1.921   4.166   6.034  0.0268  0.4822  0.0204
   35GLN      O 4964  -1.895   4.134   6.150 -0.2314  0.0471 -0.0407
   36GLN      N 4965  -1.835   4.250   5.976  0.3624 -0.1545 -0.4237
   36GLN      H 4966  -1.826   4.260   5.876  1.7464  0.9174 -0.2259
   36GLN     CA 4967  -1.725   4.311   6.048 -0.0356  0.2467 -0.1511
   36GLN     HA 4968  -1.671   4.235   6.105 -0.1523  0.6067  0.4446
   36GLN     CB 4969  -1.641   4.387   5.946  0.2625  0.0327 -0.0649
   36GLN    HB1 4970  -1.696   4.467   5.897 -0.9159 -1.3810 -1.1501
   36GLN    HB2 4971  -1.617   4.318   5.865 -3.2458 -0.4670 -0.8374
   36GLN     CG 4972  -1.510   4.442   6.003 -0.0600  0.5561  0.1754
   36GLN    HG1 4973  -1.466   4.356   6.053 -0.3188  0.9750  1.1415
   36GLN    HG2 4974  -1.534   4.514   6.081 -1.4322 -0.7665  1.0409
   36GLN     CD 4975  -1.411   4.492   5.898 -0.1064 -0.1757 -0.2278
   36GLN    OE1 4976  -1.424   4.490   5.776  0.2966  0.3175 -0.2783
   36GLN    NE2 4977  -1.305   4.555   5.948 -0.1037  0.1285 -0.6216
   36GLN   HE21 4978  -1.228   4.582   5.889 -0.2872  1.8441 -0.1440
   36GLN   HE22 4979  -1.298   4.564   6.048 -0.4123  0.3692 -0.6204
   36GLN      C 4980  -1.774   4.408   6.155  0.4686  0.4046 -0.0632
   36GLN      O 4981  -1.878   4.471   6.137  0.4326  0.1306 -0.8243
   37SER      N 4982  -1.702   4.404   6.268 -0.2220  0.1510  0.3769
   37SER      H 4983  -1.620   4.344   6.268 -1.2055 -1.2893 -0.8250
   37SER     CA 4984  -1.711   4.496   6.379 -0.2844  0.7482 -0.1195
   37SER     HA 4985  -1.802   4.554   6.359 -0.2702  0.6712 -0.4206
   37SER     CB 4986  -1.731   4.421   6.510  0.2249  0.0326 -0.4420
   37SER    HB1 4987  -1.745   4.497   6.587  0.8368  0.8072 -1.0722
   37SER    HB2 4988  -1.645   4.365   6.548 -0.4610  0.9632  2.8510
   37SER     OG 4989  -1.836   4.328   6.497 -0.3168  0.6529 -0.6105
   37SER     HG 4990  -1.799   4.246   6.463  0.0536 -0.4013  2.0875
   37SER      C 4991  -1.592   4.590   6.391 -0.0278  0.5747 -1.1615
   37SER      O 4992  -1.486   4.546   6.348  0.2304 -0.2540  0.2264
   38TYR      N 4993  -1.616   4.713   6.438 -0.3842 -0.0069  0.2412
   38TYR      H 4994  -1.705   4.737   6.479 -0.1311 -1.3125  1.6628
   38TYR     CA 4995  -1.515   4.815   6.418 -0.3050 -0.0899  0.2171
   38TYR     HA 4996  -1.422   4.774   6.381  0.0806  0.9260  0.0106
   38TYR     CB 4997  -1.560   4.930   6.327  0.1885  0.2061  0.3439
   38TYR    HB1 4998  -1.473   4.994   6.310 -0.9317  1.3145 -1.5756
   38TYR    HB2 4999  -1.640   4.988   6.372 -1.0181  0.0839 -1.5395
   38TYR     CG 5000  -1.611   4.880   6.194 -0.0066  0.2605  0.3980
   38TYR    CD1 5001  -1.748   4.854   6.182  0.0940 -0.2302  0.2929
   38TYR    HD1 5002  -1.828   4.872   6.253 -0.2896  0.7701 -0.3664
   38TYR    CE1 5003  -1.785   4.799   6.059  0.1964  0.0356  0.1422
   38TYR    HE1 5004  -1.890   4.778   6.046  0.0127  0.3105  1.0863
   38TYR     CZ 5005  -1.695   4.777   5.953 -0.0202 -0.1356 -0.0086
   38TYR     OH 5006  -1.746   4.729   5.836  0.0650  0.0635 -0.1279
   38TYR     HH 5007  -1.678   4.718   5.769 -0.7571  0.0849 -0.9980
   38TYR    CE2 5008  -1.560   4.815   5.964  0.0546 -0.3989 -0.0071
   38TYR    HE2 5009  -1.485   4.806   5.887 -0.3444 -1.3036 -0.2919
   38TYR    CD2 5010  -1.519   4.858   6.091 -0.4008 -0.6803  0.2371
   38TYR    HD2 5011  -1.418   4.882   6.121 -0.7662  0.9160  0.2722
   38TYR      C 5012  -1.472   4.858   6.558  0.4762 -0.0828 -0.0218
   38TYR      O 5013  -1.544   4.854   6.658  0.5298  0.0389  0.0226
   39SER      N 5014  -1.346   4.902   6.567  0.4753 -0.0061 -0.3644
   39SER      H 5015  -1.295   4.908   6.480  0.0303  2.7008 -0.5269
   39SER     CA 5016  -1.278   4.950   6.685  0.1183 -0.2652 -0.0514
   39SER     HA 5017  -1.355   4.972   6.759 -2.3489 -1.4404 -2.0949
   39SER     CB 5018  -1.191   4.844   6.752  0.0672 -0.7909 -0.8093
   39SER    HB1 5019  -1.116   4.816   6.678  0.4987  0.2863 -0.7939
   39SER    HB2 5020  -1.133   4.881   6.836 -1.1026  0.3446 -0.4688
   39SER     OG 5021  -1.268   4.729   6.781 -0.2328 -0.3792  0.0489
   39SER     HG 5022  -1.325   4.751   6.855 -1.4800  0.8548 -1.2106
   39SER      C 5023  -1.198   5.073   6.645  0.1345 -0.1495  0.3327
   39SER      O 5024  -1.161   5.083   6.529  0.3759 -0.2040  0.4043
   40GLY      N 5025  -1.187   5.163   6.744  0.1591  0.2972 -0.0763
   40GLY      H 5026  -1.236   5.145   6.830 -0.6139  0.7839 -0.4045
   40GLY     CA 5027  -1.126   5.294   6.737  0.3696  0.2285  0.4664
   40GLY    HA1 5028  -1.124   5.344   6.834 -0.7211  1.2924 -0.0351
   40GLY    HA2 5029  -1.183   5.356   6.669  0.5116  1.3692  1.3472
   40GLY      C 5030  -0.983   5.290   6.683  0.2531 -0.2665  0.1927
   40GLY      O 5031  -0.913   5.189   6.681  0.2558 -0.2562 -0.1485
   41TYR      N 5032  -0.936   5.405   6.635 -0.1820 -0.2563 -0.2124
   41TYR      H 5033  -0.993   5.487   6.619 -1.6174 -1.1465  0.1410
   41TYR     CA 5034  -0.808   5.418   6.569 -0.3000  0.0749 -0.3783
   41TYR     HA 5035  -0.730   5.374   6.631 -0.1017  1.8867  0.7197
   41TYR     CB 5036  -0.821   5.354   6.431  0.0380 -0.5306 -0.1344
   41TYR    HB1 5037  -0.855   5.252   6.450 -2.1954  0.3722  1.1480
   41TYR    HB2 5038  -0.726   5.332   6.382  0.3418  0.4177  0.0183
   41TYR     CG 5039  -0.914   5.415   6.328  0.0498 -0.4005 -0.0685
   41TYR    CD1 5040  -0.861   5.491   6.223 -0.1489  0.1353  0.2163
   41TYR    HD1 5041  -0.755   5.509   6.216 -0.1988  0.6393  0.6910
   41TYR    CE1 5042  -0.940   5.554   6.127 -0.2513 -0.5681 -0.1734
   41TYR    HE1 5043  -0.897   5.616   6.049 -0.3102  1.5604  1.3848
   41TYR     CZ 5044  -1.080   5.537   6.136 -0.2876 -0.1896  0.0416
   41TYR     OH 5045  -1.163   5.578   6.036 -0.0840 -0.1288 -0.1031
   41TYR     HH 5046  -1.111   5.605   5.959 -0.1084 -0.9163 -0.4063
   41TYR    CE2 5047  -1.132   5.464   6.244 -0.3775 -0.1093  0.0530
   41TYR    HE2 5048  -1.238   5.452   6.260  0.2101 -3.2636  3.0449
   41TYR    CD2 5049  -1.052   5.397   6.338 -0.0123  0.0142 -0.1683
   41TYR    HD2 5050  -1.107   5.347   6.417 -2.3998  0.9223 -1.1456
   41TYR      C 5051  -0.763   5.560   6.538  0.2256  0.1317  0.6204
   41TYR      O 5052  -0.832   5.657   6.566 -0.8849 -0.4851  0.0697
   42SER      N 5053  -0.651   5.582   6.469 -0.2647 -0.1330 -0.2689
   42SER      H 5054  -0.590   5.505   6.443  0.3136  0.5317 -0.9460
   42SER     CA 5055  -0.588   5.710   6.441  0.2769 -0.3344  0.0202
   42SER     HA 5056  -0.663   5.788   6.446  0.3082 -0.3070  0.0547
   42SER     CB 5057  -0.479   5.745   6.541  0.0950  0.0785  0.0740
   42SER    HB1 5058  -0.429   5.652   6.568 -2.3987 -1.6361 -0.8831
   42SER    HB2 5059  -0.407   5.817   6.501  0.4040  0.6402  1.5819
   42SER     OG 5060  -0.539   5.814   6.648 -0.1791 -0.2529  0.1327
   42SER     HG 5061  -0.469   5.854   6.700  1.0839 -3.3727  1.0499
   42SER      C 5062  -0.527   5.701   6.301  0.7666 -0.4706  0.2392
   42SER      O 5063  -0.467   5.603   6.257  0.5364 -0.4215 -0.1912
   43GLN      N 5064  -0.554   5.809   6.227  0.3641 -0.8075 -0.1078
   43GLN      H 5065  -0.619   5.877   6.264 -0.5460 -2.5434  1.6772
   43GLN     CA 5066  -0.506   5.836   6.093 -0.4432 -0.1800 -0.2764
   43GLN     HA 5067  -0.479   5.745   6.038 -0.1765  0.0343 -0.5047
   43GLN     CB 5068  -0.619   5.906   6.018 -0.3807 -0.0489 -0.2501
   43GLN    HB1 5069  -0.708   5.846   6.040 -0.5348 -0.5161 -2.0026
   43GLN    HB2 5070  -0.621   6.008   6.058  0.1613  1.2435 -3.2492
   43GLN     CG 5071  -0.614   5.918   5.866 -0.7641 -0.0860 -0.2659
   43GLN    HG1 5072  -0.698   5.978   5.831  1.4626  1.4641 -3.4116
   43GLN    HG2 5073  -0.525   5.978   5.848  0.2562 -0.5728  2.5841
   43GLN     CD 5074  -0.607   5.787   5.788  0.5434 -0.3272  0.2351
   43GLN    OE1 5075  -0.629   5.682   5.847  0.2195 -0.4423 -0.0875
   43GLN    NE2 5076  -0.589   5.786   5.656 -0.5252 -0.3328  0.0856
   43GLN   HE21 5077  -0.554   5.872   5.618  0.1730 -0.1754  1.0753
   43GLN   HE22 5078  -0.579   5.692   5.618 -0.5388 -1.1118  1.9056
   43GLN      C 5079  -0.377   5.916   6.100 -1.0991  0.8622  0.0435
   43GLN      O 5080  -0.341   5.956   6.211 -0.2039  0.1211  0.0303
   44SER      N 5081  -0.305   5.936   5.990 -0.5318  0.6325  0.3704
   44SER      H 5082  -0.327   5.893   5.901  0.8859 -1.0302  0.7740
   44SER     CA 5083  -0.182   6.011   5.976  0.2472 -0.6863 -0.0592
   44SER     HA 5084  -0.186   6.097   6.044  2.2979 -0.8361  0.3250
   44SER     CB 5085  -0.060   5.925   6.008  0.5764 -0.2938 -0.2433
   44SER    HB1 5086  -0.063   5.895   6.113  0.2897 -3.7554 -1.1178
   44SER    HB2 5087   0.030   5.980   5.983  0.2092 -0.3821 -1.8554
   44SER     OG 5088  -0.055   5.800   5.943 -0.1458 -0.4513 -0.0061
   44SER     HG 5089   0.032   5.766   5.963  0.4354  2.2216  2.6405
   44SER      C 5090  -0.162   6.067   5.836  0.7218 -0.2367  0.1822
   44SER      O 5091  -0.201   6.005   5.737  0.8864  0.1317 -0.1171
   45THR      N 5092  -0.078   6.170   5.828 -0.0168  0.3589 -0.0684
   45THR      H 5093  -0.054   6.221   5.912  2.2688 -0.1653 -0.3471
   45THR     CA 5094  -0.012   6.208   5.705  0.0762 -0.2133 -0.1976
   45THR     HA 5095  -0.081   6.212   5.621  0.1292  0.4003 -0.2141
   45THR     CB 5096   0.056   6.345   5.712 -0.0820 -0.1305 -0.2792
   45THR     HB 5097   0.131   6.360   5.636 -0.4014 -0.5876 -0.6938
   45THR    CG2 5098  -0.051   6.454   5.710  0.4725  0.4182 -0.0849
   45THR   HG21 5099  -0.120   6.438   5.627  1.0469 -1.9009 -0.1915
   45THR   HG22 5100  -0.110   6.460   5.801 -0.9165 -1.4959 -0.8154
   45THR   HG23 5101  -0.008   6.552   5.689  0.7212 -0.1431 -2.5268
   45THR    OG1 5102   0.131   6.372   5.829 -0.2348  0.1253 -0.2395
   45THR    HG1 5103   0.214   6.404   5.792  0.6020  0.6649  1.9848
   45THR      C 5104   0.094   6.107   5.662  0.8684  0.5137  0.0190
   45THR      O 5105   0.162   6.044   5.742  0.1275 -0.3127  0.0169
   46ASP      N 5106   0.110   6.100   5.530 -0.6894 -0.2360 -0.1503
   46ASP      H 5107   0.047   6.151   5.470  0.9872  0.9001 -1.0146
   46ASP     CA 5108   0.208   6.019   5.460 -0.1819  0.2337  0.0177
   46ASP     HA 5109   0.207   5.917   5.496  4.2852 -0.7835 -2.1003
   46ASP     CB 5110   0.184   6.036   5.310  0.1222  0.1152 -0.0464
   46ASP    HB1 5111   0.079   6.016   5.287 -0.4697 -0.2391  2.6249
   46ASP    HB2 5112   0.197   6.142   5.292 -0.2355  0.3673  1.0511
   46ASP     CG 5113   0.274   5.953   5.220 -0.2029 -0.1327 -0.1459
   46ASP    OD1 5114   0.312   5.842   5.262  0.3398  0.1359  0.0789
   46ASP    OD2 5115   0.316   5.989   5.107  0.1848 -0.2424 -0.0367
   46ASP      C 5116   0.346   6.076   5.491 -0.1969  0.0838  0.3624
   46ASP      O 5117   0.366   6.194   5.517 -0.6976  0.2775 -0.1161
   47THR      N 5118   0.450   5.992   5.484 -0.0425  0.3043 -0.0209
   47THR      H 5119   0.425   5.895   5.476  3.8940 -0.7777 -1.6109
   47THR     CA 5120   0.593   6.012   5.493  0.0557 -0.3248 -0.1619
   47THR     HA 5121   0.611   6.103   5.551  1.2905  0.2940 -1.4410
   47THR     CB 5122   0.677   5.899   5.552  0.2773  0.0420  0.2304
   47THR     HB 5123   0.777   5.909   5.510 -0.0676 -0.8341 -0.8551
   47THR    CG2 5124   0.676   5.895   5.705  0.0497 -0.1842  0.2216
   47THR   HG21 5125   0.697   5.793   5.739 -0.3226 -0.8007 -1.2792
   47THR   HG22 5126   0.762   5.958   5.727  0.4653 -0.2029 -1.2328
   47THR   HG23 5127   0.583   5.934   5.747  0.9175 -0.7778  2.8297
   47THR    OG1 5128   0.639   5.775   5.498  0.6523 -0.3183  0.7838
   47THR    HG1 5129   0.709   5.711   5.519  0.4628 -0.9208 -0.3344
   47THR      C 5130   0.641   6.047   5.353 -0.1673 -0.0839 -0.1793
   47THR      O 5131   0.688   5.964   5.275 -0.3340  0.4075 -0.8185
   48SER      N 5132   0.624   6.170   5.303 -0.2018 -0.1952 -0.4450
   48SER      H 5133   0.586   6.242   5.363  1.1671  0.4445 -0.3183
   48SER     CA 5134   0.668   6.217   5.174  0.1875  0.6572 -0.0116
   48SER     HA 5135   0.638   6.146   5.097  1.8598 -2.0115  1.6158
   48SER     CB 5136   0.617   6.359   5.153 -0.3639  0.3409 -0.8752
   48SER    HB1 5137   0.681   6.440   5.186 -0.8826  0.5548 -0.3757
   48SER    HB2 5138   0.606   6.381   5.047  0.4433 -1.2531 -1.3274
   48SER     OG 5139   0.494   6.386   5.216 -0.1888 -0.3278 -0.2352
   48SER     HG 5140   0.429   6.341   5.162 -1.2811 -1.2705  1.7354
   48SER      C 5141   0.819   6.216   5.152  0.1486  0.0680 -0.2680
   48SER      O 5142   0.892   6.203   5.250 -0.1013 -0.0485 -0.0971
   49GLY      N 5143   0.868   6.239   5.030  0.0609  0.4381 -0.2335
   49GLY      H 5144   0.800   6.249   4.955 -0.9495 -1.7363  0.3149
   49GLY     CA 5145   1.008   6.255   4.997  0.1105  0.4580 -0.0120
   49GLY    HA1 5146   1.023   6.263   4.889  0.1894  1.9543  0.0773
   49GLY    HA2 5147   1.052   6.169   5.046 -1.1330 -1.2521 -1.7695
   49GLY      C 5148   1.073   6.380   5.055  0.2418  0.2209  0.3567
   49GLY      O 5149   1.001   6.462   5.112 -0.2215  0.0277  0.0609
   50TYR      N 5150   1.205   6.397   5.042  0.2460 -0.1313 -0.0859
   50TYR      H 5151   1.259   6.325   4.997 -0.9250 -0.2850 -1.3036
   50TYR     CA 5152   1.284   6.506   5.095 -0.4085  0.1934  0.2379
   50TYR     HA 5153   1.226   6.576   5.156 -0.5842 -1.3718  1.9814
   50TYR     CB 5154   1.398   6.441   5.173  0.0306  0.3416 -0.2779
   50TYR    HB1 5155   1.486   6.500   5.146  1.3471 -0.8332  1.2177
   50TYR    HB2 5156   1.423   6.344   5.130  1.3915  0.5931 -0.1105
   50TYR     CG 5157   1.375   6.441   5.322 -0.0791 -0.2353 -0.2951
   50TYR    CD1 5158   1.466   6.504   5.408 -0.3759 -0.1179 -0.0618
   50TYR    HD1 5159   1.554   6.550   5.366 -0.4575  0.2457  0.1679
   50TYR    CE1 5160   1.444   6.494   5.546  0.0310 -0.0741  0.0092
   50TYR    HE1 5161   1.512   6.540   5.615 -1.0733  0.5601  0.7049
   50TYR     CZ 5162   1.335   6.423   5.600 -0.1882  0.0981 -0.2042
   50TYR     OH 5163   1.316   6.422   5.735  0.0542 -0.2761 -0.1698
   50TYR     HH 5164   1.231   6.379   5.745 -0.1306 -0.0234 -0.6127
   50TYR    CE2 5165   1.239   6.366   5.513  0.0761 -0.6737 -0.0044
   50TYR    HE2 5166   1.153   6.314   5.553  0.6047 -1.3933  0.2050
   50TYR    CD2 5167   1.260   6.380   5.375 -0.0154 -0.0671  0.0385
   50TYR    HD2 5168   1.192   6.331   5.307  1.9003 -0.8942 -1.3927
   50TYR      C 5169   1.342   6.578   4.975  1.0832 -0.6119  0.4532
   50TYR      O 5170   1.376   6.521   4.871  0.7962  0.4441 -0.2316
   51GLY      N 5171   1.378   6.705   4.994  0.1751 -0.2413 -0.1925
   51GLY      H 5172   1.371   6.729   5.092 -2.8676 -1.5291  0.0137
   51GLY     CA 5173   1.435   6.792   4.893  0.2211 -0.0928 -0.0402
   51GLY    HA1 5174   1.391   6.773   4.795  1.6271  1.2894 -0.9941
   51GLY    HA2 5175   1.415   6.895   4.921  1.4225 -0.0154  0.6019
   51GLY      C 5176   1.584   6.768   4.877  0.3027  0.4134 -0.0457
   51GLY      O 5177   1.639   6.718   4.975 -0.3558  0.3585  0.2973
   52GLN      N 5178   1.642   6.814   4.766  0.2419  0.3927 -0.0855
   52GLN      H 5179   1.582   6.867   4.704 -2.5424 -1.5635  0.7455
   52GLN     CA 5180   1.782   6.794   4.733  0.2099  0.0431 -0.0156
   52GLN     HA 5181   1.858   6.804   4.810  2.0987  1.5439 -1.9691
   52GLN     CB 5182   1.799   6.658   4.666  0.1504 -0.0929  0.2463
   52GLN    HB1 5183   1.802   6.579   4.742  1.0406 -1.3367 -1.0432
   52GLN    HB2 5184   1.898   6.639   4.624  0.9186 -0.1888  1.9824
   52GLN     CG 5185   1.703   6.608   4.559  0.3577 -0.0305  0.0295
   52GLN    HG1 5186   1.607   6.622   4.609  2.3722  0.3667  4.2529
   52GLN    HG2 5187   1.712   6.678   4.476 -0.5120  0.0323 -0.0231
   52GLN     CD 5188   1.728   6.463   4.519 -0.1236 -0.0709 -0.1343
   52GLN    OE1 5189   1.737   6.371   4.600  0.2631  0.6519  0.6647
   52GLN    NE2 5190   1.743   6.441   4.389 -0.1263  0.8732 -0.3013
   52GLN   HE21 5191   1.728   6.517   4.324 -0.5750  0.1058 -1.1264
   52GLN   HE22 5192   1.754   6.344   4.363 -0.2935  0.3173  1.6053
   52GLN      C 5193   1.841   6.898   4.639  0.0262  0.1305 -0.0356
   52GLN      O 5194   1.772   6.997   4.615  0.1973  0.3002  0.1635
   53SER      N 5195   1.967   6.881   4.598 -0.1497  0.6310 -0.8036
   53SER      H 5196   2.021   6.801   4.626  0.7575  1.0203 -1.3932
   53SER     CA 5197   2.027   6.960   4.492  0.3508  0.8576 -0.3569
   53SER     HA 5198   2.015   7.066   4.515  0.2810  0.5398  1.1964
   53SER     CB 5199   2.175   6.926   4.484  0.2431  0.1652  0.4693
   53SER    HB1 5200   2.201   6.825   4.451  0.0538 -0.0694  1.0145
   53SER    HB2 5201   2.226   7.003   4.427 -0.8371  1.3637  1.0721
   53SER     OG 5202   2.232   6.950   4.611 -0.0394  0.0796  0.6113
   53SER     HG 5203   2.210   6.882   4.676  2.2570 -0.6380  0.6921
   53SER      C 5204   1.950   6.938   4.363 -0.1969  0.0163  0.0986
   53SER      O 5205   1.879   6.839   4.347  0.4991 -0.5259  0.3187
   54SER      N 5206   1.958   7.037   4.273  0.2439 -0.0691  0.0446
   54SER      H 5207   2.018   7.117   4.288  0.6307  0.0089 -1.6500
   54SER     CA 5208   1.874   7.048   4.156  0.5236  0.5245 -0.1032
   54SER     HA 5209   1.781   6.991   4.162  0.5121  0.4298 -1.0113
   54SER     CB 5210   1.834   7.193   4.128  0.0815  0.4245  0.0017
   54SER    HB1 5211   1.928   7.245   4.111  1.7744 -1.6326  2.3977
   54SER    HB2 5212   1.770   7.204   4.040  0.8603 -2.0518 -0.9698
   54SER     OG 5213   1.774   7.252   4.241 -1.1525 -0.4913 -0.1470
   54SER     HG 5214   1.759   7.346   4.225  3.6830  0.7422  0.9672
   54SER      C 5215   1.935   6.998   4.025  0.1019 -0.1651 -0.0381
   54SER      O 5216   2.055   6.971   4.027  0.1173 -0.0695  0.4413
   55TYR      N 5217   1.863   6.981   3.914  0.4446  0.2586 -0.3269
   55TYR      H 5218   1.775   7.029   3.906  0.3124  0.1755  0.5839
   55TYR     CA 5219   1.909   6.914   3.794 -0.0657 -0.3804 -0.1726
   55TYR     HA 5220   1.973   6.829   3.816 -0.7151 -0.4447  1.5731
   55TYR     CB 5221   1.782   6.876   3.718 -0.5506 -0.0569  0.4651
   55TYR    HB1 5222   1.810   6.837   3.620 -1.8423  1.7744 -0.7079
   55TYR    HB2 5223   1.726   6.967   3.696  1.2571  1.4133  1.6268
   55TYR     CG 5224   1.698   6.767   3.780  0.0417 -0.4798  0.5287
   55TYR    CD1 5225   1.743   6.635   3.780 -0.3396 -0.6105  0.1240
   55TYR    HD1 5226   1.832   6.607   3.725 -0.0249  1.1505 -0.3201
   55TYR    CE1 5227   1.669   6.529   3.834 -0.1003 -0.4474  0.7878
   55TYR    HE1 5228   1.697   6.426   3.819 -1.2987 -0.6093 -0.6488
   55TYR     CZ 5229   1.551   6.565   3.902 -0.2508 -0.0641  0.3279
   55TYR     OH 5230   1.472   6.468   3.956 -0.1389 -0.2466  0.1633
   55TYR     HH 5231   1.507   6.379   3.944  1.3279  0.4869 -1.3548
   55TYR    CE2 5232   1.516   6.700   3.923  0.0053  0.1498 -0.5812
   55TYR    HE2 5233   1.429   6.727   3.981  1.1321  0.0524  1.2032
   55TYR    CD2 5234   1.589   6.802   3.860  0.3179  0.5848  0.4622
   55TYR    HD2 5235   1.545   6.901   3.857  0.3180  0.5690 -0.2261
   55TYR      C 5236   1.994   7.013   3.715  0.4359 -0.1195  0.6861
   55TYR      O 5237   1.980   7.135   3.724 -0.1383 -0.1333  0.0805
   56SER      N 5238   2.083   6.955   3.635  0.2369  0.1239  0.2883
   56SER      H 5239   2.085   6.855   3.622 -0.4442  0.0709  0.5399
   56SER     CA 5240   2.191   7.027   3.571  0.1190  0.0034 -0.0490
   56SER     HA 5241   2.251   6.943   3.536 -0.3694 -0.2016 -0.3983
   56SER     CB 5242   2.142   7.092   3.442 -0.0623  0.4910  0.2616
   56SER    HB1 5243   2.058   7.161   3.450 -0.1255  0.8680 -2.4628
   56SER    HB2 5244   2.226   7.134   3.387  2.3202 -2.8583  1.0366
   56SER     OG 5245   2.095   6.995   3.351 -0.3274  0.8560  0.0079
   56SER     HG 5246   2.002   6.997   3.375  0.4093  0.4623  3.2827
   56SER      C 5247   2.270   7.120   3.662  0.2735 -0.0501 -0.1267
   56SER      O 5248   2.314   7.225   3.616 -0.0622  0.0748 -0.1627
   57SER      N 5249   2.282   7.092   3.792  0.1662 -0.2600 -0.1632
   57SER      H 5250   2.252   6.999   3.820  0.7803 -0.8361 -1.3291
   57SER     CA 5251   2.344   7.176   3.891 -0.0831 -0.3485  0.0680
   57SER     HA 5252   2.391   7.262   3.844 -1.3307  0.5652  0.4268
   57SER     CB 5253   2.245   7.233   3.993  0.1109  0.2658 -0.0831
   57SER    HB1 5254   2.294   7.317   4.042  1.5225 -0.0394 -0.9096
   57SER    HB2 5255   2.210   7.163   4.069 -2.7864  2.0540  0.4144
   57SER     OG 5256   2.129   7.286   3.932 -0.0222 -0.0068 -0.0697
   57SER     HG 5257   2.125   7.244   3.846  1.4104 -0.6261  0.1435
   57SER      C 5258   2.450   7.091   3.959  0.2493 -0.0708 -0.0980
   57SER      O 5259   2.438   6.970   3.976  1.0903 -0.2016 -0.4258
   58TYR      N 5260   2.559   7.156   4.000 -0.0789  0.3600  0.1053
   58TYR      H 5261   2.552   7.256   3.988 -3.2305  0.3064  0.6997
   58TYR     CA 5262   2.688   7.098   4.031  0.0127  0.6274  0.2238
   58TYR     HA 5263   2.662   6.996   4.057  1.0344  0.1225 -0.6562
   58TYR     CB 5264   2.774   7.090   3.905 -0.0869 -0.1710  0.2034
   58TYR    HB1 5265   2.837   7.003   3.924  0.9545  0.3535 -0.7076
   58TYR    HB2 5266   2.845   7.173   3.907  1.8907 -1.7494 -0.4572
   58TYR     CG 5267   2.709   7.064   3.772  0.3494  0.0327 -0.0514
   58TYR    CD1 5268   2.710   7.159   3.669 -0.1773 -0.1144 -0.2001
   58TYR    HD1 5269   2.756   7.257   3.679  1.5052 -0.7223 -1.5857
   58TYR    CE1 5270   2.641   7.133   3.551 -0.3910 -0.3866 -0.0172
   58TYR    HE1 5271   2.636   7.208   3.473 -1.1860  2.3288  2.4508
   58TYR     CZ 5272   2.574   7.010   3.539 -0.8546 -0.1718  0.3485
   58TYR     OH 5273   2.509   6.990   3.420  0.1285  0.2146 -0.2641
   58TYR     HH 5274   2.531   7.053   3.351  1.0289  1.7133  1.3060
   58TYR    CE2 5275   2.565   6.912   3.639  0.2421 -0.3736  0.2558
   58TYR    HE2 5276   2.515   6.817   3.627  0.1577 -0.6228  2.1647
   58TYR    CD2 5277   2.637   6.945   3.755  0.0847  0.1544  0.2059
   58TYR    HD2 5278   2.647   6.867   3.828 -1.9567 -0.8790 -0.5518
   58TYR      C 5279   2.760   7.169   4.146  0.2254  0.3193  0.2813
   58TYR      O 5280   2.752   7.291   4.157  1.0130  0.4451 -0.4006
   59GLY      N 5281   2.831   7.097   4.233  0.2275 -0.3813 -0.2843
   59GLY      H 5282   2.817   6.998   4.222  0.5522 -0.2205 -2.6999
   59GLY     CA 5283   2.898   7.154   4.348  0.1606 -0.0935 -0.3864
   59GLY    HA1 5284   2.835   7.224   4.402 -1.4822 -2.1625  0.4834
   59GLY    HA2 5285   2.916   7.074   4.420  0.1302 -0.7415 -1.0886
   59GLY      C 5286   3.033   7.219   4.321 -0.0075  0.3130 -0.2504
   59GLY      O 5287   3.069   7.276   4.218  0.3837  0.3456 -0.0976
   60GLN      N 5288   3.112   7.209   4.428 -0.0093 -0.0809 -0.2847
   60GLN      H 5289   3.076   7.161   4.510 -2.0201  1.4546 -0.1941
   60GLN     CA 5290   3.250   7.250   4.441 -0.2451  0.4943  0.5263
   60GLN     HA 5291   3.306   7.284   4.353 -0.4388 -2.5010 -0.8666
   60GLN     CB 5292   3.254   7.374   4.530  0.2288  0.7155  0.2065
   60GLN    HB1 5293   3.180   7.449   4.502 -0.0498  0.6559  0.7707
   60GLN    HB2 5294   3.353   7.417   4.521  0.3800  0.3076 -0.1052
   60GLN     CG 5295   3.214   7.347   4.675 -0.3247 -0.1029 -0.0928
   60GLN    HG1 5296   3.270   7.261   4.711 -0.3109  1.1873  3.3435
   60GLN    HG2 5297   3.106   7.334   4.683 -0.2717 -1.8754 -1.6026
   60GLN     CD 5298   3.242   7.456   4.777  0.0760 -0.1814 -0.1202
   60GLN    OE1 5299   3.221   7.574   4.753 -0.3665 -0.2333  0.0075
   60GLN    NE2 5300   3.310   7.429   4.889  0.6821  0.1896 -0.3903
   60GLN   HE21 5301   3.349   7.506   4.941  1.2218 -0.9786  1.0054
   60GLN   HE22 5302   3.330   7.332   4.909  0.8395  0.1441 -0.7659
   60GLN      C 5303   3.337   7.137   4.494 -0.3340  0.1848  0.0200
   60GLN      O 5304   3.286   7.035   4.539  0.1008 -0.1196 -0.1711
   61SER      N 5305   3.468   7.162   4.502 -0.2213 -0.3537 -0.1358
   61SER      H 5306   3.509   7.246   4.464  1.2308 -1.6627 -1.6038
   61SER     CA 5307   3.559   7.068   4.565 -0.1314 -0.1336  0.0613
   61SER     HA 5308   3.533   6.971   4.524  0.2331 -0.5968  0.8904
   61SER     CB 5309   3.708   7.092   4.541 -0.1994  0.2252 -0.0028
   61SER    HB1 5310   3.753   7.013   4.601 -1.8569 -0.5807  0.2461
   61SER    HB2 5311   3.729   7.074   4.436 -0.7470  1.1126 -0.2779
   61SER     OG 5312   3.750   7.222   4.574  0.1633  0.0562  0.1960
   61SER     HG 5313   3.832   7.239   4.527  1.3622  0.3511  2.2513
   61SER      C 5314   3.542   7.070   4.717  0.2875 -0.2166  0.1123
   61SER      O 5315   3.510   7.177   4.768  0.1918  0.0483 -0.4937
   62GLN      N 5316   3.550   6.953   4.780 -0.6077 -0.3193  0.0453
   62GLN      H 5317   3.596   6.876   4.734  0.0134  0.5141 -0.7482
   62GLN     CA 5318   3.547   6.937   4.924  0.3779 -0.1396  0.0924
   62GLN     HA 5319   3.487   7.017   4.968  1.8408 -0.3552  2.7279
   62GLN     CB 5320   3.484   6.800   4.948 -0.2946  0.2134  0.3809
   62GLN    HB1 5321   3.528   6.721   4.887 -0.0989  0.6109  0.0071
   62GLN    HB2 5322   3.495   6.770   5.053  0.3766 -0.3724  0.1536
   62GLN     CG 5323   3.333   6.801   4.930 -0.2478  0.2599 -0.0034
   62GLN    HG1 5324   3.304   6.872   5.008  1.5857  0.2499  0.7305
   62GLN    HG2 5325   3.295   6.844   4.837 -0.7406 -0.6862 -0.2577
   62GLN     CD 5326   3.274   6.664   4.961 -0.2738  0.1390 -0.5574
   62GLN    OE1 5327   3.333   6.561   4.992  0.3877  0.7018  0.0940
   62GLN    NE2 5328   3.142   6.655   4.943 -0.3099 -0.4861 -0.0292
   62GLN   HE21 5329   3.097   6.566   4.959 -0.6582  0.0333  2.1724
   62GLN   HE22 5330   3.086   6.731   4.908 -1.5806 -1.4792 -0.2373
   62GLN      C 5331   3.687   6.950   4.982  0.5697  0.0505 -0.4160
   62GLN      O 5332   3.787   6.915   4.920  0.4404 -0.2453 -0.4570
   63ASN      N 5333   3.693   7.000   5.106 -0.4434  0.2006 -0.4201
   63ASN      H 5334   3.615   7.039   5.157  0.9973  2.7155 -0.0271
   63ASN     CA 5335   3.815   6.996   5.184 -0.7122  0.0155 -0.0069
   63ASN     HA 5336   3.891   7.057   5.136  1.4574 -1.9396  0.8125
   63ASN     CB 5337   3.787   7.041   5.327  0.0112 -0.4169  0.2733
   63ASN    HB1 5338   3.724   6.967   5.376 -0.2657 -0.7466 -0.5597
   63ASN    HB2 5339   3.739   7.139   5.321  2.4376  0.8736  0.6765
   63ASN     CG 5340   3.910   7.065   5.414 -0.0249 -0.4205  0.3253
   63ASN    OD1 5341   4.024   7.057   5.369 -0.0086  0.0279  0.2803
   63ASN    ND2 5342   3.883   7.120   5.532  0.1009  0.6598 -0.1367
   63ASN   HD21 5343   3.959   7.154   5.591  0.0952 -1.9998  1.5694
   63ASN   HD22 5344   3.789   7.122   5.569 -0.1785 -0.3753 -0.7738
   63ASN      C 5345   3.869   6.855   5.198 -0.3328  0.1749  0.1326
   63ASN      O 5346   3.805   6.756   5.233 -0.1739 -0.0778 -0.2870
   64THR      N 5347   4.002   6.849   5.193 -0.3442 -0.1138  0.1303
   64THR      H 5348   4.049   6.939   5.202 -2.0283  0.6359  2.0986
   64THR     CA 5349   4.074   6.725   5.210 -0.4630 -0.1586  0.3004
   64THR     HA 5350   4.015   6.650   5.157 -0.2772  0.5016 -0.8798
   64THR     CB 5351   4.204   6.731   5.131 -0.6242  0.1238  0.0555
   64THR     HB 5352   4.253   6.634   5.132  1.3280  1.0379  1.7107
   64THR    CG2 5353   4.177   6.757   4.983 -0.0753  0.0598 -0.0587
   64THR   HG21 5354   4.155   6.863   4.973  0.5816  0.3210  1.0051
   64THR   HG22 5355   4.099   6.692   4.945 -0.2176 -0.2714  0.7692
   64THR   HG23 5356   4.271   6.739   4.930 -0.8290 -1.0591 -1.0546
   64THR    OG1 5357   4.301   6.825   5.173  0.0167 -0.1088 -0.8766
   64THR    HG1 5358   4.379   6.800   5.122 -0.4176  0.7467 -2.0170
   64THR      C 5359   4.104   6.693   5.356  0.4609 -0.2459  0.0983
   64THR      O 5360   4.091   6.778   5.443 -0.2714 -0.4966  0.2414
   65GLY      N 5361   4.154   6.570   5.372 -0.0310 -0.4345  0.2074
   65GLY      H 5362   4.154   6.506   5.294 -1.6155 -0.2531  0.0269
   65GLY     CA 5363   4.205   6.507   5.491  0.0418  0.1807  0.5074
   65GLY    HA1 5364   4.151   6.558   5.571 -2.3105  0.5669 -1.2514
   65GLY    HA2 5365   4.167   6.405   5.488 -0.1149  0.2379  0.5834
   65GLY      C 5366   4.357   6.513   5.505  0.1184 -0.3250 -0.0713
   65GLY      O 5367   4.426   6.532   5.405 -0.6671  0.2111 -0.5220
   66TYR      N 5368   4.412   6.503   5.626 -0.1247 -0.4177  0.0324
   66TYR      H 5369   4.347   6.521   5.701 -1.2284  1.4271 -1.2869
   66TYR     CA 5370   4.553   6.482   5.652 -0.0600  0.1917  0.1907
   66TYR     HA 5371   4.605   6.539   5.575 -1.9131  0.8105 -0.6657
   66TYR     CB 5372   4.591   6.540   5.788 -0.3553  0.4908  0.1460
   66TYR    HB1 5373   4.684   6.504   5.831  0.2668 -0.1088 -1.6030
   66TYR    HB2 5374   4.618   6.645   5.775  1.6966 -0.0330 -0.0776
   66TYR     CG 5375   4.477   6.534   5.888 -0.1992  0.0271  0.2960
   66TYR    CD1 5376   4.456   6.636   5.981  0.9461  0.5175  0.0381
   66TYR    HD1 5377   4.518   6.724   5.980  0.3931  0.9320  1.0568
   66TYR    CE1 5378   4.353   6.636   6.075  0.6184  0.1012 -0.3195
   66TYR    HE1 5379   4.334   6.712   6.149 -0.0938  0.2563 -0.6474
   66TYR     CZ 5380   4.266   6.524   6.076  0.3737  0.2866  0.6240
   66TYR     OH 5381   4.162   6.516   6.163 -0.1614 -0.2059 -0.0494
   66TYR     HH 5382   4.122   6.429   6.160 -0.8594  0.1079 -0.1463
   66TYR    CE2 5383   4.281   6.419   5.983 -0.0708  0.3952  0.4257
   66TYR    HE2 5384   4.208   6.341   5.989  0.1244  0.2759  1.4839
   66TYR    CD2 5385   4.391   6.424   5.896 -0.4872  0.2177 -0.1178
   66TYR    HD2 5386   4.403   6.339   5.830 -2.1472  0.8422 -1.2779
   66TYR      C 5387   4.602   6.343   5.613 -0.2246  0.2484 -0.2277
   66TYR      O 5388   4.533   6.243   5.630  0.1340 -0.0288 -0.4055
   67GLY      N 5389   4.728   6.341   5.571 -0.1690 -0.2613 -0.0449
   67GLY      H 5390   4.778   6.429   5.572  0.2617 -0.4990  0.9202
   67GLY     CA 5391   4.795   6.219   5.532 -0.0103 -0.2222  0.0995
   67GLY    HA1 5392   4.762   6.137   5.596  2.8642 -0.7561  1.0596
   67GLY    HA2 5393   4.763   6.193   5.431  1.9391  0.3009 -0.6895
   67GLY      C 5394   4.946   6.235   5.543 -0.0366  0.2499 -0.1885
   67GLY      O 5395   5.003   6.329   5.599 -0.0316  0.1076  0.0483
   68THR      N 5396   5.011   6.130   5.493 -0.0169  0.0304  0.2952
   68THR      H 5397   4.965   6.049   5.453 -0.4167  0.5076 -0.2186
   68THR     CA 5398   5.154   6.130   5.514  0.0823 -0.3063 -0.3605
   68THR     HA 5399   5.171   6.152   5.619 -0.9217 -2.1888  0.2319
   68THR     CB 5400   5.201   5.985   5.505 -0.3574 -0.4702 -0.0199
   68THR     HB 5401   5.310   5.985   5.501 -0.4002 -0.6956 -2.4397
   68THR    CG2 5402   5.168   5.900   5.628 -0.1074  0.0951  0.4469
   68THR   HG21 5403   5.234   5.933   5.708  0.1329  0.0742  0.2609
   68THR   HG22 5404   5.064   5.901   5.659  0.2795 -2.2985  2.0642
   68THR   HG23 5405   5.194   5.795   5.609 -1.8610 -0.2120 -0.4945
   68THR    OG1 5406   5.155   5.922   5.388  0.3793 -0.4423 -0.3328
   68THR    HG1 5407   5.146   5.827   5.403 -1.7412 -1.1458 -4.4873
   68THR      C 5408   5.240   6.220   5.426  0.2922 -0.2113 -0.0596
   68THR      O 5409   5.231   6.209   5.304 -0.0561 -0.4931 -0.0118
   69GLN      N 5410   5.304   6.321   5.486 -0.3811  0.3510 -0.2662
   69GLN      H 5411   5.305   6.316   5.586  1.6519 -1.4332 -0.3032
   69GLN     CA 5412   5.372   6.429   5.417 -0.1696  0.1241 -0.4156
   69GLN     HA 5413   5.305   6.465   5.339 -0.0256  2.1584  0.3562
   69GLN     CB 5414   5.392   6.537   5.523  0.3102  0.0123 -0.3882
   69GLN    HB1 5415   5.452   6.616   5.477 -0.3744  1.1437  0.5985
   69GLN    HB2 5416   5.447   6.491   5.604 -0.8152 -0.6427  0.0250
   69GLN     CG 5417   5.258   6.593   5.569  0.2729 -0.5232  0.1575
   69GLN    HG1 5418   5.195   6.511   5.603 -1.4409  0.5492 -0.3145
   69GLN    HG2 5419   5.207   6.646   5.489 -2.4839 -2.3745  0.5365
   69GLN     CD 5420   5.280   6.680   5.692 -0.6474  0.3006 -0.2450
   69GLN    OE1 5421   5.323   6.795   5.683 -0.2864  0.1485 -0.5186
   69GLN    NE2 5422   5.256   6.624   5.810 -0.6150  0.1282 -0.3203
   69GLN   HE21 5423   5.282   6.678   5.892  2.3821  0.3068 -1.2835
   69GLN   HE22 5424   5.222   6.529   5.808  1.6929 -0.7420 -1.9789
   69GLN      C 5425   5.507   6.395   5.355 -0.0392  0.3326 -0.2440
   69GLN      O 5426   5.574   6.303   5.402 -0.3783  0.3696  0.3221
   70SER      N 5427   5.553   6.476   5.260  0.4421 -0.3373 -0.5947
   70SER      H 5428   5.493   6.537   5.206  0.3906 -0.7494 -1.0087
   70SER     CA 5429   5.686   6.464   5.203  0.4233 -0.0107 -0.7156
   70SER     HA 5430   5.683   6.361   5.167 -3.1266 -1.0208  1.7850
   70SER     CB 5431   5.698   6.550   5.078  0.1790  0.6056 -0.3185
   70SER    HB1 5432   5.795   6.528   5.034  0.4652  1.6605 -0.2585
   70SER    HB2 5433   5.695   6.658   5.096 -0.0488  0.5059  0.2567
   70SER     OG 5434   5.586   6.529   4.995 -0.1761 -0.3028  0.3777
   70SER     HG 5435   5.597   6.560   4.905 -1.8922  0.9379  0.5465
   70SER      C 5436   5.801   6.493   5.298 -0.4090 -0.0629  0.3374
   70SER      O 5437   5.778   6.576   5.385 -0.4681  0.3526 -0.0769
   71THR      N 5438   5.920   6.436   5.276 -0.3765 -0.2388  0.9577
   71THR      H 5439   5.924   6.347   5.228  1.3349  0.7387 -0.8783
   71THR     CA 5440   6.048   6.489   5.319 -0.1620 -0.1858  0.2598
   71THR     HA 5441   6.034   6.562   5.398  0.8745 -0.8470  1.0930
   71THR     CB 5442   6.133   6.377   5.379  0.0054 -0.1400  0.1100
   71THR     HB 5443   6.141   6.291   5.314 -0.0466 -0.0875  0.0342
   71THR    CG2 5444   6.264   6.424   5.443  0.3360  0.0587 -0.7004
   71THR   HG21 5445   6.243   6.493   5.524 -1.4114 -0.7363 -0.4159
   71THR   HG22 5446   6.327   6.340   5.472 -0.7627 -0.1735  1.2441
   71THR   HG23 5447   6.323   6.482   5.373  0.6777 -1.6605 -1.9217
   71THR    OG1 5448   6.074   6.321   5.494 -0.3199  0.1747  0.0993
   71THR    HG1 5449   6.128   6.256   5.541 -0.6184  0.6494  1.1415
   71THR      C 5450   6.124   6.555   5.205 -0.3826 -0.1636  0.1235
   71THR      O 5451   6.109   6.513   5.091  0.1836  0.0475 -0.0369
   72PRO      N 5452   6.193   6.668   5.225  0.0226 -0.3818 -0.0213
   72PRO     CD 5453   6.199   6.746   5.347 -0.0436 -0.3921 -0.0115
   72PRO    HD1 5454   6.099   6.753   5.389  0.8030  1.5800  1.8398
   72PRO    HD2 5455   6.269   6.706   5.420  0.0734 -0.9214 -0.4084
   72PRO     CG 5456   6.256   6.883   5.309  0.3524 -0.5489  0.0205
   72PRO    HG1 5457   6.350   6.896   5.363  0.6860 -1.5556 -0.2812
   72PRO    HG2 5458   6.190   6.963   5.341  0.3000 -1.0741  1.2571
   72PRO     CB 5459   6.289   6.885   5.159  0.1185  0.3124 -0.0244
   72PRO    HB1 5460   6.223   6.955   5.109  2.5149  2.2032 -0.7078
   72PRO    HB2 5461   6.392   6.913   5.137  0.1698 -1.1076 -1.8698
   72PRO     CA 5462   6.261   6.740   5.119  0.1496  0.1768  0.4320
   72PRO     HA 5463   6.200   6.739   5.029 -1.6842  2.2770  1.5621
   72PRO      C 5464   6.388   6.670   5.073  0.5756  0.9631  0.3901
   72PRO      O 5465   6.444   6.579   5.134 -0.9473  0.3389  0.8946
   73GLN      N 5466   6.430   6.699   4.950  0.4647  0.0682  0.1332
   73GLN      H 5467   6.396   6.787   4.913 -0.1818 -1.2958 -2.7989
   73GLN     CA 5468   6.523   6.632   4.861 -0.0236 -0.4615  0.0148
   73GLN     HA 5469   6.529   6.532   4.903  0.1602 -1.3862 -2.1074
   73GLN     CB 5470   6.462   6.616   4.722 -0.3268  0.2493  0.0617
   73GLN    HB1 5471   6.363   6.570   4.727  0.1769 -0.9456 -0.5736
   73GLN    HB2 5472   6.455   6.714   4.674 -1.2831  0.0064 -0.3167
   73GLN     CG 5473   6.541   6.524   4.629  0.1083  0.8182 -0.1430
   73GLN    HG1 5474   6.540   6.426   4.677 -1.3595  1.4854  1.3383
   73GLN    HG2 5475   6.644   6.556   4.616  1.1972 -1.0066  2.9140
   73GLN     CD 5476   6.477   6.502   4.493  0.1870  0.1496 -0.0744
   73GLN    OE1 5477   6.361   6.530   4.466  0.0842  0.2368  0.4491
   73GLN    NE2 5478   6.552   6.459   4.391 -0.3542 -0.0489 -0.3950
   73GLN   HE21 5479   6.519   6.464   4.296 -0.0357  0.2245 -0.4944
   73GLN   HE22 5480   6.647   6.431   4.412 -0.6154 -3.2844 -2.7383
   73GLN      C 5481   6.661   6.696   4.865 -0.1564 -0.1071 -0.8746
   73GLN      O 5482   6.673   6.819   4.859 -0.3701 -0.0153  0.4177
   74GLY      N 5483   6.763   6.614   4.891  0.0159  0.4051  0.1129
   74GLY      H 5484   6.729   6.527   4.929 -3.1599  2.3662  2.2720
   74GLY     CA 5485   6.905   6.636   4.874  0.2475 -0.7005  0.5442
   74GLY    HA1 5486   6.908   6.740   4.904  0.8972 -0.2134 -1.0904
   74GLY    HA2 5487   6.958   6.583   4.952 -0.6104 -2.7043 -0.1542
   74GLY      C 5488   6.968   6.624   4.735 -0.1344  0.2692  0.2811
   74GLY      O 5489   6.928   6.542   4.653  0.1075  0.4575 -0.0261
   75TYR      N 5490   7.067   6.709   4.708  0.2853 -0.2427  0.2122
   75TYR      H 5491   7.101   6.768   4.782 -0.9775 -0.6542  1.1512
   75TYR     CA 5492   7.123   6.742   4.578 -0.6171  0.1885 -0.0727
   75TYR     HA 5493   7.102   6.663   4.507  1.9475 -1.3625  0.7701
   75TYR     CB 5494   7.045   6.865   4.532 -0.0551  0.7195  0.3780
   75TYR    HB1 5495   7.064   6.948   4.600 -1.5827  0.3839  1.2479
   75TYR    HB2 5496   7.093   6.889   4.437 -0.6083  0.6341  0.0738
   75TYR     CG 5497   6.898   6.847   4.506 -0.0042  0.4431  0.2883
   75TYR    CD1 5498   6.856   6.774   4.393 -0.1977  0.0504  0.6091
   75TYR    HD1 5499   6.930   6.730   4.328  1.6642  0.7513  2.1500
   75TYR    CE1 5500   6.721   6.750   4.368 -0.1313  0.1273  0.1815
   75TYR    HE1 5501   6.687   6.682   4.291  2.3272  1.9551 -2.7437
   75TYR     CZ 5502   6.628   6.823   4.445 -0.2783  0.1856 -0.0492
   75TYR     OH 5503   6.496   6.825   4.410 -0.2129  0.4164 -0.2841
   75TYR     HH 5504   6.448   6.886   4.467  0.1938  0.8443 -0.3908
   75TYR    CE2 5505   6.671   6.912   4.545 -0.4410 -0.6030  0.7406
   75TYR    HE2 5506   6.602   6.969   4.605 -0.8885  0.8517 -1.0406
   75TYR    CD2 5507   6.805   6.916   4.585 -0.3410 -0.0945  0.3692
   75TYR    HD2 5508   6.834   6.977   4.669  2.6641 -0.4842 -0.2666
   75TYR      C 5509   7.274   6.763   4.584 -0.5385 -0.4015  0.0083
   75TYR      O 5510   7.328   6.775   4.693  0.1070  0.0552 -0.3593
   76GLY      N 5511   7.340   6.755   4.468  0.0644 -0.5193  0.3539
   76GLY      H 5512   7.286   6.762   4.383  1.0479 -1.0926 -0.3350
   76GLY     CA 5513   7.484   6.763   4.457  0.0076  0.2032  0.1030
   76GLY    HA1 5514   7.525   6.708   4.372 -0.0212  1.0947 -0.5131
   76GLY    HA2 5515   7.529   6.711   4.541  0.0794 -2.1206 -1.2972
   76GLY      C 5516   7.524   6.910   4.467 -0.4577  0.3407 -0.0129
   76GLY      O 5517   7.564   6.955   4.574  0.0413 -0.3738  0.1105
   77SER      N 5518   7.503   6.983   4.357  0.2192  0.1018 -0.3046
   77SER      H 5519   7.476   6.934   4.273  1.3510  0.2801 -0.7890
   77SER     CA 5520   7.544   7.121   4.344  0.1942  0.1553  0.1726
   77SER     HA 5521   7.527   7.155   4.242 -0.6583 -0.0015  0.2536
   77SER     CB 5522   7.463   7.208   4.440 -0.1256 -0.0735  0.1109
   77SER    HB1 5523   7.503   7.309   4.426  1.8117 -0.6618  0.9812
   77SER    HB2 5524   7.495   7.178   4.540 -1.7285 -1.3020  0.2955
   77SER     OG 5525   7.325   7.203   4.414 -0.0917  0.4217 -0.1797
   77SER     HG 5526   7.321   7.156   4.330  2.9999  0.5810 -0.5148
   77SER      C 5527   7.694   7.143   4.361  0.2843 -0.0950 -0.2878
   77SER      O 5528   7.767   7.048   4.386  0.1846 -0.1857 -0.3409
   78THR      N 5529   7.728   7.272   4.347 -0.4991  0.0979 -0.4659
   78THR      H 5530   7.654   7.339   4.331  0.9003  1.8765  0.3030
   78THR     CA 5531   7.863   7.324   4.344 -0.4976  0.1515  0.2754
   78THR     HA 5532   7.930   7.275   4.273 -0.4174  1.7129 -0.7809
   78THR     CB 5533   7.860   7.472   4.308 -0.1667  0.1876  0.3892
   78THR     HB 5534   7.781   7.523   4.363 -0.9858 -0.0313 -0.5433
   78THR    CG2 5535   7.994   7.543   4.323  0.1066 -0.2705  0.1310
   78THR   HG21 5536   7.975   7.645   4.291 -2.0110 -0.5490  0.3285
   78THR   HG22 5537   8.073   7.495   4.265 -0.7394 -0.8251 -0.5786
   78THR   HG23 5538   8.015   7.559   4.429 -1.3028  1.7081  0.1729
   78THR    OG1 5539   7.835   7.483   4.169  0.5107 -0.1575  0.2384
   78THR    HG1 5540   7.742   7.505   4.163  1.0035  2.1045 -0.1654
   78THR      C 5541   7.928   7.303   4.480  0.1135 -0.0978 -0.0483
   78THR      O 5542   7.893   7.365   4.580 -0.1829  0.1853 -0.3252
   79GLY      N 5543   8.026   7.213   4.482  0.0203 -0.2029 -0.1161
   79GLY      H 5544   8.049   7.176   4.391 -0.2573  1.4438 -0.9022
   79GLY     CA 5545   8.097   7.171   4.601  0.0229 -0.3237 -0.1605
   79GLY    HA1 5546   8.147   7.075   4.586 -0.8755 -0.6034 -1.5647
   79GLY    HA2 5547   8.022   7.181   4.679 -1.8371  0.7905 -1.9879
   79GLY      C 5548   8.214   7.266   4.623 -0.1307 -0.1693 -0.0099
   79GLY      O 5549   8.304   7.263   4.539  0.1532 -0.0531  0.2900
   80GLY      N 5550   8.214   7.348   4.728  0.1244 -0.1015 -0.0624
   80GLY      H 5551   8.143   7.335   4.799 -0.5405 -0.6945 -0.8191
   80GLY     CA 5552   8.298   7.459   4.766 -0.1270  0.3289 -0.7534
   80GLY    HA1 5553   8.388   7.424   4.817 -0.0550  0.9759 -0.4203
   80GLY    HA2 5554   8.325   7.510   4.673  1.6540  0.1338 -0.3907
   80GLY      C 5555   8.222   7.552   4.860  0.1336 -0.1271 -0.0795
   80GLY      O 5556   8.169   7.507   4.961 -0.1778  0.0182 -0.1772
   81TYR      N 5557   8.221   7.684   4.842  0.4178 -0.1073  0.0507
   81TYR      H 5558   8.264   7.710   4.754  1.2400 -3.1085 -0.5558
   81TYR     CA 5559   8.168   7.793   4.922 -0.5867 -0.5279 -0.0365
   81TYR     HA 5560   8.151   7.756   5.023 -0.3604  2.1538  1.0472
   81TYR     CB 5561   8.260   7.913   4.932  0.0519 -0.9783 -0.4279
   81TYR    HB1 5562   8.198   8.002   4.944  3.2663  1.8876 -2.8179
   81TYR    HB2 5563   8.301   7.929   4.832 -0.3134  2.5628 -0.1362
   81TYR     CG 5564   8.371   7.897   5.033 -0.4148 -0.4802  0.1700
   81TYR    CD1 5565   8.489   7.826   5.006 -0.4200 -0.4594  0.0930
   81TYR    HD1 5566   8.495   7.774   4.911  1.8685 -0.5408  0.2335
   81TYR    CE1 5567   8.595   7.820   5.097 -0.1101 -0.3165 -0.2585
   81TYR    HE1 5568   8.689   7.771   5.078  0.3586  0.2048  0.6814
   81TYR     CZ 5569   8.580   7.891   5.217  0.3069 -0.1409 -0.3088
   81TYR     OH 5570   8.684   7.899   5.306 -0.0169 -0.5117  0.1072
   81TYR     HH 5571   8.670   7.960   5.379 -0.5783 -0.8332  0.2750
   81TYR    CE2 5572   8.460   7.958   5.249  0.3202 -0.4282  0.3490
   81TYR    HE2 5573   8.454   8.020   5.338 -1.2545  0.6541 -0.4826
   81TYR    CD2 5574   8.354   7.956   5.159  0.4562 -0.2422  0.1843
   81TYR    HD2 5575   8.259   8.001   5.184 -0.6507 -1.8430 -0.9197
   81TYR      C 5576   8.034   7.847   4.872 -0.5166 -0.5475 -0.2476
   81TYR      O 5577   8.002   7.831   4.755 -0.2459 -0.1753 -0.3720
   82GLY      N 5578   7.949   7.903   4.959  0.1864 -0.3539  0.3306
   82GLY      H 5579   7.970   7.909   5.057 -0.3699 -1.0915  0.5052
   82GLY     CA 5580   7.818   7.949   4.918  0.1795 -0.2937  0.4251
   82GLY    HA1 5581   7.824   7.994   4.819 -0.5915  0.2232  0.6074
   82GLY    HA2 5582   7.780   8.022   4.990 -0.4605 -1.5274  1.3770
   82GLY      C 5583   7.713   7.840   4.906  0.0584 -0.0995 -0.2761
   82GLY      O 5584   7.743   7.726   4.871  0.3751 -0.3289  0.7168
   83SER      N 5585   7.587   7.878   4.927  0.0407  0.0113 -0.5752
   83SER      H 5586   7.574   7.969   4.969  0.6755 -0.9200  1.7513
   83SER     CA 5587   7.469   7.811   4.876 -0.2066 -0.3609  0.4701
   83SER     HA 5588   7.479   7.702   4.877 -3.1655 -0.7470 -0.6240
   83SER     CB 5589   7.345   7.848   4.957 -0.3895 -0.4585  0.2340
   83SER    HB1 5590   7.350   7.950   4.995  1.3362 -0.0117 -1.0507
   83SER    HB2 5591   7.253   7.828   4.901 -0.7826  0.0301  0.6934
   83SER     OG 5592   7.335   7.779   5.079  0.0745 -0.2371  0.3980
   83SER     HG 5593   7.281   7.700   5.071 -0.3840 -0.0635  1.5196
   83SER      C 5594   7.447   7.848   4.730  0.5537 -0.4557  0.3294
   83SER      O 5595   7.472   7.962   4.693 -0.4021 -0.2298  0.3679
   84SER      N 5596   7.385   7.761   4.650 -0.0896  0.1788  0.1309
   84SER      H 5597   7.355   7.672   4.687 -2.6920  0.1060 -1.8815
   84SER     CA 5598   7.383   7.780   4.506  0.2178  0.0691  0.1104
   84SER     HA 5599   7.474   7.831   4.475  0.0776  0.8141  0.8827
   84SER     CB 5600   7.372   7.644   4.437  0.3452 -0.1906  0.5940
   84SER    HB1 5601   7.344   7.670   4.335  1.5553 -0.2476  0.2237
   84SER    HB2 5602   7.303   7.574   4.482 -1.1727  0.7635 -0.1643
   84SER     OG 5603   7.501   7.591   4.416  0.3210 -0.0634  0.1100
   84SER     HG 5604   7.533   7.569   4.504 -1.6779 -1.7869  0.4729
   84SER      C 5605   7.258   7.851   4.456  0.3373  0.2670  0.0928
   84SER      O 5606   7.151   7.833   4.515  0.5616 -0.3337  0.3209
   85GLN      N 5607   7.272   7.931   4.350  0.2142  0.9023  0.5455
   85GLN      H 5608   7.361   7.926   4.304 -0.1909  2.9143 -0.5541
   85GLN     CA 5609   7.164   8.001   4.283  0.2015  0.1338 -0.2651
   85GLN     HA 5610   7.097   8.050   4.354  1.0195  2.4326 -0.9795
   85GLN     CB 5611   7.223   8.105   4.188  0.3384 -0.1696 -0.5109
   85GLN    HB1 5612   7.293   8.060   4.117  0.6874  2.1433 -1.7304
   85GLN    HB2 5613   7.143   8.154   4.133  0.9039 -2.3907 -3.6409
   85GLN     CG 5614   7.299   8.214   4.263 -0.3316 -0.2322  0.2660
   85GLN    HG1 5615   7.229   8.252   4.338 -0.5642 -1.9755  0.9908
   85GLN    HG2 5616   7.391   8.177   4.308 -0.2648  0.3668  0.6306
   85GLN     CD 5617   7.327   8.321   4.159 -0.6282 -0.3083  0.1047
   85GLN    OE1 5618   7.426   8.315   4.087 -0.6366  0.3162  0.0356
   85GLN    NE2 5619   7.242   8.422   4.141 -0.0765  0.1978  0.2623
   85GLN   HE21 5620   7.266   8.489   4.069 -1.4991 -0.0985 -0.5300
   85GLN   HE22 5621   7.174   8.445   4.212 -1.0448  0.4787 -0.7239
   85GLN      C 5622   7.083   7.898   4.205  0.3874  0.0103 -0.2964
   85GLN      O 5623   7.128   7.787   4.178  0.3322 -0.0496 -0.1394
   86SER      N 5624   6.973   7.942   4.144  0.1813  0.2477  0.2395
   86SER      H 5625   6.955   8.041   4.152 -0.7785  0.0229  1.1039
   86SER     CA 5626   6.882   7.866   4.061  0.1966  0.3672  0.1115
   86SER     HA 5627   6.851   7.778   4.117  1.0316 -0.0226 -0.0244
   86SER     CB 5628   6.751   7.941   4.041  0.0121  0.1033  0.3264
   86SER    HB1 5629   6.695   7.893   3.960 -0.0928  1.0859 -0.1911
   86SER    HB2 5630   6.782   8.036   3.998 -0.6192  0.7424  1.2552
   86SER     OG 5631   6.687   7.953   4.167 -0.3095  0.6312  0.1164
   86SER     HG 5632   6.651   7.867   4.192 -0.6023  1.1496  1.5639
   86SER      C 5633   6.935   7.813   3.928 -0.7117 -0.3842  0.0375
   86SER      O 5634   7.016   7.884   3.869 -0.8047  0.1303  0.5142
   87SER      N 5635   6.888   7.696   3.884 -0.1312 -0.3068 -0.8105
   87SER      H 5636   6.816   7.653   3.940  0.3815  2.1714  2.0429
   87SER     CA 5637   6.919   7.638   3.755  0.0038 -0.2888 -0.7857
   87SER     HA 5638   7.027   7.633   3.742  0.1344  1.3828 -0.4972
   87SER     CB 5639   6.865   7.495   3.753 -0.3748 -0.1569 -0.2603
   87SER    HB1 5640   6.763   7.488   3.792 -0.3423  0.0365 -0.1382
   87SER    HB2 5641   6.865   7.456   3.651  0.3849 -1.0623  0.0739
   87SER     OG 5642   6.956   7.419   3.830 -0.0698  0.1550 -0.3091
   87SER     HG 5643   6.957   7.450   3.921  0.1835 -0.1588 -0.2041
   87SER      C 5644   6.871   7.724   3.640 -0.1990  0.9792  0.2209
   87SER      O 5645   6.750   7.719   3.616 -0.0210 -0.8040 -0.4388
   88GLN      N 5646   6.960   7.791   3.567  0.0891  0.5699  0.1921
   88GLN      H 5647   7.057   7.775   3.589  0.4367  1.9655 -0.1978
   88GLN     CA 5648   6.936   7.871   3.449  0.6281  0.2238 -0.1566
   88GLN     HA 5649   6.841   7.846   3.401  0.6786 -0.9988  0.3565
   88GLN     CB 5650   6.921   8.014   3.500 -0.3699 -0.0975  0.4642
   88GLN    HB1 5651   7.019   8.047   3.535 -0.3600  0.7539 -0.3542
   88GLN    HB2 5652   6.908   8.076   3.412 -1.7153 -1.9614 -0.7347
   88GLN     CG 5653   6.808   8.046   3.598 -0.0840 -0.3345  0.8739
   88GLN    HG1 5654   6.807   8.153   3.619 -0.4996  0.0170 -0.8403
   88GLN    HG2 5655   6.829   8.004   3.697 -0.4313  1.5132  1.7824
   88GLN     CD 5656   6.669   8.028   3.539 -0.0655  1.0154  0.3923
   88GLN    OE1 5657   6.646   8.002   3.421  0.0942 -0.3674  0.6565
   88GLN    NE2 5658   6.559   8.041   3.613 -0.2558 -0.4612  0.3919
   88GLN   HE21 5659   6.568   8.079   3.706 -0.0207  1.3991 -0.3485
   88GLN   HE22 5660   6.469   8.047   3.566 -0.6843 -1.2059  1.0911
   88GLN      C 5661   7.047   7.860   3.345  0.1466 -0.5178 -0.5993
   88GLN      O 5662   7.164   7.842   3.378  0.1234 -0.2712 -0.3831
   89SER      N 5663   7.012   7.847   3.217 -0.7997 -0.8370 -0.3166
   89SER      H 5664   6.916   7.851   3.186  0.1717 -3.2155 -4.4239
   89SER     CA 5665   7.102   7.842   3.104 -0.4994  0.3603 -0.1370
   89SER     HA 5666   7.162   7.752   3.114  0.6680  0.9734 -1.2936
   89SER     CB 5667   7.004   7.822   2.989 -0.5916  0.0870 -0.0096
   89SER    HB1 5668   6.943   7.910   2.969  1.3601  1.6040  0.4090
   89SER    HB2 5669   7.064   7.799   2.901  1.2669 -2.0364  1.7048
   89SER     OG 5670   6.920   7.709   3.003 -0.2752 -0.1260  0.1784
   89SER     HG 5671   6.897   7.680   2.914 -0.1863 -0.3122  0.2157
   89SER      C 5672   7.183   7.969   3.081  0.0696  0.0063 -0.1132
   89SER      O 5673   7.147   8.075   3.132 -0.4734 -0.1832 -0.1056
   90SER      N 5674   7.286   7.956   2.997 -0.1547  0.0306 -0.3923
   90SER      H 5675   7.310   7.870   2.949 -0.4949  1.0079 -2.4395
   90SER     CA 5676   7.367   8.071   2.962  0.1711 -0.1643 -0.2777
   90SER     HA 5677   7.383   8.121   3.058 -3.7042 -0.6646  0.8162
   90SER     CB 5678   7.499   8.019   2.906  0.0035 -0.3717 -0.4844
   90SER    HB1 5679   7.574   8.095   2.883 -0.3355 -0.1285 -0.7966
   90SER    HB2 5680   7.555   7.977   2.990  0.7297  3.9614  1.4641
   90SER     OG 5681   7.477   7.929   2.800 -0.3445 -0.3501 -0.4282
   90SER     HG 5682   7.510   7.842   2.824 -0.3891 -0.6485 -1.3912
   90SER      C 5683   7.300   8.174   2.873  0.2990  0.0573 -0.1182
   90SER      O 5684   7.208   8.146   2.796 -0.0247 -0.3267  0.4030
   91TYR      N 5685   7.352   8.296   2.889  0.0195  0.1970 -0.2743
   91TYR      H 5686   7.419   8.318   2.961  1.5624  2.8573 -2.3258
   91TYR     CA 5687   7.290   8.411   2.825 -0.0865  0.3568  0.1155
   91TYR     HA 5688   7.253   8.385   2.726 -0.5054  0.3783  0.2663
   91TYR     CB 5689   7.181   8.474   2.911 -0.3989  0.0986 -0.0905
   91TYR    HB1 5690   7.113   8.526   2.843 -0.7590 -0.2153  0.0276
   91TYR    HB2 5691   7.122   8.395   2.958  0.3737 -0.1453  0.4845
   91TYR     CG 5692   7.214   8.573   3.020 -0.3324  0.2781 -0.2712
   91TYR    CD1 5693   7.239   8.709   2.997 -0.3334  0.3209 -0.0196
   91TYR    HD1 5694   7.268   8.744   2.899 -1.9921  1.8278 -0.0246
   91TYR    CE1 5695   7.244   8.804   3.099 -0.4711  0.3244 -0.0152
   91TYR    HE1 5696   7.266   8.909   3.089 -1.8438  0.7991  1.6049
   91TYR     CZ 5697   7.214   8.760   3.229  0.5567  0.2094  0.1927
   91TYR     OH 5698   7.220   8.848   3.334  0.2434  0.2786  0.1533
   91TYR     HH 5699   7.202   8.939   3.308 -0.6976 -0.2429 -1.1583
   91TYR    CE2 5700   7.186   8.625   3.258  0.3552  0.2800  0.3362
   91TYR    HE2 5701   7.180   8.587   3.358  0.9006 -1.8048 -0.3748
   91TYR    CD2 5702   7.189   8.533   3.152  0.1931  0.7023 -0.0396
   91TYR    HD2 5703   7.172   8.429   3.176  1.0512  0.4441 -0.5216
   91TYR      C 5704   7.397   8.513   2.790  0.3882 -0.2802 -0.3113
   91TYR      O 5705   7.491   8.521   2.869  0.0799  0.1748  0.0114
   92GLY      N 5706   7.381   8.598   2.689  0.0285  0.3653  0.2871
   92GLY      H 5707   7.301   8.580   2.629 -0.6460  2.9243  0.2567
   92GLY     CA 5708   7.475   8.702   2.652 -0.0306  0.2484 -0.1946
   92GLY    HA1 5709   7.435   8.784   2.592 -1.2875  1.5117  2.2044
   92GLY    HA2 5710   7.506   8.758   2.740  1.2458  1.9150 -1.6469
   92GLY      C 5711   7.604   8.653   2.588 -0.0145  0.1909 -0.1185
   92GLY      O 5712   7.607   8.542   2.535 -0.4006 -0.1433  0.5452
   93GLN      N 5713   7.708   8.738   2.594 -0.0366  0.2294 -0.2960
   93GLN      H 5714   7.690   8.830   2.631 -0.0386 -0.1886  0.7885
   93GLN     CA 5715   7.838   8.707   2.540  0.0094  0.1941 -0.1657
   93GLN     HA 5716   7.834   8.631   2.461  1.5044 -1.1693  1.0036
   93GLN     CB 5717   7.896   8.831   2.473  0.5490 -0.0851 -0.2310
   93GLN    HB1 5718   7.989   8.811   2.422  1.0066 -0.7079  0.8198
   93GLN    HB2 5719   7.918   8.900   2.555 -0.4850  0.4877 -0.4068
   93GLN     CG 5720   7.801   8.889   2.369  0.0708  0.3774  0.4468
   93GLN    HG1 5721   7.831   8.986   2.331  1.5360 -0.7299 -1.4167
   93GLN    HG2 5722   7.700   8.910   2.404  0.0831 -1.0019  1.3608
   93GLN     CD 5723   7.787   8.804   2.243  0.4015 -0.0852  0.7228
   93GLN    OE1 5724   7.873   8.723   2.207  0.3708  0.1943  0.0153
   93GLN    NE2 5725   7.678   8.812   2.167  0.5247  0.0876  0.5635
   93GLN   HE21 5726   7.677   8.765   2.077  1.1080 -0.0392  0.6194
   93GLN   HE22 5727   7.596   8.864   2.192  0.6962  1.4017 -1.3885
   93GLN      C 5728   7.936   8.648   2.641  0.1139 -0.1502 -0.4669
   93GLN      O 5729   7.925   8.664   2.762 -0.1924 -0.0879 -0.5035
   94GLN      N 5730   8.047   8.596   2.587 -0.0127 -0.3631 -0.5247
   94GLN      H 5731   8.054   8.598   2.486 -0.9786  0.1538 -0.5936
   94GLN     CA 5732   8.159   8.560   2.671 -0.3143  0.2224  0.1428
   94GLN     HA 5733   8.130   8.502   2.758 -1.0228  0.2531 -0.0676
   94GLN     CB 5734   8.248   8.472   2.583 -0.3009  0.1602  0.2197
   94GLN    HB1 5735   8.348   8.477   2.624  0.3321 -1.5753 -0.9857
   94GLN    HB2 5736   8.257   8.520   2.485  0.0854 -1.1663 -0.4269
   94GLN     CG 5737   8.183   8.334   2.577  0.4632 -0.1905 -0.1841
   94GLN    HG1 5738   8.074   8.342   2.582  0.6331  2.6292  2.0163
   94GLN    HG2 5739   8.220   8.271   2.657  0.0430  0.0621  0.2186
   94GLN     CD 5740   8.206   8.254   2.450  0.1076 -0.3130 -0.1744
   94GLN    OE1 5741   8.307   8.184   2.438 -0.0096 -0.6365  0.6405
   94GLN    NE2 5742   8.123   8.271   2.347 -0.1915 -0.0667  0.1075
   94GLN   HE21 5743   8.150   8.229   2.260 -1.2784 -0.0636 -0.2475
   94GLN   HE22 5744   8.040   8.329   2.354  0.1642  0.2289  2.9202
   94GLN      C 5745   8.235   8.682   2.720  0.5615 -0.1303 -0.3133
   94GLN      O 5746   8.239   8.783   2.649 -0.6760 -0.1014 -0.3556
   95SER      N 5747   8.280   8.677   2.845 -0.5642  0.3630  0.1170
   95SER      H 5748   8.271   8.590   2.897  0.4409 -1.1663 -2.1233
   95SER     CA 5749   8.356   8.783   2.907 -0.1882  0.2994 -0.2305
   95SER     HA 5750   8.361   8.766   3.015  1.8864  2.2579  0.0523
   95SER     CB 5751   8.499   8.783   2.856 -0.1791  0.4750 -0.2082
   95SER    HB1 5752   8.559   8.860   2.904 -1.2387  1.6735 -0.7652
   95SER    HB2 5753   8.495   8.806   2.749  0.9966 -0.4981 -0.5022
   95SER     OG 5754   8.557   8.655   2.870 -0.6085  0.1997 -0.8992
   95SER     HG 5755   8.628   8.655   2.806  1.5499 -2.4399  1.2152
   95SER      C 5756   8.302   8.925   2.896  0.2165  0.4429 -0.3448
   95SER      O 5757   8.379   9.019   2.875  0.5749  0.2303  0.0025
   96SER      N 5758   8.170   8.940   2.905  0.1897  0.0485 -0.0705
   96SER      H 5759   8.116   8.858   2.927  0.9645 -0.0428  1.6579
   96SER     CA 5760   8.094   9.058   2.868 -0.1230 -0.1734 -0.1317
   96SER     HA 5761   8.134   9.108   2.780  0.7420 -0.0432  0.3228
   96SER     CB 5762   7.952   9.009   2.839 -0.1137 -0.1359 -0.2375
   96SER    HB1 5763   7.885   9.092   2.814  0.4083  0.2942 -0.2321
   96SER    HB2 5764   7.958   8.948   2.749 -1.5171 -0.7385  0.0521
   96SER     OG 5765   7.906   8.929   2.946 -0.3144  0.3513  0.0441
   96SER     HG 5766   7.823   8.888   2.920  0.3528 -1.0750  0.1249
   96SER      C 5767   8.102   9.170   2.970  0.6051 -0.3684  0.0284
   96SER      O 5768   8.004   9.242   2.991  0.6237 -0.2524 -0.2765
   97TYR      N 5769   8.219   9.196   3.029  0.1810  0.5598  0.4845
   97TYR      H 5770   8.297   9.139   2.998 -0.7060 -0.2571 -0.2924
   97TYR     CA 5771   8.254   9.300   3.124  0.1319  0.4457  0.6264
   97TYR     HA 5772   8.194   9.390   3.107  1.0536  0.9681  0.0795
   97TYR     CB 5773   8.244   9.236   3.262 -0.4823 -0.2814  0.2580
   97TYR    HB1 5774   8.138   9.236   3.285 -0.6028 -0.2541 -0.2925
   97TYR    HB2 5775   8.278   9.307   3.338  0.4670 -0.0131 -0.3955
   97TYR     CG 5776   8.313   9.103   3.280 -0.6532 -0.3171  0.6582
   97TYR    CD1 5777   8.452   9.087   3.280 -0.6216 -0.0837 -0.1512
   97TYR    HD1 5778   8.517   9.172   3.275 -2.0430  1.0838  0.5338
   97TYR    CE1 5779   8.510   8.960   3.289 -0.1355  0.1103 -0.5005
   97TYR    HE1 5780   8.618   8.951   3.290 -0.3262 -3.8480  0.1598
   97TYR     CZ 5781   8.433   8.842   3.279  0.5986 -0.4083 -0.1372
   97TYR     OH 5782   8.495   8.722   3.260  1.0353 -0.2193  0.0851
   97TYR     HH 5783   8.428   8.654   3.250  0.1105  0.7845 -0.7877
   97TYR    CE2 5784   8.295   8.861   3.298  0.3912 -0.9184 -1.0423
   97TYR    HE2 5785   8.234   8.773   3.311 -0.3964 -0.0772  1.8047
   97TYR    CD2 5786   8.235   8.987   3.293  0.1853 -0.9664  0.0748
   97TYR    HD2 5787   8.127   8.992   3.290  0.2749  1.6718 -1.9181
   97TYR      C 5788   8.394   9.349   3.091  0.0399  0.1683 -0.1991
   97TYR      O 5789   8.473   9.287   3.021  0.2940  0.3198 -0.0487
   98PRO      N 5790   8.432   9.469   3.134  0.4346 -0.1385  0.3095
   98PRO     CD 5791   8.342   9.566   3.194  0.2780  0.0477 -0.2167
   98PRO    HD1 5792   8.297   9.620   3.111 -0.0861  0.3242  0.1564
   98PRO    HD2 5793   8.260   9.522   3.252  0.2162  0.5281  0.0642
   98PRO     CG 5794   8.436   9.664   3.264 -0.1193  0.0936  0.2602
   98PRO    HG1 5795   8.379   9.755   3.282 -0.2964  0.4248 -1.7142
   98PRO    HG2 5796   8.469   9.619   3.357  0.6072  1.5984  0.7684
[truncated: 883,370 more chars]
