# Supplementary material for: Thermodynamic forces from protein and water govern condensate formation of an intrinsically disordered protein domain
Source: Nat Commun. 2023 Sep 21;14:5892. doi: 10.1038/s41467-023-41586-y (PMC10514047; doi:10.1038/s41467-023-41586-y)
Supplement: Supplementary file 4 — Supplementary Data 1 [file 41467_2023_41586_MOESM4_ESM.zip › initial_coord_set-2_350mgmL.gro]

Protein in water
17998
    1MET      N    1   4.572   6.152   3.716  1.1265 -0.2755  0.3210
    1MET     H1    2   4.550   6.076   3.779 -0.4363 -1.1862 -1.2156
    1MET     H2    3   4.638   6.121   3.646  0.5219 -2.3859  0.6228
    1MET     H3    4   4.484   6.176   3.672 -0.0172 -1.8902  1.6118
    1MET     CA    5   4.632   6.267   3.785  0.6002  0.5278 -0.5314
    1MET     HA    6   4.675   6.336   3.712 -0.2675  0.0444 -1.5311
    1MET     CB    7   4.520   6.350   3.848  0.2185 -0.0559 -0.4333
    1MET    HB1    8   4.486   6.301   3.939 -0.5374 -0.5145 -0.9529
    1MET    HB2    9   4.437   6.347   3.778 -0.6637  1.6583  0.4819
    1MET     CG   10   4.554   6.495   3.878 -0.3861  0.0402 -0.2032
    1MET    HG1   11   4.600   6.543   3.791  0.8498  2.0672  1.4484
    1MET    HG2   12   4.467   6.551   3.911 -0.6099  0.2704 -1.1738
    1MET     SD   13   4.668   6.507   4.019 -0.1946  0.3416 -0.3816
    1MET     CE   14   4.752   6.659   3.967  0.5753 -0.1610 -0.6353
    1MET    HE1   15   4.807   6.696   4.052  0.6074 -2.4279  0.3915
    1MET    HE2   16   4.680   6.732   3.930 -1.0763 -2.2993 -1.9244
    1MET    HE3   17   4.824   6.634   3.889  1.1543  2.2476 -0.9387
    1MET      C   18   4.741   6.225   3.883 -0.1914  0.0408  0.1531
    1MET      O   19   4.852   6.274   3.862 -0.3334  0.0659 -0.5716
    2ALA      N   20   4.719   6.154   3.994 -0.2292 -0.2317 -0.0283
    2ALA      H   21   4.628   6.113   4.011 -0.2046 -0.1925  0.1997
    2ALA     CA   22   4.810   6.149   4.106 -0.0280 -0.2011 -0.1917
    2ALA     HA   23   4.831   6.252   4.136  1.3855 -0.8572  1.2350
    2ALA     CB   24   4.737   6.088   4.225  0.4439  0.5600  0.4982
    2ALA    HB1   25   4.809   6.072   4.305  0.9028  0.3195  0.0449
    2ALA    HB2   26   4.700   5.988   4.202 -1.6925  1.0823  1.4078
    2ALA    HB3   27   4.649   6.148   4.247 -0.4476 -0.9425  1.1436
    2ALA      C   28   4.948   6.092   4.073  0.0461  0.0425 -0.3076
    2ALA      O   29   5.049   6.145   4.117 -0.0718  0.0234 -0.0142
    3SER      N   30   4.965   5.988   3.990  0.6811 -0.4429  0.4199
    3SER      H   31   4.882   5.935   3.968  1.1139 -1.2128  0.6378
    3SER     CA   32   5.092   5.940   3.940  0.5545 -0.3246 -0.0200
    3SER     HA   33   5.177   5.941   4.009  1.5444  1.3257 -1.1852
    3SER     CB   34   5.074   5.793   3.903 -0.0638 -0.1959 -0.2551
    3SER    HB1   35   4.980   5.778   3.850  0.9461 -0.0739 -2.1654
    3SER    HB2   36   5.150   5.759   3.833  0.3969 -2.7836  1.3525
    3SER     OG   37   5.082   5.702   4.011 -0.2608 -0.1412 -0.1944
    3SER     HG   38   5.066   5.616   3.972 -0.6884  1.0991 -2.9904
    3SER      C   39   5.136   6.006   3.810  0.1115 -0.0891 -0.0541
    3SER      O   40   5.257   6.017   3.789  0.1887  0.1028  0.4804
    4ASN      N   41   5.046   6.043   3.720  0.0505  0.4344  0.2195
    4ASN      H   42   4.952   6.021   3.748  0.4605 -1.2264  0.3777
    4ASN     CA   43   5.067   6.108   3.592  0.2998 -0.0650  0.0075
    4ASN     HA   44   5.152   6.172   3.612 -0.2677 -0.1314  2.9716
    4ASN     CB   45   5.104   6.000   3.490 -0.0339  0.0265 -0.2112
    4ASN    HB1   46   5.029   5.921   3.489 -0.2170 -0.0301  4.0095
    4ASN    HB2   47   5.199   5.956   3.519 -0.2037 -0.8016 -0.8823
    4ASN     CG   48   5.122   6.055   3.349  0.3746  0.0144 -0.1655
    4ASN    OD1   49   5.039   6.035   3.261  0.2831  0.0148 -0.0801
    4ASN    ND2   50   5.229   6.132   3.327 -0.1681  0.6624 -0.5833
    4ASN   HD21   51   5.248   6.172   3.236  2.6939  2.0599  0.4928
    4ASN   HD22   52   5.275   6.169   3.409  1.2973 -0.0841 -1.0334
    4ASN      C   53   4.953   6.199   3.549  0.2786  0.0131  0.2310
    4ASN      O   54   4.841   6.174   3.593  0.0406  0.3947 -0.1530
    5ASP      N   55   4.979   6.306   3.475  0.6282  0.0420  0.3979
    5ASP      H   56   5.075   6.332   3.457  0.8416 -0.2155  1.1323
    5ASP     CA   57   4.889   6.420   3.475  0.3610 -0.1662 -0.2390
    5ASP     HA   58   4.786   6.392   3.497  0.2785  0.0460 -0.3591
    5ASP     CB   59   4.920   6.521   3.585  0.0185 -0.8438  0.4955
    5ASP    HB1   60   5.021   6.550   3.556  0.0425 -1.1239  0.2939
    5ASP    HB2   61   4.920   6.472   3.682  1.2685 -0.2678  0.8146
    5ASP     CG   62   4.818   6.634   3.582  0.3409 -0.5515  0.3817
    5ASP    OD1   63   4.852   6.752   3.604  0.1726 -0.4182 -0.0719
    5ASP    OD2   64   4.696   6.606   3.578  0.2337 -0.0778  0.2856
    5ASP      C   65   4.895   6.495   3.343 -0.1138  0.3533  0.0347
    5ASP      O   66   5.000   6.514   3.282 -0.4496  0.0495 -0.6453
    6TYR      N   67   4.775   6.529   3.293 -0.3851 -0.6371 -0.0003
    6TYR      H   68   4.696   6.504   3.350  0.7970  1.3243  2.7209
    6TYR     CA   69   4.745   6.606   3.174 -0.3115 -0.0724  0.3454
    6TYR     HA   70   4.815   6.688   3.156  0.2916 -1.0426 -2.0988
    6TYR     CB   71   4.731   6.519   3.050  1.1052 -0.2061  0.2599
    6TYR    HB1   72   4.693   6.584   2.971 -0.4303  1.3810  2.2127
    6TYR    HB2   73   4.668   6.433   3.072 -0.9680  0.8781 -1.1658
    6TYR     CG   74   4.858   6.465   2.988  0.8735 -0.0653 -0.3496
    6TYR    CD1   75   4.903   6.337   3.026  0.2102 -0.1654  0.1118
    6TYR    HD1   76   4.861   6.286   3.112 -0.6926 -1.1199 -0.8716
    6TYR    CE1   77   5.014   6.282   2.963  0.0880 -0.1978 -0.0750
    6TYR    HE1   78   5.051   6.184   2.990 -2.4895 -1.6608 -1.3888
    6TYR     CZ   79   5.074   6.354   2.858 -0.8064 -0.1582 -0.5731
    6TYR     OH   80   5.187   6.304   2.800 -0.5579 -0.1580 -0.0971
    6TYR     HH   81   5.228   6.362   2.736  0.8235 -1.2655 -0.2674
    6TYR    CE2   82   5.039   6.489   2.833 -0.1284  0.0804 -0.2684
    6TYR    HE2   83   5.089   6.550   2.760 -0.6811 -0.0285 -0.7361
    6TYR    CD2   84   4.927   6.544   2.896 -0.2232  0.4391 -0.7504
    6TYR    HD2   85   4.900   6.647   2.878 -0.8463  0.7914  1.9040
    6TYR      C   86   4.613   6.680   3.191 -0.1064  0.2283  0.6648
    6TYR      O   87   4.516   6.636   3.251 -0.1915  0.2539  0.5466
    7THR      N   88   4.603   6.800   3.134  0.1034  0.1592  0.4790
    7THR      H   89   4.689   6.842   3.100 -0.7043  1.8942  0.4492
    7THR     CA   90   4.493   6.894   3.124  0.0144  0.0140  0.0341
    7THR     HA   91   4.398   6.842   3.133  0.5584 -0.9150  0.5767
    7THR     CB   92   4.512   7.013   3.219 -0.2748 -0.0023  0.1134
    7THR     HB   93   4.439   7.094   3.212  1.1435  1.4113  1.0789
    7THR    CG2   94   4.520   6.977   3.367 -0.4241  0.0201  0.1269
    7THR   HG21   95   4.597   6.903   3.389  0.7433  1.4573  1.0241
    7THR   HG22   96   4.426   6.931   3.398  0.2437 -1.2091  0.4038
    7THR   HG23   97   4.543   7.062   3.431  0.5084 -1.8998  2.4647
    7THR    OG1   98   4.639   7.065   3.187  0.0575 -0.6346  0.3695
    7THR    HG1   99   4.681   7.113   3.259  2.1265 -1.9829  0.1234
    7THR      C  100   4.478   6.951   2.984  0.0615  0.2370  0.1188
    7THR      O  101   4.559   6.918   2.897  0.2372  0.1783  0.3016
    8GLN      N  102   4.389   7.047   2.961  0.5476  0.7701  0.4174
    8GLN      H  103   4.328   7.066   3.040 -3.0138 -4.5138 -0.4872
    8GLN     CA  104   4.379   7.136   2.847  0.0089 -0.2436 -0.3554
    8GLN     HA  105   4.426   7.088   2.761 -0.1622  0.0962 -0.6415
    8GLN     CB  106   4.234   7.164   2.810 -0.0712 -0.0264  0.1100
    8GLN    HB1  107   4.223   7.214   2.713 -0.5896 -2.0614 -0.9307
    8GLN    HB2  108   4.192   7.224   2.891  0.7559  0.7555 -0.0206
    8GLN     CG  109   4.146   7.040   2.798 -0.1865  0.0491  0.1631
    8GLN    HG1  110   4.132   6.994   2.895  1.4676 -1.5825 -0.3129
    8GLN    HG2  111   4.053   7.087   2.766 -0.9059  0.1946  2.3358
    8GLN     CD  112   4.173   6.923   2.704  0.0046  0.4710 -0.3130
    8GLN    OE1  113   4.292   6.910   2.678 -0.0377 -0.5568 -0.0499
    8GLN    NE2  114   4.073   6.843   2.666 -0.0141  0.2006  0.3035
    8GLN   HE21  115   4.092   6.763   2.607  1.8106  1.1541 -0.4566
    8GLN   HE22  116   3.976   6.847   2.697  0.2463  1.1344  1.0645
    8GLN      C  117   4.447   7.269   2.876 -0.5662 -0.1420  0.5793
    8GLN      O  118   4.399   7.381   2.855 -0.2315 -0.0879  0.0853
    9GLN      N  119   4.562   7.259   2.944 -0.0468  0.1608 -0.2366
    9GLN      H  120   4.593   7.165   2.963  0.1461  0.1255 -0.7234
    9GLN     CA  121   4.655   7.360   2.988  0.0249 -0.0289  0.0469
    9GLN     HA  122   4.656   7.450   2.927  1.7071  0.1616  0.3045
    9GLN     CB  123   4.622   7.406   3.130  0.4353  0.4796 -0.0174
    9GLN    HB1  124   4.691   7.481   3.168  0.5967 -0.0634  0.7849
    9GLN    HB2  125   4.614   7.326   3.203 -1.3395  0.7153  0.1092
    9GLN     CG  126   4.488   7.480   3.134  0.0687 -0.1896  0.2310
    9GLN    HG1  127   4.484   7.567   3.068  1.9311  2.0891  2.8859
    9GLN    HG2  128   4.411   7.405   3.115 -1.9568  2.0912 -1.2766
    9GLN     CD  129   4.477   7.535   3.276  0.6804 -0.1450  0.2641
    9GLN    OE1  130   4.433   7.476   3.374  0.2560  0.7225  0.6010
    9GLN    NE2  131   4.527   7.656   3.300 -0.1262  0.2168  0.1458
    9GLN   HE21  132   4.576   7.712   3.231 -2.1630 -1.0829 -2.5598
    9GLN   HE22  133   4.509   7.692   3.392 -0.1116 -0.8059  0.5618
    9GLN      C  134   4.799   7.309   2.980  0.1018  0.1189  0.4521
    9GLN      O  135   4.818   7.188   2.971  0.2618  0.1455  0.4476
   10ALA      N  136   4.899   7.397   2.987  0.0344  0.2579 -0.3391
   10ALA      H  137   4.880   7.494   3.005 -1.4784  0.2408 -1.5491
   10ALA     CA  138   5.038   7.358   2.991 -0.2318 -0.6845 -0.0907
   10ALA     HA  139   5.056   7.297   2.902  0.2503 -4.0298  2.0878
   10ALA     CB  140   5.128   7.479   2.972 -0.1854 -0.6448  0.3647
   10ALA    HB1  141   5.232   7.447   2.966  0.4573  1.3363  0.2221
   10ALA    HB2  142   5.107   7.545   3.056 -2.0567 -1.4256  0.5564
   10ALA    HB3  143   5.108   7.532   2.879  0.4820  0.3484  0.7629
   10ALA      C  144   5.080   7.276   3.113  0.2685 -0.0151  0.1919
   10ALA      O  145   5.038   7.303   3.225 -0.4917 -0.0759 -0.0667
   11THR      N  146   5.170   7.180   3.092  0.0302 -0.1880 -0.0479
   11THR      H  147   5.189   7.167   2.993  0.4558  1.1907 -0.1661
   11THR     CA  148   5.232   7.090   3.187  0.2597 -0.1506 -0.1609
   11THR     HA  149   5.148   7.040   3.234  0.6321 -0.4266  0.2173
   11THR     CB  150   5.310   6.976   3.121  0.7700  0.0388  0.1117
   11THR     HB  151   5.365   6.922   3.199  0.7433  0.5408  0.4881
   11THR    CG2  152   5.219   6.880   3.046 -0.1909  0.5486  0.6004
   11THR   HG21  153   5.285   6.801   3.010 -0.4466  1.7233 -2.9129
   11THR   HG22  154   5.164   6.927   2.964 -0.7216 -2.1839 -0.7479
   11THR   HG23  155   5.143   6.829   3.105 -2.2438 -0.0070 -2.2653
   11THR    OG1  156   5.399   7.024   3.023  0.6652 -0.0037 -0.0050
   11THR    HG1  157   5.350   7.078   2.961  0.2184  0.8825  1.0739
   11THR      C  158   5.319   7.159   3.290  0.2733 -0.4456  0.0270
   11THR      O  159   5.332   7.116   3.405  0.0758 -0.2682  0.1168
   12GLN      N  160   5.389   7.264   3.244 -0.3082 -0.0870 -0.0526
   12GLN      H  161   5.387   7.276   3.144 -0.3647 -3.5682 -0.6166
   12GLN     CA  162   5.473   7.357   3.316 -0.2387 -0.1040 -0.1121
   12GLN     HA  163   5.436   7.363   3.418  1.3012  1.2438  0.4110
   12GLN     CB  164   5.616   7.305   3.322 -0.0752  0.3650  0.0875
   12GLN    HB1  165   5.666   7.334   3.230  1.1432  0.9908  0.9033
   12GLN    HB2  166   5.615   7.198   3.344 -2.1344 -0.0454 -1.7704
   12GLN     CG  167   5.698   7.375   3.431  0.1350  0.2190  0.0243
   12GLN    HG1  168   5.629   7.365   3.515 -0.0052  0.3845 -0.0691
   12GLN    HG2  169   5.723   7.480   3.410 -0.2088  0.3564  0.2961
   12GLN     CD  170   5.825   7.303   3.472 -0.0734 -0.5621 -0.6642
   12GLN    OE1  171   5.840   7.216   3.557  0.7434 -0.0308 -0.2476
   12GLN    NE2  172   5.938   7.332   3.407 -0.1662  0.0265 -0.5718
   12GLN   HE21  173   5.944   7.399   3.331 -0.4701  0.4492 -0.2245
   12GLN   HE22  174   6.018   7.287   3.448 -0.5030  1.0400  1.3001
   12GLN      C  175   5.464   7.499   3.260 -0.3018  0.0213  0.2091
   12GLN      O  176   5.472   7.517   3.139  0.2145  0.2604  0.2781
   13SER      N  177   5.447   7.603   3.342  0.3082  0.0520  0.2995
   13SER      H  178   5.457   7.592   3.441  2.4090  1.3481  0.2927
   13SER     CA  179   5.439   7.740   3.297 -0.0465 -0.1768 -0.3499
   13SER     HA  180   5.371   7.750   3.212  0.4315 -0.8157 -0.8218
   13SER     CB  181   5.394   7.830   3.412  0.3630  0.0860 -0.3897
   13SER    HB1  182   5.459   7.836   3.498  1.0007 -1.9602 -0.6809
   13SER    HB2  183   5.376   7.927   3.365 -0.9602 -0.7859 -1.7906
   13SER     OG  184   5.267   7.792   3.461  0.5864  0.2383  0.3080
   13SER     HG  185   5.211   7.785   3.383  0.6799  1.6376  0.0883
   13SER      C  186   5.572   7.788   3.241 -0.0863  0.1736 -0.1498
   13SER      O  187   5.568   7.878   3.157 -0.2582  0.6279  0.3435
   14TYR      N  188   5.686   7.746   3.296 -0.2179 -0.3452 -0.2730
   14TYR      H  189   5.684   7.673   3.367  3.1606 -2.2461 -1.8903
   14TYR     CA  190   5.817   7.775   3.241 -0.2734  0.0258 -0.2070
   14TYR     HA  191   5.809   7.857   3.170  1.6465 -0.7472 -1.3740
   14TYR     CB  192   5.916   7.833   3.341 -0.0052  0.1069 -0.5185
   14TYR    HB1  193   6.013   7.844   3.292  0.7572  1.9182  1.2615
   14TYR    HB2  194   5.882   7.928   3.382 -2.4233 -0.0431 -1.9667
   14TYR     CG  195   5.952   7.750   3.462 -0.0887  0.4787 -0.2383
   14TYR    CD1  196   6.058   7.661   3.441 -0.0119  0.4259  0.3493
   14TYR    HD1  197   6.108   7.653   3.346 -0.7204 -2.9753  0.1233
   14TYR    CE1  198   6.087   7.573   3.546  0.4951  0.2305  0.0443
   14TYR    HE1  199   6.172   7.508   3.530  0.6747  0.5808 -0.4794
   14TYR     CZ  200   6.027   7.580   3.673  0.0723  0.4193 -0.1647
   14TYR     OH  201   6.071   7.504   3.777 -0.7904  0.2662  0.0979
   14TYR     HH  202   6.150   7.455   3.752 -0.6886  0.1999  0.5354
   14TYR    CE2  203   5.921   7.673   3.686 -0.1103  0.1917 -0.0314
   14TYR    HE2  204   5.862   7.672   3.777 -0.3146 -0.1691 -0.1649
   14TYR    CD2  205   5.880   7.757   3.582  0.1537  0.2616 -0.0806
   14TYR    HD2  206   5.790   7.813   3.602  0.4190  0.3092  1.0514
   14TYR      C  207   5.876   7.653   3.173 -0.4120 -0.1781  0.0373
   14TYR      O  208   5.827   7.544   3.204  0.1834 -0.3888  0.2566
   15GLY      N  209   5.972   7.675   3.083  0.1102  0.5925  0.7669
   15GLY      H  210   6.002   7.770   3.072 -0.0244  0.4797 -0.8857
   15GLY     CA  211   6.028   7.580   2.988  0.5667  1.2439  0.3799
   15GLY    HA1  212   6.101   7.633   2.926  2.4501 -0.2080  1.2551
   15GLY    HA2  213   5.951   7.531   2.929  1.5073 -1.1529  1.0204
   15GLY      C  214   6.115   7.472   3.051 -0.5344  0.0082 -0.1752
   15GLY      O  215   6.215   7.497   3.118 -0.9262  0.4401  0.2584
   16ALA      N  216   6.086   7.344   3.027 -0.5310 -0.1150  0.4548
   16ALA      H  217   6.005   7.319   2.972 -0.6390  1.2984 -0.0578
   16ALA     CA  218   6.162   7.234   3.082 -0.0525 -0.1687 -0.2854
   16ALA     HA  219   6.184   7.246   3.188  0.2446  0.6949 -0.4428
   16ALA     CB  220   6.059   7.121   3.078 -0.1640 -0.0740 -0.1028
   16ALA    HB1  221   6.101   7.026   3.110  1.0977  0.2595 -0.7262
   16ALA    HB2  222   5.982   7.149   3.150 -1.4782  1.0170 -1.8397
   16ALA    HB3  223   6.006   7.112   2.984  1.0572 -0.8784 -0.7359
   16ALA      C  224   6.291   7.207   3.006  0.1627  0.2381 -0.0675
   16ALA      O  225   6.304   7.098   2.950 -0.0951  0.2716 -0.1931
   17TYR      N  226   6.375   7.309   2.986 -0.0537  0.4832  0.2610
   17TYR      H  227   6.340   7.396   3.022 -0.0073  1.3026 -1.5650
   17TYR     CA  228   6.477   7.316   2.884 -0.2621 -0.2477 -0.0059
   17TYR     HA  229   6.431   7.334   2.787  0.7002  0.2160 -0.3915
   17TYR     CB  230   6.551   7.448   2.903  0.5730 -0.7336  0.2012
   17TYR    HB1  231   6.618   7.460   2.818  0.5956 -1.9452  0.0368
   17TYR    HB2  232   6.607   7.452   2.996  1.8022  0.7238 -0.5581
   17TYR     CG  233   6.462   7.569   2.889  0.4237 -0.8606  0.0503
   17TYR    CD1  234   6.433   7.656   2.995  0.0592 -0.6113 -0.2480
   17TYR    HD1  235   6.478   7.637   3.091 -2.6137  1.7532  1.6219
   17TYR    CE1  236   6.345   7.764   2.981  0.4945 -0.2735 -0.4514
   17TYR    HE1  237   6.326   7.833   3.062  2.7567 -0.4430  0.2807
   17TYR     CZ  238   6.292   7.791   2.853  0.1160  0.3032 -0.1784
   17TYR     OH  239   6.202   7.893   2.842 -0.2317  0.0062 -0.0973
   17TYR     HH  240   6.163   7.894   2.755 -2.8363 -2.3851  0.9033
   17TYR    CE2  241   6.325   7.709   2.743  0.0479 -0.2772  0.2267
   17TYR    HE2  242   6.287   7.724   2.643 -0.1008 -1.6671  0.0610
   17TYR    CD2  243   6.409   7.599   2.762  0.4059 -0.0028  0.2531
   17TYR    HD2  244   6.424   7.531   2.679 -2.3581  1.8304 -1.9174
   17TYR      C  245   6.579   7.202   2.881  0.6920  0.6003 -0.3670
   17TYR      O  246   6.619   7.154   2.775 -0.5482 -0.0545 -0.5537
   18PRO      N  247   6.624   7.152   2.996 -0.3634  0.1327 -0.1498
   18PRO     CD  248   6.592   7.190   3.132  0.2575 -0.0633  0.0526
   18PRO    HD1  249   6.576   7.297   3.143  0.2638 -0.1817  1.3714
   18PRO    HD2  250   6.512   7.121   3.161  0.8339 -0.5609  0.4831
   18PRO     CG  251   6.714   7.159   3.219  0.3327  0.3672  0.1013
   18PRO    HG1  252   6.681   7.127   3.317  1.8702 -1.3526  0.1036
   18PRO    HG2  253   6.789   7.238   3.224  1.3279 -0.6425  2.0624
   18PRO     CB  254   6.766   7.031   3.155 -0.3558 -0.1674  0.5892
   18PRO    HB1  255   6.714   6.942   3.190 -0.4057 -0.0586  0.7937
   18PRO    HB2  256   6.875   7.025   3.165  0.1842  2.8920 -1.6868
   18PRO     CA  257   6.726   7.050   3.009 -0.4893  0.1038  0.6599
   18PRO     HA  258   6.809   7.065   2.940 -1.9081 -0.6996 -1.3219
   18PRO      C  259   6.694   6.914   2.948 -0.2519 -0.0900  0.9650
   18PRO      O  260   6.774   6.821   2.953  0.1013  0.2019  0.8076
   19THR      N  261   6.572   6.897   2.895  0.0321  0.0017  0.2737
   19THR      H  262   6.512   6.979   2.898  1.3712  1.0458 -0.2440
   19THR     CA  263   6.516   6.779   2.834 -0.0646  0.3940 -0.4033
   19THR     HA  264   6.569   6.692   2.873  1.6654  0.3845 -2.5593
   19THR     CB  265   6.366   6.764   2.856  0.0106  0.0578 -0.1055
   19THR     HB  266   6.336   6.665   2.821  0.0624 -0.4053  1.1042
   19THR    CG2  267   6.318   6.769   3.001 -0.3667  0.7460 -0.2513
   19THR   HG21  268   6.216   6.730   2.990  0.0702 -0.9564  1.2859
   19THR   HG22  269   6.371   6.705   3.071 -0.8727  0.7329  0.1273
   19THR   HG23  270   6.317   6.869   3.043  1.7193  0.8322 -0.3118
   19THR    OG1  271   6.293   6.868   2.794  0.4461  0.5486  0.1908
   19THR    HG1  272   6.310   6.948   2.843  2.8782 -0.0104  0.3985
   19THR      C  273   6.553   6.764   2.687  0.6496 -0.1798 -0.1724
   19THR      O  274   6.574   6.652   2.640 -0.2579 -0.5727  0.3323
   20GLN      N  275   6.578   6.876   2.619 -0.2383  0.2781  0.2371
   20GLN      H  276   6.573   6.968   2.660  1.1130  0.5798 -0.2188
   20GLN     CA  277   6.603   6.879   2.476  0.3323  0.4274  0.3369
   20GLN     HA  278   6.547   6.793   2.441 -0.9135  0.9427  0.9724
   20GLN     CB  279   6.545   7.006   2.415  0.6816  0.0817 -0.7406
   20GLN    HB1  280   6.589   7.019   2.317  0.0752  2.8617 -0.7282
   20GLN    HB2  281   6.567   7.101   2.464 -0.9096  1.5738 -2.7455
   20GLN     CG  282   6.392   7.006   2.409  0.6176 -0.5460  0.4647
   20GLN    HG1  283   6.357   6.999   2.306  1.1770  1.2730  0.0986
   20GLN    HG2  284   6.351   6.914   2.450 -0.4559 -0.4609 -0.3722
   20GLN     CD  285   6.327   7.123   2.481  0.8230 -0.1820  0.0646
   20GLN    OE1  286   6.307   7.233   2.428  0.0357  0.0313  0.7854
   20GLN    NE2  287   6.277   7.102   2.603 -0.0011 -0.0741 -0.2463
   20GLN   HE21  288   6.267   7.007   2.634  0.5173 -0.2449 -0.5892
   20GLN   HE22  289   6.218   7.176   2.640  0.7991  1.2691 -1.5419
   20GLN      C  290   6.750   6.860   2.440  0.1187 -0.1763 -0.2302
   20GLN      O  291   6.771   6.763   2.368 -0.2777 -0.4564  0.0269
   21PRO      N  292   6.849   6.928   2.499 -0.2675  0.3474 -0.1771
   21PRO     CD  293   6.826   7.043   2.584  0.0490  0.5679 -0.3922
   21PRO    HD1  294   6.754   7.109   2.536  0.5582  2.2333  1.0385
   21PRO    HD2  295   6.793   7.009   2.682 -0.0856  0.3084 -0.5287
   21PRO     CG  296   6.957   7.120   2.599  0.1412  0.4869 -0.7738
   21PRO    HG1  297   6.941   7.228   2.589 -1.7233  0.2134 -1.1107
   21PRO    HG2  298   7.000   7.098   2.696 -0.9140  0.3481 -0.3234
   21PRO     CB  299   7.043   7.061   2.487  0.2344 -0.2309 -0.3323
   21PRO    HB1  300   7.021   7.125   2.401 -0.4837  0.6494  0.4788
   21PRO    HB2  301   7.150   7.063   2.505  0.8939 -0.2992 -3.5931
   21PRO     CA  302   6.989   6.920   2.466 -0.1781 -0.1715  0.3066
   21PRO     HA  303   7.002   6.901   2.360 -1.0543  0.6870  0.0362
   21PRO      C  304   7.071   6.823   2.551  0.5422  0.2156  0.0674
   21PRO      O  305   7.046   6.825   2.671  0.1081 -0.4449 -0.0065
   22GLY      N  306   7.154   6.737   2.490  0.8848  0.2928  0.4249
   22GLY      H  307   7.159   6.749   2.390 -4.2143  0.9646 -0.0217
   22GLY     CA  308   7.224   6.633   2.562 -0.2016 -0.4797  0.3809
   22GLY    HA1  309   7.146   6.568   2.604 -0.8136  0.3607  0.5718
   22GLY    HA2  310   7.287   6.578   2.493 -1.9138 -1.5983 -0.3790
   22GLY      C  311   7.305   6.692   2.676 -0.6923  0.4945  0.2327
   22GLY      O  312   7.379   6.788   2.658 -0.8832  0.5869 -0.0656
   23GLN      N  313   7.290   6.634   2.796  0.1047  0.2917  0.2389
   23GLN      H  314   7.215   6.567   2.806  0.0698 -0.0695 -1.8882
   23GLN     CA  315   7.338   6.701   2.915  0.0383  0.3414  0.2381
   23GLN     HA  316   7.333   6.810   2.907  1.5376  0.4389  0.3228
   23GLN     CB  317   7.247   6.665   3.033 -0.0379  0.0380  0.0864
   23GLN    HB1  318   7.266   6.563   3.066 -0.6280  0.5214  2.0553
   23GLN    HB2  319   7.141   6.669   3.008 -0.6756  0.2586  2.6415
   23GLN     CG  320   7.260   6.761   3.150  0.2379  0.0040  0.0846
   23GLN    HG1  321   7.364   6.768   3.184  0.0085 -1.5705  1.2464
   23GLN    HG2  322   7.202   6.712   3.229  1.5441 -1.1169  0.4003
   23GLN     CD  323   7.207   6.902   3.131 -0.1851 -0.1357  0.2169
   23GLN    OE1  324   7.105   6.919   3.066 -0.3102 -0.3366  0.3598
   23GLN    NE2  325   7.241   7.002   3.213 -0.3116  0.0422  0.0544
   23GLN   HE21  326   7.317   6.983   3.278  0.7985  2.6623 -0.3540
   23GLN   HE22  327   7.171   7.074   3.222 -1.4693 -1.1256  0.6023
   23GLN      C  328   7.483   6.677   2.953  0.2720  0.2752 -0.6767
   23GLN      O  329   7.534   6.565   2.941 -0.2683 -0.0338 -0.1605
   24GLY      N  330   7.551   6.786   2.987  0.0194  0.3531 -0.4163
   24GLY      H  331   7.504   6.875   2.979 -1.5642 -0.4552 -0.3277
   24GLY     CA  332   7.674   6.800   3.063 -0.2631  0.7515 -0.0222
   24GLY    HA1  333   7.728   6.891   3.037 -0.3194  0.8925  0.3566
   24GLY    HA2  334   7.745   6.718   3.049  1.7664  1.9413  2.4171
   24GLY      C  335   7.658   6.810   3.214 -0.3792 -0.4513  0.0552
   24GLY      O  336   7.557   6.855   3.267 -0.4662 -0.0616 -0.4367
   25TYR      N  337   7.764   6.770   3.285 -0.1663 -0.4195 -0.2384
   25TYR      H  338   7.845   6.739   3.234  0.3677 -1.0579  0.9585
   25TYR     CA  339   7.772   6.764   3.430  0.6729 -0.4460 -0.2838
   25TYR     HA  340   7.706   6.835   3.481  1.4897 -0.9710  1.5838
   25TYR     CB  341   7.734   6.622   3.470  0.5015 -0.5425 -0.7752
   25TYR    HB1  342   7.818   6.554   3.455  0.7916 -0.3479 -0.0957
   25TYR    HB2  343   7.699   6.616   3.573 -0.6414  0.1768 -1.1051
   25TYR     CG  344   7.607   6.565   3.412 -0.0633  0.4291 -0.5175
   25TYR    CD1  345   7.621   6.469   3.310 -0.0445 -0.3334  0.1932
   25TYR    HD1  346   7.719   6.445   3.272 -0.0824  0.2260 -0.2715
   25TYR    CE1  347   7.503   6.421   3.252 -0.4402  0.5308  0.2625
   25TYR    HE1  348   7.520   6.351   3.171 -1.7771  1.0752 -0.5189
   25TYR     CZ  349   7.376   6.454   3.303 -0.6635  0.2103 -0.0766
   25TYR     OH  350   7.272   6.385   3.250 -0.4917  0.1812 -0.3751
   25TYR     HH  351   7.324   6.327   3.194  2.2256  1.8015  0.3024
   25TYR    CE2  352   7.366   6.542   3.413 -0.4646  0.3362 -0.1588
   25TYR    HE2  353   7.274   6.553   3.468 -0.4188 -1.0855  0.2400
   25TYR    CD2  354   7.483   6.600   3.466 -0.1688  0.0918 -0.5409
   25TYR    HD2  355   7.479   6.654   3.559  1.5451 -1.7773  0.6919
   25TYR      C  356   7.912   6.794   3.481  0.4419 -0.2186  0.2131
   25TYR      O  357   8.013   6.750   3.427 -0.0944 -0.0682 -0.9247
   26SER      N  358   7.912   6.863   3.596 -0.1213 -0.1494  0.1730
   26SER      H  359   7.825   6.889   3.640  0.4593  2.5523 -0.1015
   26SER     CA  360   8.030   6.920   3.656 -0.3765  0.1506  0.3913
   26SER     HA  361   8.084   6.985   3.587  0.1901 -0.3927  0.3102
   26SER     CB  362   8.001   6.998   3.784 -0.0339 -0.4752  0.8546
   26SER    HB1  363   8.003   6.933   3.872  0.3260  1.4947  2.3669
   26SER    HB2  364   8.083   7.069   3.789  1.0855 -1.5604 -0.9598
   26SER     OG  365   7.883   7.075   3.772  0.1915 -0.2395  0.1610
   26SER     HG  366   7.874   7.129   3.851  0.1319  0.1284 -0.0910
   26SER      C  367   8.136   6.818   3.695 -0.0073  0.4173  0.1006
   26SER      O  368   8.246   6.861   3.726  0.3879 -0.3005 -0.2659
   27GLN      N  369   8.105   6.690   3.719  0.1211  0.4956  0.6949
   27GLN      H  370   8.006   6.674   3.730  0.5458 -2.1665  1.4296
   27GLN     CA  371   8.187   6.580   3.765 -0.3116 -0.1884 -0.1215
   27GLN     HA  372   8.290   6.616   3.779  0.5896 -1.6397 -2.4861
   27GLN     CB  373   8.147   6.546   3.909  0.0106  0.3616  0.1044
   27GLN    HB1  374   8.055   6.487   3.902  1.2455 -1.5603 -0.7369
   27GLN    HB2  375   8.145   6.636   3.970 -0.9765 -1.1375  2.4294
   27GLN     CG  376   8.247   6.455   3.978 -0.3497  0.0669  0.2449
   27GLN    HG1  377   8.352   6.483   3.965 -0.3103 -0.6025 -1.0706
   27GLN    HG2  378   8.223   6.352   3.952 -2.7149  0.7083 -0.3331
   27GLN     CD  379   8.228   6.446   4.129  0.0709 -0.2223  0.2855
   27GLN    OE1  380   8.204   6.337   4.179 -0.2002 -0.2037  0.2014
   27GLN    NE2  381   8.228   6.555   4.206  0.1687 -0.0107 -0.0124
   27GLN   HE21  382   8.198   6.549   4.302  0.0912  2.5051  0.1912
   27GLN   HE22  383   8.252   6.643   4.162  0.3185 -0.3155 -0.5567
   27GLN      C  384   8.193   6.460   3.672  0.4343  0.0718 -0.4180
   27GLN      O  385   8.261   6.362   3.702  0.0388 -0.0176  0.2109
   28GLN      N  386   8.115   6.463   3.564 -0.5539  0.3250  0.2917
   28GLN      H  387   8.045   6.536   3.553 -1.0032 -0.2072 -0.4317
   28GLN     CA  388   8.106   6.355   3.469  0.2492  0.3045  0.2290
   28GLN     HA  389   8.198   6.297   3.475  1.5978  2.3910  0.8244
   28GLN     CB  390   7.981   6.272   3.499  0.1462  0.2816 -0.2494
   28GLN    HB1  391   7.896   6.321   3.450  0.8319  1.7841 -0.0089
   28GLN    HB2  392   7.970   6.276   3.608 -1.6837  0.3760 -0.3983
   28GLN     CG  393   7.984   6.123   3.467 -0.3404  0.1196  0.4354
   28GLN    HG1  394   8.076   6.070   3.492  0.8922  1.8541 -0.2326
   28GLN    HG2  395   7.971   6.121   3.359  1.8723  1.1265  0.1028
   28GLN     CD  396   7.860   6.050   3.517 -0.1867 -0.5711 -0.1793
   28GLN    OE1  397   7.750   6.102   3.532  0.2530  0.3406 -0.0569
   28GLN    NE2  398   7.870   5.919   3.542  0.5884 -0.5519 -0.3575
   28GLN   HE21  399   7.790   5.871   3.581 -0.3914 -0.2090 -1.8943
   28GLN   HE22  400   7.951   5.863   3.520  2.1230  1.5689 -0.3914
   28GLN      C  401   8.100   6.401   3.324  0.2297  0.2965  0.2273
   28GLN      O  402   8.051   6.507   3.286 -0.3958 -0.1517 -0.2366
   29SER      N  403   8.138   6.309   3.235 -0.4742  0.2444 -0.0194
   29SER      H  404   8.181   6.225   3.270  2.6043  0.5213 -2.7528
   29SER     CA  405   8.129   6.324   3.091 -0.0114  0.2163 -0.0506
   29SER     HA  406   8.181   6.415   3.061  0.4161 -0.3505 -1.0905
   29SER     CB  407   8.191   6.201   3.024  0.1052  0.1231  0.2232
   29SER    HB1  408   8.130   6.119   3.062 -2.7734  1.3322 -1.4253
   29SER    HB2  409   8.178   6.197   2.916  2.6365  0.0290 -0.1273
   29SER     OG  410   8.325   6.192   3.066  0.1905 -0.6361 -0.2035
   29SER     HG  411   8.361   6.277   3.040 -0.6632 -0.8656 -2.3001
   29SER      C  412   7.990   6.342   3.032  0.0346 -0.2403 -0.2977
   29SER      O  413   7.900   6.270   3.073 -0.1180  0.3494  0.4020
   30SER      N  414   7.977   6.424   2.928 -0.1762  0.3766  0.2128
   30SER      H  415   8.067   6.464   2.903  1.5004 -3.7531 -1.3078
   30SER     CA  416   7.851   6.464   2.870 -0.3633  0.1251  0.4492
   30SER     HA  417   7.785   6.480   2.955  0.4444 -1.0424  1.3307
   30SER     CB  418   7.879   6.589   2.788 -0.5623 -0.0802  0.0623
   30SER    HB1  419   7.934   6.562   2.697  2.0265  1.6108  0.9963
   30SER    HB2  420   7.779   6.628   2.770  0.1615  2.1463  0.5882
   30SER     OG  421   7.951   6.682   2.866 -0.4778 -0.1345  0.0493
   30SER     HG  422   7.969   6.757   2.809  0.8429 -1.1101 -0.8866
   30SER      C  423   7.790   6.361   2.775  0.0619 -0.0574  0.3744
   30SER      O  424   7.860   6.300   2.693 -0.1677 -0.1287  0.2304
   31GLN      N  425   7.660   6.339   2.793  0.1203 -0.7271 -0.0007
   31GLN      H  426   7.609   6.400   2.855  0.5482 -1.0619  0.6961
   31GLN     CA  427   7.576   6.245   2.722 -0.5347  0.1873 -0.4493
   31GLN     HA  428   7.642   6.164   2.690 -0.7120  0.8689 -2.7739
   31GLN     CB  429   7.455   6.206   2.806 -0.0790  0.1228  0.1809
   31GLN    HB1  430   7.404   6.298   2.835 -0.1433 -0.1899  1.0995
   31GLN    HB2  431   7.385   6.145   2.749  1.1538 -0.7497 -0.4200
   31GLN     CG  432   7.504   6.127   2.927  0.3438  0.4496  0.2277
   31GLN    HG1  433   7.563   6.040   2.900 -0.5161 -0.1629  0.2744
   31GLN    HG2  434   7.567   6.202   2.974  1.9540 -0.7050 -0.0213
   31GLN     CD  435   7.385   6.072   3.005 -0.4389  0.6649 -0.7962
   31GLN    OE1  436   7.331   6.130   3.099 -0.1388 -0.2067 -0.0749
   31GLN    NE2  437   7.331   5.955   2.973 -0.5432  0.2947  0.6692
   31GLN   HE21  438   7.274   5.903   3.038  1.7908 -0.0060  2.5981
   31GLN   HE22  439   7.382   5.902   2.904  0.5729  1.5332  0.5115
   31GLN      C  440   7.541   6.309   2.588  0.4498  0.2849 -0.6640
   31GLN      O  441   7.494   6.422   2.589  0.1203  0.1470 -0.2973
   32PRO      N  442   7.542   6.241   2.473 -0.6278 -0.4350 -0.2659
   32PRO     CD  443   7.591   6.105   2.459  0.6863 -0.1129  0.8929
   32PRO    HD1  444   7.558   6.036   2.536 -1.1583  1.2045  1.3389
   32PRO    HD2  445   7.699   6.113   2.446  0.3570  2.0182 -1.5248
   32PRO     CG  446   7.535   6.060   2.324  0.8962  0.3934  0.6344
   32PRO    HG1  447   7.427   6.048   2.337  1.0590  0.4896  2.2461
   32PRO    HG2  448   7.585   5.975   2.277 -0.5629 -0.2968  0.2826
   32PRO     CB  449   7.563   6.189   2.247  0.2255  0.0442 -0.2170
   32PRO    HB1  450   7.664   6.219   2.219 -0.7047  1.2656 -2.5112
   32PRO    HB2  451   7.513   6.184   2.151 -0.8176  2.5173  0.1013
   32PRO     CA  452   7.521   6.301   2.343  0.0796 -0.0252 -0.2003
   32PRO     HA  453   7.585   6.387   2.327  1.5638 -1.4257 -2.4104
   32PRO      C  454   7.379   6.342   2.307  0.0332  0.0367  0.0583
   32PRO      O  455   7.354   6.449   2.251  0.1353  0.1049  0.1423
   33TYR      N  456   7.280   6.262   2.347  0.0540 -0.1782 -0.3210
   33TYR      H  457   7.293   6.177   2.400  0.9909 -1.5713 -2.6485
   33TYR     CA  458   7.138   6.281   2.325  0.0059 -0.3505 -0.1496
   33TYR     HA  459   7.125   6.367   2.261  2.0560  1.8189  2.1587
   33TYR     CB  460   7.075   6.154   2.267 -0.5428 -0.3491  0.4262
   33TYR    HB1  461   7.147   6.071   2.270  0.0966  0.1761 -0.1687
   33TYR    HB2  462   6.991   6.121   2.328 -2.1909  2.4489 -0.2072
   33TYR     CG  463   7.032   6.193   2.128 -0.2156 -0.0072  0.4177
   33TYR    CD1  464   7.124   6.211   2.025 -0.3408  0.5157  0.3942
   33TYR    HD1  465   7.227   6.192   2.050 -0.9064 -1.2117  1.5715
   33TYR    CE1  466   7.077   6.238   1.896  0.2454  0.9494  0.2680
   33TYR    HE1  467   7.151   6.261   1.820  2.3634  0.3650  2.0635
   33TYR     CZ  468   6.940   6.245   1.864  0.2865  0.0908 -0.1300
   33TYR     OH  469   6.891   6.266   1.739 -0.4383  0.2700  0.1765
   33TYR     HH  470   6.798   6.289   1.741 -0.9724 -1.6362 -0.5109
   33TYR    CE2  471   6.853   6.234   1.975  0.2223  0.3966 -0.1497
   33TYR    HE2  472   6.748   6.245   1.954  0.5225  2.8781 -0.6612
   33TYR    CD2  473   6.895   6.210   2.106 -0.0267  1.0914  0.0587
   33TYR    HD2  474   6.830   6.190   2.191  0.8421 -2.1407  0.0890
   33TYR      C  475   7.066   6.335   2.448  0.0144 -0.5087 -0.0733
   33TYR      O  476   7.111   6.317   2.561 -0.1085  0.0596  0.0738
   34GLY      N  477   6.953   6.402   2.424  0.1617 -0.1041  0.3386
   34GLY      H  478   6.924   6.411   2.327  1.7817  0.8545 -0.0920
   34GLY     CA  479   6.861   6.444   2.527 -0.4193 -0.3375 -0.0747
   34GLY    HA1  480   6.913   6.517   2.590 -2.8100  2.4807 -1.1028
   34GLY    HA2  481   6.782   6.500   2.476  1.3549 -0.3701 -3.0635
   34GLY      C  482   6.795   6.332   2.606 -0.3546 -0.3586 -0.0509
   34GLY      O  483   6.826   6.213   2.605 -0.2738 -0.3369 -0.0450
   35GLN      N  484   6.685   6.360   2.677 -0.3003  0.4151 -0.2627
   35GLN      H  485   6.665   6.458   2.695 -1.3732 -0.1248  1.8424
   35GLN     CA  486   6.597   6.263   2.740  0.0460  0.2617 -0.0071
   35GLN     HA  487   6.655   6.183   2.784 -1.6509  0.1620  2.1777
   35GLN     CB  488   6.528   6.327   2.860  0.6591  0.3336  0.3106
   35GLN    HB1  489   6.498   6.428   2.832 -0.8257  0.0366  0.7406
   35GLN    HB2  490   6.441   6.270   2.893 -1.2303  2.7491 -0.2384
   35GLN     CG  491   6.625   6.343   2.976  0.8819 -0.2582  0.2086
   35GLN    HG1  492   6.689   6.254   2.981  1.9270  0.5191  1.2301
   35GLN    HG2  493   6.688   6.428   2.949 -1.1566  1.1404 -0.3536
   35GLN     CD  494   6.558   6.363   3.111 -0.2885 -0.4019 -0.3448
   35GLN    OE1  495   6.438   6.388   3.125 -0.1240  0.0228  0.3994
   35GLN    NE2  496   6.622   6.368   3.228 -0.4161  0.6415 -0.3097
   35GLN   HE21  497   6.556   6.378   3.304 -0.0934  3.2188 -0.2812
   35GLN   HE22  498   6.720   6.342   3.231 -0.4174  0.2991 -2.1787
   35GLN      C  499   6.498   6.202   2.642 -0.1579 -0.0536  0.3948
   35GLN      O  500   6.454   6.262   2.544  0.1642 -0.1665  0.1775
   36GLN      N  501   6.468   6.076   2.676  0.1485 -0.3431 -0.3611
   36GLN      H  502   6.524   6.038   2.751  1.8566  1.4621 -0.6371
   36GLN     CA  503   6.380   5.982   2.610 -0.0979 -0.3795  0.0161
   36GLN     HA  504   6.417   5.980   2.508  0.9362  1.8486  0.2881
   36GLN     CB  505   6.392   5.841   2.666 -0.2664 -0.2825  0.2977
   36GLN    HB1  506   6.320   5.773   2.621 -0.3058  0.8180 -1.3690
   36GLN    HB2  507   6.381   5.844   2.775  1.1067 -1.1453  0.4839
   36GLN     CG  508   6.531   5.779   2.653  0.1005  0.7243 -0.6455
   36GLN    HG1  509   6.553   5.718   2.740 -1.0289  0.2118 -0.7056
   36GLN    HG2  510   6.604   5.860   2.654  2.0291 -0.8887  1.7957
   36GLN     CD  511   6.549   5.712   2.518  0.1600 -0.3937 -0.0932
   36GLN    OE1  512   6.476   5.734   2.421  0.1782  0.2369  0.0303
   36GLN    NE2  513   6.652   5.629   2.499  0.5197  0.0431 -0.0558
   36GLN   HE21  514   6.681   5.597   2.408 -1.4755 -1.7308 -0.1563
   36GLN   HE22  515   6.698   5.606   2.586  1.3870  2.2065  0.1421
   36GLN      C  516   6.238   6.035   2.624 -0.0304 -0.2890  0.3854
   36GLN      O  517   6.209   6.110   2.716 -0.2856  0.2243 -0.1071
   37SER      N  518   6.156   5.995   2.526  0.1459 -0.0822  0.1521
   37SER      H  519   6.176   5.925   2.456 -1.9422 -0.5774 -0.0041
   37SER     CA  520   6.014   6.026   2.533  0.1353 -0.1160  0.0747
   37SER     HA  521   6.004   6.126   2.574 -0.3566 -0.2716  0.3380
   37SER     CB  522   5.942   6.027   2.399 -0.1331  0.1562  0.2223
   37SER    HB1  523   6.002   6.094   2.337 -0.6248  0.0188 -0.4122
   37SER    HB2  524   5.938   5.928   2.355 -1.1411 -0.8534  2.4289
   37SER     OG  525   5.817   6.091   2.414 -0.1374  0.2396 -0.1467
   37SER     HG  526   5.760   6.059   2.344  0.2546  0.7070 -0.6787
   37SER      C  527   5.944   5.942   2.639 -0.0720  0.1602  0.1578
   37SER      O  528   5.931   5.822   2.615 -0.4375  0.2806 -0.2652
   38TYR      N  529   5.902   6.004   2.749  0.1349  0.5466  0.0195
   38TYR      H  530   5.932   6.100   2.763 -0.6347  1.0586 -1.5793
   38TYR     CA  531   5.823   5.940   2.852 -0.5867  0.7033 -0.4288
   38TYR     HA  532   5.883   5.878   2.918 -3.1614  0.0963  1.5164
   38TYR     CB  533   5.770   6.043   2.952 -0.1571  0.4971  0.0163
   38TYR    HB1  534   5.700   6.109   2.901  1.2407 -0.3429 -3.2794
   38TYR    HB2  535   5.855   6.106   2.979 -1.0396  1.9378 -0.4655
   38TYR     CG  536   5.705   5.984   3.074 -0.4501  0.2015 -0.2786
   38TYR    CD1  537   5.568   5.954   3.074 -0.3868 -0.1093  0.2135
   38TYR    HD1  538   5.507   5.980   2.988 -0.8137  1.2027  0.8927
   38TYR    CE1  539   5.505   5.895   3.184 -0.1575 -0.0389  0.3808
   38TYR    HE1  540   5.399   5.878   3.191  0.1470 -1.5747  2.3589
   38TYR     CZ  541   5.583   5.873   3.300 -0.1036  0.2194  0.3950
   38TYR     OH  542   5.526   5.824   3.413  0.3237 -0.5615  0.2770
   38TYR     HH  543   5.586   5.814   3.488  0.1711 -1.9856  0.2424
   38TYR    CE2  544   5.724   5.885   3.294 -0.1091  0.1556  0.0803
   38TYR    HE2  545   5.781   5.872   3.385 -1.4168 -0.9750  0.7859
   38TYR    CD2  546   5.784   5.941   3.181 -0.6074  0.2768 -0.1293
   38TYR    HD2  547   5.891   5.953   3.189  0.3846 -2.6125 -4.9378
   38TYR      C  548   5.711   5.857   2.792 -0.1181 -0.0778 -0.2435
   38TYR      O  549   5.648   5.910   2.700 -0.4890  0.7975  0.4981
   39SER      N  550   5.685   5.734   2.836 -0.3366 -0.1942 -0.6803
   39SER      H  551   5.729   5.705   2.923 -0.8581 -0.7251 -0.5854
   39SER     CA  552   5.599   5.635   2.776 -0.3888 -0.5218 -0.0694
   39SER     HA  553   5.607   5.536   2.822 -0.5207 -0.8435 -0.7316
   39SER     CB  554   5.455   5.678   2.805 -0.0968  0.4452 -0.0225
   39SER    HB1  555   5.384   5.615   2.750  0.5693  0.9112 -1.4693
   39SER    HB2  556   5.450   5.782   2.775  0.1024  0.7649  1.0171
   39SER     OG  557   5.417   5.665   2.940  0.4848 -0.0372  0.1006
   39SER     HG  558   5.324   5.688   2.944  0.0013 -1.8320  0.1875
   39SER      C  559   5.614   5.611   2.627 -0.1516  0.6820 -0.2477
   39SER      O  560   5.532   5.539   2.570 -0.2063  0.4526  0.1140
   40GLY      N  561   5.727   5.652   2.569  0.4968 -0.0458  0.4636
   40GLY      H  562   5.798   5.696   2.626 -3.1099  1.8607  3.9577
   40GLY     CA  563   5.762   5.617   2.433 -0.2728 -0.2582  0.3147
   40GLY    HA1  564   5.670   5.616   2.376 -1.1193  0.4005  1.6203
   40GLY    HA2  565   5.824   5.696   2.390 -1.9206  0.9068  0.0188
   40GLY      C  566   5.819   5.476   2.423  0.5750  0.0761  0.2950
   40GLY      O  567   5.840   5.410   2.524  0.2329 -0.4905  0.0033
   41TYR      N  568   5.836   5.427   2.300  0.0145 -0.1874  0.3175
   41TYR      H  569   5.810   5.493   2.228  1.0769 -0.4037 -0.2874
   41TYR     CA  570   5.864   5.290   2.264  0.4952  0.0365 -0.1943
   41TYR     HA  571   5.778   5.231   2.297  1.2459 -1.9129 -1.5793
   41TYR     CB  572   5.861   5.274   2.112 -0.2957 -0.1472 -0.1635
   41TYR    HB1  573   5.767   5.316   2.075 -0.0858  1.1584  0.7293
   41TYR    HB2  574   5.940   5.336   2.070  0.3642  0.6699  2.1356
   41TYR     CG  575   5.871   5.127   2.079  0.2008 -0.0179 -0.5929
   41TYR    CD1  576   5.762   5.039   2.084  0.2979 -0.1127 -0.0749
   41TYR    HD1  577   5.671   5.075   2.129 -0.3982  0.3251 -1.7762
   41TYR    CE1  578   5.765   4.908   2.034 -0.1160  0.1889 -0.9137
   41TYR    HE1  579   5.680   4.842   2.032  0.3141 -0.3825 -0.5470
   41TYR     CZ  580   5.886   4.857   1.983  0.2952  0.0947  0.1251
   41TYR     OH  581   5.893   4.729   1.936 -0.4311  0.0986 -0.0035
   41TYR     HH  582   5.807   4.686   1.933 -0.6747  0.5013  1.0346
   41TYR    CE2  583   5.994   4.945   1.971  0.2557  0.1615  0.2611
   41TYR    HE2  584   6.092   4.912   1.939  0.3455 -0.6750  1.3304
   41TYR    CD2  585   5.987   5.077   2.019  0.5718  0.3427 -0.1833
   41TYR    HD2  586   6.079   5.133   2.013 -0.6077  2.3467 -0.2626
   41TYR      C  587   5.996   5.239   2.319  0.4004 -0.7038 -0.6419
   41TYR      O  588   6.094   5.310   2.335 -0.0425 -0.1062 -0.5564
   42SER      N  589   5.992   5.109   2.350  0.2969 -0.5508  0.0134
   42SER      H  590   5.907   5.055   2.336 -0.3515  0.6289 -0.8086
   42SER     CA  591   6.104   5.054   2.423  0.6543  0.1956  0.0317
   42SER     HA  592   6.145   5.131   2.488 -1.3804  1.0032  0.4371
   42SER     CB  593   6.047   4.942   2.510 -0.1600  0.4262 -0.1944
   42SER    HB1  594   5.994   4.863   2.458 -1.9473  2.1684 -1.1580
   42SER    HB2  595   6.120   4.888   2.570 -2.7321 -1.0809  1.7620
   42SER     OG  596   5.961   5.001   2.606  0.1313  0.1625  0.2334
   42SER     HG  597   5.956   4.934   2.674 -0.3325  0.9558  0.9974
   42SER      C  598   6.217   4.997   2.338  0.5250 -0.5031  0.3193
   42SER      O  599   6.220   4.880   2.303  0.3724 -0.5841  0.5732
   43GLN      N  600   6.311   5.087   2.305 -0.0589  0.1054  0.2993
   43GLN      H  601   6.299   5.186   2.319  2.6326  0.4320  0.7122
   43GLN     CA  602   6.445   5.052   2.261 -0.1979  0.3095 -0.3035
   43GLN     HA  603   6.463   4.948   2.288 -1.1295  0.6365  1.8161
   43GLN     CB  604   6.449   5.062   2.109  0.1220  0.5726 -0.2780
   43GLN    HB1  605   6.552   5.074   2.078  0.8409  0.1586  1.7739
   43GLN    HB2  606   6.394   5.151   2.076 -0.6445  1.2018  2.4520
   43GLN     CG  607   6.390   4.939   2.042 -0.1418  0.6041 -0.1057
   43GLN    HG1  608   6.284   4.921   2.064 -0.8613 -1.1123 -4.0762
   43GLN    HG2  609   6.434   4.844   2.073  3.0868  1.9379 -0.2240
   43GLN     CD  610   6.405   4.947   1.891 -0.3254  0.1162 -0.1538
   43GLN    OE1  611   6.399   5.051   1.826 -0.0720  0.2382  0.0125
   43GLN    NE2  612   6.413   4.837   1.817  0.0751 -0.1088  0.2191
   43GLN   HE21  613   6.421   4.748   1.864 -0.3159 -0.2999 -0.0709
   43GLN   HE22  614   6.396   4.840   1.717 -0.5539 -0.5563  0.3024
   43GLN      C  615   6.538   5.144   2.339  0.1422  0.0124 -0.3557
   43GLN      O  616   6.496   5.246   2.394 -0.1324 -0.4429  0.2910
   44SER      N  617   6.668   5.116   2.345  0.0818 -0.1959 -0.0496
   44SER      H  618   6.687   5.030   2.295  0.5072 -0.3859  0.4181
   44SER     CA  619   6.774   5.206   2.384 -0.1295  0.1537 -0.2798
   44SER     HA  620   6.752   5.301   2.335  1.2055  0.3502 -0.5342
   44SER     CB  621   6.790   5.212   2.536 -0.0060 -0.1443 -0.2803
   44SER    HB1  622   6.785   5.113   2.582  2.5721 -0.2852 -0.1703
   44SER    HB2  623   6.877   5.271   2.563 -0.9462  0.6537  1.1284
   44SER     OG  624   6.680   5.292   2.575  0.1753 -0.0709  0.0819
   44SER     HG  625   6.606   5.254   2.527 -0.4385  1.5745 -0.3593
   44SER      C  626   6.911   5.182   2.321  0.0203 -0.3460  0.2246
   44SER      O  627   6.937   5.072   2.272  0.4752 -0.1237 -0.0386
   45THR      N  628   7.002   5.279   2.333 -0.8388  0.5341 -0.1615
   45THR      H  629   6.983   5.368   2.376  0.8395  1.2444 -0.7901
   45THR     CA  630   7.135   5.269   2.278 -0.6808  0.2809  0.2567
   45THR     HA  631   7.123   5.216   2.183  0.9517 -0.8921  0.6570
   45THR     CB  632   7.189   5.409   2.247 -0.1564  0.1056  0.3712
   45THR     HB  633   7.298   5.410   2.247 -0.1583  0.5021 -0.2920
   45THR    CG2  634   7.142   5.461   2.112 -0.5437  0.2437  0.5572
   45THR   HG21  635   7.161   5.376   2.046 -1.3711  0.0742  0.5248
   45THR   HG22  636   7.038   5.493   2.106 -0.3523  1.0001  1.1228
   45THR   HG23  637   7.207   5.545   2.089  1.0474 -0.6657  1.5380
   45THR    OG1  638   7.150   5.502   2.346 -0.1491  0.4493  0.0500
   45THR    HG1  639   7.176   5.590   2.317 -1.2140  0.5816 -0.5683
   45THR      C  640   7.241   5.200   2.363 -0.0886  0.2117 -0.5215
   45THR      O  641   7.334   5.141   2.308  0.0004 -0.2088  0.0751
   46ASP      N  642   7.223   5.206   2.495  0.1639 -0.1706 -0.4694
   46ASP      H  643   7.137   5.251   2.523  0.3492 -0.3557  0.4253
   46ASP     CA  644   7.296   5.119   2.586 -0.0064 -0.0512 -0.2175
   46ASP     HA  645   7.402   5.137   2.568  0.7435 -1.3802  2.4590
   46ASP     CB  646   7.266   5.163   2.729 -0.1684 -0.0337 -0.2560
   46ASP    HB1  647   7.273   5.271   2.741  1.7017 -0.2288  0.8160
   46ASP    HB2  648   7.159   5.147   2.734 -0.9380  2.0954 -4.5025
   46ASP     CG  649   7.350   5.093   2.835 -0.1122 -0.0102 -0.2851
   46ASP    OD1  650   7.301   5.003   2.907  0.2848  0.1845  0.2332
   46ASP    OD2  651   7.462   5.143   2.858 -0.0302 -0.5910  0.5900
   46ASP      C  652   7.258   4.972   2.576 -0.0419 -0.0288 -0.4404
   46ASP      O  653   7.332   4.884   2.620 -0.1413  0.4474  0.7039
   47THR      N  654   7.139   4.940   2.525 -0.5013 -0.0784  0.6222
   47THR      H  655   7.075   5.015   2.502  0.6834  1.0264  0.7367
   47THR     CA  656   7.089   4.806   2.506  0.3044 -0.2785 -0.2326
   47THR     HA  657   7.117   4.747   2.593 -1.3501  1.8335  1.8796
   47THR     CB  658   6.936   4.802   2.502  0.2868 -0.0364  0.1034
   47THR     HB  659   6.906   4.843   2.405 -0.3729  0.4047  0.4846
   47THR    CG2  660   6.883   4.662   2.531  0.1020 -0.0324 -0.2082
   47THR   HG21  661   6.914   4.583   2.463  0.4561 -1.4619  1.5275
   47THR   HG22  662   6.774   4.665   2.529  0.0950 -0.4584 -0.6115
   47THR   HG23  663   6.918   4.633   2.630  3.4631  1.7496 -0.7378
   47THR    OG1  664   6.870   4.874   2.603 -0.0149  0.0617 -0.1591
   47THR    HG1  665   6.778   4.862   2.580  0.7414 -2.9407 -2.1393
   47THR      C  666   7.146   4.738   2.383  0.1361 -0.0537 -0.4334
   47THR      O  667   7.135   4.801   2.277  0.5469  0.6167 -0.0856
   48SER      N  668   7.205   4.620   2.402  1.0874  0.5696  0.5521
   48SER      H  669   7.198   4.565   2.487 -0.9459 -2.8478 -1.6063
   48SER     CA  670   7.265   4.548   2.292 -0.0701  0.0455  0.2574
   48SER     HA  671   7.341   4.615   2.254 -0.1009  0.1197  0.3263
   48SER     CB  672   7.327   4.427   2.362 -0.1611  0.0991  0.4311
   48SER    HB1  673   7.346   4.355   2.282 -0.3333 -1.5701  1.8353
   48SER    HB2  674   7.264   4.382   2.439  0.7080  0.7150  1.5280
   48SER     OG  675   7.451   4.469   2.413  0.1763 -0.0845 -0.2243
   48SER     HG  676   7.510   4.394   2.409 -1.6665 -1.5213 -1.9225
   48SER      C  677   7.166   4.498   2.187  0.2224  0.3637 -0.1674
   48SER      O  678   7.055   4.459   2.219  0.3176  0.2548  0.0291
   49GLY      N  679   7.217   4.486   2.064  0.4114 -0.0257 -0.0497
   49GLY      H  680   7.311   4.520   2.049  1.0027 -1.6987 -0.4905
   49GLY     CA  681   7.162   4.402   1.960 -0.0053  0.0163  0.1346
   49GLY    HA1  682   7.144   4.301   1.997 -0.7564 -0.0943 -0.4940
   49GLY    HA2  683   7.237   4.395   1.880 -0.8836 -0.0724 -0.7055
   49GLY      C  684   7.032   4.454   1.901  0.1385  0.0624 -0.1460
   49GLY      O  685   7.012   4.575   1.899 -0.0379  0.0353 -0.0746
   50TYR      N  686   6.947   4.365   1.849  0.0753  0.0305  0.0099
   50TYR      H  687   6.975   4.268   1.855  0.5153  0.2131  1.0580
   50TYR     CA  688   6.813   4.398   1.806  0.1111  0.3107  0.1164
   50TYR     HA  689   6.799   4.505   1.793  1.3952  0.4456 -0.3584
   50TYR     CB  690   6.792   4.339   1.667 -0.4405  0.4463  0.1407
   50TYR    HB1  691   6.806   4.231   1.675  1.7757  0.8088  2.7842
   50TYR    HB2  692   6.690   4.339   1.629 -0.3734  1.8100 -0.0625
   50TYR     CG  693   6.882   4.398   1.561 -0.0217 -0.3198  0.0606
   50TYR    CD1  694   7.019   4.369   1.552  0.2398  0.7692  0.3581
   50TYR    HD1  695   7.057   4.299   1.625  0.7304 -0.6971 -1.2302
   50TYR    CE1  696   7.102   4.419   1.451 -0.1515  0.2815 -0.2192
   50TYR    HE1  697   7.204   4.384   1.444 -0.3923 -0.8858  1.5459
   50TYR     CZ  698   7.056   4.506   1.351 -0.6015 -0.2844 -0.5066
   50TYR     OH  699   7.144   4.566   1.266 -0.1494  0.2103  0.3053
   50TYR     HH  700   7.229   4.525   1.282 -0.7472 -1.5962 -0.8430
   50TYR    CE2  701   6.918   4.537   1.362 -0.3912  0.6586 -0.4059
   50TYR    HE2  702   6.880   4.599   1.282  0.3535  1.3173 -0.2674
   50TYR    CD2  703   6.834   4.478   1.457  0.5705  0.2511  0.2157
   50TYR    HD2  704   6.729   4.505   1.461  0.1275 -1.4588  3.3843
   50TYR      C  705   6.703   4.353   1.901 -0.1647 -0.5628 -0.6059
   50TYR      O  706   6.727   4.264   1.982  0.6498  0.1582 -0.0351
   51GLY      N  707   6.583   4.407   1.881  0.0733  0.2176  0.0509
   51GLY      H  708   6.587   4.489   1.822 -1.7939 -1.5918 -2.8513
   51GLY     CA  709   6.465   4.382   1.961 -0.4487  0.6601 -0.5735
   51GLY    HA1  710   6.379   4.381   1.893 -0.3885  2.0306 -0.7028
   51GLY    HA2  711   6.469   4.289   2.018 -0.5797  1.1990  0.3314
   51GLY      C  712   6.442   4.493   2.063  0.1573  0.0155  0.2745
   51GLY      O  713   6.480   4.608   2.043  0.1819  0.0072  0.2761
   52GLN      N  714   6.357   4.466   2.162  0.5106  0.2128  0.6364
   52GLN      H  715   6.316   4.374   2.155  1.7428 -0.2973 -0.2950
   52GLN     CA  716   6.306   4.568   2.250 -0.8002  0.0191  0.1267
   52GLN     HA  717   6.322   4.665   2.204 -1.7860  0.8243  1.3805
   52GLN     CB  718   6.160   4.539   2.285 -0.5703 -0.4533  0.7041
   52GLN    HB1  719   6.121   4.597   2.368  2.3664  1.8290  0.6442
   52GLN    HB2  720   6.143   4.432   2.298  1.3036 -0.9812 -0.7117
   52GLN     CG  721   6.078   4.593   2.168  0.4333 -0.1891  0.1092
   52GLN    HG1  722   6.094   4.699   2.151 -0.7075  0.0140  0.2243
   52GLN    HG2  723   6.094   4.548   2.070 -0.9395  1.6278 -0.9874
   52GLN     CD  724   5.936   4.566   2.217  0.4934 -0.0935  0.3376
   52GLN    OE1  725   5.877   4.637   2.298 -0.0508 -0.0125 -0.1274
   52GLN    NE2  726   5.883   4.445   2.200  0.6341 -0.2094  0.7014
   52GLN   HE21  727   5.931   4.373   2.148 -3.8443 -2.1068 -1.3707
   52GLN   HE22  728   5.795   4.420   2.242 -0.4689  0.5629 -1.0142
   52GLN      C  729   6.391   4.568   2.377 -0.6306 -0.1828  0.0128
   52GLN      O  730   6.458   4.468   2.401 -0.7422 -0.3413 -0.3149
   53SER      N  731   6.384   4.668   2.464 -0.7320 -0.2208  0.0483
   53SER      H  732   6.325   4.748   2.442  0.7915  1.2891  1.1926
   53SER     CA  733   6.442   4.671   2.597 -0.1403 -0.0725 -0.2106
   53SER     HA  734   6.533   4.611   2.600 -1.3026 -1.9041  0.2510
   53SER     CB  735   6.492   4.812   2.626  0.4746 -0.5364  1.0411
   53SER    HB1  736   6.508   4.823   2.734 -0.8520 -2.3095  1.4557
   53SER    HB2  737   6.416   4.879   2.587  0.9559 -0.3278  0.4598
   53SER     OG  738   6.617   4.825   2.563 -0.0391 -0.7371 -0.0304
   53SER     HG  739   6.626   4.755   2.497  0.4557 -0.3812 -0.3493
   53SER      C  740   6.346   4.625   2.706  0.1375  0.3142  0.2008
   53SER      O  741   6.232   4.671   2.705  0.0843  0.1883 -0.6721
   54SER      N  742   6.386   4.530   2.790 -0.2037  0.0583  0.0781
   54SER      H  743   6.480   4.495   2.772 -0.8671 -2.3631  0.9230
   54SER     CA  744   6.314   4.463   2.896 -0.1361  0.1903  0.2067
   54SER     HA  745   6.268   4.370   2.864  2.8069 -1.0953 -0.6337
   54SER     CB  746   6.419   4.414   2.996  0.2844  0.0709 -0.2924
   54SER    HB1  747   6.368   4.384   3.087 -1.1152  2.0572 -0.3503
   54SER    HB2  748   6.477   4.333   2.953 -0.5136 -0.0741 -1.1283
   54SER     OG  749   6.505   4.519   3.034  0.3545 -0.1433  0.1440
   54SER     HG  750   6.492   4.554   3.122 -0.0777 -1.9989  0.8516
   54SER      C  751   6.222   4.556   2.974  0.0829  0.2346  0.4162
   54SER      O  752   6.251   4.671   3.007  0.3040  0.2854  0.0458
   55TYR      N  753   6.105   4.504   3.011  0.0197  0.0013 -0.0977
   55TYR      H  754   6.096   4.404   2.997  0.6114  0.2164 -2.3117
   55TYR     CA  755   6.003   4.583   3.078  0.0683  0.0911 -0.1297
   55TYR     HA  756   5.974   4.666   3.013 -1.0202 -1.6033 -1.9457
   55TYR     CB  757   5.875   4.506   3.106  0.2629 -0.2308 -0.1149
   55TYR    HB1  758   5.799   4.585   3.105 -2.1149 -2.3722 -0.9284
   55TYR    HB2  759   5.872   4.451   3.200  1.2319  0.7183  0.4826
   55TYR     CG  760   5.838   4.414   2.992 -0.3832  0.5931 -0.5864
   55TYR    CD1  761   5.792   4.467   2.871  0.0049  0.4031 -0.8180
   55TYR    HD1  762   5.791   4.573   2.853 -0.0335  0.2777 -1.6247
   55TYR    CE1  763   5.744   4.375   2.777  0.8080 -0.8190 -0.0573
   55TYR    HE1  764   5.713   4.399   2.676  2.1853 -1.6780 -0.7088
   55TYR     CZ  765   5.726   4.239   2.812 -0.2525 -0.6576  0.0632
   55TYR     OH  766   5.665   4.155   2.724  0.3901  0.0251 -1.0542
   55TYR     HH  767   5.634   4.200   2.645 -0.0027 -2.0603 -2.1472
   55TYR    CE2  768   5.766   4.191   2.938 -0.2737  0.0275  0.3362
   55TYR    HE2  769   5.742   4.090   2.969 -0.1256  0.5901  2.4941
   55TYR    CD2  770   5.823   4.280   3.030  0.7626  0.4273 -0.6772
   55TYR    HD2  771   5.841   4.244   3.130  0.0549  1.2920 -0.2217
   55TYR      C  772   6.046   4.637   3.213  0.1067 -0.2153 -0.0181
   55TYR      O  773   6.146   4.594   3.270  0.0781  0.5053  0.5938
   56SER      N  774   5.977   4.733   3.276 -0.1229 -0.5293  0.2101
   56SER      H  775   5.906   4.776   3.220  1.2029 -0.1031 -1.2129
   56SER     CA  776   6.007   4.801   3.401 -0.4009 -0.3003  0.1510
   56SER     HA  777   6.115   4.814   3.402 -0.4821  0.3824  0.7606
   56SER     CB  778   5.953   4.944   3.399  0.7854  0.1576 -0.0569
   56SER    HB1  779   5.994   5.011   3.475  0.8837 -0.4172  0.4107
   56SER    HB2  780   5.846   4.953   3.422  0.9381  1.7102  0.1315
   56SER     OG  781   5.954   4.991   3.267 -0.0583  0.1991 -0.0528
   56SER     HG  782   5.965   5.085   3.281  3.2526 -0.0701 -0.1095
   56SER      C  783   5.968   4.731   3.530 -0.5869  0.1473  0.3414
   56SER      O  784   5.899   4.629   3.534  0.4780 -0.5899  0.3842
   57SER      N  785   6.029   4.779   3.638  0.8007 -0.2703 -0.2307
   57SER      H  786   6.085   4.861   3.623 -0.0011  0.3210 -0.0639
   57SER     CA  787   6.005   4.737   3.775 -0.0489  0.0715 -0.2691
   57SER     HA  788   5.970   4.633   3.781 -0.8882  0.1723 -2.3436
   57SER     CB  789   6.133   4.748   3.856 -0.0644 -0.1180 -0.2182
   57SER    HB1  790   6.189   4.841   3.846  0.7135 -0.6406 -0.8937
   57SER    HB2  791   6.106   4.724   3.959 -1.1699 -0.7053 -0.6356
   57SER     OG  792   6.226   4.653   3.808 -0.1832 -0.0809 -0.5237
   57SER     HG  793   6.255   4.668   3.718  1.7254  0.6645  0.1601
   57SER      C  794   5.897   4.818   3.845 -0.1417 -0.0040 -0.3245
   57SER      O  795   5.886   4.937   3.815 -0.3604 -0.0376 -0.3845
   58TYR      N  796   5.816   4.756   3.931 -0.9881  0.4225 -0.7958
   58TYR      H  797   5.847   4.663   3.953  3.8060  1.4841 -1.8047
   58TYR     CA  798   5.706   4.818   4.003  0.0972  0.6691  0.7055
   58TYR     HA  799   5.725   4.925   4.012 -2.3078  1.5193 -2.2970
   58TYR     CB  800   5.576   4.814   3.924  0.2514 -0.5419  0.4981
   58TYR    HB1  801   5.506   4.873   3.984  0.2463  0.1000 -0.1239
   58TYR    HB2  802   5.526   4.717   3.926 -3.0548  1.0111  2.1863
   58TYR     CG  803   5.577   4.862   3.781  0.0119 -0.3748  0.5507
   58TYR    CD1  804   5.550   4.997   3.753  0.2992 -0.4905 -0.3419
   58TYR    HD1  805   5.535   5.076   3.825  0.1382 -0.0952 -0.8124
   58TYR    CE1  806   5.546   5.042   3.621  0.1140 -0.1036 -0.2061
   58TYR    HE1  807   5.524   5.146   3.601  2.1447  0.3409 -0.3055
   58TYR     CZ  808   5.594   4.955   3.520  0.6703  0.0249 -0.0530
   58TYR     OH  809   5.599   5.000   3.392  0.9480  0.0872 -0.0198
   58TYR     HH  810   5.630   4.934   3.329 -0.1294 -2.0174  1.5497
   58TYR    CE2  811   5.625   4.820   3.546 -0.2025 -0.1996 -0.1428
   58TYR    HE2  812   5.650   4.754   3.464  3.7629  1.5097 -0.5536
   58TYR    CD2  813   5.609   4.774   3.677 -0.2553  0.1834 -0.0123
   58TYR    HD2  814   5.627   4.669   3.697  0.3507 -0.2267 -2.3305
   58TYR      C  815   5.687   4.769   4.146 -0.1955  0.2537  0.5265
   58TYR      O  816   5.722   4.657   4.180 -0.6461 -0.2746 -0.6810
   59GLY      N  817   5.613   4.842   4.229 -0.5644  0.3131  0.1495
   59GLY      H  818   5.573   4.923   4.183  1.0293  0.5257 -0.9446
   59GLY     CA  819   5.587   4.804   4.366 -0.0769  0.0184  0.1629
   59GLY    HA1  820   5.683   4.790   4.415 -0.7871  0.5089  1.7737
   59GLY    HA2  821   5.543   4.893   4.412  0.1051  0.2099 -0.0332
   59GLY      C  822   5.494   4.685   4.385  0.4711 -0.3726  0.3995
   59GLY      O  823   5.438   4.636   4.287  0.8069  0.4655 -0.2205
   60GLN      N  824   5.485   4.645   4.512  0.1893  0.0907  0.5283
   60GLN      H  825   5.549   4.692   4.574  0.4923 -1.1071  1.1447
   60GLN     CA  826   5.416   4.523   4.549 -0.4846  0.3710  0.2014
   60GLN     HA  827   5.394   4.456   4.466 -2.9368 -0.7083  1.6122
   60GLN     CB  828   5.491   4.440   4.653 -0.7757 -0.2661 -0.0936
   60GLN    HB1  829   5.538   4.507   4.725  1.0546 -0.4647 -1.0277
   60GLN    HB2  830   5.429   4.372   4.710 -1.0449  0.3231  0.3218
   60GLN     CG  831   5.608   4.366   4.588  0.0901  0.6739  0.3558
   60GLN    HG1  832   5.641   4.281   4.648  0.8382  0.9286  0.3101
   60GLN    HG2  833   5.560   4.320   4.502 -3.5396  2.3075  1.2942
   60GLN     CD  834   5.727   4.451   4.547  0.6438 -0.3427 -0.1845
   60GLN    OE1  835   5.736   4.481   4.429  0.6655  0.1941 -0.0473
   60GLN    NE2  836   5.825   4.490   4.629  0.4890 -0.0688 -0.1310
   60GLN   HE21  837   5.822   4.475   4.729 -0.2617 -0.9402 -0.2764
   60GLN   HE22  838   5.892   4.557   4.594  0.1452  0.5846  0.4188
   60GLN      C  839   5.273   4.558   4.588 -0.6103 -0.1156  0.1870
   60GLN      O  840   5.253   4.658   4.657 -0.1338 -0.2228  0.4847
   61SER      N  841   5.173   4.485   4.538 -0.2952 -0.3751 -0.0734
   61SER      H  842   5.201   4.398   4.496  0.0459  0.3619 -1.4293
   61SER     CA  843   5.039   4.492   4.594 -0.2445 -0.0532  0.0129
   61SER     HA  844   4.988   4.584   4.566  1.2990  1.0881  0.7975
   61SER     CB  845   4.957   4.377   4.536 -0.4679  0.0590  0.1061
   61SER    HB1  846   5.005   4.284   4.568 -0.6904 -0.6308 -1.4608
   61SER    HB2  847   4.862   4.388   4.588  0.7911 -0.2346  2.6499
   61SER     OG  848   4.932   4.396   4.399  0.2053 -0.6219 -0.1225
   61SER     HG  849   4.890   4.315   4.369  2.4565 -1.5984 -0.8116
   61SER      C  850   5.039   4.484   4.746  0.1730 -0.1103  0.0112
   61SER      O  851   5.114   4.409   4.808 -0.4883 -0.5582  0.2811
   62GLN      N  852   4.947   4.553   4.812  0.4781  0.5249 -0.2157
   62GLN      H  853   4.885   4.615   4.761 -0.4358  0.4010  0.7091
   62GLN     CA  854   4.933   4.553   4.957  0.0815 -0.0194 -0.2498
   62GLN     HA  855   5.022   4.507   4.999 -0.3436 -0.5517  0.0795
   62GLN     CB  856   4.919   4.699   4.997  0.4280 -0.1340  0.3082
   62GLN    HB1  857   4.834   4.741   4.943  0.7715 -1.4018 -1.3084
   62GLN    HB2  858   4.890   4.700   5.102 -1.1627  0.4688 -0.0989
   62GLN     CG  859   5.038   4.792   4.976  0.5204 -0.2498  0.3252
   62GLN    HG1  860   5.077   4.776   4.875 -0.1017  0.3570 -0.0176
   62GLN    HG2  861   5.000   4.894   4.969  2.1310  0.2736 -3.2953
   62GLN     CD  862   5.147   4.779   5.081 -0.2429  0.8643  1.2866
   62GLN    OE1  863   5.158   4.685   5.159  0.7748 -0.2493 -0.1344
   62GLN    NE2  864   5.246   4.868   5.090  0.0092  0.7181  0.1684
   62GLN   HE21  865   5.332   4.845   5.137  0.2330  3.0278  1.0385
   62GLN   HE22  866   5.250   4.952   5.033 -2.1234  0.1048 -1.0052
   62GLN      C  867   4.813   4.466   4.991  0.2646 -0.3105 -0.3435
   62GLN      O  868   4.714   4.471   4.919 -0.4169  0.1739  0.6070
   63ASN      N  869   4.810   4.402   5.109 -0.0925  0.0368 -0.1611
   63ASN      H  870   4.896   4.417   5.159  0.7253  0.4931 -1.6255
   63ASN     CA  871   4.688   4.351   5.167 -0.0719  0.0884 -0.0739
   63ASN     HA  872   4.630   4.317   5.082  1.0927  2.5240 -1.9529
   63ASN     CB  873   4.719   4.233   5.259 -0.0367  0.3925  0.3070
   63ASN    HB1  874   4.784   4.163   5.207  1.1252  2.5814 -1.3655
   63ASN    HB2  875   4.772   4.265   5.349  2.6547 -1.1504 -0.6185
   63ASN     CG  876   4.593   4.159   5.300  0.0185  0.1309  0.0087
   63ASN    OD1  877   4.485   4.174   5.244 -0.0364 -0.6419 -0.1063
   63ASN    ND2  878   4.606   4.074   5.403 -0.3275 -0.1047 -0.1396
   63ASN   HD21  879   4.526   4.018   5.429  0.0732 -1.0449 -0.8712
   63ASN   HD22  880   4.703   4.067   5.431 -0.6407  0.0782  1.0030
   63ASN      C  881   4.604   4.452   5.244 -0.4557 -0.7080  0.5787
   63ASN      O  882   4.653   4.520   5.334 -0.4251 -0.0220  0.0565
   64THR      N  883   4.485   4.480   5.191 -0.1941 -0.2155  0.2330
   64THR      H  884   4.459   4.425   5.110 -1.7522 -1.3338  1.4258
   64THR     CA  885   4.401   4.589   5.236  0.3067  0.0750  0.4692
   64THR     HA  886   4.429   4.623   5.336  2.4138 -0.1922  0.0276
   64THR     CB  887   4.412   4.711   5.146  0.2591 -0.0164  0.3399
   64THR     HB  888   4.326   4.771   5.174 -1.2871 -0.7801 -2.3699
   64THR    CG2  889   4.545   4.786   5.152  0.6852 -0.7304 -0.0007
   64THR   HG21  890   4.625   4.715   5.135  0.7097 -1.1719  1.7916
   64THR   HG22  891   4.543   4.871   5.084  0.2667  0.7430  1.7733
   64THR   HG23  892   4.549   4.815   5.257 -0.7780  0.4646 -0.2319
   64THR    OG1  893   4.393   4.677   5.010 -0.4832  0.3776  0.3430
   64THR    HG1  894   4.299   4.664   4.991 -1.0557  2.7984  1.0225
   64THR      C  895   4.253   4.559   5.252  0.1027  0.4908 -0.5976
   64THR      O  896   4.206   4.457   5.203  0.7875 -0.1155 -0.0038
   65GLY      N  897   4.172   4.640   5.322  0.1877 -0.1180  0.2164
   65GLY      H  898   4.222   4.716   5.368  0.4340  1.4217 -2.3959
   65GLY     CA  899   4.028   4.638   5.334  0.1761 -0.7057 -0.0227
   65GLY    HA1  900   4.006   4.699   5.421 -0.0182 -0.6010 -0.1442
   65GLY    HA2  901   4.001   4.534   5.351  0.6685 -1.0823 -1.3501
   65GLY      C  902   3.954   4.684   5.209 -0.2695 -0.6980  0.2446
   65GLY      O  903   4.013   4.714   5.106 -0.7233 -0.3007  0.0937
   66TYR      N  904   3.822   4.697   5.225 -0.1536  0.4487  0.3835
   66TYR      H  905   3.785   4.670   5.315 -1.8412  1.3956  0.0226
   66TYR     CA  906   3.730   4.747   5.125 -0.1414  0.1432  0.2185
   66TYR     HA  907   3.753   4.696   5.031 -0.5874 -0.5327  0.4690
   66TYR     CB  908   3.585   4.733   5.171 -0.3517 -0.1753 -0.5222
   66TYR    HB1  909   3.518   4.762   5.090 -0.1730  1.5297 -0.1079
   66TYR    HB2  910   3.581   4.801   5.256 -1.2414 -1.4472  0.4779
   66TYR     CG  911   3.538   4.608   5.242  0.1993 -0.0021  0.1512
   66TYR    CD1  912   3.482   4.620   5.370 -0.0144 -0.2324  0.0802
   66TYR    HD1  913   3.457   4.716   5.414  0.6897  0.5696 -1.1838
   66TYR    CE1  914   3.446   4.510   5.448 -0.6992 -0.0382  0.0431
   66TYR    HE1  915   3.411   4.518   5.550  3.0112  2.3125  1.3503
   66TYR     CZ  916   3.475   4.382   5.398 -0.4640  0.0147  0.0420
   66TYR     OH  917   3.451   4.266   5.465 -0.4117  0.0689  0.1537
   66TYR     HH  918   3.437   4.287   5.558  3.0998 -0.6558  1.0097
   66TYR    CE2  919   3.517   4.367   5.264  0.4709 -0.3400  0.3681
   66TYR    HE2  920   3.526   4.266   5.227 -3.2571 -1.4621  2.0931
   66TYR    CD2  921   3.550   4.480   5.188 -0.8878 -0.0966  0.1231
   66TYR    HD2  922   3.599   4.470   5.092  2.1426  0.5941  1.4865
   66TYR      C  923   3.752   4.892   5.086 -0.7723  0.1715 -0.0424
   66TYR      O  924   3.706   4.940   4.982 -0.5491 -0.3225 -0.3712
   67GLY      N  925   3.826   4.971   5.164  0.0129 -0.0581 -0.5489
   67GLY      H  926   3.865   4.926   5.245 -0.1893  1.3456  0.3605
   67GLY     CA  927   3.863   5.108   5.135 -0.4178  0.2533  0.3362
   67GLY    HA1  928   3.840   5.118   5.029  0.0936 -4.4202 -0.4453
   67GLY    HA2  929   3.813   5.177   5.202  0.4947  0.5696  0.7100
   67GLY      C  930   4.012   5.124   5.165 -0.3311  0.0386  0.0309
   67GLY      O  931   4.070   5.048   5.242 -0.5317  0.2473  0.3907
   68THR      N  932   4.077   5.222   5.102 -0.0845 -0.3205 -0.2802
   68THR      H  933   4.023   5.285   5.045  1.1590  0.7465 -0.3198
   68THR     CA  934   4.216   5.257   5.125 -0.1341 -0.1895 -0.1756
   68THR     HA  935   4.247   5.212   5.219 -0.5825  0.8173  0.4582
   68THR     CB  936   4.301   5.204   5.010 -0.0946 -0.3186 -0.0874
   68THR     HB  937   4.404   5.224   5.039 -0.0474 -2.3956  1.3855
   68THR    CG2  938   4.299   5.053   4.988  0.5561 -0.3973  0.3662
   68THR   HG21  939   4.207   5.012   4.945  2.0059 -0.7057 -2.6911
   68THR   HG22  940   4.325   5.001   5.081 -2.2941  1.4554  2.3735
   68THR   HG23  941   4.368   5.028   4.908  0.6261 -1.0309  0.6159
   68THR    OG1  942   4.264   5.257   4.884  0.1113  0.0083 -0.0122
   68THR    HG1  943   4.327   5.209   4.830  0.1451 -0.1493  0.1643
   68THR      C  944   4.241   5.406   5.138  0.0657 -0.2444  0.0680
   68THR      O  945   4.145   5.480   5.117  0.0827 -0.2939 -0.1863
   69GLN      N  946   4.356   5.453   5.186 -0.1719  0.0878  0.3221
   69GLN      H  947   4.431   5.385   5.189  0.6998  0.7798 -2.4381
   69GLN     CA  948   4.394   5.592   5.174 -0.8819  0.2646  0.0685
   69GLN     HA  949   4.304   5.652   5.187 -0.7433  0.6001 -0.4860
   69GLN     CB  950   4.488   5.642   5.284 -0.4217 -0.1174 -0.1497
   69GLN    HB1  951   4.489   5.750   5.297  2.4334  0.0630 -1.0571
   69GLN    HB2  952   4.586   5.604   5.252 -0.6491 -0.1154 -0.8783
   69GLN     CG  953   4.469   5.572   5.418 -0.0833 -0.2887 -0.1878
   69GLN    HG1  954   4.553   5.607   5.478  0.2280  0.8403 -1.2512
   69GLN    HG2  955   4.474   5.463   5.420 -0.4100 -0.3331  2.4501
   69GLN     CD  956   4.337   5.608   5.486 -0.1194 -0.2094 -0.2996
   69GLN    OE1  957   4.249   5.679   5.436 -0.5079 -0.2737  0.2895
   69GLN    NE2  958   4.308   5.564   5.608  0.3611  0.2632 -0.0065
   69GLN   HE21  959   4.218   5.586   5.649  0.1212  0.8784 -0.8341
   69GLN   HE22  960   4.377   5.506   5.655 -0.4969  1.2270  2.6278
   69GLN      C  961   4.440   5.643   5.038  0.6273 -0.4287  0.3003
   69GLN      O  962   4.437   5.563   4.944 -0.2392 -0.1609  0.0981
   70SER      N  963   4.450   5.773   5.010  0.3858 -0.3883  0.4022
   70SER      H  964   4.474   5.845   5.076 -4.4980  2.6532 -0.6161
   70SER     CA  965   4.438   5.815   4.872  0.3665  0.0458  0.5340
   70SER     HA  966   4.355   5.760   4.827  0.4938  0.5555 -0.3603
   70SER     CB  967   4.398   5.961   4.855  0.0327 -0.1077 -0.0496
   70SER    HB1  968   4.475   6.035   4.877 -2.7232  2.7334  0.7780
   70SER    HB2  969   4.383   5.967   4.747  0.0867  0.3014 -0.0381
   70SER     OG  970   4.281   5.995   4.925 -0.0302 -0.0552 -0.1805
   70SER     HG  971   4.225   5.917   4.923  0.2529 -0.3614  1.7437
   70SER      C  972   4.565   5.787   4.792 -0.3581 -0.3368 -0.5018
   70SER      O  973   4.669   5.772   4.856 -0.3075  0.2912 -0.4309
   71THR      N  974   4.565   5.796   4.658  0.2471  0.0492 -0.4798
   71THR      H  975   4.476   5.814   4.614  0.8864  1.3073 -1.3059
   71THR     CA  976   4.681   5.792   4.571  0.3028 -0.2850 -0.3915
   71THR     HA  977   4.713   5.688   4.580  1.7663  0.1468 -0.4560
   71THR     CB  978   4.632   5.826   4.431  0.4746  0.1716 -0.3431
   71THR     HB  979   4.721   5.849   4.372 -0.9722 -0.3595 -2.8649
   71THR    CG2  980   4.572   5.708   4.353 -0.0388 -0.0574  0.3887
   71THR   HG21  981   4.494   5.660   4.412 -0.5380  0.2258 -0.0317
   71THR   HG22  982   4.641   5.627   4.332  0.5221  0.8865 -1.6270
   71THR   HG23  983   4.539   5.735   4.253  2.0896  0.6680 -0.1836
   71THR    OG1  984   4.538   5.931   4.439  0.3988  0.0644  0.2127
   71THR    HG1  985   4.591   5.995   4.487  2.5996 -0.7899 -0.8998
   71THR      C  986   4.799   5.882   4.607  0.1277 -0.1657 -0.1069
   71THR      O  987   4.771   6.001   4.613  0.2462 -0.1596  0.3513
   72PRO      N  988   4.922   5.832   4.619  0.2095  0.0652  0.0044
   72PRO     CD  989   4.962   5.693   4.628  0.4216  0.0582 -0.8936
   72PRO    HD1  990   4.900   5.634   4.696  0.3634 -0.8750 -1.7311
   72PRO    HD2  991   4.966   5.663   4.524 -2.9337  1.6968 -1.6204
   72PRO     CG  992   5.102   5.690   4.689 -0.1703  0.4065  0.5215
   72PRO    HG1  993   5.156   5.608   4.641 -0.9969  0.0598  0.1639
   72PRO    HG2  994   5.100   5.671   4.797 -1.2126 -0.6122  0.3523
   72PRO     CB  995   5.159   5.827   4.655  0.2885 -0.0477 -0.5987
   72PRO    HB1  996   5.228   5.869   4.728 -1.5993  1.9201  0.1756
   72PRO    HB2  997   5.216   5.807   4.565 -0.5212 -0.4690 -1.0322
   72PRO     CA  998   5.037   5.918   4.638  0.2549  0.0163 -0.0436
   72PRO     HA  999   5.018   5.969   4.732 -2.3950  1.5166 -1.2908
   72PRO      C 1000   5.053   6.014   4.521 -0.5575  0.4670  0.2082
   72PRO      O 1001   5.030   5.974   4.407  0.7217 -0.2329  0.1844
   73GLN      N 1002   5.091   6.139   4.548 -0.3321  0.3172  0.5895
   73GLN      H 1003   5.107   6.171   4.642 -1.0623 -1.6684  1.4411
   73GLN     CA 1004   5.107   6.244   4.450 -0.0108 -0.0629  0.2301
   73GLN     HA 1005   5.128   6.190   4.358 -0.6700 -1.8006  1.0519
   73GLN     CB 1006   4.975   6.319   4.437 -0.2293 -0.5167 -0.2032
   73GLN    HB1 1007   4.898   6.243   4.421  0.7854 -1.9223  1.3125
   73GLN    HB2 1008   4.983   6.378   4.345 -1.1566 -0.9903 -0.6120
   73GLN     CG 1009   4.933   6.416   4.546  0.6504  0.0156 -0.3288
   73GLN    HG1 1010   5.009   6.494   4.543  0.8815 -0.2108 -0.4070
   73GLN    HG2 1011   4.928   6.372   4.646 -0.2612  2.0459  0.5929
   73GLN     CD 1012   4.804   6.496   4.531  0.5504  0.0351  0.5719
   73GLN    OE1 1013   4.781   6.573   4.438  0.3410  0.2115  0.7678
   73GLN    NE2 1014   4.709   6.498   4.626 -0.1763 -0.3158 -0.1362
   73GLN   HE21 1015   4.726   6.449   4.712 -0.7556 -3.3248 -1.6135
   73GLN   HE22 1016   4.649   6.578   4.610  1.6416  1.0167 -0.7274
   73GLN      C 1017   5.226   6.331   4.486 -0.2968  0.4344 -0.0133
   73GLN      O 1018   5.261   6.334   4.604 -0.4658  0.0586  0.0487
   74GLY      N 1019   5.282   6.411   4.395  0.1169  0.2769  0.0988
   74GLY      H 1020   5.268   6.396   4.296 -1.1052 -2.7539  0.6162
   74GLY     CA 1021   5.380   6.510   4.435  0.2937 -0.0308  0.4342
   74GLY    HA1 1022   5.445   6.472   4.513  0.2797  1.5804  1.2799
   74GLY    HA2 1023   5.441   6.538   4.349 -0.5817  0.5386 -0.0310
   74GLY      C 1024   5.319   6.640   4.486  0.2354  0.3032 -0.4608
   74GLY      O 1025   5.217   6.686   4.436  0.2240  0.5237 -0.2349
   75TYR      N 1026   5.372   6.698   4.593 -0.1748 -0.3225  0.0907
   75TYR      H 1027   5.451   6.649   4.633  1.4503  0.4529 -1.9589
   75TYR     CA 1028   5.338   6.825   4.654  0.1381 -0.0016 -0.3929
   75TYR     HA 1029   5.258   6.872   4.598 -1.2070 -2.0327 -0.2714
   75TYR     CB 1030   5.318   6.807   4.805 -0.2490  0.4466 -0.3851
   75TYR    HB1 1031   5.405   6.753   4.843  0.9978  1.7120 -1.3730
   75TYR    HB2 1032   5.318   6.903   4.856 -0.8971  0.1069  0.2681
   75TYR     CG 1033   5.193   6.727   4.835 -0.0192  0.1831 -0.1261
   75TYR    CD1 1034   5.070   6.780   4.795  0.1533  0.0992 -0.7888
   75TYR    HD1 1035   5.072   6.869   4.734  1.9849 -1.1214 -2.6660
   75TYR    CE1 1036   4.955   6.702   4.813 -0.0861  0.6589  0.1991
   75TYR    HE1 1037   4.862   6.740   4.774 -0.9667 -0.8905  0.6881
   75TYR     CZ 1038   4.956   6.574   4.871 -0.3001  0.5267 -0.0825
   75TYR     OH 1039   4.845   6.496   4.885  0.1846 -0.2059 -0.2569
   75TYR     HH 1040   4.851   6.413   4.933 -1.3385  0.0873  0.4998
   75TYR    CE2 1041   5.081   6.525   4.917 -0.5091  0.3342  0.2857
   75TYR    HE2 1042   5.091   6.422   4.948 -0.0776 -0.1180 -1.2619
   75TYR    CD2 1043   5.197   6.599   4.893 -0.4841  0.1570 -0.1521
   75TYR    HD2 1044   5.295   6.557   4.909 -0.9304 -0.8820 -0.0813
   75TYR      C 1045   5.440   6.935   4.631  0.0583  0.0147 -0.6616
   75TYR      O 1046   5.554   6.909   4.591  0.4395  0.4918  0.0898
   76GLY      N 1047   5.407   7.061   4.661  0.2378 -0.1788  0.3712
   76GLY      H 1048   5.314   7.074   4.699 -1.4412 -1.2992 -3.0164
   76GLY     CA 1049   5.494   7.177   4.655  0.4133 -0.2852  0.8345
   76GLY    HA1 1050   5.536   7.195   4.755 -1.0403  2.7510  0.9957
   76GLY    HA2 1051   5.578   7.156   4.589 -0.3763  0.9476 -0.6019
   76GLY      C 1052   5.429   7.302   4.599 -0.2062 -0.5848  0.8811
   76GLY      O 1053   5.314   7.331   4.632 -0.3084 -0.1903  0.2009
   77SER      N 1054   5.506   7.379   4.522 -0.8970 -0.4376  0.3312
   77SER      H 1055   5.602   7.355   4.502  0.4863  2.1665  3.1825
   77SER     CA 1056   5.454   7.502   4.467  0.1983 -0.1196 -0.0173
   77SER     HA 1057   5.407   7.554   4.551  1.3418  1.3358 -0.2427
   77SER     CB 1058   5.561   7.595   4.411  0.2452 -0.1887 -0.0413
   77SER    HB1 1059   5.528   7.696   4.384  1.8487  0.6123  0.8695
   77SER    HB2 1060   5.608   7.554   4.322  0.7465  0.1707  0.0541
   77SER     OG 1061   5.661   7.623   4.506  0.1923  0.6086 -0.2122
   77SER     HG 1062   5.732   7.680   4.474  1.6305  0.5249  2.5213
   77SER      C 1063   5.348   7.488   4.358 -0.2480 -0.2833  0.4347
   77SER      O 1064   5.292   7.587   4.311  0.1902 -0.1348  0.2168
   78THR      N 1065   5.326   7.369   4.303 -0.6822 -0.4562  0.9652
   78THR      H 1066   5.389   7.298   4.336 -0.3823  0.1154  1.6295
   78THR     CA 1067   5.225   7.348   4.201  0.3497  0.0383 -0.1891
   78THR     HA 1068   5.155   7.430   4.187  1.3056  0.7779 -0.7573
   78THR     CB 1069   5.292   7.333   4.065 -0.0620  0.0029 -0.3891
   78THR     HB 1070   5.211   7.306   3.997 -3.0213  0.9475  2.4908
   78THR    CG2 1071   5.340   7.465   4.007  0.4231  0.0307  0.0732
   78THR   HG21 1072   5.427   7.499   4.063  0.4892  0.0358 -0.0294
   78THR   HG22 1073   5.377   7.443   3.907  2.5204 -2.2997  1.2630
   78THR   HG23 1074   5.253   7.529   4.017  0.2411 -0.5607  3.2636
   78THR    OG1 1075   5.402   7.245   4.062 -0.4555 -0.5028 -0.0977
   78THR    HG1 1076   5.440   7.256   3.974 -0.4684  1.3708  0.1014
   78THR      C 1077   5.138   7.229   4.239  0.2568  0.1106 -0.1770
   78THR      O 1078   5.018   7.224   4.216  0.2182  0.1518  0.0097
   79GLY      N 1079   5.200   7.131   4.305  0.2510  0.1734 -0.0767
   79GLY      H 1080   5.299   7.125   4.322  0.2651 -0.8324 -0.4056
   79GLY     CA 1081   5.128   7.006   4.322  0.0009  0.3162 -0.0762
   79GLY    HA1 1082   5.073   6.974   4.233  0.6462 -3.7875  0.8052
   79GLY    HA2 1083   5.201   6.930   4.350  0.4310  0.8641  0.3062
   79GLY      C 1084   5.039   7.004   4.446  0.0867  0.2130 -0.0159
   79GLY      O 1085   5.081   7.052   4.551 -0.0374  0.3766 -0.0412
   80GLY      N 1086   4.919   6.945   4.437 -0.2071  0.8050  0.0337
   80GLY      H 1087   4.894   6.906   4.347  1.0226 -0.0738  0.0459
   80GLY     CA 1088   4.822   6.935   4.544 -0.2317 -0.4019 -0.0950
   80GLY    HA1 1089   4.850   6.856   4.614 -0.1830 -0.9605 -0.7338
   80GLY    HA2 1090   4.734   6.886   4.502 -2.2947  1.9206  1.2833
   80GLY      C 1091   4.776   7.062   4.615 -0.3601 -0.4197 -0.1447
   80GLY      O 1092   4.661   7.099   4.594 -0.1565  0.2353 -0.1115
   81TYR      N 1093   4.856   7.133   4.695 -0.4038 -0.2291 -0.2699
   81TYR      H 1094   4.955   7.128   4.678 -0.0792  1.5138  0.8418
   81TYR     CA 1095   4.819   7.250   4.772  0.3797  0.0846 -0.3622
   81TYR     HA 1096   4.711   7.263   4.783  0.1704 -0.7154 -1.3317
   81TYR     CB 1097   4.859   7.247   4.919 -0.3580  0.2163 -0.1536
   81TYR    HB1 1098   4.968   7.247   4.926 -0.4323  1.3710  2.0254
   81TYR    HB2 1099   4.836   7.332   4.983  2.3620  0.6702  0.3472
   81TYR     CG 1100   4.803   7.126   4.991  0.3417  0.0704  0.1564
   81TYR    CD1 1101   4.669   7.131   5.031  0.2847  0.1561 -0.0372
   81TYR    HD1 1102   4.609   7.218   5.012  2.6327  1.5741 -1.4375
   81TYR    CE1 1103   4.622   7.010   5.083 -0.5415  0.2141 -0.6380
   81TYR    HE1 1104   4.518   6.992   5.108 -0.0389 -0.9444  0.7675
   81TYR     CZ 1105   4.702   6.899   5.118 -0.0261  0.6832 -0.3218
   81TYR     OH 1106   4.644   6.786   5.167  0.1273  0.8357  0.2196
   81TYR     HH 1107   4.709   6.719   5.189  0.9967  0.8861 -1.9440
   81TYR    CE2 1108   4.837   6.895   5.077  0.0437 -0.8522  0.0239
   81TYR    HE2 1109   4.900   6.809   5.094 -0.7272 -1.3543  0.4007
   81TYR    CD2 1110   4.882   7.014   5.019 -0.4562 -0.3990  0.5470
   81TYR    HD2 1111   4.986   7.022   4.992 -0.3586 -0.7375  0.8075
   81TYR      C 1112   4.873   7.374   4.703 -0.3616  0.3711 -0.4340
   81TYR      O 1113   4.840   7.485   4.745 -0.0950  0.2714  0.0473
   82GLY      N 1114   4.963   7.355   4.607 -0.0786  0.0378 -0.1052
   82GLY      H 1115   4.975   7.260   4.576 -1.2358  0.2461 -1.2762
   82GLY     CA 1116   5.018   7.465   4.529 -0.5229  0.3277 -0.0136
   82GLY    HA1 1117   5.107   7.435   4.473 -0.7741  1.3678 -1.0103
   82GLY    HA2 1118   5.068   7.540   4.589 -1.9007  1.6755 -0.4863
   82GLY      C 1119   4.927   7.535   4.429 -0.3815 -0.2240 -0.5353
   82GLY      O 1120   4.806   7.512   4.429 -0.3360 -0.4697  0.2325
   83SER      N 1121   4.980   7.637   4.360  0.1799 -0.2153 -0.0981
   83SER      H 1122   5.081   7.641   4.360  0.2062 -0.4445 -1.4866
   83SER     CA 1123   4.901   7.731   4.283  0.0935 -0.0885  0.1432
   83SER     HA 1124   4.820   7.766   4.347 -0.3578  0.2331 -0.6021
   83SER     CB 1125   4.987   7.851   4.245 -0.2380  0.1015 -0.0091
   83SER    HB1 1126   4.937   7.919   4.177 -0.2872 -1.1577 -1.2708
   83SER    HB2 1127   5.072   7.817   4.187 -0.4869 -0.3374 -0.1207
   83SER     OG 1128   5.016   7.914   4.368 -0.5598  0.2721 -0.0199
   83SER     HG 1129   5.069   7.992   4.350 -1.4333  0.9677  0.3092
   83SER      C 1130   4.849   7.670   4.154 -0.2202  0.0922  0.1831
   83SER      O 1131   4.890   7.560   4.118  0.3554  0.1388  0.6708
   84SER      N 1132   4.767   7.741   4.076  0.1295  0.0523 -0.2274
   84SER      H 1133   4.721   7.822   4.115  0.0688 -0.1153  0.0508
   84SER     CA 1134   4.721   7.690   3.949 -0.4285  0.1201 -0.0584
   84SER     HA 1135   4.792   7.621   3.903  1.3519  2.4711 -1.0504
   84SER     CB 1136   4.583   7.625   3.959 -0.2504 -0.1959  0.3817
   84SER    HB1 1137   4.567   7.588   3.858  1.5282 -1.1137  0.3859
   84SER    HB2 1138   4.510   7.699   3.992 -0.3500 -0.3467  0.5002
   84SER     OG 1139   4.573   7.521   4.054 -0.5348 -0.3721  0.1598
   84SER     HG 1140   4.553   7.557   4.141 -1.1124 -1.0812  0.3299
   84SER      C 1141   4.720   7.799   3.843  0.7089  0.1927 -0.0081
   84SER      O 1142   4.700   7.916   3.875  0.0257  0.0053  0.2736
   85GLN      N 1143   4.742   7.760   3.717 -0.3735 -0.1111 -0.1102
   85GLN      H 1144   4.765   7.664   3.697 -0.8882  0.3080 -3.4144
   85GLN     CA 1145   4.752   7.852   3.605 -0.3134 -0.1656 -0.1486
   85GLN     HA 1146   4.804   7.943   3.636 -1.9213  1.6144 -2.3592
   85GLN     CB 1147   4.826   7.776   3.495  0.3897  0.5729 -0.1957
   85GLN    HB1 1148   4.781   7.688   3.449 -0.6787 -0.3352  2.4340
   85GLN    HB2 1149   4.916   7.743   3.547 -0.6737  0.1669  1.4629
   85GLN     CG 1150   4.864   7.873   3.383 -0.4364  0.3161 -0.7123
   85GLN    HG1 1151   4.880   7.971   3.428 -0.2839  0.2924 -0.7151
   85GLN    HG2 1152   4.784   7.887   3.311 -1.2339 -0.6419 -0.0408
   85GLN     CD 1153   4.989   7.830   3.307 -0.1959 -0.6208  0.1832
   85GLN    OE1 1154   5.014   7.711   3.294  0.4190 -0.4551 -0.1839
   85GLN    NE2 1155   5.070   7.921   3.253 -0.4609 -0.4187  0.1213
   85GLN   HE21 1156   5.053   8.019   3.268  0.8184 -0.2928  0.8859
   85GLN   HE22 1157   5.142   7.896   3.186  1.3551  2.5932  0.7685
   85GLN      C 1158   4.618   7.901   3.554 -0.1673  0.4323  0.0360
   85GLN      O 1159   4.525   7.822   3.540  0.2380  0.0182 -0.3636
   86SER      N 1160   4.612   8.031   3.525  0.4547  0.4211 -0.1575
   86SER      H 1161   4.694   8.087   3.543  0.3422  0.7538 -0.6415
   86SER     CA 1162   4.503   8.095   3.452 -0.2300  0.1252  0.5930
   86SER     HA 1163   4.522   8.202   3.457 -0.3107  0.2088 -0.5650
   86SER     CB 1164   4.514   8.058   3.304 -0.2128  0.3015  0.5498
   86SER    HB1 1165   4.441   8.115   3.247 -1.4865 -0.7828  1.0408
   86SER    HB2 1166   4.491   7.953   3.285 -1.9295  0.6331  0.6472
   86SER     OG 1167   4.645   8.092   3.263 -0.6107  0.4914 -0.5774
   86SER     HG 1168   4.651   8.068   3.170 -1.6680  3.9229 -1.6761
   86SER      C 1169   4.365   8.060   3.505 -0.2921  0.0815  0.4010
   86SER      O 1170   4.278   8.017   3.429 -0.0783 -0.5518  0.5114
   87SER      N 1171   4.353   8.055   3.638  0.3475  0.2628  0.4671
   87SER      H 1172   4.420   8.111   3.689  0.9331  1.7782 -1.7784
   87SER     CA 1173   4.241   7.987   3.699  0.0206 -0.1152 -0.5319
   87SER     HA 1174   4.171   7.983   3.615  0.8227 -0.2059 -1.2092
   87SER     CB 1175   4.269   7.849   3.756  1.0153  0.2120 -0.2126
   87SER    HB1 1176   4.183   7.803   3.805 -2.1391  3.1722 -2.5203
   87SER    HB2 1177   4.354   7.853   3.825 -0.9343 -0.7211  2.4288
   87SER     OG 1178   4.292   7.759   3.650  0.4772  0.4164 -0.5012
   87SER     HG 1179   4.375   7.790   3.613  0.6236 -1.6121 -2.0189
   87SER      C 1180   4.176   8.068   3.810  0.5020 -0.2246 -0.1673
   87SER      O 1181   4.237   8.151   3.877  0.1856  0.1309 -0.3142
   88GLN      N 1182   4.047   8.036   3.823  0.4302  0.0591 -0.1691
   88GLN      H 1183   4.004   7.971   3.757 -0.2429 -2.5210  2.5805
   88GLN     CA 1184   3.962   8.088   3.927 -0.3405  0.0675 -0.7899
   88GLN     HA 1185   4.014   8.156   3.994 -2.7221  1.6673 -0.4395
   88GLN     CB 1186   3.852   8.174   3.865 -0.3594 -0.2065 -1.1375
   88GLN    HB1 1187   3.798   8.119   3.789  0.7098 -1.0081 -1.3387
   88GLN    HB2 1188   3.784   8.202   3.946  0.7192  1.8667 -0.8847
   88GLN     CG 1189   3.892   8.304   3.796 -0.2410  0.0271 -0.6342
   88GLN    HG1 1190   3.967   8.268   3.726  0.6201 -0.2782  0.4109
   88GLN    HG2 1191   3.804   8.343   3.745 -0.0095  1.5842  0.0797
   88GLN     CD 1192   3.949   8.415   3.885 -0.8235  0.2902 -0.5847
   88GLN    OE1 1193   3.937   8.418   4.007  0.1162  0.5652 -0.4901
   88GLN    NE2 1194   4.015   8.514   3.824 -0.2173  0.1249 -0.2050
   88GLN   HE21 1195   4.060   8.490   3.737 -3.1303 -0.6947 -1.6323
   88GLN   HE22 1196   4.064   8.577   3.886 -0.9397 -0.0180  0.5343
   88GLN      C 1197   3.915   7.970   4.012  0.3568  0.1176 -0.3233
   88GLN      O 1198   3.932   7.854   3.975 -0.3081 -0.2120  0.3693
   89SER      N 1199   3.846   8.000   4.122  0.2545  0.0375 -0.3649
   89SER      H 1200   3.813   8.095   4.138  0.7818  0.2180 -0.3359
   89SER     CA 1201   3.801   7.904   4.220 -0.3541  0.4783 -0.1990
   89SER     HA 1202   3.887   7.853   4.264 -1.2247 -1.5265 -0.7055
   89SER     CB 1203   3.727   7.972   4.334 -0.4909  0.1967 -0.1179
   89SER    HB1 1204   3.700   7.892   4.403 -0.5787 -1.4238 -1.9512
   89SER    HB2 1205   3.638   8.024   4.297 -0.0736  1.5605  0.7052
   89SER     OG 1206   3.803   8.063   4.411  0.2792 -0.4165 -0.1465
   89SER     HG 1207   3.838   8.122   4.344 -0.7882 -0.4646 -0.7696
   89SER      C 1208   3.719   7.786   4.167  0.1405 -0.0534  0.2040
   89SER      O 1209   3.652   7.802   4.066  0.6273 -0.1307 -0.1320
   90SER      N 1210   3.723   7.667   4.227  0.6017 -0.1297  0.0255
   90SER      H 1211   3.779   7.657   4.311  2.0025  0.1644 -0.8300
   90SER     CA 1212   3.646   7.555   4.177  0.3169 -0.0096  0.1943
   90SER     HA 1213   3.558   7.601   4.132 -0.3356  0.7080  2.0812
   90SER     CB 1214   3.723   7.467   4.079  0.1630  0.0373  0.0309
   90SER    HB1 1215   3.743   7.530   3.992  0.8205  0.9490  0.8218
   90SER    HB2 1216   3.668   7.378   4.051 -0.2532  0.7835 -1.6774
   90SER     OG 1217   3.844   7.433   4.143 -0.1926 -0.1237  0.6136
   90SER     HG 1218   3.842   7.337   4.137  1.5689 -0.3274  2.4223
   90SER      C 1219   3.596   7.471   4.294  0.3417 -0.1287  0.1190
   90SER      O 1220   3.673   7.426   4.379  0.3347 -0.1287  0.1257
   91TYR      N 1221   3.468   7.433   4.292  0.2207  0.2809 -0.1194
   91TYR      H 1222   3.413   7.484   4.224  2.0894 -1.1211 -2.9096
   91TYR     CA 1223   3.396   7.382   4.407 -0.3046  0.3048 -0.4320
   91TYR     HA 1224   3.469   7.328   4.468 -2.1699 -2.5450 -0.5486
   91TYR     CB 1225   3.335   7.491   4.494 -0.1662  0.0960 -0.0709
   91TYR    HB1 1226   3.245   7.531   4.449 -0.8461  1.9360  2.6375
   91TYR    HB2 1227   3.297   7.441   4.583 -2.5776  0.2401 -0.9513
   91TYR     CG 1228   3.426   7.598   4.550  0.2935 -0.1042 -0.4306
   91TYR    CD1 1229   3.516   7.572   4.654  0.3648 -0.1948 -0.5139
   91TYR    HD1 1230   3.533   7.473   4.693 -1.4189 -0.1777  0.4571
   91TYR    CE1 1231   3.583   7.680   4.714  0.0778 -0.0491 -0.4540
   91TYR    HE1 1232   3.653   7.663   4.794  0.4521  2.9977  0.0082
   91TYR     CZ 1233   3.566   7.812   4.666  0.0971  0.2972  0.4650
   91TYR     OH 1234   3.653   7.906   4.711  0.2223 -0.0888  1.0339
   91TYR     HH 1235   3.701   7.856   4.778  2.4226 -0.4494 -0.6640
   91TYR    CE2 1236   3.469   7.833   4.565  0.4162 -0.3677  0.0076
   91TYR    HE2 1237   3.452   7.937   4.539  0.3394  0.2441  2.2352
   91TYR    CD2 1238   3.390   7.729   4.516  0.0396 -0.0671 -0.0298
   91TYR    HD2 1239   3.322   7.749   4.434  2.6776 -0.2930 -2.4558
   91TYR      C 1240   3.297   7.272   4.373 -0.1802  0.0528  0.0066
   91TYR      O 1241   3.238   7.279   4.265  0.1998 -0.0514 -0.2124
   92GLY      N 1242   3.284   7.177   4.465 -0.0071 -0.0690 -0.0933
   92GLY      H 1243   3.336   7.195   4.550  0.3805  2.8971 -0.8585
   92GLY     CA 1244   3.222   7.047   4.446 -0.3082  0.0892 -0.1979
   92GLY    HA1 1245   3.223   6.991   4.540 -0.4606 -1.0262 -0.8437
   92GLY    HA2 1246   3.117   7.060   4.421  0.1024  1.2867 -1.4401
   92GLY      C 1247   3.281   6.958   4.338  0.0000 -0.3065  0.2913
   92GLY      O 1248   3.395   6.981   4.297  0.0463  0.3425  0.7796
   93GLN      N 1249   3.204   6.858   4.295  0.2395 -0.4184  0.1186
   93GLN      H 1250   3.122   6.824   4.343 -0.5710  2.0615  0.5921
   93GLN     CA 1251   3.235   6.788   4.172  0.1878  0.0879 -0.1828
   93GLN     HA 1252   3.342   6.770   4.164 -0.0040 -0.5444 -1.6272
   93GLN     CB 1253   3.168   6.651   4.179  0.0929  0.1320 -0.2383
   93GLN    HB1 1254   3.059   6.659   4.179  0.1549  1.1193 -0.4600
   93GLN    HB2 1255   3.189   6.592   4.090 -1.1064 -1.4850  0.5079
   93GLN     CG 1256   3.215   6.572   4.300  0.0318  0.3843 -0.0473
   93GLN    HG1 1257   3.137   6.499   4.323 -0.2137 -0.0704 -2.0916
   93GLN    HG2 1258   3.223   6.634   4.389 -0.6872  2.4259 -1.3318
   93GLN     CD 1259   3.353   6.510   4.279  0.0310  0.3724 -0.0162
   93GLN    OE1 1260   3.455   6.573   4.253  0.4919 -0.2557  0.2434
   93GLN    NE2 1261   3.360   6.377   4.292 -0.0230  0.4010  0.3126
   93GLN   HE21 1262   3.450   6.332   4.286 -0.2277  0.0623 -0.3545
   93GLN   HE22 1263   3.273   6.326   4.299 -0.2693  0.7703 -0.0084
   93GLN      C 1264   3.199   6.869   4.048 -0.4828  0.0378 -0.0204
   93GLN      O 1265   3.144   6.978   4.059 -0.2263  0.1219  0.4234
   94GLN      N 1266   3.234   6.825   3.927  0.1000  0.0554  0.1385
   94GLN      H 1267   3.282   6.737   3.920 -0.9173 -0.5233  0.1704
   94GLN     CA 1268   3.197   6.875   3.796 -0.0716 -0.0750  0.1362
   94GLN     HA 1269   3.200   6.984   3.801 -0.2952 -0.1189  3.3271
   94GLN     CB 1270   3.313   6.842   3.702  0.2510 -0.0848  0.5359
   94GLN    HB1 1271   3.278   6.844   3.599 -1.1832 -0.6684  0.9877
   94GLN    HB2 1272   3.351   6.743   3.726  1.3929  0.1219 -0.3008
   94GLN     CG 1273   3.427   6.941   3.724  0.3400  0.1906 -1.0414
   94GLN    HG1 1274   3.465   6.944   3.826 -0.7248 -0.8272 -0.5963
   94GLN    HG2 1275   3.510   6.910   3.660  0.9379 -3.6167  1.2220
   94GLN     CD 1276   3.395   7.084   3.684 -0.3741  0.3188 -0.0507
   94GLN    OE1 1277   3.301   7.105   3.608 -0.6527 -0.1419  0.1628
   94GLN    NE2 1278   3.480   7.184   3.710  0.2543 -0.2108 -0.0386
   94GLN   HE21 1279   3.470   7.267   3.653  1.7392 -0.4280 -0.6724
   94GLN   HE22 1280   3.554   7.184   3.778  0.0892 -0.4907  0.1455
   94GLN      C 1281   3.064   6.818   3.749 -0.1771  0.2439  0.0493
   94GLN      O 1282   3.019   6.718   3.803  0.5780 -0.0214  0.1891
   95SER      N 1283   2.996   6.878   3.650  0.4703  0.2436 -0.3977
   95SER      H 1284   3.034   6.962   3.609  0.3552 -0.1307 -1.2908
   95SER     CA 1285   2.868   6.829   3.603  0.3445 -0.1671  0.3581
   95SER     HA 1286   2.807   6.791   3.685  0.6876 -0.4837  0.4721
   95SER     CB 1287   2.789   6.942   3.537  0.1907 -0.3193  0.2816
   95SER    HB1 1288   2.692   6.899   3.511 -0.1501  0.0977  0.8392
   95SER    HB2 1289   2.764   7.024   3.604 -1.2451 -1.1141  0.7742
   95SER     OG 1290   2.853   6.983   3.419 -0.1307 -0.4459  0.0614
   95SER     HG 1291   2.797   7.045   3.373 -0.7551 -1.0773 -0.0368
   95SER      C 1292   2.866   6.709   3.509  0.0688  0.6309 -0.6791
   95SER      O 1293   2.758   6.660   3.477  0.2656 -0.3042  0.0502
   96SER      N 1294   2.985   6.668   3.465  0.0753 -0.3738  0.2064
   96SER      H 1295   3.068   6.720   3.493  0.3501  0.3973 -1.7939
   96SER     CA 1296   2.999   6.571   3.358 -0.0438  0.0207 -0.1759
   96SER     HA 1297   2.922   6.497   3.380 -0.1865  0.3018  0.2886
   96SER     CB 1298   2.963   6.633   3.224 -0.0458  0.1164 -0.1308
   96SER    HB1 1299   2.937   6.557   3.150 -0.8002  2.1118 -2.0347
   96SER    HB2 1300   2.868   6.686   3.234 -0.0179  0.1013  0.2141
   96SER     OG 1301   3.060   6.727   3.183  0.7105 -0.5799  0.0453
   96SER     HG 1302   3.081   6.711   3.090  0.1370  1.6033 -0.5056
   96SER      C 1303   3.135   6.503   3.357  0.0131  0.1296  0.0081
   96SER      O 1304   3.236   6.562   3.395 -0.1270  0.1046  0.4251
   97TYR      N 1305   3.147   6.391   3.284 -0.6204  0.2724 -0.3206
   97TYR      H 1306   3.063   6.345   3.255 -0.8727  0.2822  0.3584
   97TYR     CA 1307   3.270   6.325   3.247 -0.2522  0.1525  1.0422
   97TYR     HA 1308   3.331   6.332   3.337  0.6071 -0.7840  0.5550
   97TYR     CB 1309   3.237   6.180   3.211 -0.1429  0.2495  0.5374
   97TYR    HB1 1310   3.334   6.133   3.195  0.3202  1.1971  0.4977
   97TYR    HB2 1311   3.169   6.178   3.127  0.2503  2.5823  0.0940
   97TYR     CG 1312   3.159   6.104   3.316 -0.3253 -0.5396 -0.1622
   97TYR    CD1 1313   3.058   6.014   3.280 -0.3792 -0.5821  0.0971
   97TYR    HD1 1314   3.046   5.995   3.175 -0.1328  0.8588 -0.2143
   97TYR    CE1 1315   2.987   5.956   3.386 -0.5739  0.2686  0.4489
   97TYR    HE1 1316   2.903   5.890   3.367 -1.4545  1.5196 -0.1998
   97TYR     CZ 1317   3.025   5.975   3.520 -0.2023  0.2074  0.3521
   97TYR     OH 1318   2.951   5.920   3.620 -0.3382 -0.0395  0.1168
   97TYR     HH 1319   2.993   5.952   3.700 -0.6519  1.8157 -0.4058
   97TYR    CE2 1320   3.135   6.057   3.555 -0.4173  0.9376 -0.6243
   97TYR    HE2 1321   3.172   6.070   3.655 -1.6228 -2.1507  0.3668
   97TYR    CD2 1322   3.202   6.118   3.448  0.3016  0.4540 -0.4593
   97TYR    HD2 1323   3.287   6.180   3.473  1.3550 -1.2586  0.3819
   97TYR      C 1324   3.334   6.397   3.129 -0.1709 -0.7900  0.5002
   97TYR      O 1325   3.264   6.405   3.029  0.5694 -0.2637  0.0118
   98PRO      N 1326   3.460   6.439   3.118 -0.4663  0.0269  0.2343
   98PRO     CD 1327   3.499   6.531   3.013 -0.9061 -0.3312 -0.2465
   98PRO    HD1 1328   3.415   6.594   2.984 -0.7750  0.4206  0.9227
   98PRO    HD2 1329   3.544   6.483   2.926 -2.8052 -2.7646  0.0316
   98PRO     CG 1330   3.609   6.620   3.070 -1.1586 -0.2683  0.1381
   98PRO    HG1 1331   3.681   6.655   2.996 -0.1585 -0.6061  0.9295
   98PRO    HG2 1332   3.568   6.702   3.130 -2.7782 -1.8989  1.3676
   98PRO     CB 1333   3.672   6.513   3.158 -0.5281 -0.0092  0.0032
   98PRO    HB1 1334   3.746   6.456   3.102 -1.5685  0.2776 -1.7199
   98PRO    HB2 1335   3.727   6.552   3.244 -0.0149 -0.4033 -0.1446
   98PRO     CA 1336   3.562   6.427   3.220 -0.5706  0.3094  0.3728
   98PRO     HA 1337   3.528   6.468   3.315  1.6341 -3.0662  2.8207
   98PRO      C 1338   3.609   6.283   3.231 -0.0760  0.4141 -0.3103
   98PRO      O 1339   3.600   6.207   3.135  0.2440  0.2606 -0.2229
   99GLY      N 1340   3.658   6.242   3.349  0.4221  0.5297 -0.4726
   99GLY      H 1341   3.669   6.312   3.421  2.6387 -0.0007 -0.2427
   99GLY     CA 1342   3.704   6.109   3.380 -0.5754  0.1187 -0.7059
   99GLY    HA1 1343   3.772   6.120   3.465  0.2537  0.7772 -1.4293
   99GLY    HA2 1344   3.768   6.066   3.302 -1.1525 -0.9459 -0.6069
   99GLY      C 1345   3.595   6.007   3.410  0.0083 -0.1892  0.4074
   99GLY      O 1346   3.477   6.027   3.385  0.0919 -0.3563 -0.1311
  100TYR      N 1347   3.638   5.887   3.450  0.4642 -0.1625  0.0091
  100TYR      H 1348   3.727   5.883   3.497  0.0878 -1.8325  0.6735
  100TYR     CA 1349   3.553   5.769   3.451 -0.3619  0.4198 -0.0731
  100TYR     HA 1350   3.528   5.742   3.349 -2.0939  2.2059 -0.1602
  100TYR     CB 1351   3.632   5.645   3.495 -0.0461  0.4903 -0.4341
  100TYR    HB1 1352   3.717   5.627   3.430 -0.8727 -2.6420 -0.8189
  100TYR    HB2 1353   3.675   5.661   3.594 -0.0001 -0.1881 -0.3441
  100TYR     CG 1354   3.557   5.514   3.495 -0.0742  0.5050  0.0007
  100TYR    CD1 1355   3.513   5.460   3.374  0.0146 -0.1106  0.2387
  100TYR    HD1 1356   3.528   5.512   3.280 -2.3878  1.7600  0.7853
  100TYR    CE1 1357   3.447   5.336   3.380  0.1272 -0.1904 -0.1452
  100TYR    HE1 1358   3.409   5.291   3.290 -0.1460 -2.4402  1.0304
  100TYR     CZ 1359   3.420   5.272   3.502 -0.2069 -0.1380 -0.1904
  100TYR     OH 1360   3.349   5.156   3.506  0.2834 -0.4370 -0.0636
  100TYR     HH 1361   3.346   5.112   3.592 -3.2985 -1.2822 -0.4368
  100TYR    CE2 1362   3.468   5.331   3.621 -0.6255  0.8041 -0.4850
  100TYR    HE2 1363   3.441   5.280   3.712 -1.0267  2.3907  0.3254
  100TYR    CD2 1364   3.541   5.450   3.619  0.4207  0.1780 -0.1002
  100TYR    HD2 1365   3.593   5.485   3.707 -0.4064  0.0877  0.4312
  100TYR      C 1366   3.427   5.782   3.535 -0.3624  0.5315 -0.0917
  100TYR      O 1367   3.436   5.840   3.643  0.7798  0.0889  0.0659
  101GLY      N 1368   3.323   5.707   3.501 -0.1223  0.0346  0.2516
  101GLY      H 1369   3.328   5.654   3.415  0.2325  0.7767 -0.1928
  101GLY     CA 1370   3.202   5.687   3.578 -0.0798  0.0106  0.3118
  101GLY    HA1 1371   3.119   5.752   3.549 -0.4603  0.5886  2.5299
  101GLY    HA2 1372   3.201   5.709   3.685 -1.5643  4.4041 -0.3809
  101GLY      C 1373   3.150   5.545   3.558 -0.3264  0.1345  0.0494
  101GLY      O 1374   3.165   5.491   3.449  0.1112 -0.4020  0.3671
  102GLN      N 1375   3.102   5.481   3.665 -0.1800 -0.4801 -0.2491
  102GLN      H 1376   3.088   5.540   3.746  0.3311 -0.4465 -0.1781
  102GLN     CA 1377   3.051   5.346   3.671 -0.6678 -0.3036 -0.4484
  102GLN     HA 1378   3.072   5.302   3.573  0.0011  2.3919 -1.6069
  102GLN     CB 1379   3.129   5.257   3.767 -0.2597  0.6627  0.1314
  102GLN    HB1 1380   3.084   5.158   3.759 -0.6861  0.9129 -0.6342
  102GLN    HB2 1381   3.233   5.260   3.733 -0.8486  1.6758 -1.7160
  102GLN     CG 1382   3.130   5.301   3.913  0.6202 -0.1530  0.3819
  102GLN    HG1 1383   3.213   5.370   3.926  0.7558 -0.3707  0.6809
  102GLN    HG2 1384   3.037   5.351   3.939  0.6183 -0.2271  0.5155
  102GLN     CD 1385   3.156   5.183   4.005  0.9924 -0.0881  0.3634
  102GLN    OE1 1386   3.179   5.069   3.965 -0.3519 -0.4596  0.5942
  102GLN    NE2 1387   3.168   5.224   4.132 -0.3049  0.9686  0.1641
  102GLN   HE21 1388   3.216   5.151   4.182 -0.8148 -0.5357 -1.4190
  102GLN   HE22 1389   3.186   5.320   4.157  1.2559  0.2241  2.1522
  102GLN      C 1390   2.904   5.334   3.710 -0.6034 -0.1253 -0.1533
  102GLN      O 1391   2.854   5.409   3.794  0.1161 -0.6305  0.7512
  103GLN      N 1392   2.849   5.219   3.670 -0.2905 -0.1891 -0.4054
  103GLN      H 1393   2.900   5.151   3.617 -0.8850 -0.0874 -1.1148
  103GLN     CA 1394   2.712   5.184   3.701 -0.2196  0.0777  0.2302
  103GLN     HA 1395   2.691   5.232   3.797 -0.4428  4.2790 -1.6921
  103GLN     CB 1396   2.609   5.235   3.601 -0.1803  0.0379  0.1705
  103GLN    HB1 1397   2.645   5.209   3.501  1.1526  2.2173  0.0186
  103GLN    HB2 1398   2.526   5.167   3.622  0.8558 -1.0603  0.8583
  103GLN     CG 1399   2.572   5.383   3.592  0.6543  0.2386 -0.0909
  103GLN    HG1 1400   2.503   5.399   3.509 -0.1726  0.1937  0.5695
  103GLN    HG2 1401   2.656   5.445   3.563  1.0005 -0.3517 -0.3808
  103GLN     CD 1402   2.518   5.438   3.724  0.9652 -0.3289  0.2783
  103GLN    OE1 1403   2.423   5.388   3.783  0.4964  0.4026  0.1442
  103GLN    NE2 1404   2.573   5.543   3.784 -0.0656  0.4110 -0.0485
  103GLN   HE21 1405   2.533   5.581   3.869 -2.0546  0.7199 -1.0570
  103GLN   HE22 1406   2.652   5.599   3.754  0.4821  0.7287  1.8275
  103GLN      C 1407   2.692   5.034   3.721 -0.5015  0.0935  0.0741
  103GLN      O 1408   2.755   4.962   3.645 -0.1102  0.3133  0.1872
  104PRO      N 1409   2.600   4.992   3.809 -0.3712  0.1604  0.2428
  104PRO     CD 1410   2.559   5.069   3.925  0.3485  0.3874  0.3531
  104PRO    HD1 1411   2.646   5.107   3.979 -0.6917  1.5869  1.2462
  104PRO    HD2 1412   2.500   5.155   3.896 -0.6007 -0.6344 -0.9055
  104PRO     CG 1413   2.464   4.989   4.014  0.3274  0.0891  0.0672
  104PRO    HG1 1414   2.376   5.040   4.054 -0.6926 -0.1875 -1.7369
  104PRO    HG2 1415   2.531   4.957   4.094  2.2000  0.0469 -1.4568
  104PRO     CB 1416   2.415   4.886   3.914  0.2517  0.1429  0.0483
  104PRO    HB1 1417   2.333   4.920   3.850 -0.7931  0.2863  1.4109
  104PRO    HB2 1418   2.391   4.791   3.961 -0.1767 -0.6767 -1.7069
  104PRO     CA 1419   2.527   4.868   3.812 -0.0059 -0.0677 -0.2007
  104PRO     HA 1420   2.602   4.796   3.845 -0.9808 -1.0622 -0.0766
  104PRO      C 1421   2.470   4.818   3.680  1.3305  0.0674 -0.8397
  104PRO      O 1422   2.434   4.897   3.593 -0.3658 -0.1876 -0.4003
  105ALA      N 1423   2.435   4.689   3.673 -0.5334  0.5146 -0.1435
  105ALA      H 1424   2.448   4.633   3.756 -1.3578  3.1648  1.9096
  105ALA     CA 1425   2.389   4.625   3.551  0.2434  0.0001 -0.1701
  105ALA     HA 1426   2.459   4.658   3.475  1.1215  3.0233  1.7568
  105ALA     CB 1427   2.415   4.475   3.569 -0.1885 -0.0930 -0.3012
  105ALA    HB1 1428   2.362   4.442   3.658  1.0119 -0.6589  0.2268
  105ALA    HB2 1429   2.375   4.411   3.491  0.7748 -2.1633  0.8377
  105ALA    HB3 1430   2.522   4.456   3.572 -0.2919 -1.0558 -1.6227
  105ALA      C 1431   2.245   4.658   3.515  0.1067 -0.0316  0.3308
  105ALA      O 1432   2.157   4.672   3.599 -0.0318 -0.7920  0.3201
  106PRO      N 1433   2.211   4.662   3.386 -0.2619 -0.2464  0.4181
  106PRO     CD 1434   2.295   4.626   3.273 -0.0508  0.5103  0.3253
  106PRO    HD1 1435   2.375   4.701   3.276  0.4211  0.0673 -0.6758
  106PRO    HD2 1436   2.328   4.522   3.281  1.0306  0.8981  1.2658
  106PRO     CG 1437   2.219   4.647   3.143 -0.0186 -0.5232  0.1306
  106PRO    HG1 1438   2.284   4.709   3.081  0.2285 -1.0240 -0.1148
  106PRO    HG2 1439   2.194   4.547   3.107  1.2597  0.0253 -2.6093
  106PRO     CB 1440   2.097   4.724   3.191  0.3656  0.0165  0.2542
  106PRO    HB1 1441   2.005   4.701   3.137  0.7920 -0.9080 -0.0989
  106PRO    HB2 1442   2.133   4.827   3.187  0.5004 -0.0492 -0.3180
  106PRO     CA 1443   2.077   4.689   3.338 -0.1222  0.0928  0.2086
  106PRO     HA 1444   2.028   4.772   3.389 -0.4485  0.1896 -0.2567
  106PRO      C 1445   1.994   4.564   3.361  0.3798 -0.1578  0.6875
  106PRO      O 1446   2.050   4.456   3.381  0.4307 -0.2404  0.1181
  107SER      N 1447   1.861   4.568   3.345  0.5225 -0.1736 -0.5859
  107SER      H 1448   1.828   4.655   3.306  0.4885  0.3962  0.6506
  107SER     CA 1449   1.762   4.463   3.349 -0.3189  0.6357  0.3300
  107SER     HA 1450   1.812   4.367   3.337  0.3045  1.0089 -0.0587
  107SER     CB 1451   1.704   4.457   3.490 -0.1575  0.0038  0.3699
  107SER    HB1 1452   1.625   4.382   3.481  1.4558 -1.7850  0.3732
  107SER    HB2 1453   1.789   4.421   3.549 -2.5017 -2.0554  2.7834
  107SER     OG 1454   1.658   4.577   3.546 -0.5184  0.1455 -0.2204
  107SER     HG 1455   1.741   4.608   3.583 -0.2334 -1.6333  0.7267
  107SER      C 1456   1.656   4.470   3.240  0.3792 -0.1346 -0.4163
  107SER      O 1457   1.634   4.573   3.175 -0.3107  0.3118  0.4988
  108SER      N 1458   1.586   4.363   3.204 -0.5100  0.0954  0.5811
  108SER      H 1459   1.618   4.278   3.248  0.5575  0.8914  1.3737
  108SER     CA 1460   1.484   4.355   3.102 -0.0142  0.2145  0.0743
  108SER     HA 1461   1.519   4.402   3.010  0.3600  1.0536  0.6336
  108SER     CB 1462   1.451   4.207   3.085  0.5073  0.0617  0.3889
  108SER    HB1 1463   1.373   4.193   3.010  0.0767  1.3296  0.5723
  108SER    HB2 1464   1.417   4.174   3.183 -2.1859 -0.2873 -0.5576
  108SER     OG 1465   1.564   4.131   3.046 -0.2616 -1.0127  0.2001
  108SER     HG 1466   1.594   4.162   2.961  0.7545 -2.3378  0.0470
  108SER      C 1467   1.362   4.440   3.135 -0.1088 -0.0235  0.3325
  108SER      O 1468   1.343   4.487   3.247 -0.3776  0.0286  0.2656
  109THR      N 1469   1.264   4.449   3.045  0.2265  0.1724 -0.0110
  109THR      H 1470   1.271   4.402   2.955 -0.8978 -2.3342  1.1203
  109THR     CA 1471   1.145   4.530   3.056  0.0784  0.0104 -0.3707
  109THR     HA 1472   1.175   4.618   3.114 -0.9370 -0.4207  0.8490
  109THR     CB 1473   1.080   4.571   2.924  0.0273  0.2245 -0.2794
  109THR     HB 1474   0.982   4.616   2.941  0.0343 -0.3511  1.5371
  109THR    CG2 1475   1.162   4.682   2.858  0.1856  0.3370  0.1025
  109THR   HG21 1476   1.172   4.765   2.929  1.3989  1.2316 -1.0581
  109THR   HG22 1477   1.260   4.639   2.837  0.2486 -0.0854  1.1710
  109THR   HG23 1478   1.124   4.726   2.766 -0.1485  0.8831  0.4967
  109THR    OG1 1479   1.067   4.460   2.839 -0.0438  0.1910 -0.2254
  109THR    HG1 1480   0.983   4.474   2.794 -0.8154  2.3650  1.6701
  109THR      C 1481   1.038   4.467   3.144  0.0017 -0.0062 -0.4766
  109THR      O 1482   1.004   4.350   3.126  0.3381 -0.2021  0.1494
  110SER      N 1483   0.981   4.550   3.232 -0.0484 -0.1952 -0.3290
  110SER      H 1484   1.006   4.647   3.230 -0.4172  0.0638  3.0923
  110SER     CA 1485   0.871   4.499   3.311  0.0856  0.2519  0.1541
  110SER     HA 1486   0.907   4.410   3.363 -2.2705 -0.5556  0.5396
  110SER     CB 1487   0.819   4.593   3.419 -0.4763 -0.2059  0.2908
  110SER    HB1 1488   0.751   4.534   3.480 -2.6639 -0.0379 -1.8510
  110SER    HB2 1489   0.758   4.676   3.383  0.5571  0.9534  1.1097
  110SER     OG 1490   0.931   4.625   3.499  0.4901 -0.2590 -1.0017
  110SER     HG 1491   0.897   4.608   3.587  2.8679 -0.8760 -0.1449
  110SER      C 1492   0.751   4.463   3.224  0.3650  0.1199 -0.1827
  110SER      O 1493   0.740   4.507   3.110 -0.4008  0.0004 -0.1625
  111GLY      N 1494   0.657   4.383   3.276  0.3081 -0.0679 -0.5711
  111GLY      H 1495   0.676   4.344   3.367 -3.1246 -0.6958 -0.0196
  111GLY     CA 1496   0.525   4.359   3.221  0.2982  0.0983 -0.6190
  111GLY    HA1 1497   0.526   4.253   3.199  3.2786 -0.2522  0.6321
  111GLY    HA2 1498   0.522   4.407   3.123 -0.9046  1.2966 -0.0285
  111GLY      C 1499   0.409   4.405   3.309  0.3321 -0.5181 -0.2473
  111GLY      O 1500   0.422   4.453   3.421 -0.0836 -0.1951 -0.3339
  112SER      N 1501   0.292   4.415   3.246  0.3386 -0.0120 -0.1775
  112SER      H 1502   0.277   4.401   3.147 -4.0338  0.4809  0.1833
  112SER     CA 1503   0.169   4.457   3.312  0.4709  0.0364  0.0385
  112SER     HA 1504   0.172   4.440   3.420  0.5062  1.7519  0.3332
  112SER     CB 1505   0.148   4.607   3.296  0.2569  0.0473  0.4238
  112SER    HB1 1506   0.049   4.637   3.332  0.5083  1.1508  0.2282
  112SER    HB2 1507   0.221   4.670   3.348  0.3119  0.3234  0.0106
  112SER     OG 1508   0.165   4.655   3.165  0.0894  0.1609  0.4430
  112SER     HG 1509   0.182   4.750   3.167  1.7269  0.0143 -1.9565
  112SER      C 1510   0.055   4.367   3.267  0.3349  0.3491 -0.2412
  112SER      O 1511   0.076   4.283   3.179  0.3250 -0.5552  0.6062
  113TYR      N 1512  -0.066   4.372   3.322  0.3477 -0.3681 -0.1341
  113TYR      H 1513  -0.088   4.453   3.380  0.5309 -0.6572  0.3409
  113TYR     CA 1514  -0.180   4.293   3.282  0.2773 -0.1874 -0.2992
  113TYR     HA 1515  -0.164   4.249   3.183 -0.5228  0.7858 -0.8885
  113TYR     CB 1516  -0.205   4.178   3.380 -0.6570  0.0257 -0.2767
  113TYR    HB1 1517  -0.264   4.211   3.465 -0.6286  0.4076 -0.4006
  113TYR    HB2 1518  -0.108   4.151   3.421 -0.9465  0.4681  0.7196
  113TYR     CG 1519  -0.275   4.060   3.317 -0.1020 -0.6214  0.3038
  113TYR    CD1 1520  -0.413   4.037   3.324 -0.2667  0.1510 -0.2795
  113TYR    HD1 1521  -0.470   4.105   3.386 -0.2152 -2.4214  2.8146
  113TYR    CE1 1522  -0.474   3.925   3.267 -0.2331  0.0195 -0.0573
  113TYR    HE1 1523  -0.579   3.904   3.283  0.3744 -1.8374  1.9004
  113TYR     CZ 1524  -0.394   3.837   3.191  0.1242  1.0995 -0.9539
  113TYR     OH 1525  -0.441   3.718   3.144 -0.7417  0.4832  1.3371
  113TYR     HH 1526  -0.537   3.723   3.148 -0.7643  0.4717  0.8300
  113TYR    CE2 1527  -0.255   3.861   3.182  0.2211  0.7108 -0.5100
  113TYR    HE2 1528  -0.197   3.786   3.130 -2.8051 -1.6123 -0.8761
  113TYR    CD2 1529  -0.195   3.966   3.251  0.6317 -0.3091  0.7421
  113TYR    HD2 1530  -0.089   3.988   3.256  0.6559 -0.6284  1.8904
  113TYR      C 1531  -0.301   4.385   3.278 -0.0660 -0.6220 -0.0210
  113TYR      O 1532  -0.309   4.482   3.353  0.3377 -0.5699 -0.0448
  114GLY      N 1533  -0.387   4.364   3.177 -0.0268 -0.1107 -0.1617
  114GLY      H 1534  -0.353   4.301   3.106 -0.1395  1.1943 -1.4328
  114GLY     CA 1535  -0.506   4.441   3.146 -0.3806 -0.6354 -0.1107
  114GLY    HA1 1536  -0.481   4.547   3.137 -0.9333 -0.4446  0.5442
  114GLY    HA2 1537  -0.547   4.400   3.054 -1.0544 -0.1100 -0.0541
  114GLY      C 1538  -0.606   4.434   3.261  0.0732 -1.0454  0.2676
  114GLY      O 1539  -0.585   4.391   3.374 -0.5236 -0.9354  0.4213
  115SER      N 1540  -0.727   4.483   3.231  0.3128 -0.5744  0.0492
  115SER      H 1541  -0.741   4.516   3.137 -2.6043 -0.7558  0.3349
  115SER     CA 1542  -0.841   4.493   3.319  0.3413  0.0935  0.0150
  115SER     HA 1543  -0.816   4.544   3.412 -3.9189  3.0891 -0.1668
  115SER     CB 1544  -0.950   4.575   3.250  0.4122 -0.0563 -0.2777
  115SER    HB1 1545  -1.044   4.565   3.305  0.4988 -0.1682 -0.1479
  115SER    HB2 1546  -0.927   4.681   3.246 -0.6157  0.3174  1.9668
  115SER     OG 1547  -0.959   4.536   3.115  0.3820 -0.5534 -0.1372
  115SER     HG 1548  -1.051   4.543   3.088  0.0077  0.8049  1.3093
  115SER      C 1549  -0.887   4.353   3.356 -0.9059  0.4192 -0.2516
  115SER      O 1550  -0.893   4.263   3.272 -0.0543  0.2656 -0.1577
  116SER      N 1551  -0.920   4.337   3.484  0.2500  0.1981  0.0315
  116SER      H 1552  -0.918   4.425   3.534 -0.1315  0.7107 -0.8351
  116SER     CA 1553  -0.968   4.218   3.551  0.2071  0.2069  0.0172
  116SER     HA 1554  -1.036   4.160   3.488 -0.3462  1.5272 -0.6404
  116SER     CB 1555  -0.853   4.123   3.586 -0.1605 -0.2705 -0.0646
  116SER    HB1 1556  -0.901   4.047   3.647 -0.2621 -0.0398  0.1440
  116SER    HB2 1557  -0.782   4.183   3.643 -0.6662  1.6542 -1.3619
  116SER     OG 1558  -0.798   4.067   3.469  0.2920 -0.1421  0.0871
  116SER     HG 1559  -0.814   4.137   3.405  0.8474  1.3017  1.4532
  116SER      C 1560  -1.044   4.245   3.680  0.4540  0.1595  0.1747
  116SER      O 1561  -1.032   4.350   3.742  0.0458  0.2718  0.0672
  117SER      N 1562  -1.126   4.148   3.722 -0.3613  0.6595 -0.2462
  117SER      H 1563  -1.127   4.063   3.668  0.2101  1.2910 -1.2761
  117SER     CA 1564  -1.201   4.141   3.846 -0.1426  0.3805 -0.1303
  117SER     HA 1565  -1.271   4.223   3.862 -1.9066 -0.7214 -1.7375
  117SER     CB 1566  -1.292   4.019   3.860  0.1841  0.0826 -0.5708
  117SER    HB1 1567  -1.343   4.045   3.952  2.4392  2.1553  0.2133
  117SER    HB2 1568  -1.360   4.002   3.776  0.8780 -1.8946 -0.7864
  117SER     OG 1569  -1.217   3.900   3.867 -0.5192 -0.3623 -0.5022
  117SER     HG 1570  -1.250   3.837   3.802 -1.4104 -0.3818 -0.0437
  117SER      C 1571  -1.102   4.128   3.960  0.0584 -0.1270 -0.3559
  117SER      O 1572  -0.988   4.082   3.952  0.2505  0.2504  0.1052
  118GLN      N 1573  -1.142   4.188   4.073  0.2620 -0.6967  0.0194
  118GLN      H 1574  -1.235   4.227   4.076  1.0072  1.4158 -1.7606
  118GLN     CA 1575  -1.066   4.214   4.194  0.2999 -0.1983 -0.1096
  118GLN     HA 1576  -0.966   4.171   4.182  0.5499  0.1863  0.5592
  118GLN     CB 1577  -1.065   4.363   4.225  0.3833 -0.1506 -0.3371
  118GLN    HB1 1578  -1.014   4.392   4.317 -1.3952  0.3574  0.5288
  118GLN    HB2 1579  -1.167   4.392   4.249  0.1702  0.9915 -2.4264
  118GLN     CG 1580  -1.007   4.445   4.111  0.0082  0.1537 -0.3123
  118GLN    HG1 1581  -1.001   4.552   4.131  2.5909 -0.0339  0.3110
  118GLN    HG2 1582  -1.058   4.429   4.016  0.3581  0.1550 -0.5033
  118GLN     CD 1583  -0.865   4.400   4.076  0.0058  0.4008 -0.6495
  118GLN    OE1 1584  -0.783   4.367   4.161 -0.6791 -0.0661 -0.1521
  118GLN    NE2 1585  -0.829   4.392   3.948  0.0699  0.3842 -0.6298
  118GLN   HE21 1586  -0.737   4.353   3.932  0.3941 -0.3559  2.4298
  118GLN   HE22 1587  -0.893   4.407   3.872  0.2862 -2.1609 -1.4024
  118GLN      C 1588  -1.117   4.136   4.315  0.4275 -0.6561 -0.3448
  118GLN      O 1589  -1.236   4.115   4.333  0.3733  0.0523  0.1718
  119SER      N 1590  -1.030   4.111   4.413  0.2556 -0.0957 -0.0456
  119SER      H 1591  -0.936   4.147   4.404 -0.5400  2.3957  0.6486
  119SER     CA 1592  -1.055   4.043   4.538 -0.3004 -0.3801 -0.3096
  119SER     HA 1593  -1.144   4.079   4.591 -0.1680  0.6043 -0.7332
  119SER     CB 1594  -1.070   3.895   4.506 -0.3706 -0.3959 -0.2068
  119SER    HB1 1595  -0.976   3.849   4.475 -0.9614 -0.1771 -2.4981
  119SER    HB2 1596  -1.143   3.879   4.426 -0.5468  0.3459 -0.1945
  119SER     OG 1597  -1.113   3.825   4.621  0.2401  0.2643  0.4306
  119SER     HG 1598  -1.035   3.775   4.647 -0.4505 -0.6473  0.7655
  119SER      C 1599  -0.941   4.061   4.637 -0.4989 -0.0682 -0.1329
  119SER      O 1600  -0.826   4.056   4.594 -0.3956 -0.1246  0.1443
  120SER      N 1601  -0.967   4.075   4.767  0.1160 -0.3012  0.0230
  120SER      H 1602  -1.063   4.053   4.791  0.8143 -1.8765  1.5313
  120SER     CA 1603  -0.879   4.100   4.879  0.2800  0.0976 -0.1935
  120SER     HA 1604  -0.825   4.193   4.862 -0.9559  0.5398 -1.9779
  120SER     CB 1605  -0.968   4.121   5.002 -0.6758 -0.0465 -0.8519
  120SER    HB1 1606  -0.891   4.122   5.079 -0.4987  1.9340 -1.0149
  120SER    HB2 1607  -1.030   4.032   5.008 -0.6328  0.0042  0.6615
  120SER     OG 1608  -1.046   4.238   4.997 -0.1285  0.3479 -0.2391
  120SER     HG 1609  -1.108   4.238   5.070 -1.6715 -0.6182 -1.4968
  120SER      C 1610  -0.782   3.985   4.896 -0.1740 -0.3125 -0.3703
  120SER      O 1611  -0.822   3.869   4.900  0.6710 -0.5909  0.6600
  121SER      N 1612  -0.655   4.012   4.927 -0.3108 -0.0586 -0.0307
  121SER      H 1613  -0.625   4.108   4.935 -0.2658 -0.1414  0.9884
  121SER     CA 1614  -0.563   3.910   4.973 -0.0093  0.1891 -0.0797
  121SER     HA 1615  -0.581   3.818   4.917  2.8474  0.8517 -2.3423
  121SER     CB 1616  -0.417   3.936   4.938  0.0981 -0.0591  0.1744
  121SER    HB1 1617  -0.375   4.026   4.982  1.6904 -0.6544 -0.0697
  121SER    HB2 1618  -0.358   3.850   4.970 -0.7760 -1.1356 -0.9981
  121SER     OG 1619  -0.411   3.935   4.797 -0.0814 -0.3668  0.1669
  121SER     HG 1620  -0.320   3.947   4.769  0.8909 -1.2166  2.6807
  121SER      C 1621  -0.556   3.887   5.123 -0.6507  0.0457 -0.0673
  121SER      O 1622  -0.542   3.989   5.191  0.0716  0.2962 -0.5863
  122TYR      N 1623  -0.571   3.766   5.177 -0.0239  0.1632  0.3827
  122TYR      H 1624  -0.562   3.688   5.114 -1.9948  0.1022  0.1062
  122TYR     CA 1625  -0.560   3.744   5.320  0.1407 -0.3495  0.2923
  122TYR     HA 1626  -0.528   3.835   5.370  0.4226 -1.2759  1.8832
  122TYR     CB 1627  -0.690   3.697   5.386 -0.0433  0.0448  0.2160
  122TYR    HB1 1628  -0.683   3.692   5.494 -0.5511  0.2329  0.2601
  122TYR    HB2 1629  -0.711   3.591   5.366 -1.4004  0.6309 -1.7936
  122TYR     CG 1630  -0.809   3.777   5.340 -0.0742 -0.0276  0.1675
  122TYR    CD1 1631  -0.878   3.733   5.227 -0.3136  0.5883  0.0675
  122TYR    HD1 1632  -0.829   3.659   5.165  1.9220  1.0338  1.1998
  122TYR    CE1 1633  -1.001   3.786   5.185 -0.9012 -0.4610  0.4273
  122TYR    HE1 1634  -1.057   3.752   5.100 -0.3048 -0.4198  0.0155
  122TYR     CZ 1635  -1.048   3.894   5.262 -0.4942  0.1644 -0.1833
  122TYR     OH 1636  -1.168   3.953   5.235 -0.5090  0.1078 -0.2394
  122TYR     HH 1637  -1.214   3.914   5.160  0.6233 -1.3498 -0.2249
  122TYR    CE2 1638  -0.982   3.939   5.378 -0.2045  0.2515 -0.3820
  122TYR    HE2 1639  -1.022   4.022   5.434  0.4388  0.8920 -0.8613
  122TYR    CD2 1640  -0.860   3.883   5.418 -0.3565  0.0759 -0.1570
  122TYR    HD2 1641  -0.802   3.929   5.496 -1.3716  1.3526 -0.1240
  122TYR      C 1642  -0.450   3.646   5.358  0.9055  0.4178  0.0825
  122TYR      O 1643  -0.404   3.570   5.274  0.1841 -0.0223  0.0747
  123GLY      N 1644  -0.409   3.642   5.485 -0.0425 -0.0006  0.3830
  123GLY      H 1645  -0.454   3.703   5.553  0.9868  0.7796  0.3854
  123GLY     CA 1646  -0.290   3.568   5.521  0.2124  0.0827 -0.2918
  123GLY    HA1 1647  -0.215   3.607   5.452 -0.7781  2.0008 -0.3510
  123GLY    HA2 1648  -0.306   3.462   5.501  0.4481 -0.0476  0.1933
  123GLY      C 1649  -0.242   3.598   5.662 -0.0188 -0.6701 -0.0493
  123GLY      O 1650  -0.314   3.649   5.747  0.0384  0.1367 -0.4783
  124GLN      N 1651  -0.115   3.570   5.693  0.2044  0.1576 -0.2006
  124GLN      H 1652  -0.058   3.527   5.622 -0.0491  0.9581 -0.9049
  124GLN     CA 1653  -0.059   3.585   5.826 -0.2301  0.2166 -0.0258
  124GLN     HA 1654  -0.125   3.656   5.876 -0.8661  0.7210 -1.5420
  124GLN     CB 1655  -0.064   3.454   5.904 -0.0129  0.5471  0.5479
  124GLN    HB1 1656  -0.009   3.470   5.997 -2.5664 -0.6366  2.3940
  124GLN    HB2 1657  -0.003   3.382   5.849 -1.7466 -1.0025  0.5790
  124GLN     CG 1658  -0.196   3.389   5.944 -0.5923  0.7878 -0.9165
  124GLN    HG1 1659  -0.248   3.350   5.857  0.2115  0.2581 -1.1678
  124GLN    HG2 1660  -0.160   3.308   6.007  1.1012  1.8117 -0.4895
  124GLN     CD 1661  -0.294   3.464   6.034 -0.1395 -0.3107  0.5390
  124GLN    OE1 1662  -0.263   3.509   6.144  0.1045  0.0410  0.3293
  124GLN    NE2 1663  -0.421   3.474   5.992 -0.0104  0.0989  0.2353
  124GLN   HE21 1664  -0.456   3.441   5.903  0.8549  2.0059 -0.8619
  124GLN   HE22 1665  -0.483   3.522   6.056  1.8559  1.6232  1.0029
  124GLN      C 1666   0.082   3.640   5.821  0.2626 -0.9991  0.1841
  124GLN      O 1667   0.155   3.612   5.725  0.1882  0.5412 -0.3428
  125PRO      N 1668   0.126   3.698   5.932  0.0679 -0.2295 -0.1328
  125PRO     CD 1669   0.046   3.751   6.040  0.4052 -0.8196  0.4181
  125PRO    HD1 1670   0.048   3.673   6.117  1.9414 -4.2365 -2.7997
  125PRO    HD2 1671  -0.051   3.782   6.002  0.3299 -0.3567  0.9664
  125PRO     CG 1672   0.129   3.871   6.086  0.0604 -0.3777 -0.1063
  125PRO    HG1 1673   0.110   3.886   6.192  0.9019  1.5105 -0.1789
  125PRO    HG2 1674   0.092   3.964   6.042 -2.0828  0.2334  2.6900
  125PRO     CB 1675   0.276   3.843   6.059  0.1444  0.0896 -0.1347
  125PRO    HB1 1676   0.321   3.785   6.140  1.1675  1.3624  0.2567
  125PRO    HB2 1677   0.343   3.927   6.040 -0.4458  1.0385  1.6638
  125PRO     CA 1678   0.260   3.754   5.937 -0.1216  0.2290 -0.2009
  125PRO     HA 1679   0.273   3.815   5.848 -2.1731 -0.0293 -0.7388
  125PRO      C 1680   0.368   3.648   5.939 -0.4048 -0.0645 -0.3916
  125PRO      O 1681   0.364   3.555   6.019 -0.1971 -0.0326 -0.3425
  126GLN      N 1682   0.476   3.675   5.864 -0.0999 -0.5298 -0.1248
  126GLN      H 1683   0.488   3.767   5.826  2.0799 -1.4869 -1.9758
  126GLN     CA 1684   0.588   3.584   5.851  0.1223 -0.2865  0.1019
  126GLN     HA 1685   0.545   3.487   5.828 -0.6206 -0.8162  3.2570
  126GLN     CB 1686   0.679   3.633   5.738  0.2722 -0.3419  0.1976
  126GLN    HB1 1687   0.754   3.693   5.788  1.7767 -0.5366 -1.7199
  126GLN    HB2 1688   0.625   3.699   5.670  0.1791 -0.3439  0.2689
  126GLN     CG 1689   0.759   3.521   5.672 -0.2072 -0.3942 -0.3004
  126GLN    HG1 1690   0.697   3.438   5.638 -2.1586  1.9300 -2.9925
  126GLN    HG2 1691   0.832   3.475   5.738  2.4722  0.4661 -2.4780
  126GLN     CD 1692   0.836   3.572   5.551 -0.1774 -0.0208 -0.1267
  126GLN    OE1 1693   0.957   3.553   5.541 -0.2032 -0.0274 -0.4352
  126GLN    NE2 1694   0.770   3.637   5.455 -1.0274  0.0134  0.4733
  126GLN   HE21 1695   0.819   3.661   5.370  1.6592 -2.3416  1.1908
  126GLN   HE22 1696   0.669   3.649   5.455 -1.1252 -0.6896 -0.4648
  126GLN      C 1697   0.671   3.558   5.977  0.1318  0.2473  0.2088
  126GLN      O 1698   0.697   3.646   6.059  0.1036  0.1901  0.2791
  127SER      N 1699   0.733   3.441   5.985  0.5626  0.4714  0.1728
  127SER      H 1700   0.745   3.398   5.894 -3.1087 -1.0449  0.2150
  127SER     CA 1701   0.803   3.382   6.098 -0.0917  0.3247  0.5081
  127SER     HA 1702   0.814   3.461   6.171  0.2145 -0.3922  1.2472
  127SER     CB 1703   0.730   3.265   6.162 -0.1915  0.1412  0.0667
  127SER    HB1 1704   0.722   3.181   6.093 -1.3284 -0.0338  0.3792
  127SER    HB2 1705   0.627   3.298   6.175 -0.4305 -0.5290 -0.1090
  127SER     OG 1706   0.791   3.225   6.283  0.5745  0.6347 -0.1496
  127SER     HG 1707   0.723   3.221   6.351  0.8020  0.4195  0.0631
  127SER      C 1708   0.943   3.341   6.054 -0.1585  0.3983  0.2229
  127SER      O 1709   0.982   3.348   5.937 -0.5166  0.7839  0.1255
  128GLY      N 1710   1.030   3.313   6.151 -0.0795 -0.5688 -0.1212
  128GLY      H 1711   0.991   3.309   6.244  0.1373 -1.0378 -0.0474
  128GLY     CA 1712   1.173   3.304   6.132  0.0197  0.3740  0.1312
  128GLY    HA1 1713   1.223   3.238   6.203 -0.0114  0.9230  0.6712
  128GLY    HA2 1714   1.178   3.245   6.041  2.1630  1.1880 -0.3548
  128GLY      C 1715   1.257   3.430   6.122 -0.3547  0.6579  0.5475
  128GLY      O 1716   1.210   3.543   6.115 -0.0717  0.7306 -0.1893
  129SER      N 1717   1.386   3.398   6.108 -0.6281 -0.3112  0.2047
  129SER      H 1718   1.417   3.302   6.113  0.7989  0.1603  0.9809
  129SER     CA 1719   1.493   3.495   6.103 -0.2290 -0.7744 -0.3134
  129SER     HA 1720   1.445   3.580   6.055 -0.8774 -1.8282 -1.6072
  129SER     CB 1721   1.541   3.514   6.247  0.1346 -0.5050 -0.4683
  129SER    HB1 1722   1.579   3.418   6.280  0.4774 -0.5678 -1.0278
  129SER    HB2 1723   1.612   3.595   6.230 -0.6729  0.1248 -0.9395
  129SER     OG 1724   1.436   3.554   6.332  0.5438  0.4110 -0.3860
  129SER     HG 1725   1.471   3.621   6.392 -1.8545 -0.2627  1.9620
  129SER      C 1726   1.605   3.460   6.006  0.1963 -0.1302 -0.0612
  129SER      O 1727   1.635   3.344   5.978  0.0356 -0.1524 -0.1413
  130TYR      N 1728   1.669   3.565   5.954 -0.1785 -0.0796 -0.4238
  130TYR      H 1729   1.634   3.658   5.975 -1.7309 -0.7074 -0.1287
  130TYR     CA 1730   1.745   3.553   5.831  0.2317  0.3152 -0.2112
  130TYR     HA 1731   1.743   3.449   5.801 -1.8039  0.4996 -0.8327
  130TYR     CB 1732   1.676   3.621   5.714 -0.2029 -0.0863 -0.1882
  130TYR    HB1 1733   1.715   3.722   5.703 -1.7604  0.7285  1.1892
  130TYR    HB2 1734   1.684   3.561   5.623 -0.4857  0.6418 -0.7079
  130TYR     CG 1735   1.526   3.625   5.734 -0.2070 -0.0970 -0.2177
  130TYR    CD1 1736   1.475   3.753   5.757  0.5773  0.1904 -0.0319
  130TYR    HD1 1737   1.538   3.840   5.757 -0.1569  0.7380  0.0695
  130TYR    CE1 1738   1.340   3.768   5.792  0.4743  0.0946 -0.3803
  130TYR    HE1 1739   1.298   3.866   5.814  0.1120 -0.1431 -0.0021
  130TYR     CZ 1740   1.257   3.656   5.809  0.0750  0.3702 -0.5047
  130TYR     OH 1741   1.128   3.669   5.853  0.1711 -0.1821 -0.0459
  130TYR     HH 1742   1.099   3.580   5.872  1.3588 -0.5386  0.2102
  130TYR    CE2 1743   1.304   3.528   5.772 -0.2802 -0.0278  0.3930
  130TYR    HE2 1744   1.239   3.443   5.783 -1.1901  0.2287 -2.2710
  130TYR    CD2 1745   1.439   3.515   5.736 -0.4708  0.1076 -0.3935
  130TYR    HD2 1746   1.477   3.414   5.730 -3.0712 -0.9834  0.0533
  130TYR      C 1747   1.890   3.594   5.851  0.2008  0.0371  0.6340
  130TYR      O 1748   1.936   3.646   5.953  0.6176  0.6900  0.1216
  131SER      N 1749   1.961   3.580   5.739 -0.3024 -0.1950  0.3464
  131SER      H 1750   1.913   3.540   5.659  2.0707  2.1509 -2.5072
  131SER     CA 1751   2.105   3.587   5.725 -0.2962 -0.4404  0.2815
  131SER     HA 1752   2.142   3.660   5.797 -1.0505  2.3922 -2.0178
  131SER     CB 1753   2.183   3.462   5.764  0.2334 -0.3421 -0.4562
  131SER    HB1 1754   2.287   3.467   5.732  0.5762 -0.7736  0.5321
  131SER    HB2 1755   2.142   3.368   5.727  0.8271 -0.6506 -0.3448
  131SER     OG 1756   2.175   3.444   5.904  0.4578  0.2832 -0.3588
  131SER     HG 1757   2.094   3.401   5.931  0.8228 -1.1966 -1.4929
  131SER      C 1758   2.151   3.627   5.586  0.3302 -0.2941  0.5291
  131SER      O 1759   2.123   3.559   5.488 -0.6526  0.3287  0.3723
  132GLN      N 1760   2.227   3.736   5.571  0.5737 -0.5441 -0.0733
  132GLN      H 1761   2.254   3.783   5.656 -1.5652 -2.5109  1.8350
  132GLN     CA 1762   2.258   3.807   5.448  0.1014  0.0458  0.1455
  132GLN     HA 1763   2.192   3.790   5.363  2.0061  1.5085 -1.7112
  132GLN     CB 1764   2.253   3.957   5.477 -0.9884  0.0104  0.1866
  132GLN    HB1 1765   2.165   3.985   5.535 -0.8521  1.6214 -0.3501
  132GLN    HB2 1766   2.343   3.986   5.530 -1.1157  2.3621 -0.7455
  132GLN     CG 1767   2.252   4.033   5.345 -0.4148 -0.2590  0.0241
  132GLN    HG1 1768   2.173   3.986   5.285  1.4283 -2.1796 -1.0301
  132GLN    HG2 1769   2.343   4.022   5.286 -0.4099 -1.2019  0.1905
  132GLN     CD 1770   2.212   4.179   5.362  0.3181  0.0103 -0.5146
  132GLN    OE1 1771   2.261   4.255   5.446 -0.5111  0.2324 -0.2286
  132GLN    NE2 1772   2.105   4.223   5.297  0.4611  0.2778 -0.5705
  132GLN   HE21 1773   2.070   4.159   5.227  1.7222 -3.0415  1.5832
  132GLN   HE22 1774   2.069   4.316   5.309 -0.4215 -0.2739  1.5335
  132GLN      C 1775   2.396   3.775   5.395 -0.0068  0.4893 -0.4178
  132GLN      O 1776   2.502   3.780   5.457  0.2688 -0.0117 -0.8410
  133GLN      N 1777   2.406   3.761   5.262 -0.3620 -0.1228 -0.3822
  133GLN      H 1778   2.322   3.772   5.208 -0.0551  0.2961 -0.7767
  133GLN     CA 1779   2.524   3.728   5.186 -0.3652 -0.1579 -0.3717
  133GLN     HA 1780   2.616   3.762   5.234  0.0294 -0.6776 -0.7435
  133GLN     CB 1781   2.518   3.576   5.173  0.2918 -0.2005 -0.2640
  133GLN    HB1 1782   2.585   3.545   5.093  2.5257 -0.7790  1.7480
  133GLN    HB2 1783   2.416   3.537   5.164  0.4947 -0.3800 -2.4195
  133GLN     CG 1784   2.573   3.499   5.292  0.2667  0.1400 -0.0302
  133GLN    HG1 1785   2.547   3.396   5.270 -2.9904  0.4801  1.7041
  133GLN    HG2 1786   2.509   3.533   5.373  0.8364 -0.9673  0.9151
  133GLN     CD 1787   2.723   3.510   5.317  0.2180 -0.1166  0.3772
  133GLN    OE1 1788   2.776   3.604   5.375  0.5687 -0.3233  0.3980
  133GLN    NE2 1789   2.795   3.404   5.279  0.2724  0.0895 -0.1039
  133GLN   HE21 1790   2.750   3.331   5.226  0.9753 -0.4447  0.0165
  133GLN   HE22 1791   2.895   3.413   5.275  0.2955 -0.4442 -1.0830
  133GLN      C 1792   2.538   3.809   5.057  0.0984  0.3331 -0.0184
  133GLN      O 1793   2.439   3.864   5.010  0.5298  0.6110 -0.6076
  134PRO      N 1794   2.659   3.816   5.001 -0.0863  0.4831 -0.4026
  134PRO     CD 1795   2.787   3.786   5.063 -0.3536  0.1867  0.0164
  134PRO    HD1 1796   2.804   3.678   5.061  1.3852  0.4351 -0.9888
  134PRO    HD2 1797   2.788   3.822   5.165 -0.0209  0.9680 -0.2556
  134PRO     CG 1798   2.895   3.856   4.981  0.0376 -0.2373  0.1643
  134PRO    HG1 1799   2.896   3.961   5.009 -0.4089 -0.5529  1.4161
  134PRO    HG2 1800   2.995   3.816   4.998  0.0260  0.4344  2.0365
  134PRO     CB 1801   2.834   3.852   4.841 -0.1501  0.2459  0.2321
  134PRO    HB1 1802   2.880   3.930   4.781  0.8695 -0.8227 -0.3992
  134PRO    HB2 1803   2.864   3.763   4.787 -0.0539 -0.9351  2.1324
  134PRO     CA 1804   2.684   3.862   4.866 -0.2910  0.1700 -0.5493
  134PRO     HA 1805   2.654   3.966   4.850  0.4922  0.7721  1.5250
  134PRO      C 1806   2.603   3.785   4.763  0.3467 -0.4431 -0.5946
  134PRO      O 1807   2.591   3.663   4.779  0.4896 -0.4225 -0.3239
  135SER      N 1808   2.563   3.843   4.650 -0.4715  0.1023 -0.0392
  135SER      H 1809   2.585   3.940   4.636 -1.1995  0.1869 -0.6932
  135SER     CA 1810   2.481   3.771   4.554 -0.1935 -0.4202  0.1063
  135SER     HA 1811   2.401   3.727   4.613 -2.2222  3.8734  1.0039
  135SER     CB 1812   2.410   3.867   4.458  0.0497 -0.4492 -0.1016
  135SER    HB1 1813   2.486   3.908   4.391 -0.3392  0.8185  0.2021
  135SER    HB2 1814   2.336   3.813   4.400  0.6665 -0.4458 -0.9038
  135SER     OG 1815   2.341   3.975   4.516 -0.0955 -0.5660 -0.0547
  135SER     HG 1816   2.301   4.029   4.447  0.1914 -1.2144 -0.7471
  135SER      C 1817   2.560   3.666   4.478  0.0266 -0.1631 -0.0218
  135SER      O 1818   2.681   3.671   4.455 -0.0093  0.5159 -0.0917
  136TYR      N 1819   2.488   3.568   4.425 -0.2506  0.2879 -0.4861
  136TYR      H 1820   2.391   3.563   4.453  0.0504  0.2768  0.5729
  136TYR     CA 1821   2.540   3.458   4.346  0.0414  0.0490  0.0364
  136TYR     HA 1822   2.615   3.403   4.404  1.2364 -0.7213 -2.1111
  136TYR     CB 1823   2.421   3.373   4.304 -0.2802  0.3691  0.3017
  136TYR    HB1 1824   2.340   3.442   4.278 -0.9459 -0.0593  1.1765
  136TYR    HB2 1825   2.447   3.321   4.212 -1.4328  1.2279 -0.5377
  136TYR     CG 1826   2.386   3.274   4.413 -0.0694  0.2624  0.2728
  136TYR    CD1 1827   2.470   3.168   4.449 -0.0443  0.2994  0.3239
  136TYR    HD1 1828   2.564   3.153   4.398  0.3113  0.1503  1.0096
  136TYR    CE1 1829   2.432   3.073   4.544  0.1048 -0.4644 -0.3641
  136TYR    HE1 1830   2.497   2.995   4.582  0.2421 -0.7424 -1.1596
  136TYR     CZ 1831   2.305   3.084   4.603  0.0820 -0.5591 -0.3956
  136TYR     OH 1832   2.258   2.991   4.692 -0.4312  0.1869  0.1247
  136TYR     HH 1833   2.175   3.017   4.731 -0.9457  0.0757 -0.8678
  136TYR    CE2 1834   2.224   3.194   4.571  0.5859 -0.0810 -0.0379
  136TYR    HE2 1835   2.129   3.212   4.619  0.9188  1.3353  0.1468
  136TYR    CD2 1836   2.262   3.290   4.477 -0.4891 -0.0458 -0.4518
  136TYR    HD2 1837   2.200   3.374   4.448  0.6723  0.5618 -1.2429
  136TYR      C 1838   2.615   3.501   4.220 -0.1951 -0.5841 -0.3224
  136TYR      O 1839   2.580   3.605   4.165  0.6210 -0.1557 -0.0488
  137GLY      N 1840   2.713   3.423   4.174  0.4500  0.0584 -0.0424
  137GLY      H 1841   2.752   3.345   4.225  3.8719  1.2715 -0.5587
  137GLY     CA 1842   2.786   3.453   4.052  0.5514 -0.4312 -0.1021
  137GLY    HA1 1843   2.815   3.557   4.064 -0.6189  0.0097 -0.9738
  137GLY    HA2 1844   2.881   3.399   4.044  0.5240 -0.5077  0.0819
  137GLY      C 1845   2.708   3.451   3.922  0.1647  0.4904  0.1130
  137GLY      O 1846   2.679   3.340   3.878  0.3045  0.4683  0.0767
  138GLY      N 1847   2.682   3.567   3.862 -0.3203  0.1515 -0.3385
  138GLY      H 1848   2.693   3.650   3.919 -0.0979  0.3451 -0.6593
  138GLY     CA 1849   2.613   3.588   3.736 -0.1795 -0.2541 -0.4825
  138GLY    HA1 1850   2.674   3.547   3.655  1.4009 -1.1976  1.1237
  138GLY    HA2 1851   2.604   3.694   3.713  0.5659 -0.1016 -0.1182
  138GLY      C 1852   2.475   3.524   3.739 -0.2436 -0.0881  0.2602
  138GLY      O 1853   2.401   3.514   3.837  0.3570 -0.8906  0.6398
  139GLN      N 1854   2.430   3.498   3.616  0.0827  0.1182  0.0958
  139GLN      H 1855   2.503   3.504   3.546  0.5430 -0.7385  0.4814
  139GLN     CA 1856   2.299   3.452   3.575 -0.0496  0.2828  0.3338
  139GLN     HA 1857   2.223   3.527   3.597 -1.4933 -0.7969 -0.7030
  139GLN     CB 1858   2.285   3.415   3.427  0.1326 -0.1986  0.4333
  139GLN    HB1 1859   2.331   3.318   3.413  2.0893  0.8755 -1.0690
  139GLN    HB2 1860   2.343   3.489   3.373  0.8581  0.2017  1.7041
  139GLN     CG 1861   2.142   3.413   3.373  0.3036  0.7851 -0.0740
  139GLN    HG1 1862   2.096   3.509   3.399 -0.2078  0.2978  0.8698
  139GLN    HG2 1863   2.087   3.337   3.427  0.6059  1.2486  0.9204
  139GLN     CD 1864   2.127   3.387   3.224  0.2235  0.0787  0.0570
  139GLN    OE1 1865   2.207   3.324   3.156  0.2616  0.1520  0.0346
  139GLN    NE2 1866   2.014   3.435   3.171 -0.0583 -0.6730 -0.0332
  139GLN   HE21 1867   1.961   3.509   3.214  1.7179  1.6151 -1.5929
  139GLN   HE22 1868   2.002   3.407   3.075 -0.4185 -0.8998  0.0740
  139GLN      C 1869   2.257   3.327   3.652 -0.4606  0.0119 -0.3259
  139GLN      O 1870   2.325   3.225   3.647 -0.3876  0.0376  0.1647
  140GLN      N 1871   2.139   3.338   3.714 -0.3070  0.4317 -0.1046
  140GLN      H 1872   2.085   3.423   3.709  0.9611  1.2930  0.2471
  140GLN     CA 1873   2.072   3.225   3.776  0.5368 -0.1260 -0.1907
  140GLN     HA 1874   2.140   3.139   3.775  0.2043 -0.3865 -0.4415
  140GLN     CB 1875   2.056   3.256   3.925  0.2482  0.1332 -0.2762
  140GLN    HB1 1876   1.982   3.334   3.941 -1.8760 -2.2489  2.7510
  140GLN    HB2 1877   1.999   3.175   3.971 -0.2415  0.1933 -0.7566
  140GLN     CG 1878   2.185   3.277   4.002  0.3006 -0.4088 -0.2134
  140GLN    HG1 1879   2.262   3.328   3.944  0.9309 -0.6639  0.3767
  140GLN    HG2 1880   2.167   3.332   4.094 -2.2162 -2.2467  0.5209
  140GLN     CD 1881   2.245   3.146   4.052 -0.1202 -0.4788  0.1096
  140GLN    OE1 1882   2.296   3.070   3.970 -0.1981  0.3367 -0.7050
  140GLN    NE2 1883   2.240   3.111   4.181 -0.7054 -0.5241  0.0802
  140GLN   HE21 1884   2.226   3.188   4.244  1.7259  2.0161 -2.2019
  140GLN   HE22 1885   2.298   3.030   4.202 -0.8826 -0.8376 -0.6210
  140GLN      C 1886   1.935   3.197   3.717  0.7046 -0.3515 -0.4759
  140GLN      O 1887   1.867   3.286   3.666  0.3186 -0.1621  0.3535
  141GLN      N 1888   1.897   3.069   3.719 -0.0276 -0.1295 -0.1716
  141GLN      H 1889   1.957   2.999   3.759  0.0428 -0.6680 -1.2168
  141GLN     CA 1890   1.762   3.032   3.679  0.0525 -0.3717 -0.2133
  141GLN     HA 1891   1.724   3.088   3.594  0.1630  0.0095 -0.0128
  141GLN     CB 1892   1.748   2.883   3.649 -0.8733 -0.4724  0.6923
  141GLN    HB1 1893   1.644   2.852   3.635 -1.2064  0.2933  1.3451
  141GLN    HB2 1894   1.790   2.829   3.735 -1.1026 -3.9335 -1.1874
  141GLN     CG 1895   1.822   2.844   3.522 -1.0342  0.0335  0.4411
  141GLN    HG1 1896   1.851   2.740   3.539  0.0049 -0.3965 -3.1952
  141GLN    HG2 1897   1.916   2.899   3.516  0.3637 -2.1953  0.6922
  141GLN     CD 1898   1.760   2.839   3.383  0.0004 -0.0334 -0.0228
  141GLN    OE1 1899   1.662   2.907   3.353  0.1994  0.3279  0.1377
  141GLN    NE2 1900   1.802   2.745   3.298 -0.2096 -0.4881  0.3745
  141GLN   HE21 1901   1.750   2.739   3.212  1.8290  0.4658 -1.0167
  141GLN   HE22 1902   1.886   2.693   3.319  0.4188  0.8649  1.3101
  141GLN      C 1903   1.655   3.061   3.783  0.1966 -0.7252  0.0381
  141GLN      O 1904   1.683   3.102   3.896 -0.1267  0.5709 -0.3352
  142SER      N 1905   1.530   3.055   3.739  0.1191  0.5939  0.0383
  142SER      H 1906   1.517   3.020   3.645  0.7605  0.0517  0.1473
  142SER     CA 1907   1.409   3.086   3.814 -0.4925 -0.2464 -0.5795
  142SER     HA 1908   1.430   3.175   3.872 -2.0992 -0.2171 -0.0011
  142SER     CB 1909   1.285   3.097   3.726 -0.3735  0.0319 -0.7144
  142SER    HB1 1910   1.296   3.162   3.640 -1.3038  0.2173 -0.7057
  142SER    HB2 1911   1.197   3.127   3.783  0.4982 -1.2508  1.4429
  142SER     OG 1912   1.254   2.972   3.668 -0.2299 -0.2487 -0.1918
  142SER     HG 1913   1.166   2.971   3.630 -0.9924 -2.0313  1.4256
  142SER      C 1914   1.369   2.975   3.910  0.0628  0.0665  0.0234
  142SER      O 1915   1.291   2.999   4.003 -0.0878  0.2440 -0.1471
  143TYR      N 1916   1.419   2.854   3.886 -0.1279  0.0633 -0.3630
  143TYR      H 1917   1.473   2.847   3.801  0.3866 -1.5279  0.0722
  143TYR     CA 1918   1.406   2.738   3.972 -0.7989  0.3637 -0.0512
  143TYR     HA 1919   1.328   2.751   4.046 -0.2527 -2.6805  1.1815
  143TYR     CB 1920   1.366   2.615   3.891  0.5718  0.0433 -0.2694
  143TYR    HB1 1921   1.354   2.538   3.966 -0.6589  1.4587  1.0630
  143TYR    HB2 1922   1.449   2.587   3.826  1.2099 -0.5074  0.7595
  143TYR     CG 1923   1.236   2.628   3.815  0.6436  0.4420 -0.3292
  143TYR    CD1 1924   1.122   2.685   3.873 -0.1169 -1.0023 -0.3667
  143TYR    HD1 1925   1.113   2.719   3.975  2.6224  0.6711 -0.6052
  143TYR    CE1 1926   1.000   2.698   3.805 -0.3383  0.0300  0.2117
  143TYR    HE1 1927   0.912   2.740   3.852 -3.1242 -3.6285 -1.2646
  143TYR     CZ 1928   0.987   2.647   3.674 -0.5558 -1.3081  0.7346
  143TYR     OH 1929   0.870   2.645   3.605  0.0569 -0.2077 -0.3912
  143TYR     HH 1930   0.803   2.675   3.667 -0.1841 -0.7163 -0.4017
  143TYR    CE2 1931   1.102   2.590   3.616 -0.2604  0.0613 -0.0716
  143TYR    HE2 1932   1.090   2.547   3.518 -1.9275  0.2624  0.0196
  143TYR    CD2 1933   1.225   2.584   3.683 -0.4444 -0.9202  0.1879
  143TYR    HD2 1934   1.305   2.537   3.628  0.9630  1.3810  0.1471
  143TYR      C 1935   1.538   2.724   4.046 -1.0331 -0.3076  0.2420
  143TYR      O 1936   1.644   2.758   3.994 -1.1452  0.5932  0.5989
  144GLY      N 1937   1.535   2.654   4.159 -0.4933  0.4758  0.7528
  144GLY      H 1938   1.447   2.648   4.209 -0.2467 -0.0180  1.1442
  144GLY     CA 1939   1.646   2.584   4.222 -0.3141 -0.2263 -0.3132
  144GLY    HA1 1940   1.617   2.571   4.326  0.4141 -2.3507 -0.3353
  144GLY    HA2 1941   1.728   2.655   4.221 -0.1873 -0.2423  2.3421
  144GLY      C 1942   1.685   2.445   4.176  0.0186 -0.3555  0.3424
  144GLY      O 1943   1.608   2.379   4.105 -0.2801  0.3860 -0.0304
  145GLN      N 1944   1.813   2.413   4.191  0.2426  0.3845  0.0275
  145GLN      H 1945   1.863   2.481   4.247  0.6764 -0.3940  0.6056
  145GLN     CA 1946   1.875   2.294   4.136 -0.3863 -0.0481  0.2534
  145GLN     HA 1947   1.978   2.315   4.163  0.0151 -0.9865 -0.4810
  145GLN     CB 1948   1.837   2.167   4.213 -0.3083 -0.2308 -0.0087
  145GLN    HB1 1949   1.732   2.144   4.196  0.2808 -1.9830 -1.6017
  145GLN    HB2 1950   1.904   2.091   4.174  1.2465  1.4484 -0.7965
  145GLN     CG 1951   1.865   2.190   4.361  0.6009 -0.0073 -0.2076
  145GLN    HG1 1952   1.951   2.257   4.366 -1.0256  2.1717 -0.2505
  145GLN    HG2 1953   1.780   2.248   4.396 -0.2668 -0.7558 -1.0452
  145GLN     CD 1954   1.893   2.068   4.448  0.2378 -0.0502 -0.1484
  145GLN    OE1 1955   1.807   1.986   4.477 -0.1566  0.3303 -0.2403
  145GLN    NE2 1956   2.014   2.055   4.504  0.2878  1.1510  0.0510
  145GLN   HE21 1957   2.092   2.118   4.494  1.1227  0.1736  0.3234
  145GLN   HE22 1958   2.008   2.006   4.592  0.5063 -0.2317 -0.6825
  145GLN      C 1959   1.878   2.278   3.985 -0.1521 -0.2319  0.2763
  145GLN      O 1960   1.871   2.171   3.926  0.2634  0.1153 -0.4175
  146GLN      N 1961   1.888   2.390   3.912  0.1861 -0.2369  0.3170
  146GLN      H 1962   1.885   2.474   3.968 -0.8616  0.7657 -1.1945
  146GLN     CA 1963   1.887   2.405   3.768  0.0070 -0.1588  0.3268
  146GLN     HA 1964   1.914   2.311   3.720 -1.6637 -0.0161 -0.9913
  146GLN     CB 1965   1.753   2.464   3.726  0.4089  0.6066  0.1200
  146GLN    HB1 1966   1.756   2.494   3.621 -0.1075 -0.8058 -0.3126
  146GLN    HB2 1967   1.714   2.545   3.787  0.0248 -0.6853  1.6402
  146GLN     CG 1968   1.640   2.363   3.748  0.9923  0.0185  0.4377
  146GLN    HG1 1969   1.549   2.411   3.712  1.3637 -0.6591 -1.5664
  146GLN    HG2 1970   1.635   2.317   3.846 -1.2030 -0.9542 -0.0836
  146GLN     CD 1971   1.652   2.243   3.655 -0.0153  0.1047  0.1895
  146GLN    OE1 1972   1.746   2.225   3.578 -0.0302  0.3708  0.1075
  146GLN    NE2 1973   1.568   2.143   3.683  0.1043 -0.1579 -0.3749
  146GLN   HE21 1974   1.557   2.069   3.616  1.3041 -0.8988  0.2288
  146GLN   HE22 1975   1.497   2.165   3.752 -0.5683 -2.1626 -0.3855
  146GLN      C 1976   1.993   2.507   3.733  0.2640 -0.6031 -0.1994
  146GLN      O 1977   2.019   2.603   3.806  0.7299 -0.8606 -0.0257
  147GLN      N 1978   2.056   2.486   3.617  0.4435 -0.0959 -0.1975
  147GLN      H 1979   2.028   2.402   3.569  0.8052 -0.7579  0.7215
  147GLN     CA 1980   2.168   2.566   3.571  0.2440  0.5673  0.4520
  147GLN     HA 1981   2.198   2.648   3.636  1.2397  1.4605 -1.0790
  147GLN     CB 1982   2.298   2.488   3.553 -0.2173 -0.1297  0.1056
  147GLN    HB1 1983   2.287   2.427   3.463 -1.9409  1.4232 -0.7898
  147GLN    HB2 1984   2.384   2.553   3.536 -0.6491  0.2079 -0.8706
  147GLN     CG 1985   2.327   2.400   3.674  0.2324  0.3853  0.3789
  147GLN    HG1 1986   2.315   2.444   3.773  0.1756 -1.3814  1.2035
  147GLN    HG2 1987   2.262   2.312   3.676 -0.4267  0.8613  0.3444
  147GLN     CD 1988   2.470   2.349   3.668 -0.0466 -0.3761  0.0811
  147GLN    OE1 1989   2.505   2.242   3.619 -0.1775 -0.4638  0.1779
  147GLN    NE2 1990   2.556   2.447   3.696 -0.6271  0.3134 -0.4905
  147GLN   HE21 1991   2.523   2.527   3.748 -0.8153  0.2109 -0.4515
  147GLN   HE22 1992   2.655   2.427   3.696 -0.5269  0.6367  1.3764
  147GLN      C 1993   2.130   2.633   3.440 -0.2971  0.1348  0.3825
  147GLN      O 1994   2.028   2.602   3.379  0.1021 -0.0762 -0.1821
  148SER      N 1995   2.186   2.747   3.397 -0.4533  0.1074  0.1068
  148SER      H 1996   2.281   2.769   3.423 -0.2296 -1.7536  1.0184
  148SER     CA 1997   2.145   2.833   3.288 -0.0228  0.1561 -0.0160
  148SER     HA 1998   2.038   2.854   3.294  0.3500  3.3383 -2.1314
  148SER     CB 1999   2.231   2.959   3.278 -0.3616  0.3658 -0.2997
  148SER    HB1 2000   2.194   3.025   3.200  1.2654  1.6332 -0.0392
  148SER    HB2 2001   2.334   2.930   3.259 -0.8900 -0.9397 -1.3225
  148SER     OG 2002   2.225   3.020   3.405  0.0784 -0.0247 -0.0900
  148SER     HG 2003   2.262   2.959   3.469  1.0030  2.4828  1.9394
  148SER      C 2004   2.174   2.760   3.157 -0.0458 -0.2671  0.2111
  148SER      O 2005   2.272   2.689   3.137 -0.2056 -0.3979 -0.1314
  149TYR      N 2006   2.079   2.770   3.064  0.1381 -0.7357 -0.0296
  149TYR      H 2007   2.004   2.837   3.080 -0.4523 -1.4979  0.4664
  149TYR     CA 2008   2.056   2.674   2.958  0.1803 -0.4429 -0.3051
  149TYR     HA 2009   2.151   2.637   2.919 -0.5649 -1.0534 -1.6187
  149TYR     CB 2010   1.968   2.556   2.998 -0.4268  0.1337  0.0772
  149TYR    HB1 2011   1.873   2.599   3.029 -0.7822 -0.5486 -0.0486
  149TYR    HB2 2012   2.016   2.519   3.089 -0.2806 -1.3056 -0.5626
  149TYR     CG 2013   1.955   2.456   2.886 -0.4112 -0.8999  0.9809
  149TYR    CD1 2014   2.073   2.395   2.842 -0.3306 -0.0983  0.0559
  149TYR    HD1 2015   2.167   2.428   2.882 -0.0818  0.4870 -0.9614
  149TYR    CE1 2016   2.067   2.290   2.749 -0.0478 -0.3057  0.2737
  149TYR    HE1 2017   2.156   2.233   2.725  0.1907 -0.8257  2.1973
  149TYR     CZ 2018   1.941   2.248   2.703  0.1703 -0.7117  0.0364
  149TYR     OH 2019   1.912   2.140   2.626  0.2798 -0.3550 -0.5119
  149TYR     HH 2020   1.820   2.146   2.599  1.2388  1.2144 -3.9873
  149TYR    CE2 2021   1.827   2.325   2.731  0.5041 -0.2098  0.0324
  149TYR    HE2 2022   1.734   2.294   2.686  0.6179 -0.2018 -0.2072
  149TYR    CD2 2023   1.835   2.435   2.817  0.0433 -0.0769 -0.0923
  149TYR    HD2 2024   1.747   2.493   2.843 -0.7439 -1.7659  1.2534
  149TYR      C 2025   1.994   2.740   2.835 -0.1663 -0.1496  0.0237
  149TYR      O 2026   1.903   2.820   2.851 -0.5651 -0.6017  0.0377
  150ASN      N 2027   2.038   2.696   2.716  0.0690  0.4332 -0.1082
  150ASN      H 2028   2.102   2.619   2.711 -0.4431  0.0454 -0.8941
  150ASN     CA 2029   1.984   2.747   2.592 -0.4690  0.0869 -0.0230
  150ASN     HA 2030   1.914   2.829   2.605 -0.3735  0.0790  0.5396
  150ASN     CB 2031   2.103   2.802   2.513 -0.3168 -0.0817  0.0861
  150ASN    HB1 2032   2.164   2.717   2.485 -0.6094  0.0265 -0.9238
  150ASN    HB2 2033   2.159   2.874   2.573  2.6705 -1.2676 -1.0876
  150ASN     CG 2034   2.059   2.876   2.387  0.5000  0.3107  0.0268
  150ASN    OD1 2035   2.060   2.828   2.273  0.2534 -0.2668  0.2646
  150ASN    ND2 2036   2.008   2.999   2.399 -0.3073  0.1088 -1.1167
  150ASN   HD21 2037   1.952   3.028   2.321 -0.0227 -1.4837 -1.9688
  150ASN   HD22 2038   2.003   3.041   2.491 -0.5098  0.2872 -1.2090
  150ASN      C 2039   1.911   2.637   2.517  0.0961 -0.1554 -0.2243
  150ASN      O 2040   1.984   2.559   2.456  0.1674  0.3916 -0.8441
  151PRO      N 2041   1.778   2.628   2.520  0.0907  0.0102 -0.0131
  151PRO     CD 2042   1.687   2.705   2.604  0.3838  0.1241  0.2021
  151PRO    HD1 2043   1.704   2.673   2.707 -0.4015  3.0592  1.3430
  151PRO    HD2 2044   1.701   2.813   2.598 -0.4807  0.1815 -1.4914
  151PRO     CG 2045   1.544   2.669   2.564  0.5458  0.7273 -0.9672
  151PRO    HG1 2046   1.504   2.736   2.489  1.1887  0.6013 -1.4309
  151PRO    HG2 2047   1.475   2.676   2.648  0.7981 -0.8758 -0.5873
  151PRO     CB 2048   1.563   2.525   2.517  0.4178  0.1839  0.5810
  151PRO    HB1 2049   1.475   2.491   2.462  0.4710  1.2132 -0.1599
  151PRO    HB2 2050   1.578   2.462   2.604 -2.0694 -1.2121  0.1114
  151PRO     CA 2051   1.696   2.537   2.443  0.1129 -0.0137 -0.0085
  151PRO     HA 2052   1.736   2.436   2.448 -0.0797 -0.2774 -2.4231
  151PRO      C 2053   1.681   2.595   2.303 -0.1801 -0.3429 -0.1156
  151PRO      O 2054   1.689   2.717   2.288 -0.6716 -0.3026 -0.0431
  152PRO      N 2055   1.656   2.512   2.202 -0.7383  0.0105 -0.2690
  152PRO     CD 2056   1.641   2.368   2.219 -0.2842  0.0904  0.8588
  152PRO    HD1 2057   1.578   2.339   2.304 -2.4238  1.2070 -0.2476
  152PRO    HD2 2058   1.743   2.330   2.218  0.8501  2.6920 -2.3090
  152PRO     CG 2059   1.579   2.315   2.090  0.1885  0.5374  0.4428
  152PRO    HG1 2060   1.622   2.217   2.072 -2.3183 -0.4668 -0.4428
  152PRO    HG2 2061   1.473   2.300   2.113  0.0085  1.4794  0.2872
  152PRO     CB 2062   1.624   2.418   1.988 -0.1155  0.0488 -0.1890
  152PRO    HB1 2063   1.714   2.396   1.929 -0.6214  1.4963 -1.6118
  152PRO    HB2 2064   1.537   2.424   1.922  1.2316  3.1076 -1.9377
  152PRO     CA 2065   1.648   2.549   2.062 -0.3104  0.1261 -0.2620
  152PRO     HA 2066   1.738   2.595   2.021 -0.9375  0.1640 -1.6286
  152PRO      C 2067   1.530   2.643   2.041 -0.2162  0.3347  0.1152
  152PRO      O 2068   1.439   2.658   2.121 -0.3787  0.0061 -0.0061
  153GLN      N 2069   1.521   2.710   1.926  0.0835  0.1945  0.0099
  153GLN      H 2070   1.604   2.711   1.867 -0.7758  0.2802 -1.2305
  153GLN     CA 2071   1.408   2.794   1.890  0.3266  0.2442 -0.6652
  153GLN     HA 2072   1.351   2.827   1.977 -0.6008  1.0841 -1.5756
  153GLN     CB 2073   1.472   2.926   1.849 -0.6270  0.9367  0.0456
  153GLN    HB1 2074   1.387   2.988   1.819 -1.3559  0.0580  0.2715
  153GLN    HB2 2075   1.536   2.907   1.763  0.0960 -0.4440  0.8645
  153GLN     CG 2076   1.548   3.017   1.945  0.4641  0.1445 -0.0533
  153GLN    HG1 2077   1.642   2.966   1.965  0.2257 -0.2106  0.1675
  153GLN    HG2 2078   1.501   3.023   2.043 -1.2065  0.2907 -0.8310
  153GLN     CD 2079   1.573   3.156   1.889  0.2692  0.2870  0.2114
  153GLN    OE1 2080   1.678   3.191   1.837  0.3955  0.0287  0.2929
  153GLN    NE2 2081   1.480   3.249   1.912  0.5135  0.4988  0.3385
  153GLN   HE21 2082   1.498   3.340   1.873  0.8059 -0.3445 -1.5696
  153GLN   HE22 2083   1.389   3.217   1.940  1.5618 -3.6064 -0.2762
  153GLN      C 2084   1.322   2.730   1.783 -0.2392 -0.4108  0.1652
  153GLN      O 2085   1.367   2.644   1.708 -0.0407  0.1968 -0.4244
  154GLY      N 2086   1.192   2.763   1.780 -0.1444 -0.0868 -0.6552
  154GLY      H 2087   1.163   2.828   1.852  1.3971 -0.3150  0.2170
  154GLY     CA 2088   1.093   2.702   1.695 -0.5138 -0.4907  0.0559
  154GLY    HA1 2089   0.991   2.742   1.701 -1.1441 -2.1144  0.6139
  154GLY    HA2 2090   1.119   2.715   1.590  1.1885  0.0567  0.5239
  154GLY      C 2091   1.069   2.552   1.700 -0.4984 -0.4957 -0.0143
  154GLY      O 2092   1.110   2.486   1.795  0.5356  0.0206 -0.0887
  155TYR      N 2093   0.991   2.496   1.607 -0.5426 -0.0241 -0.2638
  155TYR      H 2094   0.961   2.552   1.529  0.4794  1.3573  0.2955
  155TYR     CA 2095   0.956   2.356   1.601  0.2247 -0.2357  0.1305
  155TYR     HA 2096   1.027   2.300   1.663 -0.1547  2.0031  2.7272
  155TYR     CB 2097   0.824   2.335   1.673  0.2058  0.2218  0.2298
  155TYR    HB1 2098   0.797   2.230   1.660  1.3716 -0.0146 -0.4278
  155TYR    HB2 2099   0.833   2.345   1.781  1.8267 -0.0633  0.1419
  155TYR     CG 2100   0.710   2.423   1.626  0.1661 -0.0850 -0.2582
  155TYR    CD1 2101   0.643   2.394   1.507  0.1278  0.4472 -0.3663
  155TYR    HD1 2102   0.676   2.306   1.455 -0.8341 -2.2540  3.2142
  155TYR    CE1 2103   0.530   2.464   1.461  0.0229  0.2395 -0.4262
  155TYR    HE1 2104   0.482   2.423   1.374 -0.6417 -0.1670  0.1245
  155TYR     CZ 2105   0.490   2.576   1.536 -0.1551 -0.2251  0.1828
  155TYR     OH 2106   0.380   2.647   1.497  0.0580  0.1775  0.3028
  155TYR     HH 2107   0.351   2.627   1.407 -0.0572  0.8413  0.1880
  155TYR    CE2 2108   0.554   2.610   1.657  0.2574  0.0676 -0.1175
  155TYR    HE2 2109   0.519   2.698   1.709  1.1535 -0.9060  2.2596
  155TYR    CD2 2110   0.656   2.527   1.703 -0.3593 -0.5922  0.0670
  155TYR    HD2 2111   0.688   2.540   1.806 -1.8435  1.2912  0.3355
  155TYR      C 2112   0.951   2.307   1.457 -0.2827  0.0402  0.0543
  155TYR      O 2113   0.922   2.380   1.362  0.6128  0.6107  0.2120
  156GLY      N 2114   0.966   2.175   1.439 -0.4655  0.0070  0.1436
  156GLY      H 2115   0.986   2.120   1.521  2.6511  0.5901 -0.0983
  156GLY     CA 2116   0.948   2.111   1.311  0.1387 -0.2823  0.2010
  156GLY    HA1 2117   0.982   2.179   1.233  0.2981  0.7791  1.1852
  156GLY    HA2 2118   1.010   2.021   1.311  0.7507  0.1310 -0.1319
  156GLY      C 2119   0.812   2.052   1.278 -0.0034 -0.1754  0.5914
  156GLY      O 2120   0.707   2.090   1.331 -0.0521  0.6009 -0.0361
  157GLN      N 2121   0.800   1.973   1.171 -0.0125  0.2597  0.2653
  157GLN      H 2122   0.883   1.935   1.128 -0.7558 -0.8499 -0.2592
  157GLN     CA 2123   0.673   1.918   1.128  0.2359 -0.0561 -0.0734
  157GLN     HA 2124   0.602   1.999   1.113  0.0127 -0.1843  0.2599
  157GLN     CB 2125   0.682   1.854   0.990  0.2981 -0.0958 -0.0512
  157GLN    HB1 2126   0.580   1.822   0.968  1.6975 -2.5441 -4.0529
  157GLN    HB2 2127   0.751   1.770   0.995  0.9918  0.4850  0.2657
  157GLN     CG 2128   0.723   1.952   0.881 -0.2319 -0.0975 -0.2543
  157GLN    HG1 2129   0.637   2.019   0.881  0.7806  1.2278 -0.0042
  157GLN    HG2 2130   0.817   2.004   0.900 -1.9576  2.6381  1.3998
  157GLN     CD 2131   0.739   1.891   0.742  0.0821  0.0357 -0.2782
  157GLN    OE1 2132   0.736   1.769   0.728 -0.1739 -0.0701  0.6256
  157GLN    NE2 2133   0.758   1.977   0.642  0.1183  0.2953 -0.0503
  157GLN   HE21 2134   0.767   2.075   0.662  1.1139  0.1911  0.0596
  157GLN   HE22 2135   0.737   1.943   0.549 -0.9535  0.7697  0.0058
  157GLN      C 2136   0.615   1.825   1.234 -0.0115  0.0117 -0.1493
  157GLN      O 2137   0.688   1.751   1.300 -0.4093 -0.1221  0.1495
  158GLN      N 2138   0.483   1.810   1.243 -0.0218  0.5870  0.6686
  158GLN      H 2139   0.425   1.870   1.185  0.2043  0.6102  0.4685
  158GLN     CA 2140   0.417   1.720   1.335  0.1157 -0.0176  0.1761
  158GLN     HA 2141   0.461   1.739   1.433 -0.0353  1.5768 -0.0508
  158GLN     CB 2142   0.267   1.748   1.344  0.1332 -0.0280  0.5029
  158GLN    HB1 2143   0.221   1.744   1.245  0.0988 -1.6708  0.5617
  158GLN    HB2 2144   0.259   1.850   1.382  1.1555  0.3818 -0.3476
  158GLN     CG 2145   0.173   1.666   1.432  0.0799 -0.2265  0.2618
  158GLN    HG1 2146   0.208   1.691   1.533  0.1601  1.4617 -0.1477
  158GLN    HG2 2147   0.189   1.562   1.407 -0.1902 -0.1600 -0.1975
  158GLN     CD 2148   0.026   1.704   1.415  0.0640 -0.4055  0.0035
  158GLN    OE1 2149  -0.009   1.804   1.352  0.1693 -0.3536  0.0272
  158GLN    NE2 2150  -0.060   1.610   1.453 -0.7577  0.2923 -0.1153
  158GLN   HE21 2151  -0.033   1.537   1.517 -0.3025  1.0672  0.6053
  158GLN   HE22 2152  -0.159   1.622   1.438 -1.1749 -1.3659  1.0517
  158GLN      C 2153   0.443   1.573   1.303 -0.2375 -0.0500  0.0251
  158GLN      O 2154   0.412   1.525   1.194 -0.3277 -0.7608  0.3604
  159ASN      N 2155   0.489   1.495   1.402 -0.5274 -0.1500  0.0806
  159ASN      H 2156   0.501   1.549   1.487  0.2128  2.6682 -1.6618
  159ASN     CA 2157   0.506   1.352   1.404  0.1482 -0.0815 -0.5056
  159ASN     HA 2158   0.546   1.322   1.307  0.4821 -0.2299 -0.3256
  159ASN     CB 2159   0.608   1.318   1.512 -0.3161  0.1011 -0.0088
  159ASN    HB1 2160   0.573   1.354   1.609  0.8034  0.2667  0.3461
  159ASN    HB2 2161   0.706   1.353   1.482  0.5735 -1.4241  0.9240
  159ASN     CG 2162   0.627   1.167   1.523 -0.3490  0.0937 -0.0544
  159ASN    OD1 2163   0.571   1.107   1.614  0.2101 -0.5082 -0.0971
  159ASN    ND2 2164   0.692   1.112   1.420 -0.1061  0.6087 -0.1801
  159ASN   HD21 2165   0.712   1.014   1.436 -0.0010  0.8639  1.3388
  159ASN   HD22 2166   0.731   1.168   1.345 -0.9974  1.0901 -0.2952
  159ASN      C 2167   0.374   1.278   1.420  0.1304 -0.0189 -0.3651
  159ASN      O 2168   0.294   1.321   1.503  0.5133  0.1204 -0.0659
  160GLN      N 2169   0.353   1.167   1.348 -0.7197 -0.0420 -0.0962
  160GLN      H 2170   0.423   1.146   1.278  0.3539 -1.0172  1.2132
  160GLN     CA 2171   0.246   1.073   1.372 -0.7455 -0.0853 -0.3790
  160GLN     HA 2172   0.198   1.114   1.461  1.8702  2.4387  0.0282
  160GLN     CB 2173   0.152   1.062   1.252 -0.6524 -0.7013 -0.3972
  160GLN    HB1 2174   0.068   0.995   1.271 -0.9159 -0.3135 -0.1842
  160GLN    HB2 2175   0.208   1.028   1.165 -0.5332 -2.2077  0.2345
  160GLN     CG 2176   0.082   1.190   1.207  0.0688 -0.3200 -0.4456
  160GLN    HG1 2177   0.030   1.182   1.112 -2.9931  0.4303  1.0208
  160GLN    HG2 2178   0.158   1.266   1.186 -0.2099 -0.4614 -2.0660
  160GLN     CD 2179  -0.026   1.235   1.305  0.3060  0.4268 -0.5174
  160GLN    OE1 2180  -0.045   1.193   1.419  0.0983 -0.0585 -0.7267
  160GLN    NE2 2181  -0.106   1.334   1.267  0.0907  0.5554  0.2617
  160GLN   HE21 2182  -0.096   1.370   1.173 -0.0623 -0.6853 -0.2504
  160GLN   HE22 2183  -0.172   1.374   1.332 -1.8252  0.8763 -1.7536
  160GLN      C 2184   0.310   0.940   1.406  0.1865  0.6229  0.6998
  160GLN      O 2185   0.407   0.894   1.345 -0.5355  0.2126 -0.1589
  161TYR      N 2186   0.246   0.863   1.495 -0.1194 -0.1833 -0.2035
  161TYR      H 2187   0.156   0.900   1.521 -0.4170  0.0296 -1.4642
  161TYR     CA 2188   0.277   0.724   1.518 -0.2999 -0.0782  0.7217
  161TYR     HA 2189   0.380   0.724   1.554  0.6918 -1.9197 -1.8031
  161TYR     CB 2190   0.183   0.664   1.621 -0.3589 -1.0932  0.0927
  161TYR    HB1 2191   0.084   0.668   1.575 -0.3939  2.3009  0.2091
  161TYR    HB2 2192   0.202   0.556   1.622 -1.7820 -1.3758  1.4591
  161TYR     CG 2193   0.195   0.710   1.765 -0.3330 -0.0028 -0.2503
  161TYR    CD1 2194   0.256   0.828   1.808 -0.6170 -0.0821  0.3719
  161TYR    HD1 2195   0.312   0.882   1.733  0.3088 -0.1103  1.0221
  161TYR    CE1 2196   0.261   0.863   1.944  0.0791  0.1401  0.2928
  161TYR    HE1 2197   0.298   0.959   1.978  2.6739 -0.0956 -1.5165
  161TYR     CZ 2198   0.213   0.772   2.039  0.0493  0.1267  0.2646
  161TYR     OH 2199   0.247   0.783   2.171 -0.1231  0.3343  0.2927
  161TYR     HH 2200   0.286   0.869   2.186 -1.0048  0.6200  1.0295
  161TYR    CE2 2201   0.141   0.658   1.996 -0.0445  0.1735  0.2967
  161TYR    HE2 2202   0.109   0.580   2.064  0.2969  0.3001  0.6053
  161TYR    CD2 2203   0.143   0.623   1.861 -0.1953  0.4370  0.2261
  161TYR    HD2 2204   0.109   0.526   1.826  1.9482  0.2601 -1.5409
  161TYR      C 2205   0.273   0.637   1.393  0.0071  0.5682  0.2538
  161TYR      O 2206   0.190   0.647   1.303 -0.3255  0.8002  0.5849
  162ASN      N 2207   0.362   0.538   1.391  0.0630  0.6279 -0.3554
  162ASN      H 2208   0.434   0.535   1.462  0.4872  2.5701 -0.6590
  162ASN     CA 2209   0.356   0.426   1.299  0.0549 -0.0846  0.4967
  162ASN     HA 2210   0.301   0.452   1.209 -0.4800 -2.4458  0.0638
  162ASN     CB 2211   0.495   0.386   1.249 -0.1067 -0.1974  0.1344
  162ASN    HB1 2212   0.558   0.362   1.335  0.6348  0.5561 -0.1920
  162ASN    HB2 2213   0.528   0.477   1.199  0.4076  1.4494  3.2501
  162ASN     CG 2214   0.490   0.265   1.156 -0.2780 -0.2446  0.2049
  162ASN    OD1 2215   0.539   0.160   1.195  0.5966  0.1014  0.0436
  162ASN    ND2 2216   0.426   0.276   1.039 -0.0092  0.0335  0.0837
  162ASN   HD21 2217   0.406   0.190   0.989 -0.0530 -0.0442  0.2357
  162ASN   HD22 2218   0.415   0.369   1.003  1.2373  0.6479  1.1992
  162ASN      C 2219   0.285   0.305   1.358  0.3543 -0.3448  0.3286
  162ASN      O 2220   0.292   0.282   1.478 -0.3114 -0.8608  0.2728
  163SER      N 2221   0.205   0.233   1.279 -0.0858  0.4757  0.0109
  163SER      H 2222   0.196   0.252   1.181  0.6052  1.9915  0.2158
  163SER     CA 2223   0.136   0.117   1.332 -0.0128  0.4397  0.0279
  163SER     HA 2224   0.190   0.082   1.419 -0.4938  0.4733  0.3440
  163SER     CB 2225   0.000   0.156   1.389  0.1003  0.8422  0.0191
  163SER    HB1 2226   0.016   0.231   1.467  0.2928  0.5041  0.3051
  163SER    HB2 2227  -0.043   0.065   1.431 -0.2715  0.4632 -1.1465
  163SER     OG 2228  -0.088   0.196   1.286 -0.1299  0.0390 -0.0974
  163SER     HG 2229  -0.068   0.151   1.204  0.8103 -0.1180  0.2049
  163SER      C 2230   0.123   0.003   1.231 -0.0441  0.3494  0.1336
  163SER    OC1 2231   0.188  -0.097   1.266 -1.0048 -0.1611  0.5036
  163SER    OC2 2232   0.045   0.015   1.134  0.1234  0.3178 -0.0039
    1MET      N 2233   2.576   2.899   2.128  0.1021  0.3082 -0.4126
    1MET     H1 2234   2.565   2.959   2.208  0.2371  1.2747 -1.0985
    1MET     H2 2235   2.484   2.883   2.090 -0.0289  0.6330 -0.2296
    1MET     H3 2236   2.651   2.940   2.073 -0.9444  0.3939 -1.8443
    1MET     CA 2237   2.637   2.769   2.160  0.1004  0.2644 -0.5861
    1MET     HA 2238   2.583   2.728   2.246  1.7705  0.1956  0.4659
    1MET     CB 2239   2.633   2.668   2.045 -0.2881  0.1707 -0.4911
    1MET    HB1 2240   2.700   2.707   1.969  1.2251  1.1489  1.2544
    1MET    HB2 2241   2.530   2.660   2.008 -0.4325  0.2365 -0.1101
    1MET     CG 2242   2.680   2.527   2.081  0.1015  0.3119 -0.4520
    1MET    HG1 2243   2.780   2.528   2.125 -0.7591 -3.2445  1.9648
    1MET    HG2 2244   2.703   2.467   1.993 -0.2901  2.8625 -2.4185
    1MET     SD 2245   2.580   2.432   2.198  0.1841  0.3707 -0.3332
    1MET     CE 2246   2.702   2.303   2.234 -0.2018  0.2217  0.4835
    1MET    HE1 2247   2.652   2.239   2.306  2.1069 -0.3441  1.6734
    1MET    HE2 2248   2.787   2.356   2.278 -0.0374  0.0506  0.3714
    1MET    HE3 2249   2.730   2.249   2.143 -1.1326  2.2093 -1.0661
    1MET      C 2250   2.774   2.787   2.224 -0.1791 -0.0237  0.1076
    1MET      O 2251   2.880   2.772   2.163 -0.6899 -0.1450 -0.7758
    2ALA      N 2252   2.772   2.829   2.350 -0.0303 -0.1967  0.1677
    2ALA      H 2253   2.697   2.803   2.411  0.6957  1.2789  1.7920
    2ALA     CA 2254   2.879   2.906   2.410  0.0178 -0.0156 -0.1457
    2ALA     HA 2255   2.925   2.969   2.334  0.1813  0.4084  0.2979
    2ALA     CB 2256   2.825   3.017   2.501  0.6587  0.3328 -0.1834
    2ALA    HB1 2257   2.899   3.062   2.567 -0.8775  1.1145  1.0683
    2ALA    HB2 2258   2.742   2.980   2.560  0.4128 -0.2106 -0.8556
    2ALA    HB3 2259   2.793   3.104   2.444 -0.2224  1.2885  1.7103
    2ALA      C 2260   2.974   2.824   2.497 -0.1121 -0.1037 -0.0866
    2ALA      O 2261   2.949   2.782   2.609 -0.1664 -0.4526 -0.2275
    3SER      N 2262   3.091   2.791   2.441  0.0453 -0.0111  0.1857
    3SER      H 2263   3.112   2.809   2.344  2.6788 -0.4796  0.5992
    3SER     CA 2264   3.194   2.708   2.500 -0.0680 -0.2889 -0.0028
    3SER     HA 2265   3.182   2.705   2.608  2.3243  2.4054  0.4739
    3SER     CB 2266   3.182   2.568   2.441  0.2729 -0.4076  0.2104
    3SER    HB1 2267   3.259   2.499   2.477 -0.3605 -0.9767  0.4914
    3SER    HB2 2268   3.178   2.570   2.332  2.0526  1.8244  0.1012
    3SER     OG 2269   3.060   2.515   2.487  0.0119 -0.1691 -0.2037
    3SER     HG 2270   3.062   2.430   2.442  2.2537  0.6749 -1.9174
    3SER      C 2271   3.333   2.767   2.482 -0.0785 -0.1587  0.3474
    3SER      O 2272   3.354   2.846   2.390  0.1646 -0.3047  0.2755
    4ASN      N 2273   3.428   2.721   2.565  0.0976 -0.5921 -0.0914
    4ASN      H 2274   3.390   2.662   2.637 -2.7299 -0.1617 -1.0958
    4ASN     CA 2275   3.563   2.771   2.577 -0.0914 -0.1152  0.0976
    4ASN     HA 2276   3.593   2.809   2.479 -2.0448  0.3611 -0.3618
    4ASN     CB 2277   3.560   2.883   2.680 -0.0531  0.1705 -0.2086
    4ASN    HB1 2278   3.556   2.840   2.780 -2.5443  0.2327 -0.2192
    4ASN    HB2 2279   3.478   2.951   2.657 -0.5014  0.0355  0.9073
    4ASN     CG 2280   3.688   2.963   2.664  0.0051  0.1611  0.1987
    4ASN    OD1 2281   3.786   2.952   2.738 -0.0127 -0.3939  0.1431
    4ASN    ND2 2282   3.698   3.051   2.564  0.5670  0.0850  0.1854
    4ASN   HD21 2283   3.621   3.067   2.502 -0.3338  0.1644  1.2957
    4ASN   HD22 2284   3.789   3.079   2.528  1.2486  0.7471  2.2708
    4ASN      C 2285   3.663   2.665   2.620  0.3179  0.2728  0.1075
    4ASN      O 2286   3.784   2.675   2.595  0.3134 -0.0770 -0.0577
    5ASP      N 2287   3.620   2.560   2.690 -0.3299  0.5371  0.1074
    5ASP      H 2288   3.521   2.567   2.711 -0.9814 -1.5798 -1.8517
    5ASP     CA 2289   3.690   2.439   2.729  0.2051  0.7456 -0.2008
    5ASP     HA 2290   3.798   2.455   2.721 -0.0320  1.4685 -5.4187
    5ASP     CB 2291   3.659   2.405   2.874 -0.2599 -0.3110 -0.5433
    5ASP    HB1 2292   3.684   2.487   2.942  1.0642 -1.4304  0.3802
    5ASP    HB2 2293   3.551   2.394   2.883 -0.2195 -1.2799 -1.0454
    5ASP     CG 2294   3.730   2.281   2.926 -0.1152 -0.1442 -0.3418
    5ASP    OD1 2295   3.853   2.278   2.950 -0.1834 -0.0205  0.0314
    5ASP    OD2 2296   3.660   2.181   2.953 -0.4496  0.1831 -0.0025
    5ASP      C 2297   3.652   2.329   2.631  0.0240  0.1808  0.4952
    5ASP      O 2298   3.539   2.322   2.584  0.1205  0.1433  0.2670
    6TYR      N 2299   3.738   2.230   2.609  0.1812  0.5355 -0.5487
    6TYR      H 2300   3.834   2.240   2.638  0.1298 -0.7096  0.1183
    6TYR     CA 2301   3.717   2.125   2.511 -0.3902  0.3027 -0.1872
    6TYR     HA 2302   3.611   2.102   2.499 -0.3942  0.3727 -0.2832
    6TYR     CB 2303   3.791   2.168   2.384 -0.2805 -0.3502 -0.3520
    6TYR    HB1 2304   3.797   2.089   2.309  0.9901  0.9789 -1.7296
    6TYR    HB2 2305   3.893   2.195   2.412 -0.0905 -2.6913  1.4722
    6TYR     CG 2306   3.729   2.293   2.326 -0.0252  0.0711  0.2646
    6TYR    CD1 2307   3.617   2.281   2.244  0.0311 -0.2906  0.2388
    6TYR    HD1 2308   3.574   2.185   2.218  0.3564 -0.3260 -0.1865
    6TYR    CE1 2309   3.547   2.395   2.201  0.0729 -0.2218  0.3532
    6TYR    HE1 2310   3.459   2.390   2.138  0.2461  1.2807 -0.0321
    6TYR     CZ 2311   3.603   2.523   2.221  0.1074 -0.2508  0.4434
    6TYR     OH 2312   3.540   2.634   2.173 -0.1012 -0.3540  0.4728
    6TYR     HH 2313   3.594   2.714   2.173 -1.2284  0.4372 -0.2482
    6TYR    CE2 2314   3.720   2.537   2.298  0.4714  0.2456 -0.1930
    6TYR    HE2 2315   3.767   2.633   2.310 -2.1122  1.5849 -0.0284
    6TYR    CD2 2316   3.784   2.421   2.341  0.1567  0.0524 -0.2400
    6TYR    HD2 2317   3.865   2.423   2.413 -0.3394  1.8040  0.2960
    6TYR      C 2318   3.795   1.998   2.544 -0.4891  0.2187 -0.2756
    6TYR      O 2319   3.897   2.014   2.610 -0.4811 -0.2268 -0.1795
    7THR      N 2320   3.742   1.883   2.501 -0.3301  0.2711 -0.6207
    7THR      H 2321   3.651   1.881   2.457 -1.6880  0.7224  1.9156
    7THR     CA 2322   3.792   1.755   2.546 -0.3015  0.5625  0.2125
    7THR     HA 2323   3.801   1.757   2.654 -0.4419 -0.5852  0.2594
    7THR     CB 2324   3.697   1.641   2.509 -0.0674  0.4369 -0.0084
    7THR     HB 2325   3.702   1.614   2.404 -0.7064 -0.8789  0.2727
    7THR    CG2 2326   3.700   1.517   2.599  0.5781  0.2271 -0.3141
    7THR   HG21 2327   3.730   1.553   2.698 -0.4316  0.6738 -0.1563
    7THR   HG22 2328   3.603   1.469   2.610  1.6165 -2.3842 -1.5701
    7THR   HG23 2329   3.779   1.445   2.576  0.9963 -0.2738  2.3595
    7THR    OG1 2330   3.564   1.681   2.533 -0.1426 -0.1181  0.5495
    7THR    HG1 2331   3.508   1.610   2.502  0.7018  0.5539 -2.8697
    7THR      C 2332   3.926   1.710   2.490 -0.4411  0.0395  0.2897
    7THR      O 2333   4.000   1.636   2.555 -0.3673 -0.3225 -0.2042
    8GLN      N 2334   3.970   1.761   2.375  0.0985 -0.5506  0.2262
    8GLN      H 2335   3.920   1.836   2.329  4.3209  1.9078 -0.8269
    8GLN     CA 2336   4.102   1.742   2.320 -0.0121 -0.0781 -0.2138
    8GLN     HA 2337   4.173   1.722   2.400 -0.9012  3.4188  1.6372
    8GLN     CB 2338   4.096   1.625   2.222  0.3321  0.3292 -0.7261
    8GLN    HB1 2339   4.042   1.547   2.276  0.6028  0.8607  0.3264
    8GLN    HB2 2340   4.037   1.654   2.134  1.0250 -0.6074 -1.5196
    8GLN     CG 2341   4.237   1.577   2.192  0.2210 -0.5454  0.1131
    8GLN    HG1 2342   4.291   1.565   2.286  0.4446  2.4567  0.4655
    8GLN    HG2 2343   4.281   1.651   2.125  2.4756 -1.3228  0.6160
    8GLN     CD 2344   4.246   1.444   2.117 -0.7156 -0.4476 -0.1812
    8GLN    OE1 2345   4.235   1.336   2.174  0.0842 -0.3250  0.2201
    8GLN    NE2 2346   4.266   1.442   1.985  0.1653 -0.1778 -0.0609
    8GLN   HE21 2347   4.264   1.524   1.925  1.3615 -0.0179  0.0926
    8GLN   HE22 2348   4.284   1.356   1.936 -2.6407 -0.2533 -1.1776
    8GLN      C 2349   4.154   1.867   2.251 -0.0304 -0.2347 -0.5149
    8GLN      O 2350   4.078   1.949   2.198  0.2921  0.4328  0.0473
    9GLN      N 2351   4.286   1.877   2.238 -0.0497  0.1564 -0.4381
    9GLN      H 2352   4.334   1.804   2.288 -2.6983 -1.5371 -0.1511
    9GLN     CA 2353   4.361   1.983   2.173  0.4901 -0.0876 -0.2196
    9GLN     HA 2354   4.323   2.081   2.203  1.7433 -0.1642  1.7719
    9GLN     CB 2355   4.502   1.980   2.229  0.3997  0.0248  0.0138
    9GLN    HB1 2356   4.542   1.882   2.200 -2.3725 -1.4137  0.7407
    9GLN    HB2 2357   4.501   1.983   2.338  0.5450 -0.4106  0.0314
    9GLN     CG 2358   4.594   2.091   2.180 -0.0387  0.3797 -0.0053
    9GLN    HG1 2359   4.544   2.188   2.190  0.2333  0.3504  2.1069
    9GLN    HG2 2360   4.621   2.079   2.075 -1.4067  2.9690 -0.7448
    9GLN     CD 2361   4.720   2.110   2.263 -0.2106  0.3350  0.2656
    9GLN    OE1 2362   4.828   2.077   2.215 -0.1976 -0.0833  0.5705
    9GLN    NE2 2363   4.715   2.156   2.389  0.3793  0.4483  0.2534
    9GLN   HE21 2364   4.622   2.178   2.423 -0.1897  0.3047 -1.1332
    9GLN   HE22 2365   4.801   2.162   2.440  0.6709 -2.1920  0.2498
    9GLN      C 2366   4.352   1.971   2.021 -0.4335  0.4780 -0.2134
    9GLN      O 2367   4.358   1.866   1.959 -0.2677  0.0790  0.4679
   10ALA      N 2368   4.340   2.083   1.948 -0.2277  0.6961  0.0862
   10ALA      H 2369   4.334   2.172   1.995  0.6595  0.7619  0.0909
   10ALA     CA 2370   4.370   2.082   1.806 -0.1561  0.3093  0.1007
   10ALA     HA 2371   4.451   2.016   1.777 -1.4297 -1.3201  0.1257
   10ALA     CB 2372   4.245   2.043   1.728  0.1919 -0.8159  0.0901
   10ALA    HB1 2373   4.215   1.943   1.759 -0.6670 -0.5020  0.3053
   10ALA    HB2 2374   4.262   2.050   1.621  1.4376 -0.0127  0.3169
   10ALA    HB3 2375   4.161   2.106   1.757  1.2739 -0.0709  1.7737
   10ALA      C 2376   4.415   2.221   1.762  0.0008  0.1388 -0.2820
   10ALA      O 2377   4.366   2.323   1.810 -0.4831 -0.0517 -0.3686
   11THR      N 2378   4.506   2.222   1.665  0.2663  0.5782 -0.0276
   11THR      H 2379   4.533   2.133   1.628  0.2358  0.6898 -0.3181
   11THR     CA 2380   4.550   2.334   1.583  0.5658  0.3445 -0.1861
   11THR     HA 2381   4.571   2.413   1.655  1.1135  0.9722 -1.0155
   11THR     CB 2382   4.672   2.306   1.495  0.4099  0.3229 -0.3960
   11THR     HB 2383   4.652   2.208   1.451 -0.2290  0.0141  0.5377
   11THR    CG2 2384   4.697   2.414   1.390  0.2136  0.3985 -0.3660
   11THR   HG21 2385   4.671   2.513   1.428  0.9631 -0.0181  1.3303
   11THR   HG22 2386   4.631   2.406   1.304 -0.2845 -0.7519  0.0879
   11THR   HG23 2387   4.799   2.413   1.352  0.7280 -0.2992  0.9542
   11THR    OG1 2388   4.792   2.291   1.568  0.4506 -0.2523 -0.5753
   11THR    HG1 2389   4.783   2.211   1.620  0.1704 -0.5505 -1.0807
   11THR      C 2390   4.428   2.373   1.501  0.2234  0.4322  0.3599
   11THR      O 2391   4.387   2.297   1.415 -1.0091  0.2031  1.1325
   12GLN      N 2392   4.377   2.496   1.513 -0.3225  0.2543 -0.1074
   12GLN      H 2393   4.433   2.551   1.576  3.6970 -2.1086 -1.2549
   12GLN     CA 2394   4.282   2.551   1.419  0.1085  0.7049 -0.2816
   12GLN     HA 2395   4.233   2.465   1.374  3.9514 -1.1939 -1.3057
   12GLN     CB 2396   4.168   2.616   1.496 -0.5218 -0.6196 -0.0677
   12GLN    HB1 2397   4.210   2.695   1.559 -0.4388  0.3436 -1.2792
   12GLN    HB2 2398   4.098   2.670   1.431 -0.9281 -2.6239 -1.3838
   12GLN     CG 2399   4.083   2.523   1.582 -0.1642 -0.4093  0.5188
   12GLN    HG1 2400   4.032   2.452   1.516  0.8591 -0.4243 -0.2803
   12GLN    HG2 2401   4.152   2.468   1.646  0.8770  0.4265  0.1503
   12GLN     CD 2402   3.986   2.603   1.668 -0.2587 -0.0389  0.0736
   12GLN    OE1 2403   3.868   2.617   1.639 -0.1744  0.0494 -0.2243
   12GLN    NE2 2404   4.036   2.653   1.782 -0.4165 -0.1609  0.1966
   12GLN   HE21 2405   4.125   2.624   1.818 -0.8598 -1.5682  0.2312
   12GLN   HE22 2406   3.978   2.707   1.845  2.1822  2.4754  0.4888
   12GLN      C 2407   4.340   2.627   1.300 -0.0898  0.2465 -0.6746
   12GLN      O 2408   4.455   2.672   1.298 -0.1968  0.5783  0.1510
   13SER      N 2409   4.253   2.647   1.201 -0.5085 -0.4516 -0.4551
   13SER      H 2410   4.175   2.583   1.205 -0.4304 -0.9706 -3.9359
   13SER     CA 2411   4.269   2.737   1.089  0.4427 -0.0600 -0.0202
   13SER     HA 2412   4.352   2.709   1.024  0.1177 -0.3630 -0.3096
   13SER     CB 2413   4.142   2.726   1.004  0.4181 -0.6364  0.0897
   13SER    HB1 2414   4.148   2.807   0.932 -0.5758  0.1581  0.8757
   13SER    HB2 2415   4.053   2.734   1.067  0.3966 -2.4475  0.3427
   13SER     OG 2416   4.147   2.608   0.927  0.4947 -0.2530 -0.4979
   13SER     HG 2417   4.070   2.600   0.870 -0.8391 -0.7398  1.2780
   13SER      C 2418   4.296   2.882   1.126  0.3524 -0.0677  0.0752
   13SER      O 2419   4.232   2.923   1.223  0.6488  0.6960 -0.0451
   14TYR      N 2420   4.369   2.958   1.045 -0.3191 -0.0354 -0.5056
   14TYR      H 2421   4.406   2.907   0.965 -1.5943 -0.3488 -0.9196
   14TYR     CA 2422   4.416   3.093   1.068 -0.1650 -0.1219 -0.3078
   14TYR     HA 2423   4.478   3.096   1.157  2.2911 -0.7190 -1.8956
   14TYR     CB 2424   4.511   3.129   0.954  0.1572 -0.3007 -0.0948
   14TYR    HB1 2425   4.558   3.225   0.978  0.2929  0.3324 -2.6352
   14TYR    HB2 2426   4.453   3.143   0.863 -2.4362 -0.0681  1.4883
   14TYR     CG 2427   4.616   3.021   0.940 -0.4204 -0.9092  0.1988
   14TYR    CD1 2428   4.720   3.011   1.033 -0.2338  0.2124  0.1303
   14TYR    HD1 2429   4.734   3.074   1.120  0.5871 -1.7890  1.5150
   14TYR    CE1 2430   4.820   2.914   1.019 -0.2869  0.2934 -0.9116
   14TYR    HE1 2431   4.892   2.901   1.099 -1.9097 -1.5167  0.3299
   14TYR     CZ 2432   4.811   2.821   0.914 -0.1595 -0.4437 -0.2774
   14TYR     OH 2433   4.898   2.718   0.894  0.1942 -0.1051 -0.4962
   14TYR     HH 2434   4.901   2.688   0.803 -0.3266  2.4525 -1.4325
   14TYR    CE2 2435   4.713   2.841   0.815  0.1157  0.0393 -0.4542
   14TYR    HE2 2436   4.718   2.776   0.729 -1.5922 -0.5573 -0.1270
   14TYR    CD2 2437   4.617   2.942   0.824 -0.4913 -0.5680 -0.0369
   14TYR    HD2 2438   4.536   2.949   0.753 -0.9122  0.3361  0.5140
   14TYR      C 2439   4.303   3.194   1.085 -0.0357 -0.0015 -0.1772
   14TYR      O 2440   4.186   3.162   1.072 -0.2207  0.4606  0.2904
   15GLY      N 2441   4.340   3.315   1.128  0.0351  0.0670 -0.4295
   15GLY      H 2442   4.437   3.335   1.147  0.2547 -1.2025 -0.1200
   15GLY     CA 2443   4.256   3.432   1.147 -0.1362 -0.0809 -0.2791
   15GLY    HA1 2444   4.210   3.449   1.049  2.4565 -0.3128 -1.6053
   15GLY    HA2 2445   4.318   3.517   1.172  2.0198 -1.4531 -0.7120
   15GLY      C 2446   4.155   3.428   1.261  0.1284 -0.1933 -0.0476
   15GLY      O 2447   4.180   3.347   1.350  0.0927  0.0562  0.1896
   16ALA      N 2448   4.049   3.509   1.263  0.2580 -0.0363  0.5015
   16ALA      H 2449   4.046   3.586   1.198  1.1564  0.6528  1.2411
   16ALA     CA 2450   3.935   3.505   1.353  0.1813  0.0470  0.4080
   16ALA     HA 2451   3.975   3.480   1.451  1.7843 -1.0292 -0.4589
   16ALA     CB 2452   3.874   3.644   1.368 -0.1833 -0.1228  0.5023
   16ALA    HB1 2453   3.952   3.691   1.429 -0.5971 -0.2152  1.1162
   16ALA    HB2 2454   3.778   3.637   1.419 -0.0921  2.5096  1.1495
   16ALA    HB3 2455   3.855   3.694   1.273  0.7629  0.2795  0.5151
   16ALA      C 2456   3.840   3.400   1.297  0.7647 -0.0674 -0.3971
   16ALA      O 2457   3.776   3.407   1.193  0.2735 -0.2527 -0.1113
   17TYR      N 2458   3.835   3.298   1.383 -0.0400  0.6273  0.4075
   17TYR      H 2459   3.882   3.303   1.472 -1.3128 -2.6193  1.4324
   17TYR     CA 2460   3.764   3.176   1.347  0.0326  0.7026  0.0022
   17TYR     HA 2461   3.675   3.200   1.290  0.2977  1.5788 -0.0580
   17TYR     CB 2462   3.844   3.088   1.252 -0.3908  0.4608 -0.1301
   17TYR    HB1 2463   3.943   3.061   1.289 -0.1952  1.9783  0.5353
   17TYR    HB2 2464   3.879   3.149   1.168  3.3278 -0.2857  0.7298
   17TYR     CG 2465   3.776   2.959   1.212 -0.2708  0.3262  0.0988
   17TYR    CD1 2466   3.826   2.835   1.253 -0.1452  0.4130  0.2087
   17TYR    HD1 2467   3.906   2.830   1.325 -0.1789  1.3549  0.3303
   17TYR    CE1 2468   3.765   2.715   1.214  0.1431  0.3849 -0.1669
   17TYR    HE1 2469   3.798   2.622   1.257 -0.9235  0.6287  1.2914
   17TYR     CZ 2470   3.657   2.713   1.124  0.3166  0.2038 -0.3687
   17TYR     OH 2471   3.598   2.596   1.085  0.4091 -0.0351  0.2024
   17TYR     HH 2472   3.528   2.609   1.021 -1.2665 -1.3874  1.6755
   17TYR    CE2 2473   3.619   2.835   1.065 -0.2636 -0.0107 -0.4443
   17TYR    HE2 2474   3.539   2.840   0.992  0.2641 -1.2871 -1.1411
   17TYR    CD2 2475   3.678   2.952   1.112  0.0357 -0.2727 -0.1620
   17TYR    HD2 2476   3.651   3.051   1.078 -0.5600 -1.1172 -2.3243
   17TYR      C 2477   3.706   3.105   1.469  0.2328  0.3099 -0.1305
   17TYR      O 2478   3.584   3.102   1.471  0.2523 -0.5550  0.1528
   18PRO      N 2479   3.789   3.057   1.561 -0.1602  0.4080  0.2779
   18PRO     CD 2480   3.934   3.054   1.553 -0.1796  0.5126 -0.1102
   18PRO    HD1 2481   3.959   2.978   1.479  0.4533  0.2593  0.3550
   18PRO    HD2 2482   3.977   3.153   1.541  1.1328 -0.1343 -0.9710
   18PRO     CG 2483   3.982   3.000   1.688 -0.4549  0.2971 -0.0979
   18PRO    HG1 2484   4.025   3.084   1.741  2.1266 -1.2169  0.3559
   18PRO    HG2 2485   4.053   2.919   1.671 -1.8341 -1.0698  0.3841
   18PRO     CB 2486   3.859   2.934   1.749 -0.4719 -0.1352 -0.5864
   18PRO    HB1 2487   3.854   2.828   1.723 -2.9670  0.2899 -2.2687
   18PRO    HB2 2488   3.860   2.963   1.854  1.7975 -0.1705 -0.5558
   18PRO     CA 2489   3.739   3.006   1.687 -0.6583 -0.0090 -0.0862
   18PRO     HA 2490   3.664   2.928   1.674 -0.8843 -0.2491  2.1671
   18PRO      C 2491   3.687   3.120   1.773  0.4749 -0.1684  0.8397
   18PRO      O 2492   3.727   3.236   1.756 -0.1391 -0.1926 -0.9799
   19THR      N 2493   3.592   3.093   1.862 -0.3729 -0.7179 -0.2142
   19THR      H 2494   3.564   2.998   1.881 -2.2435 -0.3725 -0.9664
   19THR     CA 2495   3.550   3.184   1.966 -0.2108 -0.1802 -0.6167
   19THR     HA 2496   3.517   3.276   1.917 -1.7999 -0.0595  0.6072
   19THR     CB 2497   3.435   3.125   2.047 -0.2129  0.0728 -0.4329
   19THR     HB 2498   3.433   3.171   2.145  0.8246 -0.2372 -0.2596
   19THR    CG2 2499   3.300   3.138   1.976 -0.1169 -0.6389 -0.7548
   19THR   HG21 2500   3.315   3.225   1.912 -1.2800  0.0585 -0.1030
   19THR   HG22 2501   3.219   3.155   2.046  0.7970 -0.4398  0.2839
   19THR   HG23 2502   3.279   3.047   1.920 -0.0221 -0.0084 -1.8528
   19THR    OG1 2503   3.458   2.987   2.059  0.6912  0.2454 -0.1166
   19THR    HG1 2504   3.387   2.949   2.110  0.6429 -2.2820 -1.8400
   19THR      C 2505   3.662   3.227   2.060 -0.3701  0.2524 -0.6221
   19THR      O 2506   3.761   3.155   2.072 -0.3387  0.4293  0.2801
   20GLN      N 2507   3.650   3.344   2.123  0.0434  0.2326 -0.5013
   20GLN      H 2508   3.554   3.376   2.125 -0.0879  0.1083 -2.4519
   20GLN     CA 2509   3.749   3.415   2.201 -0.1019 -0.1345  0.0199
   20GLN     HA 2510   3.846   3.367   2.185  0.0160  0.3740 -0.8876
   20GLN     CB 2511   3.778   3.545   2.126  0.3224 -0.1354  0.1802
   20GLN    HB1 2512   3.868   3.578   2.179  0.2022 -0.8243  0.8259
   20GLN    HB2 2513   3.693   3.612   2.134 -1.7982 -2.6669  0.0889
   20GLN     CG 2514   3.801   3.527   1.976 -0.2637  0.5089  0.0129
   20GLN    HG1 2515   3.705   3.535   1.925  0.3203  2.5262 -0.9183
   20GLN    HG2 2516   3.854   3.437   1.946 -0.5666  0.4782 -0.4560
   20GLN     CD 2517   3.877   3.648   1.922 -0.0208  0.2928 -0.1320
   20GLN    OE1 2518   3.866   3.761   1.970  0.3109 -0.1080  0.9107
   20GLN    NE2 2519   3.966   3.632   1.824 -0.1730  0.7507 -0.3491
   20GLN   HE21 2520   3.991   3.548   1.774  1.4171  1.8011 -1.4248
   20GLN   HE22 2521   4.014   3.708   1.778 -2.1820  0.7853 -2.6104
   20GLN      C 2522   3.710   3.429   2.347  0.1357  0.0221  0.0702
   20GLN      O 2523   3.592   3.459   2.363  0.2739  1.0319 -0.7159
   21PRO      N 2524   3.792   3.407   2.450  0.2621  0.3807  0.0462
   21PRO     CD 2525   3.745   3.435   2.585 -0.0702  0.0262  0.0044
   21PRO    HD1 2526   3.702   3.535   2.576  1.7059  0.6653 -2.4353
   21PRO    HD2 2527   3.679   3.355   2.620 -1.1917  2.7400  4.9010
   21PRO     CG 2528   3.874   3.430   2.666 -0.3828  0.1722  0.5160
   21PRO    HG1 2529   3.869   3.494   2.754  2.3051 -0.3424  1.1376
   21PRO    HG2 2530   3.892   3.326   2.692 -0.2074  0.2571  0.7330
   21PRO     CB 2531   3.987   3.467   2.570 -0.6008  0.0781  0.2216
   21PRO    HB1 2532   3.989   3.575   2.557 -0.6283 -0.1352 -1.9120
   21PRO    HB2 2533   4.082   3.433   2.612 -2.7576 -0.4022  5.4891
   21PRO     CA 2534   3.936   3.402   2.441  0.2417 -0.0923 -0.0327
   21PRO     HA 2535   3.972   3.461   2.357  0.1559 -0.4621 -0.3287
   21PRO      C 2536   3.991   3.262   2.415  0.0287 -0.0500 -0.7361
   21PRO      O 2537   3.922   3.162   2.405 -0.6013  0.2895  0.0853
   22GLY      N 2538   4.124   3.251   2.412  0.1119  0.5340  0.2433
   22GLY      H 2539   4.184   3.332   2.425 -0.9867  1.2607  0.9945
   22GLY     CA 2540   4.204   3.131   2.400 -0.4334  0.2013 -0.0522
   22GLY    HA1 2541   4.219   3.075   2.493  0.3512  0.1543 -0.2091
   22GLY    HA2 2542   4.155   3.067   2.327  0.2874  0.6453 -0.9275
   22GLY      C 2543   4.339   3.156   2.336 -0.3956 -0.1351 -0.1093
   22GLY      O 2544   4.396   3.260   2.368  0.0240 -0.3554 -0.1330
   23GLN      N 2545   4.396   3.068   2.254  0.4269  0.3426 -0.0648
   23GLN      H 2546   4.346   2.984   2.226  1.6489 -1.2435  2.1886
   23GLN     CA 2547   4.523   3.092   2.188  0.3300  0.2466 -0.2874
   23GLN     HA 2548   4.600   3.108   2.263  0.1447  0.5925 -0.1639
   23GLN     CB 2549   4.563   2.974   2.099 -0.2740  0.1502 -0.4403
   23GLN    HB1 2550   4.578   2.886   2.162 -0.7668  0.0796 -0.4207
   23GLN    HB2 2551   4.494   2.965   2.016 -0.2631  1.3805 -0.6073
   23GLN     CG 2552   4.702   2.991   2.039 -0.0585  0.1814  0.0551
   23GLN    HG1 2553   4.693   3.068   1.962 -0.9112  0.3536  0.3147
   23GLN    HG2 2554   4.775   3.012   2.117  0.4057 -2.2357  0.3579
   23GLN     CD 2555   4.749   2.864   1.969  0.2944  0.0964  0.4421
   23GLN    OE1 2556   4.683   2.761   1.963  0.0233  0.2895  0.0655
   23GLN    NE2 2557   4.865   2.862   1.903 -0.1687 -0.5142 -0.3814
   23GLN   HE21 2558   4.899   2.779   1.856  1.0086  0.5269 -1.4137
   23GLN   HE22 2559   4.919   2.946   1.889 -1.4293  0.2997 -0.4135
   23GLN      C 2560   4.503   3.213   2.098 -0.1299  0.1146 -0.3673
   23GLN      O 2561   4.410   3.214   2.018 -0.2133  0.1078 -0.2709
   24GLY      N 2562   4.607   3.297   2.097 -0.1533  0.1469 -0.0806
   24GLY      H 2563   4.681   3.275   2.162 -1.1326 -2.4065  0.3146
   24GLY     CA 2564   4.618   3.415   2.014 -0.2162  0.3580  0.2086
   24GLY    HA1 2565   4.711   3.466   2.039  0.4540  0.0133 -1.4248
   24GLY    HA2 2566   4.536   3.482   2.038 -0.4345  0.6643 -1.3078
   24GLY      C 2567   4.603   3.401   1.863 -0.2952  0.1671  0.2333
   24GLY      O 2568   4.609   3.293   1.805  0.5133  0.2677  0.1263
   25TYR      N 2569   4.582   3.517   1.800  0.2502  0.1721  0.0583
   25TYR      H 2570   4.597   3.604   1.850 -2.0349  0.7018 -0.0759
   25TYR     CA 2571   4.568   3.530   1.657 -0.1562 -0.4054  0.0439
   25TYR     HA 2572   4.477   3.482   1.619  0.1433 -0.9259 -0.0251
   25TYR     CB 2573   4.560   3.677   1.616  0.1497 -0.4038 -0.0092
   25TYR    HB1 2574   4.660   3.720   1.626  0.5905 -1.3745 -0.1246
   25TYR    HB2 2575   4.517   3.740   1.693  0.8901 -1.7869  1.5934
   25TYR     CG 2576   4.505   3.703   1.477 -0.0345  0.2938  0.1888
   25TYR    CD1 2577   4.597   3.721   1.373 -0.3361 -0.6402 -0.2456
   25TYR    HD1 2578   4.701   3.699   1.388 -0.8776 -2.0668  1.8953
   25TYR    CE1 2579   4.544   3.756   1.248 -0.2138  0.9614  0.1355
   25TYR    HE1 2580   4.613   3.772   1.167  1.6036 -4.6774  0.1104
   25TYR     CZ 2581   4.405   3.765   1.228 -0.2161  0.3871 -0.1398
   25TYR     OH 2582   4.363   3.809   1.106  0.4244  0.3166 -0.3845
   25TYR     HH 2583   4.268   3.801   1.109  0.5102 -0.4443  1.1574
   25TYR    CE2 2584   4.314   3.748   1.335  0.0105 -0.2682 -0.0486
   25TYR    HE2 2585   4.209   3.757   1.311  0.3297  0.6059 -1.2397
   25TYR    CD2 2586   4.367   3.710   1.459 -0.0256  0.4612  0.1918
   25TYR    HD2 2587   4.298   3.700   1.541 -1.2612  4.0565 -0.2167
   25TYR      C 2588   4.683   3.472   1.576 -0.4203 -0.3146 -0.3987
   25TYR      O 2589   4.797   3.498   1.613 -0.6522  0.4051 -0.1797
   26SER      N 2590   4.648   3.394   1.472 -0.6083  0.0056 -0.5786
   26SER      H 2591   4.553   3.361   1.467 -0.5611 -0.9590  2.4479
   26SER     CA 2592   4.749   3.326   1.393  0.3480  0.2948  0.3584
   26SER     HA 2593   4.845   3.374   1.410  0.5771 -0.1117  0.2170
   26SER     CB 2594   4.749   3.177   1.428 -0.3467  0.1480 -0.2385
   26SER    HB1 2595   4.834   3.122   1.388 -0.7187 -1.9855  1.6954
   26SER    HB2 2596   4.742   3.175   1.537 -1.4580 -0.8795 -0.3051
   26SER     OG 2597   4.645   3.099   1.374 -0.1640 -0.3489  0.1234
   26SER     HG 2598   4.564   3.146   1.396  1.2212  1.2211  2.2210
   26SER      C 2599   4.727   3.345   1.244  0.0051  0.0768  0.3786
   26SER      O 2600   4.619   3.365   1.189  0.5304  0.3062 -0.6082
   27GLN      N 2601   4.836   3.337   1.166 -0.3171  0.1142 -0.0809
   27GLN      H 2602   4.930   3.336   1.203  0.3726 -1.6063 -1.7217
   27GLN     CA 2603   4.860   3.345   1.024 -0.5499 -0.0319 -0.1286
   27GLN     HA 2604   4.761   3.322   0.983 -0.5012 -0.0218 -0.2511
   27GLN     CB 2605   4.890   3.483   0.966 -0.0288  0.1624  0.5896
   27GLN    HB1 2606   4.979   3.524   1.014 -0.4382  1.5900  0.1707
   27GLN    HB2 2607   4.925   3.476   0.863  1.6697 -1.3265  1.2064
   27GLN     CG 2608   4.785   3.590   0.993  0.2179  0.3254  0.8977
   27GLN    HG1 2609   4.765   3.604   1.099 -0.6598 -1.3635  0.9720
   27GLN    HG2 2610   4.694   3.561   0.942 -0.0894  1.8892  0.5001
   27GLN     CD 2611   4.826   3.719   0.922 -0.3116 -0.0060 -0.0248
   27GLN    OE1 2612   4.944   3.753   0.914 -0.4531  0.4514 -0.1561
   27GLN    NE2 2613   4.726   3.795   0.878 -0.5854 -0.3735 -0.0389
   27GLN   HE21 2614   4.630   3.774   0.904 -0.4472 -1.4141 -0.3095
   27GLN   HE22 2615   4.762   3.882   0.842  2.8752  0.0543  3.7740
   27GLN      C 2616   4.962   3.240   0.983 -0.7017 -0.2312  0.0008
   27GLN      O 2617   5.045   3.203   1.066 -0.0232 -0.0641 -0.5904
   28GLN      N 2618   4.957   3.188   0.860 -0.1606  0.2033 -0.2088
   28GLN      H 2619   4.888   3.235   0.803 -0.7084 -0.0634  0.2335
   28GLN     CA 2620   5.041   3.082   0.809  0.0716  0.2579  0.0600
   28GLN     HA 2621   5.025   2.999   0.877  0.9859  1.2417  1.5198
   28GLN     CB 2622   4.990   3.050   0.669 -0.5582  0.1935  0.3042
   28GLN    HB1 2623   5.012   3.131   0.600 -1.5017 -0.4646 -0.8096
   28GLN    HB2 2624   4.881   3.043   0.677 -0.4391 -0.1809  1.7160
   28GLN     CG 2625   5.036   2.924   0.596 -0.5743  0.4317 -0.1235
   28GLN    HG1 2626   5.144   2.932   0.585 -0.4408 -1.4022 -0.5325
   28GLN    HG2 2627   5.008   2.833   0.650  1.6752 -0.5812 -0.5364
   28GLN     CD 2628   4.975   2.913   0.457 -0.2042  0.6573 -0.3052
   28GLN    OE1 2629   4.857   2.885   0.434 -0.0368 -0.0009 -0.3894
   28GLN    NE2 2630   5.055   2.932   0.352  0.3795 -0.3433 -0.0548
   28GLN   HE21 2631   5.009   2.945   0.263  1.4708  1.2028 -0.4340
   28GLN   HE22 2632   5.154   2.949   0.357  0.3679 -0.1936 -0.3020
   28GLN      C 2633   5.188   3.124   0.804  0.1123  0.1844  0.5566
   28GLN      O 2634   5.229   3.234   0.765  0.4031 -0.2014 -0.2569
   29SER      N 2635   5.265   3.024   0.845 -0.1742 -0.3589 -0.1920
   29SER      H 2636   5.223   2.938   0.875 -0.5096  0.2261  1.0983
   29SER     CA 2637   5.410   3.031   0.837 -0.1747  0.0883  0.1500
   29SER     HA 2638   5.443   3.130   0.868 -1.1591  0.3560  0.3873
   29SER     CB 2639   5.469   2.918   0.921 -0.2835 -0.0537  0.0356
   29SER    HB1 2640   5.439   2.940   1.024 -2.7594  1.9678 -1.0056
   29SER    HB2 2641   5.577   2.930   0.919 -0.0769 -1.7021 -0.1390
   29SER     OG 2642   5.432   2.788   0.881  0.2495 -0.2736  0.2450
   29SER     HG 2643   5.493   2.727   0.923  3.1760  1.1999 -1.5494
   29SER      C 2644   5.463   3.019   0.695 -0.5362 -0.2185  0.0389
   29SER      O 2645   5.388   2.982   0.605 -0.1747 -0.7266 -0.0547
   30SER      N 2646   5.587   3.065   0.680 -0.4140 -0.6261 -0.1930
   30SER      H 2647   5.633   3.098   0.764  0.4225 -1.0297 -0.4735
   30SER     CA 2648   5.657   3.079   0.554  0.2439 -0.0832  0.2282
   30SER     HA 2649   5.629   2.995   0.491 -0.1610  1.0778 -1.1984
   30SER     CB 2650   5.633   3.217   0.493 -0.4533 -0.1260  0.4002
   30SER    HB1 2651   5.618   3.290   0.573  0.5917 -1.8510  2.2507
   30SER    HB2 2652   5.725   3.248   0.443  0.7372  1.2341  3.2287
   30SER     OG 2653   5.518   3.208   0.413 -0.0684 -0.0670 -0.1644
   30SER     HG 2654   5.539   3.191   0.321 -1.8504  1.3375 -0.8992
   30SER      C 2655   5.808   3.062   0.565  0.2528 -0.1044  0.0788
   30SER      O 2656   5.860   3.103   0.669  0.2244  0.1184  0.0060
   31GLN      N 2657   5.875   3.003   0.466 -0.3456 -0.0476 -0.3608
   31GLN      H 2658   5.824   2.975   0.383 -3.3869  1.5969  0.7766
   31GLN     CA 2659   6.015   2.970   0.475 -0.3600 -0.0710 -0.2245
   31GLN     HA 2660   6.055   3.018   0.565 -0.5684  3.9553 -2.0604
   31GLN     CB 2661   6.034   2.818   0.484 -0.3460 -0.1133 -0.9500
   31GLN    HB1 2662   6.141   2.801   0.488 -0.0770  1.5743  1.1630
   31GLN    HB2 2663   5.991   2.771   0.396 -0.1996 -3.4811  0.6496
   31GLN     CG 2664   5.979   2.754   0.611  0.8068  0.1134 -0.3300
   31GLN    HG1 2665   6.015   2.652   0.607  2.0534  0.4978  0.4352
   31GLN    HG2 2666   6.020   2.797   0.702  1.9017 -0.9282 -0.3083
   31GLN     CD 2667   5.828   2.753   0.624  0.8132  0.2974 -0.2259
   31GLN    OE1 2668   5.781   2.790   0.732  0.2664  0.0872 -0.3891
   31GLN    NE2 2669   5.746   2.702   0.531 -0.3943  0.5306  0.6796
   31GLN   HE21 2670   5.653   2.680   0.565 -0.5777 -1.4199 -0.9155
   31GLN   HE22 2671   5.781   2.672   0.442  0.4661  2.5233  0.2831
   31GLN      C 2672   6.092   3.022   0.355 -0.1337 -0.3591 -0.2076
   31GLN      O 2673   6.035   3.053   0.250  0.2443 -0.5225 -0.4643
   32PRO      N 2674   6.225   3.037   0.356 -0.1253 -0.4178 -0.4566
   32PRO     CD 2675   6.315   3.014   0.466  0.2541 -0.1090 -0.7008
   32PRO    HD1 2676   6.312   2.907   0.484 -3.9827 -0.3670 -1.9355
   32PRO    HD2 2677   6.282   3.070   0.553 -2.3372 -1.0715 -1.0010
   32PRO     CG 2678   6.456   3.054   0.421  0.4021  0.4583  0.2369
   32PRO    HG1 2679   6.511   3.090   0.508 -0.5774  1.8445  0.3219
   32PRO    HG2 2680   6.502   2.967   0.374 -3.5589 -0.5384 -2.2693
   32PRO     CB 2681   6.430   3.144   0.300 -0.0607  0.5689  0.4161
   32PRO    HB1 2682   6.407   3.247   0.327 -0.7740  0.8189 -1.0663
   32PRO    HB2 2683   6.508   3.128   0.226 -0.6048 -1.2211  0.1772
   32PRO     CA 2684   6.307   3.074   0.242  0.4216 -0.0045  0.0685
   32PRO     HA 2685   6.256   3.147   0.179  0.3564  0.5615  0.7651
   32PRO      C 2686   6.344   2.954   0.157  0.5524  0.0964 -0.0172
   32PRO      O 2687   6.310   2.841   0.190 -0.1098  0.3227  0.0928
   33TYR      N 2688   6.397   2.978   0.037 -0.2803 -0.0476 -0.4162
   33TYR      H 2689   6.419   3.075   0.018 -0.6005  0.5487  1.9822
   33TYR     CA 2690   6.425   2.887  -0.073 -0.1288 -0.2033 -0.2508
   33TYR     HA 2691   6.455   2.792  -0.030 -3.4534 -0.8646  0.9329
   33TYR     CB 2692   6.302   2.872  -0.163 -0.2454  0.2120 -0.1658
   33TYR    HB1 2693   6.287   2.959  -0.227 -0.4180 -1.4027 -2.4761
   33TYR    HB2 2694   6.327   2.784  -0.224 -1.2085 -1.7306  2.1022
   33TYR     CG 2695   6.170   2.828  -0.106  0.1930  0.0147  0.7163
   33TYR    CD1 2696   6.159   2.710  -0.032  0.0925 -0.2778  0.2389
   33TYR    HD1 2697   6.249   2.654  -0.013  0.0022 -0.6369 -0.3629
   33TYR    CE1 2698   6.040   2.688   0.038  0.0008  0.1933  0.2312
   33TYR    HE1 2699   6.028   2.612   0.113  1.6808 -1.5257 -1.1569
   33TYR     CZ 2700   5.929   2.773   0.017  0.0739  0.1537 -0.3396
   33TYR     OH 2701   5.811   2.755   0.084  0.0843 -0.2573 -0.4252
   33TYR     HH 2702   5.812   2.679   0.142  2.3948  0.0180 -0.0445
   33TYR    CE2 2703   5.934   2.879  -0.075 -0.1250  0.3933 -0.0764
   33TYR    HE2 2704   5.840   2.931  -0.086 -0.6297 -0.7501 -1.5161
   33TYR    CD2 2705   6.056   2.904  -0.138  0.0733 -0.4779 -0.0507
   33TYR    HD2 2706   6.071   2.987  -0.206 -0.8328  1.5922  2.1540
   33TYR      C 2707   6.541   2.946  -0.152 -0.4080  0.0796 -0.4574
   33TYR      O 2708   6.586   3.058  -0.128 -0.1358 -0.1520  0.1505
   34GLY      N 2709   6.604   2.861  -0.234  0.5421 -0.3065  0.6444
   34GLY      H 2710   6.575   2.765  -0.245  1.5130 -0.4928 -0.5816
   34GLY     CA 2711   6.715   2.902  -0.317 -0.2172  0.4280 -0.0241
   34GLY    HA1 2712   6.777   2.819  -0.350 -0.0421  0.6245 -0.1946
   34GLY    HA2 2713   6.777   2.956  -0.245 -1.1378  1.5419 -0.0470
   34GLY      C 2714   6.698   3.004  -0.429  0.3167  0.1251 -0.3891
   34GLY      O 2715   6.588   3.053  -0.452 -0.1697 -0.7025  0.1317
   35GLN      N 2716   6.809   3.040  -0.494  0.6904  0.3105  0.3317
   35GLN      H 2717   6.897   3.006  -0.459 -0.4990 -0.7820  2.4442
   35GLN     CA 2718   6.819   3.140  -0.599  0.2122 -0.4392 -0.4401
   35GLN     HA 2719   6.782   3.233  -0.555  1.2852 -0.2535  0.1031
   35GLN     CB 2720   6.960   3.155  -0.655  0.2556  0.1297 -0.1782
   35GLN    HB1 2721   7.003   3.056  -0.667  2.2986  0.8623  0.6321
   35GLN    HB2 2722   6.958   3.212  -0.748 -1.1619  0.7359  0.1875
   35GLN     CG 2723   7.061   3.229  -0.567  0.0130 -0.4266  0.5664
   35GLN    HG1 2724   7.063   3.184  -0.467  0.1292  0.1335  0.8164
   35GLN    HG2 2725   7.036   3.335  -0.561  2.7225  0.4281 -1.4844
   35GLN     CD 2726   7.205   3.217  -0.612 -0.1889  0.5052 -0.3418
   35GLN    OE1 2727   7.237   3.160  -0.717  0.2571 -0.4089  0.2764
   35GLN    NE2 2728   7.298   3.276  -0.537 -0.6311  1.1638 -0.3037
   35GLN   HE21 2729   7.284   3.322  -0.449  2.8168  1.0853  0.4414
   35GLN   HE22 2730   7.395   3.253  -0.558 -0.6459 -1.1152  1.7773
   35GLN      C 2731   6.725   3.097  -0.711 -0.3597 -0.5281  0.0695
   35GLN      O 2732   6.699   2.982  -0.745  0.2039 -0.5850 -0.1694
   36GLN      N 2733   6.667   3.192  -0.786  0.1940 -0.4394 -0.2489
   36GLN      H 2734   6.679   3.288  -0.757 -1.0669 -0.0200 -1.0588
   36GLN     CA 2735   6.561   3.171  -0.882 -0.0776  0.0966 -0.0692
   36GLN     HA 2736   6.512   3.268  -0.881  2.8083  1.6421  0.3833
   36GLN     CB 2737   6.625   3.139  -1.017  0.2618  0.2676  0.0489
   36GLN    HB1 2738   6.555   3.114  -1.097  0.0930  0.7708  0.0353
   36GLN    HB2 2739   6.691   3.054  -1.005 -0.2479 -0.4007 -1.5091
   36GLN     CG 2740   6.711   3.253  -1.070  0.4098 -0.0421 -0.3825
   36GLN    HG1 2741   6.710   3.248  -1.179  0.9041 -0.6903 -0.3656
   36GLN    HG2 2742   6.673   3.351  -1.042  0.4924 -0.2546  0.5104
   36GLN     CD 2743   6.859   3.243  -1.037  0.4366 -0.3316 -0.5903
   36GLN    OE1 2744   6.908   3.146  -0.979 -0.2992 -0.0080  0.5980
   36GLN    NE2 2745   6.940   3.340  -1.081  0.2481  0.2144  0.2607
   36GLN   HE21 2746   7.036   3.342  -1.051  0.5883  1.0640 -0.8403
   36GLN   HE22 2747   6.906   3.414  -1.141 -0.6428 -1.6683 -1.6581
   36GLN      C 2748   6.443   3.082  -0.844 -0.0200  0.0798  0.0683
   36GLN      O 2749   6.373   3.028  -0.930  0.7971 -0.9292  0.0227
   37SER      N 2750   6.413   3.072  -0.715 -0.1486  0.2452  0.0517
   37SER      H 2751   6.488   3.099  -0.653 -0.5730  2.5200 -0.3550
   37SER     CA 2752   6.307   2.988  -0.662  0.0296  0.1573  0.2718
   37SER     HA 2753   6.252   2.941  -0.743  1.1682  1.8853 -1.5956
   37SER     CB 2754   6.366   2.869  -0.587  0.0170  0.0831  0.1642
   37SER    HB1 2755   6.392   2.904  -0.487 -1.3306 -0.3364  0.6877
   37SER    HB2 2756   6.297   2.785  -0.581  2.0990 -1.9365 -1.7469
   37SER     OG 2757   6.479   2.810  -0.648 -0.1748  0.2120 -0.3181
   37SER     HG 2758   6.519   2.743  -0.592  1.8216 -0.0491 -1.9516
   37SER      C 2759   6.216   3.073  -0.574 -0.2747  0.4290 -0.3006
   37SER      O 2760   6.256   3.177  -0.522 -0.3481  0.3223 -0.0314
   38TYR      N 2761   6.092   3.026  -0.575 -0.0788 -0.0928 -0.0117
   38TYR      H 2762   6.081   2.934  -0.616 -0.8480 -0.2752  0.5748
   38TYR     CA 2763   5.972   3.104  -0.550 -0.0079  0.0532 -0.1317
   38TYR     HA 2764   5.995   3.191  -0.489 -1.2442  0.5600 -0.3728
   38TYR     CB 2765   5.906   3.149  -0.680 -0.0515 -0.2327 -0.2091
   38TYR    HB1 2766   5.882   3.057  -0.734  0.3297 -1.4414  1.5718
   38TYR    HB2 2767   5.814   3.204  -0.660 -3.0399 -4.7827  0.1593
   38TYR     CG 2768   5.989   3.241  -0.766 -0.7433  0.4780 -0.1249
   38TYR    CD1 2769   6.030   3.201  -0.894  0.1174  0.1737  0.2413
   38TYR    HD1 2770   6.003   3.108  -0.941  0.7237 -0.3494  0.9041
   38TYR    CE1 2771   6.124   3.273  -0.969  0.5898 -0.5291  0.1504
   38TYR    HE1 2772   6.157   3.234  -1.064 -0.7019  0.6719 -0.8212
   38TYR     CZ 2773   6.186   3.387  -0.914  0.4012 -0.3115 -0.0854
   38TYR     OH 2774   6.283   3.453  -0.984  0.1578 -0.0981 -0.2214
   38TYR     HH 2775   6.295   3.426  -1.075 -1.6766  0.8811 -0.8018
   38TYR    CE2 2776   6.144   3.435  -0.789  0.1596  0.1640 -0.3471
   38TYR    HE2 2777   6.187   3.520  -0.739 -0.6788  0.0092  0.6885
   38TYR    CD2 2778   6.048   3.359  -0.720  0.6605 -0.2219 -0.0634
   38TYR    HD2 2779   6.012   3.398  -0.626  0.5924  0.2718 -0.2868
   38TYR      C 2780   5.880   3.021  -0.463 -0.1424  0.0033 -0.3209
   38TYR      O 2781   5.878   2.898  -0.462  0.6620 -0.0117  0.0387
   39SER      N 2782   5.801   3.101  -0.391 -0.1671 -0.0422 -0.2975
   39SER      H 2783   5.811   3.199  -0.413 -1.2392  0.2387  0.3658
   39SER     CA 2784   5.681   3.057  -0.321 -0.1154  0.5051  0.1367
   39SER     HA 2785   5.688   2.968  -0.258 -1.7643 -0.0239 -0.3920
   39SER     CB 2786   5.630   3.178  -0.242  0.3789  0.9459 -0.2090
   39SER    HB1 2787   5.538   3.143  -0.196  0.8892  0.4165  0.4330
   39SER    HB2 2788   5.611   3.262  -0.308 -1.0088 -1.0343 -2.4884
   39SER     OG 2789   5.710   3.214  -0.131  0.2846  0.2424  0.0948
   39SER     HG 2790   5.665   3.283  -0.083 -0.9615 -1.0137  0.8057
   39SER      C 2791   5.575   3.016  -0.421  0.0324 -0.0800  0.2175
   39SER      O 2792   5.544   3.093  -0.512  0.3328  0.0733  0.2450
   40GLY      N 2793   5.505   2.904  -0.401  0.0092 -0.2362 -0.6928
   40GLY      H 2794   5.540   2.847  -0.326 -0.4707  2.8574  2.1371
   40GLY     CA 2795   5.399   2.853  -0.486 -0.5768  0.3275 -0.3181
   40GLY    HA1 2796   5.432   2.854  -0.590 -1.8886  2.6169 -0.7597
   40GLY    HA2 2797   5.310   2.915  -0.476  0.0941  1.0618  1.3691
   40GLY      C 2798   5.363   2.709  -0.451 -0.0812  0.3164  0.1559
   40GLY      O 2799   5.443   2.620  -0.423 -0.1560  0.1870 -0.0366
   41TYR      N 2800   5.235   2.673  -0.450  0.0842 -0.2696  0.4669
   41TYR      H 2801   5.187   2.757  -0.478  1.4500 -0.1637 -1.8463
   41TYR     CA 2802   5.175   2.541  -0.437 -0.2858 -0.1644 -0.1173
   41TYR     HA 2803   5.243   2.473  -0.386  0.3628 -0.5456 -1.4499
   41TYR     CB 2804   5.054   2.551  -0.345 -0.0569  0.3820  0.1325
   41TYR    HB1 2805   5.093   2.594  -0.253  1.1632 -0.0273 -0.1841
   41TYR    HB2 2806   5.021   2.451  -0.318  2.6098 -0.0598  2.1512
   41TYR     CG 2807   4.933   2.635  -0.380 -0.2470  0.0712  0.0458
   41TYR    CD1 2808   4.877   2.717  -0.282  0.3617  0.3199  0.1873
   41TYR    HD1 2809   4.923   2.725  -0.185  1.3405 -0.0863 -0.2311
   41TYR    CE1 2810   4.758   2.789  -0.300 -0.1977 -0.6144  0.0784
   41TYR    HE1 2811   4.723   2.856  -0.223  0.7139 -0.9846  0.8342
   41TYR     CZ 2812   4.695   2.771  -0.424 -0.0274  0.2389 -0.1422
   41TYR     OH 2813   4.574   2.833  -0.440 -0.0648  0.1734 -0.1157
   41TYR     HH 2814   4.545   2.877  -0.360  0.5672 -0.7696  0.6699
   41TYR    CE2 2815   4.750   2.691  -0.526  0.1398  0.2053 -0.0250
   41TYR    HE2 2816   4.691   2.678  -0.616  0.0452 -2.6384  0.3547
   41TYR    CD2 2817   4.870   2.621  -0.505  0.2235  0.2879 -0.2209
   41TYR    HD2 2818   4.907   2.556  -0.582  0.7159 -1.9215  1.7439
   41TYR      C 2819   5.155   2.472  -0.571 -0.2719 -0.0241 -0.1924
   41TYR      O 2820   5.154   2.535  -0.676  0.4586 -0.1541 -0.2818
   42SER      N 2821   5.127   2.342  -0.563  0.2515 -0.1293 -0.0196
   42SER      H 2822   5.139   2.289  -0.478 -1.4353  1.3520  1.1934
   42SER     CA 2823   5.086   2.262  -0.677  0.3400  0.3839 -0.4121
   42SER     HA 2824   5.089   2.322  -0.768  0.5270  0.9929 -0.0122
   42SER     CB 2825   5.187   2.150  -0.702  0.2249  0.2818 -0.4148
   42SER    HB1 2826   5.159   2.076  -0.627 -1.7264  0.7838 -0.5814
   42SER    HB2 2827   5.291   2.179  -0.687  0.2147 -0.4783  1.4072
   42SER     OG 2828   5.159   2.104  -0.832 -0.0616  0.1182 -0.2978
   42SER     HG 2829   5.216   2.142  -0.900  1.4262 -1.0781  0.2360
   42SER      C 2830   4.946   2.209  -0.653  0.5403  0.0647  0.0624
   42SER      O 2831   4.916   2.148  -0.551  0.6016  0.0177  0.0532
   43GLN      N 2832   4.863   2.225  -0.757  0.0033 -0.3828  0.4170
   43GLN      H 2833   4.908   2.258  -0.841  0.1854 -2.2550 -0.2902
   43GLN     CA 2834   4.724   2.184  -0.764 -0.1818  0.2979  0.0225
   43GLN     HA 2835   4.717   2.108  -0.686  0.8027 -1.4276 -1.4784
   43GLN     CB 2836   4.629   2.293  -0.716 -0.3399  0.1586  0.0248
   43GLN    HB1 2837   4.530   2.258  -0.747 -0.8819  2.1775 -0.6679
   43GLN    HB2 2838   4.660   2.381  -0.772  0.3799  0.2160  0.5074
   43GLN     CG 2839   4.640   2.332  -0.569  0.0306 -0.4299  0.1548
   43GLN    HG1 2840   4.646   2.248  -0.500 -0.5164  0.2009  0.9874
   43GLN    HG2 2841   4.730   2.390  -0.550 -0.3032  0.0816  0.1769
   43GLN     CD 2842   4.524   2.423  -0.532  0.0138 -0.2868 -0.2459
   43GLN    OE1 2843   4.416   2.420  -0.590 -0.1613  0.1796  0.0538
   43GLN    NE2 2844   4.530   2.486  -0.415 -0.1870  0.4293 -0.6156
   43GLN   HE21 2845   4.455   2.549  -0.392 -0.7984 -0.5638  0.1481
   43GLN   HE22 2846   4.611   2.494  -0.355  0.0730 -2.6940 -0.4139
   43GLN      C 2847   4.683   2.132  -0.901  0.0278  0.0456  0.0532
   43GLN      O 2848   4.751   2.163  -0.999 -0.1035 -0.1481 -0.1001
   44SER      N 2849   4.577   2.052  -0.906  0.3035 -0.2980 -0.3967
   44SER      H 2850   4.549   2.000  -0.823  0.5015  0.9812  0.5014
   44SER     CA 2851   4.502   2.027  -1.028  0.2122 -0.3964 -0.3208
   44SER     HA 2852   4.569   1.973  -1.094  1.9635  0.0431  0.9960
   44SER     CB 2853   4.382   1.936  -1.004 -0.1255 -0.0014 -0.4996
   44SER    HB1 2854   4.314   1.978  -0.930  0.7943  1.1904 -0.2970
   44SER    HB2 2855   4.323   1.918  -1.094 -1.0883 -0.4890  0.2082
   44SER     OG 2856   4.441   1.819  -0.953 -0.1846  0.1639 -0.0478
   44SER     HG 2857   4.364   1.762  -0.940 -1.8262  2.1293 -0.6438
   44SER      C 2858   4.453   2.162  -1.080 -0.2997 -0.4932 -0.1020
   44SER      O 2859   4.407   2.247  -1.005  0.2194 -0.2239 -0.0815
   45THR      N 2860   4.464   2.183  -1.212 -0.0501 -0.1077 -0.0210
   45THR      H 2861   4.502   2.107  -1.266 -1.6908 -1.9964  1.3341
   45THR     CA 2862   4.423   2.311  -1.266  0.0410 -0.0657  0.0083
   45THR     HA 2863   4.443   2.390  -1.193 -3.9625 -0.9977  2.4819
   45THR     CB 2864   4.487   2.340  -1.401  0.0155  0.4290  0.1027
   45THR     HB 2865   4.442   2.278  -1.478 -0.0050 -0.9400  1.1956
   45THR    CG2 2866   4.456   2.485  -1.439 -0.0864  0.3194 -0.2378
   45THR   HG21 2867   4.518   2.517  -1.523  2.7893  0.0672  1.6356
   45THR   HG22 2868   4.460   2.550  -1.351  1.1821  0.0657 -0.0804
   45THR   HG23 2869   4.355   2.476  -1.477 -0.6379 -0.0743  1.2482
   45THR    OG1 2870   4.628   2.333  -1.406  0.0020  0.2683 -0.0400
   45THR    HG1 2871   4.645   2.240  -1.425 -0.8797  0.1672 -0.3941
   45THR      C 2872   4.272   2.302  -1.282 -0.0169 -0.4851  0.7397
   45THR      O 2873   4.208   2.199  -1.304  0.1600 -0.4017 -0.1800
   46ASP      N 2874   4.209   2.418  -1.262  0.3752 -0.1040 -0.2039
   46ASP      H 2875   4.272   2.497  -1.256  0.1235  0.0872 -0.0343
   46ASP     CA 2876   4.066   2.438  -1.253  0.3242 -0.4581 -0.2318
   46ASP     HA 2877   4.046   2.523  -1.189 -0.1111  2.0108 -3.3652
   46ASP     CB 2878   4.009   2.473  -1.391  0.0505  0.4138  0.0963
   46ASP    HB1 2879   4.058   2.565  -1.421 -0.7675  1.0306  0.5957
   46ASP    HB2 2880   4.032   2.388  -1.455  0.2343  1.8293 -1.7867
   46ASP     CG 2881   3.858   2.493  -1.389 -0.0010  0.0509 -0.0262
   46ASP    OD1 2882   3.791   2.445  -1.483  0.3541 -0.6992  0.1025
   46ASP    OD2 2883   3.808   2.571  -1.305  0.1306 -0.0996  0.1931
   46ASP      C 2884   3.989   2.325  -1.187  0.0888 -0.3415 -0.3025
   46ASP      O 2885   3.922   2.241  -1.248 -0.3367 -0.0343 -0.2617
   47THR      N 2886   4.010   2.325  -1.055 -0.4469 -0.0671 -0.2147
   47THR      H 2887   4.089   2.378  -1.020  2.2355 -0.4901 -4.7931
   47THR     CA 2888   3.929   2.246  -0.965 -0.1590 -0.1952 -0.0656
   47THR     HA 2889   3.843   2.210  -1.022 -0.7347 -1.4854  1.5455
   47THR     CB 2890   4.001   2.127  -0.903  0.3100  0.0220 -0.1909
   47THR     HB 2891   3.930   2.072  -0.841  0.5677 -0.7760 -0.5806
   47THR    CG2 2892   4.059   2.034  -1.009  0.5493  0.4715 -0.4539
   47THR   HG21 2893   3.989   2.030  -1.092 -1.6518  1.0422  1.2997
   47THR   HG22 2894   4.084   1.939  -0.962  3.4971  0.6471 -1.4281
   47THR   HG23 2895   4.153   2.081  -1.039  0.5018  0.0913 -1.2306
   47THR    OG1 2896   4.107   2.170  -0.821 -0.1446  0.1121  0.3584
   47THR    HG1 2897   4.125   2.096  -0.764 -0.4134  0.4054  0.8330
   47THR      C 2898   3.863   2.335  -0.861 -0.1591 -0.3479  0.0657
   47THR      O 2899   3.913   2.445  -0.841 -0.2967 -0.1771 -0.5278
   48SER      N 2900   3.749   2.289  -0.807 -0.1399 -0.7993 -0.2720
   48SER      H 2901   3.734   2.190  -0.807 -2.0571 -0.5495 -0.8592
   48SER     CA 2902   3.657   2.360  -0.721  0.3725 -0.4907  0.0260
   48SER     HA 2903   3.691   2.459  -0.691 -1.2574  0.8908 -2.4219
   48SER     CB 2904   3.526   2.388  -0.794  0.6339  0.3135 -0.1451
   48SER    HB1 2905   3.444   2.405  -0.724 -2.0580 -2.0064 -2.4991
   48SER    HB2 2906   3.501   2.306  -0.861 -1.1667  1.1873 -0.6039
   48SER     OG 2907   3.547   2.500  -0.877 -0.0017  0.3780 -0.2223
   48SER     HG 2908   3.571   2.467  -0.963  1.2553  1.1833 -0.2169
   48SER      C 2909   3.631   2.275  -0.597 -0.5129 -0.2486  0.0140
   48SER      O 2910   3.555   2.180  -0.610 -0.0313 -0.6141 -0.1725
   49GLY      N 2911   3.691   2.319  -0.486  0.0638 -0.2772 -0.2771
   49GLY      H 2912   3.754   2.398  -0.493  1.6946 -1.4749  0.3313
   49GLY     CA 2913   3.679   2.275  -0.348  0.0839  0.0349 -0.1755
   49GLY    HA1 2914   3.609   2.345  -0.301 -0.6471  0.9964 -2.5563
   49GLY    HA2 2915   3.639   2.174  -0.358  1.0926 -0.3807 -0.0826
   49GLY      C 2916   3.811   2.271  -0.272  0.1696  0.0288 -0.3245
   49GLY      O 2917   3.904   2.345  -0.303  0.1717  0.1493 -0.0313
   50TYR      N 2918   3.818   2.192  -0.165  0.2456  0.7747  0.2273
   50TYR      H 2919   3.739   2.132  -0.146  1.0740 -1.0098 -1.6049
   50TYR     CA 2920   3.929   2.196  -0.072  0.5588  0.1495 -0.1148
   50TYR     HA 2921   3.963   2.298  -0.056  1.4678 -0.2065  0.2965
   50TYR     CB 2922   3.873   2.150   0.062  0.2391  0.3037 -0.1957
   50TYR    HB1 2923   3.956   2.160   0.131 -0.8039  1.4674  0.9462
   50TYR    HB2 2924   3.845   2.045   0.064  0.3934  0.2703  1.1293
   50TYR     CG 2925   3.774   2.250   0.117  0.2257  0.0000  0.3379
   50TYR    CD1 2926   3.802   2.386   0.133 -0.3637  0.1340  0.2467
   50TYR    HD1 2927   3.903   2.424   0.128 -0.0493 -0.6689  0.3798
   50TYR    CE1 2928   3.708   2.467   0.198  0.3032  0.5157  0.7500
   50TYR    HE1 2929   3.730   2.567   0.232 -2.6564  0.5023  3.1661
   50TYR     CZ 2930   3.576   2.423   0.221  0.3917 -0.1299  0.0546
   50TYR     OH 2931   3.486   2.507   0.278  0.4637 -0.2393  0.3323
   50TYR     HH 2932   3.402   2.463   0.293  1.5585 -2.2477  0.9431
   50TYR    CE2 2933   3.547   2.289   0.188 -0.2944  0.0056  0.0860
   50TYR    HE2 2934   3.453   2.241   0.210  0.9039 -4.1343 -2.5937
   50TYR    CD2 2935   3.647   2.199   0.147  0.1002  0.3210  0.3530
   50TYR    HD2 2936   3.629   2.096   0.121  4.2156 -0.5668  0.3850
   50TYR      C 2937   4.050   2.115  -0.118  0.5644  0.2997 -0.3722
   50TYR      O 2938   4.048   2.054  -0.224 -0.2114 -0.3148 -0.0160
   51GLY      N 2939   4.158   2.124  -0.041 -0.0313  0.2913  0.4840
   51GLY      H 2940   4.159   2.194   0.033 -0.7890  3.4867 -2.2832
   51GLY     CA 2941   4.273   2.037  -0.056  0.2155  0.6900  0.0277
   51GLY    HA1 2942   4.358   2.096  -0.024 -0.4094  2.4295 -1.3815
   51GLY    HA2 2943   4.287   2.006  -0.160  1.4838  2.4318 -0.3527
   51GLY      C 2944   4.259   1.909   0.026  0.4221  0.6408 -0.0141
   51GLY      O 2945   4.152   1.854   0.051  0.6500  0.1950 -0.0167
   52GLN      N 2946   4.377   1.863   0.070  0.3293  0.4480  0.0312
   52GLN      H 2947   4.463   1.912   0.051  0.0919  0.9217  0.1520
   52GLN     CA 2948   4.388   1.748   0.157  0.0426  0.3024 -0.1235
   52GLN     HA 2949   4.352   1.660   0.103 -1.0176 -0.1346  1.2491
   52GLN     CB 2950   4.538   1.724   0.167 -0.0085 -0.0761 -0.2287
   52GLN    HB1 2951   4.587   1.811   0.212 -0.3948  0.0522 -0.0552
   52GLN    HB2 2952   4.582   1.722   0.067 -1.6367  1.4846 -1.0216
   52GLN     CG 2953   4.572   1.593   0.238  0.1158  0.1287  0.0946
   52GLN    HG1 2954   4.516   1.579   0.330  1.5880 -0.2713  0.9616
   52GLN    HG2 2955   4.542   1.524   0.159  2.5897  0.3648 -1.1462
   52GLN     CD 2956   4.720   1.562   0.255  0.0450 -0.2198  0.0825
   52GLN    OE1 2957   4.811   1.635   0.216  0.1136 -0.1424  0.3854
   52GLN    NE2 2958   4.755   1.447   0.314  0.0647 -0.4808 -0.4321
   52GLN   HE21 2959   4.681   1.385   0.344 -0.8674  0.8293  0.0967
   52GLN   HE22 2960   4.853   1.429   0.326 -0.4766 -2.2376  2.1561
   52GLN      C 2961   4.307   1.763   0.285 -0.0510  0.1814 -0.1676
   52GLN      O 2962   4.314   1.872   0.341 -0.4982  0.0949  0.0567
   53SER      N 2963   4.242   1.659   0.336 -0.0016  0.2427  0.0210
   53SER      H 2964   4.246   1.573   0.283  0.0710  0.2437  0.0242
   53SER     CA 2965   4.153   1.661   0.451 -0.4009  0.0651 -0.2853
   53SER     HA 2966   4.092   1.750   0.437 -1.0915 -0.6106 -1.9745
   53SER     CB 2967   4.053   1.546   0.442 -0.2454 -0.0545 -0.4944
   53SER    HB1 2968   4.012   1.554   0.341 -0.3171  0.6727 -0.4108
   53SER    HB2 2969   3.971   1.548   0.514 -0.3445  0.6988 -0.6272
   53SER     OG 2970   4.122   1.423   0.451  0.0531  0.1182 -0.4106
   53SER     HG 2971   4.163   1.392   0.370  0.4620  0.1037 -0.1985
   53SER      C 2972   4.219   1.675   0.587  0.0587  0.3832 -0.5388
   53SER      O 2973   4.164   1.720   0.687  0.5046 -0.0934 -0.0706
   54SER      N 2974   4.347   1.640   0.602  0.0436  0.4959 -0.1199
   54SER      H 2975   4.395   1.602   0.521 -1.6555 -0.4862 -0.7105
   54SER     CA 2976   4.426   1.665   0.720 -0.0664  0.1548  0.0261
   54SER     HA 2977   4.384   1.601   0.798 -0.3031 -1.3127 -1.2588
   54SER     CB 2978   4.565   1.606   0.696 -0.5245 -0.6912 -0.6077
   54SER    HB1 2979   4.626   1.606   0.787 -2.4748 -2.0937  0.7750
   54SER    HB2 2980   4.555   1.499   0.680  2.8024 -1.4148  1.2442
   54SER     OG 2981   4.626   1.670   0.586  0.0329 -0.0452  0.0588
   54SER     HG 2982   4.713   1.635   0.567 -0.4482 -1.2730  0.0047
   54SER      C 2983   4.428   1.812   0.757 -0.4163  0.1840 -0.0691
   54SER      O 2984   4.455   1.837   0.875  0.0788  0.1116 -0.1667
   55TYR      N 2985   4.408   1.903   0.661  0.4452  0.3504 -0.0958
   55TYR      H 2986   4.384   1.871   0.569  1.1780  0.3865 -0.3098
   55TYR     CA 2987   4.416   2.047   0.673  0.1801  0.3294  0.3564
   55TYR     HA 2988   4.471   2.067   0.765  1.5863  0.4475 -0.4884
   55TYR     CB 2989   4.507   2.104   0.565  0.4498 -0.2937  0.2511
   55TYR    HB1 2990   4.532   2.207   0.588 -2.6372  1.1468 -1.9894
   55TYR    HB2 2991   4.459   2.101   0.467  0.9803 -1.2120  0.0045
   55TYR     CG 2992   4.643   2.041   0.549  0.5910  0.1635 -0.3981
   55TYR    CD1 2993   4.736   2.052   0.653 -0.0903 -0.2379  0.2584
   55TYR    HD1 2994   4.715   2.106   0.745  1.2622 -0.1640  0.5462
   55TYR    CE1 2995   4.863   1.994   0.643  0.1864  0.4549 -0.2864
   55TYR    HE1 2996   4.929   2.004   0.727  1.4731  0.1182 -1.2289
   55TYR     CZ 2997   4.895   1.930   0.521  0.3241 -0.0342  0.0036
   55TYR     OH 2998   5.019   1.874   0.515  0.4748  0.3053 -0.0547
   55TYR     HH 2999   5.041   1.834   0.430  2.6823 -0.1707  0.6776
   55TYR    CE2 3000   4.805   1.914   0.414  0.2519 -0.0528  0.0678
   55TYR    HE2 3001   4.829   1.858   0.325  0.2274  0.1448 -0.0627
   55TYR    CD2 3002   4.675   1.963   0.438  0.1100 -0.2834 -0.2259
   55TYR    HD2 3003   4.600   1.953   0.361 -0.8539 -3.1469  0.9517
   55TYR      C 3004   4.290   2.131   0.686  0.0490  0.2422 -0.3522
   55TYR      O 3005   4.303   2.250   0.714 -0.0585  0.2049 -0.1416
   56SER      N 3006   4.167   2.083   0.662  0.0988 -0.0330 -0.0553
   56SER      H 3007   4.169   1.984   0.643 -1.2734 -0.1891  0.4998
   56SER     CA 3008   4.039   2.151   0.655  0.0709 -0.0253  0.4960
   56SER     HA 3009   4.040   2.229   0.579 -3.0292  0.4329  0.8017
   56SER     CB 3010   3.934   2.049   0.612 -0.1198  0.4278 -0.1232
   56SER    HB1 3011   3.934   1.975   0.692 -0.6687  0.1049 -0.4243
   56SER    HB2 3012   3.837   2.097   0.620  0.6894  2.0484  0.4295
   56SER     OG 3013   3.957   1.982   0.491 -0.8751 -0.7976  0.4005
   56SER     HG 3014   3.882   1.922   0.482 -1.4213 -0.0926  0.1922
   56SER      C 3015   3.987   2.215   0.783 -0.1319  0.4456  0.1802
   56SER      O 3016   3.998   2.160   0.892 -0.2505  0.0887  0.0145
   57SER      N 3017   3.919   2.330   0.777 -0.4699  0.2424  0.0751
   57SER      H 3018   3.910   2.368   0.685  2.8280  1.5844  0.1748
   57SER     CA 3019   3.859   2.397   0.891 -0.6298  0.3041 -0.0464
   57SER     HA 3020   3.938   2.409   0.964 -1.0946 -3.3840  1.2538
   57SER     CB 3021   3.822   2.541   0.854 -0.0611  0.3931 -0.2800
   57SER    HB1 3022   3.823   2.601   0.944 -0.0687 -0.3720  0.2370
   57SER    HB2 3023   3.728   2.548   0.798 -1.0764 -1.8783  1.0048
   57SER     OG 3024   3.921   2.613   0.784  0.3844 -0.3105 -0.3857
   57SER     HG 3025   3.894   2.704   0.773  1.6955 -0.0621 -1.9050
   57SER      C 3026   3.747   2.312   0.950  0.2219 -0.8743 -0.0978
   57SER      O 3027   3.646   2.289   0.885  0.0916  0.1580 -0.2875
   58TYR      N 3028   3.767   2.285   1.079  0.7555 -0.1266 -0.0148
   58TYR      H 3029   3.855   2.311   1.122  0.8387  0.5618 -0.5884
   58TYR     CA 3030   3.670   2.229   1.171  0.6772 -0.1082 -0.0860
   58TYR     HA 3031   3.571   2.264   1.145  1.2839  1.3424 -0.5340
   58TYR     CB 3032   3.678   2.077   1.161 -0.1505 -0.1705  0.1421
   58TYR    HB1 3033   3.619   2.038   1.244  1.9358 -0.3432  1.6185
   58TYR    HB2 3034   3.783   2.054   1.176  0.2579  0.9971 -0.7659
   58TYR     CG 3035   3.632   2.014   1.032 -0.1384  0.6851 -0.2889
   58TYR    CD1 3036   3.724   1.951   0.947 -0.3303  0.4493 -0.3264
   58TYR    HD1 3037   3.831   1.954   0.964 -0.4513 -0.7973  0.7587
   58TYR    CE1 3038   3.670   1.874   0.844 -0.0428 -0.9738  0.5663
   58TYR    HE1 3039   3.740   1.819   0.782 -0.2562 -0.1850 -0.3905
   58TYR     CZ 3040   3.534   1.875   0.809  0.1885  0.5484 -0.3557
   58TYR     OH 3041   3.482   1.812   0.699  0.1096 -0.2063  0.1125
   58TYR     HH 3042   3.548   1.780   0.638 -2.0497  0.5395 -2.8065
   58TYR    CE2 3043   3.442   1.945   0.889 -0.1863  0.1450 -0.4278
   58TYR    HE2 3044   3.340   1.970   0.866  0.2992  3.2794  0.3270
   58TYR    CD2 3045   3.495   2.011   1.001 -0.0988  0.0871 -0.4350
   58TYR    HD2 3046   3.427   2.061   1.068 -0.7618 -0.8937 -0.3699
   58TYR      C 3047   3.693   2.271   1.316  0.1600 -0.7073  0.1745
   58TYR      O 3048   3.806   2.300   1.355 -0.0209  0.6468 -0.2440
   59GLY      N 3049   3.583   2.276   1.391  0.1335  0.4675  0.0724
   59GLY      H 3050   3.498   2.240   1.350 -0.2523  0.6556  0.6932
   59GLY     CA 3051   3.583   2.323   1.529 -0.3844  0.6691  0.0057
   59GLY    HA1 3052   3.629   2.421   1.532 -1.1365  1.0567 -0.6089
   59GLY    HA2 3053   3.478   2.327   1.559 -0.0751 -0.4268  1.3402
   59GLY      C 3054   3.651   2.231   1.629 -0.2959  0.2723 -0.4106
   59GLY      O 3055   3.685   2.120   1.589  0.2403  0.4039 -0.3340
   60GLN      N 3056   3.690   2.281   1.747 -0.4053 -0.0665 -0.2299
   60GLN      H 3057   3.667   2.374   1.778  1.0998  0.7360 -1.3664
   60GLN     CA 3058   3.741   2.195   1.852  0.1615  0.0502 -0.4052
   60GLN     HA 3059   3.810   2.125   1.803 -1.0230 -2.0511  0.7915
   60GLN     CB 3060   3.812   2.273   1.962  0.1264 -0.1959 -0.2075
   60GLN    HB1 3061   3.807   2.207   2.049  0.7040  2.7791  2.2589
   60GLN    HB2 3062   3.752   2.361   1.985  0.4423 -0.0838  0.2121
   60GLN     CG 3063   3.953   2.311   1.920  0.0748 -0.0164 -0.2209
   60GLN    HG1 3064   3.999   2.230   1.863  1.2648  2.7853 -3.6446
   60GLN    HG2 3065   3.934   2.394   1.852  0.7224  1.1112  0.9196
   60GLN     CD 3066   4.035   2.366   2.036 -0.2377  0.4282 -0.2114
   60GLN    OE1 3067   4.128   2.306   2.088 -0.1857  0.7077  0.0251
   60GLN    NE2 3068   4.016   2.495   2.066 -0.5640  0.2537  0.3457
   60GLN   HE21 3069   3.932   2.546   2.043 -0.7420  0.7753  2.0442
   60GLN   HE22 3070   4.079   2.543   2.128 -1.1406  1.9983 -0.3570
   60GLN      C 3071   3.628   2.109   1.905  0.3140  0.1883  0.1458
   60GLN      O 3072   3.512   2.141   1.876  0.2404  0.0394  0.2736
   61SER      N 3073   3.664   2.008   1.984  0.0530  0.2030  0.2852
   61SER      H 3074   3.764   2.000   1.997  0.3650  2.1208 -0.5804
   61SER     CA 3075   3.577   1.894   2.009  0.0928  0.0876 -0.1051
   61SER     HA 3076   3.484   1.908   1.955 -0.3285 -1.8198  0.0683
   61SER     CB 3077   3.636   1.768   1.947 -0.3607  0.0559 -0.4783
   61SER    HB1 3078   3.709   1.719   2.013 -0.4738 -2.1186 -1.8598
   61SER    HB2 3079   3.688   1.784   1.853  0.2628 -1.9808 -0.5337
   61SER     OG 3080   3.543   1.665   1.922  0.3394 -0.9027  0.6914
   61SER     HG 3081   3.561   1.634   1.833  0.0420 -0.1181  0.3445
   61SER      C 3082   3.538   1.886   2.156 -0.3145  0.3926 -0.1977
   61SER      O 3083   3.623   1.876   2.243  0.0652 -0.5135 -0.6669
   62GLN      N 3084   3.407   1.894   2.183 -0.2421 -0.0164  0.2813
   62GLN      H 3085   3.343   1.897   2.105 -1.9546 -0.7592  1.5898
   62GLN     CA 3086   3.355   1.900   2.318 -0.3565 -0.0919  0.2403
   62GLN     HA 3087   3.436   1.904   2.391 -0.0251  3.2565 -0.1640
   62GLN     CB 3088   3.280   2.030   2.342 -0.3396 -0.1349  0.5261
   62GLN    HB1 3089   3.249   2.041   2.446  1.2991  1.3465  0.9224
   62GLN    HB2 3090   3.348   2.112   2.319 -0.3040  0.0487  1.2535
   62GLN     CG 3091   3.159   2.041   2.251 -0.1296 -0.1345  0.2458
   62GLN    HG1 3092   3.108   1.945   2.252 -0.7719  0.2045  0.5048
   62GLN    HG2 3093   3.195   2.064   2.151 -3.2584  0.5042 -0.8597
   62GLN     CD 3094   3.065   2.149   2.304 -0.2348 -0.1399  0.0739
   62GLN    OE1 3095   3.074   2.271   2.292 -0.5059 -0.1009  0.2612
   62GLN    NE2 3096   2.962   2.100   2.372 -0.2557 -0.0663  0.0953
   62GLN   HE21 3097   2.949   2.001   2.391 -2.3697 -0.0501 -0.8875
   62GLN   HE22 3098   2.918   2.179   2.418  3.8655  2.7976 -0.3903
   62GLN      C 3099   3.277   1.775   2.357 -0.4544 -0.1181 -0.0405
   62GLN      O 3100   3.220   1.717   2.265  0.1968 -0.4273 -0.2552
   63ASN      N 3101   3.258   1.747   2.486  0.4103 -0.0764  0.1004
   63ASN      H 3102   3.291   1.817   2.550  1.3082 -0.8295  0.4863
   63ASN     CA 3103   3.162   1.652   2.538  0.4913 -0.1307  0.1494
   63ASN     HA 3104   3.169   1.565   2.472  2.0127  0.9239 -1.1517
   63ASN     CB 3105   3.198   1.625   2.684  0.6604 -0.5684  0.0297
   63ASN    HB1 3106   3.304   1.625   2.708  0.3023 -1.8874  1.8381
   63ASN    HB2 3107   3.166   1.718   2.730  0.1823 -0.1891 -1.0441
   63ASN     CG 3108   3.135   1.504   2.752 -0.2635  0.0598  0.3202
   63ASN    OD1 3109   3.075   1.431   2.674  0.4320 -0.4103  0.2100
   63ASN    ND2 3110   3.156   1.475   2.880  0.5290 -0.8778 -0.0045
   63ASN   HD21 3111   3.212   1.544   2.929  2.2135 -1.4460 -1.0493
   63ASN   HD22 3112   3.117   1.399   2.935  1.5531  0.1282  2.2698
   63ASN      C 3113   3.020   1.702   2.521  0.6341  0.1954 -0.0856
   63ASN      O 3114   2.994   1.821   2.502  0.2463  0.1596  0.2035
   64THR      N 3115   2.929   1.605   2.530  0.3424  0.4848  0.1090
   64THR      H 3116   2.964   1.520   2.574  0.7354  1.5380  1.9512
   64THR     CA 3117   2.785   1.608   2.511  0.3159  0.0372  0.2222
   64THR     HA 3118   2.754   1.503   2.518  0.5156  0.0594  1.7531
   64THR     CB 3119   2.708   1.683   2.619 -0.3214 -0.4200  0.0923
   64THR     HB 3120   2.714   1.790   2.599 -2.9532 -0.1296  0.4947
   64THR    CG2 3121   2.562   1.640   2.633 -0.2394 -0.8043 -0.2304
   64THR   HG21 3122   2.501   1.699   2.565  1.1169  0.4178 -0.4533
   64THR   HG22 3123   2.543   1.537   2.603 -2.0283 -0.3350 -0.8290
   64THR   HG23 3124   2.521   1.674   2.727 -1.6519  0.0683 -1.1308
   64THR    OG1 3125   2.762   1.658   2.747  0.8563  0.0014 -0.3056
   64THR    HG1 3126   2.825   1.728   2.765 -0.4101  0.9176  0.7834
   64THR      C 3127   2.742   1.637   2.368 -0.2242  0.5866  0.4941
   64THR      O 3128   2.636   1.691   2.338 -0.3725  0.0161 -0.0119
   65GLY      N 3129   2.827   1.585   2.279 -0.4008  0.3442  0.4697
   65GLY      H 3130   2.916   1.549   2.311 -1.6113 -1.2228  2.3584
   65GLY     CA 3131   2.805   1.594   2.136  0.0463  0.3457  0.3997
   65GLY    HA1 3132   2.886   1.542   2.085  0.3320 -0.0569  1.2493
   65GLY    HA2 3133   2.710   1.549   2.107  0.1959  0.2201  0.1027
   65GLY      C 3134   2.809   1.738   2.087 -0.4024  0.2133 -0.0407
   65GLY      O 3135   2.909   1.809   2.096  0.1751 -0.5700 -0.0848
   66TYR      N 3136   2.701   1.783   2.024 -0.4981 -0.1427 -0.1371
   66TYR      H 3137   2.621   1.723   2.020 -0.1822 -0.6165  0.5832
   66TYR     CA 3138   2.680   1.920   1.979 -0.2897 -0.0376  0.0854
   66TYR     HA 3139   2.737   1.980   2.051  1.2833 -1.6613  0.2697
   66TYR     CB 3140   2.732   1.939   1.837  0.0489 -0.3278  0.1663
   66TYR    HB1 3141   2.829   1.892   1.822  1.5846  2.5925  0.2244
   66TYR    HB2 3142   2.654   1.906   1.768 -0.0498 -0.5274  0.3729
   66TYR     CG 3143   2.770   2.083   1.811 -0.2779 -0.2548  0.0844
   66TYR    CD1 3144   2.697   2.157   1.717 -0.7456 -0.1704  0.5074
   66TYR    HD1 3145   2.625   2.111   1.651  0.4803 -1.8396  0.2527
   66TYR    CE1 3146   2.735   2.288   1.688 -0.0664 -0.4816 -0.0428
   66TYR    HE1 3147   2.681   2.333   1.606  1.8659 -0.4190 -1.3466
   66TYR     CZ 3148   2.832   2.353   1.767 -0.2837 -0.2621  0.0447
   66TYR     OH 3149   2.857   2.485   1.742  0.1715 -0.4254 -0.3666
   66TYR     HH 3150   2.919   2.524   1.805 -0.9886  0.7431  0.0885
   66TYR    CE2 3151   2.898   2.285   1.871  0.0283  0.4841  0.3416
   66TYR    HE2 3152   2.976   2.326   1.934  1.6072 -1.7673 -0.0110
   66TYR    CD2 3153   2.871   2.149   1.883  0.0787  0.3501 -0.9439
   66TYR    HD2 3154   2.917   2.091   1.962  1.5023  1.6418 -0.8002
   66TYR      C 3155   2.537   1.971   1.988 -0.3413 -0.1487 -0.1033
   66TYR      O 3156   2.447   1.892   2.016 -0.5000 -0.1911 -0.7149
   67GLY      N 3157   2.517   2.103   1.986 -0.3420 -0.1458  0.1463
   67GLY      H 3158   2.596   2.164   1.969  0.6779 -1.3264  0.4753
   67GLY     CA 3159   2.392   2.172   2.009 -0.6601 -0.6215 -0.1524
   67GLY    HA1 3160   2.326   2.118   1.941 -1.5058 -0.8370  0.8204
   67GLY    HA2 3161   2.392   2.279   1.986 -1.2118 -0.7524 -0.7809
   67GLY      C 3162   2.336   2.145   2.148  0.2153  0.2683  0.3846
   67GLY      O 3163   2.413   2.100   2.233 -0.1841 -0.5517  0.3251
   68THR      N 3164   2.208   2.176   2.166  0.0402 -0.2216 -0.0169
   68THR      H 3165   2.146   2.199   2.089  0.9868  0.0765 -0.7022
   68THR     CA 3166   2.139   2.138   2.288  0.2126  0.1492  0.1949
   68THR     HA 3167   2.198   2.070   2.349 -0.0683  0.3861  0.7423
   68THR     CB 3168   2.106   2.263   2.370 -1.0787 -0.1337  0.1366
   68THR     HB 3169   2.035   2.245   2.450 -1.1272  1.1614  0.4141
   68THR    CG2 3170   2.235   2.323   2.425 -0.8828 -0.3111 -0.1230
   68THR   HG21 3171   2.298   2.371   2.350 -0.3156 -0.6127  0.1514
   68THR   HG22 3172   2.215   2.395   2.504  0.2827  0.2910 -0.3541
   68THR   HG23 3173   2.297   2.245   2.470  0.3220  0.4942 -0.3225
   68THR    OG1 3174   2.051   2.370   2.296  0.6037  0.2756 -0.5916
   68THR    HG1 3175   2.035   2.437   2.362  0.2441 -0.5601  0.2046
   68THR      C 3176   2.011   2.064   2.254  0.5353 -0.4688  0.3281
   68THR      O 3177   1.984   2.021   2.142 -0.0476 -0.0985  0.3230
   69GLN      N 3178   1.921   2.044   2.351  0.2356  0.0803  0.1641
   69GLN      H 3179   1.948   2.072   2.445 -0.4457 -0.8763  0.6688
   69GLN     CA 3180   1.792   1.980   2.338  0.0248  0.5562 -0.1265
   69GLN     HA 3181   1.774   1.959   2.233  1.6889  0.2278 -0.3718
   69GLN     CB 3182   1.797   1.846   2.412  0.4438  0.4528 -0.3423
   69GLN    HB1 3183   1.885   1.795   2.371  2.8323  1.9164  2.6018
   69GLN    HB2 3184   1.701   1.800   2.389  1.0393 -0.8028 -0.4157
   69GLN     CG 3185   1.811   1.850   2.563  0.7133 -0.2107 -0.3489
   69GLN    HG1 3186   1.911   1.880   2.594  0.4524  0.6127 -0.2813
   69GLN    HG2 3187   1.744   1.928   2.600  1.8826  0.2184  0.9479
   69GLN     CD 3188   1.761   1.718   2.621 -0.3128  0.2092 -0.2634
   69GLN    OE1 3189   1.744   1.616   2.556  0.0530  0.3222 -0.5373
   69GLN    NE2 3190   1.744   1.725   2.754  0.2132 -0.0535 -0.1784
   69GLN   HE21 3191   1.705   1.640   2.791 -0.8128  1.2390  1.8911
   69GLN   HE22 3192   1.784   1.796   2.814 -0.4302 -1.2025  1.6945
   69GLN      C 3193   1.676   2.065   2.390 -0.2888 -0.1089  0.2816
   69GLN      O 3194   1.699   2.155   2.470  0.1088 -0.0538  0.1100
   70SER      N 3195   1.553   2.038   2.345 -0.1404 -0.4655  0.0781
   70SER      H 3196   1.532   1.968   2.276 -0.0127 -0.6834  0.2587
   70SER     CA 3197   1.431   2.082   2.409  0.0923  0.3820 -0.0500
   70SER     HA 3198   1.423   2.191   2.418 -2.8567  0.2192  0.4448
   70SER     CB 3199   1.318   2.045   2.314  0.1870  0.4085 -0.1735
   70SER    HB1 3200   1.226   2.086   2.356 -0.3930  0.2940 -1.2793
   70SER    HB2 3201   1.298   1.938   2.307 -1.0106  0.6409 -0.5565
   70SER     OG 3202   1.334   2.102   2.186 -0.4298  0.9456 -0.0206
   70SER     HG 3203   1.256   2.083   2.134 -0.3598  2.2357 -0.6365
   70SER      C 3204   1.404   2.014   2.542 -0.4233 -0.2026 -0.4539
   70SER      O 3205   1.453   1.903   2.566 -0.5057 -0.1802 -0.1789
   71THR      N 3206   1.340   2.086   2.634  0.0015  0.1150 -0.4045
   71THR      H 3207   1.322   2.182   2.610 -2.2823 -0.5854 -1.8726
   71THR     CA 3208   1.321   2.052   2.774 -0.0484  0.2776 -0.3718
   71THR     HA 3209   1.414   2.011   2.812  0.0819  0.0359 -0.9420
   71THR     CB 3210   1.295   2.179   2.854  0.5543  0.1046  0.1023
   71THR     HB 3211   1.285   2.157   2.960  0.7178  0.4420  0.1904
   71THR    CG2 3212   1.407   2.282   2.841  0.0445  0.6231 -0.2113
   71THR   HG21 3213   1.420   2.291   2.733  2.5752 -0.2848 -0.0461
   71THR   HG22 3214   1.390   2.373   2.900 -2.3036  0.4604 -0.5359
   71THR   HG23 3215   1.495   2.235   2.884 -0.9099 -1.8411 -0.8166
   71THR    OG1 3216   1.180   2.247   2.808  0.1875 -0.3128  0.4013
   71THR    HG1 3217   1.113   2.179   2.818 -2.9819  1.9132 -3.0638
   71THR      C 3218   1.210   1.951   2.799  0.0833  0.2624  0.1696
   71THR      O 3219   1.092   1.981   2.781  0.0292  0.3243  0.6384
   72PRO      N 3220   1.234   1.826   2.838 -0.3909  0.1411  0.0806
   72PRO     CD 3221   1.120   1.738   2.858 -0.4315  0.0884 -0.3564
   72PRO    HD1 3222   1.078   1.690   2.770 -1.2596  0.3934 -0.1403
   72PRO    HD2 3223   1.041   1.791   2.911  0.2993  0.4728  0.3946
   72PRO     CG 3224   1.171   1.639   2.963 -0.1615  0.3385 -0.2475
   72PRO    HG1 3225   1.123   1.541   2.963 -3.0737  1.6625  0.4256
   72PRO    HG2 3226   1.166   1.681   3.063  0.4191 -0.4956  0.1464
   72PRO     CB 3227   1.320   1.634   2.931 -0.1408 -0.0154 -0.1018
   72PRO    HB1 3228   1.364   1.613   3.028 -2.0554 -0.6638  0.6851
   72PRO    HB2 3229   1.350   1.566   2.851  3.0360  0.3305  0.6566
   72PRO     CA 3230   1.361   1.774   2.885 -0.3468  0.0270 -0.1584
   72PRO     HA 3231   1.430   1.777   2.802 -1.0793  0.7402 -0.7593
   72PRO      C 3232   1.426   1.849   3.001 -0.2773 -0.4324  0.1036
   72PRO      O 3233   1.374   1.946   3.056  0.0755  0.1150 -0.5212
   73GLN      N 3234   1.549   1.806   3.029  0.0952  0.6628  0.2011
   73GLN      H 3235   1.601   1.745   2.968  1.4903  3.3964 -1.5053
   73GLN     CA 3236   1.627   1.868   3.134 -0.2411 -0.3558  1.0727
   73GLN     HA 3237   1.566   1.937   3.192 -0.4269 -0.6228  1.1965
   73GLN     CB 3238   1.685   1.757   3.221  0.4949 -0.7379  0.1173
   73GLN    HB1 3239   1.607   1.698   3.270  0.5888 -0.6995  0.3151
   73GLN    HB2 3240   1.734   1.690   3.151  1.5618 -1.1437  1.2052
   73GLN     CG 3241   1.785   1.784   3.334  0.1397  0.0616  0.2483
   73GLN    HG1 3242   1.886   1.804   3.299  0.6692  1.1114  2.2401
   73GLN    HG2 3243   1.797   1.697   3.400  3.4270 -0.1137 -0.4579
   73GLN     CD 3244   1.751   1.894   3.433  0.6679  0.0682  0.4214
   73GLN    OE1 3245   1.655   1.879   3.508  0.0422  0.4126 -0.2964
   73GLN    NE2 3246   1.814   2.012   3.430 -0.1308  0.4952  0.1195
   73GLN   HE21 3247   1.888   2.036   3.366  0.7321 -0.2655  0.7952
   73GLN   HE22 3248   1.773   2.078   3.494 -0.5109 -0.3027  0.7197
   73GLN      C 3249   1.742   1.944   3.069 -0.8056 -0.3458  0.0646
   73GLN      O 3250   1.813   1.886   2.988  0.0076 -0.3315  0.7480
   74GLY      N 3251   1.756   2.072   3.104 -0.0648 -0.2919 -0.4118
   74GLY      H 3252   1.683   2.106   3.165  1.6938 -0.9020  2.1731
   74GLY     CA 3253   1.864   2.157   3.059  0.2579 -0.0404  0.8125
   74GLY    HA1 3254   1.836   2.258   3.089 -1.3902 -0.2658  0.1270
   74GLY    HA2 3255   1.877   2.158   2.951  0.2059 -0.2754  0.8052
   74GLY      C 3256   1.999   2.131   3.125  0.7563 -0.0499 -0.1941
   74GLY      O 3257   2.006   2.109   3.245  0.1422 -0.2538 -0.1901
   75TYR      N 3258   2.109   2.155   3.053  0.2880  0.9243 -0.6036
   75TYR      H 3259   2.101   2.174   2.954  0.7867 -4.1639 -1.8923
   75TYR     CA 3260   2.248   2.146   3.090  0.0979 -0.3641 -0.1627
   75TYR     HA 3261   2.259   2.084   3.180  4.8450  0.2218 -0.0398
   75TYR     CB 3262   2.326   2.083   2.974  0.5107 -0.3052  0.0790
   75TYR    HB1 3263   2.342   2.169   2.909  0.0547  2.0310  2.8259
   75TYR    HB2 3264   2.422   2.042   3.006  0.8720  0.6060  0.1981
   75TYR     CG 3265   2.257   1.977   2.893 -0.2569 -0.0023  0.3228
   75TYR    CD1 3266   2.278   1.972   2.755 -0.1277  0.2508  0.3324
   75TYR    HD1 3267   2.342   2.042   2.704 -1.2588  0.5087 -0.8158
   75TYR    CE1 3268   2.217   1.874   2.674 -0.0836  0.5613 -0.0811
   75TYR    HE1 3269   2.237   1.864   2.569  0.7149 -0.0563  0.1149
   75TYR     CZ 3270   2.148   1.771   2.740  0.1566  0.6780  0.3610
   75TYR     OH 3271   2.110   1.671   2.655  0.1320  0.3780  0.7201
   75TYR     HH 3272   2.125   1.696   2.563 -0.0942  1.5656  0.9853
   75TYR    CE2 3273   2.125   1.770   2.879 -0.6641 -0.2882  0.2340
   75TYR    HE2 3274   2.088   1.682   2.931  0.6609 -2.1129 -1.7323
   75TYR    CD2 3275   2.180   1.876   2.952 -0.3026 -0.2288 -0.1169
   75TYR    HD2 3276   2.182   1.869   3.060  1.3097  1.3149  0.0029
   75TYR      C 3277   2.326   2.266   3.143 -0.1682 -0.3639  0.2308
   75TYR      O 3278   2.316   2.376   3.090 -0.1925 -0.0787  0.8216
   76GLY      N 3279   2.418   2.248   3.238 -0.1255 -0.1114  0.2381
   76GLY      H 3280   2.421   2.157   3.281  0.1183  0.5239  1.6088
   76GLY     CA 3281   2.517   2.341   3.287 -0.0719 -0.0569  0.0252
   76GLY    HA1 3282   2.483   2.371   3.386 -1.7172 -1.3547 -0.1052
   76GLY    HA2 3283   2.516   2.431   3.225 -1.9476  1.2849  1.8832
   76GLY      C 3284   2.657   2.284   3.306  0.0044 -0.0126 -0.3999
   76GLY      O 3285   2.689   2.173   3.264 -0.3041 -0.1610 -0.2416
   77SER      N 3286   2.736   2.362   3.380 -0.0162 -0.0360 -0.3538
   77SER      H 3287   2.704   2.458   3.385  0.3064  0.0953 -0.7519
   77SER     CA 3288   2.865   2.323   3.434 -0.2047  0.0992  0.2023
   77SER     HA 3289   2.874   2.215   3.424  1.3855  0.2218  0.0039
   77SER     CB 3290   2.972   2.387   3.346 -0.2822 -0.3805 -0.2427
   77SER    HB1 3291   3.064   2.370   3.402 -0.8845  2.3689  1.7692
   77SER    HB2 3292   2.964   2.494   3.330  0.9663  0.0574  1.6457
   77SER     OG 3293   2.976   2.321   3.221 -0.2357 -0.5891 -0.1321
   77SER     HG 3294   2.916   2.376   3.169  0.5342  0.4788  0.0652
   77SER      C 3295   2.890   2.366   3.578  0.6759 -0.0567  0.1002
   77SER      O 3296   2.823   2.457   3.625  0.8197  0.1834 -0.1637
   78THR      N 3297   2.978   2.297   3.652  0.5199 -0.2278  0.1280
   78THR      H 3298   3.027   2.220   3.608 -3.7464 -1.5152 -3.0259
   78THR     CA 3299   2.992   2.309   3.795  0.0928 -0.4087  0.1879
   78THR     HA 3300   2.977   2.416   3.814 -0.3823 -0.1217 -1.6330
   78THR     CB 3301   2.877   2.231   3.858 -0.0019 -0.3419  0.0978
   78THR     HB 3302   2.779   2.252   3.816 -0.1932 -1.0514  0.1858
   78THR    CG2 3303   2.907   2.082   3.866 -0.0358 -0.3264  0.4857
   78THR   HG21 3304   2.826   2.029   3.917  0.3338 -0.8369  0.5481
   78THR   HG22 3305   3.001   2.067   3.919  0.5184  0.4003 -0.2835
   78THR   HG23 3306   2.911   2.040   3.766 -0.0796 -0.3528  0.4946
   78THR    OG1 3307   2.871   2.264   3.995  0.4193  0.0711  0.0219
   78THR    HG1 3308   2.889   2.180   4.037  0.4990 -0.3655 -0.8433
   78THR      C 3309   3.134   2.278   3.842  0.0751 -0.1033  0.4516
   78THR      O 3310   3.204   2.207   3.770  0.2432  0.1236  0.3910
   79GLY      N 3311   3.173   2.333   3.957 -0.4485  0.0527  0.5571
   79GLY      H 3312   3.099   2.371   4.014 -1.9034  0.2566 -1.3391
   79GLY     CA 3313   3.310   2.320   4.002 -0.2981 -0.3188  0.0051
   79GLY    HA1 3314   3.381   2.372   3.938 -0.4256  1.7645  1.4299
   79GLY    HA2 3315   3.336   2.215   4.014 -0.2543 -0.2033  1.0466
   79GLY      C 3316   3.326   2.374   4.144  0.1152 -0.0664 -0.1363
   79GLY      O 3317   3.239   2.443   4.198  0.2573 -0.1680  0.2222
   80GLY      N 3318   3.439   2.347   4.209 -0.0378  0.2325  0.2593
   80GLY      H 3319   3.509   2.306   4.148 -0.2708 -2.2424  1.5435
   80GLY     CA 3320   3.458   2.366   4.351 -0.6524  0.7150  0.2806
   80GLY    HA1 3321   3.368   2.339   4.406  0.4905 -1.7504  1.1226
   80GLY    HA2 3322   3.539   2.301   4.385 -0.7793  1.0140  1.1740
   80GLY      C 3323   3.488   2.511   4.386  0.5517  0.6869 -0.5729
   80GLY      O 3324   3.498   2.605   4.308 -0.7057  0.7446 -0.6874
   81TYR      N 3325   3.494   2.531   4.517  0.0059  0.0393 -0.4413
   81TYR      H 3326   3.498   2.459   4.588  1.2674  0.4744 -0.0406
   81TYR     CA 3327   3.529   2.657   4.579  0.2616 -0.2467  0.0048
   81TYR     HA 3328   3.454   2.731   4.550  1.4932  0.9147 -0.3724
   81TYR     CB 3329   3.521   2.632   4.729  0.1883  0.0292  0.0487
   81TYR    HB1 3330   3.578   2.541   4.749 -0.7901 -0.3047  1.4982
   81TYR    HB2 3331   3.565   2.715   4.784 -0.3246  0.9067 -0.8526
   81TYR     CG 3332   3.378   2.619   4.775  0.1207 -0.3239 -0.2509
   81TYR    CD1 3333   3.291   2.729   4.774  0.3454 -0.1385  0.1539
   81TYR    HD1 3334   3.320   2.829   4.744 -0.4345 -0.3982 -1.6022
   81TYR    CE1 3335   3.159   2.718   4.818  0.2171 -0.1033 -0.2161
   81TYR    HE1 3336   3.103   2.809   4.832 -1.7743 -0.9823 -1.9808
   81TYR     CZ 3337   3.110   2.592   4.860 -0.5313  0.2274 -0.0811
   81TYR     OH 3338   2.983   2.577   4.906 -0.2922 -0.3841  0.3931
   81TYR     HH 3339   2.965   2.491   4.944  0.6392 -0.5889  0.3901
   81TYR    CE2 3340   3.195   2.479   4.859  0.2101  0.7756 -0.5613
   81TYR    HE2 3341   3.158   2.385   4.897  0.3213 -0.4101 -3.1971
   81TYR    CD2 3342   3.329   2.497   4.823  0.5320 -0.3858  0.0227
   81TYR    HD2 3343   3.392   2.409   4.830  1.6317  0.2499 -1.3868
   81TYR      C 3344   3.667   2.717   4.554  0.1403  0.1762  0.3387
   81TYR      O 3345   3.762   2.653   4.510 -0.4987 -0.6626  0.1576
   82GLY      N 3346   3.676   2.850   4.569  0.0322  0.1502  0.6359
   82GLY      H 3347   3.595   2.903   4.596 -0.7529 -0.1249 -1.0401
   82GLY     CA 3348   3.796   2.928   4.550 -0.0049  0.0383 -0.0896
   82GLY    HA1 3349   3.883   2.882   4.598 -1.6403 -0.7776  2.2781
   82GLY    HA2 3350   3.785   3.019   4.609  4.3056  0.0845  1.0030
   82GLY      C 3351   3.847   2.966   4.412  0.2317 -0.3866 -0.1199
   82GLY      O 3352   3.763   2.997   4.328  0.3868  0.9090  0.1769
   83SER      N 3353   3.980   2.965   4.396  0.2094 -0.0250 -0.3508
   83SER      H 3354   4.039   2.963   4.478 -1.9904  1.5510  1.3926
   83SER     CA 3355   4.036   2.961   4.263 -0.2862  0.4197 -0.5737
   83SER     HA 3356   3.970   3.024   4.202 -0.9946  0.0673 -0.1809
   83SER     CB 3357   4.182   3.005   4.260 -0.1189 -0.0810  0.0837
   83SER    HB1 3358   4.222   2.991   4.159  0.0592 -0.5849  0.2218
   83SER    HB2 3359   4.241   2.943   4.328 -1.2627 -0.7390  0.5018
   83SER     OG 3360   4.191   3.142   4.293 -0.3515  0.0979 -0.5764
   83SER     HG 3361   4.277   3.175   4.269 -1.3142  2.0143 -1.6768
   83SER      C 3362   4.030   2.822   4.202 -0.7848  0.1739  0.0334
   83SER      O 3363   4.084   2.732   4.265 -1.2366  0.4220  0.7868
   84SER      N 3364   3.952   2.799   4.096 -0.8707 -0.1578  0.1654
   84SER      H 3365   3.922   2.882   4.046 -3.1564 -0.4443  0.9655
   84SER     CA 3366   3.893   2.671   4.062 -0.4826 -0.3187  0.0926
   84SER     HA 3367   3.969   2.594   4.072 -1.7435 -1.9340 -1.8698
   84SER     CB 3368   3.783   2.648   4.164  0.0568 -0.3837  0.6639
   84SER    HB1 3369   3.816   2.652   4.268 -2.4731 -0.0087  1.5175
   84SER    HB2 3370   3.738   2.551   4.141 -1.5129  0.4406  0.1610
   84SER     OG 3371   3.675   2.736   4.142  0.3062 -0.3226 -0.3363
   84SER     HG 3372   3.608   2.693   4.195 -0.1548  0.4896 -0.2467
   84SER      C 3373   3.853   2.660   3.915  0.5421 -0.1113 -0.2130
   84SER      O 3374   3.819   2.760   3.853 -0.2170 -0.6325 -0.6490
   85GLN      N 3375   3.857   2.543   3.851  0.7154 -0.1174 -0.1930
   85GLN      H 3376   3.902   2.468   3.900  3.2986  2.0069  0.9604
   85GLN     CA 3377   3.783   2.512   3.730  0.4650 -0.2739 -0.0019
   85GLN     HA 3378   3.745   2.609   3.697  1.4981  0.3179  0.4967
   85GLN     CB 3379   3.875   2.450   3.625 -0.4051 -0.2403 -0.7915
   85GLN    HB1 3380   3.810   2.410   3.546 -1.5922  0.5903 -0.2745
   85GLN    HB2 3381   3.941   2.377   3.671  0.1136  1.0211  0.5417
   85GLN     CG 3382   3.963   2.556   3.561 -0.0440 -0.0843 -0.0452
   85GLN    HG1 3383   4.005   2.512   3.470 -0.8944  1.4667 -1.2277
   85GLN    HG2 3384   3.895   2.635   3.529 -0.1957 -0.8609 -1.7978
   85GLN     CD 3385   4.072   2.601   3.658 -0.2294  0.3005 -0.0128
   85GLN    OE1 3386   4.120   2.522   3.739 -0.6422  0.4408  0.3716
   85GLN    NE2 3387   4.135   2.716   3.634 -0.1689  0.3185  0.2319
   85GLN   HE21 3388   4.097   2.774   3.561  0.5900  1.3211  0.6101
   85GLN   HE22 3389   4.220   2.743   3.681  0.9681 -1.9901 -0.3531
   85GLN      C 3390   3.657   2.428   3.744  0.2157  0.0674 -0.1631
   85GLN      O 3391   3.640   2.339   3.828 -0.1045  0.1102 -0.1826
   86SER      N 3392   3.575   2.437   3.640  0.3961 -0.0768 -0.3176
   86SER      H 3393   3.590   2.523   3.589  0.5744 -0.2446 -0.5535
   86SER     CA 3394   3.448   2.370   3.622  0.0862  0.5521 -0.5190
   86SER     HA 3395   3.419   2.340   3.723  0.9263 -1.1099 -0.7280
   86SER     CB 3396   3.337   2.465   3.581 -0.1335  0.1499 -0.8633
   86SER    HB1 3397   3.348   2.494   3.476 -2.5388  0.0723 -1.2070
   86SER    HB2 3398   3.242   2.415   3.601 -0.8229  1.7905  0.1699
   86SER     OG 3399   3.341   2.588   3.649  0.4513 -0.0988 -0.4444
   86SER     HG 3400   3.264   2.641   3.625  2.0361  1.3533 -2.7710
   86SER      C 3401   3.459   2.255   3.522  0.0011  0.4810 -0.4472
   86SER      O 3402   3.553   2.246   3.444  0.2743 -0.0111 -0.0657
   87SER      N 3403   3.363   2.163   3.522  0.1576  0.3101  0.1673
   87SER      H 3404   3.299   2.157   3.600 -0.2418 -0.0138 -0.1737
   87SER     CA 3405   3.329   2.074   3.413 -0.2060  0.4499  0.1652
   87SER     HA 3406   3.391   2.089   3.325  1.7666 -2.0806  0.9862
   87SER     CB 3407   3.369   1.936   3.464 -0.3502  0.1783 -0.4484
   87SER    HB1 3408   3.469   1.936   3.507  0.1924 -0.6169 -1.6347
   87SER    HB2 3409   3.294   1.913   3.539 -0.3515 -1.9133 -1.0156
   87SER     OG 3410   3.369   1.845   3.356 -0.3419  0.2580 -0.5153
   87SER     HG 3411   3.440   1.870   3.297 -0.8587 -0.1294 -1.3199
   87SER      C 3412   3.182   2.061   3.375 -0.1944 -0.5389  0.4215
   87SER      O 3413   3.104   2.124   3.446 -0.2532  0.3751 -0.4242
   88GLN      N 3414   3.144   1.992   3.267  0.4574  0.0500 -0.1991
   88GLN      H 3415   3.209   1.953   3.201 -0.0400  0.1306 -0.7425
   88GLN     CA 3416   3.003   1.975   3.237  0.3479  0.2698  0.1768
   88GLN     HA 3417   2.963   2.077   3.238  1.1403  0.5876  0.0973
   88GLN     CB 3418   2.983   1.919   3.096 -0.5817  0.4568  0.2280
   88GLN    HB1 3419   2.877   1.895   3.089 -0.3812 -0.0039 -1.5574
   88GLN    HB2 3420   3.043   1.828   3.090 -0.6369  0.4033  0.4723
   88GLN     CG 3421   3.021   2.015   2.985  1.5293 -0.2583  0.2862
   88GLN    HG1 3422   3.127   2.040   2.982  1.5278 -0.3033 -0.4317
   88GLN    HG2 3423   2.962   2.107   2.989  0.7082 -0.7334 -0.5276
   88GLN     CD 3424   2.997   1.955   2.847  0.7953  0.0389  0.2775
   88GLN    OE1 3425   2.925   1.856   2.835  0.4036  0.3187  0.3067
   88GLN    NE2 3426   3.067   1.988   2.738  0.3325  0.3572  0.0734
   88GLN   HE21 3427   3.056   1.933   2.654 -2.9935  1.3363 -0.2441
   88GLN   HE22 3428   3.128   2.069   2.742 -0.6796  1.1412 -0.1324
   88GLN      C 3429   2.939   1.893   3.348 -0.1457  0.1710 -0.1790
   88GLN      O 3430   2.982   1.789   3.395 -0.1133  0.3590  0.2079
   89SER      N 3431   2.817   1.937   3.379 -0.1214  0.0023  0.1542
   89SER      H 3432   2.795   2.025   3.334  0.0100 -0.3867 -0.6746
   89SER     CA 3433   2.736   1.866   3.476 -0.1193 -0.3582 -0.1075
   89SER     HA 3434   2.797   1.848   3.565 -1.5770 -0.0550  0.9953
   89SER     CB 3435   2.626   1.954   3.536  0.1631  0.3603 -0.6309
   89SER    HB1 3436   2.550   1.912   3.601 -2.0261  1.9217 -2.0555
   89SER    HB2 3437   2.579   1.985   3.443 -1.1746 -1.8724 -0.7675
   89SER     OG 3438   2.691   2.064   3.594  0.0518  0.3765 -0.5395
   89SER     HG 3439   2.615   2.118   3.617  0.6524  0.5462  1.2230
   89SER      C 3440   2.677   1.737   3.421 -0.1682 -0.3115 -0.1654
   89SER      O 3441   2.666   1.715   3.301 -0.1059  0.0835 -0.2450
   90SER      N 3442   2.646   1.649   3.517  0.2127  0.1900  0.4328
   90SER      H 3443   2.663   1.665   3.615  1.3932 -0.5969  0.3757
   90SER     CA 3444   2.590   1.518   3.491 -0.0174  0.3796 -0.0608
   90SER     HA 3445   2.638   1.476   3.403  0.7893  0.4317  0.3432
   90SER     CB 3446   2.624   1.427   3.610 -0.2131  0.0937 -0.2217
   90SER    HB1 3447   2.602   1.480   3.703  0.6178  0.0027  0.0266
   90SER    HB2 3448   2.562   1.338   3.616  1.5070 -1.1738 -0.5162
   90SER     OG 3449   2.763   1.406   3.605 -0.1451  0.5499 -0.3147
   90SER     HG 3450   2.816   1.482   3.633  2.0423 -0.9975  0.0086
   90SER      C 3451   2.438   1.516   3.478 -0.0421  0.1689  0.2365
   90SER      O 3452   2.372   1.572   3.566 -0.5611 -0.1428  0.0479
   91TYR      N 3453   2.383   1.450   3.376  0.7921  0.4115 -0.3842
   91TYR      H 3454   2.447   1.404   3.313  1.3945  2.8185 -1.6420
   91TYR     CA 3455   2.241   1.442   3.347  0.8173 -0.4584 -0.2796
   91TYR     HA 3456   2.195   1.448   3.446  0.1797  2.0148 -0.6703
   91TYR     CB 3457   2.192   1.561   3.266  0.2160 -0.4904  0.0349
   91TYR    HB1 3458   2.231   1.562   3.164  0.2995 -0.3089  0.0702
   91TYR    HB2 3459   2.085   1.544   3.253  0.2669  0.3548 -1.8432
   91TYR     CG 3460   2.228   1.693   3.329 -0.3132 -0.2372 -0.1827
   91TYR    CD1 3461   2.345   1.753   3.282 -0.3254 -0.2553 -0.2368
   91TYR    HD1 3462   2.408   1.701   3.211 -0.1638 -0.8920  0.3688
   91TYR    CE1 3463   2.377   1.883   3.324 -0.4225 -0.3269  0.0567
   91TYR    HE1 3464   2.461   1.935   3.280 -2.0604  1.6686 -0.8499
   91TYR     CZ 3465   2.286   1.957   3.402 -0.0126  0.4078 -0.1554
   91TYR     OH 3466   2.310   2.084   3.446  0.4701  0.3220 -0.1692
   91TYR     HH 3467   2.234   2.126   3.485  0.8779  2.0661 -1.1447
   91TYR    CE2 3468   2.166   1.897   3.445  0.1210  0.2632  0.0166
   91TYR    HE2 3469   2.097   1.947   3.512 -0.8637 -1.1508  0.0924
   91TYR    CD2 3470   2.148   1.761   3.422 -0.0035  0.3379 -0.3309
   91TYR    HD2 3471   2.069   1.705   3.469 -0.0471  1.5306  1.0728
   91TYR      C 3472   2.204   1.311   3.279  0.0376 -0.2220 -0.3110
   91TYR      O 3473   2.281   1.271   3.192  0.0928 -0.3907 -0.1851
   92GLY      N 3474   2.089   1.249   3.307  0.0824 -0.1129  0.1209
   92GLY      H 3475   2.011   1.289   3.358 -2.5499 -1.0521 -2.8368
   92GLY     CA 3476   2.058   1.120   3.249 -0.0060  0.0182 -0.1250
   92GLY    HA1 3477   1.959   1.078   3.267 -0.2077  0.6239  0.2201
   92GLY    HA2 3478   2.070   1.127   3.141 -1.7339 -2.5425 -0.5844
   92GLY      C 3479   2.159   1.013   3.289  0.1299  0.0304 -0.4345
   92GLY      O 3480   2.233   1.014   3.386 -0.2323  0.0754 -0.1551
   93GLN      N 3481   2.154   0.905   3.210 -0.4913 -0.3247  0.0813
   93GLN      H 3482   2.101   0.908   3.124  2.2397 -1.0475 -1.7515
   93GLN     CA 3483   2.220   0.779   3.232  0.1941  0.0714  0.3156
   93GLN     HA 3484   2.310   0.802   3.290  0.6662 -1.7537  0.3643
   93GLN     CB 3485   2.134   0.694   3.325  0.0748  0.3310  0.4437
   93GLN    HB1 3486   2.174   0.593   3.328  0.7951  0.5261 -1.4522
   93GLN    HB2 3487   2.129   0.742   3.422  2.4182  0.9995  0.2926
   93GLN     CG 3488   1.990   0.683   3.275  0.1545  0.4170  0.1902
   93GLN    HG1 3489   1.987   0.643   3.174 -0.0195  0.9733 -0.0293
   93GLN    HG2 3490   1.953   0.785   3.272  3.0171  1.5353  0.3507
   93GLN     CD 3491   1.890   0.595   3.351  0.7470 -0.4534 -0.0221
   93GLN    OE1 3492   1.925   0.500   3.420  0.5180 -0.1793  0.4760
   93GLN    NE2 3493   1.760   0.625   3.343  0.8166 -0.2423 -0.4052
   93GLN   HE21 3494   1.723   0.704   3.292  0.5780 -0.7326 -0.9956
   93GLN   HE22 3495   1.702   0.552   3.381  0.0419  1.7181  2.5306
   93GLN      C 3496   2.256   0.713   3.100 -0.9898 -0.3350  0.1852
   93GLN      O 3497   2.223   0.763   2.993 -0.5027  0.2436  0.2971
   94GLN      N 3498   2.327   0.600   3.102 -0.1298  0.1859 -0.1602
   94GLN      H 3499   2.343   0.546   3.186 -2.3683  0.0274  0.2164
   94GLN     CA 3500   2.368   0.531   2.982  0.2376 -0.1810  0.1730
   94GLN     HA 3501   2.436   0.601   2.933  1.4125 -0.7375  0.9686
   94GLN     CB 3502   2.433   0.397   3.017  0.2724 -0.1022  0.4131
   94GLN    HB1 3503   2.355   0.327   3.047 -0.7818  0.4494 -0.9167
   94GLN    HB2 3504   2.504   0.414   3.097  0.2308 -1.3140  0.7194
   94GLN     CG 3505   2.500   0.337   2.893 -0.7686 -0.0534 -0.1868
   94GLN    HG1 3506   2.429   0.277   2.837  0.5441 -1.2617 -0.6159
   94GLN    HG2 3507   2.542   0.420   2.837 -2.8489  1.4227  0.3402
   94GLN     CD 3508   2.615   0.246   2.933 -0.5828  0.1964 -0.1526
   94GLN    OE1 3509   2.662   0.221   3.044 -0.7297  0.2335 -0.0819
   94GLN    NE2 3510   2.648   0.165   2.833  0.2771 -0.1185  0.3692
   94GLN   HE21 3511   2.720   0.094   2.841  1.7593  1.0615 -1.5691
   94GLN   HE22 3512   2.603   0.178   2.743  0.1536  1.4759  0.6437
   94GLN      C 3513   2.250   0.506   2.889  0.3250 -0.0372  0.0227
   94GLN      O 3514   2.141   0.474   2.936  0.3124 -0.0812 -0.0368
   95SER      N 3515   2.265   0.524   2.758 -0.3735  0.3853 -0.0005
   95SER      H 3516   2.359   0.538   2.725  1.5316 -2.3844  3.5951
   95SER     CA 3517   2.167   0.472   2.664 -0.2813  0.1688  0.0232
   95SER     HA 3518   2.068   0.509   2.689  0.3561  2.1060 -0.1261
   95SER     CB 3519   2.196   0.520   2.521 -0.5434  0.0554 -0.0683
   95SER    HB1 3520   2.286   0.467   2.491 -1.3078 -1.0059 -0.5508
   95SER    HB2 3521   2.115   0.504   2.450 -1.1222  2.2831  0.0130
   95SER     OG 3522   2.226   0.658   2.529  0.3935 -0.1585  0.2381
   95SER     HG 3523   2.215   0.698   2.443  0.5517  3.5438  1.7677
   95SER      C 3524   2.155   0.321   2.664  0.2035  0.1289  0.1699
   95SER      O 3525   2.258   0.254   2.674  0.2438  0.2785  0.7960
   96SER      N 3526   2.036   0.264   2.646  0.2753 -0.0546  0.2727
   96SER      H 3527   1.956   0.324   2.658  0.1626  0.3136 -1.9810
   96SER     CA 3528   2.017   0.120   2.648  0.1807 -0.0467  0.0227
   96SER     HA 3529   2.067   0.084   2.738 -0.4397 -1.3652 -0.1473
   96SER     CB 3530   1.867   0.094   2.663  0.1300  0.0476 -0.3246
   96SER    HB1 3531   1.850  -0.012   2.647 -0.4877  0.2245 -0.8643
   96SER    HB2 3532   1.812   0.157   2.594 -0.5991  1.5499  1.5459
   96SER     OG 3533   1.833   0.130   2.795 -0.2145 -0.1353 -0.3638
   96SER     HG 3534   1.869   0.069   2.859 -2.2027 -1.0997 -0.0712
   96SER      C 3535   2.068   0.049   2.524  1.0301  0.1952  0.2271
   96SER      O 3536   2.118  -0.063   2.527  0.0036 -0.2890 -0.3024
   97TYR      N 3537   2.059   0.121   2.412 -0.0403 -0.3256 -0.0359
   97TYR      H 3538   2.038   0.220   2.413  0.6405 -0.1715 -0.1140
   97TYR     CA 3539   2.100   0.077   2.280  0.0258  0.3362 -0.2429
   97TYR     HA 3540   2.146  -0.021   2.292  0.5457  0.5550 -0.4528
   97TYR     CB 3541   1.975   0.069   2.192 -0.1760  0.1456  0.0569
   97TYR    HB1 3542   1.893   0.017   2.240 -2.5919  2.7770 -0.9581
   97TYR    HB2 3543   1.935   0.170   2.179 -0.1258  0.1607  0.0193
   97TYR     CG 3544   1.986  -0.007   2.062  0.2174  0.0369  0.1496
   97TYR    CD1 3545   1.998   0.069   1.945 -0.0480 -0.3190 -0.1104
   97TYR    HD1 3546   2.002   0.175   1.963 -0.2567 -0.0003 -1.7895
   97TYR    CE1 3547   2.017   0.002   1.823 -0.5030 -0.4245 -0.1232
   97TYR    HE1 3548   2.018   0.059   1.731 -0.3666  1.3429  0.9283
   97TYR     CZ 3549   2.012  -0.139   1.819 -0.1725 -0.4311 -0.3019
   97TYR     OH 3550   2.020  -0.215   1.707 -0.0231 -0.8046 -0.0392
   97TYR     HH 3551   2.022  -0.162   1.627 -1.5980 -1.6305 -0.6760
   97TYR    CE2 3552   1.990  -0.216   1.935 -0.6383 -0.3493 -0.3345
   97TYR    HE2 3553   1.989  -0.324   1.931 -3.4167 -0.4747  1.3621
   97TYR    CD2 3554   1.988  -0.147   2.057  1.4353  0.0653 -0.4895
   97TYR    HD2 3555   1.977  -0.204   2.148  1.1449 -1.2413 -1.3109
   97TYR      C 3556   2.201   0.172   2.218  0.3771  0.2268  0.1564
   97TYR      O 3557   2.189   0.293   2.234 -0.3283  0.0369  1.1290
   98PRO      N 3558   2.299   0.118   2.144  0.1088 -0.3828  0.2341
   98PRO     CD 3559   2.399   0.194   2.071 -0.0800 -0.5163 -0.1662
   98PRO    HD1 3560   2.361   0.240   1.980  0.2602 -0.0048 -0.0545
   98PRO    HD2 3561   2.442   0.275   2.131  1.8154  1.6235 -4.0472
   98PRO     CG 3562   2.511   0.101   2.027  0.0115 -0.5410  0.1152
   98PRO    HG1 3563   2.582   0.088   2.108 -1.0680  1.6894  1.5235
   98PRO    HG2 3564   2.568   0.136   1.940  0.7641 -2.1472 -0.0735
   98PRO     CB 3565   2.437  -0.031   2.009 -0.2188 -0.4040  0.0476
   98PRO    HB1 3566   2.381  -0.029   1.916 -1.7089  1.5375  0.9323
   98PRO    HB2 3567   2.497  -0.122   2.007  0.5824  0.0964  0.5947
   98PRO     CA 3568   2.344  -0.019   2.129  0.0062 -0.4165  0.2254
   98PRO     HA 3569   2.261  -0.084   2.102  0.4254  0.0583 -2.5552
   98PRO      C 3570   2.414  -0.074   2.252 -0.7118 -0.1657  0.7566
   98PRO      O 3571   2.429  -0.006   2.353 -0.0453  0.2207  0.4106
   99GLY      N 3572   2.462  -0.198   2.246  0.2338  0.2342 -0.3753
   99GLY      H 3573   2.453  -0.249   2.159 -0.8420  1.3947 -0.9739
   99GLY     CA 3574   2.570  -0.255   2.325 -0.3113 -0.0843  0.1434
   99GLY    HA1 3575   2.585  -0.353   2.280  0.5548  1.1820 -2.4747
   99GLY    HA2 3576   2.541  -0.262   2.430 -1.7965 -3.0650 -0.3470
   99GLY      C 3577   2.708  -0.193   2.311 -0.2075 -0.3675 -0.0878
   99GLY      O 3578   2.729  -0.078   2.275  0.2437 -0.1566  0.8272
  100TYR      N 3579   2.814  -0.266   2.348 -0.0469  0.0658  0.3208
  100TYR      H 3580   2.794  -0.351   2.399 -1.0816  0.4805  0.6394
  100TYR     CA 3581   2.954  -0.236   2.329 -0.2104  0.1989 -0.7171
  100TYR     HA 3582   2.959  -0.188   2.231  0.5026 -2.2175 -1.9524
  100TYR     CB 3583   2.997  -0.133   2.432 -0.3363  0.2441 -0.7087
  100TYR    HB1 3584   2.915  -0.062   2.437  1.3408  2.4180 -1.9803
  100TYR    HB2 3585   3.002  -0.184   2.528 -1.2557 -1.0035 -1.2988
  100TYR     CG 3586   3.124  -0.052   2.413  0.0939 -0.3484 -0.3597
  100TYR    CD1 3587   3.247  -0.115   2.435  0.1039 -0.1308  0.2500
  100TYR    HD1 3588   3.242  -0.215   2.476  0.0322  0.7444  2.5040
  100TYR    CE1 3589   3.372  -0.057   2.409  0.0640  0.1667  0.7218
  100TYR    HE1 3590   3.461  -0.116   2.423 -0.2577  0.1713  3.3885
  100TYR     CZ 3591   3.370   0.075   2.359  0.4588 -0.1980 -0.2676
  100TYR     OH 3592   3.487   0.138   2.327  0.3310  0.1083 -0.1273
  100TYR     HH 3593   3.564   0.084   2.347  0.3774  0.6527  1.2539
  100TYR    CE2 3594   3.250   0.146   2.339  0.2898 -0.3797  0.0943
  100TYR    HE2 3595   3.260   0.242   2.290  0.7262 -1.1691 -1.4451
  100TYR    CD2 3596   3.130   0.078   2.362  0.1851 -0.4082 -0.5014
  100TYR    HD2 3597   3.041   0.133   2.338 -0.1206 -1.1574 -1.1029
  100TYR      C 3598   3.035  -0.365   2.336 -0.1683  0.2736  0.2477
  100TYR      O 3599   3.116  -0.384   2.245 -0.0836  1.0444  0.1519
  101GLY      N 3600   3.015  -0.444   2.441 -0.4263 -0.3282 -0.2507
  101GLY      H 3601   2.947  -0.414   2.509 -0.6354 -2.1113  0.3817
  101GLY     CA 3602   3.082  -0.568   2.478 -0.2666  0.0498  0.7654
  101GLY    HA1 3603   3.016  -0.645   2.516  0.0802 -0.8373 -0.3896
  101GLY    HA2 3604   3.122  -0.600   2.382 -1.6227  0.1659  0.1463
  101GLY      C 3605   3.198  -0.558   2.576  0.3242 -0.0555  0.0893
  101GLY      O 3606   3.202  -0.458   2.647 -0.7620  0.5085 -0.6107
  102GLN      N 3607   3.287  -0.656   2.590  0.0424 -0.3200  0.0396
  102GLN      H 3608   3.277  -0.739   2.534 -2.2614  0.4092 -0.7410
  102GLN     CA 3609   3.394  -0.652   2.688 -0.1059  0.0228  0.1902
  102GLN     HA 3610   3.379  -0.574   2.762  2.4080 -0.0401  0.8516
  102GLN     CB 3611   3.412  -0.787   2.757 -0.0952 -0.1209 -0.0899
  102GLN    HB1 3612   3.484  -0.781   2.839 -0.4642 -0.5422  0.2718
  102GLN    HB2 3613   3.448  -0.861   2.685 -1.5523 -0.0298 -0.9481
  102GLN     CG 3614   3.284  -0.840   2.820  0.2420 -0.9015 -0.0410
  102GLN    HG1 3615   3.198  -0.844   2.752 -0.5721  0.6178  0.8384
  102GLN    HG2 3616   3.305  -0.939   2.859 -1.6083 -0.1656  3.2172
  102GLN     CD 3617   3.233  -0.757   2.938  0.0395 -0.2966 -0.5464
  102GLN    OE1 3618   3.152  -0.666   2.923  0.5285  0.3296  0.5011
  102GLN    NE2 3619   3.278  -0.786   3.060  0.1207 -0.0530 -0.5176
  102GLN   HE21 3620   3.240  -0.739   3.141  0.5676  1.1535 -0.9906
  102GLN   HE22 3621   3.345  -0.858   3.081  0.9138  0.8756  0.1896
  102GLN      C 3622   3.528  -0.618   2.625  0.0412 -0.0604  0.4549
  102GLN      O 3623   3.626  -0.603   2.697  0.5377  0.4397 -0.3056
  103GLN      N 3624   3.539  -0.583   2.496  0.0855 -0.0722  0.4556
  103GLN      H 3625   3.459  -0.603   2.438  0.7907  0.5469 -0.7711
  103GLN     CA 3626   3.660  -0.542   2.428  0.0803  0.1704  0.5911
  103GLN     HA 3627   3.746  -0.589   2.474  0.8527  0.9631  0.0073
  103GLN     CB 3628   3.648  -0.578   2.280 -0.0266  0.3647  0.5513
  103GLN    HB1 3629   3.557  -0.539   2.234 -0.8034 -0.6418  1.2035
  103GLN    HB2 3630   3.730  -0.524   2.232 -0.3847  2.1883  1.9058
  103GLN     CG 3631   3.665  -0.728   2.258 -0.1895  0.4429 -0.1428
  103GLN    HG1 3632   3.751  -0.760   2.318 -1.9508 -0.2821  2.1650
  103GLN    HG2 3633   3.683  -0.746   2.152  1.1617  0.3912  0.0733
  103GLN     CD 3634   3.556  -0.815   2.318  0.5565 -0.4993 -0.1203
  103GLN    OE1 3635   3.569  -0.898   2.408 -0.0770 -0.7205 -0.2227
  103GLN    NE2 3636   3.429  -0.799   2.280  0.4142 -0.1120  0.5042
  103GLN   HE21 3637   3.356  -0.861   2.313 -0.7049  0.2906 -1.0840
  103GLN   HE22 3638   3.396  -0.723   2.223  0.0308 -0.6197  0.0384
  103GLN      C 3639   3.680  -0.392   2.449 -0.1656  0.2752  0.1089
  103GLN      O 3640   3.582  -0.327   2.485 -0.3842  0.1636 -0.2813
  104PRO      N 3641   3.799  -0.332   2.438  0.0286 -0.1131  0.0704
  104PRO     CD 3642   3.928  -0.385   2.477 -0.0108 -0.3208 -0.0767
  104PRO    HD1 3643   3.926  -0.429   2.577  2.2419  0.9467  0.6085
  104PRO    HD2 3644   3.971  -0.455   2.405 -0.6880  1.8092 -2.7107
  104PRO     CG 3645   4.030  -0.271   2.483 -0.2115 -0.1665  0.4849
  104PRO    HG1 3646   4.049  -0.239   2.585  0.9697 -0.3233  0.3221
  104PRO    HG2 3647   4.126  -0.302   2.442 -0.3178 -0.5169  0.4935
  104PRO     CB 3648   3.959  -0.168   2.396 -0.2348 -0.1348  0.5417
  104PRO    HB1 3649   3.994  -0.067   2.420  0.3401  0.0493 -0.9853
  104PRO    HB2 3650   3.981  -0.197   2.293 -2.3415 -0.5155  0.1632
  104PRO     CA 3651   3.811  -0.188   2.427 -0.3507 -0.0820  0.0321
  104PRO     HA 3652   3.789  -0.149   2.526 -0.9055 -0.0424 -0.1046
  104PRO      C 3653   3.733  -0.098   2.333  0.1255  0.3032  0.0013
  104PRO      O 3654   3.726   0.022   2.356  0.1599  0.1688  0.7392
  105ALA      N 3655   3.681  -0.160   2.227  0.2638  0.2264 -0.0208
  105ALA      H 3656   3.701  -0.259   2.219 -0.6665  0.0993 -1.1829
  105ALA     CA 3657   3.624  -0.096   2.110 -0.1982 -0.1830 -0.0207
  105ALA     HA 3658   3.613   0.010   2.130 -0.8338 -0.1893 -0.2920
  105ALA     CB 3659   3.711  -0.116   1.986  0.0631 -0.4477  0.2026
  105ALA    HB1 3660   3.805  -0.063   2.000 -0.7557  1.5325 -1.2598
  105ALA    HB2 3661   3.730  -0.222   1.976  0.9567 -0.3356  0.6531
  105ALA    HB3 3662   3.668  -0.069   1.897  0.1538 -0.8714 -0.0671
  105ALA      C 3663   3.482  -0.151   2.093 -0.3792  0.2307  0.1496
  105ALA      O 3664   3.447  -0.259   2.139  0.2544  0.1342  0.4243
  106PRO      N 3665   3.393  -0.077   2.027 -0.3524  0.1724  0.0471
  106PRO     CD 3666   3.418   0.055   1.973 -0.0610  0.0092 -0.2168
  106PRO    HD1 3667   3.423   0.133   2.049 -0.4292  1.7151 -1.8678
  106PRO    HD2 3668   3.508   0.066   1.913 -0.7523  4.6440 -0.8266
  106PRO     CG 3669   3.294   0.095   1.892 -0.3413 -0.0478  0.1850
  106PRO    HG1 3670   3.284   0.203   1.884 -0.3117 -0.1913 -2.6576
  106PRO    HG2 3671   3.316   0.040   1.801 -1.1360 -1.2430  0.6876
  106PRO     CB 3672   3.184   0.021   1.968 -0.1357  0.3883  0.9210
  106PRO    HB1 3673   3.113   0.006   1.886  0.8670 -0.7534  0.2494
  106PRO    HB2 3674   3.155   0.077   2.057  3.2030  0.2944  2.2017
  106PRO     CA 3675   3.252  -0.107   2.014 -0.3205 -0.0050  0.1132
  106PRO     HA 3676   3.212  -0.125   2.114 -4.9841 -1.4385 -1.7347
  106PRO      C 3677   3.215  -0.230   1.932 -0.1987 -0.2139  0.3707
  106PRO      O 3678   3.280  -0.258   1.832 -0.4053  0.6757 -0.0236
  107SER      N 3679   3.106  -0.299   1.966 -0.1296 -0.3077  0.4024
  107SER      H 3680   3.055  -0.277   2.050 -2.2404 -0.2348 -0.8177
  107SER     CA 3681   3.041  -0.398   1.882  0.1408 -0.1124 -0.0421
  107SER     HA 3682   3.053  -0.370   1.778 -0.6292 -0.5691 -0.2657
  107SER     CB 3683   3.100  -0.534   1.920  0.4780  0.1609  0.4303
  107SER    HB1 3684   3.103  -0.542   2.028  1.7858  0.6309  0.4393
  107SER    HB2 3685   3.035  -0.613   1.881 -2.0286  3.2135 -2.1951
  107SER     OG 3686   3.226  -0.537   1.858  0.1582 -0.3487 -0.2122
  107SER     HG 3687   3.249  -0.445   1.844  2.5899 -0.7336  0.6229
  107SER      C 3688   2.892  -0.402   1.912  0.1921  0.1367  0.2459
  107SER      O 3689   2.847  -0.346   2.012  0.6823  0.2593  0.3981
  108SER      N 3690   2.813  -0.465   1.825  0.4340  0.2156 -0.0297
  108SER      H 3691   2.854  -0.512   1.745 -0.3231 -0.8833  0.2081
  108SER     CA 3692   2.670  -0.479   1.837  0.4269 -0.1721 -0.5131
  108SER     HA 3693   2.619  -0.386   1.865  0.8346  0.3893 -1.5622
  108SER     CB 3694   2.623  -0.518   1.697  0.1959 -0.0246 -0.4789
  108SER    HB1 3695   2.688  -0.602   1.674  0.7666 -0.4691  2.3741
  108SER    HB2 3696   2.518  -0.544   1.698 -0.0155  0.7212  1.7270
  108SER     OG 3697   2.643  -0.411   1.607 -0.3023  0.4580 -0.0245
  108SER     HG 3698   2.739  -0.413   1.602 -0.3433 -0.7282 -0.7341
  108SER      C 3699   2.639  -0.588   1.938  0.3004 -0.1453 -0.5231
  108SER      O 3700   2.572  -0.685   1.901  0.3619 -0.2856 -0.2724
  109THR      N 3701   2.689  -0.584   2.062  0.1834 -0.3977 -0.4657
  109THR      H 3702   2.742  -0.501   2.085  0.8028  0.0958 -3.2911
  109THR     CA 3703   2.694  -0.691   2.159  0.0805  0.1058  0.1007
  109THR     HA 3704   2.605  -0.748   2.133  0.8252 -1.4053  0.7325
  109THR     CB 3705   2.824  -0.770   2.150  0.1754  0.3031 -0.2809
  109THR     HB 3706   2.827  -0.855   2.218 -0.3358  1.5102  1.3289
  109THR    CG2 3707   2.848  -0.836   2.015  0.4521 -0.2296  0.0253
  109THR   HG21 3708   2.932  -0.906   2.012  0.4868 -0.2759  1.3770
  109THR   HG22 3709   2.846  -0.767   1.930 -1.2022 -1.0326 -0.6236
  109THR   HG23 3710   2.765  -0.905   1.999  1.0319 -1.4249  1.8775
  109THR    OG1 3711   2.938  -0.693   2.179  0.2340  0.5207 -1.0836
  109THR    HG1 3712   3.017  -0.747   2.185  0.9551  1.6488  0.2597
  109THR      C 3713   2.677  -0.643   2.303 -0.0210 -0.2626  0.2131
  109THR      O 3714   2.756  -0.567   2.359  0.6059 -0.2746 -0.6256
  110SER      N 3715   2.567  -0.688   2.362 -0.2274  0.0270  0.0531
  110SER      H 3716   2.512  -0.765   2.327 -1.4093  1.3417 -1.0974
  110SER     CA 3717   2.538  -0.645   2.498  0.1206 -0.2176  0.2058
  110SER     HA 3718   2.566  -0.542   2.519  0.3290 -0.5234  1.4876
  110SER     CB 3719   2.387  -0.651   2.517  0.0192  0.3802 -0.3739
  110SER    HB1 3720   2.358  -0.602   2.610 -1.7194  0.4727 -0.9236
  110SER    HB2 3721   2.360  -0.756   2.520 -0.1055  0.4253  0.1622
  110SER     OG 3722   2.316  -0.587   2.413 -0.3578 -0.1652 -0.4560
  110SER     HG 3723   2.228  -0.557   2.436 -0.1622  0.3139 -0.3241
  110SER      C 3724   2.605  -0.726   2.608  0.5277  0.2239  0.2819
  110SER      O 3725   2.541  -0.812   2.668 -0.2920  0.3356 -0.4090
  111GLY      N 3726   2.735  -0.707   2.635  0.6380 -0.2530  0.0943
  111GLY      H 3727   2.785  -0.640   2.579 -1.4992  1.1001 -0.3026
  111GLY     CA 3728   2.809  -0.770   2.742 -0.2587 -0.0825  0.8336
  111GLY    HA1 3729   2.773  -0.728   2.836  0.3981  0.6274  0.7825
  111GLY    HA2 3730   2.912  -0.737   2.725 -0.9139  0.9339 -1.5255
  111GLY      C 3731   2.817  -0.922   2.742 -0.1170 -0.0785  0.1773
  111GLY      O 3732   2.837  -0.979   2.635 -0.1911 -0.4535  0.3622
  112SER      N 3733   2.816  -0.994   2.854  0.4208 -0.2394  0.0822
  112SER      H 3734   2.806  -0.936   2.936 -1.7961 -0.4815  0.0465
  112SER     CA 3735   2.804  -1.139   2.863  0.3277 -0.2094  0.4873
  112SER     HA 3736   2.739  -1.170   2.781 -1.0787  2.0603  0.6527
  112SER     CB 3737   2.941  -1.203   2.848  0.0860 -0.6322  0.0501
  112SER    HB1 3738   2.919  -1.309   2.858  0.7183 -0.6980  0.8525
  112SER    HB2 3739   2.990  -1.171   2.755  0.6357  0.6987  0.7663
  112SER     OG 3740   3.017  -1.174   2.963 -0.0343 -0.0295 -0.0193
  112SER     HG 3741   2.998  -1.086   2.997  0.6361  0.0028  0.2907
  112SER      C 3742   2.738  -1.194   2.988 -0.8021  0.1517  0.0704
  112SER      O 3743   2.757  -1.141   3.097  0.6166  0.1925 -0.1671
  113TYR      N 3744   2.679  -1.313   2.978  0.5553 -0.5629  0.2907
  113TYR      H 3745   2.661  -1.353   2.887 -0.0126  1.6550 -0.6136
  113TYR     CA 3746   2.630  -1.392   3.090 -0.3308  0.4016  0.5955
  113TYR     HA 3747   2.603  -1.338   3.181 -2.2867  0.0017  0.2753
  113TYR     CB 3748   2.504  -1.458   3.035  0.0951  0.0246  0.0591
  113TYR    HB1 3749   2.434  -1.380   3.005  1.1678  1.0717  0.2090
  113TYR    HB2 3750   2.534  -1.519   2.950  1.1440  1.2767 -0.4993
  113TYR     CG 3751   2.433  -1.548   3.133 -0.4404 -0.1421 -0.4752
  113TYR    CD1 3752   2.455  -1.686   3.120 -0.3757 -0.1427 -0.3630
  113TYR    HD1 3753   2.535  -1.716   3.055  1.0181  0.0828  1.1780
  113TYR    CE1 3754   2.371  -1.779   3.182  0.2656 -0.2028  0.4310
  113TYR    HE1 3755   2.394  -1.884   3.169  1.8317  0.1816 -0.2089
  113TYR     CZ 3756   2.263  -1.729   3.257  0.2038  0.0656  0.1634
  113TYR     OH 3757   2.174  -1.817   3.309  0.1429 -0.0475 -0.1289
  113TYR     HH 3758   2.192  -1.905   3.274 -0.0350 -0.3772  0.5813
  113TYR    CE2 3759   2.246  -1.590   3.276  0.3605  0.0752  0.2402
  113TYR    HE2 3760   2.157  -1.557   3.329  0.1672 -2.3275  1.5831
  113TYR    CD2 3761   2.329  -1.498   3.212  0.2656  0.1771  0.2639
  113TYR    HD2 3762   2.312  -1.391   3.215 -0.5367  0.0426  0.7389
  113TYR      C 3763   2.735  -1.493   3.136 -0.8308 -0.4078 -0.0208
  113TYR      O 3764   2.727  -1.537   3.250 -0.4322  0.2143  0.2546
  114GLY      N 3765   2.833  -1.522   3.050 -0.2261  0.0200  0.5133
  114GLY      H 3766   2.823  -1.492   2.953  2.2908  2.0382  0.7638
  114GLY     CA 3767   2.948  -1.605   3.079 -0.2152 -0.1191  0.0916
  114GLY    HA1 3768   3.016  -1.560   3.152  2.0606  0.2246 -2.1149
  114GLY    HA2 3769   2.906  -1.696   3.122 -1.6809 -0.0180 -1.0561
  114GLY      C 3770   3.027  -1.636   2.954 -0.2867  0.1686 -0.0277
  114GLY      O 3771   2.999  -1.585   2.846  0.4430  0.0788 -0.2708
  115SER      N 3772   3.127  -1.722   2.977 -0.0884  0.4631  0.2031
  115SER      H 3773   3.131  -1.763   3.069 -1.1634  0.8622  0.4402
  115SER     CA 3774   3.211  -1.768   2.869 -0.5884  0.0900 -0.0255
  115SER     HA 3775   3.194  -1.702   2.784  1.5659 -0.8221 -1.2529
  115SER     CB 3776   3.354  -1.744   2.917 -0.5520  0.4641 -0.3169
  115SER    HB1 3777   3.355  -1.636   2.927 -0.5039  0.5132 -0.7999
  115SER    HB2 3778   3.434  -1.774   2.849 -0.0884 -1.3827  0.9623
  115SER     OG 3779   3.388  -1.804   3.040  0.0690  0.4735 -0.4791
  115SER     HG 3780   3.482  -1.797   3.057  0.2326 -0.8358 -0.7363
  115SER      C 3781   3.176  -1.909   2.821 -0.0711 -0.0913  0.1247
  115SER      O 3782   3.117  -1.990   2.892  0.3865 -0.4451  0.1090
  116SER      N 3783   3.223  -1.947   2.702  0.0975  0.7338 -0.0797
  116SER      H 3784   3.259  -1.871   2.646 -1.5486  0.9453 -0.9224
  116SER     CA 3785   3.227  -2.084   2.654 -0.1983  0.5344  0.4567
  116SER     HA 3786   3.153  -2.146   2.705  0.3078  0.1443  0.7126
  116SER     CB 3787   3.175  -2.087   2.510 -0.1389 -0.5911  0.4514
  116SER    HB1 3788   3.186  -2.186   2.466  0.3543 -0.1711 -0.3781
  116SER    HB2 3789   3.233  -2.011   2.458  0.1388  0.5627  2.3250
  116SER     OG 3790   3.040  -2.047   2.507  0.0148 -0.0798  0.2106
  116SER     HG 3791   3.021  -2.019   2.417  2.3244 -1.6470 -0.8532
  116SER      C 3792   3.365  -2.146   2.665 -0.4436 -0.0420  0.3023
  116SER      O 3793   3.466  -2.083   2.637 -0.1691 -0.5956  0.0263
  117SER      N 3794   3.366  -2.276   2.696 -0.1380 -0.1789 -0.2652
  117SER      H 3795   3.273  -2.313   2.711  0.5022 -1.0307  2.0405
  117SER     CA 3796   3.473  -2.373   2.681  0.1099  0.0899 -0.2492
  117SER     HA 3797   3.568  -2.326   2.706  1.5178 -2.5063 -0.3520
  117SER     CB 3798   3.461  -2.493   2.774  0.1601  0.1254 -0.1961
  117SER    HB1 3799   3.396  -2.464   2.858 -0.0806  3.5006 -1.3955
  117SER    HB2 3800   3.415  -2.575   2.719 -0.0232 -2.6683  3.6417
  117SER     OG 3801   3.588  -2.532   2.821  0.2196  0.2593 -0.2481
  117SER     HG 3802   3.584  -2.556   2.913  2.6414 -2.4428 -0.7212
  117SER      C 3803   3.499  -2.417   2.538  0.1138 -0.9403  0.0614
  117SER      O 3804   3.614  -2.440   2.503  0.2867  0.1750 -0.1418
  118GLN      N 3805   3.392  -2.438   2.460 -0.4852  0.0065  0.6128
  118GLN      H 3806   3.299  -2.441   2.497 -0.9558 -0.2060 -0.5575
  118GLN     CA 3807   3.404  -2.456   2.316 -0.2222 -0.0566  0.6420
  118GLN     HA 3808   3.499  -2.506   2.298 -0.1425 -0.2648  1.5535
  118GLN     CB 3809   3.285  -2.538   2.268  0.2290 -0.1760 -0.2931
  118GLN    HB1 3810   3.282  -2.632   2.323 -0.7793 -0.9192 -1.5649
  118GLN    HB2 3811   3.309  -2.553   2.163  2.2566 -0.5300  0.1757
  118GLN     CG 3812   3.148  -2.473   2.286  0.4187  0.6875 -1.8450
  118GLN    HG1 3813   3.139  -2.385   2.221 -1.3551  1.2774 -0.8587
  118GLN    HG2 3814   3.141  -2.440   2.390  0.7865 -0.0028 -1.5956
  118GLN     CD 3815   3.041  -2.570   2.240 -0.2084  0.2879  0.3242
  118GLN    OE1 3816   3.068  -2.668   2.170 -0.4103  0.3115  0.2132
  118GLN    NE2 3817   2.914  -2.552   2.276 -0.5238 -0.3690 -0.4110
  118GLN   HE21 3818   2.897  -2.470   2.333 -1.5907 -1.4524  0.8949
  118GLN   HE22 3819   2.835  -2.598   2.234  0.0241 -0.4243 -1.4111
  118GLN      C 3820   3.408  -2.323   2.243 -0.4939 -0.3911  0.0124
  118GLN      O 3821   3.370  -2.218   2.295  0.3520  0.0356 -0.2164
  119SER      N 3822   3.473  -2.328   2.127 -0.3279 -0.1873  0.0967
  119SER      H 3823   3.522  -2.415   2.114  0.4466  0.3935 -1.0648
  119SER     CA 3824   3.511  -2.214   2.045 -0.5287 -0.3184 -0.1782
  119SER     HA 3825   3.541  -2.130   2.107  1.3960 -0.0425 -1.4027
  119SER     CB 3826   3.632  -2.242   1.956  0.0894  0.5573  0.3710
  119SER    HB1 3827   3.725  -2.266   2.007 -0.3388 -0.2012  0.8274
  119SER    HB2 3828   3.603  -2.320   1.885 -0.3715  2.5601 -1.7350
  119SER     OG 3829   3.666  -2.134   1.872 -0.4515  0.3093 -0.1749
  119SER     HG 3830   3.721  -2.071   1.918  0.7153 -1.4156  0.9300
  119SER      C 3831   3.384  -2.174   1.970 -0.5920  0.1052  0.1512
  119SER      O 3832   3.365  -2.232   1.863 -0.1763  0.0498  0.1016
  120SER      N 3833   3.300  -2.091   2.031 -0.0034  0.5552  0.3600
  120SER      H 3834   3.325  -2.055   2.122 -0.7806 -0.1860  0.8860
  120SER     CA 3835   3.192  -2.024   1.962  0.2481  0.1046 -0.4846
  120SER     HA 3836   3.221  -2.011   1.858  1.3377 -0.6611 -0.2819
  120SER     CB 3837   3.064  -2.108   1.967  0.3645 -0.0385  0.1326
  120SER    HB1 3838   2.981  -2.037   1.966 -0.0697 -0.4692  1.8615
  120SER    HB2 3839   3.073  -2.166   2.059  1.5408 -0.2488 -0.0906
  120SER     OG 3840   3.055  -2.200   1.861  0.7245 -0.1983  0.2405
  120SER     HG 3841   3.115  -2.276   1.860  0.8903 -0.0666  0.1165
  120SER      C 3842   3.156  -1.890   2.025  0.1234 -0.1102 -0.0971
  120SER      O 3843   3.158  -1.877   2.147 -0.0227  0.2626 -0.1333
  121SER      N 3844   3.123  -1.793   1.940  0.1074 -0.0006  0.0339
  121SER      H 3845   3.120  -1.824   1.844  2.4617 -0.1178 -0.0689
  121SER     CA 3846   3.108  -1.651   1.966  0.0895 -0.0839  0.4949
  121SER     HA 3847   3.203  -1.609   1.998 -0.0119  0.8894 -0.3968
  121SER     CB 3848   3.096  -1.571   1.836 -0.1765 -0.3888  0.3323
  121SER    HB1 3849   3.185  -1.586   1.775  0.6983 -0.0621  1.4996
  121SER    HB2 3850   3.106  -1.471   1.876  0.3246 -0.8082  1.2987
  121SER     OG 3851   2.974  -1.597   1.769  0.0695 -0.1037 -0.2345
  121SER     HG 3852   2.968  -1.537   1.694 -3.3024 -0.2389 -0.2296
  121SER      C 3853   3.003  -1.624   2.072 -0.2969 -0.1949  0.1441
  121SER      O 3854   2.921  -1.705   2.113 -0.5518  0.0973  0.2162
  122TYR      N 3855   3.006  -1.504   2.132 -0.0754 -0.0371 -0.1803
  122TYR      H 3856   3.080  -1.443   2.099  0.7096 -0.0422  1.4633
  122TYR     CA 3857   2.923  -1.446   2.235 -0.0848 -0.0047 -0.2065
  122TYR     HA 3858   2.972  -1.351   2.255  0.4106 -0.2224 -0.3857
  122TYR     CB 3859   2.782  -1.412   2.186 -0.1323  0.9452  0.5664
  122TYR    HB1 3860   2.744  -1.323   2.236 -0.6542  1.6307 -1.0066
  122TYR    HB2 3861   2.721  -1.500   2.207  0.8929  0.4056  1.4228
  122TYR     CG 3862   2.775  -1.366   2.042 -0.4500 -0.2468  0.1936
  122TYR    CD1 3863   2.751  -1.454   1.936  0.3169  0.5099 -0.6180
  122TYR    HD1 3864   2.733  -1.556   1.966  1.5944  0.3742 -0.2325
  122TYR    CE1 3865   2.740  -1.407   1.805 -0.0341  0.1030 -0.7367
  122TYR    HE1 3866   2.711  -1.476   1.727 -1.9015 -0.8475  0.6934
  122TYR     CZ 3867   2.765  -1.271   1.774  0.2237  0.1817 -0.1884
  122TYR     OH 3868   2.749  -1.234   1.644 -0.5785 -0.7055 -0.3595
  122TYR     HH 3869   2.780  -1.147   1.619  3.4971 -2.5936 -2.7775
  122TYR    CE2 3870   2.781  -1.183   1.883  0.3818 -0.4698  0.3232
  122TYR    HE2 3871   2.790  -1.078   1.862  0.4570 -0.5022  0.1904
  122TYR    CD2 3872   2.787  -1.230   2.015 -0.6056 -0.1734  0.4835
  122TYR    HD2 3873   2.812  -1.161   2.094 -2.4874  2.4223 -1.0138
  122TYR      C 3874   2.918  -1.515   2.371 -0.5609 -0.7847 -0.6106
  122TYR      O 3875   2.857  -1.473   2.469  0.6188 -0.4951  0.0212
  123GLY      N 3876   2.993  -1.624   2.385  0.3211 -0.2115 -0.7942
  123GLY      H 3877   3.058  -1.655   2.314  1.1977  0.0326 -0.1201
  123GLY     CA 3878   3.004  -1.707   2.504 -0.1150 -0.1940 -0.7400
  123GLY    HA1 3879   3.030  -1.646   2.591 -0.1016  0.9261 -1.5075
  123GLY    HA2 3880   3.089  -1.772   2.482 -0.8433 -1.7363  0.7861
  123GLY      C 3881   2.876  -1.780   2.541  0.2571 -0.6561 -0.3582
  123GLY      O 3882   2.803  -1.836   2.459 -0.3856 -0.0483 -0.2090
  124GLN      N 3883   2.850  -1.777   2.672  0.3447 -0.1067 -0.3528
  124GLN      H 3884   2.910  -1.725   2.734  0.1465  0.1137 -0.3458
  124GLN     CA 3885   2.743  -1.852   2.734  0.3139 -0.2629 -0.5918
  124GLN     HA 3886   2.753  -1.955   2.699  0.2542 -0.4207 -0.1511
  124GLN     CB 3887   2.765  -1.856   2.885 -0.4516  0.3421 -0.4575
  124GLN    HB1 3888   2.749  -1.756   2.926 -0.9141  1.3762 -2.9747
  124GLN    HB2 3889   2.870  -1.882   2.897 -0.4292  0.6424  0.0508
  124GLN     CG 3890   2.684  -1.958   2.964  0.1113  0.2490  0.0068
  124GLN    HG1 3891   2.692  -1.939   3.071  2.7553  1.0499 -0.2678
  124GLN    HG2 3892   2.580  -1.946   2.935  0.0748 -0.1685 -0.0332
  124GLN     CD 3893   2.737  -2.099   2.942 -0.2173  0.0940  0.1948
  124GLN    OE1 3894   2.843  -2.128   2.887 -0.2280 -0.3328  0.3969
  124GLN    NE2 3895   2.657  -2.200   2.977 -0.4700  0.0503 -0.4809
  124GLN   HE21 3896   2.711  -2.285   2.974 -1.0535 -0.3459  0.0571
  124GLN   HE22 3897   2.567  -2.195   3.022  0.3734  0.6857  1.2439
  124GLN      C 3898   2.607  -1.801   2.689  0.4856  0.2333 -0.5569
  124GLN      O 3899   2.598  -1.679   2.679  0.6213  0.2877 -0.0388
  125PRO      N 3900   2.510  -1.887   2.654  0.1811  0.4644 -0.2874
  125PRO     CD 3901   2.533  -2.026   2.622  0.0259  0.2893  0.3481
  125PRO    HD1 3902   2.603  -2.027   2.539 -1.8858  0.1364 -1.3388
  125PRO    HD2 3903   2.576  -2.079   2.707 -0.6619  0.2452  0.6721
  125PRO     CG 3904   2.395  -2.087   2.602  0.3581 -0.3513 -0.0270
  125PRO    HG1 3905   2.356  -2.123   2.697 -2.2952  3.4030  0.5197
  125PRO    HG2 3906   2.394  -2.164   2.525 -0.9829 -0.6461  0.2655
  125PRO     CB 3907   2.317  -1.965   2.554  0.3066 -0.2784  0.2392
  125PRO    HB1 3908   2.209  -1.977   2.568  0.3465 -0.6266  0.2688
  125PRO    HB2 3909   2.334  -1.936   2.450 -1.9409  0.4010 -0.0104
  125PRO     CA 3910   2.371  -1.849   2.636  0.1086  0.1958 -0.2900
  125PRO     HA 3911   2.362  -1.758   2.577 -1.9595  1.3440  1.6431
  125PRO      C 3912   2.302  -1.824   2.769 -0.0993 -0.4986 -0.2621
  125PRO      O 3913   2.334  -1.883   2.872  0.0666  0.0729  0.0177
  126GLN      N 3914   2.198  -1.739   2.770 -0.1597 -0.5734 -0.1604
  126GLN      H 3915   2.163  -1.718   2.678  0.5174  0.1481 -0.2694
  126GLN     CA 3916   2.110  -1.698   2.878 -0.1858 -0.1889 -0.3242
  126GLN     HA 3917   2.170  -1.682   2.968 -0.1127 -1.2916 -0.1589
  126GLN     CB 3918   2.043  -1.567   2.841 -0.4282 -0.1797  0.1397
  126GLN    HB1 3919   1.992  -1.583   2.745 -0.4067 -0.7219  0.2187
  126GLN    HB2 3920   1.968  -1.546   2.918 -0.0209  0.6710  0.3138
  126GLN     CG 3921   2.136  -1.447   2.825 -0.2145 -0.2958  0.5066
  126GLN    HG1 3922   2.159  -1.416   2.926  1.8862 -0.3953  0.0978
  126GLN    HG2 3923   2.225  -1.473   2.767  0.5491  1.5443  0.7868
  126GLN     CD 3924   2.078  -1.323   2.759  0.1399 -0.3691  0.0531
  126GLN    OE1 3925   1.961  -1.301   2.729  0.1642 -0.5715 -0.1948
  126GLN    NE2 3926   2.167  -1.224   2.747  0.1622 -0.3786  0.1431
  126GLN   HE21 3927   2.256  -1.238   2.792 -1.1668 -1.4125  2.6371
  126GLN   HE22 3928   2.136  -1.134   2.712 -0.8906 -0.4669  0.7874
  126GLN      C 3929   1.996  -1.795   2.908 -0.4560  0.3011  0.2517
  126GLN      O 3930   1.954  -1.871   2.821  0.1948  0.1324  0.0802
  127SER      N 3931   1.927  -1.784   3.021  0.0154  0.2520  0.5465
  127SER      H 3932   1.954  -1.704   3.078 -1.5282  0.6807  0.7185
  127SER     CA 3933   1.836  -1.880   3.078  0.2750 -0.6369 -0.5074
  127SER     HA 3934   1.870  -1.978   3.045  2.4312 -0.1350  0.1144
  127SER     CB 3935   1.847  -1.862   3.230 -0.1296  0.3419 -0.5896
  127SER    HB1 3936   1.933  -1.920   3.262 -0.5070 -1.0287 -1.9224
  127SER    HB2 3937   1.769  -1.925   3.272  0.6728 -0.3742 -0.1476
  127SER     OG 3938   1.850  -1.729   3.275  0.4075  0.2007 -0.2052
  127SER     HG 3939   1.763  -1.710   3.310  0.0520 -1.5425 -0.0521
  127SER      C 3940   1.692  -1.873   3.028  0.1338 -0.1772 -0.0406
  127SER      O 3941   1.658  -1.788   2.946  0.0522 -0.5540 -0.3994
  128GLY      N 3942   1.617  -1.981   3.051  0.4763 -0.4311 -0.1151
  128GLY      H 3943   1.640  -2.043   3.127 -0.0089  1.7551  1.9050
  128GLY     CA 3944   1.481  -1.991   3.003  0.1769  0.5044  0.5153
  128GLY    HA1 3945   1.452  -2.096   3.016  2.4930 -0.0476  1.6935
  128GLY    HA2 3946   1.481  -1.959   2.899 -0.4845  3.2980  1.3029
  128GLY      C 3947   1.383  -1.896   3.069  0.2981  0.9055  0.1218
  128GLY      O 3948   1.410  -1.856   3.182 -0.2602 -0.3497  0.7192
  129SER      N 3949   1.280  -1.858   2.992  0.2991  0.4803 -0.0923
  129SER      H 3950   1.261  -1.901   2.903 -2.7541 -0.6704  0.9895
  129SER     CA 3951   1.179  -1.759   3.024  0.0878  0.3639 -0.3965
  129SER     HA 3952   1.117  -1.745   2.936 -1.9727  3.4573  1.3709
  129SER     CB 3953   1.075  -1.809   3.124  0.6706 -0.0156  0.0278
  129SER    HB1 3954   1.116  -1.807   3.225  0.3640  0.9703  0.1413
  129SER    HB2 3955   0.986  -1.747   3.128 -1.4497 -2.9460  2.2194
  129SER     OG 3956   1.027  -1.939   3.095 -0.3029  0.2735  0.2994
  129SER     HG 3957   1.081  -2.005   3.140 -1.7601 -2.1832 -1.3231
  129SER      C 3958   1.234  -1.623   3.064 -0.4344  0.2542  0.7263
  129SER      O 3959   1.353  -1.610   3.091 -0.1050  0.3585 -0.7323
  130TYR      N 3960   1.146  -1.523   3.075 -0.5555  0.1555  0.6466
  130TYR      H 3961   1.048  -1.541   3.056 -0.2985 -1.9467  1.0182
  130TYR     CA 3962   1.189  -1.399   3.137  0.1156 -0.1280  0.7593
  130TYR     HA 3963   1.283  -1.364   3.094 -0.3898 -0.0294 -0.2966
  130TYR     CB 3964   1.083  -1.294   3.105  0.0945 -0.3966 -0.0681
  130TYR    HB1 3965   0.987  -1.327   3.145 -1.1129 -0.0971 -2.4958
  130TYR    HB2 3966   1.073  -1.279   2.997  1.1698  1.0338 -0.0041
  130TYR     CG 3967   1.119  -1.163   3.171  0.2549 -0.3248 -0.2963
  130TYR    CD1 3968   1.199  -1.071   3.102 -0.1022  0.2526  0.0576
  130TYR    HD1 3969   1.246  -1.100   3.009  0.3087  0.1661  0.2892
  130TYR    CE1 3970   1.247  -0.954   3.162  0.2891 -0.1437  0.5204
  130TYR    HE1 3971   1.313  -0.886   3.111 -0.9420  0.3850 -0.3989
  130TYR     CZ 3972   1.198  -0.914   3.288 -0.2399  0.3260  0.1730
  130TYR     OH 3973   1.231  -0.795   3.345 -0.1196  0.3816 -0.0133
  130TYR     HH 3974   1.179  -0.792   3.426 -0.7901 -0.3707 -0.3988
  130TYR    CE2 3975   1.117  -1.008   3.356  0.4865 -0.2778  0.2240
  130TYR    HE2 3976   1.086  -0.984   3.457  2.0621  3.7640 -0.0499
  130TYR    CD2 3977   1.081  -1.131   3.302  0.1557  0.1031 -0.4285
  130TYR    HD2 3978   1.018  -1.196   3.360  0.3361 -0.3909 -0.7760
  130TYR      C 3979   1.210  -1.408   3.287 -0.5414  0.4160  0.8885
  130TYR      O 3980   1.123  -1.456   3.359 -0.3512 -0.4399  0.5612
  131SER      N 3981   1.323  -1.352   3.329  0.1606 -0.1122 -0.2424
  131SER      H 3982   1.394  -1.331   3.260 -0.4652 -0.5370 -1.0167
  131SER     CA 3983   1.367  -1.333   3.466 -0.1323 -0.3368 -0.1179
  131SER     HA 3984   1.280  -1.338   3.532  1.0741 -1.6559  1.4623
  131SER     CB 3985   1.459  -1.445   3.515 -0.0405 -0.2870 -0.1776
  131SER    HB1 3986   1.542  -1.433   3.446  0.1540 -0.3142  0.0503
  131SER    HB2 3987   1.413  -1.541   3.495 -1.2108  0.5734 -1.8908
  131SER     OG 3988   1.512  -1.435   3.646  0.1724 -0.5102 -0.2466
  131SER     HG 3989   1.579  -1.504   3.650 -0.1097 -0.8224 -0.7030
  131SER      C 3990   1.432  -1.197   3.488  0.3597 -0.5830 -0.0372
  131SER      O 3991   1.461  -1.128   3.391 -0.2208 -0.0075  0.1891
  132GLN      N 3992   1.456  -1.149   3.610  0.6426 -0.6823 -0.0528
  132GLN      H 3993   1.404  -1.189   3.687  1.8679 -1.3016  0.4846
  132GLN     CA 3994   1.516  -1.021   3.643 -0.1803 -0.3104  0.0244
  132GLN     HA 3995   1.587  -0.990   3.567 -0.4531 -2.4764 -1.1910
  132GLN     CB 3996   1.404  -0.917   3.645  0.1033 -0.0137  0.4720
  132GLN    HB1 3997   1.440  -0.817   3.671 -0.6243  1.4185 -3.3757
  132GLN    HB2 3998   1.372  -0.914   3.541  2.3293 -2.4475 -0.3986
  132GLN     CG 3999   1.284  -0.941   3.736  0.1020 -0.3852  0.3748
  132GLN    HG1 4000   1.240  -1.033   3.699  0.0933  1.1407 -3.9677
  132GLN    HG2 4001   1.322  -0.943   3.839  1.0757 -0.4405  0.0280
  132GLN     CD 4002   1.189  -0.823   3.715  0.1506 -0.4917 -0.4623
  132GLN    OE1 4003   1.143  -0.789   3.607 -0.2787  0.3492 -0.0193
  132GLN    NE2 4004   1.164  -0.748   3.822  0.1922 -0.1373 -0.7014
  132GLN   HE21 4005   1.090  -0.679   3.814 -0.5938 -0.9174 -0.2863
  132GLN   HE22 4006   1.193  -0.775   3.915  1.0435  0.2067 -0.8597
  132GLN      C 4007   1.601  -1.027   3.768 -0.4439  0.0847  0.2252
  132GLN      O 4008   1.597  -0.933   3.847  0.0641  0.1419  0.1873
  133GLN      N 4009   1.673  -1.138   3.788 -0.0434  0.2906 -0.0726
  133GLN      H 4010   1.664  -1.206   3.713 -0.2238  0.3165 -0.0755
  133GLN     CA 4011   1.773  -1.163   3.890  0.1915  0.1736 -0.3281
  133GLN     HA 4012   1.801  -1.066   3.930 -0.5719  0.3716 -0.2586
  133GLN     CB 4013   1.694  -1.243   3.994 -0.0333  0.7061 -0.0902
  133GLN    HB1 4014   1.645  -1.323   3.939  0.2938 -0.0561  0.7224
  133GLN    HB2 4015   1.760  -1.283   4.070 -1.0856  2.7573  2.0563
  133GLN     CG 4016   1.594  -1.152   4.065  0.1499  0.4605  0.4848
  133GLN    HG1 4017   1.648  -1.067   4.106 -0.2222  1.1504 -0.4168
  133GLN    HG2 4018   1.519  -1.117   3.995  0.6527  0.8479  0.1328
  133GLN     CD 4019   1.527  -1.231   4.176 -0.1503  0.1978  0.1190
  133GLN    OE1 4020   1.543  -1.201   4.294 -0.4049 -0.3416  0.2944
  133GLN    NE2 4021   1.449  -1.334   4.142 -0.1210  0.2097  0.0158
  133GLN   HE21 4022   1.420  -1.360   4.049  0.1045 -2.8062  0.6817
  133GLN   HE22 4023   1.421  -1.395   4.218 -1.7631  2.2101  1.1107
  133GLN      C 4024   1.880  -1.254   3.832 -0.0104 -0.1054 -0.2675
  133GLN      O 4025   1.852  -1.320   3.732  0.8502 -0.8180 -0.0473
  134PRO      N 4026   1.995  -1.267   3.899 -0.1658  0.2568  0.0716
  134PRO     CD 4027   2.033  -1.192   4.017 -0.0664  0.0627  0.1621
  134PRO    HD1 4028   1.964  -1.212   4.099  2.1293 -0.3955  2.0003
  134PRO    HD2 4029   2.033  -1.088   3.987  0.9237 -0.2551 -1.0462
  134PRO     CG 4030   2.174  -1.241   4.049 -0.3977 -0.6481  0.5682
  134PRO    HG1 4031   2.243  -1.167   4.089  2.2979 -2.2562 -0.8332
  134PRO    HG2 4032   2.157  -1.324   4.118 -0.1834 -1.5235 -0.4043
  134PRO     CB 4033   2.228  -1.289   3.915 -0.2289  0.0649  0.3763
  134PRO    HB1 4034   2.314  -1.352   3.937  1.0872  1.6974  0.0601
  134PRO    HB2 4035   2.269  -1.201   3.866  3.1512 -1.7309 -0.3379
  134PRO     CA 4036   2.103  -1.351   3.853 -0.2203 -0.0181  0.4413
  134PRO     HA 4037   2.123  -1.350   3.745  0.2391  0.1524  0.5275
  134PRO      C 4038   2.088  -1.500   3.879 -0.1730 -0.1454 -0.2326
  134PRO      O 4039   2.062  -1.543   3.991 -0.0316  0.6275  0.1002
  135SER      N 4040   2.110  -1.585   3.778  0.1021 -0.0334 -0.2676
  135SER      H 4041   2.127  -1.535   3.691  0.5930  1.5642  0.6970
  135SER     CA 4042   2.092  -1.728   3.771  0.1740 -0.0587  0.0908
  135SER     HA 4043   1.991  -1.745   3.809  0.3821  0.4111  0.8819
  135SER     CB 4044   2.112  -1.762   3.624 -0.5831 -0.3083  0.0413
  135SER    HB1 4045   2.094  -1.867   3.601  0.0929 -0.6498  1.0112
  135SER    HB2 4046   2.216  -1.753   3.591 -1.0686 -1.7003 -2.0450
  135SER     OG 4047   2.027  -1.688   3.539 -0.1281  0.2869  0.0989
  135SER     HG 4048   2.030  -1.731   3.453  3.4921  0.3580  0.0111
  135SER      C 4049   2.174  -1.819   3.862 -0.2295 -0.4583  0.0541
  135SER      O 4050   2.186  -1.941   3.850 -0.2732 -0.4600  0.0302
  136TYR      N 4051   2.254  -1.748   3.941 -0.5690 -0.2737  0.2360
  136TYR      H 4052   2.227  -1.653   3.963 -1.7640 -0.9566  1.9790
  136TYR     CA 4053   2.370  -1.799   4.012  0.0962  0.2386 -0.4729
  136TYR     HA 4054   2.348  -1.894   4.059  1.8924  0.1186  0.1925
  136TYR     CB 4055   2.497  -1.805   3.927  0.2104 -0.5894 -0.2438
  136TYR    HB1 4056   2.587  -1.775   3.981  1.1967 -3.0004 -0.4066
  136TYR    HB2 4057   2.507  -1.907   3.889  1.0107 -0.0141 -1.6199
  136TYR     CG 4058   2.507  -1.709   3.812  0.0595 -0.2601  0.0149
  136TYR    CD1 4059   2.543  -1.575   3.827  0.0343 -0.2736  0.1936
  136TYR    HD1 4060   2.570  -1.540   3.926 -1.3937 -0.2293  0.5953
  136TYR    CE1 4061   2.530  -1.480   3.725  0.0209 -0.4474  0.0345
  136TYR    HE1 4062   2.544  -1.373   3.733 -0.0118 -0.0692 -3.3702
  136TYR     CZ 4063   2.485  -1.528   3.600  0.3662 -0.6645 -0.0074
  136TYR     OH 4064   2.479  -1.441   3.496  0.5985  0.0597  0.5749
  136TYR     HH 4065   2.458  -1.488   3.415 -1.3235  0.0584  1.0373
  136TYR    CE2 4066   2.455  -1.664   3.576 -0.0512 -0.5319 -0.2509
  136TYR    HE2 4067   2.417  -1.695   3.480 -1.4182  1.3777 -0.3820
  136TYR    CD2 4068   2.472  -1.753   3.684  0.3656 -0.2471 -0.0755
  136TYR    HD2 4069   2.447  -1.857   3.671  0.3947 -0.4490  1.4052
  136TYR      C 4070   2.387  -1.706   4.131  0.2016  0.1338 -0.4067
  136TYR      O 4071   2.353  -1.588   4.133  0.5624  0.2309  0.4727
  137GLY      N 4072   2.463  -1.763   4.225 -0.1984  0.0096 -0.1576
  137GLY      H 4073   2.481  -1.862   4.221  1.7422  0.3509 -0.4741
  137GLY     CA 4074   2.514  -1.699   4.345 -0.4273 -0.1355  0.0200
  137GLY    HA1 4075   2.553  -1.772   4.416  0.6060 -0.5802 -0.9715
  137GLY    HA2 4076   2.604  -1.644   4.317 -2.3572  3.4229  0.2779
  137GLY      C 4077   2.421  -1.608   4.424 -0.0190 -0.3185  0.7221
  137GLY      O 4078   2.298  -1.617   4.423 -0.0655  0.1942 -0.6525
  138GLY      N 4079   2.478  -1.509   4.492  0.1922  0.0628  0.0049
  138GLY      H 4080   2.578  -1.511   4.505  0.0642 -1.0005  0.9199
  138GLY     CA 4081   2.408  -1.409   4.570 -0.2277 -0.3707  0.1891
  138GLY    HA1 4082   2.456  -1.311   4.565 -1.1484  0.3685  3.3131
  138GLY    HA2 4083   2.303  -1.391   4.544  0.2770  2.4507 -0.2067
  138GLY      C 4084   2.401  -1.445   4.718  0.2488  0.2687  0.3743
  138GLY      O 4085   2.428  -1.558   4.758  0.0633  0.1200  0.0865
  139GLN      N 4086   2.364  -1.354   4.808  0.0069  0.3152  0.2294
  139GLN      H 4087   2.345  -1.262   4.773  0.7515 -0.2631 -1.8114
  139GLN     CA 4088   2.364  -1.370   4.952 -0.2357  0.1118  0.2080
  139GLN     HA 4089   2.426  -1.454   4.984  0.0058  0.1494 -0.1606
  139GLN     CB 4090   2.433  -1.246   5.008  0.7447 -0.2168 -0.2625
  139GLN    HB1 4091   2.542  -1.258   5.004  1.0239  1.6778  0.7015
  139GLN    HB2 4092   2.421  -1.243   5.116 -1.0571  0.3029 -0.4575
  139GLN     CG 4093   2.398  -1.113   4.942 -0.1047 -0.3637 -0.1216
  139GLN    HG1 4094   2.413  -1.101   4.835 -0.8378 -0.0421 -0.1932
  139GLN    HG2 4095   2.464  -1.042   4.993  2.3789 -3.0887  0.7559
  139GLN     CD 4096   2.254  -1.068   4.959  0.1054  0.3043 -0.0544
  139GLN    OE1 4097   2.214  -1.035   5.070 -0.2500  0.3460 -0.1920
  139GLN    NE2 4098   2.171  -1.050   4.855 -0.0202 -0.2178 -0.0481
  139GLN   HE21 4099   2.202  -1.075   4.762  1.6871 -0.5063  0.5653
  139GLN   HE22 4100   2.081  -1.007   4.865  1.1623  2.5535 -0.5413
  139GLN      C 4101   2.224  -1.396   5.006 -0.2328  0.2155  0.2650
  139GLN      O 4102   2.130  -1.332   4.958  0.0832  0.2816 -0.2765
  140GLN      N 4103   2.219  -1.482   5.108  0.0793 -0.2220 -0.0844
  140GLN      H 4104   2.309  -1.506   5.145 -0.3748 -1.7953  0.0690
  140GLN     CA 4105   2.102  -1.524   5.182  0.0041 -0.2744 -0.2327
  140GLN     HA 4106   2.031  -1.441   5.184  0.2702 -0.0449  1.5940
  140GLN     CB 4107   2.030  -1.645   5.121 -0.1476 -0.5897  0.5538
  140GLN    HB1 4108   2.104  -1.721   5.095 -0.9715 -1.3832  0.4784
  140GLN    HB2 4109   1.962  -1.678   5.199 -2.0890  2.7571  0.5160
  140GLN     CG 4110   1.948  -1.611   4.997  0.0448 -0.1973  0.5304
  140GLN    HG1 4111   2.007  -1.545   4.933 -2.3444  0.8407 -0.7655
  140GLN    HG2 4112   1.856  -1.559   5.022 -1.1897 -1.8241 -0.4258
  140GLN     CD 4113   1.904  -1.731   4.913 -0.5906  0.0637  0.4885
  140GLN    OE1 4114   1.943  -1.845   4.935  0.2768  0.1474 -0.5330
  140GLN    NE2 4115   1.840  -1.706   4.799 -0.4556 -0.0082  0.3979
  140GLN   HE21 4116   1.817  -1.784   4.739  0.5827  0.2609 -0.3883
  140GLN   HE22 4117   1.808  -1.612   4.780 -0.1450  0.3729  1.6941
  140GLN      C 4118   2.132  -1.552   5.328 -0.4691  0.3020 -0.0208
  140GLN      O 4119   2.241  -1.601   5.356 -0.3403  0.6390  0.0735
  141GLN      N 4120   2.045  -1.541   5.429 -0.2806  0.3038  0.1434
  141GLN      H 4121   1.948  -1.520   5.413 -0.5501 -0.1485  1.0824
  141GLN     CA 4122   2.090  -1.546   5.566  0.0573 -0.5239  0.0098
  141GLN     HA 4123   2.160  -1.630   5.571 -1.5557 -1.8867  0.8533
  141GLN     CB 4124   2.151  -1.410   5.600 -0.7573 -0.0069 -0.5752
  141GLN    HB1 4125   2.219  -1.429   5.682 -1.1325 -0.9069 -0.4551
  141GLN    HB2 4126   2.215  -1.371   5.521  0.3005  0.7042  0.5996
  141GLN     CG 4127   2.050  -1.305   5.645 -0.5579 -0.0539 -0.0189
  141GLN    HG1 4128   1.982  -1.347   5.720  0.6082 -0.8241  0.6580
  141GLN    HG2 4129   1.992  -1.277   5.558 -1.1382 -1.0209  0.0428
  141GLN     CD 4130   2.114  -1.178   5.698 -0.1814 -0.3423  0.2242
  141GLN    OE1 4131   2.234  -1.160   5.679 -0.2627  0.0217  0.0464
  141GLN    NE2 4132   2.040  -1.078   5.746 -0.2692 -0.2391 -0.1287
  141GLN   HE21 4133   2.086  -0.990   5.766  1.1110 -0.7751 -0.8100
  141GLN   HE22 4134   1.940  -1.089   5.754 -0.3325 -0.0247 -0.5913
  141GLN      C 4135   1.989  -1.587   5.673 -0.1322  0.5033  0.2373
  141GLN      O 4136   1.869  -1.575   5.649 -0.2287 -0.3152  0.2592
  142SER      N 4137   2.034  -1.630   5.791  0.2929 -0.4064 -0.2419
  142SER      H 4138   2.132  -1.625   5.813  0.1526  0.3004  0.2561
  142SER     CA 4139   1.944  -1.626   5.905  0.2630  0.3743 -0.2879
  142SER     HA 4140   1.848  -1.657   5.864  0.6218 -1.7706  0.3743
  142SER     CB 4141   1.977  -1.744   5.996 -0.2846  0.2673 -0.2253
  142SER    HB1 4142   1.915  -1.739   6.085  0.2245 -0.3843  0.1781
  142SER    HB2 4143   1.948  -1.836   5.945 -0.2930  2.0110 -3.7111
  142SER     OG 4144   2.116  -1.747   6.018 -0.2869 -0.0320 -0.2435
  142SER     HG 4145   2.138  -1.815   6.082  1.7425 -0.9782 -1.8118
  142SER      C 4146   1.940  -1.491   5.976  0.1461 -0.0062  0.4372
  142SER      O 4147   2.040  -1.421   5.964 -0.0259  0.1482 -0.1504
  143TYR      N 4148   1.841  -1.464   6.061 -0.8841 -0.0291 -0.7221
  143TYR      H 4149   1.759  -1.522   6.067  0.4999 -1.9431  0.7390
  143TYR     CA 4150   1.846  -1.349   6.149  0.3665 -0.3436 -0.3579
  143TYR     HA 4151   1.743  -1.335   6.182 -0.1156  0.4211 -2.0529
  143TYR     CB 4152   1.927  -1.390   6.272 -0.1078 -0.1495  0.0219
  143TYR    HB1 4153   2.032  -1.380   6.247  0.3694 -1.0423  1.5795
  143TYR    HB2 4154   1.909  -1.310   6.344  0.7806  0.0185  0.0592
  143TYR     CG 4155   1.898  -1.529   6.323  0.0147 -0.2586 -0.2073
  143TYR    CD1 4156   1.998  -1.627   6.326  0.2940  0.0299 -0.0318
  143TYR    HD1 4157   2.099  -1.594   6.306  0.8788 -0.1227  2.3826
  143TYR    CE1 4158   1.972  -1.760   6.360  0.1541  0.0143 -0.1985
  143TYR    HE1 4159   2.049  -1.835   6.364  1.0350  0.9217  0.7099
  143TYR     CZ 4160   1.837  -1.787   6.390  0.2153  0.0115  0.0786
  143TYR     OH 4161   1.800  -1.916   6.417  0.4605 -0.0606  0.0667
  143TYR     HH 4162   1.727  -1.915   6.479  1.1645  0.2001  0.9063
  143TYR    CE2 4163   1.738  -1.688   6.407  0.5360  0.1531  1.2069
  143TYR    HE2 4164   1.643  -1.725   6.440  0.2562 -1.0672 -0.8113
  143TYR    CD2 4165   1.768  -1.558   6.364 -0.2365 -0.3647 -1.0563
  143TYR    HD2 4166   1.693  -1.480   6.373 -0.9320 -1.1866  0.9845
  143TYR      C 4167   1.875  -1.210   6.092  0.1056 -0.1802 -0.0960
  143TYR      O 4168   1.850  -1.182   5.975  0.4387 -0.2791 -0.1914
  144GLY      N 4169   1.941  -1.122   6.168  0.2236 -0.1732 -0.2078
  144GLY      H 4170   1.963  -1.145   6.263 -3.9523 -2.7900  0.3906
  144GLY     CA 4171   1.964  -0.985   6.128 -0.4389 -0.0467 -0.1739
  144GLY    HA1 4172   2.055  -0.942   6.170  1.4042 -2.7991 -1.0706
  144GLY    HA2 4173   1.981  -0.982   6.020  0.3156 -3.0624 -0.2177
  144GLY      C 4174   1.844  -0.895   6.151 -0.2755  0.3199 -0.7159
  144GLY      O 4175   1.753  -0.942   6.220 -0.0164  0.1801 -0.4656
  145GLN      N 4176   1.835  -0.781   6.082 -0.0794  0.4029 -0.6051
  145GLN      H 4177   1.917  -0.761   6.027  1.4000 -2.6086  0.3087
  145GLN     CA 4178   1.713  -0.703   6.081 -0.4948 -0.2259  0.0123
  145GLN     HA 4179   1.648  -0.729   6.166  0.9098  0.5654  1.3801
  145GLN     CB 4180   1.746  -0.554   6.086 -0.3941 -0.2540  0.2101
  145GLN    HB1 4181   1.806  -0.535   5.997  2.0436 -1.6578  1.4313
  145GLN    HB2 4182   1.654  -0.495   6.089 -1.1994 -1.4410 -0.3030
  145GLN     CG 4183   1.835  -0.537   6.209 -0.2165  0.0405  0.0413
  145GLN    HG1 4184   1.775  -0.575   6.292 -0.6946  0.5513 -0.0666
  145GLN    HG2 4185   1.933  -0.586   6.205 -1.4409 -2.4869 -1.3827
  145GLN     CD 4186   1.878  -0.394   6.238  0.2579 -0.1155  0.1199
  145GLN    OE1 4187   1.844  -0.337   6.342 -0.0839 -0.7997  0.3907
  145GLN    NE2 4188   1.956  -0.329   6.152 -0.2405  0.0126 -0.2401
  145GLN   HE21 4189   1.992  -0.379   6.071  0.1813  2.0231 -1.3710
  145GLN   HE22 4190   1.965  -0.229   6.151  0.6295 -0.0264 -1.9197
  145GLN      C 4191   1.623  -0.731   5.962 -0.3814 -0.0226 -0.1225
  145GLN      O 4192   1.660  -0.810   5.876  0.2264 -0.0476  0.1621
  146GLN      N 4193   1.505  -0.667   5.961 -0.1626  0.3799 -0.2590
  146GLN      H 4194   1.479  -0.605   6.036  0.7389 -0.6218  0.9213
  146GLN     CA 4195   1.409  -0.691   5.855  0.0901  0.1010 -0.4269
  146GLN     HA 4196   1.431  -0.781   5.797  0.1655 -1.1449  1.4270
  146GLN     CB 4197   1.276  -0.725   5.922  0.2118  0.0190 -0.2269
  146GLN    HB1 4198   1.251  -0.657   6.004 -0.6251  1.3587 -1.5325
  146GLN    HB2 4199   1.200  -0.713   5.846 -2.3745  0.0622  2.2188
  146GLN     CG 4200   1.268  -0.867   5.976 -0.3155  0.2413  0.2932
  146GLN    HG1 4201   1.360  -0.893   6.028  0.7957  0.9129 -1.2523
  146GLN    HG2 4202   1.270  -0.929   5.886  0.4086  1.8737 -0.8597
  146GLN     CD 4203   1.160  -0.902   6.077 -0.3335  0.2169  0.2655
  146GLN    OE1 4204   1.047  -0.944   6.054 -0.3675  0.7645 -0.6140
  146GLN    NE2 4205   1.179  -0.857   6.201  0.0928  0.1420  0.2292
  146GLN   HE21 4206   1.095  -0.856   6.258 -1.2622  0.0003 -1.6754
  146GLN   HE22 4207   1.253  -0.791   6.220 -0.2263 -0.1201  2.8272
  146GLN      C 4208   1.391  -0.570   5.765  0.7406  0.3447 -0.2376
  146GLN      O 4209   1.370  -0.460   5.816 -0.1632 -0.0458  0.2568
  147GLN      N 4210   1.391  -0.582   5.632  0.1295  0.2926 -0.2380
  147GLN      H 4211   1.429  -0.670   5.598  1.2690 -0.0526  1.7882
  147GLN     CA 4212   1.369  -0.468   5.545  0.1503  0.5852  0.1391
  147GLN     HA 4213   1.447  -0.400   5.581 -0.0811 -0.0185  1.8974
  147GLN     CB 4214   1.400  -0.515   5.403 -0.0723 -0.4325  0.4152
  147GLN    HB1 4215   1.353  -0.446   5.333  0.7856 -0.6149 -0.3646
  147GLN    HB2 4216   1.355  -0.612   5.383  1.0452 -0.6482 -1.2043
  147GLN     CG 4217   1.550  -0.529   5.379 -0.0838  0.0810  0.0413
  147GLN    HG1 4218   1.593  -0.429   5.391  0.4608 -0.3870  2.3388
  147GLN    HG2 4219   1.585  -0.601   5.452  1.3039 -0.0241 -0.6935
  147GLN     CD 4220   1.571  -0.575   5.235  0.0176  0.2110  0.0137
  147GLN    OE1 4221   1.479  -0.577   5.153  0.2796 -0.1740 -0.2706
  147GLN    NE2 4222   1.696  -0.612   5.207 -0.1284  0.1111 -0.5166
  147GLN   HE21 4223   1.724  -0.631   5.112  0.1935 -3.3846  0.1171
  147GLN   HE22 4224   1.769  -0.610   5.277 -0.4691 -0.5698 -0.1242
  147GLN      C 4225   1.231  -0.409   5.566 -0.0645  0.3680 -0.6531
  147GLN      O 4226   1.141  -0.491   5.581  0.0562  0.3288 -0.1475
  148SER      N 4227   1.224  -0.275   5.563  0.1976  0.3860 -0.4911
  148SER      H 4228   1.308  -0.220   5.567 -1.4014  2.9155  1.1851
  148SER     CA 4229   1.101  -0.199   5.571  0.0374  0.0325  0.5829
  148SER     HA 4230   1.045  -0.244   5.653  1.2846  0.8194  1.9080
  148SER     CB 4231   1.134  -0.054   5.602 -0.0871  0.2626 -0.3119
  148SER    HB1 4232   1.047   0.012   5.604 -0.0998  0.2494 -0.4772
  148SER    HB2 4233   1.178  -0.045   5.702 -0.1764 -1.7130 -0.0543
  148SER     OG 4234   1.224   0.003   5.510  0.6390 -0.5303 -0.1081
  148SER     HG 4235   1.173   0.014   5.430  2.7428 -1.0068 -1.6010
  148SER      C 4236   1.014  -0.210   5.446  0.4823 -0.0427  0.2759
  148SER      O 4237   1.065  -0.244   5.340 -0.0294  0.0269  0.0055
  149TYR      N 4238   0.883  -0.195   5.470  0.3054 -0.0873 -0.6365
  149TYR      H 4239   0.864  -0.171   5.566 -0.3371  0.4031 -0.8801
  149TYR     CA 4240   0.779  -0.183   5.370 -0.4462  0.1061  0.1532
  149TYR     HA 4241   0.822  -0.206   5.272 -0.5218 -1.6605  0.4929
  149TYR     CB 4242   0.675  -0.290   5.402  0.0507 -0.3859  0.1508
  149TYR    HB1 4243   0.586  -0.271   5.343  0.5512 -1.1721 -0.8840
  149TYR    HB2 4244   0.648  -0.286   5.508 -0.0930  3.3042  0.1063
  149TYR     CG 4245   0.711  -0.430   5.360  0.2826 -0.4369  0.5122
  149TYR    CD1 4246   0.786  -0.510   5.446  0.6433  0.0992  0.7007
  149TYR    HD1 4247   0.820  -0.466   5.539  0.3677 -0.6847  1.1835
  149TYR    CE1 4248   0.810  -0.646   5.420  0.4816  0.1981  0.0153
  149TYR    HE1 4249   0.871  -0.704   5.488  1.1046  1.7928  0.8944
  149TYR     CZ 4250   0.772  -0.698   5.295  0.0137 -0.0661  0.2672
  149TYR     OH 4251   0.801  -0.829   5.272 -0.1728 -0.1464  0.4823
  149TYR     HH 4252   0.834  -0.872   5.352 -0.9068  0.0800  0.9176
  149TYR    CE2 4253   0.707  -0.617   5.200  0.1225  0.0708  0.3091
  149TYR    HE2 4254   0.691  -0.652   5.099 -0.3482  1.9809 -0.3220
  149TYR    CD2 4255   0.680  -0.484   5.234  0.7775  0.2645  0.0829
  149TYR    HD2 4256   0.639  -0.418   5.159  0.9485 -1.2162 -1.3658
  149TYR      C 4257   0.723  -0.042   5.357  0.0801  0.3155  0.1268
  149TYR      O 4258   0.671  -0.011   5.250  0.0117  0.3752  0.1779
  150ASN      N 4259   0.744   0.047   5.454 -0.0477  0.2426  0.2202
  150ASN      H 4260   0.772   0.006   5.542  0.8073 -0.3949 -0.3354
  150ASN     CA 4261   0.747   0.191   5.445  0.1029  0.2409  0.2538
  150ASN     HA 4262   0.748   0.212   5.338  0.1975  2.5915  0.6587
  150ASN     CB 4263   0.615   0.247   5.496  0.0850  0.5133 -0.0887
  150ASN    HB1 4264   0.531   0.197   5.447  0.3873 -2.8051  2.4970
  150ASN    HB2 4265   0.599   0.221   5.600 -4.6215 -0.9247 -0.9146
  150ASN     CG 4266   0.600   0.394   5.458  0.1669  0.4907 -0.2103
  150ASN    OD1 4267   0.682   0.459   5.392  0.3749 -0.3100 -0.7510
  150ASN    ND2 4268   0.492   0.455   5.507  0.0783 -0.2420  0.5288
  150ASN   HD21 4269   0.485   0.555   5.500  0.0523 -0.3355 -1.3380
  150ASN   HD22 4270   0.420   0.407   5.559  0.1014  0.5556  1.3289
  150ASN      C 4271   0.869   0.246   5.518  0.0143  0.5403  0.1775
  150ASN      O 4272   0.873   0.246   5.641  0.8112 -0.2103  0.1584
  151PRO      N 4273   0.969   0.295   5.444  0.0620  0.1384 -0.0271
  151PRO     CD 4274   1.076   0.370   5.506  0.1175 -0.1539  0.2294
  151PRO    HD1 4275   1.032   0.460   5.550  0.3322  0.5703 -1.0032
  151PRO    HD2 4276   1.131   0.311   5.580 -0.5066 -1.1844 -0.1137
  151PRO     CG 4277   1.177   0.402   5.396  0.0290 -0.3607  0.0875
  151PRO    HG1 4278   1.249   0.321   5.386  1.3360  0.8791 -0.9714
  151PRO    HG2 4279   1.228   0.496   5.417 -1.3098  0.8306 -1.6928
  151PRO     CB 4280   1.084   0.413   5.275  0.1011 -0.3336  0.0348
  151PRO    HB1 4281   1.138   0.395   5.182  1.0312  1.7100  0.1098
  151PRO    HB2 4282   1.042   0.513   5.284  1.8092  0.3076  1.4943
  151PRO     CA 4283   0.979   0.306   5.300 -0.3437  0.0772 -0.0605
  151PRO     HA 4284   0.884   0.343   5.261  0.1741  0.8454 -0.6138
  151PRO      C 4285   1.022   0.173   5.239  0.0015 -0.0755  0.5054
  151PRO      O 4286   1.065   0.081   5.308  0.2704 -0.3628 -0.0387
  152PRO      N 4287   1.014   0.152   5.107  0.1990  0.5590  0.3858
  152PRO     CD 4288   0.923   0.216   5.014 -0.1741 -0.3049  0.1403
  152PRO    HD1 4289   0.820   0.183   5.028 -0.9628  2.1381  0.6543
  152PRO    HD2 4290   0.935   0.322   5.038 -1.2017 -0.3223  0.7859
  152PRO     CG 4291   0.974   0.183   4.874 -0.3720 -0.3471  0.0786
  152PRO    HG1 4292   1.057   0.251   4.857 -1.1459  0.4896 -0.4643
  152PRO    HG2 4293   0.891   0.199   4.805 -0.1089 -0.9765 -0.4021
  152PRO     CB 4294   1.020   0.039   4.897 -0.0284 -0.1984  0.3173
  152PRO    HB1 4295   1.100   0.008   4.829  0.3166 -1.4193  1.2551
  152PRO    HB2 4296   0.934  -0.023   4.876 -0.6062  1.0135 -1.0520
  152PRO     CA 4297   1.058   0.029   5.044 -0.2127  0.3948  0.4098
  152PRO     HA 4298   1.015  -0.057   5.095  1.5510 -0.8852 -0.1671
  152PRO      C 4299   1.210   0.016   5.055 -0.2389 -0.0713  0.2348
  152PRO      O 4300   1.288   0.111   5.052 -0.5059  0.1387 -0.1179
  153GLN      N 4301   1.264  -0.106   5.058  0.2559  0.1348 -0.1343
  153GLN      H 4302   1.202  -0.185   5.043  1.6487 -0.9799 -0.2166
  153GLN     CA 4303   1.404  -0.141   5.064  0.0991 -0.4701  0.0459
  153GLN     HA 4304   1.462  -0.057   5.027 -0.6819  0.1059  0.1029
  153GLN     CB 4305   1.427  -0.148   5.215  0.0197 -0.0044  0.0813
  153GLN    HB1 4306   1.380  -0.065   5.267 -0.6515  0.1314 -0.7065
  153GLN    HB2 4307   1.388  -0.241   5.256  2.0015  0.0293  2.2635
  153GLN     CG 4308   1.576  -0.137   5.245 -0.1423  0.7474  0.6376
  153GLN    HG1 4309   1.629  -0.221   5.198  2.1606  0.9581  2.6587
  153GLN    HG2 4310   1.604  -0.039   5.206 -0.6634  0.8129  0.4130
  153GLN     CD 4311   1.613  -0.138   5.392 -0.2889  0.2355  0.6747
  153GLN    OE1 4312   1.529  -0.151   5.480 -0.1267  0.0220  0.7994
  153GLN    NE2 4313   1.741  -0.146   5.432 -0.0247 -0.3144 -0.2643
  153GLN   HE21 4314   1.763  -0.137   5.530  1.4255 -0.9495 -0.5166
  153GLN   HE22 4315   1.818  -0.159   5.368  2.2284  1.1064  1.9797
  153GLN      C 4316   1.446  -0.264   4.985 -0.0420  0.0083 -0.7857
  153GLN      O 4317   1.365  -0.355   4.967  0.0864 -0.3133  0.1734
  154GLY      N 4318   1.568  -0.271   4.932  0.3184 -0.1437  0.0414
  154GLY      H 4319   1.637  -0.200   4.955  0.3237  0.1259 -0.7550
  154GLY     CA 4320   1.612  -0.377   4.844  0.5934  0.0683 -0.0814
  154GLY    HA1 4321   1.563  -0.468   4.879  1.4621  0.0155  1.0251
  154GLY    HA2 4322   1.719  -0.393   4.860  0.8949  0.7611 -1.2516
  154GLY      C 4323   1.574  -0.363   4.697 -0.0646 -0.2778  0.0528
  154GLY      O 4324   1.513  -0.266   4.651  0.2251  0.0429  0.3387
  155TYR      N 4325   1.622  -0.465   4.627 -0.6510 -0.3547 -0.2436
  155TYR      H 4326   1.685  -0.529   4.672  0.0207  0.7647  0.4465
  155TYR     CA 4327   1.639  -0.482   4.484  0.2281 -0.2842 -0.1535
  155TYR     HA 4328   1.706  -0.568   4.477  1.7061  0.8918 -1.1787
  155TYR     CB 4329   1.510  -0.530   4.416 -0.2925  0.3249  0.3909
  155TYR    HB1 4330   1.440  -0.447   4.423 -1.1522 -0.4728  2.0284
  155TYR    HB2 4331   1.538  -0.562   4.316 -1.7838 -0.1495  0.1100
  155TYR     CG 4332   1.455  -0.651   4.488 -0.0004  0.0357  0.1294
  155TYR    CD1 4333   1.332  -0.637   4.552 -0.1777  0.2809 -0.2584
  155TYR    HD1 4334   1.286  -0.540   4.555  0.3753  0.5476 -0.3265
  155TYR    CE1 4335   1.277  -0.749   4.616  0.1920  0.1001 -0.2510
  155TYR    HE1 4336   1.183  -0.740   4.668 -0.5261 -0.8907 -1.3066
  155TYR     CZ 4337   1.344  -0.873   4.610  0.0820  0.0266  0.0266
  155TYR     OH 4338   1.290  -0.982   4.671  0.5314 -0.0239  0.3338
  155TYR     HH 4339   1.346  -1.061   4.677 -0.8928 -1.1363 -0.4698
  155TYR    CE2 4340   1.465  -0.886   4.539  0.2226  0.1752  0.2358
  155TYR    HE2 4341   1.514  -0.982   4.531  1.4115  0.6295  1.5940
  155TYR    CD2 4342   1.522  -0.774   4.478 -0.1651 -0.0063 -0.4752
  155TYR    HD2 4343   1.618  -0.780   4.428  0.2915 -1.4527  0.5104
  155TYR      C 4344   1.704  -0.370   4.404  0.0440 -0.0577  0.0130
  155TYR      O 4345   1.698  -0.252   4.439 -0.2606  0.1805 -0.8029
  156GLY      N 4346   1.781  -0.409   4.303  0.1314 -0.1110  0.0996
  156GLY      H 4347   1.776  -0.505   4.269 -1.4482 -0.1561  0.4067
  156GLY     CA 4348   1.874  -0.332   4.223  0.0329 -0.2941 -0.1969
  156GLY    HA1 4349   1.819  -0.244   4.188 -0.3865 -0.6858 -0.5312
  156GLY    HA2 4350   1.895  -0.385   4.130 -0.6666  0.9307 -1.0837
  156GLY      C 4351   2.008  -0.293   4.284  0.1487 -0.2507 -0.4811
  156GLY      O 4352   2.030  -0.292   4.405 -0.0004 -0.2751 -0.4530
  157GLN      N 4353   2.088  -0.236   4.193  0.1746  0.3862 -0.0594
  157GLN      H 4354   2.068  -0.240   4.095  0.6054  1.5706 -0.2111
  157GLN     CA 4355   2.214  -0.171   4.223  0.4006 -0.1129  0.0820
  157GLN     HA 4356   2.203  -0.124   4.321 -1.0090 -0.5619  0.1628
  157GLN     CB 4357   2.337  -0.261   4.227  0.0624 -0.5955 -0.3050
  157GLN    HB1 4358   2.328  -0.329   4.312 -0.8660  1.4924  1.3383
  157GLN    HB2 4359   2.428  -0.206   4.252  0.2756 -0.7732 -0.6806
  157GLN     CG 4360   2.369  -0.333   4.096 -0.1285 -0.1031 -0.6221
  157GLN    HG1 4361   2.401  -0.265   4.017  2.8705 -0.6916 -0.0320
  157GLN    HG2 4362   2.281  -0.390   4.065  0.9110 -0.8276 -2.3771
  157GLN     CD 4363   2.488  -0.427   4.100 -0.4688 -0.5169  0.0664
  157GLN    OE1 4364   2.527  -0.490   4.198  0.3270 -0.3417 -0.1316
  157GLN    NE2 4365   2.559  -0.447   3.988  0.3719 -0.2682  0.5447
  157GLN   HE21 4366   2.538  -0.379   3.917 -1.7148 -0.1043  1.2372
  157GLN   HE22 4367   2.625  -0.522   3.973  0.7961  0.4902 -1.7949
  157GLN      C 4368   2.243  -0.061   4.122 -0.2291  0.0763  0.1016
  157GLN      O 4369   2.189  -0.055   4.012 -0.4664  0.1086  0.2188
  158GLN      N 4370   2.329   0.031   4.168 -0.6789  0.3004  0.5057
  158GLN      H 4371   2.362   0.022   4.263  1.1379  2.1553  0.1116
  158GLN     CA 4372   2.357   0.150   4.089 -0.1303 -0.1825 -0.0457
  158GLN     HA 4373   2.358   0.122   3.984  1.0385 -2.2814  0.4659
  158GLN     CB 4374   2.252   0.260   4.106  0.1954  0.0932  0.1905
  158GLN    HB1 4375   2.294   0.348   4.058 -0.2636  1.6743  2.4888
  158GLN    HB2 4376   2.156   0.228   4.065  0.8166  0.1913 -1.4034
  158GLN     CG 4377   2.243   0.322   4.245 -0.1894  0.1882  0.1248
  158GLN    HG1 4378   2.178   0.409   4.243 -0.7245 -0.1387  1.6105
  158GLN    HG2 4379   2.340   0.354   4.284 -0.0373 -0.9558  0.7213
  158GLN     CD 4380   2.178   0.239   4.354 -0.2434 -0.6482 -0.5395
  158GLN    OE1 4381   2.134   0.126   4.333  0.3788 -0.9263 -0.3531
  158GLN    NE2 4382   2.175   0.285   4.479  0.0323 -0.0040 -0.7662
  158GLN   HE21 4383   2.226   0.370   4.500  0.3432 -0.1497 -0.9158
  158GLN   HE22 4384   2.124   0.234   4.550  0.7315 -0.2709 -0.4413
  158GLN      C 4385   2.497   0.202   4.118 -0.4342  0.4730  0.2572
  158GLN      O 4386   2.553   0.177   4.225  0.1300 -0.2412 -0.2017
  159ASN      N 4387   2.555   0.275   4.022 -0.1143 -0.5111 -0.3057
  159ASN      H 4388   2.520   0.266   3.928 -1.8485 -1.4558  0.3844
  159ASN     CA 4389   2.674   0.356   4.036 -0.6328  0.2904 -0.4879
  159ASN     HA 4390   2.755   0.284   4.048 -0.2320  0.7757 -0.2198
  159ASN     CB 4391   2.685   0.436   3.907 -0.2979  0.2002 -0.5163
  159ASN    HB1 4392   2.708   0.372   3.823 -0.2630 -1.8224  0.9629
  159ASN    HB2 4393   2.586   0.479   3.894 -0.6275  0.1962  1.5389
  159ASN     CG 4394   2.807   0.526   3.925 -0.0891 -0.0374 -0.7542
  159ASN    OD1 4395   2.792   0.643   3.958 -0.2731 -0.0590 -0.7570
  159ASN    ND2 4396   2.929   0.477   3.902 -0.1660 -0.3051 -0.5953
  159ASN   HD21 4397   2.934   0.380   3.872 -0.4079 -0.1463 -1.1657
  159ASN   HD22 4398   3.012   0.530   3.924 -0.8542  0.9054 -0.8189
  159ASN      C 4399   2.669   0.447   4.158 -0.2752 -0.1204 -0.1630
  159ASN      O 4400   2.761   0.443   4.240  0.1279  0.1822 -0.5918
  160GLN      N 4401   2.560   0.524   4.169  0.3197  0.7355 -0.1113
  160GLN      H 4402   2.496   0.521   4.091 -0.8765  3.8472  0.6177
  160GLN     CA 4403   2.530   0.620   4.273 -0.2991  0.3349  0.0867
  160GLN     HA 4404   2.554   0.581   4.372  1.5759 -2.0087 -1.1945
  160GLN     CB 4405   2.605   0.749   4.241 -0.0053  0.1756  0.1293
  160GLN    HB1 4406   2.671   0.746   4.154  1.5626  0.2970  1.2777
  160GLN    HB2 4407   2.542   0.836   4.221 -0.6258  0.0646  1.5033
  160GLN     CG 4408   2.699   0.781   4.357 -0.2259  0.3993  0.2463
  160GLN    HG1 4409   2.633   0.783   4.444 -0.9298 -1.4493 -0.2164
  160GLN    HG2 4410   2.781   0.711   4.363 -2.3384 -2.3879 -1.0962
  160GLN     CD 4411   2.773   0.913   4.342  0.2818  0.0479 -0.3928
  160GLN    OE1 4412   2.858   0.927   4.254  0.2283  0.7736 -0.3346
  160GLN    NE2 4413   2.743   1.013   4.426 -0.0772 -0.0534 -0.3987
  160GLN   HE21 4414   2.787   1.103   4.415 -2.4411  1.6015  2.2421
  160GLN   HE22 4415   2.675   0.983   4.494  0.4363  0.3899  0.3244
  160GLN      C 4416   2.382   0.653   4.284 -0.3664 -0.1788  0.7482
  160GLN      O 4417   2.310   0.633   4.187  0.3266  0.1317  0.1635
  161TYR      N 4418   2.337   0.715   4.393 -0.8450  0.2204  0.3300
  161TYR      H 4419   2.400   0.737   4.469 -0.9305  0.9835  0.1836
  161TYR     CA 4420   2.201   0.765   4.404 -0.9170  0.0396  0.2593
  161TYR     HA 4421   2.172   0.808   4.309 -0.4986 -1.8586 -0.7839
  161TYR     CB 4422   2.105   0.656   4.452 -0.1591 -0.7976 -0.0875
  161TYR    HB1 4423   2.123   0.576   4.380  1.2799 -1.4892  0.9712
  161TYR    HB2 4424   2.129   0.614   4.550  1.0640 -0.2346 -0.1246
  161TYR     CG 4425   1.963   0.705   4.462  0.2604  0.4092  0.1622
  161TYR    CD1 4426   1.913   0.760   4.580  0.2267  0.2265  0.2336
  161TYR    HD1 4427   1.966   0.749   4.673  0.0258  0.7445  0.4170
  161TYR    CE1 4428   1.785   0.817   4.582  0.1284  0.0017  0.4328
  161TYR    HE1 4429   1.736   0.847   4.673  0.4881 -0.1240  0.6669
  161TYR     CZ 4430   1.704   0.803   4.468  0.2023  0.2614  0.3471
  161TYR     OH 4431   1.570   0.829   4.477  0.0828 -0.2562  0.1135
  161TYR     HH 4432   1.541   0.825   4.386  1.8472 -1.8074 -0.4501
  161TYR    CE2 4433   1.753   0.748   4.348  0.1313  0.4180  0.2445
  161TYR    HE2 4434   1.697   0.750   4.256  1.0259 -1.8927 -0.4331
  161TYR    CD2 4435   1.885   0.701   4.345 -0.1708 -0.4699  0.4699
  161TYR    HD2 4436   1.933   0.655   4.260  0.7871  0.6546  0.3648
  161TYR      C 4437   2.201   0.874   4.510  0.5588  0.7157 -0.4034
  161TYR      O 4438   2.295   0.874   4.590  0.3259  0.3187 -0.1233
  162ASN      N 4439   2.105   0.966   4.498 -0.2982 -0.1017  0.0944
  162ASN      H 4440   2.036   0.944   4.428 -0.1445 -0.7252  0.1274
  162ASN     CA 4441   2.079   1.084   4.578  0.0906  0.0475 -0.0007
  162ASN     HA 4442   2.147   1.163   4.547  2.3977 -1.5041  0.7922
  162ASN     CB 4443   1.947   1.153   4.548  0.1330  0.1490  0.0445
  162ASN    HB1 4444   1.931   1.159   4.440 -5.1329 -1.5134  0.4430
  162ASN    HB2 4445   1.870   1.082   4.579 -0.4269  0.7229 -0.0051
  162ASN     CG 4446   1.926   1.284   4.622  0.0300  0.2445 -0.1516
  162ASN    OD1 4447   2.018   1.344   4.679 -0.2966  0.5304  0.0764
  162ASN    ND2 4448   1.797   1.315   4.636  0.0526  0.1745  0.2186
  162ASN   HD21 4449   1.778   1.410   4.666  2.1540  1.2996 -1.6983
  162ASN   HD22 4450   1.730   1.264   4.581 -0.2672  0.0589  0.7093
  162ASN      C 4451   2.104   1.065   4.728  0.3456 -0.1679 -0.0685
  162ASN      O 4452   2.017   1.007   4.792 -0.1413  0.1837 -0.4013
  163SER      N 4453   2.217   1.114   4.781 -0.0278  0.4113  0.2018
  163SER      H 4454   2.282   1.157   4.717 -0.4110 -0.0967 -0.5602
  163SER     CA 4455   2.244   1.117   4.923  0.5141 -0.3571  0.1186
  163SER     HA 4456   2.166   1.061   4.975 -1.2429  1.8343  0.0040
  163SER     CB 4457   2.383   1.059   4.951  0.6123  0.0116  0.4057
  163SER    HB1 4458   2.394   1.057   5.059 -0.2769 -0.6500  0.4972
  163SER    HB2 4459   2.459   1.121   4.903  0.1932 -0.1151 -0.4416
  163SER     OG 4460   2.386   0.930   4.893 -0.1079 -0.0977  0.5999
  163SER     HG 4461   2.424   0.870   4.957  2.9434 -0.1016 -1.0182
  163SER      C 4462   2.249   1.256   4.984  0.6781 -0.4497  0.3181
  163SER    OC1 4463   2.169   1.274   5.078  0.4806  0.8629 -0.0726
  163SER    OC2 4464   2.324   1.344   4.937 -0.2908  0.3364  0.2020
    1MET      N 4465   8.004   7.733   4.593  0.5085  0.4094  0.0385
    1MET     H1 4466   8.053   7.769   4.513  1.4406  0.6572  0.7048
    1MET     H2 4467   7.914   7.779   4.597  1.0795  1.5652  0.1243
    1MET     H3 4468   7.990   7.634   4.579 -1.1618  0.5966  0.0960
    1MET     CA 4469   8.078   7.748   4.719  0.4746  0.3905  0.0611
    1MET     HA 4470   8.030   7.698   4.802 -0.0084 -1.9320 -1.5309
    1MET     CB 4471   8.218   7.688   4.711  0.1285 -0.3922 -0.1813
    1MET    HB1 4472   8.274   7.744   4.636  1.1317  0.1566  0.9276
    1MET    HB2 4473   8.263   7.698   4.810 -0.7607 -1.7732  0.4046
    1MET     CG 4474   8.220   7.540   4.674  0.4826 -0.4233 -0.0377
    1MET    HG1 4475   8.324   7.507   4.673  0.5082 -0.5072  1.5738
    1MET    HG2 4476   8.188   7.524   4.571 -0.7811  0.6436  0.1716
    1MET     SD 4477   8.129   7.422   4.777 -0.2000 -0.1034 -0.2722
    1MET     CE 4478   8.244   7.400   4.915 -0.6755 -0.1856  0.1153
    1MET    HE1 4479   8.204   7.317   4.973 -0.9950 -0.3007 -0.2652
    1MET    HE2 4480   8.270   7.496   4.961  1.8882 -1.1087  0.8121
    1MET    HE3 4481   8.334   7.358   4.869 -0.2375  0.2181  0.5789
    1MET      C 4482   8.084   7.898   4.748  0.1372  0.3914  0.1241
    1MET      O 4483   8.103   7.976   4.655 -0.1700  0.0941 -0.1951
    2ALA      N 4484   8.060   7.940   4.872  0.2819  0.2768  0.1923
    2ALA      H 4485   8.055   7.868   4.942  1.4138 -1.5470 -1.5038
    2ALA     CA 4486   8.040   8.080   4.905  0.2866  0.3526 -0.1203
    2ALA     HA 4487   7.981   8.129   4.828 -1.0063 -0.9939 -0.0334
    2ALA     CB 4488   7.963   8.080   5.037 -0.0592 -0.3358 -0.3195
    2ALA    HB1 4489   7.876   8.013   5.033 -0.7708  0.5469  0.0725
    2ALA    HB2 4490   7.937   8.176   5.081  1.1096 -0.1742  0.0587
    2ALA    HB3 4491   8.028   8.034   5.111 -0.9260  0.7627  1.1714
    2ALA      C 4492   8.170   8.160   4.911  0.1025  0.6505 -0.0819
    2ALA      O 4493   8.275   8.109   4.948 -0.1947 -0.1153 -0.2599
    3SER      N 4494   8.150   8.290   4.889 -0.1606  0.5937 -0.1895
    3SER      H 4495   8.055   8.319   4.870 -1.2198 -1.9413  0.8065
    3SER     CA 4496   8.243   8.396   4.921  0.2535  0.0714  0.3740
    3SER     HA 4497   8.321   8.385   4.846 -1.6425 -2.8250 -1.3317
    3SER     CB 4498   8.167   8.528   4.910 -0.4352 -0.3684 -0.2232
    3SER    HB1 4499   8.087   8.536   4.984  2.0111 -1.1242  2.6795
    3SER    HB2 4500   8.253   8.595   4.920  0.7347 -1.6342 -1.4139
    3SER     OG 4501   8.128   8.536   4.774 -0.1342  0.4162 -0.2711
    3SER     HG 4502   8.088   8.622   4.763  3.0321  1.8689 -1.7689
    3SER      C 4503   8.302   8.391   5.061 -0.3985  0.8918  0.6848
    3SER      O 4504   8.240   8.355   5.161 -0.2405 -0.6731  0.2313
    4ASN      N 4505   8.421   8.451   5.073  0.2463 -0.3159  0.4038
    4ASN      H 4506   8.470   8.490   4.993  0.0765 -1.9971 -0.5815
    4ASN     CA 4507   8.496   8.457   5.196  0.4722  0.0523  0.2481
    4ASN     HA 4508   8.433   8.437   5.282  0.6905 -0.6438  0.2523
    4ASN     CB 4509   8.606   8.352   5.208  0.6408  0.2728  0.6950
    4ASN    HB1 4510   8.661   8.369   5.300 -0.8506 -0.4470  1.7654
    4ASN    HB2 4511   8.566   8.250   5.203 -0.8107  0.7886  1.4057
    4ASN     CG 4512   8.704   8.358   5.092  0.2336  0.1979  0.3431
    4ASN    OD1 4513   8.699   8.444   5.004  0.2979 -0.2083 -0.0602
    4ASN    ND2 4514   8.782   8.251   5.073 -0.7324 -0.3938 -0.4200
    4ASN   HD21 4515   8.846   8.249   4.994  0.4589 -2.2849  0.5286
    4ASN   HD22 4516   8.776   8.164   5.124 -1.5896 -0.0733  0.0379
    4ASN      C 4517   8.559   8.592   5.229  0.1829  0.2103  0.1501
    4ASN      O 4518   8.598   8.676   5.149 -0.4409  0.2700 -0.0985
    5ASP      N 4519   8.578   8.610   5.360 -0.2223  0.1359  0.2217
    5ASP      H 4520   8.541   8.540   5.422  0.3487 -1.0648 -0.7509
    5ASP     CA 4521   8.638   8.728   5.418 -0.0343  0.0407  0.2206
    5ASP     HA 4522   8.720   8.757   5.352 -0.8761 -2.1598 -1.9344
    5ASP     CB 4523   8.550   8.853   5.414 -0.2882 -0.1403  0.1667
    5ASP    HB1 4524   8.507   8.856   5.314  1.7963 -3.5919 -1.0189
    5ASP    HB2 4525   8.619   8.935   5.434  1.7288 -1.9189  0.8592
    5ASP     CG 4526   8.441   8.840   5.520 -0.4505 -0.0118  0.0149
    5ASP    OD1 4527   8.341   8.774   5.486 -0.1682 -0.3427 -0.1890
    5ASP    OD2 4528   8.466   8.881   5.635 -0.5444 -0.1504  0.0834
    5ASP      C 4529   8.705   8.692   5.550  0.0445 -0.1276  0.1356
    5ASP      O 4530   8.652   8.623   5.636 -0.0932  0.1226  0.2528
    6TYR      N 4531   8.820   8.755   5.575  0.0902 -0.3189  0.4098
    6TYR      H 4532   8.847   8.828   5.511  0.0181 -0.1316  0.5916
    6TYR     CA 4533   8.908   8.733   5.688  0.3811 -0.3377  0.1834
    6TYR     HA 4534   8.850   8.677   5.762 -0.1874 -0.9713 -0.7257
    6TYR     CB 4535   9.031   8.659   5.636  0.5492  0.0313  0.0526
    6TYR    HB1 4536   9.073   8.725   5.560 -0.1147  0.3820 -0.0218
    6TYR    HB2 4537   9.101   8.637   5.716  1.9631  0.8108 -0.9313
    6TYR     CG 4538   9.000   8.533   5.560 -0.1121  0.2018  0.0305
    6TYR    CD1 4539   8.970   8.423   5.642  0.3257  0.3563  0.4029
    6TYR    HD1 4540   8.974   8.430   5.749  0.1275  0.7598  0.3843
    6TYR    CE1 4541   8.942   8.302   5.576  0.0824  0.3692  0.4823
    6TYR    HE1 4542   8.932   8.211   5.634  1.0782 -0.2789 -0.3303
    6TYR     CZ 4543   8.926   8.296   5.436 -0.6937 -0.0011  0.5808
    6TYR     OH 4544   8.868   8.183   5.386 -0.3571 -0.0472  0.2905
    6TYR     HH 4545   8.818   8.146   5.460 -2.0699  3.1093  0.9237
    6TYR    CE2 4546   8.947   8.412   5.360 -0.2382 -0.0285  0.6578
    6TYR    HE2 4547   8.936   8.413   5.252  1.1082 -0.8068  0.4992
    6TYR    CD2 4548   8.993   8.530   5.421  0.5015  0.0332 -0.0013
    6TYR    HD2 4549   9.023   8.618   5.366 -0.2917  0.5574  0.3706
    6TYR      C 4550   8.956   8.867   5.741 -0.1354 -0.1465  0.1755
    6TYR      O 4551   8.970   8.963   5.665 -0.4979 -0.5920 -0.4528
    7THR      N 4552   9.003   8.873   5.866  0.1291  0.0334  0.0689
    7THR      H 4553   9.008   8.789   5.923 -0.2836  0.8993  1.4313
    7THR     CA 4554   9.065   8.993   5.918  0.0051 -0.0009  0.2976
    7THR     HA 4555   9.016   9.080   5.873 -0.4836 -1.6817 -2.6681
    7THR     CB 4556   9.045   9.010   6.068  0.0899  0.4956  0.2543
    7THR     HB 4557   9.087   9.106   6.097  2.1384  0.0072 -0.9478
    7THR    CG2 4558   8.896   9.024   6.099 -0.0858  0.0933 -0.3967
    7THR   HG21 4559   8.845   8.930   6.074 -1.4598  1.1497 -1.7953
    7THR   HG22 4560   8.896   9.041   6.207  1.0925 -1.3713 -0.1269
    7THR   HG23 4561   8.853   9.108   6.044 -0.2917  0.6015  0.5192
    7THR    OG1 4562   9.108   8.908   6.142 -1.0781 -0.0259  0.5534
    7THR    HG1 4563   9.057   8.881   6.219 -0.5118 -1.5280  0.4362
    7THR      C 4564   9.215   9.008   5.894  0.0446  0.0129  0.5441
    7THR      O 4565   9.289   8.912   5.874 -0.4673 -0.1717 -0.5714
    8GLN      N 4566   9.260   9.132   5.873 -0.1765 -0.0677 -0.4819
    8GLN      H 4567   9.203   9.213   5.891  0.3373  0.6269 -1.8637
    8GLN     CA 4568   9.396   9.168   5.835  0.0060 -0.1183  0.1143
    8GLN     HA 4569   9.429   9.107   5.751  0.7720 -1.9178  1.6498
    8GLN     CB 4570   9.404   9.317   5.801 -0.3539 -0.0485  0.3144
    8GLN    HB1 4571   9.410   9.374   5.893 -1.6193 -0.0167  0.3831
    8GLN    HB2 4572   9.305   9.345   5.765  0.1546  0.4463 -0.7531
    8GLN     CG 4573   9.515   9.361   5.705 -0.3810 -0.1776  0.2228
    8GLN    HG1 4574   9.493   9.457   5.659 -2.1662 -0.2430  0.8608
    8GLN    HG2 4575   9.528   9.287   5.626 -0.4518  1.0685 -0.9828
    8GLN     CD 4576   9.651   9.377   5.772 -0.1318  0.2964 -0.3919
    8GLN    OE1 4577   9.749   9.313   5.733 -0.4569 -0.3383 -0.1788
    8GLN    NE2 4578   9.660   9.453   5.881 -0.0503 -0.0785 -0.1376
    8GLN   HE21 4579   9.744   9.446   5.937 -1.6564 -0.0138  2.4520
    8GLN   HE22 4580   9.572   9.492   5.910 -0.6831 -1.3014 -0.3506
    8GLN      C 4581   9.496   9.131   5.944  0.2604 -0.3149 -0.1866
    8GLN      O 4582   9.473   9.155   6.062 -0.2691  0.0815 -0.3666
    9GLN      N 4583   9.604   9.063   5.905  0.1395 -0.3386 -0.4833
    9GLN      H 4584   9.613   9.056   5.804 -0.2338  0.8046 -0.6134
    9GLN     CA 4585   9.680   8.984   5.999  0.4453  0.0878 -0.3701
    9GLN     HA 4586   9.625   8.976   6.093  2.8016 -0.8165  1.0197
    9GLN     CB 4587   9.686   8.843   5.939  0.5360 -0.1787  0.2556
    9GLN    HB1 4588   9.770   8.832   5.871  0.9161  0.3270  0.6288
    9GLN    HB2 4589   9.589   8.825   5.893  1.0160 -1.7311 -0.1958
    9GLN     CG 4590   9.676   8.734   6.046  0.0825 -0.1158  0.2809
    9GLN    HG1 4591   9.580   8.740   6.096  0.2697  0.0647  0.6260
    9GLN    HG2 4592   9.757   8.749   6.118  2.0712 -0.4604 -1.7606
    9GLN     CD 4593   9.693   8.591   5.998 -0.0536  0.1019 -0.4338
    9GLN    OE1 4594   9.797   8.549   5.948  0.1392 -0.2879  0.2809
    9GLN    NE2 4595   9.595   8.500   6.011 -0.0567  0.2555  0.7125
    9GLN   HE21 4596   9.617   8.412   5.967 -0.0953  0.6312 -0.0801
    9GLN   HE22 4597   9.508   8.535   6.049  0.6277  5.2834 -1.4792
    9GLN      C 4598   9.818   9.043   6.026  0.1093  0.8555 -0.3113
    9GLN      O 4599   9.889   9.080   5.933  0.3332  0.8173 -0.1564
   10ALA      N 4600   9.852   9.049   6.155 -0.4238  0.3055 -0.1401
   10ALA      H 4601   9.785   9.017   6.223 -0.3455  0.3945 -0.0209
   10ALA     CA 4602   9.969   9.109   6.216 -0.5241 -0.0317  0.3971
   10ALA     HA 4603  10.008   9.198   6.167  2.3139 -0.6345  1.3887
   10ALA     CB 4604   9.938   9.140   6.362  0.0878 -0.1087  0.5436
   10ALA    HB1 4605   9.914   9.047   6.414  1.7647 -1.5307 -1.0479
   10ALA    HB2 4606   9.856   9.211   6.371  0.1071 -0.0887  0.5622
   10ALA    HB3 4607  10.026   9.180   6.413 -0.1037 -1.0435  1.6566
   10ALA      C 4608  10.091   9.020   6.205 -0.1139  0.5421  0.2405
   10ALA      O 4609  10.082   8.900   6.230 -0.2500  0.6059  0.4985
   11THR      N 4610  10.204   9.084   6.173  0.2023  0.2013  0.6747
   11THR      H 4611  10.208   9.184   6.167  2.9695  0.0749 -1.3784
   11THR     CA 4612  10.334   9.019   6.173 -0.0603 -0.3277  0.1822
   11THR     HA 4613  10.329   8.928   6.234 -0.1257 -0.6269 -0.2603
   11THR     CB 4614  10.388   8.994   6.032 -0.3342  0.3248 -0.0412
   11THR     HB 4615  10.497   8.994   6.027 -0.2902 -0.4583  0.6929
   11THR    CG2 4616  10.346   8.851   5.998 -0.3389  0.4190 -0.4287
   11THR   HG21 4617  10.397   8.805   5.914 -0.1706 -0.1392 -0.0256
   11THR   HG22 4618  10.362   8.782   6.081  0.0297 -1.1128 -1.7257
   11THR   HG23 4619  10.238   8.848   5.979 -0.4514 -2.4481  0.3041
   11THR    OG1 4620  10.343   9.093   5.943 -0.0812  0.0568 -0.4698
   11THR    HG1 4621  10.382   9.175   5.974 -2.6069  0.8733  0.8819
   11THR      C 4622  10.432   9.107   6.248 -0.0447  0.0811 -0.3116
   11THR      O 4623  10.424   9.228   6.231 -0.3231  0.0964 -0.0783
   12GLN      N 4624  10.534   9.043   6.307 -0.2132  0.1220  0.0286
   12GLN      H 4625  10.545   8.944   6.296 -0.9573 -0.0172  0.5050
   12GLN     CA 4626  10.658   9.107   6.344  0.0746 -0.2692 -0.2562
   12GLN     HA 4627  10.646   9.214   6.325 -2.5560 -0.3553  0.6315
   12GLN     CB 4628  10.677   9.091   6.494  0.6890 -0.3395 -0.3393
   12GLN    HB1 4629  10.783   9.092   6.520  0.2599  0.5797  1.6020
   12GLN    HB2 4630  10.631   8.998   6.528 -1.5279  0.6913 -0.3619
   12GLN     CG 4631  10.626   9.204   6.583  0.5232 -0.1906 -0.6245
   12GLN    HG1 4632  10.612   9.161   6.682  0.6978 -2.4489 -1.5231
   12GLN    HG2 4633  10.526   9.237   6.553  0.6248 -0.1180 -0.8826
   12GLN     CD 4634  10.717   9.325   6.590  0.2365 -0.0191  0.2352
   12GLN    OE1 4635  10.815   9.349   6.519  0.2506 -0.4760  0.1008
   12GLN    NE2 4636  10.674   9.418   6.676 -0.6832 -0.3286  0.1185
   12GLN   HE21 4637  10.590   9.396   6.727 -0.4134 -0.9604  0.3032
   12GLN   HE22 4638  10.726   9.504   6.684 -0.6320 -0.3903  0.4493
   12GLN      C 4639  10.769   9.046   6.259  0.0836 -0.4459 -0.1162
   12GLN      O 4640  10.740   8.963   6.173  0.2473 -0.1095 -0.4991
   13SER      N 4641  10.895   9.081   6.287  0.1627 -0.4648 -0.4527
   13SER      H 4642  10.898   9.155   6.355 -3.1157  0.2508 -0.9433
   13SER     CA 4643  11.018   9.016   6.244  0.3553 -0.2336 -0.2512
   13SER     HA 4644  11.012   9.003   6.136 -0.2304  0.6743 -0.3475
   13SER     CB 4645  11.137   9.102   6.285 -0.0572  0.0809  0.3132
   13SER    HB1 4646  11.112   9.203   6.250 -0.5862  0.2037  1.0202
   13SER    HB2 4647  11.223   9.053   6.240  1.2119  1.1980  1.4404
   13SER     OG 4648  11.146   9.113   6.425 -0.0874 -0.0502  0.3250
   13SER     HG 4649  11.222   9.166   6.452 -0.1600 -0.1729  0.7752
   13SER      C 4650  11.033   8.877   6.305 -0.1861 -0.0140  0.4032
   13SER      O 4651  11.075   8.787   6.233  0.1040  0.3006  0.1744
   14TYR      N 4652  10.984   8.857   6.427 -0.4003  0.0149  0.3227
   14TYR      H 4653  10.976   8.943   6.479 -1.0190  1.1279 -1.5189
   14TYR     CA 4654  10.995   8.732   6.501 -0.1508  0.2004  0.6019
   14TYR     HA 4655  11.096   8.695   6.483  1.4575  4.0879  0.4858
   14TYR     CB 4656  10.995   8.751   6.652  0.0463  0.1419  0.6105
   14TYR    HB1 4657  10.994   8.651   6.696 -0.5336 -1.1850 -2.2001
   14TYR    HB2 4658  11.087   8.798   6.686 -0.8834  0.4382  2.9413
   14TYR     CG 4659  10.890   8.840   6.714 -0.4023 -0.0317  0.1110
   14TYR    CD1 4660  10.757   8.797   6.717 -0.3769 -0.1352 -0.2689
   14TYR    HD1 4661  10.735   8.698   6.679  1.3575 -1.4528  1.9234
   14TYR    CE1 4662  10.660   8.864   6.792  0.2512  0.2021  0.2480
   14TYR    HE1 4663  10.564   8.817   6.811  0.5075  0.1242  1.4459
   14TYR     CZ 4664  10.689   8.978   6.870 -0.1818  0.4486  0.0560
   14TYR     OH 4665  10.596   9.041   6.947 -0.0090 -0.1365  0.7539
   14TYR     HH 4666  10.516   8.989   6.954 -0.5154  0.2132 -1.4993
   14TYR    CE2 4667  10.822   9.023   6.850 -0.1596  0.3105 -0.1141
   14TYR    HE2 4668  10.842   9.114   6.905  0.8040  1.2100 -1.8947
   14TYR    CD2 4669  10.925   8.957   6.782 -0.3260  0.1152 -0.1808
   14TYR    HD2 4670  11.027   8.990   6.796 -0.9658  2.1995 -0.0186
   14TYR      C 4671  10.894   8.625   6.464 -0.0577  0.0675  0.7344
   14TYR      O 4672  10.780   8.662   6.437  0.2324  0.4889  0.0524
   15GLY      N 4673  10.927   8.495   6.469 -0.4853 -0.0270  1.1236
   15GLY      H 4674  11.023   8.467   6.485  0.3528  0.9173 -1.7657
   15GLY     CA 4675  10.825   8.392   6.473 -0.2037 -0.3424  0.2645
   15GLY    HA1 4676  10.766   8.412   6.384  0.6068  0.8893 -0.0352
   15GLY    HA2 4677  10.869   8.299   6.437  2.2182  0.7240  0.2350
   15GLY      C 4678  10.743   8.398   6.601  0.0672  0.1107  0.4194
   15GLY      O 4679  10.797   8.417   6.710  0.2506 -0.5673  0.4491
   16ALA      N 4680  10.613   8.370   6.591  0.0632  0.3421 -0.2764
   16ALA      H 4681  10.584   8.361   6.495 -0.1037  2.4743 -0.4685
   16ALA     CA 4682  10.514   8.407   6.691 -0.0734 -0.2024 -0.2081
   16ALA     HA 4683  10.561   8.414   6.789 -0.5931 -0.4125  0.0599
   16ALA     CB 4684  10.455   8.544   6.660  0.0206 -0.0711  0.1935
   16ALA    HB1 4685  10.528   8.617   6.625  0.5322  0.0773  1.5246
   16ALA    HB2 4686  10.405   8.591   6.745 -1.0150 -0.3000 -0.2767
   16ALA    HB3 4687  10.377   8.543   6.584  1.4860  0.4878 -1.3734
   16ALA      C 4688  10.401   8.306   6.703 -0.4213  0.1872 -0.1781
   16ALA      O 4689  10.371   8.238   6.605 -0.3963  0.1338 -0.1483
   17TYR      N 4690  10.343   8.293   6.823 -0.0275 -0.1544 -0.0225
   17TYR      H 4691  10.379   8.339   6.905  1.2036  1.0805 -1.1904
   17TYR     CA 4692  10.215   8.228   6.838 -0.0774  0.0315  0.3776
   17TYR     HA 4693  10.228   8.135   6.782  2.9445  1.5543 -1.7659
   17TYR     CB 4694  10.189   8.177   6.979 -0.2897 -0.3297  0.2101
   17TYR    HB1 4695  10.089   8.138   6.997 -0.1694  0.0420  1.8104
   17TYR    HB2 4696  10.204   8.263   7.045 -0.1329  0.9662 -1.4476
   17TYR     CG 4697  10.295   8.082   7.030 -0.0470  0.0319  0.3849
   17TYR    CD1 4698  10.292   7.945   7.001  0.1120  0.0474  0.2954
   17TYR    HD1 4699  10.222   7.909   6.927 -0.5417  2.9848 -0.6428
   17TYR    CE1 4700  10.383   7.857   7.060 -0.2009 -0.3812  0.1426
   17TYR    HE1 4701  10.383   7.750   7.045  2.2804 -0.3936 -0.3015
   17TYR     CZ 4702  10.480   7.911   7.147 -0.9448  0.1951  0.6240
   17TYR     OH 4703  10.558   7.818   7.211  0.2133  0.4882 -0.3392
   17TYR     HH 4704  10.631   7.855   7.260  0.6438  1.1572 -1.4343
   17TYR    CE2 4705  10.488   8.049   7.171  0.0676  0.3332 -0.4195
   17TYR    HE2 4706  10.560   8.084   7.244 -0.4211 -0.0878  0.2745
   17TYR    CD2 4707  10.388   8.134   7.120 -0.0513  0.5170  0.1124
   17TYR    HD2 4708  10.392   8.240   7.140 -0.1693  0.4156  0.7138
   17TYR      C 4709  10.103   8.301   6.766  0.3036 -0.0365 -0.2948
   17TYR      O 4710  10.027   8.238   6.692 -0.0119  0.0607 -0.0579
   18PRO      N 4711  10.084   8.432   6.784  0.1041 -0.1506  0.3326
   18PRO     CD 4712  10.018   8.519   6.688  0.0986 -0.2253  0.2673
   18PRO    HD1 4713   9.931   8.463   6.653 -0.3634 -1.0831  2.5501
   18PRO    HD2 4714  10.089   8.542   6.610  1.9628 -0.5306  1.7928
   18PRO     CG 4715   9.988   8.654   6.753 -0.0823 -0.2084  0.1490
   18PRO    HG1 4716   9.890   8.639   6.798 -0.0787 -1.2374 -0.1609
   18PRO    HG2 4717   9.976   8.737   6.683 -0.7167 -1.1562 -0.8953
   18PRO     CB 4718  10.104   8.663   6.851  0.1383 -0.3947 -0.0912
   18PRO    HB1 4719  10.088   8.714   6.947 -0.3532 -3.5636  1.6383
   18PRO    HB2 4720  10.186   8.718   6.805  0.2273  1.2109  1.8346
   18PRO     CA 4721  10.135   8.519   6.888  0.2657 -0.2579  0.3427
   18PRO     HA 4722  10.244   8.511   6.886  0.2476 -0.5155  0.2561
   18PRO      C 4723  10.080   8.480   7.025 -0.1808  0.3471  0.3345
   18PRO      O 4724  10.139   8.502   7.130  0.3526  0.3517  0.0400
   19THR      N 4725   9.964   8.414   7.029  0.1243 -0.2726 -0.6187
   19THR      H 4726   9.911   8.380   6.950 -1.9618  1.1393  0.0853
   19THR     CA 4727   9.894   8.388   7.153 -0.0986 -0.2712 -0.7444
   19THR     HA 4728   9.943   8.443   7.233  0.8888  0.4783 -1.8360
   19THR     CB 4729   9.752   8.442   7.159 -0.1063 -0.3342 -0.3330
   19THR     HB 4730   9.680   8.365   7.134  0.7944 -1.8207  1.4308
   19THR    CG2 4731   9.711   8.488   7.299  0.3944 -0.1324 -0.2499
   19THR   HG21 4732   9.740   8.591   7.319  0.5743  0.0713 -1.4734
   19THR   HG22 4733   9.602   8.488   7.297  0.2942  2.6798  0.0963
   19THR   HG23 4734   9.737   8.420   7.380 -1.8663 -0.4329  0.2882
   19THR    OG1 4735   9.726   8.550   7.072  0.2037  0.2110  0.2353
   19THR    HG1 4736   9.734   8.512   6.984  1.5448  0.3683  0.2686
   19THR      C 4737   9.910   8.247   7.208 -0.0860  0.1401  0.3240
   19THR      O 4738   9.878   8.153   7.136 -0.2729  0.0849  0.4739
   20GLN      N 4739   9.960   8.231   7.331  0.4107 -0.2892  0.0679
   20GLN      H 4740  10.001   8.308   7.382 -0.0732 -1.1579  1.8296
   20GLN     CA 4741   9.934   8.112   7.410  0.2453 -0.0941  0.3088
   20GLN     HA 4742   9.904   8.042   7.332 -1.3545  2.1894 -1.2584
   20GLN     CB 4743  10.060   8.069   7.485  0.4171 -0.2890 -0.0877
   20GLN    HB1 4744  10.077   8.149   7.557 -3.0440 -0.8889  1.6200
   20GLN    HB2 4745  10.030   7.985   7.547  1.2635 -1.4142 -1.1437
   20GLN     CG 4746  10.179   8.043   7.393  0.0703 -0.0452 -0.6112
   20GLN    HG1 4747  10.146   7.992   7.303  0.3284 -1.7037  0.1924
   20GLN    HG2 4748  10.211   8.142   7.359 -1.9364 -0.0581 -2.8048
   20GLN     CD 4749  10.297   7.978   7.463 -0.0661  0.0678 -0.2750
   20GLN    OE1 4750  10.351   8.032   7.559 -0.1908 -0.4271  0.0801
   20GLN    NE2 4751  10.339   7.855   7.431  0.2736  0.0704  0.1392
   20GLN   HE21 4752  10.413   7.809   7.481 -0.0935  0.1217  0.7422
   20GLN   HE22 4753  10.296   7.807   7.353 -0.4075  0.2173  0.4095
   20GLN      C 4754   9.811   8.120   7.498  0.2105  0.0929  0.2439
   20GLN      O 4755   9.789   8.222   7.563 -0.5677  0.2207 -0.2042
   21PRO      N 4756   9.733   8.011   7.506  0.3594 -0.0076  0.3475
   21PRO     CD 4757   9.760   7.885   7.440  0.5154  0.2101 -0.0072
   21PRO    HD1 4758   9.721   7.904   7.340  1.0607  1.7108  0.0380
   21PRO    HD2 4759   9.865   7.857   7.441  0.6718  0.7805  0.7689
   21PRO     CG 4760   9.667   7.786   7.510  0.4079  0.1853 -0.1846
   21PRO    HG1 4761   9.618   7.719   7.439 -2.3082  2.4565 -0.6583
   21PRO    HG2 4762   9.712   7.728   7.590  1.1163  2.3720  1.1013
   21PRO     CB 4763   9.555   7.873   7.568  0.3199 -0.0551  0.0083
   21PRO    HB1 4764   9.491   7.906   7.486  0.2297 -2.1433 -0.8261
   21PRO    HB2 4765   9.500   7.820   7.645  0.0613  1.2422  0.7425
   21PRO     CA 4766   9.635   7.996   7.611 -0.0463  0.1864  0.0002
   21PRO     HA 4767   9.565   8.080   7.613  0.3535  0.5144  0.3208
   21PRO      C 4768   9.698   7.980   7.749  0.1139 -0.0779 -0.1021
   21PRO      O 4769   9.814   7.943   7.766 -0.0316 -0.4528  0.0939
   22GLY      N 4770   9.609   7.995   7.848  0.0468  0.4571 -0.2380
   22GLY      H 4771   9.516   8.029   7.831  0.1584  2.2602  2.2856
   22GLY     CA 4772   9.653   7.986   7.986  0.0960  0.1959 -0.2691
   22GLY    HA1 4773   9.567   8.016   8.046  1.0985  0.0802  1.2623
   22GLY    HA2 4774   9.674   7.881   8.007  0.4824  0.6208  1.6195
   22GLY      C 4775   9.773   8.068   8.030  0.3648 -0.2208 -0.2164
   22GLY      O 4776   9.810   8.169   7.970  0.1626  0.0180  0.0593
   23GLN      N 4777   9.827   8.038   8.148 -0.1217  0.0562  0.0821
   23GLN      H 4778   9.796   7.959   8.203  0.3129  0.0857  0.3715
   23GLN     CA 4779   9.951   8.094   8.199 -0.0056  0.0611 -0.2006
   23GLN     HA 4780   9.999   8.147   8.117 -1.3036  3.0325  0.8378
   23GLN     CB 4781   9.919   8.199   8.305 -0.5635 -0.5373  0.2387
   23GLN    HB1 4782   9.849   8.273   8.268  1.1802  0.4873 -1.1867
   23GLN    HB2 4783  10.008   8.255   8.335 -2.5803  2.0387  1.8107
   23GLN     CG 4784   9.860   8.139   8.432  0.1651 -0.3365  0.6809
   23GLN    HG1 4785   9.922   8.068   8.486  0.1107 -1.3013 -0.5007
   23GLN    HG2 4786   9.763   8.095   8.407  1.4501 -1.4986 -2.7266
   23GLN     CD 4787   9.832   8.249   8.534 -0.1014  0.1611  0.0752
   23GLN    OE1 4788   9.739   8.327   8.513 -0.2253 -0.0611 -0.1994
   23GLN    NE2 4789   9.923   8.277   8.628  0.1257 -0.4474  0.0408
   23GLN   HE21 4790  10.011   8.230   8.642 -0.5619 -1.6448  0.4959
   23GLN   HE22 4791   9.898   8.339   8.704 -2.2273  1.4578 -2.1047
   23GLN      C 4792  10.046   7.987   8.251 -0.2548  0.0361  0.2093
   23GLN      O 4793  10.001   7.884   8.301 -0.1597 -0.2336 -0.2600
   24GLY      N 4794  10.177   8.013   8.255 -0.1738 -0.2229 -0.7201
   24GLY      H 4795  10.203   8.102   8.214 -1.7764  1.3214  1.4126
   24GLY     CA 4796  10.268   7.942   8.342 -0.4452 -0.0971 -0.3338
   24GLY    HA1 4797  10.373   7.967   8.336  0.2244 -2.6194 -0.2334
   24GLY    HA2 4798  10.254   7.836   8.321 -1.3355 -0.0874  0.1556
   24GLY      C 4799  10.235   7.967   8.489  0.5779  0.4646 -0.1906
   24GLY      O 4800  10.183   8.071   8.530  0.0901  0.0152  0.3493
   25TYR      N 4801  10.276   7.869   8.569 -0.3255  0.0061 -0.2680
   25TYR      H 4802  10.323   7.794   8.520 -0.2925  1.7084 -3.0506
   25TYR     CA 4803  10.267   7.859   8.713  0.3847 -0.4050 -0.2459
   25TYR     HA 4804  10.250   7.956   8.759 -0.4459  0.1986 -1.7473
   25TYR     CB 4805  10.149   7.771   8.752  0.1874  0.0247  0.1349
   25TYR    HB1 4806  10.171   7.730   8.850  0.7708 -0.7117 -0.2939
   25TYR    HB2 4807  10.144   7.687   8.682  0.7788  0.9731 -1.0938
   25TYR     CG 4808  10.012   7.835   8.751 -0.0377 -0.4584 -0.2618
   25TYR    CD1 4809   9.921   7.802   8.650 -0.1818 -0.4870 -0.1235
   25TYR    HD1 4810   9.941   7.719   8.583 -0.7726 -0.3096 -0.5316
   25TYR    CE1 4811   9.800   7.870   8.633  0.0687  0.0562  0.2652
   25TYR    HE1 4812   9.732   7.840   8.555 -0.1996  1.0449  0.0993
   25TYR     CZ 4813   9.773   7.974   8.726  0.2817  0.3818 -0.0368
   25TYR     OH 4814   9.649   8.030   8.731  0.1404  0.0861 -0.1582
   25TYR     HH 4815   9.598   8.003   8.654  1.9119 -0.0903 -1.3362
   25TYR    CE2 4816   9.864   8.010   8.826  0.0751 -0.1461  0.3446
   25TYR    HE2 4817   9.842   8.094   8.890 -2.5265 -1.0899  0.8066
   25TYR    CD2 4818   9.990   7.948   8.830 -0.1483 -0.6305 -0.0477
   25TYR    HD2 4819  10.069   7.974   8.899  0.8290 -1.3328 -0.8719
   25TYR      C 4820  10.395   7.801   8.771  0.0702 -0.5045  0.3529
   25TYR      O 4821  10.470   7.733   8.702  0.2662  0.4647 -0.4089
   26SER      N 4822  10.426   7.834   8.897 -0.1246  0.3406  0.1880
   26SER      H 4823  10.365   7.894   8.951  1.0539  1.0154  0.8040
   26SER     CA 4824  10.544   7.785   8.966  0.1245  0.2558 -0.2945
   26SER     HA 4825  10.582   7.694   8.921  1.8604  0.4740  0.6493
   26SER     CB 4826  10.660   7.883   8.949  0.2511  0.0419 -0.6689
   26SER    HB1 4827  10.661   7.952   9.033  0.8247  0.1119 -0.7308
   26SER    HB2 4828  10.641   7.939   8.857 -0.4481  0.0098 -0.5530
   26SER     OG 4829  10.778   7.807   8.935  0.2152 -0.1540  0.0844
   26SER     HG 4830  10.853   7.865   8.948 -0.3246  0.8421 -1.0784
   26SER      C 4831  10.543   7.761   9.116 -0.2707 -0.3021 -0.3852
   26SER      O 4832  10.483   7.838   9.191  0.2719 -0.5899  0.3661
   27GLN      N 4833  10.606   7.655   9.168  0.3040  0.1978 -0.0538
   27GLN      H 4834  10.647   7.592   9.101  0.1297 -0.6963  0.6679
   27GLN     CA 4835  10.639   7.641   9.308  0.6053  0.0880 -0.1344
   27GLN     HA 4836  10.548   7.617   9.364  1.1085  2.9693  2.1449
   27GLN     CB 4837  10.735   7.524   9.323 -0.1708 -0.5205  0.2173
   27GLN    HB1 4838  10.835   7.564   9.304 -0.3278  0.5568  1.5312
   27GLN    HB2 4839  10.715   7.445   9.250 -0.4056  0.3892 -0.7235
   27GLN     CG 4840  10.744   7.455   9.459 -0.6675 -0.2967  0.3658
   27GLN    HG1 4841  10.767   7.530   9.533 -2.8903  0.8652 -0.0345
   27GLN    HG2 4842  10.648   7.413   9.487 -0.7822  0.2173  0.7444
   27GLN     CD 4843  10.846   7.343   9.444 -0.3329  0.0185  0.2793
   27GLN    OE1 4844  10.960   7.337   9.491 -0.0923 -0.1135 -0.3057
   27GLN    NE2 4845  10.807   7.244   9.363 -0.6542  0.0237  0.4296
   27GLN   HE21 4846  10.874   7.186   9.316 -3.0710 -0.1722 -3.1874
   27GLN   HE22 4847  10.711   7.229   9.334 -1.2728  1.4286  1.6326
   27GLN      C 4848  10.695   7.771   9.364 -0.2220  0.3730  0.0481
   27GLN      O 4849  10.777   7.831   9.295 -0.6439  0.0569 -0.7493
   28GLN      N 4850  10.666   7.808   9.489 -0.1083 -0.2036  0.2470
   28GLN      H 4851  10.602   7.746   9.536 -0.1874 -1.6419 -1.6261
   28GLN     CA 4852  10.733   7.918   9.555 -0.0384 -0.1099  0.0212
   28GLN     HA 4853  10.715   8.018   9.516  1.9252 -0.2357 -1.3426
   28GLN     CB 4854  10.667   7.918   9.693 -0.1220  0.0250 -0.0190
   28GLN    HB1 4855  10.662   7.816   9.730 -3.4303 -0.3587 -1.1586
   28GLN    HB2 4856  10.722   7.979   9.764 -0.0990  0.0255 -0.0373
   28GLN     CG 4857  10.531   7.984   9.679  0.0317  0.3872  0.1883
   28GLN    HG1 4858  10.537   8.091   9.658 -0.3846  0.4306  0.2733
   28GLN    HG2 4859  10.481   7.933   9.596 -0.6131 -0.2396  0.9439
   28GLN     CD 4860  10.436   7.965   9.797 -0.1010  0.3432  0.0747
   28GLN    OE1 4861  10.445   7.880   9.885 -0.2581 -0.0917 -0.3262
   28GLN    NE2 4862  10.338   8.054   9.811  0.1044  0.7421 -0.9291
   28GLN   HE21 4863  10.305   8.065   9.906 -0.1816 -0.3963 -0.8895
   28GLN   HE22 4864  10.334   8.134   9.749  0.0068  1.4049 -0.0806
   28GLN      C 4865  10.881   7.897   9.586 -0.0306  0.0696  0.1018
   28GLN      O 4866  10.925   7.783   9.576  0.0261  0.1130 -0.1407
   29SER      N 4867  10.956   7.998   9.632 -0.1250  0.1652  0.0456
   29SER      H 4868  10.918   8.091   9.642 -0.7126 -0.1739  1.1723
   29SER     CA 4869  11.099   7.993   9.656 -0.1292  0.4756  0.1379
   29SER     HA 4870  11.136   7.891   9.664  2.0523  1.2186  0.1259
   29SER     CB 4871  11.179   8.044   9.536 -0.4245  0.0145 -0.2582
   29SER    HB1 4872  11.148   8.143   9.502  0.0163 -0.2978 -1.6429
   29SER    HB2 4873  11.285   8.034   9.557 -0.9121 -1.5250  1.8010
   29SER     OG 4874  11.164   7.947   9.434  0.1486 -0.1532 -0.1863
   29SER     HG 4875  11.221   7.873   9.454  0.0413 -0.6905 -1.7450
   29SER      C 4876  11.139   8.064   9.784  0.5074  0.6987 -0.1803
   29SER      O 4877  11.071   8.153   9.836  0.1260  0.6427 -0.5772
   30SER      N 4878  11.253   8.031   9.845  0.1937  0.0363  0.0544
   30SER      H 4879  11.312   7.958   9.806 -0.3168 -1.0016  1.1650
   30SER     CA 4880  11.301   8.102   9.961  0.0402  0.0614  0.1037
   30SER     HA 4881  11.225   8.117  10.037  0.0925  2.8931 -0.2911
   30SER     CB 4882  11.403   8.015  10.034  0.5233  0.0632 -0.5602
   30SER    HB1 4883  11.485   7.996   9.964  1.0366  0.4950 -0.0824
   30SER    HB2 4884  11.439   8.058  10.127  0.3650  0.5881 -0.7386
   30SER     OG 4885  11.338   7.894  10.068  0.0067  0.3996 -0.3460
   30SER     HG 4886  11.323   7.838   9.992 -3.0373  0.3529  0.1734
   30SER      C 4887  11.366   8.237   9.931 -0.3211  0.1753 -0.1604
   30SER      O 4888  11.439   8.249   9.833  1.0524 -0.1204  0.7959
   31GLN      N 4889  11.338   8.344  10.006 -0.0159 -0.2595  0.5920
   31GLN      H 4890  11.282   8.330  10.088  1.1559  0.9096  1.6292
   31GLN     CA 4891  11.376   8.482   9.983 -0.3529 -0.1852  0.4719
   31GLN     HA 4892  11.310   8.506   9.900 -0.8302 -3.7100 -0.3391
   31GLN     CB 4893  11.331   8.566  10.102  0.4697 -0.1391  0.7576
   31GLN    HB1 4894  11.222   8.567  10.110  0.3501 -1.4238 -0.2712
   31GLN    HB2 4895  11.379   8.519  10.188 -0.2033  0.7510  1.6387
   31GLN     CG 4896  11.358   8.715  10.093 -0.0771 -0.0801 -0.0393
   31GLN    HG1 4897  11.324   8.763  10.185  0.5349 -0.3670  0.3437
   31GLN    HG2 4898  11.466   8.728  10.095  0.7230 -4.5696  3.6667
   31GLN     CD 4899  11.275   8.782   9.985 -0.1193  0.3455  0.2530
   31GLN    OE1 4900  11.190   8.728   9.914  0.5989 -0.0331 -0.3317
   31GLN    NE2 4901  11.316   8.904   9.949  0.2107 -0.1375 -1.0850
   31GLN   HE21 4902  11.260   8.952   9.880 -1.4297 -0.0148  0.2545
   31GLN   HE22 4903  11.396   8.947   9.993 -0.9013  0.2295  0.6801
   31GLN      C 4904  11.524   8.500   9.950 -0.3874 -0.7564 -0.0114
   31GLN      O 4905  11.605   8.459  10.032  0.2766  0.0077 -0.2743
   32PRO      N 4906  11.559   8.561   9.837 -0.4102 -0.4229  0.1600
   32PRO     CD 4907  11.479   8.593   9.721  0.0860  0.3355  0.0225
   32PRO    HD1 4908  11.457   8.502   9.666 -2.2911  0.2510  1.0008
   32PRO    HD2 4909  11.382   8.631   9.752  0.0138 -0.1686  0.4178
   32PRO     CG 4910  11.552   8.696   9.635  0.1180  0.0605 -0.2808
   32PRO    HG1 4911  11.526   8.696   9.529  0.8454  1.5984 -0.4943
   32PRO    HG2 4912  11.529   8.787   9.691 -1.9886 -0.5370 -0.0876
   32PRO     CB 4913  11.697   8.659   9.665 -0.0754 -0.0222  0.5729
   32PRO    HB1 4914  11.767   8.742   9.661  2.3889 -1.8668  2.3929
   32PRO    HB2 4915  11.730   8.580   9.597 -0.3492  1.4811 -1.3968
   32PRO     CA 4916  11.690   8.619   9.812 -0.5967  0.2044  0.6129
   32PRO     HA 4917  11.758   8.534   9.824  1.7503  1.8944 -0.0984
   32PRO      C 4918  11.729   8.735   9.901 -0.0452  0.1060  0.5052
   32PRO      O 4919  11.639   8.814   9.930 -0.4327 -0.3099  0.4586
   33TYR      N 4920  11.859   8.741   9.931  0.1057  0.5444 -0.2306
   33TYR      H 4921  11.918   8.673   9.886 -0.3953  0.3827 -0.6491
   33TYR     CA 4922  11.914   8.853  10.004 -0.1461  0.4962  0.0325
   33TYR     HA 4923  11.850   8.941  10.006 -1.7817 -0.6325 -0.8627
   33TYR     CB 4924  11.965   8.821  10.144 -0.0887 -0.6842 -0.2449
   33TYR    HB1 4925  12.026   8.900  10.190 -0.8637 -0.1510 -0.1058
   33TYR    HB2 4926  12.018   8.726  10.135  1.4234  0.2529 -1.9832
   33TYR     CG 4927  11.849   8.820  10.241  0.1283  0.2080  0.0340
   33TYR    CD1 4928  11.805   8.936  10.306 -0.0758  0.3071 -0.2804
   33TYR    HD1 4929  11.864   9.027  10.307  0.1683  0.1494  1.0009
   33TYR    CE1 4930  11.682   8.939  10.372  0.2219 -0.3740  0.3207
   33TYR    HE1 4931  11.649   9.027  10.425  0.0628 -0.0378 -0.3193
   33TYR     CZ 4932  11.602   8.823  10.368  0.0951 -0.2849  0.2539
   33TYR     OH 4933  11.474   8.829  10.414 -0.0902 -0.5249 -0.2259
   33TYR     HH 4934  11.449   8.921  10.424 -0.2115 -0.1976 -2.8403
   33TYR    CE2 4935  11.654   8.703  10.317  0.2979 -0.0354 -0.1353
   33TYR    HE2 4936  11.595   8.612  10.317  1.4877 -0.8396 -0.2459
   33TYR    CD2 4937  11.780   8.700  10.255  0.1550  0.1353 -0.4355
   33TYR    HD2 4938  11.812   8.614  10.199  0.1213  0.6155 -1.1964
   33TYR      C 4939  12.035   8.901   9.926  0.2365 -0.0635  0.2771
   33TYR      O 4940  12.095   8.820   9.855 -0.3909 -0.1638 -0.1489
   34GLY      N 4941  12.074   9.027   9.944 -0.0255  0.0058  0.3505
   34GLY      H 4942  12.017   9.088  10.001 -0.6561 -0.4862  0.2568
   34GLY     CA 4943  12.195   9.089   9.894  0.0331 -0.3022  0.1100
   34GLY    HA1 4944  12.185   9.197   9.904 -1.2216 -0.1644 -1.9399
   34GLY    HA2 4945  12.211   9.067   9.788  1.8866  2.8954 -0.4013
   34GLY      C 4946  12.328   9.044   9.950 -0.0006 -0.4224  0.0938
   34GLY      O 4947  12.333   8.985  10.058 -0.3708 -0.1642  0.2510
   35GLN      N 4948  12.439   9.089   9.891  0.0119 -0.4812  0.0724
   35GLN      H 4949  12.422   9.151   9.813  0.2173  0.2777  0.6217
   35GLN     CA 4950  12.576   9.056   9.922 -0.1046 -0.7630  0.2890
   35GLN     HA 4951  12.575   8.962   9.977 -2.2737 -0.0712  1.5608
   35GLN     CB 4952  12.652   9.036   9.791 -0.4178 -0.2583  0.0302
   35GLN    HB1 4953  12.656   9.122   9.723 -0.1945 -0.0803  0.2672
   35GLN    HB2 4954  12.754   9.009   9.815  0.3151  1.4600 -0.9393
   35GLN     CG 4955  12.587   8.928   9.705 -0.2130  0.0294 -0.4884
   35GLN    HG1 4956  12.487   8.961   9.677 -0.4355 -1.3736 -1.4930
   35GLN    HG2 4957  12.595   8.834   9.760  0.8831 -0.1981 -1.0074
   35GLN     CD 4958  12.677   8.910   9.583 -0.2604 -0.3145 -0.4737
   35GLN    OE1 4959  12.649   8.969   9.478 -0.1567  0.3364 -0.1387
   35GLN    NE2 4960  12.784   8.832   9.587 -0.0195  0.0185 -0.3941
   35GLN   HE21 4961  12.801   8.775   9.669 -2.3324  0.0433  0.1500
   35GLN   HE22 4962  12.846   8.837   9.507  0.4789 -0.3712 -0.0468
   35GLN      C 4963  12.639   9.155  10.020 -0.0223 -0.2198 -0.3071
   35GLN      O 4964  12.739   9.215   9.982  0.0389 -0.6215 -0.7983
   36GLN      N 4965  12.575   9.168  10.136  0.2105  0.6085 -0.2661
   36GLN      H 4966  12.501   9.099  10.143  0.3071 -0.0322 -3.7147
   36GLN     CA 4967  12.615   9.250  10.249 -0.0031  0.2633  0.0639
   36GLN     HA 4968  12.714   9.295  10.251 -0.1192  0.4801  1.1863
   36GLN     CB 4969  12.519   9.368  10.257  0.1065  0.3367  0.3170
   36GLN    HB1 4970  12.515   9.429  10.167 -0.7491  1.4785  1.0941
   36GLN    HB2 4971  12.552   9.442  10.329  2.3453  1.8518 -2.0884
   36GLN     CG 4972  12.370   9.337  10.276  0.2659 -0.2102  0.7012
   36GLN    HG1 4973  12.352   9.291  10.373 -0.1048 -1.2033  0.1718
   36GLN    HG2 4974  12.339   9.265  10.199  0.3103  0.6934 -0.1845
   36GLN     CD 4975  12.281   9.460  10.277  0.2888 -0.1869  0.2189
   36GLN    OE1 4976  12.300   9.559  10.348 -0.2682 -0.0380  0.1662
   36GLN    NE2 4977  12.169   9.464  10.204  0.1005  0.5646  0.5367
   36GLN   HE21 4978  12.158   9.382  10.146 -1.4656  0.1547  1.3651
   36GLN   HE22 4979  12.111   9.545  10.191 -2.6952 -1.5239 -1.1018
   36GLN      C 4980  12.611   9.171  10.379  0.7140  0.0294 -0.0519
   36GLN      O 4981  12.569   9.056  10.381 -0.0786  0.3218  0.1740
   37SER      N 4982  12.670   9.226  10.486  0.4016 -0.1025  0.1891
   37SER      H 4983  12.722   9.311  10.469  1.0106 -0.4005  0.4872
   37SER     CA 4984  12.661   9.182  10.624  0.1254 -0.2508  0.1238
   37SER     HA 4985  12.678   9.075  10.635 -0.9580 -0.3319  1.1491
   37SER     CB 4986  12.770   9.249  10.706  0.2383 -0.2608 -0.0183
   37SER    HB1 4987  12.746   9.229  10.810 -2.1166  1.0295 -0.2471
   37SER    HB2 4988  12.757   9.357  10.690 -1.1980 -0.1484  1.5920
   37SER     OG 4989  12.902   9.207  10.681  0.4473  0.3131  0.0931
   37SER     HG 4990  12.898   9.131  10.623 -0.8470 -1.1901  2.0363
   37SER      C 4991  12.524   9.210  10.684  0.1985  0.2447  0.0564
   37SER      O 4992  12.462   9.314  10.658 -0.1359  0.0414  0.0376
   38TYR      N 4993  12.477   9.112  10.761  0.3189  0.4389  0.3794
   38TYR      H 4994  12.529   9.025  10.758  1.8474  1.1919  2.4506
   38TYR     CA 4995  12.345   9.106  10.821  0.1898  0.1660  0.0695
   38TYR     HA 4996  12.297   9.200  10.797 -0.3798  0.0092  0.5766
   38TYR     CB 4997  12.261   9.005  10.743 -0.1991  0.6233 -0.1045
   38TYR    HB1 4998  12.174   8.979  10.804 -0.6209  0.4888 -0.7501
   38TYR    HB2 4999  12.322   8.918  10.721 -0.2071  1.1198 -2.3471
   38TYR     CG 5000  12.207   9.052  10.610 -0.4169 -0.4775 -0.4156
   38TYR    CD1 5001  12.279   9.019  10.495 -0.2445 -0.3222 -0.3538
   38TYR    HD1 5002  12.356   8.944  10.487 -0.8535 -1.2718  1.8842
   38TYR    CE1 5003  12.231   9.066  10.372 -0.0492 -0.0777 -0.3378
   38TYR    HE1 5004  12.275   9.019  10.285 -0.5658 -1.7480  0.2622
   38TYR     CZ 5005  12.111   9.139  10.369 -0.3892 -0.6050  0.1415
   38TYR     OH 5006  12.059   9.177  10.249 -0.3107 -0.2590  0.2153
   38TYR     HH 5007  11.984   9.236  10.263 -0.3780 -0.1336 -0.6270
   38TYR    CE2 5008  12.050   9.184  10.488  0.4033  0.8320  0.0361
   38TYR    HE2 5009  11.961   9.244  10.475 -1.2808 -1.7888 -1.4790
   38TYR    CD2 5010  12.096   9.137  10.612  0.4254  0.6453 -0.0421
   38TYR    HD2 5011  12.054   9.170  10.706 -2.2089 -0.9298 -0.5389
   38TYR      C 5012  12.345   9.079  10.971 -0.1383  0.5309  0.1371
   38TYR      O 5013  12.433   9.014  11.027  0.0640  0.6773 -0.0095
   39SER      N 5014  12.237   9.120  11.037 -0.2792  0.0195  0.2334
   39SER      H 5015  12.166   9.168  10.983 -1.9267 -1.2534  1.1911
   39SER     CA 5016  12.216   9.127  11.180 -0.4300 -0.1075  0.2174
   39SER     HA 5017  12.290   9.068  11.234 -1.4098 -1.2853  0.3207
   39SER     CB 5018  12.228   9.272  11.225  0.1115 -0.1586  0.2474
   39SER    HB1 5019  12.214   9.277  11.333  4.0933 -0.9517  0.9625
   39SER    HB2 5020  12.142   9.324  11.184  1.2144  1.2911 -0.3037
   39SER     OG 5021  12.346   9.337  11.184  0.0830 -0.4600 -0.3162
   39SER     HG 5022  12.401   9.330  11.262  0.2760 -3.5075 -0.6172
   39SER      C 5023  12.080   9.077  11.228 -0.5028  0.0487  0.1762
   39SER      O 5024  11.974   9.095  11.169 -0.3193 -0.5529 -0.3509
   40GLY      N 5025  12.080   9.017  11.347  0.1157  0.0364  0.1748
   40GLY      H 5026  12.168   8.996  11.391  0.4936  1.5250  0.1879
   40GLY     CA 5027  11.957   8.985  11.416  0.4609 -0.0110  0.7778
   40GLY    HA1 5028  11.895   8.930  11.345  1.4128  1.0284 -0.9247
   40GLY    HA2 5029  11.979   8.926  11.505  2.2888 -1.7247 -0.7033
   40GLY      C 5030  11.887   9.108  11.472 -0.0868 -0.2051  0.5306
   40GLY      O 5031  11.948   9.213  11.492 -0.1150 -0.1095  0.1211
   41TYR      N 5032  11.756   9.099  11.496 -0.1238 -0.1203  0.3580
   41TYR      H 5033  11.715   9.010  11.474  0.7371 -0.7435  1.1859
   41TYR     CA 5034  11.673   9.197  11.564  0.5207  0.4477  0.3439
   41TYR     HA 5035  11.650   9.279  11.497 -1.0491 -1.5508 -1.7468
   41TYR     CB 5036  11.535   9.139  11.595  0.2687  0.7176 -0.2560
   41TYR    HB1 5037  11.548   9.046  11.651 -1.3175 -0.2962 -1.4847
   41TYR    HB2 5038  11.482   9.109  11.504 -0.3324 -0.2824  0.4023
   41TYR     CG 5039  11.454   9.230  11.685 -0.0235  0.2930 -0.0861
   41TYR    CD1 5040  11.431   9.194  11.818  0.9106  0.7519  0.2104
   41TYR    HD1 5041  11.475   9.107  11.864 -1.0658 -0.1210  0.5489
   41TYR    CE1 5042  11.367   9.284  11.904 -0.0328 -0.0330  0.3413
   41TYR    HE1 5043  11.348   9.273  12.010  0.9673  1.7847  0.7408
   41TYR     CZ 5044  11.308   9.397  11.845 -0.0025  0.0923  0.5505
   41TYR     OH 5045  11.251   9.491  11.926 -0.0796  0.4402  0.1022
   41TYR     HH 5046  11.202   9.550  11.869 -1.9963 -0.9974  0.1428
   41TYR    CE2 5047  11.311   9.422  11.706 -0.7625 -0.1677  0.4855
   41TYR    HE2 5048  11.269   9.511  11.660 -1.8418 -1.3257 -0.8478
   41TYR    CD2 5049  11.385   9.336  11.625 -0.2869  0.3669  0.3463
   41TYR    HD2 5050  11.404   9.359  11.521  2.8606  1.5654  1.0566
   41TYR      C 5051  11.739   9.243  11.692  0.3808  0.5938  0.3631
   41TYR      O 5052  11.802   9.163  11.761  0.2179 -0.2366 -0.4375
   42SER      N 5053  11.720   9.374  11.714 -0.1857  0.4981  0.4552
   42SER      H 5054  11.659   9.425  11.651  0.5713 -0.7112 -1.3686
   42SER     CA 5055  11.786   9.436  11.826  0.3412 -0.0110  0.4319
   42SER     HA 5056  11.780   9.364  11.908 -1.1476 -1.2117 -0.6809
   42SER     CB 5057  11.932   9.463  11.791  0.2490  0.2252  0.2301
   42SER    HB1 5058  11.942   9.531  11.706  1.2357  1.8016  1.5278
   42SER    HB2 5059  11.975   9.524  11.871  0.7069 -0.4892  0.5326
   42SER     OG 5060  12.011   9.347  11.795  0.4721  0.3511 -0.4471
   42SER     HG 5061  11.962   9.277  11.751  1.5107 -1.9754  1.8077
   42SER      C 5062  11.717   9.567  11.860  0.2558  0.2050 -0.5517
   42SER      O 5063  11.634   9.619  11.786 -0.0550  1.2090  0.4624
   43GLN      N 5064  11.746   9.618  11.980 -0.3098 -0.6237 -0.0542
   43GLN      H 5065  11.830   9.583  12.025  0.0039  1.1291  0.8098
   43GLN     CA 5066  11.688   9.735  12.044  0.1677 -0.4640  0.0952
   43GLN     HA 5067  11.622   9.788  11.975  0.9502  0.2360 -0.1289
   43GLN     CB 5068  11.603   9.696  12.165  0.1698 -0.4018  0.1165
   43GLN    HB1 5069  11.668   9.662  12.246 -1.0543 -1.2894  0.7448
   43GLN    HB2 5070  11.559   9.784  12.211 -1.1849 -1.0654  0.1328
   43GLN     CG 5071  11.487   9.602  12.139 -0.5427  0.4860  0.0287
   43GLN    HG1 5072  11.457   9.630  12.038  0.8203 -0.9506 -0.8173
   43GLN    HG2 5073  11.524   9.499  12.131  0.1088  0.7464 -0.3425
   43GLN     CD 5074  11.370   9.610  12.237 -0.1100 -0.4231  0.6381
   43GLN    OE1 5075  11.253   9.635  12.209  0.1768  0.3687  0.1170
   43GLN    NE2 5076  11.394   9.610  12.368  0.5230  0.2974  0.5337
   43GLN   HE21 5077  11.488   9.599  12.401  0.4047  0.3631  0.9043
   43GLN   HE22 5078  11.320   9.631  12.434 -0.9602 -1.5479 -0.4186
   43GLN      C 5079  11.801   9.830  12.080 -0.2297 -0.0786  0.3376
   43GLN      O 5080  11.916   9.790  12.095 -0.2014  0.0001  0.3311
   44SER      N 5081  11.778   9.961  12.080 -0.1884 -0.0699  0.1005
   44SER      H 5082  11.683   9.991  12.062 -0.3430 -0.0971  0.8179
   44SER     CA 5083  11.857  10.069  12.137 -0.4244  0.1841 -0.0489
   44SER     HA 5084  11.953  10.051  12.090  0.1153  1.3697  0.5582
   44SER     CB 5085  11.797  10.208  12.121 -0.2460  0.2466 -0.1794
   44SER    HB1 5086  11.698  10.207  12.167 -0.3370 -0.8649 -0.3703
   44SER    HB2 5087  11.864  10.286  12.158  1.5650  0.3931 -3.4162
   44SER     OG 5088  11.759  10.227  11.987  0.2670 -0.0322 -0.3639
   44SER     HG 5089  11.716  10.313  11.989 -0.9168 -0.6224  1.4837
   44SER      C 5090  11.868  10.038  12.286  0.1696 -0.4373 -0.2129
   44SER      O 5091  11.770  10.040  12.361 -0.0481  0.4598 -0.4971
   45THR      N 5092  11.989  10.020  12.338 -0.0314  0.1801  0.4993
   45THR      H 5093  12.074  10.033  12.285  0.5795 -0.8456  1.1829
   45THR     CA 5094  12.012   9.969  12.472  0.0172 -0.1148  0.3809
   45THR     HA 5095  11.926   9.971  12.539 -0.9334 -1.3195 -0.7640
   45THR     CB 5096  12.046   9.820  12.468  0.1107 -0.0822 -0.1367
   45THR     HB 5097  12.150   9.803  12.439  0.4535 -1.0489  1.5319
   45THR    CG2 5098  12.028   9.745  12.600  0.1051  0.1211 -0.0195
   45THR   HG21 5099  12.035   9.637  12.583  0.3700  0.1346  0.0069
   45THR   HG22 5100  11.931   9.759  12.648 -0.0447  1.3730 -0.6638
   45THR   HG23 5101  12.101   9.780  12.672  0.1376  2.5488 -1.1254
   45THR    OG1 5102  11.959   9.766  12.372  0.0467 -0.6911  0.2607
   45THR    HG1 5103  11.976   9.824  12.298  0.0800  1.8660  2.1135
   45THR      C 5104  12.136  10.038  12.527 -0.0673  0.1272  0.2713
   45THR      O 5105  12.242  10.052  12.465  0.3174 -0.0295  0.8797
   46ASP      N 5106  12.128  10.099  12.645 -0.6089  0.0797  0.2619
   46ASP      H 5107  12.037  10.090  12.687 -0.5065 -1.1904  0.2726
   46ASP     CA 5108  12.231  10.172  12.716 -0.0768 -0.3390 -0.0702
   46ASP     HA 5109  12.297  10.216  12.642  1.8680 -1.4969  0.8780
   46ASP     CB 5110  12.165  10.289  12.789  0.0183 -0.0890 -0.3825
   46ASP    HB1 5111  12.104  10.256  12.873  2.1954 -1.5748  0.7102
   46ASP    HB2 5112  12.111  10.345  12.713  0.4110  0.2058 -0.4429
   46ASP     CG 5113  12.264  10.387  12.849 -0.7993  0.3213  0.3224
   46ASP    OD1 5114  12.276  10.398  12.973 -0.2733 -0.1141  0.3134
   46ASP    OD2 5115  12.317  10.473  12.775 -0.2799 -0.3092 -0.0465
   46ASP      C 5116  12.304  10.090  12.822  0.1261  0.3862  0.3593
   46ASP      O 5117  12.425  10.110  12.837  0.1290  0.3662  0.3621
   47THR      N 5118  12.232  10.005  12.895  0.0208  0.4619  0.3439
   47THR      H 5119  12.134  10.010  12.870 -1.0834  0.1759  4.1236
   47THR     CA 5120  12.277   9.933  13.012  0.2207  0.1524  0.0814
   47THR     HA 5121  12.383   9.945  13.030  0.4744 -0.5686 -0.8348
   47THR     CB 5122  12.210   9.991  13.137 -0.3299 -0.5251  0.1126
   47THR     HB 5123  12.103   9.972  13.127 -0.1592 -0.7196 -1.6579
   47THR    CG2 5124  12.252   9.925  13.268  0.0870 -0.8638 -0.1878
   47THR   HG21 5125  12.212   9.824  13.266 -0.6973 -0.5532 -0.6262
   47THR   HG22 5126  12.361   9.919  13.267  0.1771  0.3705  0.3453
   47THR   HG23 5127  12.217   9.986  13.352  0.7942  1.4127 -1.4339
   47THR    OG1 5128  12.236  10.129  13.148 -1.4427 -0.2731 -0.3578
   47THR    HG1 5129  12.159  10.183  13.127 -0.4309  1.0456 -0.8639
   47THR      C 5130  12.264   9.782  12.993  0.0039  0.1951 -0.1085
   47THR      O 5131  12.157   9.726  12.970 -0.2304  0.7077 -0.3085
   48SER      N 5132  12.377   9.718  13.022  0.1077  0.2296 -0.4353
   48SER      H 5133  12.457   9.770  13.053 -0.1874  0.5451 -0.1973
   48SER     CA 5134  12.397   9.574  13.028 -0.0135  0.2360  0.1521
   48SER     HA 5135  12.303   9.522  13.046 -0.3180  0.2103 -1.3891
   48SER     CB 5136  12.450   9.521  12.895 -0.1920  0.2067  0.0924
   48SER    HB1 5137  12.552   9.554  12.877  0.2700 -0.2886  1.6810
   48SER    HB2 5138  12.469   9.414  12.891  1.0975  0.3955  0.6540
   48SER     OG 5139  12.368   9.573  12.792  0.0110 -0.1496 -0.2507
   48SER     HG 5140  12.280   9.536  12.791  0.7044 -1.8985 -1.2523
   48SER      C 5141  12.493   9.524  13.135 -0.2566 -0.3758  0.0862
   48SER      O 5142  12.571   9.603  13.187  0.0762 -0.2554 -0.5790
   49GLY      N 5143  12.501   9.393  13.161  0.6941 -0.4248 -0.4237
   49GLY      H 5144  12.426   9.338  13.123 -1.4721  1.8311  0.3612
   49GLY     CA 5145  12.605   9.330  13.240 -0.2612 -0.6574  0.6596
   49GLY    HA1 5146  12.620   9.388  13.331 -2.3633 -0.1059  0.7035
   49GLY    HA2 5147  12.566   9.232  13.269  0.7146 -0.8862  1.2258
   49GLY      C 5148  12.738   9.311  13.169 -0.5015  0.2191 -0.0458
   49GLY      O 5149  12.783   9.376  13.075 -0.4631  0.2596  0.0004
   50TYR      N 5150  12.814   9.223  13.235 -0.2444  0.2666 -0.2809
   50TYR      H 5151  12.765   9.174  13.307 -1.3358  1.5258 -0.1287
   50TYR     CA 5152  12.957   9.204  13.219 -0.1548  0.7482 -0.0656
   50TYR     HA 5153  13.006   9.299  13.195  1.2066 -0.5137 -2.7295
   50TYR     CB 5154  13.012   9.146  13.349 -0.2729  0.1329 -0.2879
   50TYR    HB1 5155  12.934   9.094  13.405  1.1157  0.6598  2.3084
   50TYR    HB2 5156  13.082   9.066  13.325  0.5465  0.9682 -0.7045
   50TYR     CG 5157  13.077   9.252  13.434  0.1058  0.1386 -0.5830
   50TYR    CD1 5158  13.004   9.324  13.530  0.4649 -0.0003 -0.2014
   50TYR    HD1 5159  12.899   9.307  13.551  0.7453  2.0531  3.9746
   50TYR    CE1 5160  13.063   9.432  13.597  0.0336  0.2852 -0.2738
   50TYR    HE1 5161  13.004   9.497  13.659 -0.3441 -0.6138  0.3187
   50TYR     CZ 5162  13.199   9.462  13.575  0.1391 -0.0393 -0.0790
   50TYR     OH 5163  13.271   9.561  13.636  0.6274 -0.4603  0.0303
   50TYR     HH 5164  13.223   9.614  13.700  1.2270  1.8333 -1.3042
   50TYR    CE2 5165  13.267   9.390  13.475  0.0600 -0.0888 -0.0967
   50TYR    HE2 5166  13.371   9.417  13.461  0.0342 -0.6194 -1.5605
   50TYR    CD2 5167  13.211   9.281  13.407  0.3898 -0.4376  0.1917
   50TYR    HD2 5168  13.265   9.230  13.329  0.2388  0.2630 -0.3788
   50TYR      C 5169  12.998   9.118  13.100 -0.0303  0.4141  0.2185
   50TYR      O 5170  12.935   9.016  13.074 -0.2171  0.6876 -0.3917
   51GLY      N 5171  13.105   9.156  13.029  0.1699 -0.3965  0.0796
   51GLY      H 5172  13.155   9.235  13.067  2.1478 -0.9047 -1.2998
   51GLY     CA 5173  13.135   9.113  12.894 -0.1132 -0.1127 -0.0740
   51GLY    HA1 5174  13.242   9.110  12.874 -0.0696 -4.1119 -0.0872
   51GLY    HA2 5175  13.099   9.010  12.884 -4.4855  1.2977 -1.1930
   51GLY      C 5176  13.060   9.191  12.787  0.1832  0.2918  0.0108
   51GLY      O 5177  12.964   9.261  12.818 -0.1417 -0.1224 -0.0476
   52GLN      N 5178  13.085   9.163  12.659 -0.4870  0.3273 -0.1292
   52GLN      H 5179  13.152   9.090  12.640 -1.1309 -0.4515  0.4848
   52GLN     CA 5180  12.993   9.205  12.554 -0.4433  0.1562 -0.2376
   52GLN     HA 5181  12.957   9.305  12.579 -0.1664 -0.3281  2.4890
   52GLN     CB 5182  13.066   9.197  12.421 -0.1546  0.3253 -0.0925
   52GLN    HB1 5183  13.062   9.095  12.381  0.0613 -0.0460  0.8270
   52GLN    HB2 5184  13.012   9.266  12.356  0.4322  1.8248  0.9600
   52GLN     CG 5185  13.213   9.234  12.405 -0.1577  0.4510  0.1747
   52GLN    HG1 5186  13.274   9.161  12.458  1.9795  2.0202  0.0438
   52GLN    HG2 5187  13.236   9.332  12.448 -0.2032  1.3719 -1.7852
   52GLN     CD 5188  13.252   9.239  12.258 -0.0155  0.6144  0.2175
   52GLN    OE1 5189  13.173   9.297  12.184 -0.0681 -0.1712 -0.3537
   52GLN    NE2 5190  13.371   9.195  12.217 -0.0807  0.3771  0.2828
   52GLN   HE21 5191  13.417   9.124  12.272 -1.2383 -0.3146  0.3845
   52GLN   HE22 5192  13.394   9.205  12.119 -0.4056  1.3392  0.3018
   52GLN      C 5193  12.867   9.122  12.565 -0.2281 -0.1189  0.1883
   52GLN      O 5194  12.859   9.017  12.629 -0.4118 -0.3380 -0.1875
   53SER      N 5195  12.761   9.169  12.498  0.0504  0.5750  0.2243
   53SER      H 5196  12.775   9.255  12.448  0.7423  0.7363  0.6820
   53SER     CA 5197  12.630   9.108  12.491  0.2255  0.2642 -0.4103
   53SER     HA 5198  12.648   9.000  12.489  0.5866  0.2988  0.5063
   53SER     CB 5199  12.549   9.136  12.617 -0.4485 -0.5428 -0.6484
   53SER    HB1 5200  12.454   9.082  12.618 -0.5163 -0.5732  2.6301
   53SER    HB2 5201  12.603   9.104  12.706 -0.7191 -0.4969 -0.4666
   53SER     OG 5202  12.521   9.274  12.627 -0.0291 -0.4702 -0.4432
   53SER     HG 5203  12.603   9.319  12.651 -0.8286  0.0183  1.6555
   53SER      C 5204  12.553   9.149  12.367 -0.9808  0.6645  0.4517
   53SER      O 5205  12.591   9.243  12.297 -0.0591 -0.5996 -0.8105
   54SER      N 5206  12.447   9.076  12.333 -0.2461 -0.0761 -0.2809
   54SER      H 5207  12.420   9.001  12.395 -0.0399 -0.0818 -0.2010
   54SER     CA 5208  12.357   9.104  12.222 -0.4791  0.2443 -0.0120
   54SER     HA 5209  12.366   9.210  12.196 -1.2671  0.4283  0.4488
   54SER     CB 5210  12.401   9.025  12.099  0.2890 -0.3591  0.6337
   54SER    HB1 5211  12.334   9.050  12.016  0.0464 -1.5868  0.4456
   54SER    HB2 5212  12.390   8.923  12.135 -0.0469 -0.7776 -0.6023
   54SER     OG 5213  12.535   9.039  12.058  0.0003  0.4984 -0.0592
   54SER     HG 5214  12.549   9.127  12.022  1.7560  0.3903  0.2599
   54SER      C 5215  12.211   9.080  12.254 -0.3292  0.2549  0.7017
   54SER      O 5216  12.185   9.007  12.349  0.1629 -0.1249  0.5447
   55TYR      N 5217  12.113   9.130  12.178 -0.1857  0.1666  0.4556
   55TYR      H 5218  12.138   9.189  12.100 -0.2930  0.7310  0.8403
   55TYR     CA 5219  11.972   9.110  12.208 -0.2746  0.0928 -0.0165
   55TYR     HA 5220  11.939   9.153  12.302 -1.4593 -1.0976  0.1259
   55TYR     CB 5221  11.889   9.182  12.102 -0.2814 -0.0498 -0.1082
   55TYR    HB1 5222  11.899   9.290  12.101 -2.5103  0.2087 -1.0434
   55TYR    HB2 5223  11.912   9.139  12.004  0.3148 -0.1603  0.0778
   55TYR     CG 5224  11.741   9.156  12.120 -0.1928 -0.0762  0.5891
   55TYR    CD1 5225  11.660   9.227  12.210 -0.4166  0.1423  0.2142
   55TYR    HD1 5226  11.693   9.312  12.267  0.9155  0.2772 -0.7226
   55TYR    CE1 5227  11.527   9.189  12.234 -0.3127 -0.2889  0.1206
   55TYR    HE1 5228  11.469   9.248  12.303 -0.8112 -2.1786  1.3706
   55TYR     CZ 5229  11.469   9.084  12.161 -0.1491 -0.3729  0.1123
   55TYR     OH 5230  11.336   9.055  12.173 -0.2657  0.0353 -0.1762
   55TYR     HH 5231  11.297   9.007  12.099 -0.2913  1.2149 -0.9586
   55TYR    CE2 5232  11.551   9.012  12.071  0.1240  0.3171 -0.2027
   55TYR    HE2 5233  11.505   8.933  12.013  0.1933 -0.8160  1.2235
   55TYR    CD2 5234  11.684   9.049  12.051  0.1780  0.1767 -0.1118
   55TYR    HD2 5235  11.748   9.000  11.979 -2.1359 -0.2854 -1.9723
   55TYR      C 5236  11.937   8.962  12.218  0.2298 -0.0391 -0.1613
   55TYR      O 5237  12.001   8.875  12.159  0.3726 -0.1351  0.1292
   56SER      N 5238  11.831   8.936  12.294  0.0714  0.0626 -0.3479
   56SER      H 5239  11.801   9.006  12.360  0.9643  0.3969 -0.2913
   56SER     CA 5240  11.766   8.806  12.301 -0.0234  0.1110 -0.3260
   56SER     HA 5241  11.740   8.777  12.199 -0.1230  0.5408 -0.4227
   56SER     CB 5242  11.851   8.694  12.361  0.4262  0.5047 -0.2185
   56SER    HB1 5243  11.948   8.687  12.312 -0.7728 -1.1078 -2.6166
   56SER    HB2 5244  11.798   8.604  12.329 -0.4525  1.2209 -0.8257
   56SER     OG 5245  11.859   8.705  12.501 -0.5923 -0.0972 -0.1004
   56SER     HG 5246  11.931   8.763  12.527  0.7807 -2.4360  1.7725
   56SER      C 5247  11.627   8.813  12.362  0.1262 -0.0692  0.0420
   56SER      O 5248  11.604   8.905  12.441  0.0025 -0.1381  0.0864
   57SER      N 5249  11.529   8.730  12.326 -0.1037 -0.0200  0.5343
   57SER      H 5250  11.554   8.667  12.251  1.2993 -0.1091  1.0441
   57SER     CA 5251  11.391   8.740  12.369 -0.3089  0.4350 -0.2144
   57SER     HA 5252  11.368   8.846  12.369  0.8420  0.7040  0.3702
   57SER     CB 5253  11.300   8.680  12.262  0.3239  0.1337 -0.5927
   57SER    HB1 5254  11.333   8.742  12.179  3.0944 -0.8055 -0.3063
   57SER    HB2 5255  11.195   8.697  12.284  0.4538 -0.3775  0.4648
   57SER     OG 5256  11.331   8.546  12.230 -0.5703 -0.1129 -0.4485
   57SER     HG 5257  11.322   8.534  12.135  1.0298 -0.0019 -0.6457
   57SER      C 5258  11.359   8.696  12.510 -0.4960 -0.2107 -0.4563
   57SER      O 5259  11.245   8.674  12.550 -0.2984  0.3544  0.4411
   58TYR      N 5260  11.464   8.675  12.591 -0.7083 -0.1078 -0.1510
   58TYR      H 5261  11.552   8.708  12.554 -2.4751  2.8140 -2.2720
   58TYR     CA 5262  11.458   8.631  12.729 -0.3443 -0.1916 -0.1627
   58TYR     HA 5263  11.360   8.655  12.770  0.2204  1.2751  0.4131
   58TYR     CB 5264  11.481   8.481  12.726  0.8529 -0.0427  0.8308
   58TYR    HB1 5265  11.389   8.440  12.685  0.9707  1.1872 -0.7648
   58TYR    HB2 5266  11.499   8.430  12.821  2.5418 -1.2413 -0.0734
   58TYR     CG 5267  11.595   8.427  12.642  0.5019  0.5415 -0.0321
   58TYR    CD1 5268  11.722   8.409  12.698  0.5209 -0.6032 -0.4140
   58TYR    HD1 5269  11.738   8.459  12.792  3.5063  0.6423 -1.4708
   58TYR    CE1 5270  11.829   8.345  12.634  0.5992 -0.4648 -0.4234
   58TYR    HE1 5271  11.925   8.330  12.681  0.5141 -2.1309 -0.7053
   58TYR     CZ 5272  11.807   8.315  12.498 -0.1507 -0.2309 -0.3605
   58TYR     OH 5273  11.916   8.271  12.428  0.0185 -0.4729  0.0503
   58TYR     HH 5274  11.988   8.239  12.482  0.7317 -1.3867 -1.4034
   58TYR    CE2 5275  11.682   8.334  12.435 -0.5800 -0.2505  0.4738
   58TYR    HE2 5276  11.673   8.306  12.331 -3.9845 -1.1411  0.8958
   58TYR    CD2 5277  11.575   8.384  12.510 -0.6273 -0.1645  0.3499
   58TYR    HD2 5278  11.482   8.392  12.457 -0.1591 -2.3227 -0.9391
   58TYR      C 5279  11.561   8.703  12.815  0.1483 -0.4826 -0.5011
   58TYR      O 5280  11.557   8.681  12.936  0.6269  0.2337 -0.3485
   59GLY      N 5281  11.650   8.782  12.755 -0.0880  0.5175  0.4363
   59GLY      H 5282  11.625   8.807  12.661  2.1577 -1.4758 -0.7982
   59GLY     CA 5283  11.763   8.849  12.816  0.2286  0.1879  0.2113
   59GLY    HA1 5284  11.815   8.908  12.741 -2.5665  1.8336 -0.5806
   59GLY    HA2 5285  11.736   8.917  12.897  2.7000  0.6948  0.6935
   59GLY      C 5286  11.861   8.745  12.871 -0.1440 -0.3525 -0.1342
   59GLY      O 5287  11.838   8.677  12.971 -0.2152  0.1324  0.1837
   60GLN      N 5288  11.982   8.743  12.814  0.3691  0.8769  0.8546
   60GLN      H 5289  12.000   8.825  12.758  2.1276  1.3133  1.9778
   60GLN     CA 5290  12.096   8.656  12.837 -0.0236  0.0230 -0.3467
   60GLN     HA 5291  12.059   8.554  12.827 -0.5986  0.1697  0.1947
   60GLN     CB 5292  12.201   8.670  12.727 -0.1836 -0.5441 -0.5737
   60GLN    HB1 5293  12.254   8.764  12.743 -1.2048 -0.5011  3.5965
   60GLN    HB2 5294  12.136   8.672  12.639  0.1019  1.0587 -0.7801
   60GLN     CG 5295  12.301   8.555  12.718 -0.1451 -0.5632  0.0632
   60GLN    HG1 5296  12.394   8.580  12.666  1.5867 -3.8779  1.2640
   60GLN    HG2 5297  12.341   8.539  12.818 -2.3343  0.0461  1.0954
   60GLN     CD 5298  12.241   8.427  12.662 -0.8310 -0.1159 -0.2297
   60GLN    OE1 5299  12.193   8.342  12.737  1.0106 -0.3771  0.7169
   60GLN    NE2 5300  12.249   8.410  12.530 -0.5561  0.0621 -0.2357
   60GLN   HE21 5301  12.239   8.312  12.507  0.3995  0.1932 -1.2913
   60GLN   HE22 5302  12.256   8.487  12.465  0.1465 -0.8575 -1.2812
   60GLN      C 5303  12.160   8.685  12.972  0.3422 -0.2973 -0.4521
   60GLN      O 5304  12.184   8.801  13.005 -0.2495 -0.3085  0.0288
   61SER      N 5305  12.200   8.581  13.046 -0.4224 -0.2216  0.0775
   61SER      H 5306  12.168   8.491  13.015 -0.2640 -0.1790 -0.2189
   61SER     CA 5307  12.256   8.595  13.179 -0.3380  0.0579  0.0133
   61SER     HA 5308  12.245   8.695  13.221  0.4705  0.1452  0.0317
   61SER     CB 5309  12.179   8.512  13.281  0.5687 -0.0747  0.6010
   61SER    HB1 5310  12.163   8.408  13.254  0.8739 -0.1963  0.8835
   61SER    HB2 5311  12.230   8.520  13.377  1.0119 -0.8485  0.4341
   61SER     OG 5312  12.048   8.563  13.294  0.5948  0.2812 -0.4712
   61SER     HG 5313  12.042   8.636  13.356 -1.9659  1.6515 -2.1328
   61SER      C 5314  12.400   8.548  13.185 -0.3429  0.0259 -0.1134
   61SER      O 5315  12.438   8.450  13.122 -0.4230 -0.4148  0.5129
   62GLN      N 5316  12.476   8.621  13.267  0.1862  0.0327 -0.6029
   62GLN      H 5317  12.432   8.694  13.322 -2.1277  0.5088 -2.8952
   62GLN     CA 5318  12.619   8.603  13.285  0.1275 -0.2629 -0.4326
   62GLN     HA 5319  12.659   8.594  13.184  0.3014  0.9839 -0.4839
   62GLN     CB 5320  12.680   8.723  13.356 -0.4600 -0.1433 -0.1249
   62GLN    HB1 5321  12.769   8.693  13.410  0.7239  1.9903 -0.7518
   62GLN    HB2 5322  12.606   8.747  13.433  0.4609 -0.3986  0.8635
   62GLN     CG 5323  12.722   8.840  13.268 -0.2213  0.1061  0.3160
   62GLN    HG1 5324  12.782   8.794  13.189 -1.5704 -0.5509 -0.3615
   62GLN    HG2 5325  12.783   8.906  13.329  3.2126 -2.4020 -0.1147
   62GLN     CD 5326  12.605   8.921  13.214  0.1699  0.6485  0.2698
   62GLN    OE1 5327  12.502   8.946  13.275 -0.0356 -0.3229  0.3294
   62GLN    NE2 5328  12.611   8.956  13.085  0.1825 -0.3149 -0.0003
   62GLN   HE21 5329  12.695   8.944  13.030 -0.5239  0.4576 -1.2929
   62GLN   HE22 5330  12.533   8.986  13.029 -0.9270 -3.8498 -0.5964
   62GLN      C 5331  12.666   8.477  13.356  0.3722  0.2573  0.3314
   62GLN      O 5332  12.617   8.445  13.464 -0.0770  0.2178  0.1151
   63ASN      N 5333  12.764   8.408  13.297  0.6484  0.2968  0.7358
   63ASN      H 5334  12.807   8.446  13.214  2.7010  0.1579  1.6773
   63ASN     CA 5335  12.815   8.284  13.351  0.3594 -0.1497  0.0061
   63ASN     HA 5336  12.798   8.282  13.459  2.5524  0.3233  0.4228
   63ASN     CB 5337  12.735   8.171  13.288 -0.6082  0.3631  0.2935
   63ASN    HB1 5338  12.750   8.162  13.180  1.2721  2.7617  0.2770
   63ASN    HB2 5339  12.629   8.194  13.295 -1.5254 -2.3838 -2.2313
   63ASN     CG 5340  12.754   8.033  13.349  0.1734  0.2568 -0.1688
   63ASN    OD1 5341  12.828   7.999  13.441 -0.5211 -1.2503 -0.1319
   63ASN    ND2 5342  12.684   7.937  13.289  0.4432 -0.3077  0.4013
   63ASN   HD21 5343  12.620   7.959  13.213 -2.5274 -1.3996  2.4301
   63ASN   HD22 5344  12.681   7.846  13.333 -0.4237 -0.2218  0.5424
   63ASN      C 5345  12.964   8.267  13.323  0.3107 -0.1853 -0.2299
   63ASN      O 5346  13.014   8.316  13.222 -0.1308  0.2661 -0.2325
   64THR      N 5347  13.035   8.201  13.414 -0.2625  0.1346  0.4580
   64THR      H 5348  12.983   8.158  13.490 -0.8319  0.3820  0.2139
   64THR     CA 5349  13.176   8.168  13.412 -0.3534 -0.2282 -0.1866
   64THR     HA 5350  13.232   8.261  13.407  1.3399 -1.2578 -1.8444
   64THR     CB 5351  13.211   8.093  13.541 -0.0680 -0.3336 -0.3237
   64THR     HB 5352  13.156   7.998  13.540  0.5676 -0.7075  0.0813
   64THR    CG2 5353  13.359   8.062  13.560 -0.0332  0.1322  0.1656
   64THR   HG21 5354  13.405   7.997  13.486 -0.2437 -0.7173  0.7693
   64THR   HG22 5355  13.402   8.163  13.568 -1.1173  0.6016  0.2343
   64THR   HG23 5356  13.374   8.019  13.659 -2.8862  0.4020  0.7945
   64THR    OG1 5357  13.167   8.165  13.654  0.4430  0.2663 -0.5020
   64THR    HG1 5358  13.213   8.125  13.728  0.5694  0.5390 -0.4337
   64THR      C 5359  13.216   8.073  13.300  0.0558 -0.1164 -0.1367
   64THR      O 5360  13.133   7.991  13.262 -0.0727 -0.0484 -0.0050
   65GLY      N 5361  13.331   8.092  13.234 -0.0218  0.6006 -0.0701
   65GLY      H 5362  13.377   8.179  13.256 -0.7267  0.3491  2.8285
   65GLY     CA 5363  13.383   8.015  13.124 -0.4417 -0.0955  0.2111
   65GLY    HA1 5364  13.484   8.054  13.108 -0.9729  1.4356  0.4404
   65GLY    HA2 5365  13.384   7.910  13.153 -2.3398 -0.2585 -0.1957
   65GLY      C 5366  13.306   8.031  12.994 -0.7222 -0.2606  0.3547
   65GLY      O 5367  13.328   7.953  12.902 -0.2160  0.2978 -0.0084
   66TYR      N 5368  13.206   8.119  12.993 -0.2212  0.3236  0.5242
   66TYR      H 5369  13.185   8.166  13.080 -1.0711  0.1881  0.4070
   66TYR     CA 5370  13.102   8.140  12.893  0.0164  0.2605  0.2628
   66TYR     HA 5371  13.133   8.101  12.796 -2.4758 -0.6771 -0.2283
   66TYR     CB 5372  12.966   8.087  12.938 -0.0431  0.1409 -0.0573
   66TYR    HB1 5373  12.899   8.131  12.864  2.4479  1.1461 -1.8479
   66TYR    HB2 5374  12.942   8.118  13.039 -0.0274 -1.6978  0.5448
   66TYR     CG 5375  12.950   7.938  12.925  0.1481  0.1348 -0.2252
   66TYR    CD1 5376  12.901   7.871  13.038  0.7049  0.3625  0.1512
   66TYR    HD1 5377  12.888   7.922  13.132 -0.6579  0.3854 -0.0363
   66TYR    CE1 5378  12.875   7.734  13.029  0.2595  0.4589 -0.0671
   66TYR    HE1 5379  12.833   7.677  13.110  1.0561 -0.7650 -0.4878
   66TYR     CZ 5380  12.887   7.671  12.903  0.2953 -0.0556  0.1923
   66TYR     OH 5381  12.848   7.540  12.895 -0.1984  0.0671  0.5453
   66TYR     HH 5382  12.808   7.512  12.978  1.3305 -0.9308  0.9853
   66TYR    CE2 5383  12.935   7.738  12.789 -0.4569 -0.0222 -0.1115
   66TYR    HE2 5384  12.949   7.688  12.694 -1.1100  0.7203 -0.6171
   66TYR    CD2 5385  12.970   7.873  12.802 -0.4182 -0.0191 -0.2424
   66TYR    HD2 5386  12.991   7.933  12.715 -2.7614  0.0229 -0.8440
   66TYR      C 5387  13.091   8.288  12.863 -0.0502  0.2779  0.3707
   66TYR      O 5388  13.128   8.369  12.947  0.2539 -0.2124  0.7123
   67GLY      N 5389  13.038   8.329  12.747  0.6948  0.0556 -0.0526
   67GLY      H 5390  13.002   8.259  12.684 -0.4422  0.5920 -0.0316
   67GLY     CA 5391  13.014   8.468  12.713  0.2258  0.1356  0.5760
   67GLY    HA1 5392  12.985   8.513  12.808 -0.5572 -0.8862  0.8400
   67GLY    HA2 5393  12.929   8.470  12.645 -0.0260  1.5884  0.9068
   67GLY      C 5394  13.136   8.545  12.663  0.0508 -0.0818 -0.1968
   67GLY      O 5395  13.248   8.498  12.676  0.0099 -0.1567 -0.1154
   68THR      N 5396  13.107   8.659  12.600 -0.0681  0.3408  0.6185
   68THR      H 5397  13.010   8.689  12.601 -0.4227 -0.7217 -0.2320
   68THR     CA 5398  13.194   8.732  12.509 -0.0491  0.0232  0.3829
   68THR     HA 5399  13.244   8.658  12.447 -1.3724 -0.5336 -0.0621
   68THR     CB 5400  13.108   8.810  12.410  0.3609 -0.4650 -0.3641
   68THR     HB 5401  13.048   8.879  12.470 -1.4215 -0.5548 -1.9445
   68THR    CG2 5402  13.178   8.872  12.290  0.2812  0.0808 -0.1305
   68THR   HG21 5403  13.248   8.949  12.325 -0.2514  0.1954  0.6934
   68THR   HG22 5404  13.110   8.931  12.229  2.6101  2.6915 -0.4522
   68THR   HG23 5405  13.231   8.796  12.232  0.5096 -0.8414  1.2510
   68THR    OG1 5406  13.001   8.729  12.366  0.0328 -0.1673 -0.1218
   68THR    HG1 5407  12.944   8.782  12.311  1.0839  0.5051 -0.5922
   68THR      C 5408  13.291   8.822  12.584  0.0569 -0.2612  0.5918
   68THR      O 5409  13.254   8.910  12.660 -0.0632  0.0527  0.1751
   69GLN      N 5410  13.420   8.814  12.551 -0.1629 -0.0203 -0.3611
   69GLN      H 5411  13.453   8.744  12.485 -0.2588 -3.0648  2.5577
   69GLN     CA 5412  13.523   8.899  12.608 -0.2984 -0.0745 -0.0335
   69GLN     HA 5413  13.496   8.925  12.710 -0.9014  0.7793 -0.4036
   69GLN     CB 5414  13.656   8.824  12.604 -0.0272  0.3883  0.2370
   69GLN    HB1 5415  13.634   8.726  12.647 -0.1114 -0.5735 -1.8731
   69GLN    HB2 5416  13.677   8.810  12.498  0.2811  2.6165 -0.0512
   69GLN     CG 5417  13.771   8.880  12.687 -0.0284  0.4038  0.2275
   69GLN    HG1 5418  13.743   8.898  12.790 -0.7742  3.3577 -0.3814
   69GLN    HG2 5419  13.787   8.987  12.669 -2.9974  1.0379  0.9292
   69GLN     CD 5420  13.902   8.803  12.679 -0.5404 -0.4389 -0.0916
   69GLN    OE1 5421  13.917   8.708  12.756  0.5112 -0.3133 -0.1301
   69GLN    NE2 5422  13.993   8.832  12.585 -0.4035  0.0830  0.2011
   69GLN   HE21 5423  13.980   8.891  12.505 -1.0262 -1.6958 -1.0790
   69GLN   HE22 5424  14.086   8.794  12.594 -0.6199 -0.9898 -1.6417
   69GLN      C 5425  13.530   9.034  12.538  0.8407 -0.1025  0.0140
   69GLN      O 5426  13.509   9.048  12.417 -0.0280  0.7477  0.2556
   70SER      N 5427  13.576   9.141  12.603  0.2780  0.2560 -0.1723
   70SER      H 5428  13.593   9.126  12.701  0.5800  1.4387 -0.0290
   70SER     CA 5429  13.574   9.279  12.559  0.2934  0.2411 -0.2188
   70SER     HA 5430  13.478   9.298  12.510  0.2553 -1.3926 -0.8597
   70SER     CB 5431  13.606   9.375  12.673 -0.4491  0.0390  0.1670
   70SER    HB1 5432  13.548   9.345  12.760  1.3447 -2.3466  0.6350
   70SER    HB2 5433  13.712   9.359  12.695 -0.5308 -0.1054  0.4472
   70SER     OG 5434  13.576   9.506  12.630 -0.2084  0.0075 -0.1035
   70SER     HG 5435  13.572   9.555  12.712 -3.7745 -0.0637 -0.0692
   70SER      C 5436  13.681   9.295  12.451  0.3353 -0.2878 -0.2601
   70SER      O 5437  13.794   9.255  12.476  0.0574 -0.4312  0.8343
   71THR      N 5438  13.650   9.362  12.339 -0.1137  0.2429  0.1698
   71THR      H 5439  13.550   9.375  12.332 -0.0488  0.9621  0.5227
   71THR     CA 5440  13.743   9.369  12.228 -0.0674  0.0849  0.1985
   71THR     HA 5441  13.754   9.265  12.197  0.1752  0.1585  0.0385
   71THR     CB 5442  13.667   9.443  12.119 -0.0276  0.0701  0.1602
   71THR     HB 5443  13.671   9.551  12.137 -1.1483 -0.0220  1.1639
   71THR    CG2 5444  13.723   9.406  11.983  0.3575 -0.2251  0.3966
   71THR   HG21 5445  13.675   9.464  11.904 -0.3476 -0.3014  0.7584
   71THR   HG22 5446  13.730   9.299  11.960 -1.3858 -0.1607 -0.6098
   71THR   HG23 5447  13.820   9.455  11.978 -0.0819  0.6079 -0.4112
   71THR    OG1 5448  13.531   9.406  12.114 -0.0535  0.1749  0.0872
   71THR    HG1 5449  13.527   9.322  12.067 -2.3522  0.4886 -0.3840
   71THR      C 5450  13.877   9.432  12.263 -0.1129  0.5435 -0.4505
   71THR      O 5451  13.983   9.382  12.225  0.0884  0.3164  0.3869
   72PRO      N 5452  13.883   9.530  12.354  0.4722 -0.2849  0.4254
   72PRO     CD 5453  13.775   9.620  12.388  0.0506 -0.6168 -0.0109
   72PRO    HD1 5454  13.740   9.609  12.490  0.8354 -2.2853  0.1089
   72PRO    HD2 5455  13.693   9.615  12.316  0.8022  2.1587 -1.2079
   72PRO     CG 5456  13.843   9.757  12.380 -0.4967 -0.3377  0.0571
   72PRO    HG1 5457  13.862   9.785  12.277 -1.6750 -1.3329 -0.4649
   72PRO    HG2 5458  13.792   9.843  12.424 -0.1823  0.2209 -0.6566
   72PRO     CB 5459  13.973   9.727  12.453  0.0031  0.5119 -0.4743
   72PRO    HB1 5460  14.054   9.794  12.423 -0.6595  0.5165 -2.4160
   72PRO    HB2 5461  13.953   9.729  12.560 -0.9667 -0.4422 -0.6186
   72PRO     CA 5462  14.008   9.590  12.393  0.2358  0.0880  0.6077
   72PRO     HA 5463  14.071   9.603  12.305 -0.6008  1.5072  0.1819
   72PRO      C 5464  14.090   9.514  12.496  0.4773 -0.5394 -0.0476
   72PRO      O 5465  14.208   9.542  12.515  0.3057  0.0751  0.1338
   73GLN      N 5466  14.041   9.403  12.551 -0.7459  0.2153  0.4074
   73GLN      H 5467  13.947   9.374  12.525 -0.4167  0.5647 -1.2562
   73GLN     CA 5468  14.112   9.311  12.637 -0.2160  0.0627 -0.1847
   73GLN     HA 5469  14.171   9.365  12.711  1.6613 -0.0907 -1.5210
   73GLN     CB 5470  14.016   9.236  12.729 -0.2507  0.4667  0.1122
   73GLN    HB1 5471  13.965   9.161  12.669  0.6741 -0.5134  0.5094
   73GLN    HB2 5472  13.949   9.306  12.778  1.5449  1.5547  1.1300
   73GLN     CG 5473  14.078   9.151  12.840  0.1572  0.2092 -0.3106
   73GLN    HG1 5474  14.131   9.219  12.907  0.1874  0.4997 -0.6248
   73GLN    HG2 5475  14.142   9.074  12.796  2.4491  2.4108 -1.1066
   73GLN     CD 5476  13.978   9.084  12.933  0.5317  0.0887  0.0076
   73GLN    OE1 5477  13.872   9.128  12.976  0.2321 -0.7220  0.1207
   73GLN    NE2 5478  14.018   8.967  12.985 -0.0064 -0.1566 -0.1263
   73GLN   HE21 5479  13.949   8.913  13.035 -0.4137  1.3124  0.9431
   73GLN   HE22 5480  14.110   8.935  12.958  0.9243  2.1984 -0.0450
   73GLN      C 5481  14.201   9.220  12.554  0.3609  0.4959 -0.0486
   73GLN      O 5482  14.148   9.175  12.452 -0.2819  0.4361  0.3059
   74GLY      N 5483  14.319   9.180  12.603  0.3347  0.2304 -0.2004
   74GLY      H 5484  14.349   9.216  12.692  0.3581 -0.8006  0.2275
   74GLY     CA 5485  14.406   9.094  12.526  0.2215 -0.0112 -0.0593
   74GLY    HA1 5486  14.434   9.142  12.432  1.3505  1.6180  1.0552
   74GLY    HA2 5487  14.486   9.074  12.598 -0.0671 -0.0992  0.2423
   74GLY      C 5488  14.354   8.954  12.498  0.5594 -0.1086 -0.2074
   74GLY      O 5489  14.281   8.906  12.584 -0.0254  0.1906 -0.5311
   75TYR      N 5490  14.384   8.899  12.380  0.6422 -0.0422 -0.2170
   75TYR      H 5491  14.443   8.949  12.315  1.0402 -0.6179 -0.3113
   75TYR     CA 5492  14.318   8.794  12.304  0.2122  0.1027 -0.0457
   75TYR     HA 5493  14.274   8.743  12.389 -0.9981  3.2238  1.3817
   75TYR     CB 5494  14.210   8.843  12.208  0.1629 -0.5100 -0.3051
   75TYR    HB1 5495  14.258   8.879  12.117 -0.6126  0.8020 -0.2258
   75TYR    HB2 5496  14.159   8.930  12.250 -1.2505 -1.8284  0.8107
   75TYR     CG 5497  14.091   8.757  12.172  0.1451 -0.5894 -0.0545
   75TYR    CD1 5498  14.027   8.678  12.268  0.0625 -0.1428  0.2598
   75TYR    HD1 5499  14.059   8.677  12.372 -1.2299  0.9597  0.6940
   75TYR    CE1 5500  13.907   8.612  12.241 -0.1884  0.2587  0.3858
   75TYR    HE1 5501  13.846   8.552  12.307 -3.0174 -0.4081 -2.5588
   75TYR     CZ 5502  13.861   8.607  12.108  0.2534  0.1867  0.2319
   75TYR     OH 5503  13.744   8.539  12.089  0.3495  0.0165  0.2578
   75TYR     HH 5504  13.729   8.534  11.995  2.0648 -1.3198  0.0014
   75TYR    CE2 5505  13.927   8.682  12.009  0.1659  0.2548  0.2243
   75TYR    HE2 5506  13.888   8.676  11.908  0.1646 -2.5401  0.3224
   75TYR    CD2 5507  14.042   8.756  12.041  0.2331  0.2942 -0.0999
   75TYR    HD2 5508  14.097   8.817  11.972  1.9755 -0.5346  0.5057
   75TYR      C 5509  14.406   8.708  12.215  0.2366 -0.2079  0.2799
   75TYR      O 5510  14.519   8.743  12.183  0.2652 -0.4996  0.0537
   76GLY      N 5511  14.362   8.585  12.188  0.1794 -0.0007 -0.5905
   76GLY      H 5512  14.283   8.556  12.243  1.9711 -1.8529  1.1997
   76GLY     CA 5513  14.419   8.477  12.109  0.0440 -0.3898 -0.1614
   76GLY    HA1 5514  14.522   8.453  12.135 -0.4906 -1.8414  0.7120
   76GLY    HA2 5515  14.351   8.395  12.131 -1.9779  0.8175 -1.5291
   76GLY      C 5516  14.430   8.516  11.962  0.3526  0.0257 -0.0322
   76GLY      O 5517  14.388   8.621  11.914  0.2337 -0.1771 -0.3733
   77SER      N 5518  14.502   8.429  11.890  0.0986 -0.1430 -0.0874
   77SER      H 5519  14.535   8.350  11.943 -0.2213 -1.9857 -2.4798
   77SER     CA 5520  14.533   8.451  11.751  0.2519  0.4174  0.0301
   77SER     HA 5521  14.547   8.558  11.737 -1.3529  0.7543  0.7851
   77SER     CB 5522  14.641   8.357  11.696 -0.1204  0.1920 -0.3160
   77SER    HB1 5523  14.681   8.390  11.600  0.0285  1.2498  0.1008
   77SER    HB2 5524  14.720   8.353  11.770 -1.2001  0.3793  0.8860
   77SER     OG 5525  14.588   8.227  11.684 -0.1273  0.2463 -0.8900
   77SER     HG 5526  14.493   8.238  11.676 -0.4192 -2.2844 -2.0950
   77SER      C 5527  14.409   8.442  11.663 -0.2806  0.3638  0.7824
   77SER      O 5528  14.356   8.332  11.653  0.8616 -0.1357 -0.0349
   78THR      N 5529  14.368   8.554  11.603  0.2874  0.1322 -0.0513
   78THR      H 5530  14.411   8.644  11.619 -1.2701  1.7707 -3.9672
   78THR     CA 5531  14.247   8.558  11.524  0.4947 -0.0307 -0.3790
   78THR     HA 5532  14.193   8.467  11.549 -0.3034  0.5777  0.1459
   78THR     CB 5533  14.152   8.674  11.553  0.2007 -0.3599 -0.0248
   78THR     HB 5534  14.080   8.687  11.472  1.1267  0.0735 -0.8141
   78THR    CG2 5535  14.073   8.655  11.682  0.2577 -0.2299  0.0307
   78THR   HG21 5536  13.996   8.578  11.667 -0.8580  0.5390  1.5347
   78THR   HG22 5537  14.134   8.626  11.767 -0.6667 -0.5493  0.6019
   78THR   HG23 5538  14.030   8.749  11.715 -1.8853 -1.0680 -0.1753
   78THR    OG1 5539  14.226   8.793  11.571  0.0525 -0.2318 -0.2625
   78THR    HG1 5540  14.166   8.867  11.588 -0.1977 -0.3230 -0.7357
   78THR      C 5541  14.279   8.545  11.375 -0.4829  0.0910 -0.6051
   78THR      O 5542  14.264   8.640  11.300  0.0935  0.2441 -0.5257
   79GLY      N 5543  14.319   8.423  11.336 -0.2443  0.0578 -0.2614
   79GLY      H 5544  14.351   8.360  11.408  1.0111  0.6243 -0.2936
   79GLY     CA 5545  14.365   8.391  11.203 -0.1895 -0.1632 -0.1895
   79GLY    HA1 5546  14.305   8.446  11.130 -0.2560 -1.2658 -0.9945
   79GLY    HA2 5547  14.361   8.285  11.178  0.7127 -0.7768  2.0577
   79GLY      C 5548  14.509   8.430  11.177 -0.2075  0.0577  0.0384
   79GLY      O 5549  14.589   8.453  11.268 -0.3410  0.2595  0.1046
   80GLY      N 5550  14.543   8.434  11.048  0.3085 -0.4330  0.1522
   80GLY      H 5551  14.476   8.437  10.972  0.6979  1.1789 -0.1815
   80GLY     CA 5552  14.679   8.443  10.998  0.2440 -0.0995  0.0315
   80GLY    HA1 5553  14.676   8.444  10.889 -0.3998 -0.6145  0.0404
   80GLY    HA2 5554  14.729   8.532  11.036 -2.2410  0.6196  1.9223
   80GLY      C 5555  14.762   8.323  11.041  0.5470  0.1604  0.1786
   80GLY      O 5556  14.742   8.266  11.148 -0.6109 -0.4191 -0.3329
   81TYR      N 5557  14.859   8.288  10.956  0.2986 -0.1279  0.0138
   81TYR      H 5558  14.878   8.347  10.876 -0.4964 -2.4705 -2.0663
   81TYR     CA 5559  14.964   8.194  10.989  0.3151 -0.0981  0.0428
   81TYR     HA 5560  14.986   8.204  11.095  1.9899  3.8382 -0.4969
   81TYR     CB 5561  14.931   8.052  10.944 -0.1803  0.0857 -0.1842
   81TYR    HB1 5562  15.016   7.985  10.956 -0.1363 -0.3381 -2.4531
   81TYR    HB2 5563  14.913   8.060  10.837 -2.5624  1.3805  0.2324
   81TYR     CG 5564  14.817   7.979  11.012  0.3429  0.2391  0.8700
   81TYR    CD1 5565  14.687   7.987  10.962  0.4983 -0.2395  0.3746
   81TYR    HD1 5566  14.667   8.050  10.877  1.9004  1.9441  1.5601
   81TYR    CE1 5567  14.576   7.926  11.022  0.2754 -0.1486  0.0586
   81TYR    HE1 5568  14.476   7.930  10.983 -0.7420  0.8596  2.5792
   81TYR     CZ 5569  14.597   7.859  11.145  0.0478 -0.0961  0.1262
   81TYR     OH 5570  14.495   7.793  11.206 -0.0148  0.4703  0.6430
   81TYR     HH 5571  14.412   7.791  11.157  0.2730  1.8496  0.0667
   81TYR    CE2 5572  14.725   7.848  11.201 -0.1661  0.2096  0.6846
   81TYR    HE2 5573  14.742   7.787  11.289  2.1341  0.9607  0.8285
   81TYR    CD2 5574  14.832   7.904  11.130  0.0199 -0.1896  0.6419
   81TYR    HD2 5575  14.933   7.896  11.167 -0.1148  0.5489  1.1897
   81TYR      C 5576  15.093   8.239  10.921  0.1989 -0.8471 -0.6940
   81TYR      O 5577  15.099   8.298  10.814 -0.1349  0.5103  0.0123
   82GLY      N 5578  15.202   8.209  10.992  0.3121 -0.1197 -0.5557
   82GLY      H 5579  15.200   8.159  11.079 -0.7173  0.4640 -0.2227
   82GLY     CA 5580  15.329   8.270  10.959  0.2444  0.2343 -0.1694
   82GLY    HA1 5581  15.398   8.215  11.023  2.0118 -0.5496 -2.5875
   82GLY    HA2 5582  15.363   8.246  10.858  2.1204 -0.0836  0.4992
   82GLY      C 5583  15.336   8.419  10.992 -0.0182  0.1876  0.0956
   82GLY      O 5584  15.244   8.470  11.056 -0.6855 -0.0051 -0.6898
   83SER      N 5585  15.443   8.486  10.949  0.1332  0.0631  0.2775
   83SER      H 5586  15.508   8.433  10.893 -1.6950 -0.5333 -1.4291
   83SER     CA 5587  15.461   8.629  10.935 -0.3440  0.1355  0.3539
   83SER     HA 5588  15.457   8.680  11.031 -1.6120 -0.3531  0.5774
   83SER     CB 5589  15.602   8.654  10.882 -0.2968 -0.5284  0.1511
   83SER    HB1 5590  15.663   8.613  10.962 -2.2787 -2.3855  0.7813
   83SER    HB2 5591  15.621   8.762  10.877  1.1429 -0.7550  0.2919
   83SER     OG 5592  15.615   8.584  10.761 -0.6737  0.5423 -0.5251
   83SER     HG 5593  15.638   8.494  10.787 -2.6985  0.9031  2.9813
   83SER      C 5594  15.361   8.693  10.840 -0.7827 -0.3480  0.4849
   83SER      O 5595  15.311   8.629  10.748 -0.0584  0.4757 -0.5211
   84SER      N 5596  15.349   8.825  10.855 -0.3567 -0.2567  0.0806
   84SER      H 5597  15.408   8.865  10.926  0.8898 -1.0951 -0.4581
   84SER     CA 5598  15.265   8.914  10.777 -0.2700 -0.1910  0.0627
   84SER     HA 5599  15.171   8.866  10.752 -0.2302 -0.0682 -0.3444
   84SER     CB 5600  15.248   9.044  10.855  0.7126  0.0340 -0.0769
   84SER    HB1 5601  15.343   9.097  10.851  1.2612 -1.0356 -2.2030
   84SER    HB2 5602  15.168   9.098  10.805 -0.6385 -0.5375  1.3857
   84SER     OG 5603  15.209   9.013  10.987 -0.3399  0.4094 -0.2954
   84SER     HG 5604  15.291   9.004  11.036  0.0202 -0.7142 -1.0705
   84SER      C 5605  15.318   8.947  10.638 -0.0417  0.8059  0.3798
   84SER      O 5606  15.435   8.979  10.614  0.2108 -0.3686 -0.0216
   85GLN      N 5607  15.224   8.925  10.546  0.7650 -0.0936 -0.2505
   85GLN      H 5608  15.127   8.915  10.571  0.5325  1.8787 -0.2130
   85GLN     CA 5609  15.254   8.928  10.404  0.6738  0.0892 -0.2666
   85GLN     HA 5610  15.359   8.909  10.378  1.2434  2.4905  0.0048
   85GLN     CB 5611  15.177   8.817  10.333  0.0572  0.2497  0.1432
   85GLN    HB1 5612  15.200   8.824  10.227 -0.0962  2.4362  0.1945
   85GLN    HB2 5613  15.071   8.833  10.353  0.4724  1.5954  1.4783
   85GLN     CG 5614  15.221   8.680  10.382 -0.1098  0.2812  0.3862
   85GLN    HG1 5615  15.202   8.673  10.489  0.2988 -0.7221  0.4104
   85GLN    HG2 5616  15.150   8.608  10.341  0.1049 -0.5432  1.4088
   85GLN     CD 5617  15.365   8.636  10.355  0.0169  0.6608  0.4365
   85GLN    OE1 5618  15.416   8.653  10.245 -0.6073 -0.3697 -0.0263
   85GLN    NE2 5619  15.444   8.590  10.452  0.2253  0.3511  0.1220
   85GLN   HE21 5620  15.412   8.575  10.546  0.1101 -1.5550 -0.1971
   85GLN   HE22 5621  15.541   8.570  10.432  0.4364 -1.2303  2.3488
   85GLN      C 5622  15.222   9.066  10.349 -0.0688 -0.0552 -0.2038
   85GLN      O 5623  15.125   9.131  10.386 -0.0181 -0.0646 -0.0521
   86SER      N 5624  15.315   9.121  10.271  0.2349 -0.0354  0.1651
   86SER      H 5625  15.389   9.063  10.232  1.5371  0.3315  2.0045
   86SER     CA 5626  15.302   9.253  10.213 -0.1073  0.1297  0.6231
   86SER     HA 5627  15.284   9.329  10.290 -4.1034  1.0022 -0.9217
   86SER     CB 5628  15.424   9.274  10.124 -0.2764 -0.2679  0.2969
   86SER    HB1 5629  15.427   9.205  10.039  0.8380 -0.1485  0.2293
   86SER    HB2 5630  15.422   9.376  10.088  6.2265 -0.0552 -0.6643
   86SER     OG 5631  15.536   9.266  10.210 -0.4391 -0.1717  0.5196
   86SER     HG 5632  15.608   9.232  10.157  0.0775  1.1094  0.3755
   86SER      C 5633  15.182   9.266  10.121  0.3717 -0.4511 -0.0891
   86SER      O 5634  15.115   9.168  10.091  0.2474 -0.2565 -0.4612
   87SER      N 5635  15.162   9.387  10.066 -0.2033 -0.1556  0.7590
   87SER      H 5636  15.224   9.460  10.096 -0.1736  0.6902 -1.2106
   87SER     CA 5637  15.081   9.424   9.952  0.2392 -0.3561  0.3769
   87SER     HA 5638  15.053   9.334   9.897 -0.3161  0.7829 -1.2641
   87SER     CB 5639  14.964   9.511   9.998  0.3709 -0.1972  0.4123
   87SER    HB1 5640  14.893   9.454  10.058 -0.4303  0.8951  0.5362
   87SER    HB2 5641  14.923   9.546   9.904  0.2246 -0.5128  0.3551
   87SER     OG 5642  14.996   9.629  10.068 -0.0027  0.4743 -0.5421
   87SER     HG 5643  15.016   9.696  10.002 -2.1761  1.4614 -0.2993
   87SER      C 5644  15.162   9.503   9.850  0.1183 -0.4239  0.2277
   87SER      O 5645  15.269   9.558   9.877  0.1607 -0.2533 -0.2847
   88GLN      N 5646  15.111   9.518   9.728 -0.5508  0.3355  0.5948
   88GLN      H 5647  15.032   9.458   9.707 -0.3915  0.1059  0.6427
   88GLN     CA 5648  15.164   9.606   9.626 -0.0835 -0.0848  0.4708
   88GLN     HA 5649  15.257   9.653   9.661  0.0513 -1.1660  1.6526
   88GLN     CB 5650  15.195   9.534   9.496 -0.4243 -0.4212  0.5764
   88GLN    HB1 5651  15.256   9.448   9.525  0.2987 -0.3234 -0.5900
   88GLN    HB2 5652  15.256   9.593   9.428 -0.0052 -1.8233 -0.3167
   88GLN     CG 5653  15.080   9.488   9.406 -0.1646  0.0392  0.0091
   88GLN    HG1 5654  15.016   9.570   9.372  0.2493  0.6761  0.7180
   88GLN    HG2 5655  15.021   9.412   9.456  0.1661  0.0110  0.3624
   88GLN     CD 5656  15.139   9.415   9.286 -0.3143 -0.1072  0.0243
   88GLN    OE1 5657  15.181   9.477   9.187  0.2936 -0.5731 -0.0150
   88GLN    NE2 5658  15.156   9.283   9.290 -0.1506 -0.0789  0.2870
   88GLN   HE21 5659  15.117   9.232   9.368 -1.0250 -0.9166 -0.6652
   88GLN   HE22 5660  15.195   9.233   9.212  1.2291 -1.0295  1.5246
   88GLN      C 5661  15.064   9.718   9.601  0.1462  0.1269  0.4960
   88GLN      O 5662  14.944   9.700   9.616  0.0493  0.0118 -0.3691
   89SER      N 5663  15.113   9.838   9.567 -0.1595  0.0521 -0.2455
   89SER      H 5664  15.210   9.857   9.546 -0.2429  1.5331  0.5823
   89SER     CA 5665  15.032   9.957   9.582 -0.1868 -0.0126  0.1538
   89SER     HA 5666  14.963   9.939   9.664  1.1084  0.5394  1.4144
   89SER     CB 5667  15.116  10.076   9.630 -0.0986  0.2409 -0.6047
   89SER    HB1 5668  15.163  10.054   9.726  2.9367 -3.0552 -2.6234
   89SER    HB2 5669  15.065  10.171   9.640 -0.1189  0.4923 -2.6845
   89SER     OG 5670  15.223  10.085   9.539  0.1342 -0.0552 -0.3645
   89SER     HG 5671  15.187  10.146   9.474 -1.1807 -0.1130  0.2689
   89SER      C 5672  14.941   9.981   9.462 -0.3431 -0.5561  0.1626
   89SER      O 5673  14.961   9.931   9.352  0.6084 -0.1428  0.1365
   90SER      N 5674  14.838  10.063   9.481 -0.0867 -0.2560  0.2681
   90SER      H 5675  14.818  10.103   9.572 -1.2970  2.2808 -1.0071
   90SER     CA 5676  14.726  10.078   9.390  0.2774 -0.5785 -0.2341
   90SER     HA 5677  14.746  10.013   9.304 -1.4106 -1.7269  0.1962
   90SER     CB 5678  14.598  10.028   9.457  0.3499 -0.2864  0.1177
   90SER    HB1 5679  14.599  10.046   9.565 -1.3712  0.0263  0.1076
   90SER    HB2 5680  14.513  10.077   9.410 -1.6284 -1.3914  2.3101
   90SER     OG 5681  14.598   9.894   9.416 -0.1453 -0.4368  0.5997
   90SER     HG 5682  14.641   9.848   9.489 -0.0313 -1.0061  0.1793
   90SER      C 5683  14.716  10.219   9.333 -0.3122 -0.2898  0.5799
   90SER      O 5684  14.750  10.314   9.404 -0.3467  0.1342  0.0292
   91TYR      N 5685  14.668  10.243   9.211  0.5873  0.0851  0.2921
   91TYR      H 5686  14.643  10.161   9.158 -2.8985 -0.2239  2.0592
   91TYR     CA 5687  14.662  10.368   9.137  0.0849  0.2626  0.6253
   91TYR     HA 5688  14.679  10.452   9.204  0.9043 -1.0021  2.0806
   91TYR     CB 5689  14.774  10.369   9.034 -0.4745 -0.3112  0.0027
   91TYR    HB1 5690  14.735  10.310   8.951 -1.5761  3.0095 -2.0511
   91TYR    HB2 5691  14.781  10.472   8.998 -2.0942 -0.0372  0.3998
   91TYR     CG 5692  14.906  10.331   9.097 -0.0811  0.4358 -0.3652
   91TYR    CD1 5693  14.956  10.201   9.091  0.1385  0.4924  0.2083
   91TYR    HD1 5694  14.904  10.124   9.037  1.5802 -1.8529  1.9207
   91TYR    CE1 5695  15.080  10.174   9.151 -0.0057  0.3264  0.4340
   91TYR    HE1 5696  15.123  10.076   9.139  0.1018  0.2109  1.6480
   91TYR     CZ 5697  15.150  10.270   9.229 -0.0341  0.1753  0.6459
   91TYR     OH 5698  15.271  10.241   9.284  0.0738 -0.4233  0.1129
   91TYR     HH 5699  15.322  10.315   9.316 -1.3041  0.9987 -0.8295
   91TYR    CE2 5700  15.085  10.394   9.246 -0.1307  0.2932 -0.5077
   91TYR    HE2 5701  15.142  10.478   9.280 -0.0754  0.8110 -1.8200
   91TYR    CD2 5702  14.967  10.428   9.178 -0.5982  0.2350  0.2689
   91TYR    HD2 5703  14.915  10.522   9.194 -0.3064  0.5359 -0.5296
   91TYR      C 5704  14.528  10.389   9.069  0.2995 -0.4326 -0.0189
   91TYR      O 5705  14.451  10.293   9.060  0.0853 -0.2535 -0.0914
   92GLY      N 5706  14.487  10.512   9.037  0.0801 -0.3268  0.6448
   92GLY      H 5707  14.558  10.584   9.033 -1.3417  1.0949  0.4671
   92GLY     CA 5708  14.358  10.555   8.989  0.5405 -0.0515 -0.3846
   92GLY    HA1 5709  14.350  10.661   9.014  0.8179 -0.2794  0.7226
   92GLY    HA2 5710  14.280  10.500   9.043 -1.7307  1.1076 -2.2707
   92GLY      C 5711  14.345  10.512   8.843  0.0078 -0.1401 -0.3155
   92GLY      O 5712  14.444  10.522   8.771  0.2971 -0.0260  0.0867
   93GLN      N 5713  14.229  10.462   8.801 -0.2985  0.3823 -0.1065
   93GLN      H 5714  14.152  10.469   8.865 -0.5167 -0.1577 -0.3095
   93GLN     CA 5715  14.199  10.414   8.668 -0.1692  0.0190 -0.0055
   93GLN     HA 5716  14.266  10.463   8.597 -0.3565  0.4415  0.1104
   93GLN     CB 5717  14.226  10.264   8.663 -0.0111  0.0268  0.5557
   93GLN    HB1 5718  14.161  10.216   8.736  0.7388  1.8378  2.5047
   93GLN    HB2 5719  14.196  10.222   8.566  0.6120 -1.0614  0.8208
   93GLN     CG 5720  14.371  10.220   8.683  0.0934 -0.0971 -0.4020
   93GLN    HG1 5721  14.396  10.240   8.787  0.2660  1.1082 -0.6518
   93GLN    HG2 5722  14.443  10.277   8.624 -0.8072 -0.2123 -1.6563
   93GLN     CD 5723  14.374  10.071   8.655 -0.1573 -0.0633 -0.6117
   93GLN    OE1 5724  14.327   9.986   8.730  0.0100 -0.1376 -0.5921
   93GLN    NE2 5725  14.444  10.026   8.550  0.5262  0.0461 -0.2103
   93GLN   HE21 5726  14.420   9.930   8.529 -3.2034 -0.0097  3.0174
   93GLN   HE22 5727  14.478  10.094   8.484 -0.3931  0.8140  0.0693
   93GLN      C 5728  14.059  10.452   8.621 -0.0834  0.1313 -0.1709
   93GLN      O 5729  13.983  10.520   8.690 -0.0528  0.2049 -0.2085
   94GLN      N 5730  14.027  10.424   8.494  0.0774  0.2731 -0.2419
   94GLN      H 5731  14.102  10.386   8.437 -0.6897 -0.2440 -0.9209
   94GLN     CA 5732  13.897  10.454   8.439  0.2050  0.2531 -0.5608
   94GLN     HA 5733  13.828  10.455   8.524 -0.7235  0.1999 -1.2902
   94GLN     CB 5734  13.905  10.588   8.368 -0.3620  0.4693 -0.2276
   94GLN    HB1 5735  13.805  10.604   8.328 -0.3913 -1.1706 -0.8519
   94GLN    HB2 5736  13.975  10.578   8.285 -0.4686  2.0361 -0.5467
   94GLN     CG 5737  13.945  10.702   8.461 -0.1221  0.2605 -0.0732
   94GLN    HG1 5738  14.037  10.684   8.516 -0.0538 -0.0854 -0.3036
   94GLN    HG2 5739  13.862  10.715   8.531  1.8118  1.1742  2.1954
   94GLN     CD 5740  13.971  10.832   8.387 -0.0176  0.3295  0.0827
   94GLN    OE1 5741  13.877  10.905   8.354 -0.3051  0.0178  0.2044
   94GLN    NE2 5742  14.090  10.853   8.332  0.3048 -0.3902  0.4935
   94GLN   HE21 5743  14.110  10.938   8.280  4.2546 -0.5210  1.4686
   94GLN   HE22 5744  14.171  10.796   8.353  0.7488 -0.0993 -0.3542
   94GLN      C 5745  13.840  10.340   8.355  0.4917  0.2079 -0.6918
   94GLN      O 5746  13.910  10.249   8.311  0.1544 -0.2763 -0.2293
   95SER      N 5747  13.708  10.348   8.335  0.3454 -0.2326  0.0582
   95SER      H 5748  13.651  10.431   8.342 -2.5116 -1.8293 -2.5151
   95SER     CA 5749  13.631  10.241   8.275  0.7213 -0.5192  0.0812
   95SER     HA 5750  13.648  10.154   8.339 -4.3380 -0.8966  1.3192
   95SER     CB 5751  13.482  10.271   8.269  0.7469 -0.4026  0.0213
   95SER    HB1 5752  13.464  10.366   8.218 -1.7815  0.0370  1.5447
   95SER    HB2 5753  13.432  10.203   8.200 -0.5458  1.5638 -1.1026
   95SER     OG 5754  13.425  10.256   8.397 -0.0829 -0.3774 -0.3393
   95SER     HG 5755  13.339  10.299   8.391  0.4187  0.6853 -0.0403
   95SER      C 5756  13.676  10.221   8.131 -0.7181  0.1228 -0.4690
   95SER      O 5757  13.699  10.322   8.064  0.2347  0.3241  0.1476
   96SER      N 5758  13.703  10.098   8.087 -0.2494  0.0020  0.1470
   96SER      H 5759  13.691  10.020   8.150  1.4181  0.1905  0.7342
   96SER     CA 5760  13.777  10.056   7.971  0.2020 -0.4671  0.6029
   96SER     HA 5761  13.772  10.118   7.882 -0.6701 -2.6872 -1.0014
   96SER     CB 5762  13.923  10.035   8.010  0.4842 -0.0805 -0.2080
   96SER    HB1 5763  13.984  10.014   7.922  1.9143  1.7581  0.2898
   96SER    HB2 5764  13.937   9.960   8.089 -1.4566 -0.3563 -0.0812
   96SER     OG 5765  13.974  10.159   8.054  0.1019  0.1261 -0.3452
   96SER     HG 5766  13.906  10.199   8.108  1.0420  0.1374  0.8510
   96SER      C 5767  13.719   9.927   7.915 -0.0324 -0.3326  0.5390
   96SER      O 5768  13.650   9.851   7.982 -0.2893 -1.1887 -0.6491
   97TYR      N 5769  13.754   9.897   7.789 -0.1599 -0.2177  0.4759
   97TYR      H 5770  13.812   9.963   7.739 -0.2240 -1.3973 -1.2312
   97TYR     CA 5771  13.709   9.777   7.722 -0.3227 -0.0327  0.2508
   97TYR     HA 5772  13.603   9.757   7.735 -0.7392  1.7380 -0.1162
   97TYR     CB 5773  13.716   9.784   7.570 -0.2112  0.0656  0.2607
   97TYR    HB1 5774  13.708   9.686   7.524 -1.1600 -0.1689  0.8968
   97TYR    HB2 5775  13.814   9.820   7.537  0.1594 -1.3860 -0.2995
   97TYR     CG 5776  13.616   9.877   7.506 -0.0742  0.0790  0.0631
   97TYR    CD1 5777  13.662   9.976   7.417  0.5442 -0.2342  0.0325
   97TYR    HD1 5778  13.767   9.988   7.394 -0.0330  0.4475 -2.4927
   97TYR    CE1 5779  13.568  10.065   7.364  0.2027 -0.2067  0.6689
   97TYR    HE1 5780  13.605  10.141   7.296  0.4137 -0.8405  0.0630
   97TYR     CZ 5781  13.431  10.036   7.378  0.0888  0.0779  0.1528
   97TYR     OH 5782  13.346  10.113   7.304  0.0393 -0.4633 -0.3575
   97TYR     HH 5783  13.255  10.083   7.308 -0.4479  0.2649 -3.3405
   97TYR    CE2 5784  13.385   9.942   7.471  0.3076  0.2773  0.4656
   97TYR    HE2 5785  13.280   9.933   7.496  0.4181  1.4194  1.4437
   97TYR    CD2 5786  13.480   9.865   7.538 -0.0232 -0.4918  0.0629
   97TYR    HD2 5787  13.444   9.793   7.610  0.1780 -0.2269  0.4353
   97TYR      C 5788  13.778   9.651   7.771  0.6181  0.2254 -0.3727
   97TYR      O 5789  13.709   9.552   7.794  0.2120  0.5298 -0.2684
   98PRO      N 5790  13.911   9.646   7.787  0.4679 -0.4663  0.7845
   98PRO     CD 5791  14.010   9.729   7.722  0.1347 -0.3937  0.3670
   98PRO    HD1 5792  14.027   9.815   7.786 -2.7801  1.2263 -0.8654
   98PRO    HD2 5793  13.977   9.756   7.621 -0.6177 -2.8390 -0.1230
   98PRO     CG 5794  14.136   9.643   7.715  0.4499  0.0694  0.2992
   98PRO    HG1 5795  14.133   9.578   7.628  2.2888  0.4023 -0.0564
   98PRO    HG2 5796  14.228   9.700   7.725  0.8176 -0.5676  0.6199
[truncated: 841,970 more chars]
