# Supplementary material for: Thermodynamic forces from protein and water govern condensate formation of an intrinsically disordered protein domain
Source: Nat Commun. 2023 Sep 21;14:5892. doi: 10.1038/s41467-023-41586-y (PMC10514047; doi:10.1038/s41467-023-41586-y)
Supplement: Supplementary file 4 — Supplementary Data 1 [file 41467_2023_41586_MOESM4_ESM.zip › initial_coord_set-2_525mgmL.gro]

CG FUS-LCD in water
   16
 3834ION    NA+    1   5.038   7.055   2.014  0.0632 -0.0973 -0.1036
 3835ION    NA+    2   4.539   2.910   0.835  0.2263 -0.3315 -0.1030
 3836ION    NA+    3   1.335   4.756   1.200  0.1662  0.2075  0.2535
 3837ION    NA+    4   3.287   6.610   1.877  0.1932  0.0728 -0.3615
 3838ION    NA+    5   5.841   7.296   6.380  0.1038 -0.0514  0.1985
 3839ION    NA+    6   0.706   0.691   7.166 -0.0496  0.0479  0.0096
 3840ION    NA+    7   6.749   2.966   1.873 -0.2962 -0.2199 -0.1691
 3841ION    NA+    8   6.394   6.377   4.063  0.1611 -0.0219 -0.2335
 3842ION    NA+    9   4.912   1.916   2.533 -0.2740  0.1736 -0.1915
 3843ION    NA+   10   3.493   4.985   6.408  0.1082 -0.0804  0.2334
 3844ION    NA+   11   0.463   5.135   1.637 -0.0539 -0.2303  0.0331
 3845ION    NA+   12   1.424   3.140   4.120  0.0117 -0.1272  0.0315
 3846ION    NA+   13   6.171   1.161   7.398  0.1750  0.1953 -0.0813
 3847ION    NA+   14   5.855   2.212   7.179  0.0803  0.0021  0.1137
 3848ION    NA+   15   3.671   4.984   3.266  0.0817  0.2472 -0.1776
 3849ION    NA+   16   0.253   3.389   7.564  0.0455  0.0209  0.0165
   7.73793   7.73793   7.73793
