# Supplementary material for: Thermodynamic forces from protein and water govern condensate formation of an intrinsically disordered protein domain
Source: Nat Commun. 2023 Sep 21;14:5892. doi: 10.1038/s41467-023-41586-y (PMC10514047; doi:10.1038/s41467-023-41586-y)
Supplement: Supplementary file 4 — Supplementary Data 1 [file 41467_2023_41586_MOESM4_ESM.zip › production_0mgmL.mdp]

integrator		= md		
nsteps			= 50000000  	; This is for 100 ns. Change to 10000 for 20 ps trajectory	
dt			= 0.002		
nstxout			= 0		
nstvout			= 0		
nstxout-compressed 	= 500 		; This is for 1 ps. Change to 2 for 4 fs data output
nstenergy		= 500 	
nstlog			= 100		
constraint_algorithm 	= lincs    	
constraints     	= all-bonds     
lincs_iter      	= 2             
lincs_order     	= 6
ns_type			= grid		
nstlist			= 5		
rlist			= 1.0		
rcoulomb		= 1.0		
rvdw			= 1.0		
cutoff-scheme   	= Verlet
coulombtype		= PME		
fourierspacing		= 0.12		
tcoupl			= V-rescale
tc-grps			= System 
tau_t			= 0.21 
ref_t			= 300 
pcoupl          	= no
pbc			= xyz		
DispCorr		= EnerPres	
gen_vel			= no
