# Supplementary material for: Thermodynamic forces from protein and water govern condensate formation of an intrinsically disordered protein domain
Source: Nat Commun. 2023 Sep 21;14:5892. doi: 10.1038/s41467-023-41586-y (PMC10514047; doi:10.1038/s41467-023-41586-y)
Supplement: Supplementary file 4 — Supplementary Data 1 [file 41467_2023_41586_MOESM4_ESM.zip › topol_350mgmL.top]

;
;	File 'topol.top' was generated
;	By user: smukherj (6017)
;	On host: electra
;	At date: Thu Nov 11 11:47:00 2021

;
;	This is a standalone topology file
;
;	Created by:
;	                    :-) GROMACS - gmx pdb2gmx, 2016.4 (-:
;	
;	Executable:   /usr/bin/gmx
;	Data prefix:  /usr
;	Working dir:  /data/smukherj/FUS-LCD/1.PROTEIN/ALPHA-0.5/PDB2GMX
;	Command line:
;	  gmx pdb2gmx -f fus-lcd_alphaFold.pdb -o fus-lcd.gro
;	Force field was read from the standard GROMACS share directory.
;

; Include forcefield parameters
#include "/home/smukherj/FORCEFIELDS/disp.ff/forcefield.itp"

[ moleculetype ]
; Name            nrexcl
Protein_chain_A     3

[ atoms ]
;   nr       type  resnr residue  atom   cgnr     charge       mass  typeB    chargeB      massB
; residue   1 MET rtp NMET q +1.0
     1         N3      1    MET      N      1     0.1592      14.01   ; qtot 0.1592
     2          H      1    MET     H1      2     0.1984      1.008   ; qtot 0.3576
     3          H      1    MET     H2      3     0.1984      1.008   ; qtot 0.556
     4          H      1    MET     H3      4     0.1984      1.008   ; qtot 0.7544
     5         CT      1    MET     CA      5     0.0221      12.01   ; qtot 0.7765
     6         HP      1    MET     HA      6     0.1116      1.008   ; qtot 0.8881
     7         CT      1    MET     CB      7     0.0865      12.01   ; qtot 0.9746
     8         HC      1    MET    HB1      8     0.0125      1.008   ; qtot 0.9871
     9         HC      1    MET    HB2      9     0.0125      1.008   ; qtot 0.9996
    10         CT      1    MET     CG     10     0.0334      12.01   ; qtot 1.033
    11         H1      1    MET    HG1     11     0.0292      1.008   ; qtot 1.062
    12         H1      1    MET    HG2     12     0.0292      1.008   ; qtot 1.091
    13          S      1    MET     SD     13    -0.2774      32.06   ; qtot 0.814
    14         CT      1    MET     CE     14    -0.0341      12.01   ; qtot 0.7799
    15         H1      1    MET    HE1     15     0.0597      1.008   ; qtot 0.8396
    16         H1      1    MET    HE2     16     0.0597      1.008   ; qtot 0.8993
    17         H1      1    MET    HE3     17     0.0597      1.008   ; qtot 0.959
    18          C      1    MET      C     18     0.6123      12.01   ; qtot 1.571
    19          O      1    MET      O     19    -0.5713         16   ; qtot 1
; residue   2 ALA rtp ALA  q  0.0
    20          N      2    ALA      N     20    -0.4157      14.01   ; qtot 0.5843
    21          H      2    ALA      H     21     0.2719      1.008   ; qtot 0.8562
    22         CT      2    ALA     CA     22     0.0337      12.01   ; qtot 0.8899
    23         H1      2    ALA     HA     23     0.0823      1.008   ; qtot 0.9722
    24         CT      2    ALA     CB     24    -0.1825      12.01   ; qtot 0.7897
    25         HC      2    ALA    HB1     25     0.0603      1.008   ; qtot 0.85
    26         HC      2    ALA    HB2     26     0.0603      1.008   ; qtot 0.9103
    27         HC      2    ALA    HB3     27     0.0603      1.008   ; qtot 0.9706
    28          C      2    ALA      C     28     0.5973      12.01   ; qtot 1.568
    29          O      2    ALA      O     29    -0.5679         16   ; qtot 1
; residue   3 SER rtp SER  q  0.0
    30          N      3    SER      N     30    -0.4157      14.01   ; qtot 0.5843
    31          H      3    SER      H     31     0.2719      1.008   ; qtot 0.8562
    32         CT      3    SER     CA     32    -0.0249      12.01   ; qtot 0.8313
    33         H1      3    SER     HA     33     0.0843      1.008   ; qtot 0.9156
    34         CT      3    SER     CB     34     0.2117      12.01   ; qtot 1.127
    35         H1      3    SER    HB1     35     0.0352      1.008   ; qtot 1.162
    36         H1      3    SER    HB2     36     0.0352      1.008   ; qtot 1.198
    37         OH      3    SER     OG     37    -0.6546         16   ; qtot 0.5431
    38         HO      3    SER     HG     38     0.4275      1.008   ; qtot 0.9706
    39          C      3    SER      C     39     0.5973      12.01   ; qtot 1.568
    40          O      3    SER      O     40    -0.5679         16   ; qtot 1
; residue   4 ASN rtp ASN  q  0.0
    41          N      4    ASN      N     41    -0.4157      14.01   ; qtot 0.5843
    42          H      4    ASN      H     42     0.2719      1.008   ; qtot 0.8562
    43         CT      4    ASN     CA     43     0.0143      12.01   ; qtot 0.8705
    44         H1      4    ASN     HA     44     0.1048      1.008   ; qtot 0.9753
    45         CT      4    ASN     CB     45    -0.2041      12.01   ; qtot 0.7712
    46         HC      4    ASN    HB1     46     0.0797      1.008   ; qtot 0.8509
    47         HC      4    ASN    HB2     47     0.0797      1.008   ; qtot 0.9306
    48          C      4    ASN     CG     48      0.713      12.01   ; qtot 1.644
    49          O      4    ASN    OD1     49    -0.5931         16   ; qtot 1.05
    50          N      4    ASN    ND2     50    -0.9191      14.01   ; qtot 0.1314
    51          H      4    ASN   HD21     51     0.4196      1.008   ; qtot 0.551
    52          H      4    ASN   HD22     52     0.4196      1.008   ; qtot 0.9706
    53          C      4    ASN      C     53     0.5973      12.01   ; qtot 1.568
    54          O      4    ASN      O     54    -0.5679         16   ; qtot 1
; residue   5 ASP rtp ASP  q -1.0
    55          N      5    ASP      N     55    -0.5163      14.01   ; qtot 0.4837
    56          H      5    ASP      H     56     0.2936      1.008   ; qtot 0.7773
    57         CT      5    ASP     CA     57     0.0381      12.01   ; qtot 0.8154
    58         H1      5    ASP     HA     58      0.088      1.008   ; qtot 0.9034
    59         CT      5    ASP     CB     59    -0.0303      12.01   ; qtot 0.8731
    60         HC      5    ASP    HB1     60    -0.0122      1.008   ; qtot 0.8609
    61         HC      5    ASP    HB2     61    -0.0122      1.008   ; qtot 0.8487
    62          C      5    ASP     CG     62     0.7994      12.01   ; qtot 1.648
    63         O2      5    ASP    OD1     63    -0.8014         16   ; qtot 0.8467
    64         O2      5    ASP    OD2     64    -0.8014         16   ; qtot 0.0453
    65          C      5    ASP      C     65     0.5366      12.01   ; qtot 0.5819
    66          O      5    ASP      O     66    -0.5819         16   ; qtot 0
; residue   6 TYR rtp TYR  q  0.0
    67          N      6    TYR      N     67    -0.4157      14.01   ; qtot -0.4157
    68          H      6    TYR      H     68     0.2719      1.008   ; qtot -0.1438
    69         CT      6    TYR     CA     69    -0.0014      12.01   ; qtot -0.1452
    70         H1      6    TYR     HA     70     0.0876      1.008   ; qtot -0.0576
    71         CT      6    TYR     CB     71    -0.0152      12.01   ; qtot -0.0728
    72         HC      6    TYR    HB1     72     0.0295      1.008   ; qtot -0.0433
    73         HC      6    TYR    HB2     73     0.0295      1.008   ; qtot -0.0138
    74         CA      6    TYR     CG     74    -0.0011      12.01   ; qtot -0.0149
    75         CA      6    TYR    CD1     75    -0.1906      12.01   ; qtot -0.2055
    76         HA      6    TYR    HD1     76     0.1699      1.008   ; qtot -0.0356
    77         CA      6    TYR    CE1     77    -0.2341      12.01   ; qtot -0.2697
    78         HA      6    TYR    HE1     78     0.1656      1.008   ; qtot -0.1041
    79          C      6    TYR     CZ     79     0.3226      12.01   ; qtot 0.2185
    80         OH      6    TYR     OH     80    -0.5579         16   ; qtot -0.3394
    81         HO      6    TYR     HH     81     0.3992      1.008   ; qtot 0.0598
    82         CA      6    TYR    CE2     82    -0.2341      12.01   ; qtot -0.1743
    83         HA      6    TYR    HE2     83     0.1656      1.008   ; qtot -0.0087
    84         CA      6    TYR    CD2     84    -0.1906      12.01   ; qtot -0.1993
    85         HA      6    TYR    HD2     85     0.1699      1.008   ; qtot -0.0294
    86          C      6    TYR      C     86     0.5973      12.01   ; qtot 0.5679
    87          O      6    TYR      O     87    -0.5679         16   ; qtot 0
; residue   7 THR rtp THR  q  0.0
    88          N      7    THR      N     88    -0.4157      14.01   ; qtot -0.4157
    89          H      7    THR      H     89     0.2719      1.008   ; qtot -0.1438
    90         CT      7    THR     CA     90    -0.0389      12.01   ; qtot -0.1827
    91         H1      7    THR     HA     91     0.1007      1.008   ; qtot -0.082
    92         CT      7    THR     CB     92     0.3654      12.01   ; qtot 0.2834
    93         H1      7    THR     HB     93     0.0043      1.008   ; qtot 0.2877
    94         CT      7    THR    CG2     94    -0.2438      12.01   ; qtot 0.0439
    95         HC      7    THR   HG21     95     0.0642      1.008   ; qtot 0.1081
    96         HC      7    THR   HG22     96     0.0642      1.008   ; qtot 0.1723
    97         HC      7    THR   HG23     97     0.0642      1.008   ; qtot 0.2365
    98         OH      7    THR    OG1     98    -0.6761         16   ; qtot -0.4396
    99         HO      7    THR    HG1     99     0.4102      1.008   ; qtot -0.0294
   100          C      7    THR      C    100     0.5973      12.01   ; qtot 0.5679
   101          O      7    THR      O    101    -0.5679         16   ; qtot 0
; residue   8 GLN rtp GLN  q  0.0
   102          N      8    GLN      N    102    -0.4157      14.01   ; qtot -0.4157
   103          H      8    GLN      H    103     0.2719      1.008   ; qtot -0.1438
   104         CT      8    GLN     CA    104    -0.0031      12.01   ; qtot -0.1469
   105         H1      8    GLN     HA    105      0.085      1.008   ; qtot -0.0619
   106         CT      8    GLN     CB    106    -0.0036      12.01   ; qtot -0.0655
   107         HC      8    GLN    HB1    107     0.0171      1.008   ; qtot -0.0484
   108         HC      8    GLN    HB2    108     0.0171      1.008   ; qtot -0.0313
   109         CT      8    GLN     CG    109    -0.0645      12.01   ; qtot -0.0958
   110         HC      8    GLN    HG1    110     0.0352      1.008   ; qtot -0.0606
   111         HC      8    GLN    HG2    111     0.0352      1.008   ; qtot -0.0254
   112          C      8    GLN     CD    112     0.6951      12.01   ; qtot 0.6697
   113          O      8    GLN    OE1    113    -0.6086         16   ; qtot 0.0611
   114          N      8    GLN    NE2    114    -0.9407      14.01   ; qtot -0.8796
   115          H      8    GLN   HE21    115     0.4251      1.008   ; qtot -0.4545
   116          H      8    GLN   HE22    116     0.4251      1.008   ; qtot -0.0294
   117          C      8    GLN      C    117     0.5973      12.01   ; qtot 0.5679
   118          O      8    GLN      O    118    -0.5679         16   ; qtot 0
; residue   9 GLN rtp GLN  q  0.0
   119          N      9    GLN      N    119    -0.4157      14.01   ; qtot -0.4157
   120          H      9    GLN      H    120     0.2719      1.008   ; qtot -0.1438
   121         CT      9    GLN     CA    121    -0.0031      12.01   ; qtot -0.1469
   122         H1      9    GLN     HA    122      0.085      1.008   ; qtot -0.0619
   123         CT      9    GLN     CB    123    -0.0036      12.01   ; qtot -0.0655
   124         HC      9    GLN    HB1    124     0.0171      1.008   ; qtot -0.0484
   125         HC      9    GLN    HB2    125     0.0171      1.008   ; qtot -0.0313
   126         CT      9    GLN     CG    126    -0.0645      12.01   ; qtot -0.0958
   127         HC      9    GLN    HG1    127     0.0352      1.008   ; qtot -0.0606
   128         HC      9    GLN    HG2    128     0.0352      1.008   ; qtot -0.0254
   129          C      9    GLN     CD    129     0.6951      12.01   ; qtot 0.6697
   130          O      9    GLN    OE1    130    -0.6086         16   ; qtot 0.0611
   131          N      9    GLN    NE2    131    -0.9407      14.01   ; qtot -0.8796
   132          H      9    GLN   HE21    132     0.4251      1.008   ; qtot -0.4545
   133          H      9    GLN   HE22    133     0.4251      1.008   ; qtot -0.0294
   134          C      9    GLN      C    134     0.5973      12.01   ; qtot 0.5679
   135          O      9    GLN      O    135    -0.5679         16   ; qtot 0
; residue  10 ALA rtp ALA  q  0.0
   136          N     10    ALA      N    136    -0.4157      14.01   ; qtot -0.4157
   137          H     10    ALA      H    137     0.2719      1.008   ; qtot -0.1438
   138         CT     10    ALA     CA    138     0.0337      12.01   ; qtot -0.1101
   139         H1     10    ALA     HA    139     0.0823      1.008   ; qtot -0.0278
   140         CT     10    ALA     CB    140    -0.1825      12.01   ; qtot -0.2103
   141         HC     10    ALA    HB1    141     0.0603      1.008   ; qtot -0.15
   142         HC     10    ALA    HB2    142     0.0603      1.008   ; qtot -0.0897
   143         HC     10    ALA    HB3    143     0.0603      1.008   ; qtot -0.0294
   144          C     10    ALA      C    144     0.5973      12.01   ; qtot 0.5679
   145          O     10    ALA      O    145    -0.5679         16   ; qtot 0
; residue  11 THR rtp THR  q  0.0
   146          N     11    THR      N    146    -0.4157      14.01   ; qtot -0.4157
   147          H     11    THR      H    147     0.2719      1.008   ; qtot -0.1438
   148         CT     11    THR     CA    148    -0.0389      12.01   ; qtot -0.1827
   149         H1     11    THR     HA    149     0.1007      1.008   ; qtot -0.082
   150         CT     11    THR     CB    150     0.3654      12.01   ; qtot 0.2834
   151         H1     11    THR     HB    151     0.0043      1.008   ; qtot 0.2877
   152         CT     11    THR    CG2    152    -0.2438      12.01   ; qtot 0.0439
   153         HC     11    THR   HG21    153     0.0642      1.008   ; qtot 0.1081
   154         HC     11    THR   HG22    154     0.0642      1.008   ; qtot 0.1723
   155         HC     11    THR   HG23    155     0.0642      1.008   ; qtot 0.2365
   156         OH     11    THR    OG1    156    -0.6761         16   ; qtot -0.4396
   157         HO     11    THR    HG1    157     0.4102      1.008   ; qtot -0.0294
   158          C     11    THR      C    158     0.5973      12.01   ; qtot 0.5679
   159          O     11    THR      O    159    -0.5679         16   ; qtot 0
; residue  12 GLN rtp GLN  q  0.0
   160          N     12    GLN      N    160    -0.4157      14.01   ; qtot -0.4157
   161          H     12    GLN      H    161     0.2719      1.008   ; qtot -0.1438
   162         CT     12    GLN     CA    162    -0.0031      12.01   ; qtot -0.1469
   163         H1     12    GLN     HA    163      0.085      1.008   ; qtot -0.0619
   164         CT     12    GLN     CB    164    -0.0036      12.01   ; qtot -0.0655
   165         HC     12    GLN    HB1    165     0.0171      1.008   ; qtot -0.0484
   166         HC     12    GLN    HB2    166     0.0171      1.008   ; qtot -0.0313
   167         CT     12    GLN     CG    167    -0.0645      12.01   ; qtot -0.0958
   168         HC     12    GLN    HG1    168     0.0352      1.008   ; qtot -0.0606
   169         HC     12    GLN    HG2    169     0.0352      1.008   ; qtot -0.0254
   170          C     12    GLN     CD    170     0.6951      12.01   ; qtot 0.6697
   171          O     12    GLN    OE1    171    -0.6086         16   ; qtot 0.0611
   172          N     12    GLN    NE2    172    -0.9407      14.01   ; qtot -0.8796
   173          H     12    GLN   HE21    173     0.4251      1.008   ; qtot -0.4545
   174          H     12    GLN   HE22    174     0.4251      1.008   ; qtot -0.0294
   175          C     12    GLN      C    175     0.5973      12.01   ; qtot 0.5679
   176          O     12    GLN      O    176    -0.5679         16   ; qtot 0
; residue  13 SER rtp SER  q  0.0
   177          N     13    SER      N    177    -0.4157      14.01   ; qtot -0.4157
   178          H     13    SER      H    178     0.2719      1.008   ; qtot -0.1438
   179         CT     13    SER     CA    179    -0.0249      12.01   ; qtot -0.1687
   180         H1     13    SER     HA    180     0.0843      1.008   ; qtot -0.0844
   181         CT     13    SER     CB    181     0.2117      12.01   ; qtot 0.1273
   182         H1     13    SER    HB1    182     0.0352      1.008   ; qtot 0.1625
   183         H1     13    SER    HB2    183     0.0352      1.008   ; qtot 0.1977
   184         OH     13    SER     OG    184    -0.6546         16   ; qtot -0.4569
   185         HO     13    SER     HG    185     0.4275      1.008   ; qtot -0.0294
   186          C     13    SER      C    186     0.5973      12.01   ; qtot 0.5679
   187          O     13    SER      O    187    -0.5679         16   ; qtot 0
; residue  14 TYR rtp TYR  q  0.0
   188          N     14    TYR      N    188    -0.4157      14.01   ; qtot -0.4157
   189          H     14    TYR      H    189     0.2719      1.008   ; qtot -0.1438
   190         CT     14    TYR     CA    190    -0.0014      12.01   ; qtot -0.1452
   191         H1     14    TYR     HA    191     0.0876      1.008   ; qtot -0.0576
   192         CT     14    TYR     CB    192    -0.0152      12.01   ; qtot -0.0728
   193         HC     14    TYR    HB1    193     0.0295      1.008   ; qtot -0.0433
   194         HC     14    TYR    HB2    194     0.0295      1.008   ; qtot -0.0138
   195         CA     14    TYR     CG    195    -0.0011      12.01   ; qtot -0.0149
   196         CA     14    TYR    CD1    196    -0.1906      12.01   ; qtot -0.2055
   197         HA     14    TYR    HD1    197     0.1699      1.008   ; qtot -0.0356
   198         CA     14    TYR    CE1    198    -0.2341      12.01   ; qtot -0.2697
   199         HA     14    TYR    HE1    199     0.1656      1.008   ; qtot -0.1041
   200          C     14    TYR     CZ    200     0.3226      12.01   ; qtot 0.2185
   201         OH     14    TYR     OH    201    -0.5579         16   ; qtot -0.3394
   202         HO     14    TYR     HH    202     0.3992      1.008   ; qtot 0.0598
   203         CA     14    TYR    CE2    203    -0.2341      12.01   ; qtot -0.1743
   204         HA     14    TYR    HE2    204     0.1656      1.008   ; qtot -0.0087
   205         CA     14    TYR    CD2    205    -0.1906      12.01   ; qtot -0.1993
   206         HA     14    TYR    HD2    206     0.1699      1.008   ; qtot -0.0294
   207          C     14    TYR      C    207     0.5973      12.01   ; qtot 0.5679
   208          O     14    TYR      O    208    -0.5679         16   ; qtot 0
; residue  15 GLY rtp GLY  q  0.0
   209          N     15    GLY      N    209    -0.4157      14.01   ; qtot -0.4157
   210          H     15    GLY      H    210     0.2719      1.008   ; qtot -0.1438
   211         CT     15    GLY     CA    211    -0.0252      12.01   ; qtot -0.169
   212         H1     15    GLY    HA1    212     0.0698      1.008   ; qtot -0.0992
   213         H1     15    GLY    HA2    213     0.0698      1.008   ; qtot -0.0294
   214          C     15    GLY      C    214     0.5973      12.01   ; qtot 0.5679
   215          O     15    GLY      O    215    -0.5679         16   ; qtot 0
; residue  16 ALA rtp ALA  q  0.0
   216          N     16    ALA      N    216    -0.4157      14.01   ; qtot -0.4157
   217          H     16    ALA      H    217     0.2719      1.008   ; qtot -0.1438
   218         CT     16    ALA     CA    218     0.0337      12.01   ; qtot -0.1101
   219         H1     16    ALA     HA    219     0.0823      1.008   ; qtot -0.0278
   220         CT     16    ALA     CB    220    -0.1825      12.01   ; qtot -0.2103
   221         HC     16    ALA    HB1    221     0.0603      1.008   ; qtot -0.15
   222         HC     16    ALA    HB2    222     0.0603      1.008   ; qtot -0.0897
   223         HC     16    ALA    HB3    223     0.0603      1.008   ; qtot -0.0294
   224          C     16    ALA      C    224     0.5973      12.01   ; qtot 0.5679
   225          O     16    ALA      O    225    -0.5679         16   ; qtot 0
; residue  17 TYR rtp TYR  q  0.0
   226          N     17    TYR      N    226    -0.4157      14.01   ; qtot -0.4157
   227          H     17    TYR      H    227     0.2719      1.008   ; qtot -0.1438
   228         CT     17    TYR     CA    228    -0.0014      12.01   ; qtot -0.1452
   229         H1     17    TYR     HA    229     0.0876      1.008   ; qtot -0.0576
   230         CT     17    TYR     CB    230    -0.0152      12.01   ; qtot -0.0728
   231         HC     17    TYR    HB1    231     0.0295      1.008   ; qtot -0.0433
   232         HC     17    TYR    HB2    232     0.0295      1.008   ; qtot -0.0138
   233         CA     17    TYR     CG    233    -0.0011      12.01   ; qtot -0.0149
   234         CA     17    TYR    CD1    234    -0.1906      12.01   ; qtot -0.2055
   235         HA     17    TYR    HD1    235     0.1699      1.008   ; qtot -0.0356
   236         CA     17    TYR    CE1    236    -0.2341      12.01   ; qtot -0.2697
   237         HA     17    TYR    HE1    237     0.1656      1.008   ; qtot -0.1041
   238          C     17    TYR     CZ    238     0.3226      12.01   ; qtot 0.2185
   239         OH     17    TYR     OH    239    -0.5579         16   ; qtot -0.3394
   240         HO     17    TYR     HH    240     0.3992      1.008   ; qtot 0.0598
   241         CA     17    TYR    CE2    241    -0.2341      12.01   ; qtot -0.1743
   242         HA     17    TYR    HE2    242     0.1656      1.008   ; qtot -0.0087
   243         CA     17    TYR    CD2    243    -0.1906      12.01   ; qtot -0.1993
   244         HA     17    TYR    HD2    244     0.1699      1.008   ; qtot -0.0294
   245          C     17    TYR      C    245     0.5973      12.01   ; qtot 0.5679
   246          O     17    TYR      O    246    -0.5679         16   ; qtot 0
; residue  18 PRO rtp PRO  q  0.0
   247          N     18    PRO      N    247    -0.2548      14.01   ; qtot -0.2548
   248         CT     18    PRO     CD    248     0.0192      12.01   ; qtot -0.2356
   249         H1     18    PRO    HD1    249     0.0391      1.008   ; qtot -0.1965
   250         H1     18    PRO    HD2    250     0.0391      1.008   ; qtot -0.1574
   251         CT     18    PRO     CG    251     0.0189      12.01   ; qtot -0.1385
   252         HC     18    PRO    HG1    252     0.0213      1.008   ; qtot -0.1172
   253         HC     18    PRO    HG2    253     0.0213      1.008   ; qtot -0.0959
   254         CT     18    PRO     CB    254     -0.007      12.01   ; qtot -0.1029
   255         HC     18    PRO    HB1    255     0.0253      1.008   ; qtot -0.0776
   256         HC     18    PRO    HB2    256     0.0253      1.008   ; qtot -0.0523
   257         CT     18    PRO     CA    257    -0.0266      12.01   ; qtot -0.0789
   258         H1     18    PRO     HA    258     0.0641      1.008   ; qtot -0.0148
   259          C     18    PRO      C    259     0.5896      12.01   ; qtot 0.5748
   260          O     18    PRO      O    260    -0.5748         16   ; qtot 0
; residue  19 THR rtp THR  q  0.0
   261          N     19    THR      N    261    -0.4157      14.01   ; qtot -0.4157
   262          H     19    THR      H    262     0.2719      1.008   ; qtot -0.1438
   263         CT     19    THR     CA    263    -0.0389      12.01   ; qtot -0.1827
   264         H1     19    THR     HA    264     0.1007      1.008   ; qtot -0.082
   265         CT     19    THR     CB    265     0.3654      12.01   ; qtot 0.2834
   266         H1     19    THR     HB    266     0.0043      1.008   ; qtot 0.2877
   267         CT     19    THR    CG2    267    -0.2438      12.01   ; qtot 0.0439
   268         HC     19    THR   HG21    268     0.0642      1.008   ; qtot 0.1081
   269         HC     19    THR   HG22    269     0.0642      1.008   ; qtot 0.1723
   270         HC     19    THR   HG23    270     0.0642      1.008   ; qtot 0.2365
   271         OH     19    THR    OG1    271    -0.6761         16   ; qtot -0.4396
   272         HO     19    THR    HG1    272     0.4102      1.008   ; qtot -0.0294
   273          C     19    THR      C    273     0.5973      12.01   ; qtot 0.5679
   274          O     19    THR      O    274    -0.5679         16   ; qtot 0
; residue  20 GLN rtp GLN  q  0.0
   275          N     20    GLN      N    275    -0.4157      14.01   ; qtot -0.4157
   276          H     20    GLN      H    276     0.2719      1.008   ; qtot -0.1438
   277         CT     20    GLN     CA    277    -0.0031      12.01   ; qtot -0.1469
   278         H1     20    GLN     HA    278      0.085      1.008   ; qtot -0.0619
   279         CT     20    GLN     CB    279    -0.0036      12.01   ; qtot -0.0655
   280         HC     20    GLN    HB1    280     0.0171      1.008   ; qtot -0.0484
   281         HC     20    GLN    HB2    281     0.0171      1.008   ; qtot -0.0313
   282         CT     20    GLN     CG    282    -0.0645      12.01   ; qtot -0.0958
   283         HC     20    GLN    HG1    283     0.0352      1.008   ; qtot -0.0606
   284         HC     20    GLN    HG2    284     0.0352      1.008   ; qtot -0.0254
   285          C     20    GLN     CD    285     0.6951      12.01   ; qtot 0.6697
   286          O     20    GLN    OE1    286    -0.6086         16   ; qtot 0.0611
   287          N     20    GLN    NE2    287    -0.9407      14.01   ; qtot -0.8796
   288          H     20    GLN   HE21    288     0.4251      1.008   ; qtot -0.4545
   289          H     20    GLN   HE22    289     0.4251      1.008   ; qtot -0.0294
   290          C     20    GLN      C    290     0.5973      12.01   ; qtot 0.5679
   291          O     20    GLN      O    291    -0.5679         16   ; qtot 0
; residue  21 PRO rtp PRO  q  0.0
   292          N     21    PRO      N    292    -0.2548      14.01   ; qtot -0.2548
   293         CT     21    PRO     CD    293     0.0192      12.01   ; qtot -0.2356
   294         H1     21    PRO    HD1    294     0.0391      1.008   ; qtot -0.1965
   295         H1     21    PRO    HD2    295     0.0391      1.008   ; qtot -0.1574
   296         CT     21    PRO     CG    296     0.0189      12.01   ; qtot -0.1385
   297         HC     21    PRO    HG1    297     0.0213      1.008   ; qtot -0.1172
   298         HC     21    PRO    HG2    298     0.0213      1.008   ; qtot -0.0959
   299         CT     21    PRO     CB    299     -0.007      12.01   ; qtot -0.1029
   300         HC     21    PRO    HB1    300     0.0253      1.008   ; qtot -0.0776
   301         HC     21    PRO    HB2    301     0.0253      1.008   ; qtot -0.0523
   302         CT     21    PRO     CA    302    -0.0266      12.01   ; qtot -0.0789
   303         H1     21    PRO     HA    303     0.0641      1.008   ; qtot -0.0148
   304          C     21    PRO      C    304     0.5896      12.01   ; qtot 0.5748
   305          O     21    PRO      O    305    -0.5748         16   ; qtot 0
; residue  22 GLY rtp GLY  q  0.0
   306          N     22    GLY      N    306    -0.4157      14.01   ; qtot -0.4157
   307          H     22    GLY      H    307     0.2719      1.008   ; qtot -0.1438
   308         CT     22    GLY     CA    308    -0.0252      12.01   ; qtot -0.169
   309         H1     22    GLY    HA1    309     0.0698      1.008   ; qtot -0.0992
   310         H1     22    GLY    HA2    310     0.0698      1.008   ; qtot -0.0294
   311          C     22    GLY      C    311     0.5973      12.01   ; qtot 0.5679
   312          O     22    GLY      O    312    -0.5679         16   ; qtot 0
; residue  23 GLN rtp GLN  q  0.0
   313          N     23    GLN      N    313    -0.4157      14.01   ; qtot -0.4157
   314          H     23    GLN      H    314     0.2719      1.008   ; qtot -0.1438
   315         CT     23    GLN     CA    315    -0.0031      12.01   ; qtot -0.1469
   316         H1     23    GLN     HA    316      0.085      1.008   ; qtot -0.0619
   317         CT     23    GLN     CB    317    -0.0036      12.01   ; qtot -0.0655
   318         HC     23    GLN    HB1    318     0.0171      1.008   ; qtot -0.0484
   319         HC     23    GLN    HB2    319     0.0171      1.008   ; qtot -0.0313
   320         CT     23    GLN     CG    320    -0.0645      12.01   ; qtot -0.0958
   321         HC     23    GLN    HG1    321     0.0352      1.008   ; qtot -0.0606
   322         HC     23    GLN    HG2    322     0.0352      1.008   ; qtot -0.0254
   323          C     23    GLN     CD    323     0.6951      12.01   ; qtot 0.6697
   324          O     23    GLN    OE1    324    -0.6086         16   ; qtot 0.0611
   325          N     23    GLN    NE2    325    -0.9407      14.01   ; qtot -0.8796
   326          H     23    GLN   HE21    326     0.4251      1.008   ; qtot -0.4545
   327          H     23    GLN   HE22    327     0.4251      1.008   ; qtot -0.0294
   328          C     23    GLN      C    328     0.5973      12.01   ; qtot 0.5679
   329          O     23    GLN      O    329    -0.5679         16   ; qtot 0
; residue  24 GLY rtp GLY  q  0.0
   330          N     24    GLY      N    330    -0.4157      14.01   ; qtot -0.4157
   331          H     24    GLY      H    331     0.2719      1.008   ; qtot -0.1438
   332         CT     24    GLY     CA    332    -0.0252      12.01   ; qtot -0.169
   333         H1     24    GLY    HA1    333     0.0698      1.008   ; qtot -0.0992
   334         H1     24    GLY    HA2    334     0.0698      1.008   ; qtot -0.0294
   335          C     24    GLY      C    335     0.5973      12.01   ; qtot 0.5679
   336          O     24    GLY      O    336    -0.5679         16   ; qtot 0
; residue  25 TYR rtp TYR  q  0.0
   337          N     25    TYR      N    337    -0.4157      14.01   ; qtot -0.4157
   338          H     25    TYR      H    338     0.2719      1.008   ; qtot -0.1438
   339         CT     25    TYR     CA    339    -0.0014      12.01   ; qtot -0.1452
   340         H1     25    TYR     HA    340     0.0876      1.008   ; qtot -0.0576
   341         CT     25    TYR     CB    341    -0.0152      12.01   ; qtot -0.0728
   342         HC     25    TYR    HB1    342     0.0295      1.008   ; qtot -0.0433
   343         HC     25    TYR    HB2    343     0.0295      1.008   ; qtot -0.0138
   344         CA     25    TYR     CG    344    -0.0011      12.01   ; qtot -0.0149
   345         CA     25    TYR    CD1    345    -0.1906      12.01   ; qtot -0.2055
   346         HA     25    TYR    HD1    346     0.1699      1.008   ; qtot -0.0356
   347         CA     25    TYR    CE1    347    -0.2341      12.01   ; qtot -0.2697
   348         HA     25    TYR    HE1    348     0.1656      1.008   ; qtot -0.1041
   349          C     25    TYR     CZ    349     0.3226      12.01   ; qtot 0.2185
   350         OH     25    TYR     OH    350    -0.5579         16   ; qtot -0.3394
   351         HO     25    TYR     HH    351     0.3992      1.008   ; qtot 0.0598
   352         CA     25    TYR    CE2    352    -0.2341      12.01   ; qtot -0.1743
   353         HA     25    TYR    HE2    353     0.1656      1.008   ; qtot -0.0087
   354         CA     25    TYR    CD2    354    -0.1906      12.01   ; qtot -0.1993
   355         HA     25    TYR    HD2    355     0.1699      1.008   ; qtot -0.0294
   356          C     25    TYR      C    356     0.5973      12.01   ; qtot 0.5679
   357          O     25    TYR      O    357    -0.5679         16   ; qtot 0
; residue  26 SER rtp SER  q  0.0
   358          N     26    SER      N    358    -0.4157      14.01   ; qtot -0.4157
   359          H     26    SER      H    359     0.2719      1.008   ; qtot -0.1438
   360         CT     26    SER     CA    360    -0.0249      12.01   ; qtot -0.1687
   361         H1     26    SER     HA    361     0.0843      1.008   ; qtot -0.0844
   362         CT     26    SER     CB    362     0.2117      12.01   ; qtot 0.1273
   363         H1     26    SER    HB1    363     0.0352      1.008   ; qtot 0.1625
   364         H1     26    SER    HB2    364     0.0352      1.008   ; qtot 0.1977
   365         OH     26    SER     OG    365    -0.6546         16   ; qtot -0.4569
   366         HO     26    SER     HG    366     0.4275      1.008   ; qtot -0.0294
   367          C     26    SER      C    367     0.5973      12.01   ; qtot 0.5679
   368          O     26    SER      O    368    -0.5679         16   ; qtot 0
; residue  27 GLN rtp GLN  q  0.0
   369          N     27    GLN      N    369    -0.4157      14.01   ; qtot -0.4157
   370          H     27    GLN      H    370     0.2719      1.008   ; qtot -0.1438
   371         CT     27    GLN     CA    371    -0.0031      12.01   ; qtot -0.1469
   372         H1     27    GLN     HA    372      0.085      1.008   ; qtot -0.0619
   373         CT     27    GLN     CB    373    -0.0036      12.01   ; qtot -0.0655
   374         HC     27    GLN    HB1    374     0.0171      1.008   ; qtot -0.0484
   375         HC     27    GLN    HB2    375     0.0171      1.008   ; qtot -0.0313
   376         CT     27    GLN     CG    376    -0.0645      12.01   ; qtot -0.0958
   377         HC     27    GLN    HG1    377     0.0352      1.008   ; qtot -0.0606
   378         HC     27    GLN    HG2    378     0.0352      1.008   ; qtot -0.0254
   379          C     27    GLN     CD    379     0.6951      12.01   ; qtot 0.6697
   380          O     27    GLN    OE1    380    -0.6086         16   ; qtot 0.0611
   381          N     27    GLN    NE2    381    -0.9407      14.01   ; qtot -0.8796
   382          H     27    GLN   HE21    382     0.4251      1.008   ; qtot -0.4545
   383          H     27    GLN   HE22    383     0.4251      1.008   ; qtot -0.0294
   384          C     27    GLN      C    384     0.5973      12.01   ; qtot 0.5679
   385          O     27    GLN      O    385    -0.5679         16   ; qtot 0
; residue  28 GLN rtp GLN  q  0.0
   386          N     28    GLN      N    386    -0.4157      14.01   ; qtot -0.4157
   387          H     28    GLN      H    387     0.2719      1.008   ; qtot -0.1438
   388         CT     28    GLN     CA    388    -0.0031      12.01   ; qtot -0.1469
   389         H1     28    GLN     HA    389      0.085      1.008   ; qtot -0.0619
   390         CT     28    GLN     CB    390    -0.0036      12.01   ; qtot -0.0655
   391         HC     28    GLN    HB1    391     0.0171      1.008   ; qtot -0.0484
   392         HC     28    GLN    HB2    392     0.0171      1.008   ; qtot -0.0313
   393         CT     28    GLN     CG    393    -0.0645      12.01   ; qtot -0.0958
   394         HC     28    GLN    HG1    394     0.0352      1.008   ; qtot -0.0606
   395         HC     28    GLN    HG2    395     0.0352      1.008   ; qtot -0.0254
   396          C     28    GLN     CD    396     0.6951      12.01   ; qtot 0.6697
   397          O     28    GLN    OE1    397    -0.6086         16   ; qtot 0.0611
   398          N     28    GLN    NE2    398    -0.9407      14.01   ; qtot -0.8796
   399          H     28    GLN   HE21    399     0.4251      1.008   ; qtot -0.4545
   400          H     28    GLN   HE22    400     0.4251      1.008   ; qtot -0.0294
   401          C     28    GLN      C    401     0.5973      12.01   ; qtot 0.5679
   402          O     28    GLN      O    402    -0.5679         16   ; qtot 0
; residue  29 SER rtp SER  q  0.0
   403          N     29    SER      N    403    -0.4157      14.01   ; qtot -0.4157
   404          H     29    SER      H    404     0.2719      1.008   ; qtot -0.1438
   405         CT     29    SER     CA    405    -0.0249      12.01   ; qtot -0.1687
   406         H1     29    SER     HA    406     0.0843      1.008   ; qtot -0.0844
   407         CT     29    SER     CB    407     0.2117      12.01   ; qtot 0.1273
   408         H1     29    SER    HB1    408     0.0352      1.008   ; qtot 0.1625
   409         H1     29    SER    HB2    409     0.0352      1.008   ; qtot 0.1977
   410         OH     29    SER     OG    410    -0.6546         16   ; qtot -0.4569
   411         HO     29    SER     HG    411     0.4275      1.008   ; qtot -0.0294
   412          C     29    SER      C    412     0.5973      12.01   ; qtot 0.5679
   413          O     29    SER      O    413    -0.5679         16   ; qtot 0
; residue  30 SER rtp SER  q  0.0
   414          N     30    SER      N    414    -0.4157      14.01   ; qtot -0.4157
   415          H     30    SER      H    415     0.2719      1.008   ; qtot -0.1438
   416         CT     30    SER     CA    416    -0.0249      12.01   ; qtot -0.1687
   417         H1     30    SER     HA    417     0.0843      1.008   ; qtot -0.0844
   418         CT     30    SER     CB    418     0.2117      12.01   ; qtot 0.1273
   419         H1     30    SER    HB1    419     0.0352      1.008   ; qtot 0.1625
   420         H1     30    SER    HB2    420     0.0352      1.008   ; qtot 0.1977
   421         OH     30    SER     OG    421    -0.6546         16   ; qtot -0.4569
   422         HO     30    SER     HG    422     0.4275      1.008   ; qtot -0.0294
   423          C     30    SER      C    423     0.5973      12.01   ; qtot 0.5679
   424          O     30    SER      O    424    -0.5679         16   ; qtot 0
; residue  31 GLN rtp GLN  q  0.0
   425          N     31    GLN      N    425    -0.4157      14.01   ; qtot -0.4157
   426          H     31    GLN      H    426     0.2719      1.008   ; qtot -0.1438
   427         CT     31    GLN     CA    427    -0.0031      12.01   ; qtot -0.1469
   428         H1     31    GLN     HA    428      0.085      1.008   ; qtot -0.0619
   429         CT     31    GLN     CB    429    -0.0036      12.01   ; qtot -0.0655
   430         HC     31    GLN    HB1    430     0.0171      1.008   ; qtot -0.0484
   431         HC     31    GLN    HB2    431     0.0171      1.008   ; qtot -0.0313
   432         CT     31    GLN     CG    432    -0.0645      12.01   ; qtot -0.0958
   433         HC     31    GLN    HG1    433     0.0352      1.008   ; qtot -0.0606
   434         HC     31    GLN    HG2    434     0.0352      1.008   ; qtot -0.0254
   435          C     31    GLN     CD    435     0.6951      12.01   ; qtot 0.6697
   436          O     31    GLN    OE1    436    -0.6086         16   ; qtot 0.0611
   437          N     31    GLN    NE2    437    -0.9407      14.01   ; qtot -0.8796
   438          H     31    GLN   HE21    438     0.4251      1.008   ; qtot -0.4545
   439          H     31    GLN   HE22    439     0.4251      1.008   ; qtot -0.0294
   440          C     31    GLN      C    440     0.5973      12.01   ; qtot 0.5679
   441          O     31    GLN      O    441    -0.5679         16   ; qtot 0
; residue  32 PRO rtp PRO  q  0.0
   442          N     32    PRO      N    442    -0.2548      14.01   ; qtot -0.2548
   443         CT     32    PRO     CD    443     0.0192      12.01   ; qtot -0.2356
   444         H1     32    PRO    HD1    444     0.0391      1.008   ; qtot -0.1965
   445         H1     32    PRO    HD2    445     0.0391      1.008   ; qtot -0.1574
   446         CT     32    PRO     CG    446     0.0189      12.01   ; qtot -0.1385
   447         HC     32    PRO    HG1    447     0.0213      1.008   ; qtot -0.1172
   448         HC     32    PRO    HG2    448     0.0213      1.008   ; qtot -0.0959
   449         CT     32    PRO     CB    449     -0.007      12.01   ; qtot -0.1029
   450         HC     32    PRO    HB1    450     0.0253      1.008   ; qtot -0.0776
   451         HC     32    PRO    HB2    451     0.0253      1.008   ; qtot -0.0523
   452         CT     32    PRO     CA    452    -0.0266      12.01   ; qtot -0.0789
   453         H1     32    PRO     HA    453     0.0641      1.008   ; qtot -0.0148
   454          C     32    PRO      C    454     0.5896      12.01   ; qtot 0.5748
   455          O     32    PRO      O    455    -0.5748         16   ; qtot 0
; residue  33 TYR rtp TYR  q  0.0
   456          N     33    TYR      N    456    -0.4157      14.01   ; qtot -0.4157
   457          H     33    TYR      H    457     0.2719      1.008   ; qtot -0.1438
   458         CT     33    TYR     CA    458    -0.0014      12.01   ; qtot -0.1452
   459         H1     33    TYR     HA    459     0.0876      1.008   ; qtot -0.0576
   460         CT     33    TYR     CB    460    -0.0152      12.01   ; qtot -0.0728
   461         HC     33    TYR    HB1    461     0.0295      1.008   ; qtot -0.0433
   462         HC     33    TYR    HB2    462     0.0295      1.008   ; qtot -0.0138
   463         CA     33    TYR     CG    463    -0.0011      12.01   ; qtot -0.0149
   464         CA     33    TYR    CD1    464    -0.1906      12.01   ; qtot -0.2055
   465         HA     33    TYR    HD1    465     0.1699      1.008   ; qtot -0.0356
   466         CA     33    TYR    CE1    466    -0.2341      12.01   ; qtot -0.2697
   467         HA     33    TYR    HE1    467     0.1656      1.008   ; qtot -0.1041
   468          C     33    TYR     CZ    468     0.3226      12.01   ; qtot 0.2185
   469         OH     33    TYR     OH    469    -0.5579         16   ; qtot -0.3394
   470         HO     33    TYR     HH    470     0.3992      1.008   ; qtot 0.0598
   471         CA     33    TYR    CE2    471    -0.2341      12.01   ; qtot -0.1743
   472         HA     33    TYR    HE2    472     0.1656      1.008   ; qtot -0.0087
   473         CA     33    TYR    CD2    473    -0.1906      12.01   ; qtot -0.1993
   474         HA     33    TYR    HD2    474     0.1699      1.008   ; qtot -0.0294
   475          C     33    TYR      C    475     0.5973      12.01   ; qtot 0.5679
   476          O     33    TYR      O    476    -0.5679         16   ; qtot 0
; residue  34 GLY rtp GLY  q  0.0
   477          N     34    GLY      N    477    -0.4157      14.01   ; qtot -0.4157
   478          H     34    GLY      H    478     0.2719      1.008   ; qtot -0.1438
   479         CT     34    GLY     CA    479    -0.0252      12.01   ; qtot -0.169
   480         H1     34    GLY    HA1    480     0.0698      1.008   ; qtot -0.0992
   481         H1     34    GLY    HA2    481     0.0698      1.008   ; qtot -0.0294
   482          C     34    GLY      C    482     0.5973      12.01   ; qtot 0.5679
   483          O     34    GLY      O    483    -0.5679         16   ; qtot 0
; residue  35 GLN rtp GLN  q  0.0
   484          N     35    GLN      N    484    -0.4157      14.01   ; qtot -0.4157
   485          H     35    GLN      H    485     0.2719      1.008   ; qtot -0.1438
   486         CT     35    GLN     CA    486    -0.0031      12.01   ; qtot -0.1469
   487         H1     35    GLN     HA    487      0.085      1.008   ; qtot -0.0619
   488         CT     35    GLN     CB    488    -0.0036      12.01   ; qtot -0.0655
   489         HC     35    GLN    HB1    489     0.0171      1.008   ; qtot -0.0484
   490         HC     35    GLN    HB2    490     0.0171      1.008   ; qtot -0.0313
   491         CT     35    GLN     CG    491    -0.0645      12.01   ; qtot -0.0958
   492         HC     35    GLN    HG1    492     0.0352      1.008   ; qtot -0.0606
   493         HC     35    GLN    HG2    493     0.0352      1.008   ; qtot -0.0254
   494          C     35    GLN     CD    494     0.6951      12.01   ; qtot 0.6697
   495          O     35    GLN    OE1    495    -0.6086         16   ; qtot 0.0611
   496          N     35    GLN    NE2    496    -0.9407      14.01   ; qtot -0.8796
   497          H     35    GLN   HE21    497     0.4251      1.008   ; qtot -0.4545
   498          H     35    GLN   HE22    498     0.4251      1.008   ; qtot -0.0294
   499          C     35    GLN      C    499     0.5973      12.01   ; qtot 0.5679
   500          O     35    GLN      O    500    -0.5679         16   ; qtot 0
; residue  36 GLN rtp GLN  q  0.0
   501          N     36    GLN      N    501    -0.4157      14.01   ; qtot -0.4157
   502          H     36    GLN      H    502     0.2719      1.008   ; qtot -0.1438
   503         CT     36    GLN     CA    503    -0.0031      12.01   ; qtot -0.1469
   504         H1     36    GLN     HA    504      0.085      1.008   ; qtot -0.0619
   505         CT     36    GLN     CB    505    -0.0036      12.01   ; qtot -0.0655
   506         HC     36    GLN    HB1    506     0.0171      1.008   ; qtot -0.0484
   507         HC     36    GLN    HB2    507     0.0171      1.008   ; qtot -0.0313
   508         CT     36    GLN     CG    508    -0.0645      12.01   ; qtot -0.0958
   509         HC     36    GLN    HG1    509     0.0352      1.008   ; qtot -0.0606
   510         HC     36    GLN    HG2    510     0.0352      1.008   ; qtot -0.0254
   511          C     36    GLN     CD    511     0.6951      12.01   ; qtot 0.6697
   512          O     36    GLN    OE1    512    -0.6086         16   ; qtot 0.0611
   513          N     36    GLN    NE2    513    -0.9407      14.01   ; qtot -0.8796
   514          H     36    GLN   HE21    514     0.4251      1.008   ; qtot -0.4545
   515          H     36    GLN   HE22    515     0.4251      1.008   ; qtot -0.0294
   516          C     36    GLN      C    516     0.5973      12.01   ; qtot 0.5679
   517          O     36    GLN      O    517    -0.5679         16   ; qtot 0
; residue  37 SER rtp SER  q  0.0
   518          N     37    SER      N    518    -0.4157      14.01   ; qtot -0.4157
   519          H     37    SER      H    519     0.2719      1.008   ; qtot -0.1438
   520         CT     37    SER     CA    520    -0.0249      12.01   ; qtot -0.1687
   521         H1     37    SER     HA    521     0.0843      1.008   ; qtot -0.0844
   522         CT     37    SER     CB    522     0.2117      12.01   ; qtot 0.1273
   523         H1     37    SER    HB1    523     0.0352      1.008   ; qtot 0.1625
   524         H1     37    SER    HB2    524     0.0352      1.008   ; qtot 0.1977
   525         OH     37    SER     OG    525    -0.6546         16   ; qtot -0.4569
   526         HO     37    SER     HG    526     0.4275      1.008   ; qtot -0.0294
   527          C     37    SER      C    527     0.5973      12.01   ; qtot 0.5679
   528          O     37    SER      O    528    -0.5679         16   ; qtot 0
; residue  38 TYR rtp TYR  q  0.0
   529          N     38    TYR      N    529    -0.4157      14.01   ; qtot -0.4157
   530          H     38    TYR      H    530     0.2719      1.008   ; qtot -0.1438
   531         CT     38    TYR     CA    531    -0.0014      12.01   ; qtot -0.1452
   532         H1     38    TYR     HA    532     0.0876      1.008   ; qtot -0.0576
   533         CT     38    TYR     CB    533    -0.0152      12.01   ; qtot -0.0728
   534         HC     38    TYR    HB1    534     0.0295      1.008   ; qtot -0.0433
   535         HC     38    TYR    HB2    535     0.0295      1.008   ; qtot -0.0138
   536         CA     38    TYR     CG    536    -0.0011      12.01   ; qtot -0.0149
   537         CA     38    TYR    CD1    537    -0.1906      12.01   ; qtot -0.2055
   538         HA     38    TYR    HD1    538     0.1699      1.008   ; qtot -0.0356
   539         CA     38    TYR    CE1    539    -0.2341      12.01   ; qtot -0.2697
   540         HA     38    TYR    HE1    540     0.1656      1.008   ; qtot -0.1041
   541          C     38    TYR     CZ    541     0.3226      12.01   ; qtot 0.2185
   542         OH     38    TYR     OH    542    -0.5579         16   ; qtot -0.3394
   543         HO     38    TYR     HH    543     0.3992      1.008   ; qtot 0.0598
   544         CA     38    TYR    CE2    544    -0.2341      12.01   ; qtot -0.1743
   545         HA     38    TYR    HE2    545     0.1656      1.008   ; qtot -0.0087
   546         CA     38    TYR    CD2    546    -0.1906      12.01   ; qtot -0.1993
   547         HA     38    TYR    HD2    547     0.1699      1.008   ; qtot -0.0294
   548          C     38    TYR      C    548     0.5973      12.01   ; qtot 0.5679
   549          O     38    TYR      O    549    -0.5679         16   ; qtot 0
; residue  39 SER rtp SER  q  0.0
   550          N     39    SER      N    550    -0.4157      14.01   ; qtot -0.4157
   551          H     39    SER      H    551     0.2719      1.008   ; qtot -0.1438
   552         CT     39    SER     CA    552    -0.0249      12.01   ; qtot -0.1687
   553         H1     39    SER     HA    553     0.0843      1.008   ; qtot -0.0844
   554         CT     39    SER     CB    554     0.2117      12.01   ; qtot 0.1273
   555         H1     39    SER    HB1    555     0.0352      1.008   ; qtot 0.1625
   556         H1     39    SER    HB2    556     0.0352      1.008   ; qtot 0.1977
   557         OH     39    SER     OG    557    -0.6546         16   ; qtot -0.4569
   558         HO     39    SER     HG    558     0.4275      1.008   ; qtot -0.0294
   559          C     39    SER      C    559     0.5973      12.01   ; qtot 0.5679
   560          O     39    SER      O    560    -0.5679         16   ; qtot 0
; residue  40 GLY rtp GLY  q  0.0
   561          N     40    GLY      N    561    -0.4157      14.01   ; qtot -0.4157
   562          H     40    GLY      H    562     0.2719      1.008   ; qtot -0.1438
   563         CT     40    GLY     CA    563    -0.0252      12.01   ; qtot -0.169
   564         H1     40    GLY    HA1    564     0.0698      1.008   ; qtot -0.0992
   565         H1     40    GLY    HA2    565     0.0698      1.008   ; qtot -0.0294
   566          C     40    GLY      C    566     0.5973      12.01   ; qtot 0.5679
   567          O     40    GLY      O    567    -0.5679         16   ; qtot 0
; residue  41 TYR rtp TYR  q  0.0
   568          N     41    TYR      N    568    -0.4157      14.01   ; qtot -0.4157
   569          H     41    TYR      H    569     0.2719      1.008   ; qtot -0.1438
   570         CT     41    TYR     CA    570    -0.0014      12.01   ; qtot -0.1452
   571         H1     41    TYR     HA    571     0.0876      1.008   ; qtot -0.0576
   572         CT     41    TYR     CB    572    -0.0152      12.01   ; qtot -0.0728
   573         HC     41    TYR    HB1    573     0.0295      1.008   ; qtot -0.0433
   574         HC     41    TYR    HB2    574     0.0295      1.008   ; qtot -0.0138
   575         CA     41    TYR     CG    575    -0.0011      12.01   ; qtot -0.0149
   576         CA     41    TYR    CD1    576    -0.1906      12.01   ; qtot -0.2055
   577         HA     41    TYR    HD1    577     0.1699      1.008   ; qtot -0.0356
   578         CA     41    TYR    CE1    578    -0.2341      12.01   ; qtot -0.2697
   579         HA     41    TYR    HE1    579     0.1656      1.008   ; qtot -0.1041
   580          C     41    TYR     CZ    580     0.3226      12.01   ; qtot 0.2185
   581         OH     41    TYR     OH    581    -0.5579         16   ; qtot -0.3394
   582         HO     41    TYR     HH    582     0.3992      1.008   ; qtot 0.0598
   583         CA     41    TYR    CE2    583    -0.2341      12.01   ; qtot -0.1743
   584         HA     41    TYR    HE2    584     0.1656      1.008   ; qtot -0.0087
   585         CA     41    TYR    CD2    585    -0.1906      12.01   ; qtot -0.1993
   586         HA     41    TYR    HD2    586     0.1699      1.008   ; qtot -0.0294
   587          C     41    TYR      C    587     0.5973      12.01   ; qtot 0.5679
   588          O     41    TYR      O    588    -0.5679         16   ; qtot 0
; residue  42 SER rtp SER  q  0.0
   589          N     42    SER      N    589    -0.4157      14.01   ; qtot -0.4157
   590          H     42    SER      H    590     0.2719      1.008   ; qtot -0.1438
   591         CT     42    SER     CA    591    -0.0249      12.01   ; qtot -0.1687
   592         H1     42    SER     HA    592     0.0843      1.008   ; qtot -0.0844
   593         CT     42    SER     CB    593     0.2117      12.01   ; qtot 0.1273
   594         H1     42    SER    HB1    594     0.0352      1.008   ; qtot 0.1625
   595         H1     42    SER    HB2    595     0.0352      1.008   ; qtot 0.1977
   596         OH     42    SER     OG    596    -0.6546         16   ; qtot -0.4569
   597         HO     42    SER     HG    597     0.4275      1.008   ; qtot -0.0294
   598          C     42    SER      C    598     0.5973      12.01   ; qtot 0.5679
   599          O     42    SER      O    599    -0.5679         16   ; qtot 0
; residue  43 GLN rtp GLN  q  0.0
   600          N     43    GLN      N    600    -0.4157      14.01   ; qtot -0.4157
   601          H     43    GLN      H    601     0.2719      1.008   ; qtot -0.1438
   602         CT     43    GLN     CA    602    -0.0031      12.01   ; qtot -0.1469
   603         H1     43    GLN     HA    603      0.085      1.008   ; qtot -0.0619
   604         CT     43    GLN     CB    604    -0.0036      12.01   ; qtot -0.0655
   605         HC     43    GLN    HB1    605     0.0171      1.008   ; qtot -0.0484
   606         HC     43    GLN    HB2    606     0.0171      1.008   ; qtot -0.0313
   607         CT     43    GLN     CG    607    -0.0645      12.01   ; qtot -0.0958
   608         HC     43    GLN    HG1    608     0.0352      1.008   ; qtot -0.0606
   609         HC     43    GLN    HG2    609     0.0352      1.008   ; qtot -0.0254
   610          C     43    GLN     CD    610     0.6951      12.01   ; qtot 0.6697
   611          O     43    GLN    OE1    611    -0.6086         16   ; qtot 0.0611
   612          N     43    GLN    NE2    612    -0.9407      14.01   ; qtot -0.8796
   613          H     43    GLN   HE21    613     0.4251      1.008   ; qtot -0.4545
   614          H     43    GLN   HE22    614     0.4251      1.008   ; qtot -0.0294
   615          C     43    GLN      C    615     0.5973      12.01   ; qtot 0.5679
   616          O     43    GLN      O    616    -0.5679         16   ; qtot 0
; residue  44 SER rtp SER  q  0.0
   617          N     44    SER      N    617    -0.4157      14.01   ; qtot -0.4157
   618          H     44    SER      H    618     0.2719      1.008   ; qtot -0.1438
   619         CT     44    SER     CA    619    -0.0249      12.01   ; qtot -0.1687
   620         H1     44    SER     HA    620     0.0843      1.008   ; qtot -0.0844
   621         CT     44    SER     CB    621     0.2117      12.01   ; qtot 0.1273
   622         H1     44    SER    HB1    622     0.0352      1.008   ; qtot 0.1625
   623         H1     44    SER    HB2    623     0.0352      1.008   ; qtot 0.1977
   624         OH     44    SER     OG    624    -0.6546         16   ; qtot -0.4569
   625         HO     44    SER     HG    625     0.4275      1.008   ; qtot -0.0294
   626          C     44    SER      C    626     0.5973      12.01   ; qtot 0.5679
   627          O     44    SER      O    627    -0.5679         16   ; qtot 0
; residue  45 THR rtp THR  q  0.0
   628          N     45    THR      N    628    -0.4157      14.01   ; qtot -0.4157
   629          H     45    THR      H    629     0.2719      1.008   ; qtot -0.1438
   630         CT     45    THR     CA    630    -0.0389      12.01   ; qtot -0.1827
   631         H1     45    THR     HA    631     0.1007      1.008   ; qtot -0.082
   632         CT     45    THR     CB    632     0.3654      12.01   ; qtot 0.2834
   633         H1     45    THR     HB    633     0.0043      1.008   ; qtot 0.2877
   634         CT     45    THR    CG2    634    -0.2438      12.01   ; qtot 0.0439
   635         HC     45    THR   HG21    635     0.0642      1.008   ; qtot 0.1081
   636         HC     45    THR   HG22    636     0.0642      1.008   ; qtot 0.1723
   637         HC     45    THR   HG23    637     0.0642      1.008   ; qtot 0.2365
   638         OH     45    THR    OG1    638    -0.6761         16   ; qtot -0.4396
   639         HO     45    THR    HG1    639     0.4102      1.008   ; qtot -0.0294
   640          C     45    THR      C    640     0.5973      12.01   ; qtot 0.5679
   641          O     45    THR      O    641    -0.5679         16   ; qtot 0
; residue  46 ASP rtp ASP  q -1.0
   642          N     46    ASP      N    642    -0.5163      14.01   ; qtot -0.5163
   643          H     46    ASP      H    643     0.2936      1.008   ; qtot -0.2227
   644         CT     46    ASP     CA    644     0.0381      12.01   ; qtot -0.1846
   645         H1     46    ASP     HA    645      0.088      1.008   ; qtot -0.0966
   646         CT     46    ASP     CB    646    -0.0303      12.01   ; qtot -0.1269
   647         HC     46    ASP    HB1    647    -0.0122      1.008   ; qtot -0.1391
   648         HC     46    ASP    HB2    648    -0.0122      1.008   ; qtot -0.1513
   649          C     46    ASP     CG    649     0.7994      12.01   ; qtot 0.6481
   650         O2     46    ASP    OD1    650    -0.8014         16   ; qtot -0.1533
   651         O2     46    ASP    OD2    651    -0.8014         16   ; qtot -0.9547
   652          C     46    ASP      C    652     0.5366      12.01   ; qtot -0.4181
   653          O     46    ASP      O    653    -0.5819         16   ; qtot -1
; residue  47 THR rtp THR  q  0.0
   654          N     47    THR      N    654    -0.4157      14.01   ; qtot -1.416
   655          H     47    THR      H    655     0.2719      1.008   ; qtot -1.144
   656         CT     47    THR     CA    656    -0.0389      12.01   ; qtot -1.183
   657         H1     47    THR     HA    657     0.1007      1.008   ; qtot -1.082
   658         CT     47    THR     CB    658     0.3654      12.01   ; qtot -0.7166
   659         H1     47    THR     HB    659     0.0043      1.008   ; qtot -0.7123
   660         CT     47    THR    CG2    660    -0.2438      12.01   ; qtot -0.9561
   661         HC     47    THR   HG21    661     0.0642      1.008   ; qtot -0.8919
   662         HC     47    THR   HG22    662     0.0642      1.008   ; qtot -0.8277
   663         HC     47    THR   HG23    663     0.0642      1.008   ; qtot -0.7635
   664         OH     47    THR    OG1    664    -0.6761         16   ; qtot -1.44
   665         HO     47    THR    HG1    665     0.4102      1.008   ; qtot -1.029
   666          C     47    THR      C    666     0.5973      12.01   ; qtot -0.4321
   667          O     47    THR      O    667    -0.5679         16   ; qtot -1
; residue  48 SER rtp SER  q  0.0
   668          N     48    SER      N    668    -0.4157      14.01   ; qtot -1.416
   669          H     48    SER      H    669     0.2719      1.008   ; qtot -1.144
   670         CT     48    SER     CA    670    -0.0249      12.01   ; qtot -1.169
   671         H1     48    SER     HA    671     0.0843      1.008   ; qtot -1.084
   672         CT     48    SER     CB    672     0.2117      12.01   ; qtot -0.8727
   673         H1     48    SER    HB1    673     0.0352      1.008   ; qtot -0.8375
   674         H1     48    SER    HB2    674     0.0352      1.008   ; qtot -0.8023
   675         OH     48    SER     OG    675    -0.6546         16   ; qtot -1.457
   676         HO     48    SER     HG    676     0.4275      1.008   ; qtot -1.029
   677          C     48    SER      C    677     0.5973      12.01   ; qtot -0.4321
   678          O     48    SER      O    678    -0.5679         16   ; qtot -1
; residue  49 GLY rtp GLY  q  0.0
   679          N     49    GLY      N    679    -0.4157      14.01   ; qtot -1.416
   680          H     49    GLY      H    680     0.2719      1.008   ; qtot -1.144
   681         CT     49    GLY     CA    681    -0.0252      12.01   ; qtot -1.169
   682         H1     49    GLY    HA1    682     0.0698      1.008   ; qtot -1.099
   683         H1     49    GLY    HA2    683     0.0698      1.008   ; qtot -1.029
   684          C     49    GLY      C    684     0.5973      12.01   ; qtot -0.4321
   685          O     49    GLY      O    685    -0.5679         16   ; qtot -1
; residue  50 TYR rtp TYR  q  0.0
   686          N     50    TYR      N    686    -0.4157      14.01   ; qtot -1.416
   687          H     50    TYR      H    687     0.2719      1.008   ; qtot -1.144
   688         CT     50    TYR     CA    688    -0.0014      12.01   ; qtot -1.145
   689         H1     50    TYR     HA    689     0.0876      1.008   ; qtot -1.058
   690         CT     50    TYR     CB    690    -0.0152      12.01   ; qtot -1.073
   691         HC     50    TYR    HB1    691     0.0295      1.008   ; qtot -1.043
   692         HC     50    TYR    HB2    692     0.0295      1.008   ; qtot -1.014
   693         CA     50    TYR     CG    693    -0.0011      12.01   ; qtot -1.015
   694         CA     50    TYR    CD1    694    -0.1906      12.01   ; qtot -1.206
   695         HA     50    TYR    HD1    695     0.1699      1.008   ; qtot -1.036
   696         CA     50    TYR    CE1    696    -0.2341      12.01   ; qtot -1.27
   697         HA     50    TYR    HE1    697     0.1656      1.008   ; qtot -1.104
   698          C     50    TYR     CZ    698     0.3226      12.01   ; qtot -0.7815
   699         OH     50    TYR     OH    699    -0.5579         16   ; qtot -1.339
   700         HO     50    TYR     HH    700     0.3992      1.008   ; qtot -0.9402
   701         CA     50    TYR    CE2    701    -0.2341      12.01   ; qtot -1.174
   702         HA     50    TYR    HE2    702     0.1656      1.008   ; qtot -1.009
   703         CA     50    TYR    CD2    703    -0.1906      12.01   ; qtot -1.199
   704         HA     50    TYR    HD2    704     0.1699      1.008   ; qtot -1.029
   705          C     50    TYR      C    705     0.5973      12.01   ; qtot -0.4321
   706          O     50    TYR      O    706    -0.5679         16   ; qtot -1
; residue  51 GLY rtp GLY  q  0.0
   707          N     51    GLY      N    707    -0.4157      14.01   ; qtot -1.416
   708          H     51    GLY      H    708     0.2719      1.008   ; qtot -1.144
   709         CT     51    GLY     CA    709    -0.0252      12.01   ; qtot -1.169
   710         H1     51    GLY    HA1    710     0.0698      1.008   ; qtot -1.099
   711         H1     51    GLY    HA2    711     0.0698      1.008   ; qtot -1.029
   712          C     51    GLY      C    712     0.5973      12.01   ; qtot -0.4321
   713          O     51    GLY      O    713    -0.5679         16   ; qtot -1
; residue  52 GLN rtp GLN  q  0.0
   714          N     52    GLN      N    714    -0.4157      14.01   ; qtot -1.416
   715          H     52    GLN      H    715     0.2719      1.008   ; qtot -1.144
   716         CT     52    GLN     CA    716    -0.0031      12.01   ; qtot -1.147
   717         H1     52    GLN     HA    717      0.085      1.008   ; qtot -1.062
   718         CT     52    GLN     CB    718    -0.0036      12.01   ; qtot -1.066
   719         HC     52    GLN    HB1    719     0.0171      1.008   ; qtot -1.048
   720         HC     52    GLN    HB2    720     0.0171      1.008   ; qtot -1.031
   721         CT     52    GLN     CG    721    -0.0645      12.01   ; qtot -1.096
   722         HC     52    GLN    HG1    722     0.0352      1.008   ; qtot -1.061
   723         HC     52    GLN    HG2    723     0.0352      1.008   ; qtot -1.025
   724          C     52    GLN     CD    724     0.6951      12.01   ; qtot -0.3303
   725          O     52    GLN    OE1    725    -0.6086         16   ; qtot -0.9389
   726          N     52    GLN    NE2    726    -0.9407      14.01   ; qtot -1.88
   727          H     52    GLN   HE21    727     0.4251      1.008   ; qtot -1.455
   728          H     52    GLN   HE22    728     0.4251      1.008   ; qtot -1.029
   729          C     52    GLN      C    729     0.5973      12.01   ; qtot -0.4321
   730          O     52    GLN      O    730    -0.5679         16   ; qtot -1
; residue  53 SER rtp SER  q  0.0
   731          N     53    SER      N    731    -0.4157      14.01   ; qtot -1.416
   732          H     53    SER      H    732     0.2719      1.008   ; qtot -1.144
   733         CT     53    SER     CA    733    -0.0249      12.01   ; qtot -1.169
   734         H1     53    SER     HA    734     0.0843      1.008   ; qtot -1.084
   735         CT     53    SER     CB    735     0.2117      12.01   ; qtot -0.8727
   736         H1     53    SER    HB1    736     0.0352      1.008   ; qtot -0.8375
   737         H1     53    SER    HB2    737     0.0352      1.008   ; qtot -0.8023
   738         OH     53    SER     OG    738    -0.6546         16   ; qtot -1.457
   739         HO     53    SER     HG    739     0.4275      1.008   ; qtot -1.029
   740          C     53    SER      C    740     0.5973      12.01   ; qtot -0.4321
   741          O     53    SER      O    741    -0.5679         16   ; qtot -1
; residue  54 SER rtp SER  q  0.0
   742          N     54    SER      N    742    -0.4157      14.01   ; qtot -1.416
   743          H     54    SER      H    743     0.2719      1.008   ; qtot -1.144
   744         CT     54    SER     CA    744    -0.0249      12.01   ; qtot -1.169
   745         H1     54    SER     HA    745     0.0843      1.008   ; qtot -1.084
   746         CT     54    SER     CB    746     0.2117      12.01   ; qtot -0.8727
   747         H1     54    SER    HB1    747     0.0352      1.008   ; qtot -0.8375
   748         H1     54    SER    HB2    748     0.0352      1.008   ; qtot -0.8023
   749         OH     54    SER     OG    749    -0.6546         16   ; qtot -1.457
   750         HO     54    SER     HG    750     0.4275      1.008   ; qtot -1.029
   751          C     54    SER      C    751     0.5973      12.01   ; qtot -0.4321
   752          O     54    SER      O    752    -0.5679         16   ; qtot -1
; residue  55 TYR rtp TYR  q  0.0
   753          N     55    TYR      N    753    -0.4157      14.01   ; qtot -1.416
   754          H     55    TYR      H    754     0.2719      1.008   ; qtot -1.144
   755         CT     55    TYR     CA    755    -0.0014      12.01   ; qtot -1.145
   756         H1     55    TYR     HA    756     0.0876      1.008   ; qtot -1.058
   757         CT     55    TYR     CB    757    -0.0152      12.01   ; qtot -1.073
   758         HC     55    TYR    HB1    758     0.0295      1.008   ; qtot -1.043
   759         HC     55    TYR    HB2    759     0.0295      1.008   ; qtot -1.014
   760         CA     55    TYR     CG    760    -0.0011      12.01   ; qtot -1.015
   761         CA     55    TYR    CD1    761    -0.1906      12.01   ; qtot -1.206
   762         HA     55    TYR    HD1    762     0.1699      1.008   ; qtot -1.036
   763         CA     55    TYR    CE1    763    -0.2341      12.01   ; qtot -1.27
   764         HA     55    TYR    HE1    764     0.1656      1.008   ; qtot -1.104
   765          C     55    TYR     CZ    765     0.3226      12.01   ; qtot -0.7815
   766         OH     55    TYR     OH    766    -0.5579         16   ; qtot -1.339
   767         HO     55    TYR     HH    767     0.3992      1.008   ; qtot -0.9402
   768         CA     55    TYR    CE2    768    -0.2341      12.01   ; qtot -1.174
   769         HA     55    TYR    HE2    769     0.1656      1.008   ; qtot -1.009
   770         CA     55    TYR    CD2    770    -0.1906      12.01   ; qtot -1.199
   771         HA     55    TYR    HD2    771     0.1699      1.008   ; qtot -1.029
   772          C     55    TYR      C    772     0.5973      12.01   ; qtot -0.4321
   773          O     55    TYR      O    773    -0.5679         16   ; qtot -1
; residue  56 SER rtp SER  q  0.0
   774          N     56    SER      N    774    -0.4157      14.01   ; qtot -1.416
   775          H     56    SER      H    775     0.2719      1.008   ; qtot -1.144
   776         CT     56    SER     CA    776    -0.0249      12.01   ; qtot -1.169
   777         H1     56    SER     HA    777     0.0843      1.008   ; qtot -1.084
   778         CT     56    SER     CB    778     0.2117      12.01   ; qtot -0.8727
   779         H1     56    SER    HB1    779     0.0352      1.008   ; qtot -0.8375
   780         H1     56    SER    HB2    780     0.0352      1.008   ; qtot -0.8023
   781         OH     56    SER     OG    781    -0.6546         16   ; qtot -1.457
   782         HO     56    SER     HG    782     0.4275      1.008   ; qtot -1.029
   783          C     56    SER      C    783     0.5973      12.01   ; qtot -0.4321
   784          O     56    SER      O    784    -0.5679         16   ; qtot -1
; residue  57 SER rtp SER  q  0.0
   785          N     57    SER      N    785    -0.4157      14.01   ; qtot -1.416
   786          H     57    SER      H    786     0.2719      1.008   ; qtot -1.144
   787         CT     57    SER     CA    787    -0.0249      12.01   ; qtot -1.169
   788         H1     57    SER     HA    788     0.0843      1.008   ; qtot -1.084
   789         CT     57    SER     CB    789     0.2117      12.01   ; qtot -0.8727
   790         H1     57    SER    HB1    790     0.0352      1.008   ; qtot -0.8375
   791         H1     57    SER    HB2    791     0.0352      1.008   ; qtot -0.8023
   792         OH     57    SER     OG    792    -0.6546         16   ; qtot -1.457
   793         HO     57    SER     HG    793     0.4275      1.008   ; qtot -1.029
   794          C     57    SER      C    794     0.5973      12.01   ; qtot -0.4321
   795          O     57    SER      O    795    -0.5679         16   ; qtot -1
; residue  58 TYR rtp TYR  q  0.0
   796          N     58    TYR      N    796    -0.4157      14.01   ; qtot -1.416
   797          H     58    TYR      H    797     0.2719      1.008   ; qtot -1.144
   798         CT     58    TYR     CA    798    -0.0014      12.01   ; qtot -1.145
   799         H1     58    TYR     HA    799     0.0876      1.008   ; qtot -1.058
   800         CT     58    TYR     CB    800    -0.0152      12.01   ; qtot -1.073
   801         HC     58    TYR    HB1    801     0.0295      1.008   ; qtot -1.043
   802         HC     58    TYR    HB2    802     0.0295      1.008   ; qtot -1.014
   803         CA     58    TYR     CG    803    -0.0011      12.01   ; qtot -1.015
   804         CA     58    TYR    CD1    804    -0.1906      12.01   ; qtot -1.206
   805         HA     58    TYR    HD1    805     0.1699      1.008   ; qtot -1.036
   806         CA     58    TYR    CE1    806    -0.2341      12.01   ; qtot -1.27
   807         HA     58    TYR    HE1    807     0.1656      1.008   ; qtot -1.104
   808          C     58    TYR     CZ    808     0.3226      12.01   ; qtot -0.7815
   809         OH     58    TYR     OH    809    -0.5579         16   ; qtot -1.339
   810         HO     58    TYR     HH    810     0.3992      1.008   ; qtot -0.9402
   811         CA     58    TYR    CE2    811    -0.2341      12.01   ; qtot -1.174
   812         HA     58    TYR    HE2    812     0.1656      1.008   ; qtot -1.009
   813         CA     58    TYR    CD2    813    -0.1906      12.01   ; qtot -1.199
   814         HA     58    TYR    HD2    814     0.1699      1.008   ; qtot -1.029
   815          C     58    TYR      C    815     0.5973      12.01   ; qtot -0.4321
   816          O     58    TYR      O    816    -0.5679         16   ; qtot -1
; residue  59 GLY rtp GLY  q  0.0
   817          N     59    GLY      N    817    -0.4157      14.01   ; qtot -1.416
   818          H     59    GLY      H    818     0.2719      1.008   ; qtot -1.144
   819         CT     59    GLY     CA    819    -0.0252      12.01   ; qtot -1.169
   820         H1     59    GLY    HA1    820     0.0698      1.008   ; qtot -1.099
   821         H1     59    GLY    HA2    821     0.0698      1.008   ; qtot -1.029
   822          C     59    GLY      C    822     0.5973      12.01   ; qtot -0.4321
   823          O     59    GLY      O    823    -0.5679         16   ; qtot -1
; residue  60 GLN rtp GLN  q  0.0
   824          N     60    GLN      N    824    -0.4157      14.01   ; qtot -1.416
   825          H     60    GLN      H    825     0.2719      1.008   ; qtot -1.144
   826         CT     60    GLN     CA    826    -0.0031      12.01   ; qtot -1.147
   827         H1     60    GLN     HA    827      0.085      1.008   ; qtot -1.062
   828         CT     60    GLN     CB    828    -0.0036      12.01   ; qtot -1.066
   829         HC     60    GLN    HB1    829     0.0171      1.008   ; qtot -1.048
   830         HC     60    GLN    HB2    830     0.0171      1.008   ; qtot -1.031
   831         CT     60    GLN     CG    831    -0.0645      12.01   ; qtot -1.096
   832         HC     60    GLN    HG1    832     0.0352      1.008   ; qtot -1.061
   833         HC     60    GLN    HG2    833     0.0352      1.008   ; qtot -1.025
   834          C     60    GLN     CD    834     0.6951      12.01   ; qtot -0.3303
   835          O     60    GLN    OE1    835    -0.6086         16   ; qtot -0.9389
   836          N     60    GLN    NE2    836    -0.9407      14.01   ; qtot -1.88
   837          H     60    GLN   HE21    837     0.4251      1.008   ; qtot -1.455
   838          H     60    GLN   HE22    838     0.4251      1.008   ; qtot -1.029
   839          C     60    GLN      C    839     0.5973      12.01   ; qtot -0.4321
   840          O     60    GLN      O    840    -0.5679         16   ; qtot -1
; residue  61 SER rtp SER  q  0.0
   841          N     61    SER      N    841    -0.4157      14.01   ; qtot -1.416
   842          H     61    SER      H    842     0.2719      1.008   ; qtot -1.144
   843         CT     61    SER     CA    843    -0.0249      12.01   ; qtot -1.169
   844         H1     61    SER     HA    844     0.0843      1.008   ; qtot -1.084
   845         CT     61    SER     CB    845     0.2117      12.01   ; qtot -0.8727
   846         H1     61    SER    HB1    846     0.0352      1.008   ; qtot -0.8375
   847         H1     61    SER    HB2    847     0.0352      1.008   ; qtot -0.8023
   848         OH     61    SER     OG    848    -0.6546         16   ; qtot -1.457
   849         HO     61    SER     HG    849     0.4275      1.008   ; qtot -1.029
   850          C     61    SER      C    850     0.5973      12.01   ; qtot -0.4321
   851          O     61    SER      O    851    -0.5679         16   ; qtot -1
; residue  62 GLN rtp GLN  q  0.0
   852          N     62    GLN      N    852    -0.4157      14.01   ; qtot -1.416
   853          H     62    GLN      H    853     0.2719      1.008   ; qtot -1.144
   854         CT     62    GLN     CA    854    -0.0031      12.01   ; qtot -1.147
   855         H1     62    GLN     HA    855      0.085      1.008   ; qtot -1.062
   856         CT     62    GLN     CB    856    -0.0036      12.01   ; qtot -1.066
   857         HC     62    GLN    HB1    857     0.0171      1.008   ; qtot -1.048
   858         HC     62    GLN    HB2    858     0.0171      1.008   ; qtot -1.031
   859         CT     62    GLN     CG    859    -0.0645      12.01   ; qtot -1.096
   860         HC     62    GLN    HG1    860     0.0352      1.008   ; qtot -1.061
   861         HC     62    GLN    HG2    861     0.0352      1.008   ; qtot -1.025
   862          C     62    GLN     CD    862     0.6951      12.01   ; qtot -0.3303
   863          O     62    GLN    OE1    863    -0.6086         16   ; qtot -0.9389
   864          N     62    GLN    NE2    864    -0.9407      14.01   ; qtot -1.88
   865          H     62    GLN   HE21    865     0.4251      1.008   ; qtot -1.455
   866          H     62    GLN   HE22    866     0.4251      1.008   ; qtot -1.029
   867          C     62    GLN      C    867     0.5973      12.01   ; qtot -0.4321
   868          O     62    GLN      O    868    -0.5679         16   ; qtot -1
; residue  63 ASN rtp ASN  q  0.0
   869          N     63    ASN      N    869    -0.4157      14.01   ; qtot -1.416
   870          H     63    ASN      H    870     0.2719      1.008   ; qtot -1.144
   871         CT     63    ASN     CA    871     0.0143      12.01   ; qtot -1.13
   872         H1     63    ASN     HA    872     0.1048      1.008   ; qtot -1.025
   873         CT     63    ASN     CB    873    -0.2041      12.01   ; qtot -1.229
   874         HC     63    ASN    HB1    874     0.0797      1.008   ; qtot -1.149
   875         HC     63    ASN    HB2    875     0.0797      1.008   ; qtot -1.069
   876          C     63    ASN     CG    876      0.713      12.01   ; qtot -0.3564
   877          O     63    ASN    OD1    877    -0.5931         16   ; qtot -0.9495
   878          N     63    ASN    ND2    878    -0.9191      14.01   ; qtot -1.869
   879          H     63    ASN   HD21    879     0.4196      1.008   ; qtot -1.449
   880          H     63    ASN   HD22    880     0.4196      1.008   ; qtot -1.029
   881          C     63    ASN      C    881     0.5973      12.01   ; qtot -0.4321
   882          O     63    ASN      O    882    -0.5679         16   ; qtot -1
; residue  64 THR rtp THR  q  0.0
   883          N     64    THR      N    883    -0.4157      14.01   ; qtot -1.416
   884          H     64    THR      H    884     0.2719      1.008   ; qtot -1.144
   885         CT     64    THR     CA    885    -0.0389      12.01   ; qtot -1.183
   886         H1     64    THR     HA    886     0.1007      1.008   ; qtot -1.082
   887         CT     64    THR     CB    887     0.3654      12.01   ; qtot -0.7166
   888         H1     64    THR     HB    888     0.0043      1.008   ; qtot -0.7123
   889         CT     64    THR    CG2    889    -0.2438      12.01   ; qtot -0.9561
   890         HC     64    THR   HG21    890     0.0642      1.008   ; qtot -0.8919
   891         HC     64    THR   HG22    891     0.0642      1.008   ; qtot -0.8277
   892         HC     64    THR   HG23    892     0.0642      1.008   ; qtot -0.7635
   893         OH     64    THR    OG1    893    -0.6761         16   ; qtot -1.44
   894         HO     64    THR    HG1    894     0.4102      1.008   ; qtot -1.029
   895          C     64    THR      C    895     0.5973      12.01   ; qtot -0.4321
   896          O     64    THR      O    896    -0.5679         16   ; qtot -1
; residue  65 GLY rtp GLY  q  0.0
   897          N     65    GLY      N    897    -0.4157      14.01   ; qtot -1.416
   898          H     65    GLY      H    898     0.2719      1.008   ; qtot -1.144
   899         CT     65    GLY     CA    899    -0.0252      12.01   ; qtot -1.169
   900         H1     65    GLY    HA1    900     0.0698      1.008   ; qtot -1.099
   901         H1     65    GLY    HA2    901     0.0698      1.008   ; qtot -1.029
   902          C     65    GLY      C    902     0.5973      12.01   ; qtot -0.4321
   903          O     65    GLY      O    903    -0.5679         16   ; qtot -1
; residue  66 TYR rtp TYR  q  0.0
   904          N     66    TYR      N    904    -0.4157      14.01   ; qtot -1.416
   905          H     66    TYR      H    905     0.2719      1.008   ; qtot -1.144
   906         CT     66    TYR     CA    906    -0.0014      12.01   ; qtot -1.145
   907         H1     66    TYR     HA    907     0.0876      1.008   ; qtot -1.058
   908         CT     66    TYR     CB    908    -0.0152      12.01   ; qtot -1.073
   909         HC     66    TYR    HB1    909     0.0295      1.008   ; qtot -1.043
   910         HC     66    TYR    HB2    910     0.0295      1.008   ; qtot -1.014
   911         CA     66    TYR     CG    911    -0.0011      12.01   ; qtot -1.015
   912         CA     66    TYR    CD1    912    -0.1906      12.01   ; qtot -1.206
   913         HA     66    TYR    HD1    913     0.1699      1.008   ; qtot -1.036
   914         CA     66    TYR    CE1    914    -0.2341      12.01   ; qtot -1.27
   915         HA     66    TYR    HE1    915     0.1656      1.008   ; qtot -1.104
   916          C     66    TYR     CZ    916     0.3226      12.01   ; qtot -0.7815
   917         OH     66    TYR     OH    917    -0.5579         16   ; qtot -1.339
   918         HO     66    TYR     HH    918     0.3992      1.008   ; qtot -0.9402
   919         CA     66    TYR    CE2    919    -0.2341      12.01   ; qtot -1.174
   920         HA     66    TYR    HE2    920     0.1656      1.008   ; qtot -1.009
   921         CA     66    TYR    CD2    921    -0.1906      12.01   ; qtot -1.199
   922         HA     66    TYR    HD2    922     0.1699      1.008   ; qtot -1.029
   923          C     66    TYR      C    923     0.5973      12.01   ; qtot -0.4321
   924          O     66    TYR      O    924    -0.5679         16   ; qtot -1
; residue  67 GLY rtp GLY  q  0.0
   925          N     67    GLY      N    925    -0.4157      14.01   ; qtot -1.416
   926          H     67    GLY      H    926     0.2719      1.008   ; qtot -1.144
   927         CT     67    GLY     CA    927    -0.0252      12.01   ; qtot -1.169
   928         H1     67    GLY    HA1    928     0.0698      1.008   ; qtot -1.099
   929         H1     67    GLY    HA2    929     0.0698      1.008   ; qtot -1.029
   930          C     67    GLY      C    930     0.5973      12.01   ; qtot -0.4321
   931          O     67    GLY      O    931    -0.5679         16   ; qtot -1
; residue  68 THR rtp THR  q  0.0
   932          N     68    THR      N    932    -0.4157      14.01   ; qtot -1.416
   933          H     68    THR      H    933     0.2719      1.008   ; qtot -1.144
   934         CT     68    THR     CA    934    -0.0389      12.01   ; qtot -1.183
   935         H1     68    THR     HA    935     0.1007      1.008   ; qtot -1.082
   936         CT     68    THR     CB    936     0.3654      12.01   ; qtot -0.7166
   937         H1     68    THR     HB    937     0.0043      1.008   ; qtot -0.7123
   938         CT     68    THR    CG2    938    -0.2438      12.01   ; qtot -0.9561
   939         HC     68    THR   HG21    939     0.0642      1.008   ; qtot -0.8919
   940         HC     68    THR   HG22    940     0.0642      1.008   ; qtot -0.8277
   941         HC     68    THR   HG23    941     0.0642      1.008   ; qtot -0.7635
   942         OH     68    THR    OG1    942    -0.6761         16   ; qtot -1.44
   943         HO     68    THR    HG1    943     0.4102      1.008   ; qtot -1.029
   944          C     68    THR      C    944     0.5973      12.01   ; qtot -0.4321
   945          O     68    THR      O    945    -0.5679         16   ; qtot -1
; residue  69 GLN rtp GLN  q  0.0
   946          N     69    GLN      N    946    -0.4157      14.01   ; qtot -1.416
   947          H     69    GLN      H    947     0.2719      1.008   ; qtot -1.144
   948         CT     69    GLN     CA    948    -0.0031      12.01   ; qtot -1.147
   949         H1     69    GLN     HA    949      0.085      1.008   ; qtot -1.062
   950         CT     69    GLN     CB    950    -0.0036      12.01   ; qtot -1.066
   951         HC     69    GLN    HB1    951     0.0171      1.008   ; qtot -1.048
   952         HC     69    GLN    HB2    952     0.0171      1.008   ; qtot -1.031
   953         CT     69    GLN     CG    953    -0.0645      12.01   ; qtot -1.096
   954         HC     69    GLN    HG1    954     0.0352      1.008   ; qtot -1.061
   955         HC     69    GLN    HG2    955     0.0352      1.008   ; qtot -1.025
   956          C     69    GLN     CD    956     0.6951      12.01   ; qtot -0.3303
   957          O     69    GLN    OE1    957    -0.6086         16   ; qtot -0.9389
   958          N     69    GLN    NE2    958    -0.9407      14.01   ; qtot -1.88
   959          H     69    GLN   HE21    959     0.4251      1.008   ; qtot -1.455
   960          H     69    GLN   HE22    960     0.4251      1.008   ; qtot -1.029
   961          C     69    GLN      C    961     0.5973      12.01   ; qtot -0.4321
   962          O     69    GLN      O    962    -0.5679         16   ; qtot -1
; residue  70 SER rtp SER  q  0.0
   963          N     70    SER      N    963    -0.4157      14.01   ; qtot -1.416
   964          H     70    SER      H    964     0.2719      1.008   ; qtot -1.144
   965         CT     70    SER     CA    965    -0.0249      12.01   ; qtot -1.169
   966         H1     70    SER     HA    966     0.0843      1.008   ; qtot -1.084
   967         CT     70    SER     CB    967     0.2117      12.01   ; qtot -0.8727
   968         H1     70    SER    HB1    968     0.0352      1.008   ; qtot -0.8375
   969         H1     70    SER    HB2    969     0.0352      1.008   ; qtot -0.8023
   970         OH     70    SER     OG    970    -0.6546         16   ; qtot -1.457
   971         HO     70    SER     HG    971     0.4275      1.008   ; qtot -1.029
   972          C     70    SER      C    972     0.5973      12.01   ; qtot -0.4321
   973          O     70    SER      O    973    -0.5679         16   ; qtot -1
; residue  71 THR rtp THR  q  0.0
   974          N     71    THR      N    974    -0.4157      14.01   ; qtot -1.416
   975          H     71    THR      H    975     0.2719      1.008   ; qtot -1.144
   976         CT     71    THR     CA    976    -0.0389      12.01   ; qtot -1.183
   977         H1     71    THR     HA    977     0.1007      1.008   ; qtot -1.082
   978         CT     71    THR     CB    978     0.3654      12.01   ; qtot -0.7166
   979         H1     71    THR     HB    979     0.0043      1.008   ; qtot -0.7123
   980         CT     71    THR    CG2    980    -0.2438      12.01   ; qtot -0.9561
   981         HC     71    THR   HG21    981     0.0642      1.008   ; qtot -0.8919
   982         HC     71    THR   HG22    982     0.0642      1.008   ; qtot -0.8277
   983         HC     71    THR   HG23    983     0.0642      1.008   ; qtot -0.7635
   984         OH     71    THR    OG1    984    -0.6761         16   ; qtot -1.44
   985         HO     71    THR    HG1    985     0.4102      1.008   ; qtot -1.029
   986          C     71    THR      C    986     0.5973      12.01   ; qtot -0.4321
   987          O     71    THR      O    987    -0.5679         16   ; qtot -1
; residue  72 PRO rtp PRO  q  0.0
   988          N     72    PRO      N    988    -0.2548      14.01   ; qtot -1.255
   989         CT     72    PRO     CD    989     0.0192      12.01   ; qtot -1.236
   990         H1     72    PRO    HD1    990     0.0391      1.008   ; qtot -1.197
   991         H1     72    PRO    HD2    991     0.0391      1.008   ; qtot -1.157
   992         CT     72    PRO     CG    992     0.0189      12.01   ; qtot -1.139
   993         HC     72    PRO    HG1    993     0.0213      1.008   ; qtot -1.117
   994         HC     72    PRO    HG2    994     0.0213      1.008   ; qtot -1.096
   995         CT     72    PRO     CB    995     -0.007      12.01   ; qtot -1.103
   996         HC     72    PRO    HB1    996     0.0253      1.008   ; qtot -1.078
   997         HC     72    PRO    HB2    997     0.0253      1.008   ; qtot -1.052
   998         CT     72    PRO     CA    998    -0.0266      12.01   ; qtot -1.079
   999         H1     72    PRO     HA    999     0.0641      1.008   ; qtot -1.015
  1000          C     72    PRO      C   1000     0.5896      12.01   ; qtot -0.4252
  1001          O     72    PRO      O   1001    -0.5748         16   ; qtot -1
; residue  73 GLN rtp GLN  q  0.0
  1002          N     73    GLN      N   1002    -0.4157      14.01   ; qtot -1.416
  1003          H     73    GLN      H   1003     0.2719      1.008   ; qtot -1.144
  1004         CT     73    GLN     CA   1004    -0.0031      12.01   ; qtot -1.147
  1005         H1     73    GLN     HA   1005      0.085      1.008   ; qtot -1.062
  1006         CT     73    GLN     CB   1006    -0.0036      12.01   ; qtot -1.066
  1007         HC     73    GLN    HB1   1007     0.0171      1.008   ; qtot -1.048
  1008         HC     73    GLN    HB2   1008     0.0171      1.008   ; qtot -1.031
  1009         CT     73    GLN     CG   1009    -0.0645      12.01   ; qtot -1.096
  1010         HC     73    GLN    HG1   1010     0.0352      1.008   ; qtot -1.061
  1011         HC     73    GLN    HG2   1011     0.0352      1.008   ; qtot -1.025
  1012          C     73    GLN     CD   1012     0.6951      12.01   ; qtot -0.3303
  1013          O     73    GLN    OE1   1013    -0.6086         16   ; qtot -0.9389
  1014          N     73    GLN    NE2   1014    -0.9407      14.01   ; qtot -1.88
  1015          H     73    GLN   HE21   1015     0.4251      1.008   ; qtot -1.455
  1016          H     73    GLN   HE22   1016     0.4251      1.008   ; qtot -1.029
  1017          C     73    GLN      C   1017     0.5973      12.01   ; qtot -0.4321
  1018          O     73    GLN      O   1018    -0.5679         16   ; qtot -1
; residue  74 GLY rtp GLY  q  0.0
  1019          N     74    GLY      N   1019    -0.4157      14.01   ; qtot -1.416
  1020          H     74    GLY      H   1020     0.2719      1.008   ; qtot -1.144
  1021         CT     74    GLY     CA   1021    -0.0252      12.01   ; qtot -1.169
  1022         H1     74    GLY    HA1   1022     0.0698      1.008   ; qtot -1.099
  1023         H1     74    GLY    HA2   1023     0.0698      1.008   ; qtot -1.029
  1024          C     74    GLY      C   1024     0.5973      12.01   ; qtot -0.4321
  1025          O     74    GLY      O   1025    -0.5679         16   ; qtot -1
; residue  75 TYR rtp TYR  q  0.0
  1026          N     75    TYR      N   1026    -0.4157      14.01   ; qtot -1.416
  1027          H     75    TYR      H   1027     0.2719      1.008   ; qtot -1.144
  1028         CT     75    TYR     CA   1028    -0.0014      12.01   ; qtot -1.145
  1029         H1     75    TYR     HA   1029     0.0876      1.008   ; qtot -1.058
  1030         CT     75    TYR     CB   1030    -0.0152      12.01   ; qtot -1.073
  1031         HC     75    TYR    HB1   1031     0.0295      1.008   ; qtot -1.043
  1032         HC     75    TYR    HB2   1032     0.0295      1.008   ; qtot -1.014
  1033         CA     75    TYR     CG   1033    -0.0011      12.01   ; qtot -1.015
  1034         CA     75    TYR    CD1   1034    -0.1906      12.01   ; qtot -1.206
  1035         HA     75    TYR    HD1   1035     0.1699      1.008   ; qtot -1.036
  1036         CA     75    TYR    CE1   1036    -0.2341      12.01   ; qtot -1.27
  1037         HA     75    TYR    HE1   1037     0.1656      1.008   ; qtot -1.104
  1038          C     75    TYR     CZ   1038     0.3226      12.01   ; qtot -0.7815
  1039         OH     75    TYR     OH   1039    -0.5579         16   ; qtot -1.339
  1040         HO     75    TYR     HH   1040     0.3992      1.008   ; qtot -0.9402
  1041         CA     75    TYR    CE2   1041    -0.2341      12.01   ; qtot -1.174
  1042         HA     75    TYR    HE2   1042     0.1656      1.008   ; qtot -1.009
  1043         CA     75    TYR    CD2   1043    -0.1906      12.01   ; qtot -1.199
  1044         HA     75    TYR    HD2   1044     0.1699      1.008   ; qtot -1.029
  1045          C     75    TYR      C   1045     0.5973      12.01   ; qtot -0.4321
  1046          O     75    TYR      O   1046    -0.5679         16   ; qtot -1
; residue  76 GLY rtp GLY  q  0.0
  1047          N     76    GLY      N   1047    -0.4157      14.01   ; qtot -1.416
  1048          H     76    GLY      H   1048     0.2719      1.008   ; qtot -1.144
  1049         CT     76    GLY     CA   1049    -0.0252      12.01   ; qtot -1.169
  1050         H1     76    GLY    HA1   1050     0.0698      1.008   ; qtot -1.099
  1051         H1     76    GLY    HA2   1051     0.0698      1.008   ; qtot -1.029
  1052          C     76    GLY      C   1052     0.5973      12.01   ; qtot -0.4321
  1053          O     76    GLY      O   1053    -0.5679         16   ; qtot -1
; residue  77 SER rtp SER  q  0.0
  1054          N     77    SER      N   1054    -0.4157      14.01   ; qtot -1.416
  1055          H     77    SER      H   1055     0.2719      1.008   ; qtot -1.144
  1056         CT     77    SER     CA   1056    -0.0249      12.01   ; qtot -1.169
  1057         H1     77    SER     HA   1057     0.0843      1.008   ; qtot -1.084
  1058         CT     77    SER     CB   1058     0.2117      12.01   ; qtot -0.8727
  1059         H1     77    SER    HB1   1059     0.0352      1.008   ; qtot -0.8375
  1060         H1     77    SER    HB2   1060     0.0352      1.008   ; qtot -0.8023
  1061         OH     77    SER     OG   1061    -0.6546         16   ; qtot -1.457
  1062         HO     77    SER     HG   1062     0.4275      1.008   ; qtot -1.029
  1063          C     77    SER      C   1063     0.5973      12.01   ; qtot -0.4321
  1064          O     77    SER      O   1064    -0.5679         16   ; qtot -1
; residue  78 THR rtp THR  q  0.0
  1065          N     78    THR      N   1065    -0.4157      14.01   ; qtot -1.416
  1066          H     78    THR      H   1066     0.2719      1.008   ; qtot -1.144
  1067         CT     78    THR     CA   1067    -0.0389      12.01   ; qtot -1.183
  1068         H1     78    THR     HA   1068     0.1007      1.008   ; qtot -1.082
  1069         CT     78    THR     CB   1069     0.3654      12.01   ; qtot -0.7166
  1070         H1     78    THR     HB   1070     0.0043      1.008   ; qtot -0.7123
  1071         CT     78    THR    CG2   1071    -0.2438      12.01   ; qtot -0.9561
  1072         HC     78    THR   HG21   1072     0.0642      1.008   ; qtot -0.8919
  1073         HC     78    THR   HG22   1073     0.0642      1.008   ; qtot -0.8277
  1074         HC     78    THR   HG23   1074     0.0642      1.008   ; qtot -0.7635
  1075         OH     78    THR    OG1   1075    -0.6761         16   ; qtot -1.44
  1076         HO     78    THR    HG1   1076     0.4102      1.008   ; qtot -1.029
  1077          C     78    THR      C   1077     0.5973      12.01   ; qtot -0.4321
  1078          O     78    THR      O   1078    -0.5679         16   ; qtot -1
; residue  79 GLY rtp GLY  q  0.0
  1079          N     79    GLY      N   1079    -0.4157      14.01   ; qtot -1.416
  1080          H     79    GLY      H   1080     0.2719      1.008   ; qtot -1.144
  1081         CT     79    GLY     CA   1081    -0.0252      12.01   ; qtot -1.169
  1082         H1     79    GLY    HA1   1082     0.0698      1.008   ; qtot -1.099
  1083         H1     79    GLY    HA2   1083     0.0698      1.008   ; qtot -1.029
  1084          C     79    GLY      C   1084     0.5973      12.01   ; qtot -0.4321
  1085          O     79    GLY      O   1085    -0.5679         16   ; qtot -1
; residue  80 GLY rtp GLY  q  0.0
  1086          N     80    GLY      N   1086    -0.4157      14.01   ; qtot -1.416
  1087          H     80    GLY      H   1087     0.2719      1.008   ; qtot -1.144
  1088         CT     80    GLY     CA   1088    -0.0252      12.01   ; qtot -1.169
  1089         H1     80    GLY    HA1   1089     0.0698      1.008   ; qtot -1.099
  1090         H1     80    GLY    HA2   1090     0.0698      1.008   ; qtot -1.029
  1091          C     80    GLY      C   1091     0.5973      12.01   ; qtot -0.4321
  1092          O     80    GLY      O   1092    -0.5679         16   ; qtot -1
; residue  81 TYR rtp TYR  q  0.0
  1093          N     81    TYR      N   1093    -0.4157      14.01   ; qtot -1.416
  1094          H     81    TYR      H   1094     0.2719      1.008   ; qtot -1.144
  1095         CT     81    TYR     CA   1095    -0.0014      12.01   ; qtot -1.145
  1096         H1     81    TYR     HA   1096     0.0876      1.008   ; qtot -1.058
  1097         CT     81    TYR     CB   1097    -0.0152      12.01   ; qtot -1.073
  1098         HC     81    TYR    HB1   1098     0.0295      1.008   ; qtot -1.043
  1099         HC     81    TYR    HB2   1099     0.0295      1.008   ; qtot -1.014
  1100         CA     81    TYR     CG   1100    -0.0011      12.01   ; qtot -1.015
  1101         CA     81    TYR    CD1   1101    -0.1906      12.01   ; qtot -1.206
  1102         HA     81    TYR    HD1   1102     0.1699      1.008   ; qtot -1.036
  1103         CA     81    TYR    CE1   1103    -0.2341      12.01   ; qtot -1.27
  1104         HA     81    TYR    HE1   1104     0.1656      1.008   ; qtot -1.104
  1105          C     81    TYR     CZ   1105     0.3226      12.01   ; qtot -0.7815
  1106         OH     81    TYR     OH   1106    -0.5579         16   ; qtot -1.339
  1107         HO     81    TYR     HH   1107     0.3992      1.008   ; qtot -0.9402
  1108         CA     81    TYR    CE2   1108    -0.2341      12.01   ; qtot -1.174
  1109         HA     81    TYR    HE2   1109     0.1656      1.008   ; qtot -1.009
  1110         CA     81    TYR    CD2   1110    -0.1906      12.01   ; qtot -1.199
  1111         HA     81    TYR    HD2   1111     0.1699      1.008   ; qtot -1.029
  1112          C     81    TYR      C   1112     0.5973      12.01   ; qtot -0.4321
  1113          O     81    TYR      O   1113    -0.5679         16   ; qtot -1
; residue  82 GLY rtp GLY  q  0.0
  1114          N     82    GLY      N   1114    -0.4157      14.01   ; qtot -1.416
  1115          H     82    GLY      H   1115     0.2719      1.008   ; qtot -1.144
  1116         CT     82    GLY     CA   1116    -0.0252      12.01   ; qtot -1.169
  1117         H1     82    GLY    HA1   1117     0.0698      1.008   ; qtot -1.099
  1118         H1     82    GLY    HA2   1118     0.0698      1.008   ; qtot -1.029
  1119          C     82    GLY      C   1119     0.5973      12.01   ; qtot -0.4321
  1120          O     82    GLY      O   1120    -0.5679         16   ; qtot -1
; residue  83 SER rtp SER  q  0.0
  1121          N     83    SER      N   1121    -0.4157      14.01   ; qtot -1.416
  1122          H     83    SER      H   1122     0.2719      1.008   ; qtot -1.144
  1123         CT     83    SER     CA   1123    -0.0249      12.01   ; qtot -1.169
  1124         H1     83    SER     HA   1124     0.0843      1.008   ; qtot -1.084
  1125         CT     83    SER     CB   1125     0.2117      12.01   ; qtot -0.8727
  1126         H1     83    SER    HB1   1126     0.0352      1.008   ; qtot -0.8375
  1127         H1     83    SER    HB2   1127     0.0352      1.008   ; qtot -0.8023
  1128         OH     83    SER     OG   1128    -0.6546         16   ; qtot -1.457
  1129         HO     83    SER     HG   1129     0.4275      1.008   ; qtot -1.029
  1130          C     83    SER      C   1130     0.5973      12.01   ; qtot -0.4321
  1131          O     83    SER      O   1131    -0.5679         16   ; qtot -1
; residue  84 SER rtp SER  q  0.0
  1132          N     84    SER      N   1132    -0.4157      14.01   ; qtot -1.416
  1133          H     84    SER      H   1133     0.2719      1.008   ; qtot -1.144
  1134         CT     84    SER     CA   1134    -0.0249      12.01   ; qtot -1.169
  1135         H1     84    SER     HA   1135     0.0843      1.008   ; qtot -1.084
  1136         CT     84    SER     CB   1136     0.2117      12.01   ; qtot -0.8727
  1137         H1     84    SER    HB1   1137     0.0352      1.008   ; qtot -0.8375
  1138         H1     84    SER    HB2   1138     0.0352      1.008   ; qtot -0.8023
  1139         OH     84    SER     OG   1139    -0.6546         16   ; qtot -1.457
  1140         HO     84    SER     HG   1140     0.4275      1.008   ; qtot -1.029
  1141          C     84    SER      C   1141     0.5973      12.01   ; qtot -0.4321
  1142          O     84    SER      O   1142    -0.5679         16   ; qtot -1
; residue  85 GLN rtp GLN  q  0.0
  1143          N     85    GLN      N   1143    -0.4157      14.01   ; qtot -1.416
  1144          H     85    GLN      H   1144     0.2719      1.008   ; qtot -1.144
  1145         CT     85    GLN     CA   1145    -0.0031      12.01   ; qtot -1.147
  1146         H1     85    GLN     HA   1146      0.085      1.008   ; qtot -1.062
  1147         CT     85    GLN     CB   1147    -0.0036      12.01   ; qtot -1.066
  1148         HC     85    GLN    HB1   1148     0.0171      1.008   ; qtot -1.048
  1149         HC     85    GLN    HB2   1149     0.0171      1.008   ; qtot -1.031
  1150         CT     85    GLN     CG   1150    -0.0645      12.01   ; qtot -1.096
  1151         HC     85    GLN    HG1   1151     0.0352      1.008   ; qtot -1.061
  1152         HC     85    GLN    HG2   1152     0.0352      1.008   ; qtot -1.025
  1153          C     85    GLN     CD   1153     0.6951      12.01   ; qtot -0.3303
  1154          O     85    GLN    OE1   1154    -0.6086         16   ; qtot -0.9389
  1155          N     85    GLN    NE2   1155    -0.9407      14.01   ; qtot -1.88
  1156          H     85    GLN   HE21   1156     0.4251      1.008   ; qtot -1.455
  1157          H     85    GLN   HE22   1157     0.4251      1.008   ; qtot -1.029
  1158          C     85    GLN      C   1158     0.5973      12.01   ; qtot -0.4321
  1159          O     85    GLN      O   1159    -0.5679         16   ; qtot -1
; residue  86 SER rtp SER  q  0.0
  1160          N     86    SER      N   1160    -0.4157      14.01   ; qtot -1.416
  1161          H     86    SER      H   1161     0.2719      1.008   ; qtot -1.144
  1162         CT     86    SER     CA   1162    -0.0249      12.01   ; qtot -1.169
  1163         H1     86    SER     HA   1163     0.0843      1.008   ; qtot -1.084
  1164         CT     86    SER     CB   1164     0.2117      12.01   ; qtot -0.8727
  1165         H1     86    SER    HB1   1165     0.0352      1.008   ; qtot -0.8375
  1166         H1     86    SER    HB2   1166     0.0352      1.008   ; qtot -0.8023
  1167         OH     86    SER     OG   1167    -0.6546         16   ; qtot -1.457
  1168         HO     86    SER     HG   1168     0.4275      1.008   ; qtot -1.029
  1169          C     86    SER      C   1169     0.5973      12.01   ; qtot -0.4321
  1170          O     86    SER      O   1170    -0.5679         16   ; qtot -1
; residue  87 SER rtp SER  q  0.0
  1171          N     87    SER      N   1171    -0.4157      14.01   ; qtot -1.416
  1172          H     87    SER      H   1172     0.2719      1.008   ; qtot -1.144
  1173         CT     87    SER     CA   1173    -0.0249      12.01   ; qtot -1.169
  1174         H1     87    SER     HA   1174     0.0843      1.008   ; qtot -1.084
  1175         CT     87    SER     CB   1175     0.2117      12.01   ; qtot -0.8727
  1176         H1     87    SER    HB1   1176     0.0352      1.008   ; qtot -0.8375
  1177         H1     87    SER    HB2   1177     0.0352      1.008   ; qtot -0.8023
  1178         OH     87    SER     OG   1178    -0.6546         16   ; qtot -1.457
  1179         HO     87    SER     HG   1179     0.4275      1.008   ; qtot -1.029
  1180          C     87    SER      C   1180     0.5973      12.01   ; qtot -0.4321
  1181          O     87    SER      O   1181    -0.5679         16   ; qtot -1
; residue  88 GLN rtp GLN  q  0.0
  1182          N     88    GLN      N   1182    -0.4157      14.01   ; qtot -1.416
  1183          H     88    GLN      H   1183     0.2719      1.008   ; qtot -1.144
  1184         CT     88    GLN     CA   1184    -0.0031      12.01   ; qtot -1.147
  1185         H1     88    GLN     HA   1185      0.085      1.008   ; qtot -1.062
  1186         CT     88    GLN     CB   1186    -0.0036      12.01   ; qtot -1.066
  1187         HC     88    GLN    HB1   1187     0.0171      1.008   ; qtot -1.048
  1188         HC     88    GLN    HB2   1188     0.0171      1.008   ; qtot -1.031
  1189         CT     88    GLN     CG   1189    -0.0645      12.01   ; qtot -1.096
  1190         HC     88    GLN    HG1   1190     0.0352      1.008   ; qtot -1.061
  1191         HC     88    GLN    HG2   1191     0.0352      1.008   ; qtot -1.025
  1192          C     88    GLN     CD   1192     0.6951      12.01   ; qtot -0.3303
  1193          O     88    GLN    OE1   1193    -0.6086         16   ; qtot -0.9389
  1194          N     88    GLN    NE2   1194    -0.9407      14.01   ; qtot -1.88
  1195          H     88    GLN   HE21   1195     0.4251      1.008   ; qtot -1.455
  1196          H     88    GLN   HE22   1196     0.4251      1.008   ; qtot -1.029
  1197          C     88    GLN      C   1197     0.5973      12.01   ; qtot -0.4321
  1198          O     88    GLN      O   1198    -0.5679         16   ; qtot -1
; residue  89 SER rtp SER  q  0.0
  1199          N     89    SER      N   1199    -0.4157      14.01   ; qtot -1.416
  1200          H     89    SER      H   1200     0.2719      1.008   ; qtot -1.144
  1201         CT     89    SER     CA   1201    -0.0249      12.01   ; qtot -1.169
  1202         H1     89    SER     HA   1202     0.0843      1.008   ; qtot -1.084
  1203         CT     89    SER     CB   1203     0.2117      12.01   ; qtot -0.8727
  1204         H1     89    SER    HB1   1204     0.0352      1.008   ; qtot -0.8375
  1205         H1     89    SER    HB2   1205     0.0352      1.008   ; qtot -0.8023
  1206         OH     89    SER     OG   1206    -0.6546         16   ; qtot -1.457
  1207         HO     89    SER     HG   1207     0.4275      1.008   ; qtot -1.029
  1208          C     89    SER      C   1208     0.5973      12.01   ; qtot -0.4321
  1209          O     89    SER      O   1209    -0.5679         16   ; qtot -1
; residue  90 SER rtp SER  q  0.0
  1210          N     90    SER      N   1210    -0.4157      14.01   ; qtot -1.416
  1211          H     90    SER      H   1211     0.2719      1.008   ; qtot -1.144
  1212         CT     90    SER     CA   1212    -0.0249      12.01   ; qtot -1.169
  1213         H1     90    SER     HA   1213     0.0843      1.008   ; qtot -1.084
  1214         CT     90    SER     CB   1214     0.2117      12.01   ; qtot -0.8727
  1215         H1     90    SER    HB1   1215     0.0352      1.008   ; qtot -0.8375
  1216         H1     90    SER    HB2   1216     0.0352      1.008   ; qtot -0.8023
  1217         OH     90    SER     OG   1217    -0.6546         16   ; qtot -1.457
  1218         HO     90    SER     HG   1218     0.4275      1.008   ; qtot -1.029
  1219          C     90    SER      C   1219     0.5973      12.01   ; qtot -0.4321
  1220          O     90    SER      O   1220    -0.5679         16   ; qtot -1
; residue  91 TYR rtp TYR  q  0.0
  1221          N     91    TYR      N   1221    -0.4157      14.01   ; qtot -1.416
  1222          H     91    TYR      H   1222     0.2719      1.008   ; qtot -1.144
  1223         CT     91    TYR     CA   1223    -0.0014      12.01   ; qtot -1.145
  1224         H1     91    TYR     HA   1224     0.0876      1.008   ; qtot -1.058
  1225         CT     91    TYR     CB   1225    -0.0152      12.01   ; qtot -1.073
  1226         HC     91    TYR    HB1   1226     0.0295      1.008   ; qtot -1.043
  1227         HC     91    TYR    HB2   1227     0.0295      1.008   ; qtot -1.014
  1228         CA     91    TYR     CG   1228    -0.0011      12.01   ; qtot -1.015
  1229         CA     91    TYR    CD1   1229    -0.1906      12.01   ; qtot -1.206
  1230         HA     91    TYR    HD1   1230     0.1699      1.008   ; qtot -1.036
  1231         CA     91    TYR    CE1   1231    -0.2341      12.01   ; qtot -1.27
  1232         HA     91    TYR    HE1   1232     0.1656      1.008   ; qtot -1.104
  1233          C     91    TYR     CZ   1233     0.3226      12.01   ; qtot -0.7815
  1234         OH     91    TYR     OH   1234    -0.5579         16   ; qtot -1.339
  1235         HO     91    TYR     HH   1235     0.3992      1.008   ; qtot -0.9402
  1236         CA     91    TYR    CE2   1236    -0.2341      12.01   ; qtot -1.174
  1237         HA     91    TYR    HE2   1237     0.1656      1.008   ; qtot -1.009
  1238         CA     91    TYR    CD2   1238    -0.1906      12.01   ; qtot -1.199
  1239         HA     91    TYR    HD2   1239     0.1699      1.008   ; qtot -1.029
  1240          C     91    TYR      C   1240     0.5973      12.01   ; qtot -0.4321
  1241          O     91    TYR      O   1241    -0.5679         16   ; qtot -1
; residue  92 GLY rtp GLY  q  0.0
  1242          N     92    GLY      N   1242    -0.4157      14.01   ; qtot -1.416
  1243          H     92    GLY      H   1243     0.2719      1.008   ; qtot -1.144
  1244         CT     92    GLY     CA   1244    -0.0252      12.01   ; qtot -1.169
  1245         H1     92    GLY    HA1   1245     0.0698      1.008   ; qtot -1.099
  1246         H1     92    GLY    HA2   1246     0.0698      1.008   ; qtot -1.029
  1247          C     92    GLY      C   1247     0.5973      12.01   ; qtot -0.4321
  1248          O     92    GLY      O   1248    -0.5679         16   ; qtot -1
; residue  93 GLN rtp GLN  q  0.0
  1249          N     93    GLN      N   1249    -0.4157      14.01   ; qtot -1.416
  1250          H     93    GLN      H   1250     0.2719      1.008   ; qtot -1.144
  1251         CT     93    GLN     CA   1251    -0.0031      12.01   ; qtot -1.147
  1252         H1     93    GLN     HA   1252      0.085      1.008   ; qtot -1.062
  1253         CT     93    GLN     CB   1253    -0.0036      12.01   ; qtot -1.066
  1254         HC     93    GLN    HB1   1254     0.0171      1.008   ; qtot -1.048
  1255         HC     93    GLN    HB2   1255     0.0171      1.008   ; qtot -1.031
  1256         CT     93    GLN     CG   1256    -0.0645      12.01   ; qtot -1.096
  1257         HC     93    GLN    HG1   1257     0.0352      1.008   ; qtot -1.061
  1258         HC     93    GLN    HG2   1258     0.0352      1.008   ; qtot -1.025
  1259          C     93    GLN     CD   1259     0.6951      12.01   ; qtot -0.3303
  1260          O     93    GLN    OE1   1260    -0.6086         16   ; qtot -0.9389
  1261          N     93    GLN    NE2   1261    -0.9407      14.01   ; qtot -1.88
  1262          H     93    GLN   HE21   1262     0.4251      1.008   ; qtot -1.455
  1263          H     93    GLN   HE22   1263     0.4251      1.008   ; qtot -1.029
  1264          C     93    GLN      C   1264     0.5973      12.01   ; qtot -0.4321
  1265          O     93    GLN      O   1265    -0.5679         16   ; qtot -1
; residue  94 GLN rtp GLN  q  0.0
  1266          N     94    GLN      N   1266    -0.4157      14.01   ; qtot -1.416
  1267          H     94    GLN      H   1267     0.2719      1.008   ; qtot -1.144
  1268         CT     94    GLN     CA   1268    -0.0031      12.01   ; qtot -1.147
  1269         H1     94    GLN     HA   1269      0.085      1.008   ; qtot -1.062
  1270         CT     94    GLN     CB   1270    -0.0036      12.01   ; qtot -1.066
  1271         HC     94    GLN    HB1   1271     0.0171      1.008   ; qtot -1.048
  1272         HC     94    GLN    HB2   1272     0.0171      1.008   ; qtot -1.031
  1273         CT     94    GLN     CG   1273    -0.0645      12.01   ; qtot -1.096
  1274         HC     94    GLN    HG1   1274     0.0352      1.008   ; qtot -1.061
  1275         HC     94    GLN    HG2   1275     0.0352      1.008   ; qtot -1.025
  1276          C     94    GLN     CD   1276     0.6951      12.01   ; qtot -0.3303
  1277          O     94    GLN    OE1   1277    -0.6086         16   ; qtot -0.9389
  1278          N     94    GLN    NE2   1278    -0.9407      14.01   ; qtot -1.88
  1279          H     94    GLN   HE21   1279     0.4251      1.008   ; qtot -1.455
  1280          H     94    GLN   HE22   1280     0.4251      1.008   ; qtot -1.029
  1281          C     94    GLN      C   1281     0.5973      12.01   ; qtot -0.4321
  1282          O     94    GLN      O   1282    -0.5679         16   ; qtot -1
; residue  95 SER rtp SER  q  0.0
  1283          N     95    SER      N   1283    -0.4157      14.01   ; qtot -1.416
  1284          H     95    SER      H   1284     0.2719      1.008   ; qtot -1.144
  1285         CT     95    SER     CA   1285    -0.0249      12.01   ; qtot -1.169
  1286         H1     95    SER     HA   1286     0.0843      1.008   ; qtot -1.084
  1287         CT     95    SER     CB   1287     0.2117      12.01   ; qtot -0.8727
  1288         H1     95    SER    HB1   1288     0.0352      1.008   ; qtot -0.8375
  1289         H1     95    SER    HB2   1289     0.0352      1.008   ; qtot -0.8023
  1290         OH     95    SER     OG   1290    -0.6546         16   ; qtot -1.457
  1291         HO     95    SER     HG   1291     0.4275      1.008   ; qtot -1.029
  1292          C     95    SER      C   1292     0.5973      12.01   ; qtot -0.4321
  1293          O     95    SER      O   1293    -0.5679         16   ; qtot -1
; residue  96 SER rtp SER  q  0.0
  1294          N     96    SER      N   1294    -0.4157      14.01   ; qtot -1.416
  1295          H     96    SER      H   1295     0.2719      1.008   ; qtot -1.144
  1296         CT     96    SER     CA   1296    -0.0249      12.01   ; qtot -1.169
  1297         H1     96    SER     HA   1297     0.0843      1.008   ; qtot -1.084
  1298         CT     96    SER     CB   1298     0.2117      12.01   ; qtot -0.8727
  1299         H1     96    SER    HB1   1299     0.0352      1.008   ; qtot -0.8375
  1300         H1     96    SER    HB2   1300     0.0352      1.008   ; qtot -0.8023
  1301         OH     96    SER     OG   1301    -0.6546         16   ; qtot -1.457
  1302         HO     96    SER     HG   1302     0.4275      1.008   ; qtot -1.029
  1303          C     96    SER      C   1303     0.5973      12.01   ; qtot -0.4321
  1304          O     96    SER      O   1304    -0.5679         16   ; qtot -1
; residue  97 TYR rtp TYR  q  0.0
  1305          N     97    TYR      N   1305    -0.4157      14.01   ; qtot -1.416
  1306          H     97    TYR      H   1306     0.2719      1.008   ; qtot -1.144
  1307         CT     97    TYR     CA   1307    -0.0014      12.01   ; qtot -1.145
  1308         H1     97    TYR     HA   1308     0.0876      1.008   ; qtot -1.058
  1309         CT     97    TYR     CB   1309    -0.0152      12.01   ; qtot -1.073
  1310         HC     97    TYR    HB1   1310     0.0295      1.008   ; qtot -1.043
  1311         HC     97    TYR    HB2   1311     0.0295      1.008   ; qtot -1.014
  1312         CA     97    TYR     CG   1312    -0.0011      12.01   ; qtot -1.015
  1313         CA     97    TYR    CD1   1313    -0.1906      12.01   ; qtot -1.206
  1314         HA     97    TYR    HD1   1314     0.1699      1.008   ; qtot -1.036
  1315         CA     97    TYR    CE1   1315    -0.2341      12.01   ; qtot -1.27
  1316         HA     97    TYR    HE1   1316     0.1656      1.008   ; qtot -1.104
  1317          C     97    TYR     CZ   1317     0.3226      12.01   ; qtot -0.7815
  1318         OH     97    TYR     OH   1318    -0.5579         16   ; qtot -1.339
  1319         HO     97    TYR     HH   1319     0.3992      1.008   ; qtot -0.9402
  1320         CA     97    TYR    CE2   1320    -0.2341      12.01   ; qtot -1.174
  1321         HA     97    TYR    HE2   1321     0.1656      1.008   ; qtot -1.009
  1322         CA     97    TYR    CD2   1322    -0.1906      12.01   ; qtot -1.199
  1323         HA     97    TYR    HD2   1323     0.1699      1.008   ; qtot -1.029
  1324          C     97    TYR      C   1324     0.5973      12.01   ; qtot -0.4321
  1325          O     97    TYR      O   1325    -0.5679         16   ; qtot -1
; residue  98 PRO rtp PRO  q  0.0
  1326          N     98    PRO      N   1326    -0.2548      14.01   ; qtot -1.255
  1327         CT     98    PRO     CD   1327     0.0192      12.01   ; qtot -1.236
  1328         H1     98    PRO    HD1   1328     0.0391      1.008   ; qtot -1.197
  1329         H1     98    PRO    HD2   1329     0.0391      1.008   ; qtot -1.157
  1330         CT     98    PRO     CG   1330     0.0189      12.01   ; qtot -1.139
  1331         HC     98    PRO    HG1   1331     0.0213      1.008   ; qtot -1.117
  1332         HC     98    PRO    HG2   1332     0.0213      1.008   ; qtot -1.096
  1333         CT     98    PRO     CB   1333     -0.007      12.01   ; qtot -1.103
  1334         HC     98    PRO    HB1   1334     0.0253      1.008   ; qtot -1.078
  1335         HC     98    PRO    HB2   1335     0.0253      1.008   ; qtot -1.052
  1336         CT     98    PRO     CA   1336    -0.0266      12.01   ; qtot -1.079
  1337         H1     98    PRO     HA   1337     0.0641      1.008   ; qtot -1.015
  1338          C     98    PRO      C   1338     0.5896      12.01   ; qtot -0.4252
  1339          O     98    PRO      O   1339    -0.5748         16   ; qtot -1
; residue  99 GLY rtp GLY  q  0.0
  1340          N     99    GLY      N   1340    -0.4157      14.01   ; qtot -1.416
  1341          H     99    GLY      H   1341     0.2719      1.008   ; qtot -1.144
  1342         CT     99    GLY     CA   1342    -0.0252      12.01   ; qtot -1.169
  1343         H1     99    GLY    HA1   1343     0.0698      1.008   ; qtot -1.099
  1344         H1     99    GLY    HA2   1344     0.0698      1.008   ; qtot -1.029
  1345          C     99    GLY      C   1345     0.5973      12.01   ; qtot -0.4321
  1346          O     99    GLY      O   1346    -0.5679         16   ; qtot -1
; residue 100 TYR rtp TYR  q  0.0
  1347          N    100    TYR      N   1347    -0.4157      14.01   ; qtot -1.416
  1348          H    100    TYR      H   1348     0.2719      1.008   ; qtot -1.144
  1349         CT    100    TYR     CA   1349    -0.0014      12.01   ; qtot -1.145
  1350         H1    100    TYR     HA   1350     0.0876      1.008   ; qtot -1.058
  1351         CT    100    TYR     CB   1351    -0.0152      12.01   ; qtot -1.073
  1352         HC    100    TYR    HB1   1352     0.0295      1.008   ; qtot -1.043
  1353         HC    100    TYR    HB2   1353     0.0295      1.008   ; qtot -1.014
  1354         CA    100    TYR     CG   1354    -0.0011      12.01   ; qtot -1.015
  1355         CA    100    TYR    CD1   1355    -0.1906      12.01   ; qtot -1.206
  1356         HA    100    TYR    HD1   1356     0.1699      1.008   ; qtot -1.036
  1357         CA    100    TYR    CE1   1357    -0.2341      12.01   ; qtot -1.27
  1358         HA    100    TYR    HE1   1358     0.1656      1.008   ; qtot -1.104
  1359          C    100    TYR     CZ   1359     0.3226      12.01   ; qtot -0.7815
  1360         OH    100    TYR     OH   1360    -0.5579         16   ; qtot -1.339
  1361         HO    100    TYR     HH   1361     0.3992      1.008   ; qtot -0.9402
  1362         CA    100    TYR    CE2   1362    -0.2341      12.01   ; qtot -1.174
  1363         HA    100    TYR    HE2   1363     0.1656      1.008   ; qtot -1.009
  1364         CA    100    TYR    CD2   1364    -0.1906      12.01   ; qtot -1.199
  1365         HA    100    TYR    HD2   1365     0.1699      1.008   ; qtot -1.029
  1366          C    100    TYR      C   1366     0.5973      12.01   ; qtot -0.4321
  1367          O    100    TYR      O   1367    -0.5679         16   ; qtot -1
; residue 101 GLY rtp GLY  q  0.0
  1368          N    101    GLY      N   1368    -0.4157      14.01   ; qtot -1.416
  1369          H    101    GLY      H   1369     0.2719      1.008   ; qtot -1.144
  1370         CT    101    GLY     CA   1370    -0.0252      12.01   ; qtot -1.169
  1371         H1    101    GLY    HA1   1371     0.0698      1.008   ; qtot -1.099
  1372         H1    101    GLY    HA2   1372     0.0698      1.008   ; qtot -1.029
  1373          C    101    GLY      C   1373     0.5973      12.01   ; qtot -0.4321
  1374          O    101    GLY      O   1374    -0.5679         16   ; qtot -1
; residue 102 GLN rtp GLN  q  0.0
  1375          N    102    GLN      N   1375    -0.4157      14.01   ; qtot -1.416
  1376          H    102    GLN      H   1376     0.2719      1.008   ; qtot -1.144
  1377         CT    102    GLN     CA   1377    -0.0031      12.01   ; qtot -1.147
  1378         H1    102    GLN     HA   1378      0.085      1.008   ; qtot -1.062
  1379         CT    102    GLN     CB   1379    -0.0036      12.01   ; qtot -1.066
  1380         HC    102    GLN    HB1   1380     0.0171      1.008   ; qtot -1.048
  1381         HC    102    GLN    HB2   1381     0.0171      1.008   ; qtot -1.031
  1382         CT    102    GLN     CG   1382    -0.0645      12.01   ; qtot -1.096
  1383         HC    102    GLN    HG1   1383     0.0352      1.008   ; qtot -1.061
  1384         HC    102    GLN    HG2   1384     0.0352      1.008   ; qtot -1.025
  1385          C    102    GLN     CD   1385     0.6951      12.01   ; qtot -0.3303
  1386          O    102    GLN    OE1   1386    -0.6086         16   ; qtot -0.9389
  1387          N    102    GLN    NE2   1387    -0.9407      14.01   ; qtot -1.88
  1388          H    102    GLN   HE21   1388     0.4251      1.008   ; qtot -1.455
  1389          H    102    GLN   HE22   1389     0.4251      1.008   ; qtot -1.029
  1390          C    102    GLN      C   1390     0.5973      12.01   ; qtot -0.4321
  1391          O    102    GLN      O   1391    -0.5679         16   ; qtot -1
; residue 103 GLN rtp GLN  q  0.0
  1392          N    103    GLN      N   1392    -0.4157      14.01   ; qtot -1.416
  1393          H    103    GLN      H   1393     0.2719      1.008   ; qtot -1.144
  1394         CT    103    GLN     CA   1394    -0.0031      12.01   ; qtot -1.147
  1395         H1    103    GLN     HA   1395      0.085      1.008   ; qtot -1.062
  1396         CT    103    GLN     CB   1396    -0.0036      12.01   ; qtot -1.066
  1397         HC    103    GLN    HB1   1397     0.0171      1.008   ; qtot -1.048
  1398         HC    103    GLN    HB2   1398     0.0171      1.008   ; qtot -1.031
  1399         CT    103    GLN     CG   1399    -0.0645      12.01   ; qtot -1.096
  1400         HC    103    GLN    HG1   1400     0.0352      1.008   ; qtot -1.061
  1401         HC    103    GLN    HG2   1401     0.0352      1.008   ; qtot -1.025
  1402          C    103    GLN     CD   1402     0.6951      12.01   ; qtot -0.3303
  1403          O    103    GLN    OE1   1403    -0.6086         16   ; qtot -0.9389
  1404          N    103    GLN    NE2   1404    -0.9407      14.01   ; qtot -1.88
  1405          H    103    GLN   HE21   1405     0.4251      1.008   ; qtot -1.455
  1406          H    103    GLN   HE22   1406     0.4251      1.008   ; qtot -1.029
  1407          C    103    GLN      C   1407     0.5973      12.01   ; qtot -0.4321
  1408          O    103    GLN      O   1408    -0.5679         16   ; qtot -1
; residue 104 PRO rtp PRO  q  0.0
  1409          N    104    PRO      N   1409    -0.2548      14.01   ; qtot -1.255
  1410         CT    104    PRO     CD   1410     0.0192      12.01   ; qtot -1.236
  1411         H1    104    PRO    HD1   1411     0.0391      1.008   ; qtot -1.197
  1412         H1    104    PRO    HD2   1412     0.0391      1.008   ; qtot -1.157
  1413         CT    104    PRO     CG   1413     0.0189      12.01   ; qtot -1.139
  1414         HC    104    PRO    HG1   1414     0.0213      1.008   ; qtot -1.117
  1415         HC    104    PRO    HG2   1415     0.0213      1.008   ; qtot -1.096
  1416         CT    104    PRO     CB   1416     -0.007      12.01   ; qtot -1.103
  1417         HC    104    PRO    HB1   1417     0.0253      1.008   ; qtot -1.078
  1418         HC    104    PRO    HB2   1418     0.0253      1.008   ; qtot -1.052
  1419         CT    104    PRO     CA   1419    -0.0266      12.01   ; qtot -1.079
  1420         H1    104    PRO     HA   1420     0.0641      1.008   ; qtot -1.015
  1421          C    104    PRO      C   1421     0.5896      12.01   ; qtot -0.4252
  1422          O    104    PRO      O   1422    -0.5748         16   ; qtot -1
; residue 105 ALA rtp ALA  q  0.0
  1423          N    105    ALA      N   1423    -0.4157      14.01   ; qtot -1.416
  1424          H    105    ALA      H   1424     0.2719      1.008   ; qtot -1.144
  1425         CT    105    ALA     CA   1425     0.0337      12.01   ; qtot -1.11
  1426         H1    105    ALA     HA   1426     0.0823      1.008   ; qtot -1.028
  1427         CT    105    ALA     CB   1427    -0.1825      12.01   ; qtot -1.21
  1428         HC    105    ALA    HB1   1428     0.0603      1.008   ; qtot -1.15
  1429         HC    105    ALA    HB2   1429     0.0603      1.008   ; qtot -1.09
  1430         HC    105    ALA    HB3   1430     0.0603      1.008   ; qtot -1.029
  1431          C    105    ALA      C   1431     0.5973      12.01   ; qtot -0.4321
  1432          O    105    ALA      O   1432    -0.5679         16   ; qtot -1
; residue 106 PRO rtp PRO  q  0.0
  1433          N    106    PRO      N   1433    -0.2548      14.01   ; qtot -1.255
  1434         CT    106    PRO     CD   1434     0.0192      12.01   ; qtot -1.236
  1435         H1    106    PRO    HD1   1435     0.0391      1.008   ; qtot -1.197
  1436         H1    106    PRO    HD2   1436     0.0391      1.008   ; qtot -1.157
  1437         CT    106    PRO     CG   1437     0.0189      12.01   ; qtot -1.139
  1438         HC    106    PRO    HG1   1438     0.0213      1.008   ; qtot -1.117
  1439         HC    106    PRO    HG2   1439     0.0213      1.008   ; qtot -1.096
  1440         CT    106    PRO     CB   1440     -0.007      12.01   ; qtot -1.103
  1441         HC    106    PRO    HB1   1441     0.0253      1.008   ; qtot -1.078
  1442         HC    106    PRO    HB2   1442     0.0253      1.008   ; qtot -1.052
  1443         CT    106    PRO     CA   1443    -0.0266      12.01   ; qtot -1.079
  1444         H1    106    PRO     HA   1444     0.0641      1.008   ; qtot -1.015
  1445          C    106    PRO      C   1445     0.5896      12.01   ; qtot -0.4252
  1446          O    106    PRO      O   1446    -0.5748         16   ; qtot -1
; residue 107 SER rtp SER  q  0.0
  1447          N    107    SER      N   1447    -0.4157      14.01   ; qtot -1.416
  1448          H    107    SER      H   1448     0.2719      1.008   ; qtot -1.144
  1449         CT    107    SER     CA   1449    -0.0249      12.01   ; qtot -1.169
  1450         H1    107    SER     HA   1450     0.0843      1.008   ; qtot -1.084
  1451         CT    107    SER     CB   1451     0.2117      12.01   ; qtot -0.8727
  1452         H1    107    SER    HB1   1452     0.0352      1.008   ; qtot -0.8375
  1453         H1    107    SER    HB2   1453     0.0352      1.008   ; qtot -0.8023
  1454         OH    107    SER     OG   1454    -0.6546         16   ; qtot -1.457
  1455         HO    107    SER     HG   1455     0.4275      1.008   ; qtot -1.029
  1456          C    107    SER      C   1456     0.5973      12.01   ; qtot -0.4321
  1457          O    107    SER      O   1457    -0.5679         16   ; qtot -1
; residue 108 SER rtp SER  q  0.0
  1458          N    108    SER      N   1458    -0.4157      14.01   ; qtot -1.416
  1459          H    108    SER      H   1459     0.2719      1.008   ; qtot -1.144
  1460         CT    108    SER     CA   1460    -0.0249      12.01   ; qtot -1.169
  1461         H1    108    SER     HA   1461     0.0843      1.008   ; qtot -1.084
  1462         CT    108    SER     CB   1462     0.2117      12.01   ; qtot -0.8727
  1463         H1    108    SER    HB1   1463     0.0352      1.008   ; qtot -0.8375
  1464         H1    108    SER    HB2   1464     0.0352      1.008   ; qtot -0.8023
  1465         OH    108    SER     OG   1465    -0.6546         16   ; qtot -1.457
  1466         HO    108    SER     HG   1466     0.4275      1.008   ; qtot -1.029
  1467          C    108    SER      C   1467     0.5973      12.01   ; qtot -0.4321
  1468          O    108    SER      O   1468    -0.5679         16   ; qtot -1
; residue 109 THR rtp THR  q  0.0
  1469          N    109    THR      N   1469    -0.4157      14.01   ; qtot -1.416
  1470          H    109    THR      H   1470     0.2719      1.008   ; qtot -1.144
  1471         CT    109    THR     CA   1471    -0.0389      12.01   ; qtot -1.183
  1472         H1    109    THR     HA   1472     0.1007      1.008   ; qtot -1.082
  1473         CT    109    THR     CB   1473     0.3654      12.01   ; qtot -0.7166
  1474         H1    109    THR     HB   1474     0.0043      1.008   ; qtot -0.7123
  1475         CT    109    THR    CG2   1475    -0.2438      12.01   ; qtot -0.9561
  1476         HC    109    THR   HG21   1476     0.0642      1.008   ; qtot -0.8919
  1477         HC    109    THR   HG22   1477     0.0642      1.008   ; qtot -0.8277
  1478         HC    109    THR   HG23   1478     0.0642      1.008   ; qtot -0.7635
  1479         OH    109    THR    OG1   1479    -0.6761         16   ; qtot -1.44
  1480         HO    109    THR    HG1   1480     0.4102      1.008   ; qtot -1.029
  1481          C    109    THR      C   1481     0.5973      12.01   ; qtot -0.4321
  1482          O    109    THR      O   1482    -0.5679         16   ; qtot -1
; residue 110 SER rtp SER  q  0.0
  1483          N    110    SER      N   1483    -0.4157      14.01   ; qtot -1.416
  1484          H    110    SER      H   1484     0.2719      1.008   ; qtot -1.144
  1485         CT    110    SER     CA   1485    -0.0249      12.01   ; qtot -1.169
  1486         H1    110    SER     HA   1486     0.0843      1.008   ; qtot -1.084
  1487         CT    110    SER     CB   1487     0.2117      12.01   ; qtot -0.8727
  1488         H1    110    SER    HB1   1488     0.0352      1.008   ; qtot -0.8375
  1489         H1    110    SER    HB2   1489     0.0352      1.008   ; qtot -0.8023
  1490         OH    110    SER     OG   1490    -0.6546         16   ; qtot -1.457
  1491         HO    110    SER     HG   1491     0.4275      1.008   ; qtot -1.029
  1492          C    110    SER      C   1492     0.5973      12.01   ; qtot -0.4321
  1493          O    110    SER      O   1493    -0.5679         16   ; qtot -1
; residue 111 GLY rtp GLY  q  0.0
  1494          N    111    GLY      N   1494    -0.4157      14.01   ; qtot -1.416
  1495          H    111    GLY      H   1495     0.2719      1.008   ; qtot -1.144
  1496         CT    111    GLY     CA   1496    -0.0252      12.01   ; qtot -1.169
  1497         H1    111    GLY    HA1   1497     0.0698      1.008   ; qtot -1.099
  1498         H1    111    GLY    HA2   1498     0.0698      1.008   ; qtot -1.029
  1499          C    111    GLY      C   1499     0.5973      12.01   ; qtot -0.4321
  1500          O    111    GLY      O   1500    -0.5679         16   ; qtot -1
; residue 112 SER rtp SER  q  0.0
  1501          N    112    SER      N   1501    -0.4157      14.01   ; qtot -1.416
  1502          H    112    SER      H   1502     0.2719      1.008   ; qtot -1.144
  1503         CT    112    SER     CA   1503    -0.0249      12.01   ; qtot -1.169
  1504         H1    112    SER     HA   1504     0.0843      1.008   ; qtot -1.084
  1505         CT    112    SER     CB   1505     0.2117      12.01   ; qtot -0.8727
  1506         H1    112    SER    HB1   1506     0.0352      1.008   ; qtot -0.8375
  1507         H1    112    SER    HB2   1507     0.0352      1.008   ; qtot -0.8023
  1508         OH    112    SER     OG   1508    -0.6546         16   ; qtot -1.457
  1509         HO    112    SER     HG   1509     0.4275      1.008   ; qtot -1.029
  1510          C    112    SER      C   1510     0.5973      12.01   ; qtot -0.4321
  1511          O    112    SER      O   1511    -0.5679         16   ; qtot -1
; residue 113 TYR rtp TYR  q  0.0
  1512          N    113    TYR      N   1512    -0.4157      14.01   ; qtot -1.416
  1513          H    113    TYR      H   1513     0.2719      1.008   ; qtot -1.144
  1514         CT    113    TYR     CA   1514    -0.0014      12.01   ; qtot -1.145
  1515         H1    113    TYR     HA   1515     0.0876      1.008   ; qtot -1.058
  1516         CT    113    TYR     CB   1516    -0.0152      12.01   ; qtot -1.073
  1517         HC    113    TYR    HB1   1517     0.0295      1.008   ; qtot -1.043
  1518         HC    113    TYR    HB2   1518     0.0295      1.008   ; qtot -1.014
  1519         CA    113    TYR     CG   1519    -0.0011      12.01   ; qtot -1.015
  1520         CA    113    TYR    CD1   1520    -0.1906      12.01   ; qtot -1.206
  1521         HA    113    TYR    HD1   1521     0.1699      1.008   ; qtot -1.036
  1522         CA    113    TYR    CE1   1522    -0.2341      12.01   ; qtot -1.27
  1523         HA    113    TYR    HE1   1523     0.1656      1.008   ; qtot -1.104
  1524          C    113    TYR     CZ   1524     0.3226      12.01   ; qtot -0.7815
  1525         OH    113    TYR     OH   1525    -0.5579         16   ; qtot -1.339
  1526         HO    113    TYR     HH   1526     0.3992      1.008   ; qtot -0.9402
  1527         CA    113    TYR    CE2   1527    -0.2341      12.01   ; qtot -1.174
  1528         HA    113    TYR    HE2   1528     0.1656      1.008   ; qtot -1.009
  1529         CA    113    TYR    CD2   1529    -0.1906      12.01   ; qtot -1.199
  1530         HA    113    TYR    HD2   1530     0.1699      1.008   ; qtot -1.029
  1531          C    113    TYR      C   1531     0.5973      12.01   ; qtot -0.4321
  1532          O    113    TYR      O   1532    -0.5679         16   ; qtot -1
; residue 114 GLY rtp GLY  q  0.0
  1533          N    114    GLY      N   1533    -0.4157      14.01   ; qtot -1.416
  1534          H    114    GLY      H   1534     0.2719      1.008   ; qtot -1.144
  1535         CT    114    GLY     CA   1535    -0.0252      12.01   ; qtot -1.169
  1536         H1    114    GLY    HA1   1536     0.0698      1.008   ; qtot -1.099
  1537         H1    114    GLY    HA2   1537     0.0698      1.008   ; qtot -1.029
  1538          C    114    GLY      C   1538     0.5973      12.01   ; qtot -0.4321
  1539          O    114    GLY      O   1539    -0.5679         16   ; qtot -1
; residue 115 SER rtp SER  q  0.0
  1540          N    115    SER      N   1540    -0.4157      14.01   ; qtot -1.416
  1541          H    115    SER      H   1541     0.2719      1.008   ; qtot -1.144
  1542         CT    115    SER     CA   1542    -0.0249      12.01   ; qtot -1.169
  1543         H1    115    SER     HA   1543     0.0843      1.008   ; qtot -1.084
  1544         CT    115    SER     CB   1544     0.2117      12.01   ; qtot -0.8727
  1545         H1    115    SER    HB1   1545     0.0352      1.008   ; qtot -0.8375
  1546         H1    115    SER    HB2   1546     0.0352      1.008   ; qtot -0.8023
  1547         OH    115    SER     OG   1547    -0.6546         16   ; qtot -1.457
  1548         HO    115    SER     HG   1548     0.4275      1.008   ; qtot -1.029
  1549          C    115    SER      C   1549     0.5973      12.01   ; qtot -0.4321
  1550          O    115    SER      O   1550    -0.5679         16   ; qtot -1
; residue 116 SER rtp SER  q  0.0
  1551          N    116    SER      N   1551    -0.4157      14.01   ; qtot -1.416
  1552          H    116    SER      H   1552     0.2719      1.008   ; qtot -1.144
  1553         CT    116    SER     CA   1553    -0.0249      12.01   ; qtot -1.169
  1554         H1    116    SER     HA   1554     0.0843      1.008   ; qtot -1.084
  1555         CT    116    SER     CB   1555     0.2117      12.01   ; qtot -0.8727
  1556         H1    116    SER    HB1   1556     0.0352      1.008   ; qtot -0.8375
  1557         H1    116    SER    HB2   1557     0.0352      1.008   ; qtot -0.8023
  1558         OH    116    SER     OG   1558    -0.6546         16   ; qtot -1.457
  1559         HO    116    SER     HG   1559     0.4275      1.008   ; qtot -1.029
  1560          C    116    SER      C   1560     0.5973      12.01   ; qtot -0.4321
  1561          O    116    SER      O   1561    -0.5679         16   ; qtot -1
; residue 117 SER rtp SER  q  0.0
  1562          N    117    SER      N   1562    -0.4157      14.01   ; qtot -1.416
  1563          H    117    SER      H   1563     0.2719      1.008   ; qtot -1.144
  1564         CT    117    SER     CA   1564    -0.0249      12.01   ; qtot -1.169
  1565         H1    117    SER     HA   1565     0.0843      1.008   ; qtot -1.084
  1566         CT    117    SER     CB   1566     0.2117      12.01   ; qtot -0.8727
  1567         H1    117    SER    HB1   1567     0.0352      1.008   ; qtot -0.8375
  1568         H1    117    SER    HB2   1568     0.0352      1.008   ; qtot -0.8023
  1569         OH    117    SER     OG   1569    -0.6546         16   ; qtot -1.457
  1570         HO    117    SER     HG   1570     0.4275      1.008   ; qtot -1.029
  1571          C    117    SER      C   1571     0.5973      12.01   ; qtot -0.4321
  1572          O    117    SER      O   1572    -0.5679         16   ; qtot -1
; residue 118 GLN rtp GLN  q  0.0
  1573          N    118    GLN      N   1573    -0.4157      14.01   ; qtot -1.416
  1574          H    118    GLN      H   1574     0.2719      1.008   ; qtot -1.144
  1575         CT    118    GLN     CA   1575    -0.0031      12.01   ; qtot -1.147
  1576         H1    118    GLN     HA   1576      0.085      1.008   ; qtot -1.062
  1577         CT    118    GLN     CB   1577    -0.0036      12.01   ; qtot -1.066
  1578         HC    118    GLN    HB1   1578     0.0171      1.008   ; qtot -1.048
  1579         HC    118    GLN    HB2   1579     0.0171      1.008   ; qtot -1.031
  1580         CT    118    GLN     CG   1580    -0.0645      12.01   ; qtot -1.096
  1581         HC    118    GLN    HG1   1581     0.0352      1.008   ; qtot -1.061
  1582         HC    118    GLN    HG2   1582     0.0352      1.008   ; qtot -1.025
  1583          C    118    GLN     CD   1583     0.6951      12.01   ; qtot -0.3303
  1584          O    118    GLN    OE1   1584    -0.6086         16   ; qtot -0.9389
  1585          N    118    GLN    NE2   1585    -0.9407      14.01   ; qtot -1.88
  1586          H    118    GLN   HE21   1586     0.4251      1.008   ; qtot -1.455
  1587          H    118    GLN   HE22   1587     0.4251      1.008   ; qtot -1.029
  1588          C    118    GLN      C   1588     0.5973      12.01   ; qtot -0.4321
  1589          O    118    GLN      O   1589    -0.5679         16   ; qtot -1
; residue 119 SER rtp SER  q  0.0
  1590          N    119    SER      N   1590    -0.4157      14.01   ; qtot -1.416
  1591          H    119    SER      H   1591     0.2719      1.008   ; qtot -1.144
  1592         CT    119    SER     CA   1592    -0.0249      12.01   ; qtot -1.169
  1593         H1    119    SER     HA   1593     0.0843      1.008   ; qtot -1.084
  1594         CT    119    SER     CB   1594     0.2117      12.01   ; qtot -0.8727
  1595         H1    119    SER    HB1   1595     0.0352      1.008   ; qtot -0.8375
  1596         H1    119    SER    HB2   1596     0.0352      1.008   ; qtot -0.8023
  1597         OH    119    SER     OG   1597    -0.6546         16   ; qtot -1.457
  1598         HO    119    SER     HG   1598     0.4275      1.008   ; qtot -1.029
  1599          C    119    SER      C   1599     0.5973      12.01   ; qtot -0.4321
  1600          O    119    SER      O   1600    -0.5679         16   ; qtot -1
; residue 120 SER rtp SER  q  0.0
  1601          N    120    SER      N   1601    -0.4157      14.01   ; qtot -1.416
  1602          H    120    SER      H   1602     0.2719      1.008   ; qtot -1.144
  1603         CT    120    SER     CA   1603    -0.0249      12.01   ; qtot -1.169
  1604         H1    120    SER     HA   1604     0.0843      1.008   ; qtot -1.084
  1605         CT    120    SER     CB   1605     0.2117      12.01   ; qtot -0.8727
  1606         H1    120    SER    HB1   1606     0.0352      1.008   ; qtot -0.8375
  1607         H1    120    SER    HB2   1607     0.0352      1.008   ; qtot -0.8023
  1608         OH    120    SER     OG   1608    -0.6546         16   ; qtot -1.457
  1609         HO    120    SER     HG   1609     0.4275      1.008   ; qtot -1.029
  1610          C    120    SER      C   1610     0.5973      12.01   ; qtot -0.4321
  1611          O    120    SER      O   1611    -0.5679         16   ; qtot -1
; residue 121 SER rtp SER  q  0.0
  1612          N    121    SER      N   1612    -0.4157      14.01   ; qtot -1.416
  1613          H    121    SER      H   1613     0.2719      1.008   ; qtot -1.144
  1614         CT    121    SER     CA   1614    -0.0249      12.01   ; qtot -1.169
  1615         H1    121    SER     HA   1615     0.0843      1.008   ; qtot -1.084
  1616         CT    121    SER     CB   1616     0.2117      12.01   ; qtot -0.8727
  1617         H1    121    SER    HB1   1617     0.0352      1.008   ; qtot -0.8375
  1618         H1    121    SER    HB2   1618     0.0352      1.008   ; qtot -0.8023
  1619         OH    121    SER     OG   1619    -0.6546         16   ; qtot -1.457
  1620         HO    121    SER     HG   1620     0.4275      1.008   ; qtot -1.029
  1621          C    121    SER      C   1621     0.5973      12.01   ; qtot -0.4321
  1622          O    121    SER      O   1622    -0.5679         16   ; qtot -1
; residue 122 TYR rtp TYR  q  0.0
  1623          N    122    TYR      N   1623    -0.4157      14.01   ; qtot -1.416
  1624          H    122    TYR      H   1624     0.2719      1.008   ; qtot -1.144
  1625         CT    122    TYR     CA   1625    -0.0014      12.01   ; qtot -1.145
  1626         H1    122    TYR     HA   1626     0.0876      1.008   ; qtot -1.058
  1627         CT    122    TYR     CB   1627    -0.0152      12.01   ; qtot -1.073
  1628         HC    122    TYR    HB1   1628     0.0295      1.008   ; qtot -1.043
  1629         HC    122    TYR    HB2   1629     0.0295      1.008   ; qtot -1.014
  1630         CA    122    TYR     CG   1630    -0.0011      12.01   ; qtot -1.015
  1631         CA    122    TYR    CD1   1631    -0.1906      12.01   ; qtot -1.206
  1632         HA    122    TYR    HD1   1632     0.1699      1.008   ; qtot -1.036
  1633         CA    122    TYR    CE1   1633    -0.2341      12.01   ; qtot -1.27
  1634         HA    122    TYR    HE1   1634     0.1656      1.008   ; qtot -1.104
  1635          C    122    TYR     CZ   1635     0.3226      12.01   ; qtot -0.7815
  1636         OH    122    TYR     OH   1636    -0.5579         16   ; qtot -1.339
  1637         HO    122    TYR     HH   1637     0.3992      1.008   ; qtot -0.9402
  1638         CA    122    TYR    CE2   1638    -0.2341      12.01   ; qtot -1.174
  1639         HA    122    TYR    HE2   1639     0.1656      1.008   ; qtot -1.009
  1640         CA    122    TYR    CD2   1640    -0.1906      12.01   ; qtot -1.199
  1641         HA    122    TYR    HD2   1641     0.1699      1.008   ; qtot -1.029
  1642          C    122    TYR      C   1642     0.5973      12.01   ; qtot -0.4321
  1643          O    122    TYR      O   1643    -0.5679         16   ; qtot -1
; residue 123 GLY rtp GLY  q  0.0
  1644          N    123    GLY      N   1644    -0.4157      14.01   ; qtot -1.416
  1645          H    123    GLY      H   1645     0.2719      1.008   ; qtot -1.144
  1646         CT    123    GLY     CA   1646    -0.0252      12.01   ; qtot -1.169
  1647         H1    123    GLY    HA1   1647     0.0698      1.008   ; qtot -1.099
  1648         H1    123    GLY    HA2   1648     0.0698      1.008   ; qtot -1.029
  1649          C    123    GLY      C   1649     0.5973      12.01   ; qtot -0.4321
  1650          O    123    GLY      O   1650    -0.5679         16   ; qtot -1
; residue 124 GLN rtp GLN  q  0.0
  1651          N    124    GLN      N   1651    -0.4157      14.01   ; qtot -1.416
  1652          H    124    GLN      H   1652     0.2719      1.008   ; qtot -1.144
  1653         CT    124    GLN     CA   1653    -0.0031      12.01   ; qtot -1.147
  1654         H1    124    GLN     HA   1654      0.085      1.008   ; qtot -1.062
  1655         CT    124    GLN     CB   1655    -0.0036      12.01   ; qtot -1.066
  1656         HC    124    GLN    HB1   1656     0.0171      1.008   ; qtot -1.048
  1657         HC    124    GLN    HB2   1657     0.0171      1.008   ; qtot -1.031
  1658         CT    124    GLN     CG   1658    -0.0645      12.01   ; qtot -1.096
  1659         HC    124    GLN    HG1   1659     0.0352      1.008   ; qtot -1.061
  1660         HC    124    GLN    HG2   1660     0.0352      1.008   ; qtot -1.025
  1661          C    124    GLN     CD   1661     0.6951      12.01   ; qtot -0.3303
  1662          O    124    GLN    OE1   1662    -0.6086         16   ; qtot -0.9389
  1663          N    124    GLN    NE2   1663    -0.9407      14.01   ; qtot -1.88
  1664          H    124    GLN   HE21   1664     0.4251      1.008   ; qtot -1.455
  1665          H    124    GLN   HE22   1665     0.4251      1.008   ; qtot -1.029
  1666          C    124    GLN      C   1666     0.5973      12.01   ; qtot -0.4321
  1667          O    124    GLN      O   1667    -0.5679         16   ; qtot -1
; residue 125 PRO rtp PRO  q  0.0
  1668          N    125    PRO      N   1668    -0.2548      14.01   ; qtot -1.255
  1669         CT    125    PRO     CD   1669     0.0192      12.01   ; qtot -1.236
  1670         H1    125    PRO    HD1   1670     0.0391      1.008   ; qtot -1.197
  1671         H1    125    PRO    HD2   1671     0.0391      1.008   ; qtot -1.157
  1672         CT    125    PRO     CG   1672     0.0189      12.01   ; qtot -1.139
  1673         HC    125    PRO    HG1   1673     0.0213      1.008   ; qtot -1.117
  1674         HC    125    PRO    HG2   1674     0.0213      1.008   ; qtot -1.096
  1675         CT    125    PRO     CB   1675     -0.007      12.01   ; qtot -1.103
  1676         HC    125    PRO    HB1   1676     0.0253      1.008   ; qtot -1.078
  1677         HC    125    PRO    HB2   1677     0.0253      1.008   ; qtot -1.052
  1678         CT    125    PRO     CA   1678    -0.0266      12.01   ; qtot -1.079
  1679         H1    125    PRO     HA   1679     0.0641      1.008   ; qtot -1.015
  1680          C    125    PRO      C   1680     0.5896      12.01   ; qtot -0.4252
  1681          O    125    PRO      O   1681    -0.5748         16   ; qtot -1
; residue 126 GLN rtp GLN  q  0.0
  1682          N    126    GLN      N   1682    -0.4157      14.01   ; qtot -1.416
  1683          H    126    GLN      H   1683     0.2719      1.008   ; qtot -1.144
  1684         CT    126    GLN     CA   1684    -0.0031      12.01   ; qtot -1.147
  1685         H1    126    GLN     HA   1685      0.085      1.008   ; qtot -1.062
  1686         CT    126    GLN     CB   1686    -0.0036      12.01   ; qtot -1.066
  1687         HC    126    GLN    HB1   1687     0.0171      1.008   ; qtot -1.048
  1688         HC    126    GLN    HB2   1688     0.0171      1.008   ; qtot -1.031
  1689         CT    126    GLN     CG   1689    -0.0645      12.01   ; qtot -1.096
  1690         HC    126    GLN    HG1   1690     0.0352      1.008   ; qtot -1.061
  1691         HC    126    GLN    HG2   1691     0.0352      1.008   ; qtot -1.025
  1692          C    126    GLN     CD   1692     0.6951      12.01   ; qtot -0.3303
  1693          O    126    GLN    OE1   1693    -0.6086         16   ; qtot -0.9389
  1694          N    126    GLN    NE2   1694    -0.9407      14.01   ; qtot -1.88
  1695          H    126    GLN   HE21   1695     0.4251      1.008   ; qtot -1.455
  1696          H    126    GLN   HE22   1696     0.4251      1.008   ; qtot -1.029
  1697          C    126    GLN      C   1697     0.5973      12.01   ; qtot -0.4321
  1698          O    126    GLN      O   1698    -0.5679         16   ; qtot -1
; residue 127 SER rtp SER  q  0.0
  1699          N    127    SER      N   1699    -0.4157      14.01   ; qtot -1.416
  1700          H    127    SER      H   1700     0.2719      1.008   ; qtot -1.144
  1701         CT    127    SER     CA   1701    -0.0249      12.01   ; qtot -1.169
  1702         H1    127    SER     HA   1702     0.0843      1.008   ; qtot -1.084
  1703         CT    127    SER     CB   1703     0.2117      12.01   ; qtot -0.8727
  1704         H1    127    SER    HB1   1704     0.0352      1.008   ; qtot -0.8375
  1705         H1    127    SER    HB2   1705     0.0352      1.008   ; qtot -0.8023
  1706         OH    127    SER     OG   1706    -0.6546         16   ; qtot -1.457
  1707         HO    127    SER     HG   1707     0.4275      1.008   ; qtot -1.029
  1708          C    127    SER      C   1708     0.5973      12.01   ; qtot -0.4321
  1709          O    127    SER      O   1709    -0.5679         16   ; qtot -1
; residue 128 GLY rtp GLY  q  0.0
  1710          N    128    GLY      N   1710    -0.4157      14.01   ; qtot -1.416
  1711          H    128    GLY      H   1711     0.2719      1.008   ; qtot -1.144
  1712         CT    128    GLY     CA   1712    -0.0252      12.01   ; qtot -1.169
  1713         H1    128    GLY    HA1   1713     0.0698      1.008   ; qtot -1.099
  1714         H1    128    GLY    HA2   1714     0.0698      1.008   ; qtot -1.029
  1715          C    128    GLY      C   1715     0.5973      12.01   ; qtot -0.4321
  1716          O    128    GLY      O   1716    -0.5679         16   ; qtot -1
; residue 129 SER rtp SER  q  0.0
  1717          N    129    SER      N   1717    -0.4157      14.01   ; qtot -1.416
  1718          H    129    SER      H   1718     0.2719      1.008   ; qtot -1.144
  1719         CT    129    SER     CA   1719    -0.0249      12.01   ; qtot -1.169
  1720         H1    129    SER     HA   1720     0.0843      1.008   ; qtot -1.084
  1721         CT    129    SER     CB   1721     0.2117      12.01   ; qtot -0.8727
  1722         H1    129    SER    HB1   1722     0.0352      1.008   ; qtot -0.8375
  1723         H1    129    SER    HB2   1723     0.0352      1.008   ; qtot -0.8023
  1724         OH    129    SER     OG   1724    -0.6546         16   ; qtot -1.457
  1725         HO    129    SER     HG   1725     0.4275      1.008   ; qtot -1.029
  1726          C    129    SER      C   1726     0.5973      12.01   ; qtot -0.4321
  1727          O    129    SER      O   1727    -0.5679         16   ; qtot -1
; residue 130 TYR rtp TYR  q  0.0
  1728          N    130    TYR      N   1728    -0.4157      14.01   ; qtot -1.416
  1729          H    130    TYR      H   1729     0.2719      1.008   ; qtot -1.144
  1730         CT    130    TYR     CA   1730    -0.0014      12.01   ; qtot -1.145
  1731         H1    130    TYR     HA   1731     0.0876      1.008   ; qtot -1.058
  1732         CT    130    TYR     CB   1732    -0.0152      12.01   ; qtot -1.073
  1733         HC    130    TYR    HB1   1733     0.0295      1.008   ; qtot -1.043
  1734         HC    130    TYR    HB2   1734     0.0295      1.008   ; qtot -1.014
  1735         CA    130    TYR     CG   1735    -0.0011      12.01   ; qtot -1.015
  1736         CA    130    TYR    CD1   1736    -0.1906      12.01   ; qtot -1.206
  1737         HA    130    TYR    HD1   1737     0.1699      1.008   ; qtot -1.036
  1738         CA    130    TYR    CE1   1738    -0.2341      12.01   ; qtot -1.27
  1739         HA    130    TYR    HE1   1739     0.1656      1.008   ; qtot -1.104
  1740          C    130    TYR     CZ   1740     0.3226      12.01   ; qtot -0.7815
  1741         OH    130    TYR     OH   1741    -0.5579         16   ; qtot -1.339
  1742         HO    130    TYR     HH   1742     0.3992      1.008   ; qtot -0.9402
  1743         CA    130    TYR    CE2   1743    -0.2341      12.01   ; qtot -1.174
  1744         HA    130    TYR    HE2   1744     0.1656      1.008   ; qtot -1.009
  1745         CA    130    TYR    CD2   1745    -0.1906      12.01   ; qtot -1.199
  1746         HA    130    TYR    HD2   1746     0.1699      1.008   ; qtot -1.029
  1747          C    130    TYR      C   1747     0.5973      12.01   ; qtot -0.4321
  1748          O    130    TYR      O   1748    -0.5679         16   ; qtot -1
; residue 131 SER rtp SER  q  0.0
  1749          N    131    SER      N   1749    -0.4157      14.01   ; qtot -1.416
  1750          H    131    SER      H   1750     0.2719      1.008   ; qtot -1.144
  1751         CT    131    SER     CA   1751    -0.0249      12.01   ; qtot -1.169
  1752         H1    131    SER     HA   1752     0.0843      1.008   ; qtot -1.084
  1753         CT    131    SER     CB   1753     0.2117      12.01   ; qtot -0.8727
  1754         H1    131    SER    HB1   1754     0.0352      1.008   ; qtot -0.8375
  1755         H1    131    SER    HB2   1755     0.0352      1.008   ; qtot -0.8023
  1756         OH    131    SER     OG   1756    -0.6546         16   ; qtot -1.457
  1757         HO    131    SER     HG   1757     0.4275      1.008   ; qtot -1.029
  1758          C    131    SER      C   1758     0.5973      12.01   ; qtot -0.4321
  1759          O    131    SER      O   1759    -0.5679         16   ; qtot -1
; residue 132 GLN rtp GLN  q  0.0
  1760          N    132    GLN      N   1760    -0.4157      14.01   ; qtot -1.416
  1761          H    132    GLN      H   1761     0.2719      1.008   ; qtot -1.144
  1762         CT    132    GLN     CA   1762    -0.0031      12.01   ; qtot -1.147
  1763         H1    132    GLN     HA   1763      0.085      1.008   ; qtot -1.062
  1764         CT    132    GLN     CB   1764    -0.0036      12.01   ; qtot -1.066
  1765         HC    132    GLN    HB1   1765     0.0171      1.008   ; qtot -1.048
  1766         HC    132    GLN    HB2   1766     0.0171      1.008   ; qtot -1.031
  1767         CT    132    GLN     CG   1767    -0.0645      12.01   ; qtot -1.096
  1768         HC    132    GLN    HG1   1768     0.0352      1.008   ; qtot -1.061
  1769         HC    132    GLN    HG2   1769     0.0352      1.008   ; qtot -1.025
  1770          C    132    GLN     CD   1770     0.6951      12.01   ; qtot -0.3303
  1771          O    132    GLN    OE1   1771    -0.6086         16   ; qtot -0.9389
  1772          N    132    GLN    NE2   1772    -0.9407      14.01   ; qtot -1.88
  1773          H    132    GLN   HE21   1773     0.4251      1.008   ; qtot -1.455
  1774          H    132    GLN   HE22   1774     0.4251      1.008   ; qtot -1.029
  1775          C    132    GLN      C   1775     0.5973      12.01   ; qtot -0.4321
  1776          O    132    GLN      O   1776    -0.5679         16   ; qtot -1
; residue 133 GLN rtp GLN  q  0.0
  1777          N    133    GLN      N   1777    -0.4157      14.01   ; qtot -1.416
  1778          H    133    GLN      H   1778     0.2719      1.008   ; qtot -1.144
  1779         CT    133    GLN     CA   1779    -0.0031      12.01   ; qtot -1.147
  1780         H1    133    GLN     HA   1780      0.085      1.008   ; qtot -1.062
  1781         CT    133    GLN     CB   1781    -0.0036      12.01   ; qtot -1.066
  1782         HC    133    GLN    HB1   1782     0.0171      1.008   ; qtot -1.048
  1783         HC    133    GLN    HB2   1783     0.0171      1.008   ; qtot -1.031
  1784         CT    133    GLN     CG   1784    -0.0645      12.01   ; qtot -1.096
  1785         HC    133    GLN    HG1   1785     0.0352      1.008   ; qtot -1.061
  1786         HC    133    GLN    HG2   1786     0.0352      1.008   ; qtot -1.025
  1787          C    133    GLN     CD   1787     0.6951      12.01   ; qtot -0.3303
  1788          O    133    GLN    OE1   1788    -0.6086         16   ; qtot -0.9389
  1789          N    133    GLN    NE2   1789    -0.9407      14.01   ; qtot -1.88
  1790          H    133    GLN   HE21   1790     0.4251      1.008   ; qtot -1.455
  1791          H    133    GLN   HE22   1791     0.4251      1.008   ; qtot -1.029
  1792          C    133    GLN      C   1792     0.5973      12.01   ; qtot -0.4321
  1793          O    133    GLN      O   1793    -0.5679         16   ; qtot -1
; residue 134 PRO rtp PRO  q  0.0
  1794          N    134    PRO      N   1794    -0.2548      14.01   ; qtot -1.255
  1795         CT    134    PRO     CD   1795     0.0192      12.01   ; qtot -1.236
  1796         H1    134    PRO    HD1   1796     0.0391      1.008   ; qtot -1.197
  1797         H1    134    PRO    HD2   1797     0.0391      1.008   ; qtot -1.157
  1798         CT    134    PRO     CG   1798     0.0189      12.01   ; qtot -1.139
  1799         HC    134    PRO    HG1   1799     0.0213      1.008   ; qtot -1.117
  1800         HC    134    PRO    HG2   1800     0.0213      1.008   ; qtot -1.096
  1801         CT    134    PRO     CB   1801     -0.007      12.01   ; qtot -1.103
  1802         HC    134    PRO    HB1   1802     0.0253      1.008   ; qtot -1.078
  1803         HC    134    PRO    HB2   1803     0.0253      1.008   ; qtot -1.052
  1804         CT    134    PRO     CA   1804    -0.0266      12.01   ; qtot -1.079
  1805         H1    134    PRO     HA   1805     0.0641      1.008   ; qtot -1.015
  1806          C    134    PRO      C   1806     0.5896      12.01   ; qtot -0.4252
  1807          O    134    PRO      O   1807    -0.5748         16   ; qtot -1
; residue 135 SER rtp SER  q  0.0
  1808          N    135    SER      N   1808    -0.4157      14.01   ; qtot -1.416
  1809          H    135    SER      H   1809     0.2719      1.008   ; qtot -1.144
  1810         CT    135    SER     CA   1810    -0.0249      12.01   ; qtot -1.169
  1811         H1    135    SER     HA   1811     0.0843      1.008   ; qtot -1.084
  1812         CT    135    SER     CB   1812     0.2117      12.01   ; qtot -0.8727
  1813         H1    135    SER    HB1   1813     0.0352      1.008   ; qtot -0.8375
  1814         H1    135    SER    HB2   1814     0.0352      1.008   ; qtot -0.8023
  1815         OH    135    SER     OG   1815    -0.6546         16   ; qtot -1.457
  1816         HO    135    SER     HG   1816     0.4275      1.008   ; qtot -1.029
  1817          C    135    SER      C   1817     0.5973      12.01   ; qtot -0.4321
  1818          O    135    SER      O   1818    -0.5679         16   ; qtot -1
; residue 136 TYR rtp TYR  q  0.0
  1819          N    136    TYR      N   1819    -0.4157      14.01   ; qtot -1.416
  1820          H    136    TYR      H   1820     0.2719      1.008   ; qtot -1.144
  1821         CT    136    TYR     CA   1821    -0.0014      12.01   ; qtot -1.145
  1822         H1    136    TYR     HA   1822     0.0876      1.008   ; qtot -1.058
  1823         CT    136    TYR     CB   1823    -0.0152      12.01   ; qtot -1.073
  1824         HC    136    TYR    HB1   1824     0.0295      1.008   ; qtot -1.043
  1825         HC    136    TYR    HB2   1825     0.0295      1.008   ; qtot -1.014
  1826         CA    136    TYR     CG   1826    -0.0011      12.01   ; qtot -1.015
  1827         CA    136    TYR    CD1   1827    -0.1906      12.01   ; qtot -1.206
  1828         HA    136    TYR    HD1   1828     0.1699      1.008   ; qtot -1.036
  1829         CA    136    TYR    CE1   1829    -0.2341      12.01   ; qtot -1.27
  1830         HA    136    TYR    HE1   1830     0.1656      1.008   ; qtot -1.104
  1831          C    136    TYR     CZ   1831     0.3226      12.01   ; qtot -0.7815
  1832         OH    136    TYR     OH   1832    -0.5579         16   ; qtot -1.339
  1833         HO    136    TYR     HH   1833     0.3992      1.008   ; qtot -0.9402
  1834         CA    136    TYR    CE2   1834    -0.2341      12.01   ; qtot -1.174
  1835         HA    136    TYR    HE2   1835     0.1656      1.008   ; qtot -1.009
  1836         CA    136    TYR    CD2   1836    -0.1906      12.01   ; qtot -1.199
  1837         HA    136    TYR    HD2   1837     0.1699      1.008   ; qtot -1.029
  1838          C    136    TYR      C   1838     0.5973      12.01   ; qtot -0.4321
  1839          O    136    TYR      O   1839    -0.5679         16   ; qtot -1
; residue 137 GLY rtp GLY  q  0.0
  1840          N    137    GLY      N   1840    -0.4157      14.01   ; qtot -1.416
  1841          H    137    GLY      H   1841     0.2719      1.008   ; qtot -1.144
  1842         CT    137    GLY     CA   1842    -0.0252      12.01   ; qtot -1.169
  1843         H1    137    GLY    HA1   1843     0.0698      1.008   ; qtot -1.099
  1844         H1    137    GLY    HA2   1844     0.0698      1.008   ; qtot -1.029
  1845          C    137    GLY      C   1845     0.5973      12.01   ; qtot -0.4321
  1846          O    137    GLY      O   1846    -0.5679         16   ; qtot -1
; residue 138 GLY rtp GLY  q  0.0
  1847          N    138    GLY      N   1847    -0.4157      14.01   ; qtot -1.416
  1848          H    138    GLY      H   1848     0.2719      1.008   ; qtot -1.144
  1849         CT    138    GLY     CA   1849    -0.0252      12.01   ; qtot -1.169
  1850         H1    138    GLY    HA1   1850     0.0698      1.008   ; qtot -1.099
  1851         H1    138    GLY    HA2   1851     0.0698      1.008   ; qtot -1.029
  1852          C    138    GLY      C   1852     0.5973      12.01   ; qtot -0.4321
  1853          O    138    GLY      O   1853    -0.5679         16   ; qtot -1
; residue 139 GLN rtp GLN  q  0.0
  1854          N    139    GLN      N   1854    -0.4157      14.01   ; qtot -1.416
  1855          H    139    GLN      H   1855     0.2719      1.008   ; qtot -1.144
  1856         CT    139    GLN     CA   1856    -0.0031      12.01   ; qtot -1.147
  1857         H1    139    GLN     HA   1857      0.085      1.008   ; qtot -1.062
  1858         CT    139    GLN     CB   1858    -0.0036      12.01   ; qtot -1.066
  1859         HC    139    GLN    HB1   1859     0.0171      1.008   ; qtot -1.048
  1860         HC    139    GLN    HB2   1860     0.0171      1.008   ; qtot -1.031
  1861         CT    139    GLN     CG   1861    -0.0645      12.01   ; qtot -1.096
  1862         HC    139    GLN    HG1   1862     0.0352      1.008   ; qtot -1.061
  1863         HC    139    GLN    HG2   1863     0.0352      1.008   ; qtot -1.025
  1864          C    139    GLN     CD   1864     0.6951      12.01   ; qtot -0.3303
  1865          O    139    GLN    OE1   1865    -0.6086         16   ; qtot -0.9389
  1866          N    139    GLN    NE2   1866    -0.9407      14.01   ; qtot -1.88
  1867          H    139    GLN   HE21   1867     0.4251      1.008   ; qtot -1.455
  1868          H    139    GLN   HE22   1868     0.4251      1.008   ; qtot -1.029
  1869          C    139    GLN      C   1869     0.5973      12.01   ; qtot -0.4321
  1870          O    139    GLN      O   1870    -0.5679         16   ; qtot -1
; residue 140 GLN rtp GLN  q  0.0
  1871          N    140    GLN      N   1871    -0.4157      14.01   ; qtot -1.416
  1872          H    140    GLN      H   1872     0.2719      1.008   ; qtot -1.144
  1873         CT    140    GLN     CA   1873    -0.0031      12.01   ; qtot -1.147
  1874         H1    140    GLN     HA   1874      0.085      1.008   ; qtot -1.062
  1875         CT    140    GLN     CB   1875    -0.0036      12.01   ; qtot -1.066
  1876         HC    140    GLN    HB1   1876     0.0171      1.008   ; qtot -1.048
  1877         HC    140    GLN    HB2   1877     0.0171      1.008   ; qtot -1.031
  1878         CT    140    GLN     CG   1878    -0.0645      12.01   ; qtot -1.096
  1879         HC    140    GLN    HG1   1879     0.0352      1.008   ; qtot -1.061
  1880         HC    140    GLN    HG2   1880     0.0352      1.008   ; qtot -1.025
  1881          C    140    GLN     CD   1881     0.6951      12.01   ; qtot -0.3303
  1882          O    140    GLN    OE1   1882    -0.6086         16   ; qtot -0.9389
  1883          N    140    GLN    NE2   1883    -0.9407      14.01   ; qtot -1.88
  1884          H    140    GLN   HE21   1884     0.4251      1.008   ; qtot -1.455
  1885          H    140    GLN   HE22   1885     0.4251      1.008   ; qtot -1.029
  1886          C    140    GLN      C   1886     0.5973      12.01   ; qtot -0.4321
  1887          O    140    GLN      O   1887    -0.5679         16   ; qtot -1
; residue 141 GLN rtp GLN  q  0.0
  1888          N    141    GLN      N   1888    -0.4157      14.01   ; qtot -1.416
  1889          H    141    GLN      H   1889     0.2719      1.008   ; qtot -1.144
  1890         CT    141    GLN     CA   1890    -0.0031      12.01   ; qtot -1.147
  1891         H1    141    GLN     HA   1891      0.085      1.008   ; qtot -1.062
  1892         CT    141    GLN     CB   1892    -0.0036      12.01   ; qtot -1.066
  1893         HC    141    GLN    HB1   1893     0.0171      1.008   ; qtot -1.048
  1894         HC    141    GLN    HB2   1894     0.0171      1.008   ; qtot -1.031
  1895         CT    141    GLN     CG   1895    -0.0645      12.01   ; qtot -1.096
  1896         HC    141    GLN    HG1   1896     0.0352      1.008   ; qtot -1.061
  1897         HC    141    GLN    HG2   1897     0.0352      1.008   ; qtot -1.025
  1898          C    141    GLN     CD   1898     0.6951      12.01   ; qtot -0.3303
  1899          O    141    GLN    OE1   1899    -0.6086         16   ; qtot -0.9389
  1900          N    141    GLN    NE2   1900    -0.9407      14.01   ; qtot -1.88
  1901          H    141    GLN   HE21   1901     0.4251      1.008   ; qtot -1.455
  1902          H    141    GLN   HE22   1902     0.4251      1.008   ; qtot -1.029
  1903          C    141    GLN      C   1903     0.5973      12.01   ; qtot -0.4321
  1904          O    141    GLN      O   1904    -0.5679         16   ; qtot -1
; residue 142 SER rtp SER  q  0.0
  1905          N    142    SER      N   1905    -0.4157      14.01   ; qtot -1.416
  1906          H    142    SER      H   1906     0.2719      1.008   ; qtot -1.144
  1907         CT    142    SER     CA   1907    -0.0249      12.01   ; qtot -1.169
  1908         H1    142    SER     HA   1908     0.0843      1.008   ; qtot -1.084
  1909         CT    142    SER     CB   1909     0.2117      12.01   ; qtot -0.8727
  1910         H1    142    SER    HB1   1910     0.0352      1.008   ; qtot -0.8375
  1911         H1    142    SER    HB2   1911     0.0352      1.008   ; qtot -0.8023
  1912         OH    142    SER     OG   1912    -0.6546         16   ; qtot -1.457
  1913         HO    142    SER     HG   1913     0.4275      1.008   ; qtot -1.029
  1914          C    142    SER      C   1914     0.5973      12.01   ; qtot -0.4321
  1915          O    142    SER      O   1915    -0.5679         16   ; qtot -1
; residue 143 TYR rtp TYR  q  0.0
  1916          N    143    TYR      N   1916    -0.4157      14.01   ; qtot -1.416
  1917          H    143    TYR      H   1917     0.2719      1.008   ; qtot -1.144
  1918         CT    143    TYR     CA   1918    -0.0014      12.01   ; qtot -1.145
  1919         H1    143    TYR     HA   1919     0.0876      1.008   ; qtot -1.058
  1920         CT    143    TYR     CB   1920    -0.0152      12.01   ; qtot -1.073
  1921         HC    143    TYR    HB1   1921     0.0295      1.008   ; qtot -1.043
  1922         HC    143    TYR    HB2   1922     0.0295      1.008   ; qtot -1.014
  1923         CA    143    TYR     CG   1923    -0.0011      12.01   ; qtot -1.015
  1924         CA    143    TYR    CD1   1924    -0.1906      12.01   ; qtot -1.206
  1925         HA    143    TYR    HD1   1925     0.1699      1.008   ; qtot -1.036
  1926         CA    143    TYR    CE1   1926    -0.2341      12.01   ; qtot -1.27
  1927         HA    143    TYR    HE1   1927     0.1656      1.008   ; qtot -1.104
  1928          C    143    TYR     CZ   1928     0.3226      12.01   ; qtot -0.7815
  1929         OH    143    TYR     OH   1929    -0.5579         16   ; qtot -1.339
  1930         HO    143    TYR     HH   1930     0.3992      1.008   ; qtot -0.9402
  1931         CA    143    TYR    CE2   1931    -0.2341      12.01   ; qtot -1.174
  1932         HA    143    TYR    HE2   1932     0.1656      1.008   ; qtot -1.009
  1933         CA    143    TYR    CD2   1933    -0.1906      12.01   ; qtot -1.199
  1934         HA    143    TYR    HD2   1934     0.1699      1.008   ; qtot -1.029
  1935          C    143    TYR      C   1935     0.5973      12.01   ; qtot -0.4321
  1936          O    143    TYR      O   1936    -0.5679         16   ; qtot -1
; residue 144 GLY rtp GLY  q  0.0
  1937          N    144    GLY      N   1937    -0.4157      14.01   ; qtot -1.416
  1938          H    144    GLY      H   1938     0.2719      1.008   ; qtot -1.144
  1939         CT    144    GLY     CA   1939    -0.0252      12.01   ; qtot -1.169
  1940         H1    144    GLY    HA1   1940     0.0698      1.008   ; qtot -1.099
  1941         H1    144    GLY    HA2   1941     0.0698      1.008   ; qtot -1.029
  1942          C    144    GLY      C   1942     0.5973      12.01   ; qtot -0.4321
  1943          O    144    GLY      O   1943    -0.5679         16   ; qtot -1
; residue 145 GLN rtp GLN  q  0.0
  1944          N    145    GLN      N   1944    -0.4157      14.01   ; qtot -1.416
  1945          H    145    GLN      H   1945     0.2719      1.008   ; qtot -1.144
  1946         CT    145    GLN     CA   1946    -0.0031      12.01   ; qtot -1.147
  1947         H1    145    GLN     HA   1947      0.085      1.008   ; qtot -1.062
  1948         CT    145    GLN     CB   1948    -0.0036      12.01   ; qtot -1.066
  1949         HC    145    GLN    HB1   1949     0.0171      1.008   ; qtot -1.048
  1950         HC    145    GLN    HB2   1950     0.0171      1.008   ; qtot -1.031
  1951         CT    145    GLN     CG   1951    -0.0645      12.01   ; qtot -1.096
  1952         HC    145    GLN    HG1   1952     0.0352      1.008   ; qtot -1.061
  1953         HC    145    GLN    HG2   1953     0.0352      1.008   ; qtot -1.025
  1954          C    145    GLN     CD   1954     0.6951      12.01   ; qtot -0.3303
  1955          O    145    GLN    OE1   1955    -0.6086         16   ; qtot -0.9389
  1956          N    145    GLN    NE2   1956    -0.9407      14.01   ; qtot -1.88
  1957          H    145    GLN   HE21   1957     0.4251      1.008   ; qtot -1.455
  1958          H    145    GLN   HE22   1958     0.4251      1.008   ; qtot -1.029
  1959          C    145    GLN      C   1959     0.5973      12.01   ; qtot -0.4321
  1960          O    145    GLN      O   1960    -0.5679         16   ; qtot -1
; residue 146 GLN rtp GLN  q  0.0
  1961          N    146    GLN      N   1961    -0.4157      14.01   ; qtot -1.416
  1962          H    146    GLN      H   1962     0.2719      1.008   ; qtot -1.144
  1963         CT    146    GLN     CA   1963    -0.0031      12.01   ; qtot -1.147
  1964         H1    146    GLN     HA   1964      0.085      1.008   ; qtot -1.062
  1965         CT    146    GLN     CB   1965    -0.0036      12.01   ; qtot -1.066
  1966         HC    146    GLN    HB1   1966     0.0171      1.008   ; qtot -1.048
  1967         HC    146    GLN    HB2   1967     0.0171      1.008   ; qtot -1.031
  1968         CT    146    GLN     CG   1968    -0.0645      12.01   ; qtot -1.096
  1969         HC    146    GLN    HG1   1969     0.0352      1.008   ; qtot -1.061
  1970         HC    146    GLN    HG2   1970     0.0352      1.008   ; qtot -1.025
  1971          C    146    GLN     CD   1971     0.6951      12.01   ; qtot -0.3303
  1972          O    146    GLN    OE1   1972    -0.6086         16   ; qtot -0.9389
  1973          N    146    GLN    NE2   1973    -0.9407      14.01   ; qtot -1.88
  1974          H    146    GLN   HE21   1974     0.4251      1.008   ; qtot -1.455
  1975          H    146    GLN   HE22   1975     0.4251      1.008   ; qtot -1.029
  1976          C    146    GLN      C   1976     0.5973      12.01   ; qtot -0.4321
  1977          O    146    GLN      O   1977    -0.5679         16   ; qtot -1
; residue 147 GLN rtp GLN  q  0.0
  1978          N    147    GLN      N   1978    -0.4157      14.01   ; qtot -1.416
  1979          H    147    GLN      H   1979     0.2719      1.008   ; qtot -1.144
  1980         CT    147    GLN     CA   1980    -0.0031      12.01   ; qtot -1.147
  1981         H1    147    GLN     HA   1981      0.085      1.008   ; qtot -1.062
  1982         CT    147    GLN     CB   1982    -0.0036      12.01   ; qtot -1.066
  1983         HC    147    GLN    HB1   1983     0.0171      1.008   ; qtot -1.048
  1984         HC    147    GLN    HB2   1984     0.0171      1.008   ; qtot -1.031
  1985         CT    147    GLN     CG   1985    -0.0645      12.01   ; qtot -1.096
  1986         HC    147    GLN    HG1   1986     0.0352      1.008   ; qtot -1.061
  1987         HC    147    GLN    HG2   1987     0.0352      1.008   ; qtot -1.025
  1988          C    147    GLN     CD   1988     0.6951      12.01   ; qtot -0.3303
  1989          O    147    GLN    OE1   1989    -0.6086         16   ; qtot -0.9389
  1990          N    147    GLN    NE2   1990    -0.9407      14.01   ; qtot -1.88
  1991          H    147    GLN   HE21   1991     0.4251      1.008   ; qtot -1.455
  1992          H    147    GLN   HE22   1992     0.4251      1.008   ; qtot -1.029
  1993          C    147    GLN      C   1993     0.5973      12.01   ; qtot -0.4321
  1994          O    147    GLN      O   1994    -0.5679         16   ; qtot -1
; residue 148 SER rtp SER  q  0.0
  1995          N    148    SER      N   1995    -0.4157      14.01   ; qtot -1.416
  1996          H    148    SER      H   1996     0.2719      1.008   ; qtot -1.144
  1997         CT    148    SER     CA   1997    -0.0249      12.01   ; qtot -1.169
  1998         H1    148    SER     HA   1998     0.0843      1.008   ; qtot -1.084
  1999         CT    148    SER     CB   1999     0.2117      12.01   ; qtot -0.8727
  2000         H1    148    SER    HB1   2000     0.0352      1.008   ; qtot -0.8375
  2001         H1    148    SER    HB2   2001     0.0352      1.008   ; qtot -0.8023
  2002         OH    148    SER     OG   2002    -0.6546         16   ; qtot -1.457
  2003         HO    148    SER     HG   2003     0.4275      1.008   ; qtot -1.029
  2004          C    148    SER      C   2004     0.5973      12.01   ; qtot -0.4321
  2005          O    148    SER      O   2005    -0.5679         16   ; qtot -1
; residue 149 TYR rtp TYR  q  0.0
  2006          N    149    TYR      N   2006    -0.4157      14.01   ; qtot -1.416
  2007          H    149    TYR      H   2007     0.2719      1.008   ; qtot -1.144
  2008         CT    149    TYR     CA   2008    -0.0014      12.01   ; qtot -1.145
  2009         H1    149    TYR     HA   2009     0.0876      1.008   ; qtot -1.058
  2010         CT    149    TYR     CB   2010    -0.0152      12.01   ; qtot -1.073
  2011         HC    149    TYR    HB1   2011     0.0295      1.008   ; qtot -1.043
  2012         HC    149    TYR    HB2   2012     0.0295      1.008   ; qtot -1.014
  2013         CA    149    TYR     CG   2013    -0.0011      12.01   ; qtot -1.015
  2014         CA    149    TYR    CD1   2014    -0.1906      12.01   ; qtot -1.206
  2015         HA    149    TYR    HD1   2015     0.1699      1.008   ; qtot -1.036
  2016         CA    149    TYR    CE1   2016    -0.2341      12.01   ; qtot -1.27
  2017         HA    149    TYR    HE1   2017     0.1656      1.008   ; qtot -1.104
  2018          C    149    TYR     CZ   2018     0.3226      12.01   ; qtot -0.7815
  2019         OH    149    TYR     OH   2019    -0.5579         16   ; qtot -1.339
  2020         HO    149    TYR     HH   2020     0.3992      1.008   ; qtot -0.9402
  2021         CA    149    TYR    CE2   2021    -0.2341      12.01   ; qtot -1.174
  2022         HA    149    TYR    HE2   2022     0.1656      1.008   ; qtot -1.009
  2023         CA    149    TYR    CD2   2023    -0.1906      12.01   ; qtot -1.199
  2024         HA    149    TYR    HD2   2024     0.1699      1.008   ; qtot -1.029
  2025          C    149    TYR      C   2025     0.5973      12.01   ; qtot -0.4321
  2026          O    149    TYR      O   2026    -0.5679         16   ; qtot -1
; residue 150 ASN rtp ASN  q  0.0
  2027          N    150    ASN      N   2027    -0.4157      14.01   ; qtot -1.416
  2028          H    150    ASN      H   2028     0.2719      1.008   ; qtot -1.144
  2029         CT    150    ASN     CA   2029     0.0143      12.01   ; qtot -1.13
  2030         H1    150    ASN     HA   2030     0.1048      1.008   ; qtot -1.025
  2031         CT    150    ASN     CB   2031    -0.2041      12.01   ; qtot -1.229
  2032         HC    150    ASN    HB1   2032     0.0797      1.008   ; qtot -1.149
  2033         HC    150    ASN    HB2   2033     0.0797      1.008   ; qtot -1.069
  2034          C    150    ASN     CG   2034      0.713      12.01   ; qtot -0.3564
  2035          O    150    ASN    OD1   2035    -0.5931         16   ; qtot -0.9495
  2036          N    150    ASN    ND2   2036    -0.9191      14.01   ; qtot -1.869
  2037          H    150    ASN   HD21   2037     0.4196      1.008   ; qtot -1.449
  2038          H    150    ASN   HD22   2038     0.4196      1.008   ; qtot -1.029
  2039          C    150    ASN      C   2039     0.5973      12.01   ; qtot -0.4321
  2040          O    150    ASN      O   2040    -0.5679         16   ; qtot -1
; residue 151 PRO rtp PRO  q  0.0
  2041          N    151    PRO      N   2041    -0.2548      14.01   ; qtot -1.255
  2042         CT    151    PRO     CD   2042     0.0192      12.01   ; qtot -1.236
  2043         H1    151    PRO    HD1   2043     0.0391      1.008   ; qtot -1.197
  2044         H1    151    PRO    HD2   2044     0.0391      1.008   ; qtot -1.157
  2045         CT    151    PRO     CG   2045     0.0189      12.01   ; qtot -1.139
  2046         HC    151    PRO    HG1   2046     0.0213      1.008   ; qtot -1.117
  2047         HC    151    PRO    HG2   2047     0.0213      1.008   ; qtot -1.096
  2048         CT    151    PRO     CB   2048     -0.007      12.01   ; qtot -1.103
  2049         HC    151    PRO    HB1   2049     0.0253      1.008   ; qtot -1.078
  2050         HC    151    PRO    HB2   2050     0.0253      1.008   ; qtot -1.052
  2051         CT    151    PRO     CA   2051    -0.0266      12.01   ; qtot -1.079
  2052         H1    151    PRO     HA   2052     0.0641      1.008   ; qtot -1.015
  2053          C    151    PRO      C   2053     0.5896      12.01   ; qtot -0.4252
  2054          O    151    PRO      O   2054    -0.5748         16   ; qtot -1
; residue 152 PRO rtp PRO  q  0.0
  2055          N    152    PRO      N   2055    -0.2548      14.01   ; qtot -1.255
  2056         CT    152    PRO     CD   2056     0.0192      12.01   ; qtot -1.236
  2057         H1    152    PRO    HD1   2057     0.0391      1.008   ; qtot -1.197
  2058         H1    152    PRO    HD2   2058     0.0391      1.008   ; qtot -1.157
  2059         CT    152    PRO     CG   2059     0.0189      12.01   ; qtot -1.139
  2060         HC    152    PRO    HG1   2060     0.0213      1.008   ; qtot -1.117
  2061         HC    152    PRO    HG2   2061     0.0213      1.008   ; qtot -1.096
  2062         CT    152    PRO     CB   2062     -0.007      12.01   ; qtot -1.103
  2063         HC    152    PRO    HB1   2063     0.0253      1.008   ; qtot -1.078
  2064         HC    152    PRO    HB2   2064     0.0253      1.008   ; qtot -1.052
  2065         CT    152    PRO     CA   2065    -0.0266      12.01   ; qtot -1.079
  2066         H1    152    PRO     HA   2066     0.0641      1.008   ; qtot -1.015
  2067          C    152    PRO      C   2067     0.5896      12.01   ; qtot -0.4252
  2068          O    152    PRO      O   2068    -0.5748         16   ; qtot -1
; residue 153 GLN rtp GLN  q  0.0
  2069          N    153    GLN      N   2069    -0.4157      14.01   ; qtot -1.416
  2070          H    153    GLN      H   2070     0.2719      1.008   ; qtot -1.144
  2071         CT    153    GLN     CA   2071    -0.0031      12.01   ; qtot -1.147
  2072         H1    153    GLN     HA   2072      0.085      1.008   ; qtot -1.062
  2073         CT    153    GLN     CB   2073    -0.0036      12.01   ; qtot -1.066
  2074         HC    153    GLN    HB1   2074     0.0171      1.008   ; qtot -1.048
  2075         HC    153    GLN    HB2   2075     0.0171      1.008   ; qtot -1.031
  2076         CT    153    GLN     CG   2076    -0.0645      12.01   ; qtot -1.096
  2077         HC    153    GLN    HG1   2077     0.0352      1.008   ; qtot -1.061
  2078         HC    153    GLN    HG2   2078     0.0352      1.008   ; qtot -1.025
  2079          C    153    GLN     CD   2079     0.6951      12.01   ; qtot -0.3303
  2080          O    153    GLN    OE1   2080    -0.6086         16   ; qtot -0.9389
  2081          N    153    GLN    NE2   2081    -0.9407      14.01   ; qtot -1.88
  2082          H    153    GLN   HE21   2082     0.4251      1.008   ; qtot -1.455
  2083          H    153    GLN   HE22   2083     0.4251      1.008   ; qtot -1.029
  2084          C    153    GLN      C   2084     0.5973      12.01   ; qtot -0.4321
  2085          O    153    GLN      O   2085    -0.5679         16   ; qtot -1
; residue 154 GLY rtp GLY  q  0.0
  2086          N    154    GLY      N   2086    -0.4157      14.01   ; qtot -1.416
  2087          H    154    GLY      H   2087     0.2719      1.008   ; qtot -1.144
  2088         CT    154    GLY     CA   2088    -0.0252      12.01   ; qtot -1.169
  2089         H1    154    GLY    HA1   2089     0.0698      1.008   ; qtot -1.099
  2090         H1    154    GLY    HA2   2090     0.0698      1.008   ; qtot -1.029
  2091          C    154    GLY      C   2091     0.5973      12.01   ; qtot -0.4321
  2092          O    154    GLY      O   2092    -0.5679         16   ; qtot -1
; residue 155 TYR rtp TYR  q  0.0
  2093          N    155    TYR      N   2093    -0.4157      14.01   ; qtot -1.416
  2094          H    155    TYR      H   2094     0.2719      1.008   ; qtot -1.144
  2095         CT    155    TYR     CA   2095    -0.0014      12.01   ; qtot -1.145
  2096         H1    155    TYR     HA   2096     0.0876      1.008   ; qtot -1.058
  2097         CT    155    TYR     CB   2097    -0.0152      12.01   ; qtot -1.073
  2098         HC    155    TYR    HB1   2098     0.0295      1.008   ; qtot -1.043
  2099         HC    155    TYR    HB2   2099     0.0295      1.008   ; qtot -1.014
  2100         CA    155    TYR     CG   2100    -0.0011      12.01   ; qtot -1.015
  2101         CA    155    TYR    CD1   2101    -0.1906      12.01   ; qtot -1.206
  2102         HA    155    TYR    HD1   2102     0.1699      1.008   ; qtot -1.036
  2103         CA    155    TYR    CE1   2103    -0.2341      12.01   ; qtot -1.27
  2104         HA    155    TYR    HE1   2104     0.1656      1.008   ; qtot -1.104
  2105          C    155    TYR     CZ   2105     0.3226      12.01   ; qtot -0.7815
  2106         OH    155    TYR     OH   2106    -0.5579         16   ; qtot -1.339
  2107         HO    155    TYR     HH   2107     0.3992      1.008   ; qtot -0.9402
  2108         CA    155    TYR    CE2   2108    -0.2341      12.01   ; qtot -1.174
  2109         HA    155    TYR    HE2   2109     0.1656      1.008   ; qtot -1.009
  2110         CA    155    TYR    CD2   2110    -0.1906      12.01   ; qtot -1.199
  2111         HA    155    TYR    HD2   2111     0.1699      1.008   ; qtot -1.029
  2112          C    155    TYR      C   2112     0.5973      12.01   ; qtot -0.4321
  2113          O    155    TYR      O   2113    -0.5679         16   ; qtot -1
; residue 156 GLY rtp GLY  q  0.0
  2114          N    156    GLY      N   2114    -0.4157      14.01   ; qtot -1.416
  2115          H    156    GLY      H   2115     0.2719      1.008   ; qtot -1.144
  2116         CT    156    GLY     CA   2116    -0.0252      12.01   ; qtot -1.169
  2117         H1    156    GLY    HA1   2117     0.0698      1.008   ; qtot -1.099
  2118         H1    156    GLY    HA2   2118     0.0698      1.008   ; qtot -1.029
  2119          C    156    GLY      C   2119     0.5973      12.01   ; qtot -0.4321
  2120          O    156    GLY      O   2120    -0.5679         16   ; qtot -1
; residue 157 GLN rtp GLN  q  0.0
  2121          N    157    GLN      N   2121    -0.4157      14.01   ; qtot -1.416
  2122          H    157    GLN      H   2122     0.2719      1.008   ; qtot -1.144
  2123         CT    157    GLN     CA   2123    -0.0031      12.01   ; qtot -1.147
  2124         H1    157    GLN     HA   2124      0.085      1.008   ; qtot -1.062
  2125         CT    157    GLN     CB   2125    -0.0036      12.01   ; qtot -1.066
  2126         HC    157    GLN    HB1   2126     0.0171      1.008   ; qtot -1.048
  2127         HC    157    GLN    HB2   2127     0.0171      1.008   ; qtot -1.031
  2128         CT    157    GLN     CG   2128    -0.0645      12.01   ; qtot -1.096
  2129         HC    157    GLN    HG1   2129     0.0352      1.008   ; qtot -1.061
  2130         HC    157    GLN    HG2   2130     0.0352      1.008   ; qtot -1.025
  2131          C    157    GLN     CD   2131     0.6951      12.01   ; qtot -0.3303
  2132          O    157    GLN    OE1   2132    -0.6086         16   ; qtot -0.9389
  2133          N    157    GLN    NE2   2133    -0.9407      14.01   ; qtot -1.88
  2134          H    157    GLN   HE21   2134     0.4251      1.008   ; qtot -1.455
  2135          H    157    GLN   HE22   2135     0.4251      1.008   ; qtot -1.029
  2136          C    157    GLN      C   2136     0.5973      12.01   ; qtot -0.4321
  2137          O    157    GLN      O   2137    -0.5679         16   ; qtot -1
; residue 158 GLN rtp GLN  q  0.0
  2138          N    158    GLN      N   2138    -0.4157      14.01   ; qtot -1.416
  2139          H    158    GLN      H   2139     0.2719      1.008   ; qtot -1.144
  2140         CT    158    GLN     CA   2140    -0.0031      12.01   ; qtot -1.147
  2141         H1    158    GLN     HA   2141      0.085      1.008   ; qtot -1.062
  2142         CT    158    GLN     CB   2142    -0.0036      12.01   ; qtot -1.066
  2143         HC    158    GLN    HB1   2143     0.0171      1.008   ; qtot -1.048
  2144         HC    158    GLN    HB2   2144     0.0171      1.008   ; qtot -1.031
  2145         CT    158    GLN     CG   2145    -0.0645      12.01   ; qtot -1.096
  2146         HC    158    GLN    HG1   2146     0.0352      1.008   ; qtot -1.061
  2147         HC    158    GLN    HG2   2147     0.0352      1.008   ; qtot -1.025
  2148          C    158    GLN     CD   2148     0.6951      12.01   ; qtot -0.3303
  2149          O    158    GLN    OE1   2149    -0.6086         16   ; qtot -0.9389
  2150          N    158    GLN    NE2   2150    -0.9407      14.01   ; qtot -1.88
  2151          H    158    GLN   HE21   2151     0.4251      1.008   ; qtot -1.455
  2152          H    158    GLN   HE22   2152     0.4251      1.008   ; qtot -1.029
  2153          C    158    GLN      C   2153     0.5973      12.01   ; qtot -0.4321
  2154          O    158    GLN      O   2154    -0.5679         16   ; qtot -1
; residue 159 ASN rtp ASN  q  0.0
  2155          N    159    ASN      N   2155    -0.4157      14.01   ; qtot -1.416
  2156          H    159    ASN      H   2156     0.2719      1.008   ; qtot -1.144
  2157         CT    159    ASN     CA   2157     0.0143      12.01   ; qtot -1.13
  2158         H1    159    ASN     HA   2158     0.1048      1.008   ; qtot -1.025
  2159         CT    159    ASN     CB   2159    -0.2041      12.01   ; qtot -1.229
  2160         HC    159    ASN    HB1   2160     0.0797      1.008   ; qtot -1.149
  2161         HC    159    ASN    HB2   2161     0.0797      1.008   ; qtot -1.069
  2162          C    159    ASN     CG   2162      0.713      12.01   ; qtot -0.3564
  2163          O    159    ASN    OD1   2163    -0.5931         16   ; qtot -0.9495
  2164          N    159    ASN    ND2   2164    -0.9191      14.01   ; qtot -1.869
  2165          H    159    ASN   HD21   2165     0.4196      1.008   ; qtot -1.449
  2166          H    159    ASN   HD22   2166     0.4196      1.008   ; qtot -1.029
  2167          C    159    ASN      C   2167     0.5973      12.01   ; qtot -0.4321
  2168          O    159    ASN      O   2168    -0.5679         16   ; qtot -1
; residue 160 GLN rtp GLN  q  0.0
  2169          N    160    GLN      N   2169    -0.4157      14.01   ; qtot -1.416
  2170          H    160    GLN      H   2170     0.2719      1.008   ; qtot -1.144
  2171         CT    160    GLN     CA   2171    -0.0031      12.01   ; qtot -1.147
  2172         H1    160    GLN     HA   2172      0.085      1.008   ; qtot -1.062
  2173         CT    160    GLN     CB   2173    -0.0036      12.01   ; qtot -1.066
  2174         HC    160    GLN    HB1   2174     0.0171      1.008   ; qtot -1.048
  2175         HC    160    GLN    HB2   2175     0.0171      1.008   ; qtot -1.031
  2176         CT    160    GLN     CG   2176    -0.0645      12.01   ; qtot -1.096
  2177         HC    160    GLN    HG1   2177     0.0352      1.008   ; qtot -1.061
  2178         HC    160    GLN    HG2   2178     0.0352      1.008   ; qtot -1.025
  2179          C    160    GLN     CD   2179     0.6951      12.01   ; qtot -0.3303
  2180          O    160    GLN    OE1   2180    -0.6086         16   ; qtot -0.9389
  2181          N    160    GLN    NE2   2181    -0.9407      14.01   ; qtot -1.88
  2182          H    160    GLN   HE21   2182     0.4251      1.008   ; qtot -1.455
  2183          H    160    GLN   HE22   2183     0.4251      1.008   ; qtot -1.029
  2184          C    160    GLN      C   2184     0.5973      12.01   ; qtot -0.4321
  2185          O    160    GLN      O   2185    -0.5679         16   ; qtot -1
; residue 161 TYR rtp TYR  q  0.0
  2186          N    161    TYR      N   2186    -0.4157      14.01   ; qtot -1.416
  2187          H    161    TYR      H   2187     0.2719      1.008   ; qtot -1.144
  2188         CT    161    TYR     CA   2188    -0.0014      12.01   ; qtot -1.145
  2189         H1    161    TYR     HA   2189     0.0876      1.008   ; qtot -1.058
  2190         CT    161    TYR     CB   2190    -0.0152      12.01   ; qtot -1.073
  2191         HC    161    TYR    HB1   2191     0.0295      1.008   ; qtot -1.043
  2192         HC    161    TYR    HB2   2192     0.0295      1.008   ; qtot -1.014
  2193         CA    161    TYR     CG   2193    -0.0011      12.01   ; qtot -1.015
  2194         CA    161    TYR    CD1   2194    -0.1906      12.01   ; qtot -1.206
  2195         HA    161    TYR    HD1   2195     0.1699      1.008   ; qtot -1.036
  2196         CA    161    TYR    CE1   2196    -0.2341      12.01   ; qtot -1.27
  2197         HA    161    TYR    HE1   2197     0.1656      1.008   ; qtot -1.104
  2198          C    161    TYR     CZ   2198     0.3226      12.01   ; qtot -0.7815
  2199         OH    161    TYR     OH   2199    -0.5579         16   ; qtot -1.339
  2200         HO    161    TYR     HH   2200     0.3992      1.008   ; qtot -0.9402
  2201         CA    161    TYR    CE2   2201    -0.2341      12.01   ; qtot -1.174
  2202         HA    161    TYR    HE2   2202     0.1656      1.008   ; qtot -1.009
  2203         CA    161    TYR    CD2   2203    -0.1906      12.01   ; qtot -1.199
  2204         HA    161    TYR    HD2   2204     0.1699      1.008   ; qtot -1.029
  2205          C    161    TYR      C   2205     0.5973      12.01   ; qtot -0.4321
  2206          O    161    TYR      O   2206    -0.5679         16   ; qtot -1
; residue 162 ASN rtp ASN  q  0.0
  2207          N    162    ASN      N   2207    -0.4157      14.01   ; qtot -1.416
  2208          H    162    ASN      H   2208     0.2719      1.008   ; qtot -1.144
  2209         CT    162    ASN     CA   2209     0.0143      12.01   ; qtot -1.13
  2210         H1    162    ASN     HA   2210     0.1048      1.008   ; qtot -1.025
  2211         CT    162    ASN     CB   2211    -0.2041      12.01   ; qtot -1.229
  2212         HC    162    ASN    HB1   2212     0.0797      1.008   ; qtot -1.149
  2213         HC    162    ASN    HB2   2213     0.0797      1.008   ; qtot -1.069
  2214          C    162    ASN     CG   2214      0.713      12.01   ; qtot -0.3564
  2215          O    162    ASN    OD1   2215    -0.5931         16   ; qtot -0.9495
  2216          N    162    ASN    ND2   2216    -0.9191      14.01   ; qtot -1.869
  2217          H    162    ASN   HD21   2217     0.4196      1.008   ; qtot -1.449
  2218          H    162    ASN   HD22   2218     0.4196      1.008   ; qtot -1.029
  2219          C    162    ASN      C   2219     0.5973      12.01   ; qtot -0.4321
  2220          O    162    ASN      O   2220    -0.5679         16   ; qtot -1
; residue 163 SER rtp CSER q -1.0
  2221          N    163    SER      N   2221    -0.3821      14.01   ; qtot -1.382
  2222          H    163    SER      H   2222     0.2681      1.008   ; qtot -1.114
  2223         CT    163    SER     CA   2223    -0.2722      12.01   ; qtot -1.386
  2224         H1    163    SER     HA   2224     0.1304      1.008   ; qtot -1.256
  2225         CT    163    SER     CB   2225     0.1123      12.01   ; qtot -1.144
  2226         H1    163    SER    HB1   2226     0.0813      1.008   ; qtot -1.062
  2227         H1    163    SER    HB2   2227     0.0813      1.008   ; qtot -0.9809
  2228         OH    163    SER     OG   2228    -0.6514         16   ; qtot -1.632
  2229         HO    163    SER     HG   2229     0.4474      1.008   ; qtot -1.185
  2230          C    163    SER      C   2230     0.8113      12.01   ; qtot -0.3736
  2231         O2    163    SER    OC1   2231    -0.8132         16   ; qtot -1.187
  2232         O2    163    SER    OC2   2232    -0.8132         16   ; qtot -2

[ bonds ]
;  ai    aj funct            c0            c1            c2            c3
    1     2     1 
    1     3     1 
    1     4     1 
    1     5     1 
    5     6     1 
    5     7     1 
    5    18     1 
    7     8     1 
    7     9     1 
    7    10     1 
   10    11     1 
   10    12     1 
   10    13     1 
   13    14     1 
   14    15     1 
   14    16     1 
   14    17     1 
   18    19     1 
   18    20     1 
   20    21     1 
   20    22     1 
   22    23     1 
   22    24     1 
   22    28     1 
   24    25     1 
   24    26     1 
   24    27     1 
   28    29     1 
   28    30     1 
   30    31     1 
   30    32     1 
   32    33     1 
   32    34     1 
   32    39     1 
   34    35     1 
   34    36     1 
   34    37     1 
   37    38     1 
   39    40     1 
   39    41     1 
   41    42     1 
   41    43     1 
   43    44     1 
   43    45     1 
   43    53     1 
   45    46     1 
   45    47     1 
   45    48     1 
   48    49     1 
   48    50     1 
   50    51     1 
   50    52     1 
   53    54     1 
   53    55     1 
   55    56     1 
   55    57     1 
   57    58     1 
   57    59     1 
   57    65     1 
   59    60     1 
   59    61     1 
   59    62     1 
   62    63     1 
   62    64     1 
   65    66     1 
   65    67     1 
   67    68     1 
   67    69     1 
   69    70     1 
   69    71     1 
   69    86     1 
   71    72     1 
   71    73     1 
   71    74     1 
   74    75     1 
   74    84     1 
   75    76     1 
   75    77     1 
   77    78     1 
   77    79     1 
   79    80     1 
   79    82     1 
   80    81     1 
   82    83     1 
   82    84     1 
   84    85     1 
   86    87     1 
   86    88     1 
   88    89     1 
   88    90     1 
   90    91     1 
   90    92     1 
   90   100     1 
   92    93     1 
   92    94     1 
   92    98     1 
   94    95     1 
   94    96     1 
   94    97     1 
   98    99     1 
  100   101     1 
  100   102     1 
  102   103     1 
  102   104     1 
  104   105     1 
  104   106     1 
  104   117     1 
  106   107     1 
  106   108     1 
  106   109     1 
  109   110     1 
  109   111     1 
  109   112     1 
  112   113     1 
  112   114     1 
  114   115     1 
  114   116     1 
  117   118     1 
  117   119     1 
  119   120     1 
  119   121     1 
  121   122     1 
  121   123     1 
  121   134     1 
  123   124     1 
  123   125     1 
  123   126     1 
  126   127     1 
  126   128     1 
  126   129     1 
  129   130     1 
  129   131     1 
  131   132     1 
  131   133     1 
  134   135     1 
  134   136     1 
  136   137     1 
  136   138     1 
  138   139     1 
  138   140     1 
  138   144     1 
  140   141     1 
  140   142     1 
  140   143     1 
  144   145     1 
  144   146     1 
  146   147     1 
  146   148     1 
  148   149     1 
  148   150     1 
  148   158     1 
  150   151     1 
  150   152     1 
  150   156     1 
  152   153     1 
  152   154     1 
  152   155     1 
  156   157     1 
  158   159     1 
  158   160     1 
  160   161     1 
  160   162     1 
  162   163     1 
  162   164     1 
  162   175     1 
  164   165     1 
  164   166     1 
  164   167     1 
  167   168     1 
  167   169     1 
  167   170     1 
  170   171     1 
  170   172     1 
  172   173     1 
  172   174     1 
  175   176     1 
  175   177     1 
  177   178     1 
  177   179     1 
  179   180     1 
  179   181     1 
  179   186     1 
  181   182     1 
  181   183     1 
  181   184     1 
  184   185     1 
  186   187     1 
  186   188     1 
  188   189     1 
  188   190     1 
  190   191     1 
  190   192     1 
  190   207     1 
  192   193     1 
  192   194     1 
  192   195     1 
  195   196     1 
  195   205     1 
  196   197     1 
  196   198     1 
  198   199     1 
  198   200     1 
  200   201     1 
  200   203     1 
  201   202     1 
  203   204     1 
  203   205     1 
  205   206     1 
  207   208     1 
  207   209     1 
  209   210     1 
  209   211     1 
  211   212     1 
  211   213     1 
  211   214     1 
  214   215     1 
  214   216     1 
  216   217     1 
  216   218     1 
  218   219     1 
  218   220     1 
  218   224     1 
  220   221     1 
  220   222     1 
  220   223     1 
  224   225     1 
  224   226     1 
  226   227     1 
  226   228     1 
  228   229     1 
  228   230     1 
  228   245     1 
  230   231     1 
  230   232     1 
  230   233     1 
  233   234     1 
  233   243     1 
  234   235     1 
  234   236     1 
  236   237     1 
  236   238     1 
  238   239     1 
  238   241     1 
  239   240     1 
  241   242     1 
  241   243     1 
  243   244     1 
  245   246     1 
  245   247     1 
  247   248     1 
  247   257     1 
  248   249     1 
  248   250     1 
  248   251     1 
  251   252     1 
  251   253     1 
  251   254     1 
  254   255     1 
  254   256     1 
  254   257     1 
  257   258     1 
  257   259     1 
  259   260     1 
  259   261     1 
  261   262     1 
  261   263     1 
  263   264     1 
  263   265     1 
  263   273     1 
  265   266     1 
  265   267     1 
  265   271     1 
  267   268     1 
  267   269     1 
  267   270     1 
  271   272     1 
  273   274     1 
  273   275     1 
  275   276     1 
  275   277     1 
  277   278     1 
  277   279     1 
  277   290     1 
  279   280     1 
  279   281     1 
  279   282     1 
  282   283     1 
  282   284     1 
  282   285     1 
  285   286     1 
  285   287     1 
  287   288     1 
  287   289     1 
  290   291     1 
  290   292     1 
  292   293     1 
  292   302     1 
  293   294     1 
  293   295     1 
  293   296     1 
  296   297     1 
  296   298     1 
  296   299     1 
  299   300     1 
  299   301     1 
  299   302     1 
  302   303     1 
  302   304     1 
  304   305     1 
  304   306     1 
  306   307     1 
  306   308     1 
  308   309     1 
  308   310     1 
  308   311     1 
  311   312     1 
  311   313     1 
  313   314     1 
  313   315     1 
  315   316     1 
  315   317     1 
  315   328     1 
  317   318     1 
  317   319     1 
  317   320     1 
  320   321     1 
  320   322     1 
  320   323     1 
  323   324     1 
  323   325     1 
  325   326     1 
  325   327     1 
  328   329     1 
  328   330     1 
  330   331     1 
  330   332     1 
  332   333     1 
  332   334     1 
  332   335     1 
  335   336     1 
  335   337     1 
  337   338     1 
  337   339     1 
  339   340     1 
  339   341     1 
  339   356     1 
  341   342     1 
  341   343     1 
  341   344     1 
  344   345     1 
  344   354     1 
  345   346     1 
  345   347     1 
  347   348     1 
  347   349     1 
  349   350     1 
  349   352     1 
  350   351     1 
  352   353     1 
  352   354     1 
  354   355     1 
  356   357     1 
  356   358     1 
  358   359     1 
  358   360     1 
  360   361     1 
  360   362     1 
  360   367     1 
  362   363     1 
  362   364     1 
  362   365     1 
  365   366     1 
  367   368     1 
  367   369     1 
  369   370     1 
  369   371     1 
  371   372     1 
  371   373     1 
  371   384     1 
  373   374     1 
  373   375     1 
  373   376     1 
  376   377     1 
  376   378     1 
  376   379     1 
  379   380     1 
  379   381     1 
  381   382     1 
  381   383     1 
  384   385     1 
  384   386     1 
  386   387     1 
  386   388     1 
  388   389     1 
  388   390     1 
  388   401     1 
  390   391     1 
  390   392     1 
  390   393     1 
  393   394     1 
  393   395     1 
  393   396     1 
  396   397     1 
  396   398     1 
  398   399     1 
  398   400     1 
  401   402     1 
  401   403     1 
  403   404     1 
  403   405     1 
  405   406     1 
  405   407     1 
  405   412     1 
  407   408     1 
  407   409     1 
  407   410     1 
  410   411     1 
  412   413     1 
  412   414     1 
  414   415     1 
  414   416     1 
  416   417     1 
  416   418     1 
  416   423     1 
  418   419     1 
  418   420     1 
  418   421     1 
  421   422     1 
  423   424     1 
  423   425     1 
  425   426     1 
  425   427     1 
  427   428     1 
  427   429     1 
  427   440     1 
  429   430     1 
  429   431     1 
  429   432     1 
  432   433     1 
  432   434     1 
  432   435     1 
  435   436     1 
  435   437     1 
  437   438     1 
  437   439     1 
  440   441     1 
  440   442     1 
  442   443     1 
  442   452     1 
  443   444     1 
  443   445     1 
  443   446     1 
  446   447     1 
  446   448     1 
  446   449     1 
  449   450     1 
  449   451     1 
  449   452     1 
  452   453     1 
  452   454     1 
  454   455     1 
  454   456     1 
  456   457     1 
  456   458     1 
  458   459     1 
  458   460     1 
  458   475     1 
  460   461     1 
  460   462     1 
  460   463     1 
  463   464     1 
  463   473     1 
  464   465     1 
  464   466     1 
  466   467     1 
  466   468     1 
  468   469     1 
  468   471     1 
  469   470     1 
  471   472     1 
  471   473     1 
  473   474     1 
  475   476     1 
  475   477     1 
  477   478     1 
  477   479     1 
  479   480     1 
  479   481     1 
  479   482     1 
  482   483     1 
  482   484     1 
  484   485     1 
  484   486     1 
  486   487     1 
  486   488     1 
  486   499     1 
  488   489     1 
  488   490     1 
  488   491     1 
  491   492     1 
  491   493     1 
  491   494     1 
  494   495     1 
  494   496     1 
  496   497     1 
  496   498     1 
  499   500     1 
  499   501     1 
  501   502     1 
  501   503     1 
  503   504     1 
  503   505     1 
  503   516     1 
  505   506     1 
  505   507     1 
  505   508     1 
  508   509     1 
  508   510     1 
  508   511     1 
  511   512     1 
  511   513     1 
  513   514     1 
  513   515     1 
  516   517     1 
  516   518     1 
  518   519     1 
  518   520     1 
  520   521     1 
  520   522     1 
  520   527     1 
  522   523     1 
  522   524     1 
  522   525     1 
  525   526     1 
  527   528     1 
  527   529     1 
  529   530     1 
  529   531     1 
  531   532     1 
  531   533     1 
  531   548     1 
  533   534     1 
  533   535     1 
  533   536     1 
  536   537     1 
  536   546     1 
  537   538     1 
  537   539     1 
  539   540     1 
  539   541     1 
  541   542     1 
  541   544     1 
  542   543     1 
  544   545     1 
  544   546     1 
  546   547     1 
  548   549     1 
  548   550     1 
  550   551     1 
  550   552     1 
  552   553     1 
  552   554     1 
  552   559     1 
  554   555     1 
  554   556     1 
  554   557     1 
  557   558     1 
  559   560     1 
  559   561     1 
  561   562     1 
  561   563     1 
  563   564     1 
  563   565     1 
  563   566     1 
  566   567     1 
  566   568     1 
  568   569     1 
  568   570     1 
  570   571     1 
  570   572     1 
  570   587     1 
  572   573     1 
  572   574     1 
  572   575     1 
  575   576     1 
  575   585     1 
  576   577     1 
  576   578     1 
  578   579     1 
  578   580     1 
  580   581     1 
  580   583     1 
  581   582     1 
  583   584     1 
  583   585     1 
  585   586     1 
  587   588     1 
  587   589     1 
  589   590     1 
  589   591     1 
  591   592     1 
  591   593     1 
  591   598     1 
  593   594     1 
  593   595     1 
  593   596     1 
  596   597     1 
  598   599     1 
  598   600     1 
  600   601     1 
  600   602     1 
  602   603     1 
  602   604     1 
  602   615     1 
  604   605     1 
  604   606     1 
  604   607     1 
  607   608     1 
  607   609     1 
  607   610     1 
  610   611     1 
  610   612     1 
  612   613     1 
  612   614     1 
  615   616     1 
  615   617     1 
  617   618     1 
  617   619     1 
  619   620     1 
  619   621     1 
  619   626     1 
  621   622     1 
  621   623     1 
  621   624     1 
  624   625     1 
  626   627     1 
  626   628     1 
  628   629     1 
  628   630     1 
  630   631     1 
  630   632     1 
  630   640     1 
  632   633     1 
  632   634     1 
  632   638     1 
  634   635     1 
  634   636     1 
  634   637     1 
  638   639     1 
  640   641     1 
  640   642     1 
  642   643     1 
  642   644     1 
  644   645     1 
  644   646     1 
  644   652     1 
  646   647     1 
  646   648     1 
  646   649     1 
  649   650     1 
  649   651     1 
  652   653     1 
  652   654     1 
  654   655     1 
  654   656     1 
  656   657     1 
  656   658     1 
  656   666     1 
  658   659     1 
  658   660     1 
  658   664     1 
  660   661     1 
  660   662     1 
  660   663     1 
  664   665     1 
  666   667     1 
  666   668     1 
  668   669     1 
  668   670     1 
  670   671     1 
  670   672     1 
  670   677     1 
  672   673     1 
  672   674     1 
  672   675     1 
  675   676     1 
  677   678     1 
  677   679     1 
  679   680     1 
  679   681     1 
  681   682     1 
  681   683     1 
  681   684     1 
  684   685     1 
  684   686     1 
  686   687     1 
  686   688     1 
  688   689     1 
  688   690     1 
  688   705     1 
  690   691     1 
  690   692     1 
  690   693     1 
  693   694     1 
  693   703     1 
  694   695     1 
  694   696     1 
  696   697     1 
  696   698     1 
  698   699     1 
  698   701     1 
  699   700     1 
  701   702     1 
  701   703     1 
  703   704     1 
  705   706     1 
  705   707     1 
  707   708     1 
  707   709     1 
  709   710     1 
  709   711     1 
  709   712     1 
  712   713     1 
  712   714     1 
  714   715     1 
  714   716     1 
  716   717     1 
  716   718     1 
  716   729     1 
  718   719     1 
  718   720     1 
  718   721     1 
  721   722     1 
  721   723     1 
  721   724     1 
  724   725     1 
  724   726     1 
  726   727     1 
  726   728     1 
  729   730     1 
  729   731     1 
  731   732     1 
  731   733     1 
  733   734     1 
  733   735     1 
  733   740     1 
  735   736     1 
  735   737     1 
  735   738     1 
  738   739     1 
  740   741     1 
  740   742     1 
  742   743     1 
  742   744     1 
  744   745     1 
  744   746     1 
  744   751     1 
  746   747     1 
  746   748     1 
  746   749     1 
  749   750     1 
  751   752     1 
  751   753     1 
  753   754     1 
  753   755     1 
  755   756     1 
  755   757     1 
  755   772     1 
  757   758     1 
  757   759     1 
  757   760     1 
  760   761     1 
  760   770     1 
  761   762     1 
  761   763     1 
  763   764     1 
  763   765     1 
  765   766     1 
  765   768     1 
  766   767     1 
  768   769     1 
  768   770     1 
  770   771     1 
  772   773     1 
  772   774     1 
  774   775     1 
  774   776     1 
  776   777     1 
  776   778     1 
  776   783     1 
  778   779     1 
  778   780     1 
  778   781     1 
  781   782     1 
  783   784     1 
  783   785     1 
  785   786     1 
  785   787     1 
  787   788     1 
  787   789     1 
  787   794     1 
  789   790     1 
  789   791     1 
  789   792     1 
  792   793     1 
  794   795     1 
  794   796     1 
  796   797     1 
  796   798     1 
  798   799     1 
  798   800     1 
  798   815     1 
  800   801     1 
  800   802     1 
  800   803     1 
  803   804     1 
  803   813     1 
  804   805     1 
  804   806     1 
  806   807     1 
  806   808     1 
  808   809     1 
  808   811     1 
  809   810     1 
  811   812     1 
  811   813     1 
  813   814     1 
  815   816     1 
  815   817     1 
  817   818     1 
  817   819     1 
  819   820     1 
  819   821     1 
  819   822     1 
  822   823     1 
  822   824     1 
  824   825     1 
  824   826     1 
  826   827     1 
  826   828     1 
  826   839     1 
  828   829     1 
  828   830     1 
  828   831     1 
  831   832     1 
  831   833     1 
  831   834     1 
  834   835     1 
  834   836     1 
  836   837     1 
  836   838     1 
  839   840     1 
  839   841     1 
  841   842     1 
  841   843     1 
  843   844     1 
  843   845     1 
  843   850     1 
  845   846     1 
  845   847     1 
  845   848     1 
  848   849     1 
  850   851     1 
  850   852     1 
  852   853     1 
  852   854     1 
  854   855     1 
  854   856     1 
  854   867     1 
  856   857     1 
  856   858     1 
  856   859     1 
  859   860     1 
  859   861     1 
  859   862     1 
  862   863     1 
  862   864     1 
  864   865     1 
  864   866     1 
  867   868     1 
  867   869     1 
  869   870     1 
  869   871     1 
  871   872     1 
  871   873     1 
  871   881     1 
  873   874     1 
  873   875     1 
  873   876     1 
  876   877     1 
  876   878     1 
  878   879     1 
  878   880     1 
  881   882     1 
  881   883     1 
  883   884     1 
  883   885     1 
  885   886     1 
  885   887     1 
  885   895     1 
  887   888     1 
  887   889     1 
  887   893     1 
  889   890     1 
  889   891     1 
  889   892     1 
  893   894     1 
  895   896     1 
  895   897     1 
  897   898     1 
  897   899     1 
  899   900     1 
  899   901     1 
  899   902     1 
  902   903     1 
  902   904     1 
  904   905     1 
  904   906     1 
  906   907     1 
  906   908     1 
  906   923     1 
  908   909     1 
  908   910     1 
  908   911     1 
  911   912     1 
  911   921     1 
  912   913     1 
  912   914     1 
  914   915     1 
  914   916     1 
  916   917     1 
  916   919     1 
  917   918     1 
  919   920     1 
  919   921     1 
  921   922     1 
  923   924     1 
  923   925     1 
  925   926     1 
  925   927     1 
  927   928     1 
  927   929     1 
  927   930     1 
  930   931     1 
  930   932     1 
  932   933     1 
  932   934     1 
  934   935     1 
  934   936     1 
  934   944     1 
  936   937     1 
  936   938     1 
  936   942     1 
  938   939     1 
  938   940     1 
  938   941     1 
  942   943     1 
  944   945     1 
  944   946     1 
  946   947     1 
  946   948     1 
  948   949     1 
  948   950     1 
  948   961     1 
  950   951     1 
  950   952     1 
  950   953     1 
  953   954     1 
  953   955     1 
  953   956     1 
  956   957     1 
  956   958     1 
  958   959     1 
  958   960     1 
  961   962     1 
  961   963     1 
  963   964     1 
  963   965     1 
  965   966     1 
  965   967     1 
  965   972     1 
  967   968     1 
  967   969     1 
  967   970     1 
  970   971     1 
  972   973     1 
  972   974     1 
  974   975     1 
  974   976     1 
  976   977     1 
  976   978     1 
  976   986     1 
  978   979     1 
  978   980     1 
  978   984     1 
  980   981     1 
  980   982     1 
  980   983     1 
  984   985     1 
  986   987     1 
  986   988     1 
  988   989     1 
  988   998     1 
  989   990     1 
  989   991     1 
  989   992     1 
  992   993     1 
  992   994     1 
  992   995     1 
  995   996     1 
  995   997     1 
  995   998     1 
  998   999     1 
  998  1000     1 
 1000  1001     1 
 1000  1002     1 
 1002  1003     1 
 1002  1004     1 
 1004  1005     1 
 1004  1006     1 
 1004  1017     1 
 1006  1007     1 
 1006  1008     1 
 1006  1009     1 
 1009  1010     1 
 1009  1011     1 
 1009  1012     1 
 1012  1013     1 
 1012  1014     1 
 1014  1015     1 
 1014  1016     1 
 1017  1018     1 
 1017  1019     1 
 1019  1020     1 
 1019  1021     1 
 1021  1022     1 
 1021  1023     1 
 1021  1024     1 
 1024  1025     1 
 1024  1026     1 
 1026  1027     1 
 1026  1028     1 
 1028  1029     1 
 1028  1030     1 
 1028  1045     1 
 1030  1031     1 
 1030  1032     1 
 1030  1033     1 
 1033  1034     1 
 1033  1043     1 
 1034  1035     1 
 1034  1036     1 
 1036  1037     1 
 1036  1038     1 
 1038  1039     1 
 1038  1041     1 
 1039  1040     1 
 1041  1042     1 
 1041  1043     1 
 1043  1044     1 
 1045  1046     1 
 1045  1047     1 
 1047  1048     1 
 1047  1049     1 
 1049  1050     1 
 1049  1051     1 
 1049  1052     1 
 1052  1053     1 
 1052  1054     1 
 1054  1055     1 
 1054  1056     1 
 1056  1057     1 
 1056  1058     1 
 1056  1063     1 
 1058  1059     1 
 1058  1060     1 
 1058  1061     1 
 1061  1062     1 
 1063  1064     1 
 1063  1065     1 
 1065  1066     1 
 1065  1067     1 
 1067  1068     1 
 1067  1069     1 
 1067  1077     1 
 1069  1070     1 
 1069  1071     1 
 1069  1075     1 
 1071  1072     1 
 1071  1073     1 
 1071  1074     1 
 1075  1076     1 
 1077  1078     1 
 1077  1079     1 
 1079  1080     1 
 1079  1081     1 
 1081  1082     1 
 1081  1083     1 
 1081  1084     1 
 1084  1085     1 
 1084  1086     1 
 1086  1087     1 
 1086  1088     1 
 1088  1089     1 
 1088  1090     1 
 1088  1091     1 
 1091  1092     1 
 1091  1093     1 
 1093  1094     1 
 1093  1095     1 
 1095  1096     1 
 1095  1097     1 
 1095  1112     1 
 1097  1098     1 
 1097  1099     1 
 1097  1100     1 
 1100  1101     1 
 1100  1110     1 
 1101  1102     1 
 1101  1103     1 
 1103  1104     1 
 1103  1105     1 
 1105  1106     1 
 1105  1108     1 
 1106  1107     1 
 1108  1109     1 
 1108  1110     1 
 1110  1111     1 
 1112  1113     1 
 1112  1114     1 
 1114  1115     1 
 1114  1116     1 
 1116  1117     1 
 1116  1118     1 
 1116  1119     1 
 1119  1120     1 
 1119  1121     1 
 1121  1122     1 
 1121  1123     1 
 1123  1124     1 
 1123  1125     1 
 1123  1130     1 
 1125  1126     1 
 1125  1127     1 
 1125  1128     1 
 1128  1129     1 
 1130  1131     1 
 1130  1132     1 
 1132  1133     1 
 1132  1134     1 
 1134  1135     1 
 1134  1136     1 
 1134  1141     1 
 1136  1137     1 
 1136  1138     1 
 1136  1139     1 
 1139  1140     1 
 1141  1142     1 
 1141  1143     1 
 1143  1144     1 
 1143  1145     1 
 1145  1146     1 
 1145  1147     1 
 1145  1158     1 
 1147  1148     1 
 1147  1149     1 
 1147  1150     1 
 1150  1151     1 
 1150  1152     1 
 1150  1153     1 
 1153  1154     1 
 1153  1155     1 
 1155  1156     1 
 1155  1157     1 
 1158  1159     1 
 1158  1160     1 
 1160  1161     1 
 1160  1162     1 
 1162  1163     1 
 1162  1164     1 
 1162  1169     1 
 1164  1165     1 
 1164  1166     1 
 1164  1167     1 
 1167  1168     1 
 1169  1170     1 
 1169  1171     1 
 1171  1172     1 
 1171  1173     1 
 1173  1174     1 
 1173  1175     1 
 1173  1180     1 
 1175  1176     1 
 1175  1177     1 
 1175  1178     1 
 1178  1179     1 
 1180  1181     1 
 1180  1182     1 
 1182  1183     1 
 1182  1184     1 
 1184  1185     1 
 1184  1186     1 
 1184  1197     1 
 1186  1187     1 
 1186  1188     1 
 1186  1189     1 
 1189  1190     1 
 1189  1191     1 
 1189  1192     1 
 1192  1193     1 
 1192  1194     1 
 1194  1195     1 
 1194  1196     1 
 1197  1198     1 
 1197  1199     1 
 1199  1200     1 
 1199  1201     1 
 1201  1202     1 
 1201  1203     1 
 1201  1208     1 
 1203  1204     1 
 1203  1205     1 
 1203  1206     1 
 1206  1207     1 
 1208  1209     1 
 1208  1210     1 
 1210  1211     1 
 1210  1212     1 
 1212  1213     1 
 1212  1214     1 
 1212  1219     1 
 1214  1215     1 
 1214  1216     1 
 1214  1217     1 
 1217  1218     1 
 1219  1220     1 
 1219  1221     1 
 1221  1222     1 
 1221  1223     1 
 1223  1224     1 
 1223  1225     1 
 1223  1240     1 
 1225  1226     1 
 1225  1227     1 
 1225  1228     1 
 1228  1229     1 
 1228  1238     1 
 1229  1230     1 
 1229  1231     1 
 1231  1232     1 
 1231  1233     1 
 1233  1234     1 
 1233  1236     1 
 1234  1235     1 
 1236  1237     1 
 1236  1238     1 
 1238  1239     1 
 1240  1241     1 
 1240  1242     1 
 1242  1243     1 
 1242  1244     1 
 1244  1245     1 
 1244  1246     1 
 1244  1247     1 
 1247  1248     1 
 1247  1249     1 
 1249  1250     1 
 1249  1251     1 
 1251  1252     1 
 1251  1253     1 
 1251  1264     1 
 1253  1254     1 
 1253  1255     1 
 1253  1256     1 
 1256  1257     1 
 1256  1258     1 
 1256  1259     1 
 1259  1260     1 
 1259  1261     1 
 1261  1262     1 
 1261  1263     1 
 1264  1265     1 
 1264  1266     1 
 1266  1267     1 
 1266  1268     1 
 1268  1269     1 
 1268  1270     1 
 1268  1281     1 
 1270  1271     1 
 1270  1272     1 
 1270  1273     1 
 1273  1274     1 
 1273  1275     1 
 1273  1276     1 
 1276  1277     1 
 1276  1278     1 
 1278  1279     1 
 1278  1280     1 
 1281  1282     1 
 1281  1283     1 
 1283  1284     1 
 1283  1285     1 
 1285  1286     1 
 1285  1287     1 
 1285  1292     1 
 1287  1288     1 
 1287  1289     1 
 1287  1290     1 
 1290  1291     1 
 1292  1293     1 
 1292  1294     1 
 1294  1295     1 
 1294  1296     1 
 1296  1297     1 
 1296  1298     1 
 1296  1303     1 
 1298  1299     1 
 1298  1300     1 
 1298  1301     1 
 1301  1302     1 
 1303  1304     1 
 1303  1305     1 
 1305  1306     1 
 1305  1307     1 
 1307  1308     1 
 1307  1309     1 
 1307  1324     1 
 1309  1310     1 
 1309  1311     1 
 1309  1312     1 
 1312  1313     1 
 1312  1322     1 
 1313  1314     1 
 1313  1315     1 
 1315  1316     1 
 1315  1317     1 
 1317  1318     1 
 1317  1320     1 
 1318  1319     1 
 1320  1321     1 
 1320  1322     1 
 1322  1323     1 
 1324  1325     1 
 1324  1326     1 
 1326  1327     1 
 1326  1336     1 
 1327  1328     1 
 1327  1329     1 
 1327  1330     1 
 1330  1331     1 
 1330  1332     1 
 1330  1333     1 
 1333  1334     1 
 1333  1335     1 
 1333  1336     1 
 1336  1337     1 
 1336  1338     1 
 1338  1339     1 
 1338  1340     1 
 1340  1341     1 
 1340  1342     1 
 1342  1343     1 
 1342  1344     1 
 1342  1345     1 
 1345  1346     1 
 1345  1347     1 
 1347  1348     1 
 1347  1349     1 
 1349  1350     1 
 1349  1351     1 
 1349  1366     1 
 1351  1352     1 
 1351  1353     1 
 1351  1354     1 
 1354  1355     1 
 1354  1364     1 
 1355  1356     1 
 1355  1357     1 
 1357  1358     1 
 1357  1359     1 
 1359  1360     1 
 1359  1362     1 
 1360  1361     1 
 1362  1363     1 
 1362  1364     1 
 1364  1365     1 
 1366  1367     1 
 1366  1368     1 
 1368  1369     1 
 1368  1370     1 
 1370  1371     1 
 1370  1372     1 
 1370  1373     1 
 1373  1374     1 
 1373  1375     1 
 1375  1376     1 
 1375  1377     1 
 1377  1378     1 
 1377  1379     1 
 1377  1390     1 
 1379  1380     1 
 1379  1381     1 
 1379  1382     1 
 1382  1383     1 
 1382  1384     1 
 1382  1385     1 
 1385  1386     1 
 1385  1387     1 
 1387  1388     1 
 1387  1389     1 
 1390  1391     1 
 1390  1392     1 
 1392  1393     1 
 1392  1394     1 
 1394  1395     1 
 1394  1396     1 
 1394  1407     1 
 1396  1397     1 
 1396  1398     1 
 1396  1399     1 
 1399  1400     1 
 1399  1401     1 
 1399  1402     1 
 1402  1403     1 
 1402  1404     1 
 1404  1405     1 
 1404  1406     1 
 1407  1408     1 
 1407  1409     1 
 1409  1410     1 
 1409  1419     1 
 1410  1411     1 
 1410  1412     1 
 1410  1413     1 
 1413  1414     1 
 1413  1415     1 
 1413  1416     1 
 1416  1417     1 
 1416  1418     1 
 1416  1419     1 
 1419  1420     1 
 1419  1421     1 
 1421  1422     1 
 1421  1423     1 
 1423  1424     1 
 1423  1425     1 
 1425  1426     1 
 1425  1427     1 
 1425  1431     1 
 1427  1428     1 
 1427  1429     1 
 1427  1430     1 
 1431  1432     1 
 1431  1433     1 
 1433  1434     1 
 1433  1443     1 
 1434  1435     1 
 1434  1436     1 
 1434  1437     1 
 1437  1438     1 
 1437  1439     1 
 1437  1440     1 
 1440  1441     1 
 1440  1442     1 
 1440  1443     1 
 1443  1444     1 
 1443  1445     1 
 1445  1446     1 
 1445  1447     1 
 1447  1448     1 
 1447  1449     1 
 1449  1450     1 
 1449  1451     1 
 1449  1456     1 
 1451  1452     1 
 1451  1453     1 
 1451  1454     1 
 1454  1455     1 
 1456  1457     1 
 1456  1458     1 
 1458  1459     1 
 1458  1460     1 
 1460  1461     1 
 1460  1462     1 
 1460  1467     1 
 1462  1463     1 
 1462  1464     1 
 1462  1465     1 
 1465  1466     1 
 1467  1468     1 
 1467  1469     1 
 1469  1470     1 
 1469  1471     1 
 1471  1472     1 
 1471  1473     1 
 1471  1481     1 
 1473  1474     1 
 1473  1475     1 
 1473  1479     1 
 1475  1476     1 
 1475  1477     1 
 1475  1478     1 
 1479  1480     1 
 1481  1482     1 
 1481  1483     1 
 1483  1484     1 
 1483  1485     1 
 1485  1486     1 
 1485  1487     1 
 1485  1492     1 
 1487  1488     1 
 1487  1489     1 
 1487  1490     1 
 1490  1491     1 
 1492  1493     1 
 1492  1494     1 
 1494  1495     1 
 1494  1496     1 
 1496  1497     1 
 1496  1498     1 
 1496  1499     1 
 1499  1500     1 
 1499  1501     1 
 1501  1502     1 
 1501  1503     1 
 1503  1504     1 
 1503  1505     1 
 1503  1510     1 
 1505  1506     1 
 1505  1507     1 
 1505  1508     1 
 1508  1509     1 
 1510  1511     1 
 1510  1512     1 
 1512  1513     1 
 1512  1514     1 
 1514  1515     1 
 1514  1516     1 
 1514  1531     1 
 1516  1517     1 
 1516  1518     1 
 1516  1519     1 
 1519  1520     1 
 1519  1529     1 
 1520  1521     1 
 1520  1522     1 
 1522  1523     1 
 1522  1524     1 
 1524  1525     1 
 1524  1527     1 
 1525  1526     1 
 1527  1528     1 
 1527  1529     1 
 1529  1530     1 
 1531  1532     1 
 1531  1533     1 
 1533  1534     1 
 1533  1535     1 
 1535  1536     1 
 1535  1537     1 
 1535  1538     1 
 1538  1539     1 
 1538  1540     1 
 1540  1541     1 
 1540  1542     1 
 1542  1543     1 
 1542  1544     1 
 1542  1549     1 
 1544  1545     1 
 1544  1546     1 
 1544  1547     1 
 1547  1548     1 
 1549  1550     1 
 1549  1551     1 
 1551  1552     1 
 1551  1553     1 
 1553  1554     1 
 1553  1555     1 
 1553  1560     1 
 1555  1556     1 
 1555  1557     1 
 1555  1558     1 
 1558  1559     1 
 1560  1561     1 
 1560  1562     1 
 1562  1563     1 
 1562  1564     1 
 1564  1565     1 
 1564  1566     1 
 1564  1571     1 
 1566  1567     1 
 1566  1568     1 
 1566  1569     1 
 1569  1570     1 
 1571  1572     1 
 1571  1573     1 
 1573  1574     1 
 1573  1575     1 
 1575  1576     1 
 1575  1577     1 
 1575  1588     1 
 1577  1578     1 
 1577  1579     1 
 1577  1580     1 
 1580  1581     1 
 1580  1582     1 
 1580  1583     1 
 1583  1584     1 
 1583  1585     1 
 1585  1586     1 
 1585  1587     1 
 1588  1589     1 
 1588  1590     1 
 1590  1591     1 
 1590  1592     1 
 1592  1593     1 
 1592  1594     1 
 1592  1599     1 
 1594  1595     1 
 1594  1596     1 
 1594  1597     1 
 1597  1598     1 
 1599  1600     1 
 1599  1601     1 
 1601  1602     1 
 1601  1603     1 
 1603  1604     1 
 1603  1605     1 
 1603  1610     1 
 1605  1606     1 
 1605  1607     1 
 1605  1608     1 
 1608  1609     1 
 1610  1611     1 
 1610  1612     1 
 1612  1613     1 
 1612  1614     1 
 1614  1615     1 
 1614  1616     1 
 1614  1621     1 
 1616  1617     1 
 1616  1618     1 
 1616  1619     1 
 1619  1620     1 
 1621  1622     1 
 1621  1623     1 
 1623  1624     1 
 1623  1625     1 
 1625  1626     1 
 1625  1627     1 
 1625  1642     1 
 1627  1628     1 
 1627  1629     1 
 1627  1630     1 
 1630  1631     1 
 1630  1640     1 
 1631  1632     1 
 1631  1633     1 
 1633  1634     1 
 1633  1635     1 
 1635  1636     1 
 1635  1638     1 
 1636  1637     1 
 1638  1639     1 
 1638  1640     1 
 1640  1641     1 
 1642  1643     1 
 1642  1644     1 
 1644  1645     1 
 1644  1646     1 
 1646  1647     1 
 1646  1648     1 
 1646  1649     1 
 1649  1650     1 
 1649  1651     1 
 1651  1652     1 
 1651  1653     1 
 1653  1654     1 
 1653  1655     1 
 1653  1666     1 
 1655  1656     1 
 1655  1657     1 
 1655  1658     1 
 1658  1659     1 
 1658  1660     1 
 1658  1661     1 
 1661  1662     1 
 1661  1663     1 
 1663  1664     1 
 1663  1665     1 
 1666  1667     1 
 1666  1668     1 
 1668  1669     1 
 1668  1678     1 
 1669  1670     1 
 1669  1671     1 
 1669  1672     1 
 1672  1673     1 
 1672  1674     1 
 1672  1675     1 
 1675  1676     1 
 1675  1677     1 
 1675  1678     1 
 1678  1679     1 
 1678  1680     1 
 1680  1681     1 
 1680  1682     1 
 1682  1683     1 
 1682  1684     1 
 1684  1685     1 
 1684  1686     1 
 1684  1697     1 
 1686  1687     1 
 1686  1688     1 
 1686  1689     1 
 1689  1690     1 
 1689  1691     1 
 1689  1692     1 
 1692  1693     1 
 1692  1694     1 
 1694  1695     1 
 1694  1696     1 
 1697  1698     1 
 1697  1699     1 
 1699  1700     1 
 1699  1701     1 
 1701  1702     1 
 1701  1703     1 
 1701  1708     1 
 1703  1704     1 
 1703  1705     1 
 1703  1706     1 
 1706  1707     1 
 1708  1709     1 
 1708  1710     1 
 1710  1711     1 
 1710  1712     1 
 1712  1713     1 
 1712  1714     1 
 1712  1715     1 
 1715  1716     1 
 1715  1717     1 
 1717  1718     1 
 1717  1719     1 
 1719  1720     1 
 1719  1721     1 
 1719  1726     1 
 1721  1722     1 
 1721  1723     1 
 1721  1724     1 
 1724  1725     1 
 1726  1727     1 
 1726  1728     1 
 1728  1729     1 
 1728  1730     1 
 1730  1731     1 
 1730  1732     1 
 1730  1747     1 
 1732  1733     1 
 1732  1734     1 
 1732  1735     1 
 1735  1736     1 
 1735  1745     1 
 1736  1737     1 
 1736  1738     1 
 1738  1739     1 
 1738  1740     1 
 1740  1741     1 
 1740  1743     1 
 1741  1742     1 
 1743  1744     1 
 1743  1745     1 
 1745  1746     1 
 1747  1748     1 
 1747  1749     1 
 1749  1750     1 
 1749  1751     1 
 1751  1752     1 
 1751  1753     1 
 1751  1758     1 
 1753  1754     1 
 1753  1755     1 
 1753  1756     1 
 1756  1757     1 
 1758  1759     1 
 1758  1760     1 
 1760  1761     1 
 1760  1762     1 
 1762  1763     1 
 1762  1764     1 
 1762  1775     1 
 1764  1765     1 
 1764  1766     1 
 1764  1767     1 
 1767  1768     1 
 1767  1769     1 
 1767  1770     1 
 1770  1771     1 
 1770  1772     1 
 1772  1773     1 
 1772  1774     1 
 1775  1776     1 
 1775  1777     1 
 1777  1778     1 
 1777  1779     1 
 1779  1780     1 
 1779  1781     1 
 1779  1792     1 
 1781  1782     1 
 1781  1783     1 
 1781  1784     1 
 1784  1785     1 
 1784  1786     1 
 1784  1787     1 
 1787  1788     1 
 1787  1789     1 
 1789  1790     1 
 1789  1791     1 
 1792  1793     1 
 1792  1794     1 
 1794  1795     1 
 1794  1804     1 
 1795  1796     1 
 1795  1797     1 
 1795  1798     1 
 1798  1799     1 
 1798  1800     1 
 1798  1801     1 
 1801  1802     1 
 1801  1803     1 
 1801  1804     1 
 1804  1805     1 
 1804  1806     1 
 1806  1807     1 
 1806  1808     1 
 1808  1809     1 
 1808  1810     1 
 1810  1811     1 
 1810  1812     1 
 1810  1817     1 
 1812  1813     1 
 1812  1814     1 
 1812  1815     1 
 1815  1816     1 
 1817  1818     1 
 1817  1819     1 
 1819  1820     1 
 1819  1821     1 
 1821  1822     1 
 1821  1823     1 
 1821  1838     1 
 1823  1824     1 
 1823  1825     1 
 1823  1826     1 
 1826  1827     1 
 1826  1836     1 
 1827  1828     1 
 1827  1829     1 
 1829  1830     1 
 1829  1831     1 
 1831  1832     1 
 1831  1834     1 
 1832  1833     1 
 1834  1835     1 
 1834  1836     1 
 1836  1837     1 
 1838  1839     1 
 1838  1840     1 
 1840  1841     1 
 1840  1842     1 
 1842  1843     1 
 1842  1844     1 
 1842  1845     1 
 1845  1846     1 
 1845  1847     1 
 1847  1848     1 
 1847  1849     1 
 1849  1850     1 
 1849  1851     1 
 1849  1852     1 
 1852  1853     1 
 1852  1854     1 
 1854  1855     1 
 1854  1856     1 
 1856  1857     1 
 1856  1858     1 
 1856  1869     1 
 1858  1859     1 
 1858  1860     1 
 1858  1861     1 
 1861  1862     1 
 1861  1863     1 
 1861  1864     1 
 1864  1865     1 
 1864  1866     1 
 1866  1867     1 
 1866  1868     1 
 1869  1870     1 
 1869  1871     1 
 1871  1872     1 
 1871  1873     1 
 1873  1874     1 
 1873  1875     1 
 1873  1886     1 
 1875  1876     1 
 1875  1877     1 
 1875  1878     1 
 1878  1879     1 
 1878  1880     1 
 1878  1881     1 
 1881  1882     1 
 1881  1883     1 
 1883  1884     1 
 1883  1885     1 
 1886  1887     1 
 1886  1888     1 
 1888  1889     1 
 1888  1890     1 
 1890  1891     1 
 1890  1892     1 
 1890  1903     1 
 1892  1893     1 
 1892  1894     1 
 1892  1895     1 
 1895  1896     1 
 1895  1897     1 
 1895  1898     1 
 1898  1899     1 
 1898  1900     1 
 1900  1901     1 
 1900  1902     1 
 1903  1904     1 
 1903  1905     1 
 1905  1906     1 
 1905  1907     1 
 1907  1908     1 
 1907  1909     1 
 1907  1914     1 
 1909  1910     1 
 1909  1911     1 
 1909  1912     1 
 1912  1913     1 
 1914  1915     1 
 1914  1916     1 
 1916  1917     1 
 1916  1918     1 
 1918  1919     1 
 1918  1920     1 
 1918  1935     1 
 1920  1921     1 
 1920  1922     1 
 1920  1923     1 
 1923  1924     1 
 1923  1933     1 
 1924  1925     1 
 1924  1926     1 
 1926  1927     1 
 1926  1928     1 
 1928  1929     1 
 1928  1931     1 
 1929  1930     1 
 1931  1932     1 
 1931  1933     1 
 1933  1934     1 
 1935  1936     1 
 1935  1937     1 
 1937  1938     1 
 1937  1939     1 
 1939  1940     1 
 1939  1941     1 
 1939  1942     1 
 1942  1943     1 
 1942  1944     1 
 1944  1945     1 
 1944  1946     1 
 1946  1947     1 
 1946  1948     1 
 1946  1959     1 
 1948  1949     1 
 1948  1950     1 
 1948  1951     1 
 1951  1952     1 
 1951  1953     1 
 1951  1954     1 
 1954  1955     1 
 1954  1956     1 
 1956  1957     1 
 1956  1958     1 
 1959  1960     1 
 1959  1961     1 
 1961  1962     1 
 1961  1963     1 
 1963  1964     1 
 1963  1965     1 
 1963  1976     1 
 1965  1966     1 
 1965  1967     1 
 1965  1968     1 
 1968  1969     1 
 1968  1970     1 
 1968  1971     1 
 1971  1972     1 
 1971  1973     1 
 1973  1974     1 
 1973  1975     1 
 1976  1977     1 
 1976  1978     1 
 1978  1979     1 
 1978  1980     1 
 1980  1981     1 
 1980  1982     1 
 1980  1993     1 
 1982  1983     1 
 1982  1984     1 
 1982  1985     1 
 1985  1986     1 
 1985  1987     1 
 1985  1988     1 
 1988  1989     1 
 1988  1990     1 
 1990  1991     1 
 1990  1992     1 
 1993  1994     1 
 1993  1995     1 
 1995  1996     1 
 1995  1997     1 
 1997  1998     1 
 1997  1999     1 
 1997  2004     1 
 1999  2000     1 
 1999  2001     1 
 1999  2002     1 
 2002  2003     1 
 2004  2005     1 
 2004  2006     1 
 2006  2007     1 
 2006  2008     1 
 2008  2009     1 
 2008  2010     1 
 2008  2025     1 
 2010  2011     1 
 2010  2012     1 
 2010  2013     1 
 2013  2014     1 
 2013  2023     1 
 2014  2015     1 
 2014  2016     1 
 2016  2017     1 
 2016  2018     1 
 2018  2019     1 
 2018  2021     1 
 2019  2020     1 
 2021  2022     1 
 2021  2023     1 
 2023  2024     1 
 2025  2026     1 
 2025  2027     1 
 2027  2028     1 
 2027  2029     1 
 2029  2030     1 
 2029  2031     1 
 2029  2039     1 
 2031  2032     1 
 2031  2033     1 
 2031  2034     1 
 2034  2035     1 
 2034  2036     1 
 2036  2037     1 
 2036  2038     1 
 2039  2040     1 
 2039  2041     1 
 2041  2042     1 
 2041  2051     1 
 2042  2043     1 
 2042  2044     1 
 2042  2045     1 
 2045  2046     1 
 2045  2047     1 
 2045  2048     1 
 2048  2049     1 
 2048  2050     1 
 2048  2051     1 
 2051  2052     1 
 2051  2053     1 
 2053  2054     1 
 2053  2055     1 
 2055  2056     1 
 2055  2065     1 
 2056  2057     1 
 2056  2058     1 
 2056  2059     1 
 2059  2060     1 
 2059  2061     1 
 2059  2062     1 
 2062  2063     1 
 2062  2064     1 
 2062  2065     1 
 2065  2066     1 
 2065  2067     1 
 2067  2068     1 
 2067  2069     1 
 2069  2070     1 
 2069  2071     1 
 2071  2072     1 
 2071  2073     1 
 2071  2084     1 
 2073  2074     1 
 2073  2075     1 
 2073  2076     1 
 2076  2077     1 
 2076  2078     1 
 2076  2079     1 
 2079  2080     1 
 2079  2081     1 
 2081  2082     1 
 2081  2083     1 
 2084  2085     1 
 2084  2086     1 
 2086  2087     1 
 2086  2088     1 
 2088  2089     1 
 2088  2090     1 
 2088  2091     1 
 2091  2092     1 
 2091  2093     1 
 2093  2094     1 
 2093  2095     1 
 2095  2096     1 
 2095  2097     1 
 2095  2112     1 
 2097  2098     1 
 2097  2099     1 
 2097  2100     1 
 2100  2101     1 
 2100  2110     1 
 2101  2102     1 
 2101  2103     1 
 2103  2104     1 
 2103  2105     1 
 2105  2106     1 
 2105  2108     1 
 2106  2107     1 
 2108  2109     1 
 2108  2110     1 
 2110  2111     1 
 2112  2113     1 
 2112  2114     1 
 2114  2115     1 
 2114  2116     1 
 2116  2117     1 
 2116  2118     1 
 2116  2119     1 
 2119  2120     1 
 2119  2121     1 
 2121  2122     1 
 2121  2123     1 
 2123  2124     1 
 2123  2125     1 
 2123  2136     1 
 2125  2126     1 
 2125  2127     1 
 2125  2128     1 
 2128  2129     1 
 2128  2130     1 
 2128  2131     1 
 2131  2132     1 
 2131  2133     1 
 2133  2134     1 
 2133  2135     1 
 2136  2137     1 
 2136  2138     1 
 2138  2139     1 
 2138  2140     1 
 2140  2141     1 
 2140  2142     1 
 2140  2153     1 
 2142  2143     1 
 2142  2144     1 
 2142  2145     1 
 2145  2146     1 
 2145  2147     1 
 2145  2148     1 
 2148  2149     1 
 2148  2150     1 
 2150  2151     1 
 2150  2152     1 
 2153  2154     1 
 2153  2155     1 
 2155  2156     1 
 2155  2157     1 
 2157  2158     1 
 2157  2159     1 
 2157  2167     1 
 2159  2160     1 
 2159  2161     1 
 2159  2162     1 
 2162  2163     1 
 2162  2164     1 
 2164  2165     1 
 2164  2166     1 
 2167  2168     1 
 2167  2169     1 
 2169  2170     1 
 2169  2171     1 
 2171  2172     1 
 2171  2173     1 
 2171  2184     1 
 2173  2174     1 
 2173  2175     1 
 2173  2176     1 
 2176  2177     1 
 2176  2178     1 
 2176  2179     1 
 2179  2180     1 
 2179  2181     1 
 2181  2182     1 
 2181  2183     1 
 2184  2185     1 
 2184  2186     1 
 2186  2187     1 
 2186  2188     1 
 2188  2189     1 
 2188  2190     1 
 2188  2205     1 
 2190  2191     1 
 2190  2192     1 
 2190  2193     1 
 2193  2194     1 
 2193  2203     1 
 2194  2195     1 
 2194  2196     1 
 2196  2197     1 
 2196  2198     1 
 2198  2199     1 
 2198  2201     1 
 2199  2200     1 
 2201  2202     1 
 2201  2203     1 
 2203  2204     1 
 2205  2206     1 
 2205  2207     1 
 2207  2208     1 
 2207  2209     1 
 2209  2210     1 
 2209  2211     1 
 2209  2219     1 
 2211  2212     1 
 2211  2213     1 
 2211  2214     1 
 2214  2215     1 
 2214  2216     1 
 2216  2217     1 
 2216  2218     1 
 2219  2220     1 
 2219  2221     1 
 2221  2222     1 
 2221  2223     1 
 2223  2224     1 
 2223  2225     1 
 2223  2230     1 
 2225  2226     1 
 2225  2227     1 
 2225  2228     1 
 2228  2229     1 
 2230  2231     1 
 2230  2232     1 

[ pairs ]
;  ai    aj funct            c0            c1            c2            c3
    1     8     1 
    1     9     1 
    1    10     1 
    1    19     1 
    1    20     1 
    2     6     1 
    2     7     1 
    2    18     1 
    3     6     1 
    3     7     1 
    3    18     1 
    4     6     1 
    4     7     1 
    4    18     1 
    5    11     1 
    5    12     1 
    5    13     1 
    5    21     1 
    5    22     1 
    6     8     1 
    6     9     1 
    6    10     1 
    6    19     1 
    6    20     1 
    7    14     1 
    7    19     1 
    7    20     1 
    8    11     1 
    8    12     1 
    8    13     1 
    8    18     1 
    9    11     1 
    9    12     1 
    9    13     1 
    9    18     1 
   10    15     1 
   10    16     1 
   10    17     1 
   10    18     1 
   11    14     1 
   12    14     1 
   18    23     1 
   18    24     1 
   18    28     1 
   19    21     1 
   19    22     1 
   20    25     1 
   20    26     1 
   20    27     1 
   20    29     1 
   20    30     1 
   21    23     1 
   21    24     1 
   21    28     1 
   22    31     1 
   22    32     1 
   23    25     1 
   23    26     1 
   23    27     1 
   23    29     1 
   23    30     1 
   24    29     1 
   24    30     1 
   25    28     1 
   26    28     1 
   27    28     1 
   28    33     1 
   28    34     1 
   28    39     1 
   29    31     1 
   29    32     1 
   30    35     1 
   30    36     1 
   30    37     1 
   30    40     1 
   30    41     1 
   31    33     1 
   31    34     1 
   31    39     1 
   32    38     1 
   32    42     1 
   32    43     1 
   33    35     1 
   33    36     1 
   33    37     1 
   33    40     1 
   33    41     1 
   34    40     1 
   34    41     1 
   35    38     1 
   35    39     1 
   36    38     1 
   36    39     1 
   37    39     1 
   39    44     1 
   39    45     1 
   39    53     1 
   40    42     1 
   40    43     1 
   41    46     1 
   41    47     1 
   41    48     1 
   41    54     1 
   41    55     1 
   42    44     1 
   42    45     1 
   42    53     1 
   43    49     1 
   43    50     1 
   43    56     1 
   43    57     1 
   44    46     1 
   44    47     1 
   44    48     1 
   44    54     1 
   44    55     1 
   45    51     1 
   45    52     1 
   45    54     1 
   45    55     1 
   46    49     1 
   46    50     1 
   46    53     1 
   47    49     1 
   47    50     1 
   47    53     1 
   48    53     1 
   49    51     1 
   49    52     1 
   53    58     1 
   53    59     1 
   53    65     1 
   54    56     1 
   54    57     1 
   55    60     1 
   55    61     1 
   55    62     1 
   55    66     1 
   55    67     1 
   56    58     1 
   56    59     1 
   56    65     1 
   57    63     1 
   57    64     1 
   57    68     1 
   57    69     1 
   58    60     1 
   58    61     1 
   58    62     1 
   58    66     1 
   58    67     1 
   59    66     1 
   59    67     1 
   60    63     1 
   60    64     1 
   60    65     1 
   61    63     1 
   61    64     1 
   61    65     1 
   62    65     1 
   65    70     1 
   65    71     1 
   65    86     1 
   66    68     1 
   66    69     1 
   67    72     1 
   67    73     1 
   67    74     1 
   67    87     1 
   67    88     1 
   68    70     1 
   68    71     1 
   68    86     1 
   69    75     1 
   69    84     1 
   69    89     1 
   69    90     1 
   70    72     1 
   70    73     1 
   70    74     1 
   70    87     1 
   70    88     1 
   71    76     1 
   71    77     1 
   71    82     1 
   71    85     1 
   71    87     1 
   71    88     1 
   72    75     1 
   72    84     1 
   72    86     1 
   73    75     1 
   73    84     1 
   73    86     1 
   74    78     1 
   74    79     1 
   74    83     1 
   74    86     1 
   75    80     1 
   75    82     1 
   75    85     1 
   76    78     1 
   76    79     1 
   76    84     1 
   77    81     1 
   77    83     1 
   77    84     1 
   78    80     1 
   78    82     1 
   79    85     1 
   80    83     1 
   80    84     1 
   81    82     1 
   83    85     1 
   86    91     1 
   86    92     1 
   86   100     1 
   87    89     1 
   87    90     1 
   88    93     1 
   88    94     1 
   88    98     1 
   88   101     1 
   88   102     1 
   89    91     1 
   89    92     1 
   89   100     1 
   90    95     1 
   90    96     1 
   90    97     1 
   90    99     1 
   90   103     1 
   90   104     1 
   91    93     1 
   91    94     1 
   91    98     1 
   91   101     1 
   91   102     1 
   92   101     1 
   92   102     1 
   93    95     1 
   93    96     1 
   93    97     1 
   93    99     1 
   93   100     1 
   94    99     1 
   94   100     1 
   95    98     1 
   96    98     1 
   97    98     1 
   98   100     1 
  100   105     1 
  100   106     1 
  100   117     1 
  101   103     1 
  101   104     1 
  102   107     1 
  102   108     1 
  102   109     1 
  102   118     1 
  102   119     1 
  103   105     1 
  103   106     1 
  103   117     1 
  104   110     1 
  104   111     1 
  104   112     1 
  104   120     1 
  104   121     1 
  105   107     1 
  105   108     1 
  105   109     1 
  105   118     1 
  105   119     1 
  106   113     1 
  106   114     1 
  106   118     1 
  106   119     1 
  107   110     1 
  107   111     1 
  107   112     1 
  107   117     1 
  108   110     1 
  108   111     1 
  108   112     1 
  108   117     1 
  109   115     1 
  109   116     1 
  109   117     1 
  110   113     1 
  110   114     1 
  111   113     1 
  111   114     1 
  113   115     1 
  113   116     1 
  117   122     1 
  117   123     1 
  117   134     1 
  118   120     1 
  118   121     1 
  119   124     1 
  119   125     1 
  119   126     1 
  119   135     1 
  119   136     1 
  120   122     1 
  120   123     1 
  120   134     1 
  121   127     1 
  121   128     1 
  121   129     1 
  121   137     1 
  121   138     1 
  122   124     1 
  122   125     1 
  122   126     1 
  122   135     1 
  122   136     1 
  123   130     1 
  123   131     1 
  123   135     1 
  123   136     1 
  124   127     1 
  124   128     1 
  124   129     1 
  124   134     1 
  125   127     1 
  125   128     1 
  125   129     1 
  125   134     1 
  126   132     1 
  126   133     1 
  126   134     1 
  127   130     1 
  127   131     1 
  128   130     1 
  128   131     1 
  130   132     1 
  130   133     1 
  134   139     1 
  134   140     1 
  134   144     1 
  135   137     1 
  135   138     1 
  136   141     1 
  136   142     1 
  136   143     1 
  136   145     1 
  136   146     1 
  137   139     1 
  137   140     1 
  137   144     1 
  138   147     1 
  138   148     1 
  139   141     1 
  139   142     1 
  139   143     1 
  139   145     1 
  139   146     1 
  140   145     1 
  140   146     1 
  141   144     1 
  142   144     1 
  143   144     1 
  144   149     1 
  144   150     1 
  144   158     1 
  145   147     1 
  145   148     1 
  146   151     1 
  146   152     1 
  146   156     1 
  146   159     1 
  146   160     1 
  147   149     1 
  147   150     1 
  147   158     1 
  148   153     1 
  148   154     1 
  148   155     1 
  148   157     1 
  148   161     1 
  148   162     1 
  149   151     1 
  149   152     1 
  149   156     1 
  149   159     1 
  149   160     1 
  150   159     1 
  150   160     1 
  151   153     1 
  151   154     1 
  151   155     1 
  151   157     1 
  151   158     1 
  152   157     1 
  152   158     1 
  153   156     1 
  154   156     1 
  155   156     1 
  156   158     1 
  158   163     1 
  158   164     1 
  158   175     1 
  159   161     1 
  159   162     1 
  160   165     1 
  160   166     1 
  160   167     1 
  160   176     1 
  160   177     1 
  161   163     1 
  161   164     1 
  161   175     1 
  162   168     1 
  162   169     1 
  162   170     1 
  162   178     1 
  162   179     1 
  163   165     1 
  163   166     1 
  163   167     1 
  163   176     1 
  163   177     1 
  164   171     1 
  164   172     1 
  164   176     1 
  164   177     1 
  165   168     1 
  165   169     1 
  165   170     1 
  165   175     1 
  166   168     1 
  166   169     1 
  166   170     1 
  166   175     1 
  167   173     1 
  167   174     1 
  167   175     1 
  168   171     1 
  168   172     1 
  169   171     1 
  169   172     1 
  171   173     1 
  171   174     1 
  175   180     1 
  175   181     1 
  175   186     1 
  176   178     1 
  176   179     1 
  177   182     1 
  177   183     1 
  177   184     1 
  177   187     1 
  177   188     1 
  178   180     1 
  178   181     1 
  178   186     1 
  179   185     1 
  179   189     1 
  179   190     1 
  180   182     1 
  180   183     1 
  180   184     1 
  180   187     1 
  180   188     1 
  181   187     1 
  181   188     1 
  182   185     1 
  182   186     1 
  183   185     1 
  183   186     1 
  184   186     1 
  186   191     1 
  186   192     1 
  186   207     1 
  187   189     1 
  187   190     1 
  188   193     1 
  188   194     1 
  188   195     1 
  188   208     1 
  188   209     1 
  189   191     1 
  189   192     1 
  189   207     1 
  190   196     1 
  190   205     1 
  190   210     1 
  190   211     1 
  191   193     1 
  191   194     1 
  191   195     1 
  191   208     1 
  191   209     1 
  192   197     1 
  192   198     1 
  192   203     1 
  192   206     1 
  192   208     1 
  192   209     1 
  193   196     1 
  193   205     1 
  193   207     1 
  194   196     1 
  194   205     1 
  194   207     1 
  195   199     1 
  195   200     1 
  195   204     1 
  195   207     1 
  196   201     1 
  196   203     1 
  196   206     1 
  197   199     1 
  197   200     1 
  197   205     1 
  198   202     1 
  198   204     1 
  198   205     1 
  199   201     1 
  199   203     1 
  200   206     1 
  201   204     1 
  201   205     1 
  202   203     1 
  204   206     1 
  207   212     1 
  207   213     1 
  207   214     1 
  208   210     1 
  208   211     1 
  209   215     1 
  209   216     1 
  210   212     1 
  210   213     1 
  210   214     1 
  211   217     1 
  211   218     1 
  212   215     1 
  212   216     1 
  213   215     1 
  213   216     1 
  214   219     1 
  214   220     1 
  214   224     1 
  215   217     1 
  215   218     1 
  216   221     1 
  216   222     1 
  216   223     1 
  216   225     1 
  216   226     1 
  217   219     1 
  217   220     1 
  217   224     1 
  218   227     1 
  218   228     1 
  219   221     1 
  219   222     1 
  219   223     1 
  219   225     1 
  219   226     1 
  220   225     1 
  220   226     1 
  221   224     1 
  222   224     1 
  223   224     1 
  224   229     1 
  224   230     1 
  224   245     1 
  225   227     1 
  225   228     1 
  226   231     1 
  226   232     1 
  226   233     1 
  226   246     1 
  226   247     1 
  227   229     1 
  227   230     1 
  227   245     1 
  228   234     1 
  228   243     1 
  228   248     1 
  228   257     1 
  229   231     1 
  229   232     1 
  229   233     1 
  229   246     1 
  229   247     1 
  230   235     1 
  230   236     1 
  230   241     1 
  230   244     1 
  230   246     1 
  230   247     1 
  231   234     1 
  231   243     1 
  231   245     1 
  232   234     1 
  232   243     1 
  232   245     1 
  233   237     1 
  233   238     1 
  233   242     1 
  233   245     1 
  234   239     1 
  234   241     1 
  234   244     1 
  235   237     1 
  235   238     1 
  235   243     1 
  236   240     1 
  236   242     1 
  236   243     1 
  237   239     1 
  237   241     1 
  238   244     1 
  239   242     1 
  239   243     1 
  240   241     1 
  242   244     1 
  245   249     1 
  245   250     1 
  245   251     1 
  245   254     1 
  245   258     1 
  245   259     1 
  246   248     1 
  246   257     1 
  247   252     1 
  247   253     1 
  247   255     1 
  247   256     1 
  247   260     1 
  247   261     1 
  248   255     1 
  248   256     1 
  248   258     1 
  248   259     1 
  249   252     1 
  249   253     1 
  249   254     1 
  249   257     1 
  250   252     1 
  250   253     1 
  250   254     1 
  250   257     1 
  251   258     1 
  251   259     1 
  252   255     1 
  252   256     1 
  252   257     1 
  253   255     1 
  253   256     1 
  253   257     1 
  254   260     1 
  254   261     1 
  255   258     1 
  255   259     1 
  256   258     1 
  256   259     1 
  257   262     1 
  257   263     1 
  258   260     1 
  258   261     1 
  259   264     1 
  259   265     1 
  259   273     1 
  260   262     1 
  260   263     1 
  261   266     1 
  261   267     1 
  261   271     1 
  261   274     1 
  261   275     1 
  262   264     1 
  262   265     1 
  262   273     1 
  263   268     1 
  263   269     1 
  263   270     1 
  263   272     1 
  263   276     1 
  263   277     1 
  264   266     1 
  264   267     1 
  264   271     1 
  264   274     1 
  264   275     1 
  265   274     1 
  265   275     1 
  266   268     1 
  266   269     1 
  266   270     1 
  266   272     1 
  266   273     1 
  267   272     1 
  267   273     1 
  268   271     1 
  269   271     1 
  270   271     1 
  271   273     1 
  273   278     1 
  273   279     1 
  273   290     1 
  274   276     1 
  274   277     1 
  275   280     1 
  275   281     1 
  275   282     1 
  275   291     1 
  275   292     1 
  276   278     1 
  276   279     1 
  276   290     1 
  277   283     1 
  277   284     1 
  277   285     1 
  277   293     1 
  277   302     1 
  278   280     1 
  278   281     1 
  278   282     1 
  278   291     1 
  278   292     1 
  279   286     1 
  279   287     1 
  279   291     1 
  279   292     1 
  280   283     1 
  280   284     1 
  280   285     1 
  280   290     1 
  281   283     1 
  281   284     1 
  281   285     1 
  281   290     1 
  282   288     1 
  282   289     1 
  282   290     1 
  283   286     1 
  283   287     1 
  284   286     1 
  284   287     1 
  286   288     1 
  286   289     1 
  290   294     1 
  290   295     1 
  290   296     1 
  290   299     1 
  290   303     1 
  290   304     1 
  291   293     1 
  291   302     1 
  292   297     1 
  292   298     1 
  292   300     1 
  292   301     1 
  292   305     1 
  292   306     1 
  293   300     1 
  293   301     1 
  293   303     1 
  293   304     1 
  294   297     1 
  294   298     1 
  294   299     1 
  294   302     1 
  295   297     1 
  295   298     1 
  295   299     1 
  295   302     1 
  296   303     1 
  296   304     1 
  297   300     1 
  297   301     1 
  297   302     1 
  298   300     1 
  298   301     1 
  298   302     1 
  299   305     1 
  299   306     1 
  300   303     1 
  300   304     1 
  301   303     1 
  301   304     1 
  302   307     1 
  302   308     1 
  303   305     1 
  303   306     1 
  304   309     1 
  304   310     1 
  304   311     1 
  305   307     1 
  305   308     1 
  306   312     1 
  306   313     1 
  307   309     1 
  307   310     1 
  307   311     1 
  308   314     1 
  308   315     1 
  309   312     1 
  309   313     1 
  310   312     1 
  310   313     1 
  311   316     1 
  311   317     1 
  311   328     1 
  312   314     1 
  312   315     1 
  313   318     1 
  313   319     1 
  313   320     1 
  313   329     1 
  313   330     1 
  314   316     1 
  314   317     1 
  314   328     1 
  315   321     1 
  315   322     1 
  315   323     1 
  315   331     1 
  315   332     1 
  316   318     1 
  316   319     1 
  316   320     1 
  316   329     1 
  316   330     1 
  317   324     1 
  317   325     1 
  317   329     1 
  317   330     1 
  318   321     1 
  318   322     1 
  318   323     1 
  318   328     1 
  319   321     1 
  319   322     1 
  319   323     1 
  319   328     1 
  320   326     1 
  320   327     1 
  320   328     1 
  321   324     1 
  321   325     1 
  322   324     1 
  322   325     1 
  324   326     1 
  324   327     1 
  328   333     1 
  328   334     1 
  328   335     1 
  329   331     1 
  329   332     1 
  330   336     1 
  330   337     1 
  331   333     1 
  331   334     1 
  331   335     1 
  332   338     1 
  332   339     1 
  333   336     1 
  333   337     1 
  334   336     1 
  334   337     1 
  335   340     1 
  335   341     1 
  335   356     1 
  336   338     1 
  336   339     1 
  337   342     1 
  337   343     1 
  337   344     1 
  337   357     1 
  337   358     1 
  338   340     1 
  338   341     1 
  338   356     1 
  339   345     1 
  339   354     1 
  339   359     1 
  339   360     1 
  340   342     1 
  340   343     1 
  340   344     1 
  340   357     1 
  340   358     1 
  341   346     1 
  341   347     1 
  341   352     1 
  341   355     1 
  341   357     1 
  341   358     1 
  342   345     1 
  342   354     1 
  342   356     1 
  343   345     1 
  343   354     1 
  343   356     1 
  344   348     1 
  344   349     1 
  344   353     1 
  344   356     1 
  345   350     1 
  345   352     1 
  345   355     1 
  346   348     1 
  346   349     1 
  346   354     1 
  347   351     1 
  347   353     1 
  347   354     1 
  348   350     1 
  348   352     1 
  349   355     1 
  350   353     1 
  350   354     1 
  351   352     1 
  353   355     1 
  356   361     1 
  356   362     1 
  356   367     1 
  357   359     1 
  357   360     1 
  358   363     1 
  358   364     1 
  358   365     1 
  358   368     1 
  358   369     1 
  359   361     1 
  359   362     1 
  359   367     1 
  360   366     1 
  360   370     1 
  360   371     1 
  361   363     1 
  361   364     1 
  361   365     1 
  361   368     1 
  361   369     1 
  362   368     1 
  362   369     1 
  363   366     1 
  363   367     1 
  364   366     1 
  364   367     1 
  365   367     1 
  367   372     1 
  367   373     1 
  367   384     1 
  368   370     1 
  368   371     1 
  369   374     1 
  369   375     1 
  369   376     1 
  369   385     1 
  369   386     1 
  370   372     1 
  370   373     1 
  370   384     1 
  371   377     1 
  371   378     1 
  371   379     1 
  371   387     1 
  371   388     1 
  372   374     1 
  372   375     1 
  372   376     1 
  372   385     1 
  372   386     1 
  373   380     1 
  373   381     1 
  373   385     1 
  373   386     1 
  374   377     1 
  374   378     1 
  374   379     1 
  374   384     1 
  375   377     1 
  375   378     1 
  375   379     1 
  375   384     1 
  376   382     1 
  376   383     1 
  376   384     1 
  377   380     1 
  377   381     1 
  378   380     1 
  378   381     1 
  380   382     1 
  380   383     1 
  384   389     1 
  384   390     1 
  384   401     1 
  385   387     1 
  385   388     1 
  386   391     1 
  386   392     1 
  386   393     1 
  386   402     1 
  386   403     1 
  387   389     1 
  387   390     1 
  387   401     1 
  388   394     1 
  388   395     1 
  388   396     1 
  388   404     1 
  388   405     1 
  389   391     1 
  389   392     1 
  389   393     1 
  389   402     1 
  389   403     1 
  390   397     1 
  390   398     1 
  390   402     1 
  390   403     1 
  391   394     1 
  391   395     1 
  391   396     1 
  391   401     1 
  392   394     1 
  392   395     1 
  392   396     1 
  392   401     1 
  393   399     1 
  393   400     1 
  393   401     1 
  394   397     1 
  394   398     1 
  395   397     1 
  395   398     1 
  397   399     1 
  397   400     1 
  401   406     1 
  401   407     1 
  401   412     1 
  402   404     1 
  402   405     1 
  403   408     1 
  403   409     1 
  403   410     1 
  403   413     1 
  403   414     1 
  404   406     1 
  404   407     1 
  404   412     1 
  405   411     1 
  405   415     1 
  405   416     1 
  406   408     1 
  406   409     1 
  406   410     1 
  406   413     1 
  406   414     1 
  407   413     1 
  407   414     1 
  408   411     1 
  408   412     1 
  409   411     1 
  409   412     1 
  410   412     1 
  412   417     1 
  412   418     1 
  412   423     1 
  413   415     1 
  413   416     1 
  414   419     1 
  414   420     1 
  414   421     1 
  414   424     1 
  414   425     1 
  415   417     1 
  415   418     1 
  415   423     1 
  416   422     1 
  416   426     1 
  416   427     1 
  417   419     1 
  417   420     1 
  417   421     1 
  417   424     1 
  417   425     1 
  418   424     1 
  418   425     1 
  419   422     1 
  419   423     1 
  420   422     1 
  420   423     1 
  421   423     1 
  423   428     1 
  423   429     1 
  423   440     1 
  424   426     1 
  424   427     1 
  425   430     1 
  425   431     1 
  425   432     1 
  425   441     1 
  425   442     1 
  426   428     1 
  426   429     1 
  426   440     1 
  427   433     1 
  427   434     1 
  427   435     1 
  427   443     1 
  427   452     1 
  428   430     1 
  428   431     1 
  428   432     1 
  428   441     1 
  428   442     1 
  429   436     1 
  429   437     1 
  429   441     1 
  429   442     1 
  430   433     1 
  430   434     1 
  430   435     1 
  430   440     1 
  431   433     1 
  431   434     1 
  431   435     1 
  431   440     1 
  432   438     1 
  432   439     1 
  432   440     1 
  433   436     1 
  433   437     1 
  434   436     1 
  434   437     1 
  436   438     1 
  436   439     1 
  440   444     1 
  440   445     1 
  440   446     1 
  440   449     1 
  440   453     1 
  440   454     1 
  441   443     1 
  441   452     1 
  442   447     1 
  442   448     1 
  442   450     1 
  442   451     1 
  442   455     1 
  442   456     1 
  443   450     1 
  443   451     1 
  443   453     1 
  443   454     1 
  444   447     1 
  444   448     1 
  444   449     1 
  444   452     1 
  445   447     1 
  445   448     1 
  445   449     1 
  445   452     1 
  446   453     1 
  446   454     1 
  447   450     1 
  447   451     1 
  447   452     1 
  448   450     1 
  448   451     1 
  448   452     1 
  449   455     1 
  449   456     1 
  450   453     1 
  450   454     1 
  451   453     1 
  451   454     1 
  452   457     1 
  452   458     1 
  453   455     1 
  453   456     1 
  454   459     1 
  454   460     1 
  454   475     1 
  455   457     1 
  455   458     1 
  456   461     1 
  456   462     1 
  456   463     1 
  456   476     1 
  456   477     1 
  457   459     1 
  457   460     1 
  457   475     1 
  458   464     1 
  458   473     1 
  458   478     1 
  458   479     1 
  459   461     1 
  459   462     1 
  459   463     1 
  459   476     1 
  459   477     1 
  460   465     1 
  460   466     1 
  460   471     1 
  460   474     1 
  460   476     1 
  460   477     1 
  461   464     1 
  461   473     1 
  461   475     1 
  462   464     1 
  462   473     1 
  462   475     1 
  463   467     1 
  463   468     1 
  463   472     1 
  463   475     1 
  464   469     1 
  464   471     1 
  464   474     1 
  465   467     1 
  465   468     1 
  465   473     1 
  466   470     1 
  466   472     1 
  466   473     1 
  467   469     1 
  467   471     1 
  468   474     1 
  469   472     1 
  469   473     1 
  470   471     1 
  472   474     1 
  475   480     1 
  475   481     1 
  475   482     1 
  476   478     1 
  476   479     1 
  477   483     1 
  477   484     1 
  478   480     1 
  478   481     1 
  478   482     1 
  479   485     1 
  479   486     1 
  480   483     1 
  480   484     1 
  481   483     1 
  481   484     1 
  482   487     1 
  482   488     1 
  482   499     1 
  483   485     1 
  483   486     1 
  484   489     1 
  484   490     1 
  484   491     1 
  484   500     1 
  484   501     1 
  485   487     1 
  485   488     1 
  485   499     1 
  486   492     1 
  486   493     1 
  486   494     1 
  486   502     1 
  486   503     1 
  487   489     1 
  487   490     1 
  487   491     1 
  487   500     1 
  487   501     1 
  488   495     1 
  488   496     1 
  488   500     1 
  488   501     1 
  489   492     1 
  489   493     1 
  489   494     1 
  489   499     1 
  490   492     1 
  490   493     1 
  490   494     1 
  490   499     1 
  491   497     1 
  491   498     1 
  491   499     1 
  492   495     1 
  492   496     1 
  493   495     1 
  493   496     1 
  495   497     1 
  495   498     1 
  499   504     1 
  499   505     1 
  499   516     1 
  500   502     1 
  500   503     1 
  501   506     1 
  501   507     1 
  501   508     1 
  501   517     1 
  501   518     1 
  502   504     1 
  502   505     1 
  502   516     1 
  503   509     1 
  503   510     1 
  503   511     1 
  503   519     1 
  503   520     1 
  504   506     1 
  504   507     1 
  504   508     1 
  504   517     1 
  504   518     1 
  505   512     1 
  505   513     1 
  505   517     1 
  505   518     1 
  506   509     1 
  506   510     1 
  506   511     1 
  506   516     1 
  507   509     1 
  507   510     1 
  507   511     1 
  507   516     1 
  508   514     1 
  508   515     1 
  508   516     1 
  509   512     1 
  509   513     1 
  510   512     1 
  510   513     1 
  512   514     1 
  512   515     1 
  516   521     1 
  516   522     1 
  516   527     1 
  517   519     1 
  517   520     1 
  518   523     1 
  518   524     1 
  518   525     1 
  518   528     1 
  518   529     1 
  519   521     1 
  519   522     1 
  519   527     1 
  520   526     1 
  520   530     1 
  520   531     1 
  521   523     1 
  521   524     1 
  521   525     1 
  521   528     1 
  521   529     1 
  522   528     1 
  522   529     1 
  523   526     1 
  523   527     1 
  524   526     1 
  524   527     1 
  525   527     1 
  527   532     1 
  527   533     1 
  527   548     1 
  528   530     1 
  528   531     1 
  529   534     1 
  529   535     1 
  529   536     1 
  529   549     1 
  529   550     1 
  530   532     1 
  530   533     1 
  530   548     1 
  531   537     1 
  531   546     1 
  531   551     1 
  531   552     1 
  532   534     1 
  532   535     1 
  532   536     1 
  532   549     1 
  532   550     1 
  533   538     1 
  533   539     1 
  533   544     1 
  533   547     1 
  533   549     1 
  533   550     1 
  534   537     1 
  534   546     1 
  534   548     1 
  535   537     1 
  535   546     1 
  535   548     1 
  536   540     1 
  536   541     1 
  536   545     1 
  536   548     1 
  537   542     1 
  537   544     1 
  537   547     1 
  538   540     1 
  538   541     1 
  538   546     1 
  539   543     1 
  539   545     1 
  539   546     1 
  540   542     1 
  540   544     1 
  541   547     1 
  542   545     1 
  542   546     1 
  543   544     1 
  545   547     1 
  548   553     1 
  548   554     1 
  548   559     1 
  549   551     1 
  549   552     1 
  550   555     1 
  550   556     1 
  550   557     1 
  550   560     1 
  550   561     1 
  551   553     1 
  551   554     1 
  551   559     1 
  552   558     1 
  552   562     1 
  552   563     1 
  553   555     1 
  553   556     1 
  553   557     1 
  553   560     1 
  553   561     1 
  554   560     1 
  554   561     1 
  555   558     1 
  555   559     1 
  556   558     1 
  556   559     1 
  557   559     1 
  559   564     1 
  559   565     1 
  559   566     1 
  560   562     1 
  560   563     1 
  561   567     1 
  561   568     1 
  562   564     1 
  562   565     1 
  562   566     1 
  563   569     1 
  563   570     1 
  564   567     1 
  564   568     1 
  565   567     1 
  565   568     1 
  566   571     1 
  566   572     1 
  566   587     1 
  567   569     1 
  567   570     1 
  568   573     1 
  568   574     1 
  568   575     1 
  568   588     1 
  568   589     1 
  569   571     1 
  569   572     1 
  569   587     1 
  570   576     1 
  570   585     1 
  570   590     1 
  570   591     1 
  571   573     1 
  571   574     1 
  571   575     1 
  571   588     1 
  571   589     1 
  572   577     1 
  572   578     1 
  572   583     1 
  572   586     1 
  572   588     1 
  572   589     1 
  573   576     1 
  573   585     1 
  573   587     1 
  574   576     1 
  574   585     1 
  574   587     1 
  575   579     1 
  575   580     1 
  575   584     1 
  575   587     1 
  576   581     1 
  576   583     1 
  576   586     1 
  577   579     1 
  577   580     1 
  577   585     1 
  578   582     1 
  578   584     1 
  578   585     1 
  579   581     1 
  579   583     1 
  580   586     1 
  581   584     1 
  581   585     1 
  582   583     1 
  584   586     1 
  587   592     1 
  587   593     1 
  587   598     1 
  588   590     1 
  588   591     1 
  589   594     1 
  589   595     1 
  589   596     1 
  589   599     1 
  589   600     1 
  590   592     1 
  590   593     1 
  590   598     1 
  591   597     1 
  591   601     1 
  591   602     1 
  592   594     1 
  592   595     1 
  592   596     1 
  592   599     1 
  592   600     1 
  593   599     1 
  593   600     1 
  594   597     1 
  594   598     1 
  595   597     1 
  595   598     1 
  596   598     1 
  598   603     1 
  598   604     1 
  598   615     1 
  599   601     1 
  599   602     1 
  600   605     1 
  600   606     1 
  600   607     1 
  600   616     1 
  600   617     1 
  601   603     1 
  601   604     1 
  601   615     1 
  602   608     1 
  602   609     1 
  602   610     1 
  602   618     1 
  602   619     1 
  603   605     1 
  603   606     1 
  603   607     1 
  603   616     1 
  603   617     1 
  604   611     1 
  604   612     1 
  604   616     1 
  604   617     1 
  605   608     1 
  605   609     1 
  605   610     1 
  605   615     1 
  606   608     1 
  606   609     1 
  606   610     1 
  606   615     1 
  607   613     1 
  607   614     1 
  607   615     1 
  608   611     1 
  608   612     1 
  609   611     1 
  609   612     1 
  611   613     1 
  611   614     1 
  615   620     1 
  615   621     1 
  615   626     1 
  616   618     1 
  616   619     1 
  617   622     1 
  617   623     1 
  617   624     1 
  617   627     1 
  617   628     1 
  618   620     1 
  618   621     1 
  618   626     1 
  619   625     1 
  619   629     1 
  619   630     1 
  620   622     1 
  620   623     1 
  620   624     1 
  620   627     1 
  620   628     1 
  621   627     1 
  621   628     1 
  622   625     1 
  622   626     1 
  623   625     1 
  623   626     1 
  624   626     1 
  626   631     1 
  626   632     1 
  626   640     1 
  627   629     1 
  627   630     1 
  628   633     1 
  628   634     1 
  628   638     1 
  628   641     1 
  628   642     1 
  629   631     1 
  629   632     1 
  629   640     1 
  630   635     1 
  630   636     1 
  630   637     1 
  630   639     1 
  630   643     1 
  630   644     1 
  631   633     1 
  631   634     1 
  631   638     1 
  631   641     1 
  631   642     1 
  632   641     1 
  632   642     1 
  633   635     1 
  633   636     1 
  633   637     1 
  633   639     1 
  633   640     1 
  634   639     1 
  634   640     1 
  635   638     1 
  636   638     1 
  637   638     1 
  638   640     1 
  640   645     1 
  640   646     1 
  640   652     1 
  641   643     1 
  641   644     1 
  642   647     1 
  642   648     1 
  642   649     1 
  642   653     1 
  642   654     1 
  643   645     1 
  643   646     1 
  643   652     1 
  644   650     1 
  644   651     1 
  644   655     1 
  644   656     1 
  645   647     1 
  645   648     1 
  645   649     1 
  645   653     1 
  645   654     1 
  646   653     1 
  646   654     1 
  647   650     1 
  647   651     1 
  647   652     1 
  648   650     1 
  648   651     1 
  648   652     1 
  649   652     1 
  652   657     1 
  652   658     1 
  652   666     1 
  653   655     1 
  653   656     1 
  654   659     1 
  654   660     1 
  654   664     1 
  654   667     1 
  654   668     1 
  655   657     1 
  655   658     1 
  655   666     1 
  656   661     1 
  656   662     1 
  656   663     1 
  656   665     1 
  656   669     1 
  656   670     1 
  657   659     1 
  657   660     1 
  657   664     1 
  657   667     1 
  657   668     1 
  658   667     1 
  658   668     1 
  659   661     1 
  659   662     1 
  659   663     1 
  659   665     1 
  659   666     1 
  660   665     1 
  660   666     1 
  661   664     1 
  662   664     1 
  663   664     1 
  664   666     1 
  666   671     1 
  666   672     1 
  666   677     1 
  667   669     1 
  667   670     1 
  668   673     1 
  668   674     1 
  668   675     1 
  668   678     1 
  668   679     1 
  669   671     1 
  669   672     1 
  669   677     1 
  670   676     1 
  670   680     1 
  670   681     1 
  671   673     1 
  671   674     1 
  671   675     1 
  671   678     1 
  671   679     1 
  672   678     1 
  672   679     1 
  673   676     1 
  673   677     1 
  674   676     1 
  674   677     1 
  675   677     1 
  677   682     1 
  677   683     1 
  677   684     1 
  678   680     1 
  678   681     1 
  679   685     1 
  679   686     1 
  680   682     1 
  680   683     1 
  680   684     1 
  681   687     1 
  681   688     1 
  682   685     1 
  682   686     1 
  683   685     1 
  683   686     1 
  684   689     1 
  684   690     1 
  684   705     1 
  685   687     1 
  685   688     1 
  686   691     1 
  686   692     1 
  686   693     1 
  686   706     1 
  686   707     1 
  687   689     1 
  687   690     1 
  687   705     1 
  688   694     1 
  688   703     1 
  688   708     1 
  688   709     1 
  689   691     1 
  689   692     1 
  689   693     1 
  689   706     1 
  689   707     1 
  690   695     1 
  690   696     1 
  690   701     1 
  690   704     1 
  690   706     1 
  690   707     1 
  691   694     1 
  691   703     1 
  691   705     1 
  692   694     1 
  692   703     1 
  692   705     1 
  693   697     1 
  693   698     1 
  693   702     1 
  693   705     1 
  694   699     1 
  694   701     1 
  694   704     1 
  695   697     1 
  695   698     1 
  695   703     1 
  696   700     1 
  696   702     1 
  696   703     1 
  697   699     1 
  697   701     1 
  698   704     1 
  699   702     1 
  699   703     1 
  700   701     1 
  702   704     1 
  705   710     1 
  705   711     1 
  705   712     1 
  706   708     1 
  706   709     1 
  707   713     1 
  707   714     1 
  708   710     1 
  708   711     1 
  708   712     1 
  709   715     1 
  709   716     1 
  710   713     1 
  710   714     1 
  711   713     1 
  711   714     1 
  712   717     1 
  712   718     1 
  712   729     1 
  713   715     1 
  713   716     1 
  714   719     1 
  714   720     1 
  714   721     1 
  714   730     1 
  714   731     1 
  715   717     1 
  715   718     1 
  715   729     1 
  716   722     1 
  716   723     1 
  716   724     1 
  716   732     1 
  716   733     1 
  717   719     1 
  717   720     1 
  717   721     1 
  717   730     1 
  717   731     1 
  718   725     1 
  718   726     1 
  718   730     1 
  718   731     1 
  719   722     1 
  719   723     1 
  719   724     1 
  719   729     1 
  720   722     1 
  720   723     1 
  720   724     1 
  720   729     1 
  721   727     1 
  721   728     1 
  721   729     1 
  722   725     1 
  722   726     1 
  723   725     1 
  723   726     1 
  725   727     1 
  725   728     1 
  729   734     1 
  729   735     1 
  729   740     1 
  730   732     1 
  730   733     1 
  731   736     1 
  731   737     1 
  731   738     1 
  731   741     1 
  731   742     1 
  732   734     1 
  732   735     1 
  732   740     1 
  733   739     1 
  733   743     1 
  733   744     1 
  734   736     1 
  734   737     1 
  734   738     1 
  734   741     1 
  734   742     1 
  735   741     1 
  735   742     1 
  736   739     1 
  736   740     1 
  737   739     1 
  737   740     1 
  738   740     1 
  740   745     1 
  740   746     1 
  740   751     1 
  741   743     1 
  741   744     1 
  742   747     1 
  742   748     1 
  742   749     1 
  742   752     1 
  742   753     1 
  743   745     1 
  743   746     1 
  743   751     1 
  744   750     1 
  744   754     1 
  744   755     1 
  745   747     1 
  745   748     1 
  745   749     1 
  745   752     1 
  745   753     1 
  746   752     1 
  746   753     1 
  747   750     1 
  747   751     1 
  748   750     1 
  748   751     1 
  749   751     1 
  751   756     1 
  751   757     1 
  751   772     1 
  752   754     1 
  752   755     1 
  753   758     1 
  753   759     1 
  753   760     1 
  753   773     1 
  753   774     1 
  754   756     1 
  754   757     1 
  754   772     1 
  755   761     1 
  755   770     1 
  755   775     1 
  755   776     1 
  756   758     1 
  756   759     1 
  756   760     1 
  756   773     1 
  756   774     1 
  757   762     1 
  757   763     1 
  757   768     1 
  757   771     1 
  757   773     1 
  757   774     1 
  758   761     1 
  758   770     1 
  758   772     1 
  759   761     1 
  759   770     1 
  759   772     1 
  760   764     1 
  760   765     1 
  760   769     1 
  760   772     1 
  761   766     1 
  761   768     1 
  761   771     1 
  762   764     1 
  762   765     1 
  762   770     1 
  763   767     1 
  763   769     1 
  763   770     1 
  764   766     1 
  764   768     1 
  765   771     1 
  766   769     1 
  766   770     1 
  767   768     1 
  769   771     1 
  772   777     1 
  772   778     1 
  772   783     1 
  773   775     1 
  773   776     1 
  774   779     1 
  774   780     1 
  774   781     1 
  774   784     1 
  774   785     1 
  775   777     1 
  775   778     1 
  775   783     1 
  776   782     1 
  776   786     1 
  776   787     1 
  777   779     1 
  777   780     1 
  777   781     1 
  777   784     1 
  777   785     1 
  778   784     1 
  778   785     1 
  779   782     1 
  779   783     1 
  780   782     1 
  780   783     1 
  781   783     1 
  783   788     1 
  783   789     1 
  783   794     1 
  784   786     1 
  784   787     1 
  785   790     1 
  785   791     1 
  785   792     1 
  785   795     1 
  785   796     1 
  786   788     1 
  786   789     1 
  786   794     1 
  787   793     1 
  787   797     1 
  787   798     1 
  788   790     1 
  788   791     1 
  788   792     1 
  788   795     1 
  788   796     1 
  789   795     1 
  789   796     1 
  790   793     1 
  790   794     1 
  791   793     1 
  791   794     1 
  792   794     1 
  794   799     1 
  794   800     1 
  794   815     1 
  795   797     1 
  795   798     1 
  796   801     1 
  796   802     1 
  796   803     1 
  796   816     1 
  796   817     1 
  797   799     1 
  797   800     1 
  797   815     1 
  798   804     1 
  798   813     1 
  798   818     1 
  798   819     1 
  799   801     1 
  799   802     1 
  799   803     1 
  799   816     1 
  799   817     1 
  800   805     1 
  800   806     1 
  800   811     1 
  800   814     1 
  800   816     1 
  800   817     1 
  801   804     1 
  801   813     1 
  801   815     1 
  802   804     1 
  802   813     1 
  802   815     1 
  803   807     1 
  803   808     1 
  803   812     1 
  803   815     1 
  804   809     1 
  804   811     1 
  804   814     1 
  805   807     1 
  805   808     1 
  805   813     1 
  806   810     1 
  806   812     1 
  806   813     1 
  807   809     1 
  807   811     1 
  808   814     1 
  809   812     1 
  809   813     1 
  810   811     1 
  812   814     1 
  815   820     1 
  815   821     1 
  815   822     1 
  816   818     1 
  816   819     1 
  817   823     1 
  817   824     1 
  818   820     1 
  818   821     1 
  818   822     1 
  819   825     1 
  819   826     1 
  820   823     1 
  820   824     1 
  821   823     1 
  821   824     1 
  822   827     1 
  822   828     1 
  822   839     1 
  823   825     1 
  823   826     1 
  824   829     1 
  824   830     1 
  824   831     1 
  824   840     1 
  824   841     1 
  825   827     1 
  825   828     1 
  825   839     1 
  826   832     1 
  826   833     1 
  826   834     1 
  826   842     1 
  826   843     1 
  827   829     1 
  827   830     1 
  827   831     1 
  827   840     1 
  827   841     1 
  828   835     1 
  828   836     1 
  828   840     1 
  828   841     1 
  829   832     1 
  829   833     1 
  829   834     1 
  829   839     1 
  830   832     1 
  830   833     1 
  830   834     1 
  830   839     1 
  831   837     1 
  831   838     1 
  831   839     1 
  832   835     1 
  832   836     1 
  833   835     1 
  833   836     1 
  835   837     1 
  835   838     1 
  839   844     1 
  839   845     1 
  839   850     1 
  840   842     1 
  840   843     1 
  841   846     1 
  841   847     1 
  841   848     1 
  841   851     1 
  841   852     1 
  842   844     1 
  842   845     1 
  842   850     1 
  843   849     1 
  843   853     1 
  843   854     1 
  844   846     1 
  844   847     1 
  844   848     1 
  844   851     1 
  844   852     1 
  845   851     1 
  845   852     1 
  846   849     1 
  846   850     1 
  847   849     1 
  847   850     1 
  848   850     1 
  850   855     1 
  850   856     1 
  850   867     1 
  851   853     1 
  851   854     1 
  852   857     1 
  852   858     1 
  852   859     1 
  852   868     1 
  852   869     1 
  853   855     1 
  853   856     1 
  853   867     1 
  854   860     1 
  854   861     1 
  854   862     1 
  854   870     1 
  854   871     1 
  855   857     1 
  855   858     1 
  855   859     1 
  855   868     1 
  855   869     1 
  856   863     1 
  856   864     1 
  856   868     1 
  856   869     1 
  857   860     1 
  857   861     1 
  857   862     1 
  857   867     1 
  858   860     1 
  858   861     1 
  858   862     1 
  858   867     1 
  859   865     1 
  859   866     1 
  859   867     1 
  860   863     1 
  860   864     1 
  861   863     1 
  861   864     1 
  863   865     1 
  863   866     1 
  867   872     1 
  867   873     1 
  867   881     1 
  868   870     1 
  868   871     1 
  869   874     1 
  869   875     1 
  869   876     1 
  869   882     1 
  869   883     1 
  870   872     1 
  870   873     1 
  870   881     1 
  871   877     1 
  871   878     1 
  871   884     1 
  871   885     1 
  872   874     1 
  872   875     1 
  872   876     1 
  872   882     1 
  872   883     1 
  873   879     1 
  873   880     1 
  873   882     1 
  873   883     1 
  874   877     1 
  874   878     1 
  874   881     1 
  875   877     1 
  875   878     1 
  875   881     1 
  876   881     1 
  877   879     1 
  877   880     1 
  881   886     1 
  881   887     1 
  881   895     1 
  882   884     1 
  882   885     1 
  883   888     1 
  883   889     1 
  883   893     1 
  883   896     1 
  883   897     1 
  884   886     1 
  884   887     1 
  884   895     1 
  885   890     1 
  885   891     1 
  885   892     1 
  885   894     1 
  885   898     1 
  885   899     1 
  886   888     1 
  886   889     1 
  886   893     1 
  886   896     1 
  886   897     1 
  887   896     1 
  887   897     1 
  888   890     1 
  888   891     1 
  888   892     1 
  888   894     1 
  888   895     1 
  889   894     1 
  889   895     1 
  890   893     1 
  891   893     1 
  892   893     1 
  893   895     1 
  895   900     1 
  895   901     1 
  895   902     1 
  896   898     1 
  896   899     1 
  897   903     1 
  897   904     1 
  898   900     1 
  898   901     1 
  898   902     1 
  899   905     1 
  899   906     1 
  900   903     1 
  900   904     1 
  901   903     1 
  901   904     1 
  902   907     1 
  902   908     1 
  902   923     1 
  903   905     1 
  903   906     1 
  904   909     1 
  904   910     1 
  904   911     1 
  904   924     1 
  904   925     1 
  905   907     1 
  905   908     1 
  905   923     1 
  906   912     1 
  906   921     1 
  906   926     1 
  906   927     1 
  907   909     1 
  907   910     1 
  907   911     1 
  907   924     1 
  907   925     1 
  908   913     1 
  908   914     1 
  908   919     1 
  908   922     1 
  908   924     1 
  908   925     1 
  909   912     1 
  909   921     1 
  909   923     1 
  910   912     1 
  910   921     1 
  910   923     1 
  911   915     1 
  911   916     1 
  911   920     1 
  911   923     1 
  912   917     1 
  912   919     1 
  912   922     1 
  913   915     1 
  913   916     1 
  913   921     1 
  914   918     1 
  914   920     1 
  914   921     1 
  915   917     1 
  915   919     1 
  916   922     1 
  917   920     1 
  917   921     1 
  918   919     1 
  920   922     1 
  923   928     1 
  923   929     1 
  923   930     1 
  924   926     1 
  924   927     1 
  925   931     1 
  925   932     1 
  926   928     1 
  926   929     1 
  926   930     1 
  927   933     1 
  927   934     1 
  928   931     1 
  928   932     1 
  929   931     1 
  929   932     1 
  930   935     1 
  930   936     1 
  930   944     1 
  931   933     1 
  931   934     1 
  932   937     1 
  932   938     1 
  932   942     1 
  932   945     1 
  932   946     1 
  933   935     1 
  933   936     1 
  933   944     1 
  934   939     1 
  934   940     1 
  934   941     1 
  934   943     1 
  934   947     1 
  934   948     1 
  935   937     1 
  935   938     1 
  935   942     1 
  935   945     1 
  935   946     1 
  936   945     1 
  936   946     1 
  937   939     1 
  937   940     1 
  937   941     1 
  937   943     1 
  937   944     1 
  938   943     1 
  938   944     1 
  939   942     1 
  940   942     1 
  941   942     1 
  942   944     1 
  944   949     1 
  944   950     1 
  944   961     1 
  945   947     1 
  945   948     1 
  946   951     1 
  946   952     1 
  946   953     1 
  946   962     1 
  946   963     1 
  947   949     1 
  947   950     1 
  947   961     1 
  948   954     1 
  948   955     1 
  948   956     1 
  948   964     1 
  948   965     1 
  949   951     1 
  949   952     1 
  949   953     1 
  949   962     1 
  949   963     1 
  950   957     1 
  950   958     1 
  950   962     1 
  950   963     1 
  951   954     1 
  951   955     1 
  951   956     1 
  951   961     1 
  952   954     1 
  952   955     1 
  952   956     1 
  952   961     1 
  953   959     1 
  953   960     1 
  953   961     1 
  954   957     1 
  954   958     1 
  955   957     1 
  955   958     1 
  957   959     1 
  957   960     1 
  961   966     1 
  961   967     1 
  961   972     1 
  962   964     1 
  962   965     1 
  963   968     1 
  963   969     1 
  963   970     1 
  963   973     1 
  963   974     1 
  964   966     1 
  964   967     1 
  964   972     1 
  965   971     1 
  965   975     1 
  965   976     1 
  966   968     1 
  966   969     1 
  966   970     1 
  966   973     1 
  966   974     1 
  967   973     1 
  967   974     1 
  968   971     1 
  968   972     1 
  969   971     1 
  969   972     1 
  970   972     1 
  972   977     1 
  972   978     1 
  972   986     1 
  973   975     1 
  973   976     1 
  974   979     1 
  974   980     1 
  974   984     1 
  974   987     1 
  974   988     1 
  975   977     1 
  975   978     1 
  975   986     1 
  976   981     1 
  976   982     1 
  976   983     1 
  976   985     1 
  976   989     1 
  976   998     1 
  977   979     1 
  977   980     1 
  977   984     1 
  977   987     1 
  977   988     1 
  978   987     1 
  978   988     1 
  979   981     1 
  979   982     1 
  979   983     1 
  979   985     1 
  979   986     1 
  980   985     1 
  980   986     1 
  981   984     1 
  982   984     1 
  983   984     1 
  984   986     1 
  986   990     1 
  986   991     1 
  986   992     1 
  986   995     1 
  986   999     1 
  986  1000     1 
  987   989     1 
  987   998     1 
  988   993     1 
  988   994     1 
  988   996     1 
  988   997     1 
  988  1001     1 
  988  1002     1 
  989   996     1 
  989   997     1 
  989   999     1 
  989  1000     1 
  990   993     1 
  990   994     1 
  990   995     1 
  990   998     1 
  991   993     1 
  991   994     1 
  991   995     1 
  991   998     1 
  992   999     1 
  992  1000     1 
  993   996     1 
  993   997     1 
  993   998     1 
  994   996     1 
  994   997     1 
  994   998     1 
  995  1001     1 
  995  1002     1 
  996   999     1 
  996  1000     1 
  997   999     1 
  997  1000     1 
  998  1003     1 
  998  1004     1 
  999  1001     1 
  999  1002     1 
 1000  1005     1 
 1000  1006     1 
 1000  1017     1 
 1001  1003     1 
 1001  1004     1 
 1002  1007     1 
 1002  1008     1 
 1002  1009     1 
 1002  1018     1 
 1002  1019     1 
 1003  1005     1 
 1003  1006     1 
 1003  1017     1 
 1004  1010     1 
 1004  1011     1 
 1004  1012     1 
 1004  1020     1 
 1004  1021     1 
 1005  1007     1 
 1005  1008     1 
 1005  1009     1 
 1005  1018     1 
 1005  1019     1 
 1006  1013     1 
 1006  1014     1 
 1006  1018     1 
 1006  1019     1 
 1007  1010     1 
 1007  1011     1 
 1007  1012     1 
 1007  1017     1 
 1008  1010     1 
 1008  1011     1 
 1008  1012     1 
 1008  1017     1 
 1009  1015     1 
 1009  1016     1 
 1009  1017     1 
 1010  1013     1 
 1010  1014     1 
 1011  1013     1 
 1011  1014     1 
 1013  1015     1 
 1013  1016     1 
 1017  1022     1 
 1017  1023     1 
 1017  1024     1 
 1018  1020     1 
 1018  1021     1 
 1019  1025     1 
 1019  1026     1 
 1020  1022     1 
 1020  1023     1 
 1020  1024     1 
 1021  1027     1 
 1021  1028     1 
 1022  1025     1 
 1022  1026     1 
 1023  1025     1 
 1023  1026     1 
 1024  1029     1 
 1024  1030     1 
 1024  1045     1 
 1025  1027     1 
 1025  1028     1 
 1026  1031     1 
 1026  1032     1 
 1026  1033     1 
 1026  1046     1 
 1026  1047     1 
 1027  1029     1 
 1027  1030     1 
 1027  1045     1 
 1028  1034     1 
 1028  1043     1 
 1028  1048     1 
 1028  1049     1 
 1029  1031     1 
 1029  1032     1 
 1029  1033     1 
 1029  1046     1 
 1029  1047     1 
 1030  1035     1 
 1030  1036     1 
 1030  1041     1 
 1030  1044     1 
 1030  1046     1 
 1030  1047     1 
 1031  1034     1 
 1031  1043     1 
 1031  1045     1 
 1032  1034     1 
 1032  1043     1 
 1032  1045     1 
 1033  1037     1 
 1033  1038     1 
 1033  1042     1 
 1033  1045     1 
 1034  1039     1 
 1034  1041     1 
 1034  1044     1 
 1035  1037     1 
 1035  1038     1 
 1035  1043     1 
 1036  1040     1 
 1036  1042     1 
 1036  1043     1 
 1037  1039     1 
 1037  1041     1 
 1038  1044     1 
 1039  1042     1 
 1039  1043     1 
 1040  1041     1 
 1042  1044     1 
 1045  1050     1 
 1045  1051     1 
 1045  1052     1 
 1046  1048     1 
 1046  1049     1 
 1047  1053     1 
 1047  1054     1 
 1048  1050     1 
 1048  1051     1 
 1048  1052     1 
 1049  1055     1 
 1049  1056     1 
 1050  1053     1 
 1050  1054     1 
 1051  1053     1 
 1051  1054     1 
 1052  1057     1 
 1052  1058     1 
 1052  1063     1 
 1053  1055     1 
 1053  1056     1 
 1054  1059     1 
 1054  1060     1 
 1054  1061     1 
 1054  1064     1 
 1054  1065     1 
 1055  1057     1 
 1055  1058     1 
 1055  1063     1 
 1056  1062     1 
 1056  1066     1 
 1056  1067     1 
 1057  1059     1 
 1057  1060     1 
 1057  1061     1 
 1057  1064     1 
 1057  1065     1 
 1058  1064     1 
 1058  1065     1 
 1059  1062     1 
 1059  1063     1 
 1060  1062     1 
 1060  1063     1 
 1061  1063     1 
 1063  1068     1 
 1063  1069     1 
 1063  1077     1 
 1064  1066     1 
 1064  1067     1 
 1065  1070     1 
 1065  1071     1 
 1065  1075     1 
 1065  1078     1 
 1065  1079     1 
 1066  1068     1 
 1066  1069     1 
 1066  1077     1 
 1067  1072     1 
 1067  1073     1 
 1067  1074     1 
 1067  1076     1 
 1067  1080     1 
 1067  1081     1 
 1068  1070     1 
 1068  1071     1 
 1068  1075     1 
 1068  1078     1 
 1068  1079     1 
 1069  1078     1 
 1069  1079     1 
 1070  1072     1 
 1070  1073     1 
 1070  1074     1 
 1070  1076     1 
 1070  1077     1 
 1071  1076     1 
 1071  1077     1 
 1072  1075     1 
 1073  1075     1 
 1074  1075     1 
 1075  1077     1 
 1077  1082     1 
 1077  1083     1 
 1077  1084     1 
 1078  1080     1 
 1078  1081     1 
 1079  1085     1 
 1079  1086     1 
 1080  1082     1 
 1080  1083     1 
 1080  1084     1 
 1081  1087     1 
 1081  1088     1 
 1082  1085     1 
 1082  1086     1 
 1083  1085     1 
 1083  1086     1 
 1084  1089     1 
 1084  1090     1 
 1084  1091     1 
 1085  1087     1 
 1085  1088     1 
 1086  1092     1 
 1086  1093     1 
 1087  1089     1 
 1087  1090     1 
 1087  1091     1 
 1088  1094     1 
 1088  1095     1 
 1089  1092     1 
 1089  1093     1 
 1090  1092     1 
 1090  1093     1 
 1091  1096     1 
 1091  1097     1 
 1091  1112     1 
 1092  1094     1 
 1092  1095     1 
 1093  1098     1 
 1093  1099     1 
 1093  1100     1 
 1093  1113     1 
 1093  1114     1 
 1094  1096     1 
 1094  1097     1 
 1094  1112     1 
 1095  1101     1 
 1095  1110     1 
 1095  1115     1 
 1095  1116     1 
 1096  1098     1 
 1096  1099     1 
 1096  1100     1 
 1096  1113     1 
 1096  1114     1 
 1097  1102     1 
 1097  1103     1 
 1097  1108     1 
 1097  1111     1 
 1097  1113     1 
 1097  1114     1 
 1098  1101     1 
 1098  1110     1 
 1098  1112     1 
 1099  1101     1 
 1099  1110     1 
 1099  1112     1 
 1100  1104     1 
 1100  1105     1 
 1100  1109     1 
 1100  1112     1 
 1101  1106     1 
 1101  1108     1 
 1101  1111     1 
 1102  1104     1 
 1102  1105     1 
 1102  1110     1 
 1103  1107     1 
 1103  1109     1 
 1103  1110     1 
 1104  1106     1 
 1104  1108     1 
 1105  1111     1 
 1106  1109     1 
 1106  1110     1 
 1107  1108     1 
 1109  1111     1 
 1112  1117     1 
 1112  1118     1 
 1112  1119     1 
 1113  1115     1 
 1113  1116     1 
 1114  1120     1 
 1114  1121     1 
 1115  1117     1 
 1115  1118     1 
 1115  1119     1 
 1116  1122     1 
 1116  1123     1 
 1117  1120     1 
 1117  1121     1 
 1118  1120     1 
 1118  1121     1 
 1119  1124     1 
 1119  1125     1 
 1119  1130     1 
 1120  1122     1 
 1120  1123     1 
 1121  1126     1 
 1121  1127     1 
 1121  1128     1 
 1121  1131     1 
 1121  1132     1 
 1122  1124     1 
 1122  1125     1 
 1122  1130     1 
 1123  1129     1 
 1123  1133     1 
 1123  1134     1 
 1124  1126     1 
 1124  1127     1 
 1124  1128     1 
 1124  1131     1 
 1124  1132     1 
 1125  1131     1 
 1125  1132     1 
 1126  1129     1 
 1126  1130     1 
 1127  1129     1 
 1127  1130     1 
 1128  1130     1 
 1130  1135     1 
 1130  1136     1 
 1130  1141     1 
 1131  1133     1 
 1131  1134     1 
 1132  1137     1 
 1132  1138     1 
 1132  1139     1 
 1132  1142     1 
 1132  1143     1 
 1133  1135     1 
 1133  1136     1 
 1133  1141     1 
 1134  1140     1 
 1134  1144     1 
 1134  1145     1 
 1135  1137     1 
 1135  1138     1 
 1135  1139     1 
 1135  1142     1 
 1135  1143     1 
 1136  1142     1 
 1136  1143     1 
 1137  1140     1 
 1137  1141     1 
 1138  1140     1 
 1138  1141     1 
 1139  1141     1 
 1141  1146     1 
 1141  1147     1 
 1141  1158     1 
 1142  1144     1 
 1142  1145     1 
 1143  1148     1 
 1143  1149     1 
 1143  1150     1 
 1143  1159     1 
 1143  1160     1 
 1144  1146     1 
 1144  1147     1 
 1144  1158     1 
 1145  1151     1 
 1145  1152     1 
 1145  1153     1 
 1145  1161     1 
 1145  1162     1 
 1146  1148     1 
 1146  1149     1 
 1146  1150     1 
 1146  1159     1 
 1146  1160     1 
 1147  1154     1 
 1147  1155     1 
 1147  1159     1 
 1147  1160     1 
 1148  1151     1 
 1148  1152     1 
 1148  1153     1 
 1148  1158     1 
 1149  1151     1 
 1149  1152     1 
 1149  1153     1 
 1149  1158     1 
 1150  1156     1 
 1150  1157     1 
 1150  1158     1 
 1151  1154     1 
 1151  1155     1 
 1152  1154     1 
 1152  1155     1 
 1154  1156     1 
 1154  1157     1 
 1158  1163     1 
 1158  1164     1 
 1158  1169     1 
 1159  1161     1 
 1159  1162     1 
 1160  1165     1 
 1160  1166     1 
 1160  1167     1 
 1160  1170     1 
 1160  1171     1 
 1161  1163     1 
 1161  1164     1 
 1161  1169     1 
 1162  1168     1 
 1162  1172     1 
 1162  1173     1 
 1163  1165     1 
 1163  1166     1 
 1163  1167     1 
 1163  1170     1 
 1163  1171     1 
 1164  1170     1 
 1164  1171     1 
 1165  1168     1 
 1165  1169     1 
 1166  1168     1 
 1166  1169     1 
 1167  1169     1 
 1169  1174     1 
 1169  1175     1 
 1169  1180     1 
 1170  1172     1 
 1170  1173     1 
 1171  1176     1 
 1171  1177     1 
 1171  1178     1 
 1171  1181     1 
 1171  1182     1 
 1172  1174     1 
 1172  1175     1 
 1172  1180     1 
 1173  1179     1 
 1173  1183     1 
 1173  1184     1 
 1174  1176     1 
 1174  1177     1 
 1174  1178     1 
 1174  1181     1 
 1174  1182     1 
 1175  1181     1 
 1175  1182     1 
 1176  1179     1 
 1176  1180     1 
 1177  1179     1 
 1177  1180     1 
 1178  1180     1 
 1180  1185     1 
 1180  1186     1 
 1180  1197     1 
 1181  1183     1 
 1181  1184     1 
 1182  1187     1 
 1182  1188     1 
 1182  1189     1 
 1182  1198     1 
 1182  1199     1 
 1183  1185     1 
 1183  1186     1 
 1183  1197     1 
 1184  1190     1 
 1184  1191     1 
 1184  1192     1 
 1184  1200     1 
 1184  1201     1 
 1185  1187     1 
 1185  1188     1 
 1185  1189     1 
 1185  1198     1 
 1185  1199     1 
 1186  1193     1 
 1186  1194     1 
 1186  1198     1 
 1186  1199     1 
 1187  1190     1 
 1187  1191     1 
 1187  1192     1 
 1187  1197     1 
 1188  1190     1 
 1188  1191     1 
 1188  1192     1 
 1188  1197     1 
 1189  1195     1 
 1189  1196     1 
 1189  1197     1 
 1190  1193     1 
 1190  1194     1 
 1191  1193     1 
 1191  1194     1 
 1193  1195     1 
 1193  1196     1 
 1197  1202     1 
 1197  1203     1 
 1197  1208     1 
 1198  1200     1 
 1198  1201     1 
 1199  1204     1 
 1199  1205     1 
 1199  1206     1 
 1199  1209     1 
 1199  1210     1 
 1200  1202     1 
 1200  1203     1 
 1200  1208     1 
 1201  1207     1 
 1201  1211     1 
 1201  1212     1 
 1202  1204     1 
 1202  1205     1 
 1202  1206     1 
 1202  1209     1 
 1202  1210     1 
 1203  1209     1 
 1203  1210     1 
 1204  1207     1 
 1204  1208     1 
 1205  1207     1 
 1205  1208     1 
 1206  1208     1 
 1208  1213     1 
 1208  1214     1 
 1208  1219     1 
 1209  1211     1 
 1209  1212     1 
 1210  1215     1 
 1210  1216     1 
 1210  1217     1 
 1210  1220     1 
 1210  1221     1 
 1211  1213     1 
 1211  1214     1 
 1211  1219     1 
 1212  1218     1 
 1212  1222     1 
 1212  1223     1 
 1213  1215     1 
 1213  1216     1 
 1213  1217     1 
 1213  1220     1 
 1213  1221     1 
 1214  1220     1 
 1214  1221     1 
 1215  1218     1 
 1215  1219     1 
 1216  1218     1 
 1216  1219     1 
 1217  1219     1 
 1219  1224     1 
 1219  1225     1 
 1219  1240     1 
 1220  1222     1 
 1220  1223     1 
 1221  1226     1 
 1221  1227     1 
 1221  1228     1 
 1221  1241     1 
 1221  1242     1 
 1222  1224     1 
 1222  1225     1 
 1222  1240     1 
 1223  1229     1 
 1223  1238     1 
 1223  1243     1 
 1223  1244     1 
 1224  1226     1 
 1224  1227     1 
 1224  1228     1 
 1224  1241     1 
 1224  1242     1 
 1225  1230     1 
 1225  1231     1 
 1225  1236     1 
 1225  1239     1 
 1225  1241     1 
 1225  1242     1 
 1226  1229     1 
 1226  1238     1 
 1226  1240     1 
 1227  1229     1 
 1227  1238     1 
 1227  1240     1 
 1228  1232     1 
 1228  1233     1 
 1228  1237     1 
 1228  1240     1 
 1229  1234     1 
 1229  1236     1 
 1229  1239     1 
 1230  1232     1 
 1230  1233     1 
 1230  1238     1 
 1231  1235     1 
 1231  1237     1 
 1231  1238     1 
 1232  1234     1 
 1232  1236     1 
 1233  1239     1 
 1234  1237     1 
 1234  1238     1 
 1235  1236     1 
 1237  1239     1 
 1240  1245     1 
 1240  1246     1 
 1240  1247     1 
 1241  1243     1 
 1241  1244     1 
 1242  1248     1 
 1242  1249     1 
 1243  1245     1 
 1243  1246     1 
 1243  1247     1 
 1244  1250     1 
 1244  1251     1 
 1245  1248     1 
 1245  1249     1 
 1246  1248     1 
 1246  1249     1 
 1247  1252     1 
 1247  1253     1 
 1247  1264     1 
 1248  1250     1 
 1248  1251     1 
 1249  1254     1 
 1249  1255     1 
 1249  1256     1 
 1249  1265     1 
 1249  1266     1 
 1250  1252     1 
 1250  1253     1 
 1250  1264     1 
 1251  1257     1 
 1251  1258     1 
 1251  1259     1 
 1251  1267     1 
 1251  1268     1 
 1252  1254     1 
 1252  1255     1 
 1252  1256     1 
 1252  1265     1 
 1252  1266     1 
 1253  1260     1 
 1253  1261     1 
 1253  1265     1 
 1253  1266     1 
 1254  1257     1 
 1254  1258     1 
 1254  1259     1 
 1254  1264     1 
 1255  1257     1 
 1255  1258     1 
 1255  1259     1 
 1255  1264     1 
 1256  1262     1 
 1256  1263     1 
 1256  1264     1 
 1257  1260     1 
 1257  1261     1 
 1258  1260     1 
 1258  1261     1 
 1260  1262     1 
 1260  1263     1 
 1264  1269     1 
 1264  1270     1 
 1264  1281     1 
 1265  1267     1 
 1265  1268     1 
 1266  1271     1 
 1266  1272     1 
 1266  1273     1 
 1266  1282     1 
 1266  1283     1 
 1267  1269     1 
 1267  1270     1 
 1267  1281     1 
 1268  1274     1 
 1268  1275     1 
 1268  1276     1 
 1268  1284     1 
 1268  1285     1 
 1269  1271     1 
 1269  1272     1 
 1269  1273     1 
 1269  1282     1 
 1269  1283     1 
 1270  1277     1 
 1270  1278     1 
 1270  1282     1 
 1270  1283     1 
 1271  1274     1 
 1271  1275     1 
 1271  1276     1 
 1271  1281     1 
 1272  1274     1 
 1272  1275     1 
 1272  1276     1 
 1272  1281     1 
 1273  1279     1 
 1273  1280     1 
 1273  1281     1 
 1274  1277     1 
 1274  1278     1 
 1275  1277     1 
 1275  1278     1 
 1277  1279     1 
 1277  1280     1 
 1281  1286     1 
 1281  1287     1 
 1281  1292     1 
 1282  1284     1 
 1282  1285     1 
 1283  1288     1 
 1283  1289     1 
 1283  1290     1 
 1283  1293     1 
 1283  1294     1 
 1284  1286     1 
 1284  1287     1 
 1284  1292     1 
 1285  1291     1 
 1285  1295     1 
 1285  1296     1 
 1286  1288     1 
 1286  1289     1 
 1286  1290     1 
 1286  1293     1 
 1286  1294     1 
 1287  1293     1 
 1287  1294     1 
 1288  1291     1 
 1288  1292     1 
 1289  1291     1 
 1289  1292     1 
 1290  1292     1 
 1292  1297     1 
 1292  1298     1 
 1292  1303     1 
 1293  1295     1 
 1293  1296     1 
 1294  1299     1 
 1294  1300     1 
 1294  1301     1 
 1294  1304     1 
 1294  1305     1 
 1295  1297     1 
 1295  1298     1 
 1295  1303     1 
 1296  1302     1 
 1296  1306     1 
 1296  1307     1 
 1297  1299     1 
 1297  1300     1 
 1297  1301     1 
 1297  1304     1 
 1297  1305     1 
 1298  1304     1 
 1298  1305     1 
 1299  1302     1 
 1299  1303     1 
 1300  1302     1 
 1300  1303     1 
 1301  1303     1 
 1303  1308     1 
 1303  1309     1 
 1303  1324     1 
 1304  1306     1 
 1304  1307     1 
 1305  1310     1 
 1305  1311     1 
 1305  1312     1 
 1305  1325     1 
 1305  1326     1 
 1306  1308     1 
 1306  1309     1 
 1306  1324     1 
 1307  1313     1 
 1307  1322     1 
 1307  1327     1 
 1307  1336     1 
 1308  1310     1 
 1308  1311     1 
 1308  1312     1 
 1308  1325     1 
 1308  1326     1 
 1309  1314     1 
 1309  1315     1 
 1309  1320     1 
 1309  1323     1 
 1309  1325     1 
 1309  1326     1 
 1310  1313     1 
 1310  1322     1 
 1310  1324     1 
 1311  1313     1 
 1311  1322     1 
 1311  1324     1 
 1312  1316     1 
 1312  1317     1 
 1312  1321     1 
 1312  1324     1 
 1313  1318     1 
 1313  1320     1 
 1313  1323     1 
 1314  1316     1 
 1314  1317     1 
 1314  1322     1 
 1315  1319     1 
 1315  1321     1 
 1315  1322     1 
 1316  1318     1 
 1316  1320     1 
 1317  1323     1 
 1318  1321     1 
 1318  1322     1 
 1319  1320     1 
 1321  1323     1 
 1324  1328     1 
 1324  1329     1 
 1324  1330     1 
 1324  1333     1 
 1324  1337     1 
 1324  1338     1 
 1325  1327     1 
 1325  1336     1 
 1326  1331     1 
 1326  1332     1 
 1326  1334     1 
 1326  1335     1 
 1326  1339     1 
 1326  1340     1 
 1327  1334     1 
 1327  1335     1 
 1327  1337     1 
 1327  1338     1 
 1328  1331     1 
 1328  1332     1 
 1328  1333     1 
 1328  1336     1 
 1329  1331     1 
 1329  1332     1 
 1329  1333     1 
 1329  1336     1 
 1330  1337     1 
 1330  1338     1 
 1331  1334     1 
 1331  1335     1 
 1331  1336     1 
 1332  1334     1 
 1332  1335     1 
 1332  1336     1 
 1333  1339     1 
 1333  1340     1 
 1334  1337     1 
 1334  1338     1 
 1335  1337     1 
 1335  1338     1 
 1336  1341     1 
 1336  1342     1 
 1337  1339     1 
 1337  1340     1 
 1338  1343     1 
 1338  1344     1 
 1338  1345     1 
 1339  1341     1 
 1339  1342     1 
 1340  1346     1 
 1340  1347     1 
 1341  1343     1 
 1341  1344     1 
 1341  1345     1 
 1342  1348     1 
 1342  1349     1 
 1343  1346     1 
 1343  1347     1 
 1344  1346     1 
 1344  1347     1 
 1345  1350     1 
 1345  1351     1 
 1345  1366     1 
 1346  1348     1 
 1346  1349     1 
 1347  1352     1 
 1347  1353     1 
 1347  1354     1 
 1347  1367     1 
 1347  1368     1 
 1348  1350     1 
 1348  1351     1 
 1348  1366     1 
 1349  1355     1 
 1349  1364     1 
 1349  1369     1 
 1349  1370     1 
 1350  1352     1 
 1350  1353     1 
 1350  1354     1 
 1350  1367     1 
 1350  1368     1 
 1351  1356     1 
 1351  1357     1 
 1351  1362     1 
 1351  1365     1 
 1351  1367     1 
 1351  1368     1 
 1352  1355     1 
 1352  1364     1 
 1352  1366     1 
 1353  1355     1 
 1353  1364     1 
 1353  1366     1 
 1354  1358     1 
 1354  1359     1 
 1354  1363     1 
 1354  1366     1 
 1355  1360     1 
 1355  1362     1 
 1355  1365     1 
 1356  1358     1 
 1356  1359     1 
 1356  1364     1 
 1357  1361     1 
 1357  1363     1 
 1357  1364     1 
 1358  1360     1 
 1358  1362     1 
 1359  1365     1 
 1360  1363     1 
 1360  1364     1 
 1361  1362     1 
 1363  1365     1 
 1366  1371     1 
 1366  1372     1 
 1366  1373     1 
 1367  1369     1 
 1367  1370     1 
 1368  1374     1 
 1368  1375     1 
 1369  1371     1 
 1369  1372     1 
 1369  1373     1 
 1370  1376     1 
 1370  1377     1 
 1371  1374     1 
 1371  1375     1 
 1372  1374     1 
 1372  1375     1 
 1373  1378     1 
 1373  1379     1 
 1373  1390     1 
 1374  1376     1 
 1374  1377     1 
 1375  1380     1 
 1375  1381     1 
 1375  1382     1 
 1375  1391     1 
 1375  1392     1 
 1376  1378     1 
 1376  1379     1 
 1376  1390     1 
 1377  1383     1 
 1377  1384     1 
 1377  1385     1 
 1377  1393     1 
 1377  1394     1 
 1378  1380     1 
 1378  1381     1 
 1378  1382     1 
 1378  1391     1 
 1378  1392     1 
 1379  1386     1 
 1379  1387     1 
 1379  1391     1 
 1379  1392     1 
 1380  1383     1 
 1380  1384     1 
 1380  1385     1 
 1380  1390     1 
 1381  1383     1 
 1381  1384     1 
 1381  1385     1 
 1381  1390     1 
 1382  1388     1 
 1382  1389     1 
 1382  1390     1 
 1383  1386     1 
 1383  1387     1 
 1384  1386     1 
 1384  1387     1 
 1386  1388     1 
 1386  1389     1 
 1390  1395     1 
 1390  1396     1 
 1390  1407     1 
 1391  1393     1 
 1391  1394     1 
 1392  1397     1 
 1392  1398     1 
 1392  1399     1 
 1392  1408     1 
 1392  1409     1 
 1393  1395     1 
 1393  1396     1 
 1393  1407     1 
 1394  1400     1 
 1394  1401     1 
 1394  1402     1 
 1394  1410     1 
 1394  1419     1 
 1395  1397     1 
 1395  1398     1 
 1395  1399     1 
 1395  1408     1 
 1395  1409     1 
 1396  1403     1 
 1396  1404     1 
 1396  1408     1 
 1396  1409     1 
 1397  1400     1 
 1397  1401     1 
 1397  1402     1 
 1397  1407     1 
 1398  1400     1 
 1398  1401     1 
 1398  1402     1 
 1398  1407     1 
 1399  1405     1 
 1399  1406     1 
 1399  1407     1 
 1400  1403     1 
 1400  1404     1 
 1401  1403     1 
 1401  1404     1 
 1403  1405     1 
 1403  1406     1 
 1407  1411     1 
 1407  1412     1 
 1407  1413     1 
 1407  1416     1 
 1407  1420     1 
 1407  1421     1 
 1408  1410     1 
 1408  1419     1 
 1409  1414     1 
 1409  1415     1 
 1409  1417     1 
 1409  1418     1 
 1409  1422     1 
 1409  1423     1 
 1410  1417     1 
 1410  1418     1 
 1410  1420     1 
 1410  1421     1 
 1411  1414     1 
 1411  1415     1 
 1411  1416     1 
 1411  1419     1 
 1412  1414     1 
 1412  1415     1 
 1412  1416     1 
 1412  1419     1 
 1413  1420     1 
 1413  1421     1 
 1414  1417     1 
 1414  1418     1 
 1414  1419     1 
 1415  1417     1 
 1415  1418     1 
 1415  1419     1 
 1416  1422     1 
 1416  1423     1 
 1417  1420     1 
 1417  1421     1 
 1418  1420     1 
 1418  1421     1 
 1419  1424     1 
 1419  1425     1 
 1420  1422     1 
 1420  1423     1 
 1421  1426     1 
 1421  1427     1 
 1421  1431     1 
 1422  1424     1 
 1422  1425     1 
 1423  1428     1 
 1423  1429     1 
 1423  1430     1 
 1423  1432     1 
 1423  1433     1 
 1424  1426     1 
 1424  1427     1 
 1424  1431     1 
 1425  1434     1 
 1425  1443     1 
 1426  1428     1 
 1426  1429     1 
 1426  1430     1 
 1426  1432     1 
 1426  1433     1 
 1427  1432     1 
 1427  1433     1 
 1428  1431     1 
 1429  1431     1 
 1430  1431     1 
 1431  1435     1 
 1431  1436     1 
 1431  1437     1 
 1431  1440     1 
 1431  1444     1 
 1431  1445     1 
 1432  1434     1 
 1432  1443     1 
 1433  1438     1 
 1433  1439     1 
 1433  1441     1 
 1433  1442     1 
 1433  1446     1 
 1433  1447     1 
 1434  1441     1 
 1434  1442     1 
 1434  1444     1 
 1434  1445     1 
 1435  1438     1 
 1435  1439     1 
 1435  1440     1 
 1435  1443     1 
 1436  1438     1 
 1436  1439     1 
 1436  1440     1 
 1436  1443     1 
 1437  1444     1 
 1437  1445     1 
 1438  1441     1 
 1438  1442     1 
 1438  1443     1 
 1439  1441     1 
 1439  1442     1 
 1439  1443     1 
 1440  1446     1 
 1440  1447     1 
 1441  1444     1 
 1441  1445     1 
 1442  1444     1 
 1442  1445     1 
 1443  1448     1 
 1443  1449     1 
 1444  1446     1 
 1444  1447     1 
 1445  1450     1 
 1445  1451     1 
 1445  1456     1 
 1446  1448     1 
 1446  1449     1 
 1447  1452     1 
 1447  1453     1 
 1447  1454     1 
 1447  1457     1 
 1447  1458     1 
 1448  1450     1 
 1448  1451     1 
 1448  1456     1 
 1449  1455     1 
 1449  1459     1 
 1449  1460     1 
 1450  1452     1 
 1450  1453     1 
 1450  1454     1 
 1450  1457     1 
 1450  1458     1 
 1451  1457     1 
 1451  1458     1 
 1452  1455     1 
 1452  1456     1 
 1453  1455     1 
 1453  1456     1 
 1454  1456     1 
 1456  1461     1 
 1456  1462     1 
 1456  1467     1 
 1457  1459     1 
 1457  1460     1 
 1458  1463     1 
 1458  1464     1 
 1458  1465     1 
 1458  1468     1 
 1458  1469     1 
 1459  1461     1 
 1459  1462     1 
 1459  1467     1 
 1460  1466     1 
 1460  1470     1 
 1460  1471     1 
 1461  1463     1 
 1461  1464     1 
 1461  1465     1 
 1461  1468     1 
 1461  1469     1 
 1462  1468     1 
 1462  1469     1 
 1463  1466     1 
 1463  1467     1 
 1464  1466     1 
 1464  1467     1 
 1465  1467     1 
 1467  1472     1 
 1467  1473     1 
 1467  1481     1 
 1468  1470     1 
 1468  1471     1 
 1469  1474     1 
 1469  1475     1 
 1469  1479     1 
 1469  1482     1 
 1469  1483     1 
 1470  1472     1 
 1470  1473     1 
 1470  1481     1 
 1471  1476     1 
 1471  1477     1 
 1471  1478     1 
 1471  1480     1 
 1471  1484     1 
 1471  1485     1 
 1472  1474     1 
 1472  1475     1 
 1472  1479     1 
 1472  1482     1 
 1472  1483     1 
 1473  1482     1 
 1473  1483     1 
 1474  1476     1 
 1474  1477     1 
 1474  1478     1 
 1474  1480     1 
 1474  1481     1 
 1475  1480     1 
 1475  1481     1 
 1476  1479     1 
 1477  1479     1 
 1478  1479     1 
 1479  1481     1 
 1481  1486     1 
 1481  1487     1 
 1481  1492     1 
 1482  1484     1 
 1482  1485     1 
 1483  1488     1 
 1483  1489     1 
 1483  1490     1 
 1483  1493     1 
 1483  1494     1 
 1484  1486     1 
 1484  1487     1 
 1484  1492     1 
 1485  1491     1 
 1485  1495     1 
 1485  1496     1 
 1486  1488     1 
 1486  1489     1 
 1486  1490     1 
 1486  1493     1 
 1486  1494     1 
 1487  1493     1 
 1487  1494     1 
 1488  1491     1 
 1488  1492     1 
 1489  1491     1 
 1489  1492     1 
 1490  1492     1 
 1492  1497     1 
 1492  1498     1 
 1492  1499     1 
 1493  1495     1 
 1493  1496     1 
 1494  1500     1 
 1494  1501     1 
 1495  1497     1 
 1495  1498     1 
 1495  1499     1 
 1496  1502     1 
 1496  1503     1 
 1497  1500     1 
 1497  1501     1 
 1498  1500     1 
 1498  1501     1 
 1499  1504     1 
 1499  1505     1 
 1499  1510     1 
 1500  1502     1 
 1500  1503     1 
 1501  1506     1 
 1501  1507     1 
 1501  1508     1 
 1501  1511     1 
 1501  1512     1 
 1502  1504     1 
 1502  1505     1 
 1502  1510     1 
 1503  1509     1 
 1503  1513     1 
 1503  1514     1 
 1504  1506     1 
 1504  1507     1 
 1504  1508     1 
 1504  1511     1 
 1504  1512     1 
 1505  1511     1 
 1505  1512     1 
 1506  1509     1 
 1506  1510     1 
 1507  1509     1 
 1507  1510     1 
 1508  1510     1 
 1510  1515     1 
 1510  1516     1 
 1510  1531     1 
 1511  1513     1 
 1511  1514     1 
 1512  1517     1 
 1512  1518     1 
 1512  1519     1 
 1512  1532     1 
 1512  1533     1 
 1513  1515     1 
 1513  1516     1 
 1513  1531     1 
 1514  1520     1 
 1514  1529     1 
 1514  1534     1 
 1514  1535     1 
 1515  1517     1 
 1515  1518     1 
 1515  1519     1 
 1515  1532     1 
 1515  1533     1 
 1516  1521     1 
 1516  1522     1 
 1516  1527     1 
 1516  1530     1 
 1516  1532     1 
 1516  1533     1 
 1517  1520     1 
 1517  1529     1 
 1517  1531     1 
 1518  1520     1 
 1518  1529     1 
 1518  1531     1 
 1519  1523     1 
 1519  1524     1 
 1519  1528     1 
 1519  1531     1 
 1520  1525     1 
 1520  1527     1 
 1520  1530     1 
 1521  1523     1 
 1521  1524     1 
 1521  1529     1 
 1522  1526     1 
 1522  1528     1 
 1522  1529     1 
 1523  1525     1 
 1523  1527     1 
 1524  1530     1 
 1525  1528     1 
 1525  1529     1 
 1526  1527     1 
 1528  1530     1 
 1531  1536     1 
 1531  1537     1 
 1531  1538     1 
 1532  1534     1 
 1532  1535     1 
 1533  1539     1 
 1533  1540     1 
 1534  1536     1 
 1534  1537     1 
 1534  1538     1 
 1535  1541     1 
 1535  1542     1 
 1536  1539     1 
 1536  1540     1 
 1537  1539     1 
 1537  1540     1 
 1538  1543     1 
 1538  1544     1 
 1538  1549     1 
 1539  1541     1 
 1539  1542     1 
 1540  1545     1 
 1540  1546     1 
 1540  1547     1 
 1540  1550     1 
 1540  1551     1 
 1541  1543     1 
 1541  1544     1 
 1541  1549     1 
 1542  1548     1 
 1542  1552     1 
 1542  1553     1 
 1543  1545     1 
 1543  1546     1 
 1543  1547     1 
 1543  1550     1 
 1543  1551     1 
 1544  1550     1 
 1544  1551     1 
 1545  1548     1 
 1545  1549     1 
 1546  1548     1 
 1546  1549     1 
 1547  1549     1 
 1549  1554     1 
 1549  1555     1 
 1549  1560     1 
 1550  1552     1 
 1550  1553     1 
 1551  1556     1 
 1551  1557     1 
 1551  1558     1 
 1551  1561     1 
 1551  1562     1 
 1552  1554     1 
 1552  1555     1 
 1552  1560     1 
 1553  1559     1 
 1553  1563     1 
 1553  1564     1 
 1554  1556     1 
 1554  1557     1 
 1554  1558     1 
 1554  1561     1 
 1554  1562     1 
 1555  1561     1 
 1555  1562     1 
 1556  1559     1 
 1556  1560     1 
 1557  1559     1 
 1557  1560     1 
 1558  1560     1 
 1560  1565     1 
 1560  1566     1 
 1560  1571     1 
 1561  1563     1 
 1561  1564     1 
 1562  1567     1 
 1562  1568     1 
 1562  1569     1 
 1562  1572     1 
 1562  1573     1 
 1563  1565     1 
 1563  1566     1 
 1563  1571     1 
 1564  1570     1 
 1564  1574     1 
 1564  1575     1 
 1565  1567     1 
 1565  1568     1 
 1565  1569     1 
 1565  1572     1 
 1565  1573     1 
 1566  1572     1 
 1566  1573     1 
 1567  1570     1 
 1567  1571     1 
 1568  1570     1 
 1568  1571     1 
 1569  1571     1 
 1571  1576     1 
 1571  1577     1 
 1571  1588     1 
 1572  1574     1 
 1572  1575     1 
 1573  1578     1 
 1573  1579     1 
 1573  1580     1 
 1573  1589     1 
 1573  1590     1 
 1574  1576     1 
 1574  1577     1 
 1574  1588     1 
 1575  1581     1 
 1575  1582     1 
 1575  1583     1 
 1575  1591     1 
 1575  1592     1 
 1576  1578     1 
 1576  1579     1 
 1576  1580     1 
 1576  1589     1 
 1576  1590     1 
 1577  1584     1 
 1577  1585     1 
 1577  1589     1 
 1577  1590     1 
 1578  1581     1 
 1578  1582     1 
 1578  1583     1 
 1578  1588     1 
 1579  1581     1 
 1579  1582     1 
 1579  1583     1 
 1579  1588     1 
 1580  1586     1 
 1580  1587     1 
 1580  1588     1 
 1581  1584     1 
 1581  1585     1 
 1582  1584     1 
 1582  1585     1 
 1584  1586     1 
 1584  1587     1 
 1588  1593     1 
 1588  1594     1 
 1588  1599     1 
 1589  1591     1 
 1589  1592     1 
 1590  1595     1 
 1590  1596     1 
 1590  1597     1 
 1590  1600     1 
 1590  1601     1 
 1591  1593     1 
 1591  1594     1 
 1591  1599     1 
 1592  1598     1 
 1592  1602     1 
 1592  1603     1 
 1593  1595     1 
 1593  1596     1 
 1593  1597     1 
 1593  1600     1 
 1593  1601     1 
 1594  1600     1 
 1594  1601     1 
 1595  1598     1 
 1595  1599     1 
 1596  1598     1 
 1596  1599     1 
 1597  1599     1 
 1599  1604     1 
 1599  1605     1 
 1599  1610     1 
 1600  1602     1 
 1600  1603     1 
 1601  1606     1 
 1601  1607     1 
 1601  1608     1 
 1601  1611     1 
 1601  1612     1 
 1602  1604     1 
 1602  1605     1 
 1602  1610     1 
 1603  1609     1 
 1603  1613     1 
 1603  1614     1 
 1604  1606     1 
 1604  1607     1 
 1604  1608     1 
 1604  1611     1 
 1604  1612     1 
 1605  1611     1 
 1605  1612     1 
 1606  1609     1 
 1606  1610     1 
 1607  1609     1 
 1607  1610     1 
 1608  1610     1 
 1610  1615     1 
 1610  1616     1 
 1610  1621     1 
 1611  1613     1 
 1611  1614     1 
 1612  1617     1 
 1612  1618     1 
 1612  1619     1 
 1612  1622     1 
 1612  1623     1 
 1613  1615     1 
 1613  1616     1 
 1613  1621     1 
 1614  1620     1 
 1614  1624     1 
 1614  1625     1 
 1615  1617     1 
 1615  1618     1 
 1615  1619     1 
 1615  1622     1 
 1615  1623     1 
 1616  1622     1 
 1616  1623     1 
 1617  1620     1 
 1617  1621     1 
 1618  1620     1 
 1618  1621     1 
 1619  1621     1 
 1621  1626     1 
 1621  1627     1 
 1621  1642     1 
 1622  1624     1 
 1622  1625     1 
 1623  1628     1 
 1623  1629     1 
 1623  1630     1 
 1623  1643     1 
 1623  1644     1 
 1624  1626     1 
 1624  1627     1 
 1624  1642     1 
 1625  1631     1 
 1625  1640     1 
 1625  1645     1 
 1625  1646     1 
 1626  1628     1 
 1626  1629     1 
 1626  1630     1 
 1626  1643     1 
 1626  1644     1 
 1627  1632     1 
 1627  1633     1 
 1627  1638     1 
 1627  1641     1 
 1627  1643     1 
 1627  1644     1 
 1628  1631     1 
 1628  1640     1 
 1628  1642     1 
 1629  1631     1 
 1629  1640     1 
 1629  1642     1 
 1630  1634     1 
 1630  1635     1 
 1630  1639     1 
 1630  1642     1 
 1631  1636     1 
 1631  1638     1 
 1631  1641     1 
 1632  1634     1 
 1632  1635     1 
 1632  1640     1 
 1633  1637     1 
 1633  1639     1 
 1633  1640     1 
 1634  1636     1 
 1634  1638     1 
 1635  1641     1 
 1636  1639     1 
 1636  1640     1 
 1637  1638     1 
 1639  1641     1 
 1642  1647     1 
 1642  1648     1 
 1642  1649     1 
 1643  1645     1 
 1643  1646     1 
 1644  1650     1 
 1644  1651     1 
 1645  1647     1 
 1645  1648     1 
 1645  1649     1 
 1646  1652     1 
 1646  1653     1 
 1647  1650     1 
 1647  1651     1 
 1648  1650     1 
 1648  1651     1 
 1649  1654     1 
 1649  1655     1 
 1649  1666     1 
 1650  1652     1 
 1650  1653     1 
 1651  1656     1 
 1651  1657     1 
 1651  1658     1 
 1651  1667     1 
 1651  1668     1 
 1652  1654     1 
 1652  1655     1 
 1652  1666     1 
 1653  1659     1 
 1653  1660     1 
 1653  1661     1 
 1653  1669     1 
 1653  1678     1 
 1654  1656     1 
 1654  1657     1 
 1654  1658     1 
 1654  1667     1 
 1654  1668     1 
 1655  1662     1 
 1655  1663     1 
 1655  1667     1 
 1655  1668     1 
 1656  1659     1 
 1656  1660     1 
 1656  1661     1 
 1656  1666     1 
 1657  1659     1 
 1657  1660     1 
 1657  1661     1 
 1657  1666     1 
 1658  1664     1 
 1658  1665     1 
 1658  1666     1 
 1659  1662     1 
 1659  1663     1 
 1660  1662     1 
 1660  1663     1 
 1662  1664     1 
 1662  1665     1 
 1666  1670     1 
 1666  1671     1 
 1666  1672     1 
 1666  1675     1 
 1666  1679     1 
 1666  1680     1 
 1667  1669     1 
 1667  1678     1 
 1668  1673     1 
 1668  1674     1 
 1668  1676     1 
 1668  1677     1 
 1668  1681     1 
 1668  1682     1 
 1669  1676     1 
 1669  1677     1 
 1669  1679     1 
 1669  1680     1 
 1670  1673     1 
 1670  1674     1 
 1670  1675     1 
 1670  1678     1 
 1671  1673     1 
 1671  1674     1 
 1671  1675     1 
 1671  1678     1 
 1672  1679     1 
 1672  1680     1 
 1673  1676     1 
 1673  1677     1 
 1673  1678     1 
 1674  1676     1 
 1674  1677     1 
 1674  1678     1 
 1675  1681     1 
 1675  1682     1 
 1676  1679     1 
 1676  1680     1 
 1677  1679     1 
 1677  1680     1 
 1678  1683     1 
 1678  1684     1 
 1679  1681     1 
 1679  1682     1 
 1680  1685     1 
 1680  1686     1 
 1680  1697     1 
 1681  1683     1 
 1681  1684     1 
 1682  1687     1 
 1682  1688     1 
 1682  1689     1 
 1682  1698     1 
 1682  1699     1 
 1683  1685     1 
 1683  1686     1 
 1683  1697     1 
 1684  1690     1 
 1684  1691     1 
 1684  1692     1 
 1684  1700     1 
 1684  1701     1 
 1685  1687     1 
 1685  1688     1 
 1685  1689     1 
 1685  1698     1 
 1685  1699     1 
 1686  1693     1 
 1686  1694     1 
 1686  1698     1 
 1686  1699     1 
 1687  1690     1 
 1687  1691     1 
 1687  1692     1 
 1687  1697     1 
 1688  1690     1 
 1688  1691     1 
 1688  1692     1 
 1688  1697     1 
 1689  1695     1 
 1689  1696     1 
 1689  1697     1 
 1690  1693     1 
 1690  1694     1 
 1691  1693     1 
 1691  1694     1 
 1693  1695     1 
 1693  1696     1 
 1697  1702     1 
 1697  1703     1 
 1697  1708     1 
 1698  1700     1 
 1698  1701     1 
 1699  1704     1 
 1699  1705     1 
 1699  1706     1 
 1699  1709     1 
 1699  1710     1 
 1700  1702     1 
 1700  1703     1 
 1700  1708     1 
 1701  1707     1 
 1701  1711     1 
 1701  1712     1 
 1702  1704     1 
 1702  1705     1 
 1702  1706     1 
 1702  1709     1 
 1702  1710     1 
 1703  1709     1 
 1703  1710     1 
 1704  1707     1 
 1704  1708     1 
 1705  1707     1 
 1705  1708     1 
 1706  1708     1 
 1708  1713     1 
 1708  1714     1 
 1708  1715     1 
 1709  1711     1 
 1709  1712     1 
 1710  1716     1 
 1710  1717     1 
 1711  1713     1 
 1711  1714     1 
 1711  1715     1 
 1712  1718     1 
 1712  1719     1 
 1713  1716     1 
 1713  1717     1 
 1714  1716     1 
 1714  1717     1 
 1715  1720     1 
 1715  1721     1 
 1715  1726     1 
 1716  1718     1 
 1716  1719     1 
 1717  1722     1 
 1717  1723     1 
 1717  1724     1 
 1717  1727     1 
 1717  1728     1 
 1718  1720     1 
 1718  1721     1 
 1718  1726     1 
 1719  1725     1 
 1719  1729     1 
 1719  1730     1 
 1720  1722     1 
 1720  1723     1 
 1720  1724     1 
 1720  1727     1 
 1720  1728     1 
 1721  1727     1 
 1721  1728     1 
 1722  1725     1 
 1722  1726     1 
 1723  1725     1 
 1723  1726     1 
 1724  1726     1 
 1726  1731     1 
 1726  1732     1 
 1726  1747     1 
 1727  1729     1 
 1727  1730     1 
 1728  1733     1 
 1728  1734     1 
 1728  1735     1 
 1728  1748     1 
 1728  1749     1 
 1729  1731     1 
 1729  1732     1 
 1729  1747     1 
 1730  1736     1 
 1730  1745     1 
 1730  1750     1 
 1730  1751     1 
 1731  1733     1 
 1731  1734     1 
 1731  1735     1 
 1731  1748     1 
 1731  1749     1 
 1732  1737     1 
 1732  1738     1 
 1732  1743     1 
 1732  1746     1 
 1732  1748     1 
 1732  1749     1 
 1733  1736     1 
 1733  1745     1 
 1733  1747     1 
 1734  1736     1 
 1734  1745     1 
 1734  1747     1 
 1735  1739     1 
 1735  1740     1 
 1735  1744     1 
 1735  1747     1 
 1736  1741     1 
 1736  1743     1 
 1736  1746     1 
 1737  1739     1 
 1737  1740     1 
 1737  1745     1 
 1738  1742     1 
 1738  1744     1 
 1738  1745     1 
 1739  1741     1 
 1739  1743     1 
 1740  1746     1 
 1741  1744     1 
 1741  1745     1 
 1742  1743     1 
 1744  1746     1 
 1747  1752     1 
 1747  1753     1 
 1747  1758     1 
 1748  1750     1 
 1748  1751     1 
 1749  1754     1 
 1749  1755     1 
 1749  1756     1 
 1749  1759     1 
 1749  1760     1 
 1750  1752     1 
 1750  1753     1 
 1750  1758     1 
 1751  1757     1 
 1751  1761     1 
 1751  1762     1 
 1752  1754     1 
 1752  1755     1 
 1752  1756     1 
 1752  1759     1 
 1752  1760     1 
 1753  1759     1 
 1753  1760     1 
 1754  1757     1 
 1754  1758     1 
 1755  1757     1 
 1755  1758     1 
 1756  1758     1 
 1758  1763     1 
 1758  1764     1 
 1758  1775     1 
 1759  1761     1 
 1759  1762     1 
 1760  1765     1 
 1760  1766     1 
 1760  1767     1 
 1760  1776     1 
 1760  1777     1 
 1761  1763     1 
 1761  1764     1 
 1761  1775     1 
 1762  1768     1 
 1762  1769     1 
 1762  1770     1 
 1762  1778     1 
 1762  1779     1 
 1763  1765     1 
 1763  1766     1 
 1763  1767     1 
 1763  1776     1 
 1763  1777     1 
 1764  1771     1 
 1764  1772     1 
 1764  1776     1 
 1764  1777     1 
 1765  1768     1 
 1765  1769     1 
 1765  1770     1 
 1765  1775     1 
 1766  1768     1 
 1766  1769     1 
 1766  1770     1 
 1766  1775     1 
 1767  1773     1 
 1767  1774     1 
 1767  1775     1 
 1768  1771     1 
 1768  1772     1 
 1769  1771     1 
 1769  1772     1 
 1771  1773     1 
 1771  1774     1 
 1775  1780     1 
 1775  1781     1 
 1775  1792     1 
 1776  1778     1 
 1776  1779     1 
 1777  1782     1 
 1777  1783     1 
 1777  1784     1 
 1777  1793     1 
 1777  1794     1 
 1778  1780     1 
 1778  1781     1 
 1778  1792     1 
 1779  1785     1 
 1779  1786     1 
 1779  1787     1 
 1779  1795     1 
 1779  1804     1 
 1780  1782     1 
 1780  1783     1 
 1780  1784     1 
 1780  1793     1 
 1780  1794     1 
 1781  1788     1 
 1781  1789     1 
 1781  1793     1 
 1781  1794     1 
 1782  1785     1 
 1782  1786     1 
 1782  1787     1 
 1782  1792     1 
 1783  1785     1 
 1783  1786     1 
 1783  1787     1 
 1783  1792     1 
 1784  1790     1 
 1784  1791     1 
 1784  1792     1 
 1785  1788     1 
 1785  1789     1 
 1786  1788     1 
 1786  1789     1 
 1788  1790     1 
 1788  1791     1 
 1792  1796     1 
 1792  1797     1 
 1792  1798     1 
 1792  1801     1 
 1792  1805     1 
 1792  1806     1 
 1793  1795     1 
 1793  1804     1 
 1794  1799     1 
 1794  1800     1 
 1794  1802     1 
 1794  1803     1 
 1794  1807     1 
 1794  1808     1 
 1795  1802     1 
 1795  1803     1 
 1795  1805     1 
 1795  1806     1 
 1796  1799     1 
 1796  1800     1 
 1796  1801     1 
 1796  1804     1 
 1797  1799     1 
 1797  1800     1 
 1797  1801     1 
 1797  1804     1 
 1798  1805     1 
 1798  1806     1 
 1799  1802     1 
 1799  1803     1 
 1799  1804     1 
 1800  1802     1 
 1800  1803     1 
 1800  1804     1 
 1801  1807     1 
 1801  1808     1 
 1802  1805     1 
 1802  1806     1 
 1803  1805     1 
 1803  1806     1 
 1804  1809     1 
 1804  1810     1 
 1805  1807     1 
 1805  1808     1 
 1806  1811     1 
 1806  1812     1 
 1806  1817     1 
 1807  1809     1 
 1807  1810     1 
 1808  1813     1 
 1808  1814     1 
 1808  1815     1 
 1808  1818     1 
 1808  1819     1 
 1809  1811     1 
 1809  1812     1 
 1809  1817     1 
 1810  1816     1 
 1810  1820     1 
 1810  1821     1 
 1811  1813     1 
 1811  1814     1 
 1811  1815     1 
 1811  1818     1 
 1811  1819     1 
 1812  1818     1 
 1812  1819     1 
 1813  1816     1 
 1813  1817     1 
 1814  1816     1 
 1814  1817     1 
 1815  1817     1 
 1817  1822     1 
 1817  1823     1 
 1817  1838     1 
 1818  1820     1 
 1818  1821     1 
 1819  1824     1 
 1819  1825     1 
 1819  1826     1 
 1819  1839     1 
 1819  1840     1 
 1820  1822     1 
 1820  1823     1 
 1820  1838     1 
 1821  1827     1 
 1821  1836     1 
 1821  1841     1 
 1821  1842     1 
 1822  1824     1 
 1822  1825     1 
 1822  1826     1 
 1822  1839     1 
 1822  1840     1 
 1823  1828     1 
 1823  1829     1 
 1823  1834     1 
 1823  1837     1 
 1823  1839     1 
 1823  1840     1 
 1824  1827     1 
 1824  1836     1 
 1824  1838     1 
 1825  1827     1 
 1825  1836     1 
 1825  1838     1 
 1826  1830     1 
 1826  1831     1 
 1826  1835     1 
 1826  1838     1 
 1827  1832     1 
 1827  1834     1 
 1827  1837     1 
 1828  1830     1 
 1828  1831     1 
 1828  1836     1 
 1829  1833     1 
 1829  1835     1 
 1829  1836     1 
 1830  1832     1 
 1830  1834     1 
 1831  1837     1 
 1832  1835     1 
 1832  1836     1 
 1833  1834     1 
 1835  1837     1 
 1838  1843     1 
 1838  1844     1 
 1838  1845     1 
 1839  1841     1 
 1839  1842     1 
 1840  1846     1 
 1840  1847     1 
 1841  1843     1 
 1841  1844     1 
 1841  1845     1 
 1842  1848     1 
 1842  1849     1 
 1843  1846     1 
 1843  1847     1 
 1844  1846     1 
 1844  1847     1 
 1845  1850     1 
 1845  1851     1 
 1845  1852     1 
 1846  1848     1 
 1846  1849     1 
 1847  1853     1 
 1847  1854     1 
 1848  1850     1 
 1848  1851     1 
 1848  1852     1 
 1849  1855     1 
 1849  1856     1 
 1850  1853     1 
 1850  1854     1 
 1851  1853     1 
 1851  1854     1 
 1852  1857     1 
 1852  1858     1 
 1852  1869     1 
 1853  1855     1 
 1853  1856     1 
 1854  1859     1 
 1854  1860     1 
 1854  1861     1 
 1854  1870     1 
 1854  1871     1 
 1855  1857     1 
 1855  1858     1 
 1855  1869     1 
 1856  1862     1 
 1856  1863     1 
 1856  1864     1 
 1856  1872     1 
 1856  1873     1 
 1857  1859     1 
 1857  1860     1 
 1857  1861     1 
 1857  1870     1 
 1857  1871     1 
 1858  1865     1 
 1858  1866     1 
 1858  1870     1 
 1858  1871     1 
 1859  1862     1 
 1859  1863     1 
 1859  1864     1 
 1859  1869     1 
 1860  1862     1 
 1860  1863     1 
 1860  1864     1 
 1860  1869     1 
 1861  1867     1 
 1861  1868     1 
 1861  1869     1 
 1862  1865     1 
 1862  1866     1 
 1863  1865     1 
 1863  1866     1 
 1865  1867     1 
 1865  1868     1 
 1869  1874     1 
 1869  1875     1 
 1869  1886     1 
 1870  1872     1 
 1870  1873     1 
 1871  1876     1 
 1871  1877     1 
 1871  1878     1 
 1871  1887     1 
 1871  1888     1 
 1872  1874     1 
 1872  1875     1 
 1872  1886     1 
 1873  1879     1 
 1873  1880     1 
 1873  1881     1 
 1873  1889     1 
 1873  1890     1 
 1874  1876     1 
 1874  1877     1 
 1874  1878     1 
 1874  1887     1 
 1874  1888     1 
 1875  1882     1 
 1875  1883     1 
 1875  1887     1 
 1875  1888     1 
 1876  1879     1 
 1876  1880     1 
 1876  1881     1 
 1876  1886     1 
 1877  1879     1 
 1877  1880     1 
 1877  1881     1 
 1877  1886     1 
 1878  1884     1 
 1878  1885     1 
 1878  1886     1 
 1879  1882     1 
 1879  1883     1 
 1880  1882     1 
 1880  1883     1 
 1882  1884     1 
 1882  1885     1 
 1886  1891     1 
 1886  1892     1 
 1886  1903     1 
 1887  1889     1 
 1887  1890     1 
 1888  1893     1 
 1888  1894     1 
 1888  1895     1 
 1888  1904     1 
 1888  1905     1 
 1889  1891     1 
 1889  1892     1 
 1889  1903     1 
 1890  1896     1 
 1890  1897     1 
 1890  1898     1 
 1890  1906     1 
 1890  1907     1 
 1891  1893     1 
 1891  1894     1 
 1891  1895     1 
 1891  1904     1 
 1891  1905     1 
 1892  1899     1 
 1892  1900     1 
 1892  1904     1 
 1892  1905     1 
 1893  1896     1 
 1893  1897     1 
 1893  1898     1 
 1893  1903     1 
 1894  1896     1 
 1894  1897     1 
 1894  1898     1 
 1894  1903     1 
 1895  1901     1 
 1895  1902     1 
 1895  1903     1 
 1896  1899     1 
 1896  1900     1 
 1897  1899     1 
 1897  1900     1 
 1899  1901     1 
 1899  1902     1 
 1903  1908     1 
 1903  1909     1 
 1903  1914     1 
 1904  1906     1 
 1904  1907     1 
 1905  1910     1 
 1905  1911     1 
 1905  1912     1 
 1905  1915     1 
 1905  1916     1 
 1906  1908     1 
 1906  1909     1 
 1906  1914     1 
 1907  1913     1 
 1907  1917     1 
 1907  1918     1 
 1908  1910     1 
 1908  1911     1 
 1908  1912     1 
 1908  1915     1 
 1908  1916     1 
 1909  1915     1 
 1909  1916     1 
 1910  1913     1 
 1910  1914     1 
 1911  1913     1 
 1911  1914     1 
 1912  1914     1 
 1914  1919     1 
 1914  1920     1 
 1914  1935     1 
 1915  1917     1 
 1915  1918     1 
 1916  1921     1 
 1916  1922     1 
 1916  1923     1 
 1916  1936     1 
 1916  1937     1 
 1917  1919     1 
 1917  1920     1 
 1917  1935     1 
 1918  1924     1 
 1918  1933     1 
 1918  1938     1 
 1918  1939     1 
 1919  1921     1 
 1919  1922     1 
 1919  1923     1 
 1919  1936     1 
 1919  1937     1 
 1920  1925     1 
 1920  1926     1 
 1920  1931     1 
 1920  1934     1 
 1920  1936     1 
 1920  1937     1 
 1921  1924     1 
 1921  1933     1 
 1921  1935     1 
 1922  1924     1 
 1922  1933     1 
 1922  1935     1 
 1923  1927     1 
 1923  1928     1 
 1923  1932     1 
 1923  1935     1 
 1924  1929     1 
 1924  1931     1 
 1924  1934     1 
 1925  1927     1 
 1925  1928     1 
 1925  1933     1 
 1926  1930     1 
 1926  1932     1 
 1926  1933     1 
 1927  1929     1 
 1927  1931     1 
 1928  1934     1 
 1929  1932     1 
 1929  1933     1 
 1930  1931     1 
 1932  1934     1 
 1935  1940     1 
 1935  1941     1 
 1935  1942     1 
 1936  1938     1 
 1936  1939     1 
 1937  1943     1 
 1937  1944     1 
 1938  1940     1 
 1938  1941     1 
 1938  1942     1 
 1939  1945     1 
 1939  1946     1 
 1940  1943     1 
 1940  1944     1 
 1941  1943     1 
 1941  1944     1 
 1942  1947     1 
 1942  1948     1 
 1942  1959     1 
 1943  1945     1 
 1943  1946     1 
 1944  1949     1 
 1944  1950     1 
 1944  1951     1 
 1944  1960     1 
 1944  1961     1 
 1945  1947     1 
 1945  1948     1 
 1945  1959     1 
 1946  1952     1 
 1946  1953     1 
 1946  1954     1 
 1946  1962     1 
 1946  1963     1 
 1947  1949     1 
 1947  1950     1 
 1947  1951     1 
 1947  1960     1 
 1947  1961     1 
 1948  1955     1 
 1948  1956     1 
 1948  1960     1 
 1948  1961     1 
 1949  1952     1 
 1949  1953     1 
 1949  1954     1 
 1949  1959     1 
 1950  1952     1 
 1950  1953     1 
 1950  1954     1 
 1950  1959     1 
 1951  1957     1 
 1951  1958     1 
 1951  1959     1 
 1952  1955     1 
 1952  1956     1 
 1953  1955     1 
 1953  1956     1 
 1955  1957     1 
 1955  1958     1 
 1959  1964     1 
 1959  1965     1 
 1959  1976     1 
 1960  1962     1 
 1960  1963     1 
 1961  1966     1 
 1961  1967     1 
 1961  1968     1 
 1961  1977     1 
 1961  1978     1 
 1962  1964     1 
 1962  1965     1 
 1962  1976     1 
 1963  1969     1 
 1963  1970     1 
 1963  1971     1 
 1963  1979     1 
 1963  1980     1 
 1964  1966     1 
 1964  1967     1 
 1964  1968     1 
 1964  1977     1 
 1964  1978     1 
 1965  1972     1 
 1965  1973     1 
 1965  1977     1 
 1965  1978     1 
 1966  1969     1 
 1966  1970     1 
 1966  1971     1 
 1966  1976     1 
 1967  1969     1 
 1967  1970     1 
 1967  1971     1 
 1967  1976     1 
 1968  1974     1 
 1968  1975     1 
 1968  1976     1 
 1969  1972     1 
 1969  1973     1 
 1970  1972     1 
 1970  1973     1 
 1972  1974     1 
 1972  1975     1 
 1976  1981     1 
 1976  1982     1 
 1976  1993     1 
 1977  1979     1 
 1977  1980     1 
 1978  1983     1 
 1978  1984     1 
 1978  1985     1 
 1978  1994     1 
 1978  1995     1 
 1979  1981     1 
 1979  1982     1 
 1979  1993     1 
 1980  1986     1 
 1980  1987     1 
 1980  1988     1 
 1980  1996     1 
 1980  1997     1 
 1981  1983     1 
 1981  1984     1 
 1981  1985     1 
 1981  1994     1 
 1981  1995     1 
 1982  1989     1 
 1982  1990     1 
 1982  1994     1 
 1982  1995     1 
 1983  1986     1 
 1983  1987     1 
 1983  1988     1 
 1983  1993     1 
 1984  1986     1 
 1984  1987     1 
 1984  1988     1 
 1984  1993     1 
 1985  1991     1 
 1985  1992     1 
 1985  1993     1 
 1986  1989     1 
 1986  1990     1 
 1987  1989     1 
 1987  1990     1 
 1989  1991     1 
 1989  1992     1 
 1993  1998     1 
 1993  1999     1 
 1993  2004     1 
 1994  1996     1 
 1994  1997     1 
 1995  2000     1 
 1995  2001     1 
 1995  2002     1 
 1995  2005     1 
 1995  2006     1 
 1996  1998     1 
 1996  1999     1 
 1996  2004     1 
 1997  2003     1 
 1997  2007     1 
 1997  2008     1 
 1998  2000     1 
 1998  2001     1 
 1998  2002     1 
 1998  2005     1 
 1998  2006     1 
 1999  2005     1 
 1999  2006     1 
 2000  2003     1 
 2000  2004     1 
 2001  2003     1 
 2001  2004     1 
 2002  2004     1 
 2004  2009     1 
 2004  2010     1 
 2004  2025     1 
 2005  2007     1 
 2005  2008     1 
 2006  2011     1 
 2006  2012     1 
 2006  2013     1 
 2006  2026     1 
 2006  2027     1 
 2007  2009     1 
 2007  2010     1 
 2007  2025     1 
 2008  2014     1 
 2008  2023     1 
 2008  2028     1 
 2008  2029     1 
 2009  2011     1 
 2009  2012     1 
 2009  2013     1 
 2009  2026     1 
 2009  2027     1 
 2010  2015     1 
 2010  2016     1 
 2010  2021     1 
 2010  2024     1 
 2010  2026     1 
 2010  2027     1 
 2011  2014     1 
 2011  2023     1 
 2011  2025     1 
 2012  2014     1 
 2012  2023     1 
 2012  2025     1 
 2013  2017     1 
 2013  2018     1 
 2013  2022     1 
 2013  2025     1 
 2014  2019     1 
 2014  2021     1 
 2014  2024     1 
 2015  2017     1 
 2015  2018     1 
 2015  2023     1 
 2016  2020     1 
 2016  2022     1 
 2016  2023     1 
 2017  2019     1 
 2017  2021     1 
 2018  2024     1 
 2019  2022     1 
 2019  2023     1 
 2020  2021     1 
 2022  2024     1 
 2025  2030     1 
 2025  2031     1 
 2025  2039     1 
 2026  2028     1 
 2026  2029     1 
 2027  2032     1 
 2027  2033     1 
 2027  2034     1 
 2027  2040     1 
 2027  2041     1 
 2028  2030     1 
 2028  2031     1 
 2028  2039     1 
 2029  2035     1 
 2029  2036     1 
 2029  2042     1 
 2029  2051     1 
 2030  2032     1 
 2030  2033     1 
 2030  2034     1 
 2030  2040     1 
 2030  2041     1 
 2031  2037     1 
 2031  2038     1 
 2031  2040     1 
 2031  2041     1 
 2032  2035     1 
 2032  2036     1 
 2032  2039     1 
 2033  2035     1 
 2033  2036     1 
 2033  2039     1 
 2034  2039     1 
 2035  2037     1 
 2035  2038     1 
 2039  2043     1 
 2039  2044     1 
 2039  2045     1 
 2039  2048     1 
 2039  2052     1 
 2039  2053     1 
 2040  2042     1 
 2040  2051     1 
 2041  2046     1 
 2041  2047     1 
 2041  2049     1 
 2041  2050     1 
 2041  2054     1 
 2041  2055     1 
 2042  2049     1 
 2042  2050     1 
 2042  2052     1 
 2042  2053     1 
 2043  2046     1 
 2043  2047     1 
 2043  2048     1 
 2043  2051     1 
 2044  2046     1 
 2044  2047     1 
 2044  2048     1 
 2044  2051     1 
 2045  2052     1 
 2045  2053     1 
 2046  2049     1 
 2046  2050     1 
 2046  2051     1 
 2047  2049     1 
 2047  2050     1 
 2047  2051     1 
 2048  2054     1 
 2048  2055     1 
 2049  2052     1 
 2049  2053     1 
 2050  2052     1 
 2050  2053     1 
 2051  2056     1 
 2051  2065     1 
 2052  2054     1 
 2052  2055     1 
 2053  2057     1 
 2053  2058     1 
 2053  2059     1 
 2053  2062     1 
 2053  2066     1 
 2053  2067     1 
 2054  2056     1 
 2054  2065     1 
 2055  2060     1 
 2055  2061     1 
 2055  2063     1 
 2055  2064     1 
 2055  2068     1 
 2055  2069     1 
 2056  2063     1 
 2056  2064     1 
 2056  2066     1 
 2056  2067     1 
 2057  2060     1 
 2057  2061     1 
 2057  2062     1 
 2057  2065     1 
 2058  2060     1 
 2058  2061     1 
 2058  2062     1 
 2058  2065     1 
 2059  2066     1 
 2059  2067     1 
 2060  2063     1 
 2060  2064     1 
 2060  2065     1 
 2061  2063     1 
 2061  2064     1 
 2061  2065     1 
 2062  2068     1 
 2062  2069     1 
 2063  2066     1 
 2063  2067     1 
 2064  2066     1 
 2064  2067     1 
 2065  2070     1 
 2065  2071     1 
 2066  2068     1 
 2066  2069     1 
 2067  2072     1 
 2067  2073     1 
 2067  2084     1 
 2068  2070     1 
 2068  2071     1 
 2069  2074     1 
 2069  2075     1 
 2069  2076     1 
 2069  2085     1 
 2069  2086     1 
 2070  2072     1 
 2070  2073     1 
 2070  2084     1 
 2071  2077     1 
 2071  2078     1 
 2071  2079     1 
 2071  2087     1 
 2071  2088     1 
 2072  2074     1 
 2072  2075     1 
 2072  2076     1 
 2072  2085     1 
 2072  2086     1 
 2073  2080     1 
 2073  2081     1 
 2073  2085     1 
 2073  2086     1 
 2074  2077     1 
 2074  2078     1 
 2074  2079     1 
 2074  2084     1 
 2075  2077     1 
 2075  2078     1 
 2075  2079     1 
 2075  2084     1 
 2076  2082     1 
 2076  2083     1 
 2076  2084     1 
 2077  2080     1 
 2077  2081     1 
 2078  2080     1 
 2078  2081     1 
 2080  2082     1 
 2080  2083     1 
 2084  2089     1 
 2084  2090     1 
 2084  2091     1 
 2085  2087     1 
 2085  2088     1 
 2086  2092     1 
 2086  2093     1 
 2087  2089     1 
 2087  2090     1 
 2087  2091     1 
 2088  2094     1 
 2088  2095     1 
 2089  2092     1 
 2089  2093     1 
 2090  2092     1 
 2090  2093     1 
 2091  2096     1 
 2091  2097     1 
 2091  2112     1 
 2092  2094     1 
 2092  2095     1 
 2093  2098     1 
 2093  2099     1 
 2093  2100     1 
 2093  2113     1 
 2093  2114     1 
 2094  2096     1 
 2094  2097     1 
 2094  2112     1 
 2095  2101     1 
 2095  2110     1 
 2095  2115     1 
 2095  2116     1 
 2096  2098     1 
 2096  2099     1 
 2096  2100     1 
 2096  2113     1 
 2096  2114     1 
 2097  2102     1 
 2097  2103     1 
 2097  2108     1 
 2097  2111     1 
 2097  2113     1 
 2097  2114     1 
 2098  2101     1 
 2098  2110     1 
 2098  2112     1 
 2099  2101     1 
 2099  2110     1 
 2099  2112     1 
 2100  2104     1 
 2100  2105     1 
 2100  2109     1 
 2100  2112     1 
 2101  2106     1 
 2101  2108     1 
 2101  2111     1 
 2102  2104     1 
 2102  2105     1 
 2102  2110     1 
 2103  2107     1 
 2103  2109     1 
 2103  2110     1 
 2104  2106     1 
 2104  2108     1 
 2105  2111     1 
 2106  2109     1 
 2106  2110     1 
 2107  2108     1 
 2109  2111     1 
 2112  2117     1 
 2112  2118     1 
 2112  2119     1 
 2113  2115     1 
 2113  2116     1 
 2114  2120     1 
 2114  2121     1 
 2115  2117     1 
 2115  2118     1 
 2115  2119     1 
 2116  2122     1 
 2116  2123     1 
 2117  2120     1 
 2117  2121     1 
 2118  2120     1 
 2118  2121     1 
 2119  2124     1 
 2119  2125     1 
 2119  2136     1 
 2120  2122     1 
 2120  2123     1 
 2121  2126     1 
 2121  2127     1 
 2121  2128     1 
 2121  2137     1 
 2121  2138     1 
 2122  2124     1 
 2122  2125     1 
 2122  2136     1 
 2123  2129     1 
 2123  2130     1 
 2123  2131     1 
 2123  2139     1 
 2123  2140     1 
 2124  2126     1 
 2124  2127     1 
 2124  2128     1 
 2124  2137     1 
 2124  2138     1 
 2125  2132     1 
 2125  2133     1 
 2125  2137     1 
 2125  2138     1 
 2126  2129     1 
 2126  2130     1 
 2126  2131     1 
 2126  2136     1 
 2127  2129     1 
 2127  2130     1 
 2127  2131     1 
 2127  2136     1 
 2128  2134     1 
 2128  2135     1 
 2128  2136     1 
 2129  2132     1 
 2129  2133     1 
 2130  2132     1 
 2130  2133     1 
 2132  2134     1 
 2132  2135     1 
 2136  2141     1 
 2136  2142     1 
 2136  2153     1 
 2137  2139     1 
 2137  2140     1 
 2138  2143     1 
 2138  2144     1 
 2138  2145     1 
 2138  2154     1 
 2138  2155     1 
 2139  2141     1 
 2139  2142     1 
 2139  2153     1 
 2140  2146     1 
 2140  2147     1 
 2140  2148     1 
 2140  2156     1 
 2140  2157     1 
 2141  2143     1 
 2141  2144     1 
 2141  2145     1 
 2141  2154     1 
 2141  2155     1 
 2142  2149     1 
 2142  2150     1 
 2142  2154     1 
 2142  2155     1 
 2143  2146     1 
 2143  2147     1 
 2143  2148     1 
 2143  2153     1 
 2144  2146     1 
 2144  2147     1 
 2144  2148     1 
 2144  2153     1 
 2145  2151     1 
 2145  2152     1 
 2145  2153     1 
 2146  2149     1 
 2146  2150     1 
 2147  2149     1 
 2147  2150     1 
 2149  2151     1 
 2149  2152     1 
 2153  2158     1 
 2153  2159     1 
 2153  2167     1 
 2154  2156     1 
 2154  2157     1 
 2155  2160     1 
 2155  2161     1 
 2155  2162     1 
 2155  2168     1 
 2155  2169     1 
 2156  2158     1 
 2156  2159     1 
 2156  2167     1 
 2157  2163     1 
 2157  2164     1 
 2157  2170     1 
 2157  2171     1 
 2158  2160     1 
 2158  2161     1 
 2158  2162     1 
 2158  2168     1 
 2158  2169     1 
 2159  2165     1 
 2159  2166     1 
 2159  2168     1 
 2159  2169     1 
 2160  2163     1 
 2160  2164     1 
 2160  2167     1 
 2161  2163     1 
 2161  2164     1 
 2161  2167     1 
 2162  2167     1 
 2163  2165     1 
 2163  2166     1 
 2167  2172     1 
 2167  2173     1 
 2167  2184     1 
 2168  2170     1 
 2168  2171     1 
 2169  2174     1 
 2169  2175     1 
 2169  2176     1 
 2169  2185     1 
 2169  2186     1 
 2170  2172     1 
 2170  2173     1 
 2170  2184     1 
 2171  2177     1 
 2171  2178     1 
 2171  2179     1 
 2171  2187     1 
 2171  2188     1 
 2172  2174     1 
 2172  2175     1 
 2172  2176     1 
 2172  2185     1 
 2172  2186     1 
 2173  2180     1 
 2173  2181     1 
 2173  2185     1 
 2173  2186     1 
 2174  2177     1 
 2174  2178     1 
 2174  2179     1 
 2174  2184     1 
 2175  2177     1 
 2175  2178     1 
 2175  2179     1 
 2175  2184     1 
 2176  2182     1 
 2176  2183     1 
 2176  2184     1 
 2177  2180     1 
 2177  2181     1 
 2178  2180     1 
 2178  2181     1 
 2180  2182     1 
 2180  2183     1 
 2184  2189     1 
 2184  2190     1 
 2184  2205     1 
 2185  2187     1 
 2185  2188     1 
 2186  2191     1 
 2186  2192     1 
 2186  2193     1 
 2186  2206     1 
 2186  2207     1 
 2187  2189     1 
 2187  2190     1 
 2187  2205     1 
 2188  2194     1 
 2188  2203     1 
 2188  2208     1 
 2188  2209     1 
 2189  2191     1 
 2189  2192     1 
 2189  2193     1 
 2189  2206     1 
 2189  2207     1 
 2190  2195     1 
 2190  2196     1 
 2190  2201     1 
 2190  2204     1 
 2190  2206     1 
 2190  2207     1 
 2191  2194     1 
 2191  2203     1 
 2191  2205     1 
 2192  2194     1 
 2192  2203     1 
 2192  2205     1 
 2193  2197     1 
 2193  2198     1 
 2193  2202     1 
 2193  2205     1 
 2194  2199     1 
 2194  2201     1 
 2194  2204     1 
 2195  2197     1 
 2195  2198     1 
 2195  2203     1 
 2196  2200     1 
 2196  2202     1 
 2196  2203     1 
 2197  2199     1 
 2197  2201     1 
 2198  2204     1 
 2199  2202     1 
 2199  2203     1 
 2200  2201     1 
 2202  2204     1 
 2205  2210     1 
 2205  2211     1 
 2205  2219     1 
 2206  2208     1 
 2206  2209     1 
 2207  2212     1 
 2207  2213     1 
 2207  2214     1 
 2207  2220     1 
 2207  2221     1 
 2208  2210     1 
 2208  2211     1 
 2208  2219     1 
 2209  2215     1 
 2209  2216     1 
 2209  2222     1 
 2209  2223     1 
 2210  2212     1 
 2210  2213     1 
 2210  2214     1 
 2210  2220     1 
 2210  2221     1 
 2211  2217     1 
 2211  2218     1 
 2211  2220     1 
 2211  2221     1 
 2212  2215     1 
 2212  2216     1 
 2212  2219     1 
 2213  2215     1 
 2213  2216     1 
 2213  2219     1 
 2214  2219     1 
 2215  2217     1 
 2215  2218     1 
 2219  2224     1 
 2219  2225     1 
 2219  2230     1 
 2220  2222     1 
 2220  2223     1 
 2221  2226     1 
 2221  2227     1 
 2221  2228     1 
 2221  2231     1 
 2221  2232     1 
 2222  2224     1 
 2222  2225     1 
 2222  2230     1 
 2223  2229     1 
 2224  2226     1 
 2224  2227     1 
 2224  2228     1 
 2224  2231     1 
 2224  2232     1 
 2225  2231     1 
 2225  2232     1 
 2226  2229     1 
 2226  2230     1 
 2227  2229     1 
 2227  2230     1 
 2228  2230     1 

[ angles ]
;  ai    aj    ak funct            c0            c1            c2            c3
    2     1     3     1 
    2     1     4     1 
    2     1     5     1 
    3     1     4     1 
    3     1     5     1 
    4     1     5     1 
    1     5     6     1 
    1     5     7     1 
    1     5    18     1 
    6     5     7     1 
    6     5    18     1 
    7     5    18     1 
    5     7     8     1 
    5     7     9     1 
    5     7    10     1 
    8     7     9     1 
    8     7    10     1 
    9     7    10     1 
    7    10    11     1 
    7    10    12     1 
    7    10    13     1 
   11    10    12     1 
   11    10    13     1 
   12    10    13     1 
   10    13    14     1 
   13    14    15     1 
   13    14    16     1 
   13    14    17     1 
   15    14    16     1 
   15    14    17     1 
   16    14    17     1 
    5    18    19     1 
    5    18    20     1 
   19    18    20     1 
   18    20    21     1 
   18    20    22     1 
   21    20    22     1 
   20    22    23     1 
   20    22    24     1 
   20    22    28     1 
   23    22    24     1 
   23    22    28     1 
   24    22    28     1 
   22    24    25     1 
   22    24    26     1 
   22    24    27     1 
   25    24    26     1 
   25    24    27     1 
   26    24    27     1 
   22    28    29     1 
   22    28    30     1 
   29    28    30     1 
   28    30    31     1 
   28    30    32     1 
   31    30    32     1 
   30    32    33     1 
   30    32    34     1 
   30    32    39     1 
   33    32    34     1 
   33    32    39     1 
   34    32    39     1 
   32    34    35     1 
   32    34    36     1 
   32    34    37     1 
   35    34    36     1 
   35    34    37     1 
   36    34    37     1 
   34    37    38     1 
   32    39    40     1 
   32    39    41     1 
   40    39    41     1 
   39    41    42     1 
   39    41    43     1 
   42    41    43     1 
   41    43    44     1 
   41    43    45     1 
   41    43    53     1 
   44    43    45     1 
   44    43    53     1 
   45    43    53     1 
   43    45    46     1 
   43    45    47     1 
   43    45    48     1 
   46    45    47     1 
   46    45    48     1 
   47    45    48     1 
   45    48    49     1 
   45    48    50     1 
   49    48    50     1 
   48    50    51     1 
   48    50    52     1 
   51    50    52     1 
   43    53    54     1 
   43    53    55     1 
   54    53    55     1 
   53    55    56     1 
   53    55    57     1 
   56    55    57     1 
   55    57    58     1 
   55    57    59     1 
   55    57    65     1 
   58    57    59     1 
   58    57    65     1 
   59    57    65     1 
   57    59    60     1 
   57    59    61     1 
   57    59    62     1 
   60    59    61     1 
   60    59    62     1 
   61    59    62     1 
   59    62    63     1 
   59    62    64     1 
   63    62    64     1 
   57    65    66     1 
   57    65    67     1 
   66    65    67     1 
   65    67    68     1 
   65    67    69     1 
   68    67    69     1 
   67    69    70     1 
   67    69    71     1 
   67    69    86     1 
   70    69    71     1 
   70    69    86     1 
   71    69    86     1 
   69    71    72     1 
   69    71    73     1 
   69    71    74     1 
   72    71    73     1 
   72    71    74     1 
   73    71    74     1 
   71    74    75     1 
   71    74    84     1 
   75    74    84     1 
   74    75    76     1 
   74    75    77     1 
   76    75    77     1 
   75    77    78     1 
   75    77    79     1 
   78    77    79     1 
   77    79    80     1 
   77    79    82     1 
   80    79    82     1 
   79    80    81     1 
   79    82    83     1 
   79    82    84     1 
   83    82    84     1 
   74    84    82     1 
   74    84    85     1 
   82    84    85     1 
   69    86    87     1 
   69    86    88     1 
   87    86    88     1 
   86    88    89     1 
   86    88    90     1 
   89    88    90     1 
   88    90    91     1 
   88    90    92     1 
   88    90   100     1 
   91    90    92     1 
   91    90   100     1 
   92    90   100     1 
   90    92    93     1 
   90    92    94     1 
   90    92    98     1 
   93    92    94     1 
   93    92    98     1 
   94    92    98     1 
   92    94    95     1 
   92    94    96     1 
   92    94    97     1 
   95    94    96     1 
   95    94    97     1 
   96    94    97     1 
   92    98    99     1 
   90   100   101     1 
   90   100   102     1 
  101   100   102     1 
  100   102   103     1 
  100   102   104     1 
  103   102   104     1 
  102   104   105     1 
  102   104   106     1 
  102   104   117     1 
  105   104   106     1 
  105   104   117     1 
  106   104   117     1 
  104   106   107     1 
  104   106   108     1 
  104   106   109     1 
  107   106   108     1 
  107   106   109     1 
  108   106   109     1 
  106   109   110     1 
  106   109   111     1 
  106   109   112     1 
  110   109   111     1 
  110   109   112     1 
  111   109   112     1 
  109   112   113     1 
  109   112   114     1 
  113   112   114     1 
  112   114   115     1 
  112   114   116     1 
  115   114   116     1 
  104   117   118     1 
  104   117   119     1 
  118   117   119     1 
  117   119   120     1 
  117   119   121     1 
  120   119   121     1 
  119   121   122     1 
  119   121   123     1 
  119   121   134     1 
  122   121   123     1 
  122   121   134     1 
  123   121   134     1 
  121   123   124     1 
  121   123   125     1 
  121   123   126     1 
  124   123   125     1 
  124   123   126     1 
  125   123   126     1 
  123   126   127     1 
  123   126   128     1 
  123   126   129     1 
  127   126   128     1 
  127   126   129     1 
  128   126   129     1 
  126   129   130     1 
  126   129   131     1 
  130   129   131     1 
  129   131   132     1 
  129   131   133     1 
  132   131   133     1 
  121   134   135     1 
  121   134   136     1 
  135   134   136     1 
  134   136   137     1 
  134   136   138     1 
  137   136   138     1 
  136   138   139     1 
  136   138   140     1 
  136   138   144     1 
  139   138   140     1 
  139   138   144     1 
  140   138   144     1 
  138   140   141     1 
  138   140   142     1 
  138   140   143     1 
  141   140   142     1 
  141   140   143     1 
  142   140   143     1 
  138   144   145     1 
  138   144   146     1 
  145   144   146     1 
  144   146   147     1 
  144   146   148     1 
  147   146   148     1 
  146   148   149     1 
  146   148   150     1 
  146   148   158     1 
  149   148   150     1 
  149   148   158     1 
  150   148   158     1 
  148   150   151     1 
  148   150   152     1 
  148   150   156     1 
  151   150   152     1 
  151   150   156     1 
  152   150   156     1 
  150   152   153     1 
  150   152   154     1 
  150   152   155     1 
  153   152   154     1 
  153   152   155     1 
  154   152   155     1 
  150   156   157     1 
  148   158   159     1 
  148   158   160     1 
  159   158   160     1 
  158   160   161     1 
  158   160   162     1 
  161   160   162     1 
  160   162   163     1 
  160   162   164     1 
  160   162   175     1 
  163   162   164     1 
  163   162   175     1 
  164   162   175     1 
  162   164   165     1 
  162   164   166     1 
  162   164   167     1 
  165   164   166     1 
  165   164   167     1 
  166   164   167     1 
  164   167   168     1 
  164   167   169     1 
  164   167   170     1 
  168   167   169     1 
  168   167   170     1 
  169   167   170     1 
  167   170   171     1 
  167   170   172     1 
  171   170   172     1 
  170   172   173     1 
  170   172   174     1 
  173   172   174     1 
  162   175   176     1 
  162   175   177     1 
  176   175   177     1 
  175   177   178     1 
  175   177   179     1 
  178   177   179     1 
  177   179   180     1 
  177   179   181     1 
  177   179   186     1 
  180   179   181     1 
  180   179   186     1 
  181   179   186     1 
  179   181   182     1 
  179   181   183     1 
  179   181   184     1 
  182   181   183     1 
  182   181   184     1 
  183   181   184     1 
  181   184   185     1 
  179   186   187     1 
  179   186   188     1 
  187   186   188     1 
  186   188   189     1 
  186   188   190     1 
  189   188   190     1 
  188   190   191     1 
  188   190   192     1 
  188   190   207     1 
  191   190   192     1 
  191   190   207     1 
  192   190   207     1 
  190   192   193     1 
  190   192   194     1 
  190   192   195     1 
  193   192   194     1 
  193   192   195     1 
  194   192   195     1 
  192   195   196     1 
  192   195   205     1 
  196   195   205     1 
  195   196   197     1 
  195   196   198     1 
  197   196   198     1 
  196   198   199     1 
  196   198   200     1 
  199   198   200     1 
  198   200   201     1 
  198   200   203     1 
  201   200   203     1 
  200   201   202     1 
  200   203   204     1 
  200   203   205     1 
  204   203   205     1 
  195   205   203     1 
  195   205   206     1 
  203   205   206     1 
  190   207   208     1 
  190   207   209     1 
  208   207   209     1 
  207   209   210     1 
  207   209   211     1 
  210   209   211     1 
  209   211   212     1 
  209   211   213     1 
  209   211   214     1 
  212   211   213     1 
  212   211   214     1 
  213   211   214     1 
  211   214   215     1 
  211   214   216     1 
  215   214   216     1 
  214   216   217     1 
  214   216   218     1 
  217   216   218     1 
  216   218   219     1 
  216   218   220     1 
  216   218   224     1 
  219   218   220     1 
  219   218   224     1 
  220   218   224     1 
  218   220   221     1 
  218   220   222     1 
  218   220   223     1 
  221   220   222     1 
  221   220   223     1 
  222   220   223     1 
  218   224   225     1 
  218   224   226     1 
  225   224   226     1 
  224   226   227     1 
  224   226   228     1 
  227   226   228     1 
  226   228   229     1 
  226   228   230     1 
  226   228   245     1 
  229   228   230     1 
  229   228   245     1 
  230   228   245     1 
  228   230   231     1 
  228   230   232     1 
  228   230   233     1 
  231   230   232     1 
  231   230   233     1 
  232   230   233     1 
  230   233   234     1 
  230   233   243     1 
  234   233   243     1 
  233   234   235     1 
  233   234   236     1 
  235   234   236     1 
  234   236   237     1 
  234   236   238     1 
  237   236   238     1 
  236   238   239     1 
  236   238   241     1 
  239   238   241     1 
  238   239   240     1 
  238   241   242     1 
  238   241   243     1 
  242   241   243     1 
  233   243   241     1 
  233   243   244     1 
  241   243   244     1 
  228   245   246     1 
  228   245   247     1 
  246   245   247     1 
  245   247   248     1 
  245   247   257     1 
  248   247   257     1 
  247   248   249     1 
  247   248   250     1 
  247   248   251     1 
  249   248   250     1 
  249   248   251     1 
  250   248   251     1 
  248   251   252     1 
  248   251   253     1 
  248   251   254     1 
  252   251   253     1 
  252   251   254     1 
  253   251   254     1 
  251   254   255     1 
  251   254   256     1 
  251   254   257     1 
  255   254   256     1 
  255   254   257     1 
  256   254   257     1 
  247   257   254     1 
  247   257   258     1 
  247   257   259     1 
  254   257   258     1 
  254   257   259     1 
  258   257   259     1 
  257   259   260     1 
  257   259   261     1 
  260   259   261     1 
  259   261   262     1 
  259   261   263     1 
  262   261   263     1 
  261   263   264     1 
  261   263   265     1 
  261   263   273     1 
  264   263   265     1 
  264   263   273     1 
  265   263   273     1 
  263   265   266     1 
  263   265   267     1 
  263   265   271     1 
  266   265   267     1 
  266   265   271     1 
  267   265   271     1 
  265   267   268     1 
  265   267   269     1 
  265   267   270     1 
  268   267   269     1 
  268   267   270     1 
  269   267   270     1 
  265   271   272     1 
  263   273   274     1 
  263   273   275     1 
  274   273   275     1 
  273   275   276     1 
  273   275   277     1 
  276   275   277     1 
  275   277   278     1 
  275   277   279     1 
  275   277   290     1 
  278   277   279     1 
  278   277   290     1 
  279   277   290     1 
  277   279   280     1 
  277   279   281     1 
  277   279   282     1 
  280   279   281     1 
  280   279   282     1 
  281   279   282     1 
  279   282   283     1 
  279   282   284     1 
  279   282   285     1 
  283   282   284     1 
  283   282   285     1 
  284   282   285     1 
  282   285   286     1 
  282   285   287     1 
  286   285   287     1 
  285   287   288     1 
  285   287   289     1 
  288   287   289     1 
  277   290   291     1 
  277   290   292     1 
  291   290   292     1 
  290   292   293     1 
  290   292   302     1 
  293   292   302     1 
  292   293   294     1 
  292   293   295     1 
  292   293   296     1 
  294   293   295     1 
  294   293   296     1 
  295   293   296     1 
  293   296   297     1 
  293   296   298     1 
  293   296   299     1 
  297   296   298     1 
  297   296   299     1 
  298   296   299     1 
  296   299   300     1 
  296   299   301     1 
  296   299   302     1 
  300   299   301     1 
  300   299   302     1 
  301   299   302     1 
  292   302   299     1 
  292   302   303     1 
  292   302   304     1 
  299   302   303     1 
  299   302   304     1 
  303   302   304     1 
  302   304   305     1 
  302   304   306     1 
  305   304   306     1 
  304   306   307     1 
  304   306   308     1 
  307   306   308     1 
  306   308   309     1 
  306   308   310     1 
  306   308   311     1 
  309   308   310     1 
  309   308   311     1 
  310   308   311     1 
  308   311   312     1 
  308   311   313     1 
  312   311   313     1 
  311   313   314     1 
  311   313   315     1 
  314   313   315     1 
  313   315   316     1 
  313   315   317     1 
  313   315   328     1 
  316   315   317     1 
  316   315   328     1 
  317   315   328     1 
  315   317   318     1 
  315   317   319     1 
  315   317   320     1 
  318   317   319     1 
  318   317   320     1 
  319   317   320     1 
  317   320   321     1 
  317   320   322     1 
  317   320   323     1 
  321   320   322     1 
  321   320   323     1 
  322   320   323     1 
  320   323   324     1 
  320   323   325     1 
  324   323   325     1 
  323   325   326     1 
  323   325   327     1 
  326   325   327     1 
  315   328   329     1 
  315   328   330     1 
  329   328   330     1 
  328   330   331     1 
  328   330   332     1 
  331   330   332     1 
  330   332   333     1 
  330   332   334     1 
  330   332   335     1 
  333   332   334     1 
  333   332   335     1 
  334   332   335     1 
  332   335   336     1 
  332   335   337     1 
  336   335   337     1 
  335   337   338     1 
  335   337   339     1 
  338   337   339     1 
  337   339   340     1 
  337   339   341     1 
  337   339   356     1 
  340   339   341     1 
  340   339   356     1 
  341   339   356     1 
  339   341   342     1 
  339   341   343     1 
  339   341   344     1 
  342   341   343     1 
  342   341   344     1 
  343   341   344     1 
  341   344   345     1 
  341   344   354     1 
  345   344   354     1 
  344   345   346     1 
  344   345   347     1 
  346   345   347     1 
  345   347   348     1 
  345   347   349     1 
  348   347   349     1 
  347   349   350     1 
  347   349   352     1 
  350   349   352     1 
  349   350   351     1 
  349   352   353     1 
  349   352   354     1 
  353   352   354     1 
  344   354   352     1 
  344   354   355     1 
  352   354   355     1 
  339   356   357     1 
  339   356   358     1 
  357   356   358     1 
  356   358   359     1 
  356   358   360     1 
  359   358   360     1 
  358   360   361     1 
  358   360   362     1 
  358   360   367     1 
  361   360   362     1 
  361   360   367     1 
  362   360   367     1 
  360   362   363     1 
  360   362   364     1 
  360   362   365     1 
  363   362   364     1 
  363   362   365     1 
  364   362   365     1 
  362   365   366     1 
  360   367   368     1 
  360   367   369     1 
  368   367   369     1 
  367   369   370     1 
  367   369   371     1 
  370   369   371     1 
  369   371   372     1 
  369   371   373     1 
  369   371   384     1 
  372   371   373     1 
  372   371   384     1 
  373   371   384     1 
  371   373   374     1 
  371   373   375     1 
  371   373   376     1 
  374   373   375     1 
  374   373   376     1 
  375   373   376     1 
  373   376   377     1 
  373   376   378     1 
  373   376   379     1 
  377   376   378     1 
  377   376   379     1 
  378   376   379     1 
  376   379   380     1 
  376   379   381     1 
  380   379   381     1 
  379   381   382     1 
  379   381   383     1 
  382   381   383     1 
  371   384   385     1 
  371   384   386     1 
  385   384   386     1 
  384   386   387     1 
  384   386   388     1 
  387   386   388     1 
  386   388   389     1 
  386   388   390     1 
  386   388   401     1 
  389   388   390     1 
  389   388   401     1 
  390   388   401     1 
  388   390   391     1 
  388   390   392     1 
  388   390   393     1 
  391   390   392     1 
  391   390   393     1 
  392   390   393     1 
  390   393   394     1 
  390   393   395     1 
  390   393   396     1 
  394   393   395     1 
  394   393   396     1 
  395   393   396     1 
  393   396   397     1 
  393   396   398     1 
  397   396   398     1 
  396   398   399     1 
  396   398   400     1 
  399   398   400     1 
  388   401   402     1 
  388   401   403     1 
  402   401   403     1 
  401   403   404     1 
  401   403   405     1 
  404   403   405     1 
  403   405   406     1 
  403   405   407     1 
  403   405   412     1 
  406   405   407     1 
  406   405   412     1 
  407   405   412     1 
  405   407   408     1 
  405   407   409     1 
  405   407   410     1 
  408   407   409     1 
  408   407   410     1 
  409   407   410     1 
  407   410   411     1 
  405   412   413     1 
  405   412   414     1 
  413   412   414     1 
  412   414   415     1 
  412   414   416     1 
  415   414   416     1 
  414   416   417     1 
  414   416   418     1 
  414   416   423     1 
  417   416   418     1 
  417   416   423     1 
  418   416   423     1 
  416   418   419     1 
  416   418   420     1 
  416   418   421     1 
  419   418   420     1 
  419   418   421     1 
  420   418   421     1 
  418   421   422     1 
  416   423   424     1 
  416   423   425     1 
  424   423   425     1 
  423   425   426     1 
  423   425   427     1 
  426   425   427     1 
  425   427   428     1 
  425   427   429     1 
  425   427   440     1 
  428   427   429     1 
  428   427   440     1 
  429   427   440     1 
  427   429   430     1 
  427   429   431     1 
  427   429   432     1 
  430   429   431     1 
  430   429   432     1 
  431   429   432     1 
  429   432   433     1 
  429   432   434     1 
  429   432   435     1 
  433   432   434     1 
  433   432   435     1 
  434   432   435     1 
  432   435   436     1 
  432   435   437     1 
  436   435   437     1 
  435   437   438     1 
  435   437   439     1 
  438   437   439     1 
  427   440   441     1 
  427   440   442     1 
  441   440   442     1 
  440   442   443     1 
  440   442   452     1 
  443   442   452     1 
  442   443   444     1 
  442   443   445     1 
  442   443   446     1 
  444   443   445     1 
  444   443   446     1 
  445   443   446     1 
  443   446   447     1 
  443   446   448     1 
  443   446   449     1 
  447   446   448     1 
  447   446   449     1 
  448   446   449     1 
  446   449   450     1 
  446   449   451     1 
  446   449   452     1 
  450   449   451     1 
  450   449   452     1 
  451   449   452     1 
  442   452   449     1 
  442   452   453     1 
  442   452   454     1 
  449   452   453     1 
  449   452   454     1 
  453   452   454     1 
  452   454   455     1 
  452   454   456     1 
  455   454   456     1 
  454   456   457     1 
  454   456   458     1 
  457   456   458     1 
  456   458   459     1 
  456   458   460     1 
  456   458   475     1 
  459   458   460     1 
  459   458   475     1 
  460   458   475     1 
  458   460   461     1 
  458   460   462     1 
  458   460   463     1 
  461   460   462     1 
  461   460   463     1 
  462   460   463     1 
  460   463   464     1 
  460   463   473     1 
  464   463   473     1 
  463   464   465     1 
  463   464   466     1 
  465   464   466     1 
  464   466   467     1 
  464   466   468     1 
  467   466   468     1 
  466   468   469     1 
  466   468   471     1 
  469   468   471     1 
  468   469   470     1 
  468   471   472     1 
  468   471   473     1 
  472   471   473     1 
  463   473   471     1 
  463   473   474     1 
  471   473   474     1 
  458   475   476     1 
  458   475   477     1 
  476   475   477     1 
  475   477   478     1 
  475   477   479     1 
  478   477   479     1 
  477   479   480     1 
  477   479   481     1 
  477   479   482     1 
  480   479   481     1 
  480   479   482     1 
  481   479   482     1 
  479   482   483     1 
  479   482   484     1 
  483   482   484     1 
  482   484   485     1 
  482   484   486     1 
  485   484   486     1 
  484   486   487     1 
  484   486   488     1 
  484   486   499     1 
  487   486   488     1 
  487   486   499     1 
  488   486   499     1 
  486   488   489     1 
  486   488   490     1 
  486   488   491     1 
  489   488   490     1 
  489   488   491     1 
  490   488   491     1 
  488   491   492     1 
  488   491   493     1 
  488   491   494     1 
  492   491   493     1 
  492   491   494     1 
  493   491   494     1 
  491   494   495     1 
  491   494   496     1 
  495   494   496     1 
  494   496   497     1 
  494   496   498     1 
  497   496   498     1 
  486   499   500     1 
  486   499   501     1 
  500   499   501     1 
  499   501   502     1 
  499   501   503     1 
  502   501   503     1 
  501   503   504     1 
  501   503   505     1 
  501   503   516     1 
  504   503   505     1 
  504   503   516     1 
  505   503   516     1 
  503   505   506     1 
  503   505   507     1 
  503   505   508     1 
  506   505   507     1 
  506   505   508     1 
  507   505   508     1 
  505   508   509     1 
  505   508   510     1 
  505   508   511     1 
  509   508   510     1 
  509   508   511     1 
  510   508   511     1 
  508   511   512     1 
  508   511   513     1 
  512   511   513     1 
  511   513   514     1 
  511   513   515     1 
  514   513   515     1 
  503   516   517     1 
  503   516   518     1 
  517   516   518     1 
  516   518   519     1 
  516   518   520     1 
  519   518   520     1 
  518   520   521     1 
  518   520   522     1 
  518   520   527     1 
  521   520   522     1 
  521   520   527     1 
  522   520   527     1 
  520   522   523     1 
  520   522   524     1 
  520   522   525     1 
  523   522   524     1 
  523   522   525     1 
  524   522   525     1 
  522   525   526     1 
  520   527   528     1 
  520   527   529     1 
  528   527   529     1 
  527   529   530     1 
  527   529   531     1 
  530   529   531     1 
  529   531   532     1 
  529   531   533     1 
  529   531   548     1 
  532   531   533     1 
  532   531   548     1 
  533   531   548     1 
  531   533   534     1 
  531   533   535     1 
  531   533   536     1 
  534   533   535     1 
  534   533   536     1 
  535   533   536     1 
  533   536   537     1 
  533   536   546     1 
  537   536   546     1 
  536   537   538     1 
  536   537   539     1 
  538   537   539     1 
  537   539   540     1 
  537   539   541     1 
  540   539   541     1 
  539   541   542     1 
  539   541   544     1 
  542   541   544     1 
  541   542   543     1 
  541   544   545     1 
  541   544   546     1 
  545   544   546     1 
  536   546   544     1 
  536   546   547     1 
  544   546   547     1 
  531   548   549     1 
  531   548   550     1 
  549   548   550     1 
  548   550   551     1 
  548   550   552     1 
  551   550   552     1 
  550   552   553     1 
  550   552   554     1 
  550   552   559     1 
  553   552   554     1 
  553   552   559     1 
  554   552   559     1 
  552   554   555     1 
  552   554   556     1 
  552   554   557     1 
  555   554   556     1 
  555   554   557     1 
  556   554   557     1 
  554   557   558     1 
  552   559   560     1 
  552   559   561     1 
  560   559   561     1 
  559   561   562     1 
  559   561   563     1 
  562   561   563     1 
  561   563   564     1 
  561   563   565     1 
  561   563   566     1 
  564   563   565     1 
  564   563   566     1 
  565   563   566     1 
  563   566   567     1 
  563   566   568     1 
  567   566   568     1 
  566   568   569     1 
  566   568   570     1 
  569   568   570     1 
  568   570   571     1 
  568   570   572     1 
  568   570   587     1 
  571   570   572     1 
  571   570   587     1 
  572   570   587     1 
  570   572   573     1 
  570   572   574     1 
  570   572   575     1 
  573   572   574     1 
  573   572   575     1 
  574   572   575     1 
  572   575   576     1 
  572   575   585     1 
  576   575   585     1 
  575   576   577     1 
  575   576   578     1 
  577   576   578     1 
  576   578   579     1 
  576   578   580     1 
  579   578   580     1 
  578   580   581     1 
  578   580   583     1 
  581   580   583     1 
  580   581   582     1 
  580   583   584     1 
  580   583   585     1 
  584   583   585     1 
  575   585   583     1 
  575   585   586     1 
  583   585   586     1 
  570   587   588     1 
  570   587   589     1 
  588   587   589     1 
  587   589   590     1 
  587   589   591     1 
  590   589   591     1 
  589   591   592     1 
  589   591   593     1 
  589   591   598     1 
  592   591   593     1 
  592   591   598     1 
  593   591   598     1 
  591   593   594     1 
  591   593   595     1 
  591   593   596     1 
  594   593   595     1 
  594   593   596     1 
  595   593   596     1 
  593   596   597     1 
  591   598   599     1 
  591   598   600     1 
  599   598   600     1 
  598   600   601     1 
  598   600   602     1 
  601   600   602     1 
  600   602   603     1 
  600   602   604     1 
  600   602   615     1 
  603   602   604     1 
  603   602   615     1 
  604   602   615     1 
  602   604   605     1 
  602   604   606     1 
  602   604   607     1 
  605   604   606     1 
  605   604   607     1 
  606   604   607     1 
  604   607   608     1 
  604   607   609     1 
  604   607   610     1 
  608   607   609     1 
  608   607   610     1 
  609   607   610     1 
  607   610   611     1 
  607   610   612     1 
  611   610   612     1 
  610   612   613     1 
  610   612   614     1 
  613   612   614     1 
  602   615   616     1 
  602   615   617     1 
  616   615   617     1 
  615   617   618     1 
  615   617   619     1 
  618   617   619     1 
  617   619   620     1 
  617   619   621     1 
  617   619   626     1 
  620   619   621     1 
  620   619   626     1 
  621   619   626     1 
  619   621   622     1 
  619   621   623     1 
  619   621   624     1 
  622   621   623     1 
  622   621   624     1 
  623   621   624     1 
  621   624   625     1 
  619   626   627     1 
  619   626   628     1 
  627   626   628     1 
  626   628   629     1 
  626   628   630     1 
  629   628   630     1 
  628   630   631     1 
  628   630   632     1 
  628   630   640     1 
  631   630   632     1 
  631   630   640     1 
  632   630   640     1 
  630   632   633     1 
  630   632   634     1 
  630   632   638     1 
  633   632   634     1 
  633   632   638     1 
  634   632   638     1 
  632   634   635     1 
  632   634   636     1 
  632   634   637     1 
  635   634   636     1 
  635   634   637     1 
  636   634   637     1 
  632   638   639     1 
  630   640   641     1 
  630   640   642     1 
  641   640   642     1 
  640   642   643     1 
  640   642   644     1 
  643   642   644     1 
  642   644   645     1 
  642   644   646     1 
  642   644   652     1 
  645   644   646     1 
  645   644   652     1 
  646   644   652     1 
  644   646   647     1 
  644   646   648     1 
  644   646   649     1 
  647   646   648     1 
  647   646   649     1 
  648   646   649     1 
  646   649   650     1 
  646   649   651     1 
  650   649   651     1 
  644   652   653     1 
  644   652   654     1 
  653   652   654     1 
  652   654   655     1 
  652   654   656     1 
  655   654   656     1 
  654   656   657     1 
  654   656   658     1 
  654   656   666     1 
  657   656   658     1 
  657   656   666     1 
  658   656   666     1 
  656   658   659     1 
  656   658   660     1 
  656   658   664     1 
  659   658   660     1 
  659   658   664     1 
  660   658   664     1 
  658   660   661     1 
  658   660   662     1 
  658   660   663     1 
  661   660   662     1 
  661   660   663     1 
  662   660   663     1 
  658   664   665     1 
  656   666   667     1 
  656   666   668     1 
  667   666   668     1 
  666   668   669     1 
  666   668   670     1 
  669   668   670     1 
  668   670   671     1 
  668   670   672     1 
  668   670   677     1 
  671   670   672     1 
  671   670   677     1 
  672   670   677     1 
  670   672   673     1 
  670   672   674     1 
  670   672   675     1 
  673   672   674     1 
  673   672   675     1 
  674   672   675     1 
  672   675   676     1 
  670   677   678     1 
  670   677   679     1 
  678   677   679     1 
  677   679   680     1 
  677   679   681     1 
  680   679   681     1 
  679   681   682     1 
  679   681   683     1 
  679   681   684     1 
  682   681   683     1 
  682   681   684     1 
  683   681   684     1 
  681   684   685     1 
  681   684   686     1 
  685   684   686     1 
  684   686   687     1 
  684   686   688     1 
  687   686   688     1 
  686   688   689     1 
  686   688   690     1 
  686   688   705     1 
  689   688   690     1 
  689   688   705     1 
  690   688   705     1 
  688   690   691     1 
  688   690   692     1 
  688   690   693     1 
  691   690   692     1 
  691   690   693     1 
  692   690   693     1 
  690   693   694     1 
  690   693   703     1 
  694   693   703     1 
  693   694   695     1 
  693   694   696     1 
  695   694   696     1 
  694   696   697     1 
  694   696   698     1 
  697   696   698     1 
  696   698   699     1 
  696   698   701     1 
  699   698   701     1 
  698   699   700     1 
  698   701   702     1 
  698   701   703     1 
  702   701   703     1 
  693   703   701     1 
  693   703   704     1 
  701   703   704     1 
  688   705   706     1 
  688   705   707     1 
  706   705   707     1 
  705   707   708     1 
  705   707   709     1 
  708   707   709     1 
  707   709   710     1 
  707   709   711     1 
  707   709   712     1 
  710   709   711     1 
  710   709   712     1 
  711   709   712     1 
  709   712   713     1 
  709   712   714     1 
  713   712   714     1 
  712   714   715     1 
  712   714   716     1 
  715   714   716     1 
  714   716   717     1 
  714   716   718     1 
  714   716   729     1 
  717   716   718     1 
  717   716   729     1 
  718   716   729     1 
  716   718   719     1 
  716   718   720     1 
  716   718   721     1 
  719   718   720     1 
  719   718   721     1 
  720   718   721     1 
  718   721   722     1 
  718   721   723     1 
  718   721   724     1 
  722   721   723     1 
  722   721   724     1 
  723   721   724     1 
  721   724   725     1 
  721   724   726     1 
  725   724   726     1 
  724   726   727     1 
  724   726   728     1 
  727   726   728     1 
  716   729   730     1 
  716   729   731     1 
  730   729   731     1 
  729   731   732     1 
  729   731   733     1 
  732   731   733     1 
  731   733   734     1 
  731   733   735     1 
  731   733   740     1 
  734   733   735     1 
  734   733   740     1 
  735   733   740     1 
  733   735   736     1 
  733   735   737     1 
  733   735   738     1 
  736   735   737     1 
  736   735   738     1 
  737   735   738     1 
  735   738   739     1 
  733   740   741     1 
  733   740   742     1 
  741   740   742     1 
  740   742   743     1 
  740   742   744     1 
  743   742   744     1 
  742   744   745     1 
  742   744   746     1 
  742   744   751     1 
  745   744   746     1 
  745   744   751     1 
  746   744   751     1 
  744   746   747     1 
  744   746   748     1 
  744   746   749     1 
  747   746   748     1 
  747   746   749     1 
  748   746   749     1 
  746   749   750     1 
  744   751   752     1 
  744   751   753     1 
  752   751   753     1 
  751   753   754     1 
  751   753   755     1 
  754   753   755     1 
  753   755   756     1 
  753   755   757     1 
  753   755   772     1 
  756   755   757     1 
  756   755   772     1 
  757   755   772     1 
  755   757   758     1 
  755   757   759     1 
  755   757   760     1 
  758   757   759     1 
  758   757   760     1 
  759   757   760     1 
  757   760   761     1 
  757   760   770     1 
  761   760   770     1 
  760   761   762     1 
  760   761   763     1 
  762   761   763     1 
  761   763   764     1 
  761   763   765     1 
  764   763   765     1 
  763   765   766     1 
  763   765   768     1 
  766   765   768     1 
  765   766   767     1 
  765   768   769     1 
  765   768   770     1 
  769   768   770     1 
  760   770   768     1 
  760   770   771     1 
  768   770   771     1 
  755   772   773     1 
  755   772   774     1 
  773   772   774     1 
  772   774   775     1 
  772   774   776     1 
  775   774   776     1 
  774   776   777     1 
  774   776   778     1 
  774   776   783     1 
  777   776   778     1 
  777   776   783     1 
  778   776   783     1 
  776   778   779     1 
  776   778   780     1 
  776   778   781     1 
  779   778   780     1 
  779   778   781     1 
  780   778   781     1 
  778   781   782     1 
  776   783   784     1 
  776   783   785     1 
  784   783   785     1 
  783   785   786     1 
  783   785   787     1 
  786   785   787     1 
  785   787   788     1 
  785   787   789     1 
  785   787   794     1 
  788   787   789     1 
  788   787   794     1 
  789   787   794     1 
  787   789   790     1 
  787   789   791     1 
  787   789   792     1 
  790   789   791     1 
  790   789   792     1 
  791   789   792     1 
  789   792   793     1 
  787   794   795     1 
  787   794   796     1 
  795   794   796     1 
  794   796   797     1 
  794   796   798     1 
  797   796   798     1 
  796   798   799     1 
  796   798   800     1 
  796   798   815     1 
  799   798   800     1 
  799   798   815     1 
  800   798   815     1 
  798   800   801     1 
  798   800   802     1 
  798   800   803     1 
  801   800   802     1 
  801   800   803     1 
  802   800   803     1 
  800   803   804     1 
  800   803   813     1 
  804   803   813     1 
  803   804   805     1 
  803   804   806     1 
  805   804   806     1 
  804   806   807     1 
  804   806   808     1 
  807   806   808     1 
  806   808   809     1 
  806   808   811     1 
  809   808   811     1 
  808   809   810     1 
  808   811   812     1 
  808   811   813     1 
  812   811   813     1 
  803   813   811     1 
  803   813   814     1 
  811   813   814     1 
  798   815   816     1 
  798   815   817     1 
  816   815   817     1 
  815   817   818     1 
  815   817   819     1 
  818   817   819     1 
  817   819   820     1 
  817   819   821     1 
  817   819   822     1 
  820   819   821     1 
  820   819   822     1 
  821   819   822     1 
  819   822   823     1 
  819   822   824     1 
  823   822   824     1 
  822   824   825     1 
  822   824   826     1 
  825   824   826     1 
  824   826   827     1 
  824   826   828     1 
  824   826   839     1 
  827   826   828     1 
  827   826   839     1 
  828   826   839     1 
  826   828   829     1 
  826   828   830     1 
  826   828   831     1 
  829   828   830     1 
  829   828   831     1 
  830   828   831     1 
  828   831   832     1 
  828   831   833     1 
  828   831   834     1 
  832   831   833     1 
  832   831   834     1 
  833   831   834     1 
  831   834   835     1 
  831   834   836     1 
  835   834   836     1 
  834   836   837     1 
  834   836   838     1 
  837   836   838     1 
  826   839   840     1 
  826   839   841     1 
  840   839   841     1 
  839   841   842     1 
  839   841   843     1 
  842   841   843     1 
  841   843   844     1 
  841   843   845     1 
  841   843   850     1 
  844   843   845     1 
  844   843   850     1 
  845   843   850     1 
  843   845   846     1 
  843   845   847     1 
  843   845   848     1 
  846   845   847     1 
  846   845   848     1 
  847   845   848     1 
  845   848   849     1 
  843   850   851     1 
  843   850   852     1 
  851   850   852     1 
  850   852   853     1 
  850   852   854     1 
  853   852   854     1 
  852   854   855     1 
  852   854   856     1 
  852   854   867     1 
  855   854   856     1 
  855   854   867     1 
  856   854   867     1 
  854   856   857     1 
  854   856   858     1 
  854   856   859     1 
  857   856   858     1 
  857   856   859     1 
  858   856   859     1 
  856   859   860     1 
  856   859   861     1 
  856   859   862     1 
  860   859   861     1 
  860   859   862     1 
  861   859   862     1 
  859   862   863     1 
  859   862   864     1 
  863   862   864     1 
  862   864   865     1 
  862   864   866     1 
  865   864   866     1 
  854   867   868     1 
  854   867   869     1 
  868   867   869     1 
  867   869   870     1 
  867   869   871     1 
  870   869   871     1 
  869   871   872     1 
  869   871   873     1 
  869   871   881     1 
  872   871   873     1 
  872   871   881     1 
  873   871   881     1 
  871   873   874     1 
  871   873   875     1 
  871   873   876     1 
  874   873   875     1 
  874   873   876     1 
  875   873   876     1 
  873   876   877     1 
  873   876   878     1 
  877   876   878     1 
  876   878   879     1 
  876   878   880     1 
  879   878   880     1 
  871   881   882     1 
  871   881   883     1 
  882   881   883     1 
  881   883   884     1 
  881   883   885     1 
  884   883   885     1 
  883   885   886     1 
  883   885   887     1 
  883   885   895     1 
  886   885   887     1 
  886   885   895     1 
  887   885   895     1 
  885   887   888     1 
  885   887   889     1 
  885   887   893     1 
  888   887   889     1 
  888   887   893     1 
  889   887   893     1 
  887   889   890     1 
  887   889   891     1 
  887   889   892     1 
  890   889   891     1 
  890   889   892     1 
  891   889   892     1 
  887   893   894     1 
  885   895   896     1 
  885   895   897     1 
  896   895   897     1 
  895   897   898     1 
  895   897   899     1 
  898   897   899     1 
  897   899   900     1 
  897   899   901     1 
  897   899   902     1 
  900   899   901     1 
  900   899   902     1 
  901   899   902     1 
  899   902   903     1 
  899   902   904     1 
  903   902   904     1 
  902   904   905     1 
  902   904   906     1 
  905   904   906     1 
  904   906   907     1 
  904   906   908     1 
  904   906   923     1 
  907   906   908     1 
  907   906   923     1 
  908   906   923     1 
  906   908   909     1 
  906   908   910     1 
  906   908   911     1 
  909   908   910     1 
  909   908   911     1 
  910   908   911     1 
  908   911   912     1 
  908   911   921     1 
  912   911   921     1 
  911   912   913     1 
  911   912   914     1 
  913   912   914     1 
  912   914   915     1 
  912   914   916     1 
  915   914   916     1 
  914   916   917     1 
  914   916   919     1 
  917   916   919     1 
  916   917   918     1 
  916   919   920     1 
  916   919   921     1 
  920   919   921     1 
  911   921   919     1 
  911   921   922     1 
  919   921   922     1 
  906   923   924     1 
  906   923   925     1 
  924   923   925     1 
  923   925   926     1 
  923   925   927     1 
  926   925   927     1 
  925   927   928     1 
  925   927   929     1 
  925   927   930     1 
  928   927   929     1 
  928   927   930     1 
  929   927   930     1 
  927   930   931     1 
  927   930   932     1 
  931   930   932     1 
  930   932   933     1 
  930   932   934     1 
  933   932   934     1 
  932   934   935     1 
  932   934   936     1 
  932   934   944     1 
  935   934   936     1 
  935   934   944     1 
  936   934   944     1 
  934   936   937     1 
  934   936   938     1 
  934   936   942     1 
  937   936   938     1 
  937   936   942     1 
  938   936   942     1 
  936   938   939     1 
  936   938   940     1 
  936   938   941     1 
  939   938   940     1 
  939   938   941     1 
  940   938   941     1 
  936   942   943     1 
  934   944   945     1 
  934   944   946     1 
  945   944   946     1 
  944   946   947     1 
  944   946   948     1 
  947   946   948     1 
  946   948   949     1 
  946   948   950     1 
  946   948   961     1 
  949   948   950     1 
  949   948   961     1 
  950   948   961     1 
  948   950   951     1 
  948   950   952     1 
  948   950   953     1 
  951   950   952     1 
  951   950   953     1 
  952   950   953     1 
  950   953   954     1 
  950   953   955     1 
  950   953   956     1 
  954   953   955     1 
  954   953   956     1 
  955   953   956     1 
  953   956   957     1 
  953   956   958     1 
  957   956   958     1 
  956   958   959     1 
  956   958   960     1 
  959   958   960     1 
  948   961   962     1 
  948   961   963     1 
  962   961   963     1 
  961   963   964     1 
  961   963   965     1 
  964   963   965     1 
  963   965   966     1 
  963   965   967     1 
  963   965   972     1 
  966   965   967     1 
  966   965   972     1 
  967   965   972     1 
  965   967   968     1 
  965   967   969     1 
  965   967   970     1 
  968   967   969     1 
  968   967   970     1 
  969   967   970     1 
  967   970   971     1 
  965   972   973     1 
  965   972   974     1 
  973   972   974     1 
  972   974   975     1 
  972   974   976     1 
  975   974   976     1 
  974   976   977     1 
  974   976   978     1 
  974   976   986     1 
  977   976   978     1 
  977   976   986     1 
  978   976   986     1 
  976   978   979     1 
  976   978   980     1 
  976   978   984     1 
  979   978   980     1 
  979   978   984     1 
  980   978   984     1 
  978   980   981     1 
  978   980   982     1 
  978   980   983     1 
  981   980   982     1 
  981   980   983     1 
  982   980   983     1 
  978   984   985     1 
  976   986   987     1 
  976   986   988     1 
  987   986   988     1 
  986   988   989     1 
  986   988   998     1 
  989   988   998     1 
  988   989   990     1 
  988   989   991     1 
  988   989   992     1 
  990   989   991     1 
  990   989   992     1 
  991   989   992     1 
  989   992   993     1 
  989   992   994     1 
  989   992   995     1 
  993   992   994     1 
  993   992   995     1 
  994   992   995     1 
  992   995   996     1 
  992   995   997     1 
  992   995   998     1 
  996   995   997     1 
  996   995   998     1 
  997   995   998     1 
  988   998   995     1 
  988   998   999     1 
  988   998  1000     1 
  995   998   999     1 
  995   998  1000     1 
  999   998  1000     1 
  998  1000  1001     1 
  998  1000  1002     1 
 1001  1000  1002     1 
 1000  1002  1003     1 
 1000  1002  1004     1 
 1003  1002  1004     1 
 1002  1004  1005     1 
 1002  1004  1006     1 
 1002  1004  1017     1 
 1005  1004  1006     1 
 1005  1004  1017     1 
 1006  1004  1017     1 
 1004  1006  1007     1 
 1004  1006  1008     1 
 1004  1006  1009     1 
 1007  1006  1008     1 
 1007  1006  1009     1 
 1008  1006  1009     1 
 1006  1009  1010     1 
 1006  1009  1011     1 
 1006  1009  1012     1 
 1010  1009  1011     1 
 1010  1009  1012     1 
 1011  1009  1012     1 
 1009  1012  1013     1 
 1009  1012  1014     1 
 1013  1012  1014     1 
 1012  1014  1015     1 
 1012  1014  1016     1 
 1015  1014  1016     1 
 1004  1017  1018     1 
 1004  1017  1019     1 
 1018  1017  1019     1 
 1017  1019  1020     1 
 1017  1019  1021     1 
 1020  1019  1021     1 
 1019  1021  1022     1 
 1019  1021  1023     1 
 1019  1021  1024     1 
 1022  1021  1023     1 
 1022  1021  1024     1 
 1023  1021  1024     1 
 1021  1024  1025     1 
 1021  1024  1026     1 
 1025  1024  1026     1 
 1024  1026  1027     1 
 1024  1026  1028     1 
 1027  1026  1028     1 
 1026  1028  1029     1 
 1026  1028  1030     1 
 1026  1028  1045     1 
 1029  1028  1030     1 
 1029  1028  1045     1 
 1030  1028  1045     1 
 1028  1030  1031     1 
 1028  1030  1032     1 
 1028  1030  1033     1 
 1031  1030  1032     1 
 1031  1030  1033     1 
 1032  1030  1033     1 
 1030  1033  1034     1 
 1030  1033  1043     1 
 1034  1033  1043     1 
 1033  1034  1035     1 
 1033  1034  1036     1 
 1035  1034  1036     1 
 1034  1036  1037     1 
 1034  1036  1038     1 
 1037  1036  1038     1 
 1036  1038  1039     1 
 1036  1038  1041     1 
 1039  1038  1041     1 
 1038  1039  1040     1 
 1038  1041  1042     1 
 1038  1041  1043     1 
 1042  1041  1043     1 
 1033  1043  1041     1 
 1033  1043  1044     1 
 1041  1043  1044     1 
 1028  1045  1046     1 
 1028  1045  1047     1 
 1046  1045  1047     1 
 1045  1047  1048     1 
 1045  1047  1049     1 
 1048  1047  1049     1 
 1047  1049  1050     1 
 1047  1049  1051     1 
 1047  1049  1052     1 
 1050  1049  1051     1 
 1050  1049  1052     1 
 1051  1049  1052     1 
 1049  1052  1053     1 
 1049  1052  1054     1 
 1053  1052  1054     1 
 1052  1054  1055     1 
 1052  1054  1056     1 
 1055  1054  1056     1 
 1054  1056  1057     1 
 1054  1056  1058     1 
 1054  1056  1063     1 
 1057  1056  1058     1 
 1057  1056  1063     1 
 1058  1056  1063     1 
 1056  1058  1059     1 
 1056  1058  1060     1 
 1056  1058  1061     1 
 1059  1058  1060     1 
 1059  1058  1061     1 
 1060  1058  1061     1 
 1058  1061  1062     1 
 1056  1063  1064     1 
 1056  1063  1065     1 
 1064  1063  1065     1 
 1063  1065  1066     1 
 1063  1065  1067     1 
 1066  1065  1067     1 
 1065  1067  1068     1 
 1065  1067  1069     1 
 1065  1067  1077     1 
 1068  1067  1069     1 
 1068  1067  1077     1 
 1069  1067  1077     1 
 1067  1069  1070     1 
 1067  1069  1071     1 
 1067  1069  1075     1 
 1070  1069  1071     1 
 1070  1069  1075     1 
 1071  1069  1075     1 
 1069  1071  1072     1 
 1069  1071  1073     1 
 1069  1071  1074     1 
 1072  1071  1073     1 
 1072  1071  1074     1 
 1073  1071  1074     1 
 1069  1075  1076     1 
 1067  1077  1078     1 
 1067  1077  1079     1 
 1078  1077  1079     1 
 1077  1079  1080     1 
 1077  1079  1081     1 
 1080  1079  1081     1 
 1079  1081  1082     1 
 1079  1081  1083     1 
 1079  1081  1084     1 
 1082  1081  1083     1 
 1082  1081  1084     1 
 1083  1081  1084     1 
 1081  1084  1085     1 
 1081  1084  1086     1 
 1085  1084  1086     1 
 1084  1086  1087     1 
 1084  1086  1088     1 
 1087  1086  1088     1 
 1086  1088  1089     1 
 1086  1088  1090     1 
 1086  1088  1091     1 
 1089  1088  1090     1 
 1089  1088  1091     1 
 1090  1088  1091     1 
 1088  1091  1092     1 
 1088  1091  1093     1 
 1092  1091  1093     1 
 1091  1093  1094     1 
 1091  1093  1095     1 
 1094  1093  1095     1 
 1093  1095  1096     1 
 1093  1095  1097     1 
 1093  1095  1112     1 
 1096  1095  1097     1 
 1096  1095  1112     1 
 1097  1095  1112     1 
 1095  1097  1098     1 
 1095  1097  1099     1 
 1095  1097  1100     1 
 1098  1097  1099     1 
 1098  1097  1100     1 
 1099  1097  1100     1 
 1097  1100  1101     1 
 1097  1100  1110     1 
 1101  1100  1110     1 
 1100  1101  1102     1 
 1100  1101  1103     1 
 1102  1101  1103     1 
 1101  1103  1104     1 
 1101  1103  1105     1 
 1104  1103  1105     1 
 1103  1105  1106     1 
 1103  1105  1108     1 
 1106  1105  1108     1 
 1105  1106  1107     1 
 1105  1108  1109     1 
 1105  1108  1110     1 
 1109  1108  1110     1 
 1100  1110  1108     1 
 1100  1110  1111     1 
 1108  1110  1111     1 
 1095  1112  1113     1 
 1095  1112  1114     1 
 1113  1112  1114     1 
 1112  1114  1115     1 
 1112  1114  1116     1 
 1115  1114  1116     1 
 1114  1116  1117     1 
 1114  1116  1118     1 
 1114  1116  1119     1 
 1117  1116  1118     1 
 1117  1116  1119     1 
 1118  1116  1119     1 
 1116  1119  1120     1 
 1116  1119  1121     1 
 1120  1119  1121     1 
 1119  1121  1122     1 
 1119  1121  1123     1 
 1122  1121  1123     1 
 1121  1123  1124     1 
 1121  1123  1125     1 
 1121  1123  1130     1 
 1124  1123  1125     1 
 1124  1123  1130     1 
 1125  1123  1130     1 
 1123  1125  1126     1 
 1123  1125  1127     1 
 1123  1125  1128     1 
 1126  1125  1127     1 
 1126  1125  1128     1 
 1127  1125  1128     1 
 1125  1128  1129     1 
 1123  1130  1131     1 
 1123  1130  1132     1 
 1131  1130  1132     1 
 1130  1132  1133     1 
 1130  1132  1134     1 
 1133  1132  1134     1 
 1132  1134  1135     1 
 1132  1134  1136     1 
 1132  1134  1141     1 
 1135  1134  1136     1 
 1135  1134  1141     1 
 1136  1134  1141     1 
 1134  1136  1137     1 
 1134  1136  1138     1 
 1134  1136  1139     1 
 1137  1136  1138     1 
 1137  1136  1139     1 
 1138  1136  1139     1 
 1136  1139  1140     1 
 1134  1141  1142     1 
 1134  1141  1143     1 
 1142  1141  1143     1 
 1141  1143  1144     1 
 1141  1143  1145     1 
 1144  1143  1145     1 
 1143  1145  1146     1 
 1143  1145  1147     1 
 1143  1145  1158     1 
 1146  1145  1147     1 
 1146  1145  1158     1 
 1147  1145  1158     1 
 1145  1147  1148     1 
 1145  1147  1149     1 
 1145  1147  1150     1 
 1148  1147  1149     1 
 1148  1147  1150     1 
 1149  1147  1150     1 
 1147  1150  1151     1 
 1147  1150  1152     1 
 1147  1150  1153     1 
 1151  1150  1152     1 
 1151  1150  1153     1 
 1152  1150  1153     1 
 1150  1153  1154     1 
 1150  1153  1155     1 
 1154  1153  1155     1 
 1153  1155  1156     1 
 1153  1155  1157     1 
 1156  1155  1157     1 
 1145  1158  1159     1 
 1145  1158  1160     1 
 1159  1158  1160     1 
 1158  1160  1161     1 
 1158  1160  1162     1 
 1161  1160  1162     1 
 1160  1162  1163     1 
 1160  1162  1164     1 
 1160  1162  1169     1 
 1163  1162  1164     1 
 1163  1162  1169     1 
 1164  1162  1169     1 
 1162  1164  1165     1 
 1162  1164  1166     1 
 1162  1164  1167     1 
 1165  1164  1166     1 
 1165  1164  1167     1 
 1166  1164  1167     1 
 1164  1167  1168     1 
 1162  1169  1170     1 
 1162  1169  1171     1 
 1170  1169  1171     1 
 1169  1171  1172     1 
 1169  1171  1173     1 
 1172  1171  1173     1 
 1171  1173  1174     1 
 1171  1173  1175     1 
 1171  1173  1180     1 
 1174  1173  1175     1 
 1174  1173  1180     1 
 1175  1173  1180     1 
 1173  1175  1176     1 
 1173  1175  1177     1 
 1173  1175  1178     1 
 1176  1175  1177     1 
 1176  1175  1178     1 
 1177  1175  1178     1 
 1175  1178  1179     1 
 1173  1180  1181     1 
 1173  1180  1182     1 
 1181  1180  1182     1 
 1180  1182  1183     1 
 1180  1182  1184     1 
 1183  1182  1184     1 
 1182  1184  1185     1 
 1182  1184  1186     1 
 1182  1184  1197     1 
 1185  1184  1186     1 
 1185  1184  1197     1 
 1186  1184  1197     1 
 1184  1186  1187     1 
 1184  1186  1188     1 
 1184  1186  1189     1 
 1187  1186  1188     1 
 1187  1186  1189     1 
 1188  1186  1189     1 
 1186  1189  1190     1 
 1186  1189  1191     1 
 1186  1189  1192     1 
 1190  1189  1191     1 
 1190  1189  1192     1 
 1191  1189  1192     1 
 1189  1192  1193     1 
 1189  1192  1194     1 
 1193  1192  1194     1 
 1192  1194  1195     1 
 1192  1194  1196     1 
 1195  1194  1196     1 
 1184  1197  1198     1 
 1184  1197  1199     1 
 1198  1197  1199     1 
 1197  1199  1200     1 
 1197  1199  1201     1 
 1200  1199  1201     1 
 1199  1201  1202     1 
 1199  1201  1203     1 
 1199  1201  1208     1 
 1202  1201  1203     1 
 1202  1201  1208     1 
 1203  1201  1208     1 
 1201  1203  1204     1 
 1201  1203  1205     1 
 1201  1203  1206     1 
 1204  1203  1205     1 
 1204  1203  1206     1
[truncated: 251,890 more chars]
