# Supplementary material for: Thermodynamic forces from protein and water govern condensate formation of an intrinsically disordered protein domain
Source: Nat Commun. 2023 Sep 21;14:5892. doi: 10.1038/s41467-023-41586-y (PMC10514047; doi:10.1038/s41467-023-41586-y)
Supplement: Supplementary file 6 — Source Data [file 41467_2023_41586_MOESM6_ESM.xlsx]

## Sheet: Sheet1
Figure 3a		Concentration	Number	SD
		25	0.939	0.012
		60	0.866	0.017
		100	0.862	0.023
		145	0.849	0.016
		205	0.856	0.011
		260	0.883	0.008
		350	0.837	0.01
		525	0.747	0.01
Figure 3b		Concentration	Number	SD
		25	3.632	0.001
		60	3.608	0.002
		100	3.578	0.003
		145	3.543	0.004
		205	3.492	0.005
		260	3.438	0.006
		350	3.348	0.006
		525	3.134	0.009
Figure 4		Concentration	Retained	Released
		25	2064	36039
		60	2064	13623
		100	2064	6845
		145	2064	3905
		205	2064	1941
		260	2064	956
		350	2064	0
Figure 5a		Concentration	Entropy	SD
		0	54.69	0.154
		25	54.564	0.184
		60	54.29	0.177
		100	53.987	0.128
		145	53.721	0.121
		205	53.122	0.194
		260	52.556	0.211
		350	51.721	0.218
		525	49.94	0.226
Figure 5b		Concentration	Total	Tot-SD	Translational	Translational-SD	Rotational	Rotational-SD
		0	1	0.003	1	0.005	1	0.012
		25	0.998	0.003	0.998	0.004	0.995	0.006
		60	0.993	0.003	1	0.006	0.965	0.015
		100	0.987	0.002	0.998	0.003	0.942	0.007
		145	0.982	0.002	0.999	0.003	0.916	0.005
		205	0.971	0.004	0.992	0.008	0.89	0.019
		260	0.961	0.004	0.983	0.008	0.874	0.02
		350	0.946	0.004	0.969	0.009	0.852	0.025
		525	0.913	0.004	0.939	0.006	0.808	0.016
Figure 6a		Concentration	Energy	SD
		25	-18526.2	149.293
		60	-19083.7	124.646
		100	-19140.1	171.179
		145	-19291.4	156.851
		205	-19251.7	103.736
		260	-19133.3	192.894
		350	-19459.6	138.084
		525	-20104.9	134.864
Figure 6b		Concentration	Energy	SD
		25	-0.079	0.001
		60	-0.184	0.002
		100	-0.322	0.004
		145	-0.475	0.006
		205	-0.709	0.007
		260	-0.947	0.014
		350	-1.345	0.015
		525	-2.264	0.026
Figure 6c		Concentration	Energy	SD
		25	-51.227	0.018
		60	-50.792	0.041
		100	-50.196	0.045
		145	-49.529	0.054
		205	-48.539	0.065
		260	-47.537	0.084
		350	-45.851	0.102
		525	-42.002	0.168
Figure 7a		Concentration	Released	SD-Released	Retained	SD-Retained	Total	SD-Total
		25	-1749.7	103.227	1738.22	58.984	-11.484	82.704
		60	-1713.49	63.396	1578.85	70.843	-134.632	129.702
		100	-1443.6	36.411	1403.18	59.771	-40.411	64.083
		145	-1135.38	30.315	1238.46	75.489	103.085	102.21
		205	-913.212	24.177	867.565	71.111	-45.647	85.562
		260	-611.928	22.557	517.669	78.115	-94.259	93.352
		350	0	0	0	0	0	0
Figure 7b		Concentration	Released	SD-Released	Retained	SD-Retained	Total	SD-Total
		25	-13789.5	407.344	12872.5	84.176	-917.062	348.807
		60	-12452.5	129.172	11775.8	95.918	-676.718	139.181
		100	-10919.2	35.36	10370.1	100.712	-549.088	101.753
		145	-9144.82	69.598	8829.89	116.892	-314.923	164.08
		205	-6817.21	38.963	6414.64	113.942	-402.566	135.589
		260	-4477.52	51.63	3998.13	116.983	-479.391	153.451
		350	0	0	0	0	0	0
Figure 7c		Concentration	Released	SD-Released	Retained	SD-Retained	Total	SD-Total
		25	-12039.8	326.13	11134.3	36.583	-905.578	314.311
		60	-10739	152.436	10197	41.993	-542.086	160.177
		100	-9475.59	7.123	8966.92	44.74	-508.677	37.677
		145	-8009.44	41.843	7591.43	43.232	-418.008	62.643
		205	-5904	16.521	5547.08	50.501	-356.919	58.701
		260	-3865.6	29.207	3480.47	39.621	-385.132	63.034
		350	0	0	0	0	0	0
Figure 7d		Concentration	Released	SD-Released	Retained	SD-Retained	Total	SD-Total
		25	2791.42	141.833	-2611.88	20.266	179.534	122.219
		60	2475.14	57.103	-2396.8	20.578	78.343	41.398
		100	2189.74	30.197	-2111.55	19.25	78.197	11.992
		145	1846.28	24.272	-1796.14	15.516	50.137	9.434
		205	1371.78	11.556	-1313.37	16.07	58.408	5.217
		260	903.616	11.928	-821.429	10.873	82.188	15.912
		350	0	0	0	0	0	0
Figure 7e		Concentration	Released	SD-Released	Retained	SD-Retained	Total	SD-Total
		25	-9248.41	191.797	8522.37	24.892	-726.044	201.812
		60	-8263.9	99.474	7800.15	30.178	-463.744	121.186
		100	-7285.85	23.867	6855.37	27.291	-430.48	46.176
		145	-6163.16	45.992	5795.29	27.718	-367.871	66.441
		205	-4532.22	24.484	4233.71	34.455	-298.512	54.983
		260	-2961.98	21.263	2659.04	28.803	-302.944	48.858
		350	0	0	0	0	0	0
Figure 7f		Concentration	Released	SD-Released	Retained	SD-Retained	Total	SD-Total
		25	-10998.1	284.012	10260.6	63.969	-737.528	252.336
		60	-9977.38	94.571	9379.01	75.341	-598.376	129.298
		100	-8729.45	37.282	8258.55	81.466	-470.892	109.569
		145	-7298.54	76.306	7033.75	101.915	-264.786	168.564
		205	-5445.43	42.51	5101.27	99.892	-344.159	133.64
		260	-3573.91	43.571	3176.7	106.143	-397.203	141.082
		350	0	0	0	0	0	0
Figure 8		Concentration	DelFE_solv	SD-DelFE_solv	DelE_PP	SD-DelE_PP	-TDelS_P	SD--TDelS_P	DelFE_tot	SD-DelFE_tot
		25	-737.528	252.336	-815.536	140.026	165.3	-180.4	-1387.8	343.5
		60	-598.376	129.298	-430.356	56.094	117.5	-144.9	-911.3	96.1
		100	-470.892	109.569	-357.992	62.756	97.8	-159.7	-731.1	121.2
		145	-264.786	168.564	-175.93	54.959	88.8	-121.5	-351.9	229.7
		205	-344.159	133.64	-232.977	44.442	115.4	-258.7	-461.8	183.4
		260	-397.203	141.082	-307.441	56.064	97.8	-95.8	-606.8	232.9
		350	0	0	0	0	0	0	0	0
Supplementary Figure 3		Concentration	Retained	Released
		25	1159	36944
		60	1159	14528
		100	1159	7749
		145	1159	4810
		205	1159	2846
		260	1159	1861
		350	1159	904
		525	1159	0
Supplementary Figure 4a		Concentration	Released	SD-Released	Retained	SD-Retained	Total	SD-Total
		25	-1793.62	105.818	1595.64	21.067	-197.97	93.705
		60	-1827.25	67.605	1506.13	27.719	-321.118	92.239
		100	-1634.36	41.222	1407.46	21.424	-226.897	42.897
		145	-1398.34	37.336	1314.94	31.055	-83.401	66.606
		205	-1338.74	35.443	1106.61	30.139	-232.133	59.744
		260	-1190.82	43.897	910.071	36.919	-280.745	76.185
		350	-805.785	27.484	619.3	12.149	-186.486	39.511
		525	0	0	0	0	0	0
Supplementary Figure 4b		Concentration	Released	SD-Released	Retained	SD-Retained	Total	SD-Total
		25	-14135.6	417.567	12311	99.547	-1824.66	483.617
		60	-13279.3	137.748	11695	102.115	-1584.31	234.019
		100	-12362.1	40.032	10905.4	98.069	-1456.68	136.993
		145	-11262.8	85.718	10040.3	72.705	-1222.52	31.075
		205	-9993.8	57.119	8683.64	69.325	-1310.16	16.378
		260	-8713.29	100.473	7326.31	40.812	-1386.98	83.899
		350	-5988.17	45.062	5080.58	106.512	-907.594	134.828
		525	0	0	0	0	0	0
Supplementary Figure 4c		Concentration	Released	SD-Released	Retained	SD-Retained	Total	SD-Total
		25	-12342	334.315	10715.3	108.551	-1626.69	409.089
		60	-11452	162.557	10188.8	112.743	-1263.19	262.139
		100	-10727.7	8.064	9497.94	102.412	-1229.79	101.771
		145	-9864.45	51.535	8725.34	90.327	-1139.12	40.766
		205	-8655.07	24.219	7577.04	93.093	-1078.03	70.311
		260	-7522.47	56.837	6416.23	77.372	-1106.24	62.877
		350	-5182.39	20.545	4461.28	99.553	-721.108	101.976
		525	0	0	0	0	0	0
Supplementary Figure 4d		Concentration	Released	SD-Released	Retained	SD-Retained	Total	SD-Total
		25	2861.48	145.392	-2532.36	17.667	329.119	150.902
		60	2639.47	60.895	-2411.54	18.824	227.928	71.736
		100	2479.1	34.187	-2251.32	17.668	227.782	42.353
		145	2273.88	29.893	-2074.16	16.674	199.723	36.483
		205	2010.98	16.941	-1802.99	18.023	207.993	28.469
		260	1758.44	23.212	-1526.67	15.37	231.773	31.968
		350	1214.86	12.372	-1065.28	21.246	149.585	30.421
		525	0	0	0	0	0	0
Supplementary Figure 4e		Concentration	Released	SD-Released	Retained	SD-Retained	Total	SD-Total
		25	-9480.53	196.611	8182.96	91.092	-1297.57	272.095
		60	-8812.56	106.078	7777.3	94.144	-1035.27	195.63
		100	-8248.62	27.021	7246.62	84.76	-1002	77.497
		145	-7590.57	56.644	6651.18	73.732	-939.394	30.215
		205	-6644.08	35.892	5774.05	75.184	-870.034	54.445
		260	-5764.03	41.378	4889.56	62.958	-874.467	32.988
		350	-3967.52	10.279	3396	79.121	-571.523	74.462
		525	0	0	0	0	0	0
Supplementary Figure 4f		Concentration	Released	SD-Released	Retained	SD-Retained	Total	SD-Total
		25	-11274.1	291.14	9778.61	81.9	-1495.54	356.187
		60	-10639.8	100.85	9283.43	83.401	-1356.38	184.181
		100	-9882.98	42.208	8654.08	80.717	-1228.9	118.933
		145	-8988.91	93.979	7966.11	57.75	-1022.79	67.555
		205	-7982.82	62.318	6880.65	52.613	-1102.17	32.926
		260	-6954.85	84.789	5799.64	26.066	-1155.21	65.724
		350	-4773.31	32.693	4015.3	85.564	-758.009	105.072
		525	0	0	0	0	0	0
Supplementary Figure 5		Concentration	DelFE_solv	SD-DelFE_solv	DelE_PP	SD-DelE_PP	-TDelS_P	SD--TDelS_P	DelFE_tot	SD-DelFE_tot
		25	-1495.54	356.187	-1447.27	238.882	96.711	-107.565	-2846.1	555.334
		60	-1356.38	184.181	-1062.09	72.725	46.999	-73.431	-2371.48	305.705
		100	-1228.9	118.933	-989.727	53.949	26.519	-79.692	-2192.11	231.417
		145	-1022.79	67.555	-807.665	53.009	17.2	-89.223	-1813.26	124.839
		205	-1102.17	32.926	-864.712	67.291	44.796	-55.631	-1922.08	99.151
		260	-1155.21	65.724	-939.177	57.814	26.596	-124.332	-2067.79	43.91
		350	-758.009	105.072	-631.736	107.961	-75.091	-135.252	-1464.84	253.384
		525	0	0	0	0	0	0	0	0
